# Supplementary material for: Web monitoring of emerging animal infectious diseases integrated in the French Animal Health Epidemic Intelligence System
Source: PLoS One. 2018 Aug 3;13(8):e0199960. doi: 10.1371/journal.pone.0199960 (PMC6075742; doi:10.1371/journal.pone.0199960)
Supplement: S1 Dataset — Dataset of news reports in English language used to evaluate and train the information extraction module of PADI-web (http://epia.clermont.inra.fr/vsi). This dataset is composed of 532 news reports (in JSON), with information about the report itself (publication date, title, content, url), as well as processing information related to the information extraction process (candidates for extraction information, correct or incorrect labels for each candidate). The named entity candidates (locations, diseases, hosts, dates, number of cases) are manually labelled in each article. Data are shared under a CC BY license and are freely available for download at: https://dataverse.cirad.fr/dataset.xhtml?persistentId=doi:10.18167/DVN1/KMTIFG. (GZ) [file pone.0199960.s001.gz]

Archive with 534 entries (533 files):
- articles
- articles/372.json
- articles/94.json
- articles/392.json
- articles/166.json
- articles/103.json
- articles/52.json
- articles/395.json
- articles/318.json
- articles/382.json
- articles/437.json
- articles/207.json
- articles/434.json
- articles/218.json
- articles/76.json
- articles/457.json
- articles/126.json
- articles/113.json
- articles/285.json
- articles/366.json
- articles/440.json
- articles/413.json
- articles/489.json
- articles/146.json
- articles/127.json
- articles/59.json
- articles/324.json
- articles/409.json
- articles/227.json
- articles/209.json
- articles/16.json
- articles/138.json
- articles/77.json
- articles/250.json
- articles/408.json
- articles/350.json
- articles/255.json
- articles/49.json
- articles/454.json
- articles/203.json
- articles/95.json
- articles/68.json
- articles/141.json
- articles/224.json
- articles/234.json
- articles/379.json
- articles/176.json
- articles/272.json
- articles/320.json
- articles/384.json
- articles/297.json
- articles/128.json
- articles/20.json
- articles/501.json
- articles/322.json
- articles/478.json
- articles/493.json
- articles/494.json
- articles/521.json
- articles/267.json
- articles/407.json
- articles/524.json
- articles/488.json
- articles/53.json
- articles/112.json
- articles/393.json
- articles/106.json
- articles/445.json
- articles/36.json
- articles/453.json
- articles/416.json
- articles/452.json
- articles/6.json
- articles/153.json
- articles/338.json
- articles/202.json
- articles/51.json
- articles/361.json
- articles/163.json
- articles/198.json
- articles/48.json
- articles/371.json
- articles/496.json
- articles/351.json
- articles/216.json
- articles/430.json
- articles/221.json
- articles/28.json
- articles/268.json
- articles/474.json
- articles/122.json
- articles/188.json
- articles/4.json
- articles/313.json
- articles/403.json
- articles/79.json
- articles/107.json
- articles/151.json
- articles/464.json
- articles/304.json
- articles/302.json
- articles/14.json
- articles/294.json
- articles/486.json
- articles/396.json
- articles/179.json
- articles/425.json
- articles/46.json
- articles/18.json
- articles/402.json
- articles/446.json
- articles/467.json
- articles/373.json
- articles/287.json
- articles/519.json
- articles/91.json
- articles/477.json
- articles/184.json
- articles/189.json
- articles/196.json
- articles/462.json
- articles/431.json
- articles/279.json
- articles/269.json
- articles/378.json
- articles/281.json
- articles/507.json
- articles/186.json
- articles/219.json
- articles/365.json
- articles/182.json
- articles/89.json
- articles/226.json
- articles/525.json
- articles/38.json
- articles/497.json
- articles/468.json
- articles/516.json
- articles/41.json
- articles/75.json
- articles/98.json
- articles/327.json
- articles/476.json
- articles/15.json
- articles/473.json
- articles/428.json
- articles/264.json
- articles/448.json
- articles/229.json
- articles/288.json
- articles/50.json
- articles/161.json
- articles/159.json
- articles/369.json
- articles/374.json
- articles/147.json
- articles/195.json
- articles/212.json
- articles/162.json
- articles/135.json
- articles/504.json
- articles/309.json
- articles/241.json
- articles/232.json
- articles/187.json
- articles/390.json
- articles/470.json
- articles/498.json
- articles/130.json
- articles/55.json
- articles/235.json
- articles/60.json
- articles/303.json
- articles/105.json
- articles/61.json
- articles/261.json
- articles/266.json
- articles/398.json
- articles/362.json
- articles/426.json
- articles/12.json
- articles/109.json
- articles/475.json
- articles/435.json
- articles/220.json
- articles/217.json
- articles/35.json
- articles/149.json
- articles/72.json
- articles/32.json
- articles/3.json
- articles/346.json
- articles/191.json
- articles/506.json
- articles/19.json
- articles/484.json
- articles/485.json
- articles/249.json
- articles/47.json
- articles/310.json
- articles/116.json
- articles/270.json
- articles/171.json
- articles/174.json
- articles/125.json
- articles/423.json
- articles/11.json
- articles/205.json
- articles/341.json
- articles/8.json
- articles/358.json
- articles/63.json
- articles/335.json
- articles/183.json
- articles/282.json
- articles/87.json
- articles/165.json
- articles/299.json
- articles/129.json
- articles/353.json
- articles/400.json
- articles/411.json
- articles/518.json
- articles/345.json
- articles/530.json
- articles/405.json
- articles/490.json
- articles/291.json
- articles/487.json
- articles/517.json
- articles/348.json
- articles/31.json
- articles/419.json
- articles/39.json
- articles/223.json
- articles/412.json
- articles/308.json
- articles/333.json
- articles/124.json
- articles/169.json
- articles/280.json
- articles/54.json
- articles/96.json
- articles/342.json
- articles/115.json
- articles/388.json
- articles/114.json
- articles/357.json
- articles/399.json
- articles/429.json
- articles/424.json
- articles/57.json
- articles/420.json
- articles/479.json
- articles/27.json
- articles/143.json
- articles/257.json
- articles/178.json
- articles/93.json
- articles/276.json
- articles/508.json
- articles/465.json
- articles/246.json
- articles/83.json
- articles/214.json
- articles/377.json
- articles/311.json
- articles/30.json
- articles/2.json
- articles/386.json
- articles/164.json
- articles/17.json
- articles/443.json
- articles/363.json
- articles/433.json
- articles/531.json
- articles/513.json
- articles/100.json
- articles/167.json
- articles/455.json
- articles/67.json
- articles/170.json
- articles/511.json
- articles/213.json
- articles/7.json
- articles/247.json
- articles/458.json
- articles/404.json
- articles/352.json
- articles/381.json
- articles/215.json
- articles/177.json
- articles/210.json
- articles/330.json
- articles/529.json
- articles/469.json
- articles/157.json
- articles/295.json
- articles/193.json
- articles/13.json
[truncated: 234 more entries]
