# Supplementary material for: Web monitoring of emerging animal infectious diseases integrated in the French Animal Health Epidemic Intelligence System
Source: PLoS One. 2018 Aug 3;13(8):e0199960. doi: 10.1371/journal.pone.0199960 (PMC6075742; doi:10.1371/journal.pone.0199960)
Supplement: S1 Dataset — Dataset of news reports in English language used to evaluate and train the information extraction module of PADI-web (http://epia.clermont.inra.fr/vsi). This dataset is composed of 532 news reports (in JSON), with information about the report itself (publication date, title, content, url), as well as processing information related to the information extraction process (candidates for extraction information, correct or incorrect labels for each candidate). The named entity candidates (locations, diseases, hosts, dates, number of cases) are manually labelled in each article. Data are shared under a CC BY license and are freely available for download at: https://dataverse.cirad.fr/dataset.xhtml?persistentId=doi:10.18167/DVN1/KMTIFG. (GZ) [file pone.0199960.s001.gz › articles/372.json]

{"reports":[18929],"tagged_content":"<token id=\"t0\"> <br /> </token> <token id=\"t1\"> Instead </token> <token id=\"t2\"> of </token> <token id=\"t3\"> creating </token> <token id=\"t4\"> unnecessary </token> <token id=\"t5\"> fear </token> <token id=\"t6\"> and </token> <token id=\"t7\"> paranoia </token> <token id=\"t8\"> over </token> <candidate id=\"c1\" index=9 type=\"disease\" info=\"null\" length=\"1\"></candidate> <token id=\"t9\"> rabies </token> <token id=\"t10\"> , </token> <token id=\"t11\"> the </token> <token id=\"t12\"> authorities </token> <token id=\"t13\"> should </token> <token id=\"t14\"> promote </token> <token id=\"t15\"> proper </token> <token id=\"t16\"> education </token> <token id=\"t17\"> on </token> <token id=\"t18\"> the </token> <token id=\"t19\"> disease </token> <token id=\"t20\"> so </token> <token id=\"t21\"> Malaysians </token> <token id=\"t22\"> can </token> <token id=\"t23\"> better </token> <token id=\"t24\"> protect </token> <token id=\"t25\"> themselves </token> <token id=\"t26\"> and </token> <token id=\"t27\"> their </token> <token id=\"t28\"> pets </token> <token id=\"t29\"> . </token> <token id=\"t30\"> COMMENT </token> <token id=\"t31\"> <br /> </token> <token id=\"t32\"> By </token> <token id=\"t33\"> Carol </token> <token id=\"t34\"> N </token> <token id=\"t35\"> <br /> </token> <token id=\"t36\"> With </token> <token id=\"t37\"> the </token> <candidate id=\"c2\" index=38 type=\"date\" info=\"PAST_REF\" length=\"1\"></candidate> <token id=\"t38\"> recent </token> <token id=\"t39\"> announcement </token> <token id=\"t40\"> of </token> <token id=\"t41\"> a </token> <candidate id=\"c3\" index=42 type=\"disease\" info=\"null\" length=\"1\"></candidate> <token id=\"t42\"> rabies </token> <token id=\"t43\"> outbreak </token> <token id=\"t44\"> in </token> <candidate id=\"c4\" index=45 type=\"location\" info=\"{ &quot;coordinates&quot;: &quot;2.5;112.5&quot;, &quot;id&quot;: 1733045, &quot;featureClass&quot;: &quot;A&quot;, &quot;featureCode&quot;: &quot;PCLI&quot;, &quot;countryCode&quot;: &quot;MY&quot; }\" length=\"1\"></candidate> <token id=\"t45\"> Malaysia </token> <token id=\"t46\"> , </token> <token id=\"t47\"> there </token> <token id=\"t48\"> exists </token> <token id=\"t49\"> many </token> <token id=\"t50\"> misconceptions </token> <token id=\"t51\"> about </token> <token id=\"t52\"> the </token> <token id=\"t53\"> disease </token> <token id=\"t54\"> and </token> <token id=\"t55\"> how </token> <token id=\"t56\"> preventable </token> <token id=\"t57\"> and </token> <token id=\"t58\"> treatable </token> <token id=\"t59\"> it </token> <token id=\"t60\"> is </token> <token id=\"t61\"> . </token> <token id=\"t62\"> Allow </token> <token id=\"t63\"> me </token> <token id=\"t64\"> to </token> <token id=\"t65\"> dispel </token> <token id=\"t66\"> some </token> <token id=\"t67\"> of </token> <token id=\"t68\"> these </token> <token id=\"t69\"> myths </token> <token id=\"t70\"> with </token> <token id=\"t71\"> referenced </token> <token id=\"t72\"> sources </token> <token id=\"t73\"> . </token> <token id=\"t74\"> <br /> </token> <token id=\"t75\"> Myth </token> <candidate id=\"c5\" index=76 type=\"number\" info=\"null\" length=\"1\"></candidate> <token id=\"t76\"> 1 </token> <token id=\"t77\"> : </token> <token id=\"t78\"> Anyone </token> <token id=\"t79\"> who </token> <token id=\"t80\"> gets </token> <token id=\"t81\"> bitten </token> <token id=\"t82\"> by </token> <token id=\"t83\"> a </token> <token id=\"t84\"> rabid </token> <token id=\"t85\"> dog </token> <token id=\"t86\"> can </token> <token id=\"t87\"> not </token> <token id=\"t88\"> be </token> <token id=\"t89\"> saved </token> <token id=\"t90\"> and </token> <token id=\"t91\"> will </token> <token id=\"t92\"> soon </token> <token id=\"t93\"> die </token> <token id=\"t94\"> a </token> <token id=\"t95\"> terribly </token> <token id=\"t96\"> painful </token> <token id=\"t97\"> death </token> <token id=\"t98\"> <br /> </token> <token id=\"t99\"> It </token> <token id=\"t100\"> is </token> <token id=\"t101\"> true </token> <token id=\"t102\"> that </token> <candidate id=\"c6\" index=103 type=\"disease\" info=\"null\" length=\"1\"></candidate> <token id=\"t103\"> rabies </token> <token id=\"t104\"> will </token> <token id=\"t105\"> result </token> <token id=\"t106\"> in </token> <token id=\"t107\"> a </token> <token id=\"t108\"> painful </token> <token id=\"t109\"> death </token> <token id=\"t110\"> through </token> <token id=\"t111\"> inflammation </token> <token id=\"t112\"> of </token> <token id=\"t113\"> the </token> <token id=\"t114\"> central </token> <token id=\"t115\"> nervous </token> <token id=\"t116\"> system </token> <token id=\"t117\"> . </token> <candidate id=\"c7\" index=118 type=\"disease\" info=\"null\" length=\"1\"></candidate> <token id=\"t118\"> Rabies </token> <token id=\"t119\"> in </token> <token id=\"t120\"> humans </token> <token id=\"t121\"> is </token> <token id=\"t122\"> untreatable </token> <token id=\"t123\"> upon </token> <token id=\"t124\"> the </token> <token id=\"t125\"> onset </token> <token id=\"t126\"> of </token> <token id=\"t127\"> clinical </token> <token id=\"t128\"> symptoms </token> <token id=\"t129\"> such </token> <token id=\"t130\"> as </token> <token id=\"t131\"> a </token> <token id=\"t132\"> tingling </token> <token id=\"t133\"> sensation </token> <token id=\"t134\"> , </token> <token id=\"t135\"> fear </token> <token id=\"t136\"> and </token> <token id=\"t137\"> anxiety </token> <token id=\"t138\"> which </token> <token id=\"t139\"> progresses </token> <token id=\"t140\"> to </token> <token id=\"t141\"> hyperactivity </token> <token id=\"t142\"> and </token> <token id=\"t143\"> paralysis </token> <token id=\"t144\"> . </token> <token id=\"t145\"> <br /> </token> <token id=\"t146\"> The </token> <token id=\"t147\"> key </token> <token id=\"t148\"> point </token> <token id=\"t149\"> here </token> <token id=\"t150\"> , </token> <token id=\"t151\"> as </token> <token id=\"t152\"> stated </token> <token id=\"t153\"> in </token> <token id=\"t154\"> this </token> <token id=\"t155\"> WHO </token> <token id=\"t156\"> fact </token> <token id=\"t157\"> sheet </token> <token id=\"t158\"> , </token> <token id=\"t159\"> is </token> <token id=\"t160\"> that </token> <token id=\"t161\"> the </token> <token id=\"t162\"> incubation </token> <token id=\"t163\"> period </token> <token id=\"t164\"> between </token> <token id=\"t165\"> contact </token> <token id=\"t166\"> with </token> <candidate id=\"c8\" index=167 type=\"disease\" info=\"null\" length=\"1\"></candidate> <token id=\"t167\"> rabies </token> <token id=\"t168\"> and </token> <token id=\"t169\"> onset </token> <token id=\"t170\"> of </token> <token id=\"t171\"> symptoms </token> <token id=\"t172\"> is </token> <token id=\"t173\"> typically </token> <candidate id=\"c9\" index=174 type=\"number\" info=\"null\" length=\"1\"></candidate> <token id=\"t174\"> 1 </token> <token id=\"t175\"> to </token> <candidate id=\"c10\" index=176 type=\"number\" info=\"null\" length=\"1\"></candidate> <token id=\"t176\"> 3 </token> <token id=\"t177\"> months </token> <token id=\"t178\"> . </token> <token id=\"t179\"> Only </token> <token id=\"t180\"> very </token> <token id=\"t181\"> rarely </token> <token id=\"t182\"> do </token> <token id=\"t183\"> symptoms </token> <token id=\"t184\"> in </token> <token id=\"t185\"> humans </token> <token id=\"t186\"> show </token> <token id=\"t187\"> up </token> <token id=\"t188\"> within </token> <token id=\"t189\"> less </token> <token id=\"t190\"> than </token> <token id=\"t191\"> a </token> <token id=\"t192\"> week </token> <token id=\"t193\"> . </token> <token id=\"t194\"> Sometimes </token> <token id=\"t195\"> symptoms </token> <token id=\"t196\"> only </token> <token id=\"t197\"> show </token> <token id=\"t198\"> in </token> <token id=\"t199\"> humans </token> <token id=\"t200\"> after </token> <token id=\"t201\"> a </token> <token id=\"t202\"> year </token> <token id=\"t203\"> . </token> <candidate id=\"c11\" index=204 type=\"location\" info=\"{ &quot;coordinates&quot;: &quot;49.74917;4.60889&quot;, &quot;id&quot;: 6453601, &quot;featureClass&quot;: &quot;A&quot;, &quot;featureCode&quot;: &quot;ADM4&quot;, &quot;countryCode&quot;: &quot;FR&quot; }\" length=\"1\"></candidate> <token id=\"t204\"> This </token> <token id=\"t205\"> gives </token> <token id=\"t206\"> anyone </token> <token id=\"t207\"> who </token> <token id=\"t208\"> suspects </token> <token id=\"t209\"> they </token> <token id=\"t210\"> have </token> <token id=\"t211\"> come </token> <token id=\"t212\"> into </token> <token id=\"t213\"> contact </token> <token id=\"t214\"> with </token> <token id=\"t215\"> a </token> <token id=\"t216\"> rabid </token> <token id=\"t217\"> animal </token> <token id=\"t218\"> , </token> <token id=\"t219\"> either </token> <token id=\"t220\"> by </token> <token id=\"t221\"> touching </token> <token id=\"t222\"> their </token> <token id=\"t223\"> saliva </token> <token id=\"t224\"> , </token> <token id=\"t225\"> getting </token> <token id=\"t226\"> scratched </token> <token id=\"t227\"> or </token> <token id=\"t228\"> bitten </token> <token id=\"t229\"> , </token> <token id=\"t230\"> ample </token> <token id=\"t231\"> time </token> <token id=\"t232\"> to </token> <token id=\"t233\"> get </token> <token id=\"t234\"> the </token> <token id=\"t235\"> series </token> <token id=\"t236\"> of </token> <candidate id=\"c12\" index=237 type=\"disease\" info=\"null\" length=\"1\"></candidate> <token id=\"t237\"> rabies </token> <token id=\"t238\"> vaccination </token> <token id=\"t239\"> shots </token> <token id=\"t240\"> which </token> <token id=\"t241\"> will </token> <token id=\"t242\"> be </token> <candidate id=\"c13\" index=243 type=\"number\" info=\"null\" length=\"1\"></candidate> <token id=\"t243\"> 100 </token> <token id=\"t244\"> per </token> <token id=\"t245\"> cent </token> <token id=\"t246\"> effective </token> <token id=\"t247\"> in </token> <token id=\"t248\"> preventing </token> <token id=\"t249\"> the </token> <token id=\"t250\"> onset </token> <token id=\"t251\"> of </token> <token id=\"t252\"> symptoms </token> <token id=\"t253\"> , </token> <token id=\"t254\"> hence </token> <token id=\"t255\"> no </token> <token id=\"t256\"> death </token> <token id=\"t257\"> . </token> <token id=\"t258\"> <br /> </token> <token id=\"t259\"> The </token> <token id=\"t260\"> same </token> <token id=\"t261\"> WHO </token> <token id=\"t262\"> Fact </token> <token id=\"t263\"> Sheet </token> <token id=\"t264\"> also </token> <token id=\"t265\"> states </token> <token id=\"t266\"> that </token> <token id=\"t267\"> `` </token> <candidate id=\"c14\" index=268 type=\"disease\" info=\"null\" length=\"1\"></candidate> <token id=\"t268\"> Rabies </token> <token id=\"t269\"> is </token> <token id=\"t270\"> a </token> <token id=\"t271\"> neglected </token> <token id=\"t272\"> disease </token> <token id=\"t273\"> of </token> <token id=\"t274\"> poor </token> <token id=\"t275\"> and </token> <token id=\"t276\"> vulnerable </token> <token id=\"t277\"> populations </token> <token id=\"t278\"> whose </token> <token id=\"t279\"> deaths </token> <token id=\"t280\"> are </token> <token id=\"t281\"> rarely </token> <token id=\"t282\"> reported </token> <token id=\"t283\"> and </token> <token id=\"t284\"> where </token> <token id=\"t285\"> human </token> <token id=\"t286\"> vaccines </token> <token id=\"t287\"> and </token> <token id=\"t288\"> immunoglobulin </token> <token id=\"t289\"> are </token> <token id=\"t290\"> not </token> <token id=\"t291\"> readily </token> <token id=\"t292\"> available </token> <token id=\"t293\"> or </token> <token id=\"t294\"> accessible </token> <token id=\"t295\"> . </token> <token id=\"t296\"> '' </token> <token id=\"t297\"> <br /> </token> <token id=\"t298\"> Is </token> <candidate id=\"c15\" index=299 type=\"location\" info=\"{ &quot;coordinates&quot;: &quot;5.37677;100.25848&quot;, &quot;id&quot;: 1733047, &quot;featureClass&quot;: &quot;A&quot;, &quot;featureCode&quot;: &quot;ADM1&quot;, &quot;countryCode&quot;: &quot;MY&quot; }\" length=\"1\"></candidate> <candidate id=\"c16\" index=299 type=\"location\" info=\"{ &quot;coordinates&quot;: &quot;5.41123;100.33543&quot;, &quot;id&quot;: 1735106, &quot;featureClass&quot;: &quot;P&quot;, &quot;featureCode&quot;: &quot;PPLA&quot;, &quot;countryCode&quot;: &quot;MY&quot; }\" length=\"1\"></candidate> <token id=\"t299\"> Penang </token> <token id=\"t300\"> a </token> <token id=\"t301\"> poor </token> <token id=\"t302\"> and </token> <token id=\"t303\"> rural </token> <token id=\"t304\"> state </token> <token id=\"t305\"> ? </token> <token id=\"t306\"> Is </token> <token id=\"t307\"> it </token> <token id=\"t308\"> devoid </token> <token id=\"t309\"> of </token> <token id=\"t310\"> advanced </token> <token id=\"t311\"> medical </token> <token id=\"t312\"> facilities </token> <token id=\"t313\"> ? </token> <token id=\"t314\"> Why </token> <token id=\"t315\"> is </token> <token id=\"t316\"> it </token> <token id=\"t317\"> so </token> <token id=\"t318\"> difficult </token> <token id=\"t319\"> for </token> <token id=\"t320\"> the </token> <token id=\"t321\"> local </token> <token id=\"t322\"> authorities </token> <token id=\"t323\"> to </token> <token id=\"t324\"> share </token> <token id=\"t325\"> these </token> <token id=\"t326\"> facts </token> <token id=\"t327\"> and </token> <token id=\"t328\"> educate </token> <token id=\"t329\"> the </token> <token id=\"t330\"> public </token> <token id=\"t331\"> ? </token> <token id=\"t332\"> <br /> </token> <token id=\"t333\"> Malaysians </token> <token id=\"t334\"> are </token> <candidate id=\"c17\" index=335 type=\"date\" info=\"PRESENT_REF\" length=\"1\"></candidate> <token id=\"t335\"> now </token> <token id=\"t336\"> panicking </token> <token id=\"t337\"> and </token> <token id=\"t338\"> rushing </token> <token id=\"t339\"> to </token> <token id=\"t340\"> get </token> <candidate id=\"c18\" index=341 type=\"disease\" info=\"null\" length=\"1\"></candidate> <token id=\"t341\"> rabies </token> <token id=\"t342\"> vaccinations </token> <token id=\"t343\"> , </token> <token id=\"t344\"> which </token> <token id=\"t345\"> has </token> <token id=\"t346\"> resulted </token> <token id=\"t347\"> in </token> <token id=\"t348\"> a </token> <token id=\"t349\"> shortage </token> <token id=\"t350\"> of </token> <candidate id=\"c19\" index=351 type=\"disease\" info=\"null\" length=\"1\"></candidate> <token id=\"t351\"> rabies </token> <token id=\"t352\"> vaccinations </token> <token id=\"t353\"> for </token> <token id=\"t354\"> humans </token> <token id=\"t355\"> . </token> <candidate id=\"c20\" index=356 type=\"location\" info=\"{ &quot;coordinates&quot;: &quot;49.74917;4.60889&quot;, &quot;id&quot;: 6453601, &quot;featureClass&quot;: &quot;A&quot;, &quot;featureCode&quot;: &quot;ADM4&quot;, &quot;countryCode&quot;: &quot;FR&quot; }\" length=\"1\"></candidate> <token id=\"t356\"> This </token> <token id=\"t357\"> means </token> <token id=\"t358\"> anyone </token> <token id=\"t359\"> who </token> <token id=\"t360\"> ACTUALLY </token> <token id=\"t361\"> does </token> <token id=\"t362\"> come </token> <token id=\"t363\"> into </token> <token id=\"t364\"> contact </token> <token id=\"t365\"> with </token> <token id=\"t366\"> a </token> <token id=\"t367\"> rabid </token> <token id=\"t368\"> animal </token> <token id=\"t369\"> and </token> <token id=\"t370\"> desperately </token> <token id=\"t371\"> NEEDS </token> <token id=\"t372\"> the </token> <token id=\"t373\"> vaccine </token> <token id=\"t374\"> , </token> <token id=\"t375\"> runs </token> <token id=\"t376\"> the </token> <token id=\"t377\"> risk </token> <token id=\"t378\"> of </token> <token id=\"t379\"> not </token> <token id=\"t380\"> being </token> <token id=\"t381\"> able </token> <token id=\"t382\"> to </token> <token id=\"t383\"> get </token> <token id=\"t384\"> the </token> <token id=\"t385\"> vaccine </token> <token id=\"t386\"> in </token> <token id=\"t387\"> time </token> <token id=\"t388\"> because </token> <token id=\"t389\"> of </token> <token id=\"t390\"> unnecessarily </token> <token id=\"t391\"> panicked </token> <token id=\"t392\"> Malaysians </token> <token id=\"t393\"> using </token> <token id=\"t394\"> up </token> <token id=\"t395\"> available </token> <token id=\"t396\"> stocks </token> <token id=\"t397\"> . </token> <token id=\"t398\"> <br /> </token> <token id=\"t399\"> Myth </token> <candidate id=\"c21\" index=400 type=\"number\" info=\"null\" length=\"1\"></candidate> <token id=\"t400\"> 2 </token> <token id=\"t401\"> : </token> <token id=\"t402\"> ALL </token> <token id=\"t403\"> rabid </token> <candidate id=\"c22\" index=404 type=\"host\" info=\"null\" length=\"1\"></candidate> <token id=\"t404\"> dogs </token> <token id=\"t405\"> will </token> <token id=\"t406\"> become </token> <token id=\"t407\"> unnaturally </token> <token id=\"t408\"> ferocious </token> <token id=\"t409\"> , </token> <token id=\"t410\"> biting </token> <token id=\"t411\"> monsters </token> <token id=\"t412\"> <br /> </token> <candidate id=\"c23\" index=413 type=\"disease\" info=\"null\" length=\"1\"></candidate> <token id=\"t413\"> Rabies </token> <token id=\"t414\"> automatically </token> <token id=\"t415\"> brings </token> <token id=\"t416\"> to </token> <token id=\"t417\"> mind </token> <token id=\"t418\"> the </token> <token id=\"t419\"> image </token> <token id=\"t420\"> of </token> <token id=\"t421\"> mad </token> <candidate id=\"c24\" index=422 type=\"host\" info=\"null\" length=\"1\"></candidate> <token id=\"t422\"> dogs </token> <token id=\"t423\"> foaming </token> <token id=\"t424\"> at </token> <token id=\"t425\"> the </token> <token id=\"t426\"> mouth </token> <token id=\"t427\"> . </token> <token id=\"t428\"> However </token> <token id=\"t429\"> , </token> <token id=\"t430\"> not </token> <token id=\"t431\"> all </token> <token id=\"t432\"> rabid </token> <candidate id=\"c25\" index=433 type=\"host\" info=\"null\" length=\"1\"></candidate> <token id=\"t433\"> dogs </token> <token id=\"t434\"> become </token> <token id=\"t435\"> ferocious </token> <token id=\"t436\"> , </token> <token id=\"t437\"> also </token> <token id=\"t438\"> known </token> <token id=\"t439\"> as </token> <token id=\"t440\"> ` </token> <token id=\"t441\"> Furious </token> <candidate id=\"c26\" index=442 type=\"disease\" info=\"null\" length=\"1\"></candidate> <token id=\"t442\"> Rabies </token> <token id=\"t443\"> ' </token> <token id=\"t444\"> . </token> <token id=\"t445\"> The </token> <token id=\"t446\"> Baker </token> <token id=\"t447\"> Institute </token> <token id=\"t448\"> for </token> <token id=\"t449\"> Animal </token> <token id=\"t450\"> Health </token> <token id=\"t451\"> explains </token> <token id=\"t452\"> that </token> <token id=\"t453\"> there </token> <token id=\"t454\"> are </token> <candidate id=\"c27\" index=455 type=\"number\" info=\"null\" length=\"1\"></candidate> <token id=\"t455\"> three </token> <token id=\"t456\"> stages </token> <token id=\"t457\"> of </token> <candidate id=\"c28\" index=458 type=\"disease\" info=\"null\" length=\"1\"></candidate> <token id=\"t458\"> rabies </token> <token id=\"t459\"> -- </token> <token id=\"t460\"> prodromal </token> <token id=\"t461\"> , </token> <token id=\"t462\"> furious </token> <token id=\"t463\"> , </token> <token id=\"t464\"> and </token> <token id=\"t465\"> paralytic </token> <token id=\"t466\"> ( </token> <token id=\"t467\"> dumb </token> <token id=\"t468\"> ) </token> <token id=\"t469\"> . </token> <token id=\"t470\"> Animals </token> <token id=\"t471\"> at </token> <token id=\"t472\"> the </token> <token id=\"t473\"> prodromal </token> <token id=\"t474\"> stage </token> <token id=\"t475\"> exhibit </token> <token id=\"t476\"> non-specific </token> <token id=\"t477\"> symptoms </token> <token id=\"t478\"> like </token> <token id=\"t479\"> apprehension </token> <token id=\"t480\"> , </token> <token id=\"t481\"> restlessness </token> <token id=\"t482\"> , </token> <token id=\"t483\"> loss </token> <token id=\"t484\"> of </token> <token id=\"t485\"> appetite </token> <token id=\"t486\"> , </token> <token id=\"t487\"> temperament </token> <token id=\"t488\"> changes </token> <token id=\"t489\"> and </token> <token id=\"t490\"> sometimes </token> <token id=\"t491\"> vomiting </token> <token id=\"t492\"> . </token> <candidate id=\"c29\" index=493 type=\"location\" info=\"{ &quot;coordinates&quot;: &quot;49.74917;4.60889&quot;, &quot;id&quot;: 6453601, &quot;featureClass&quot;: &quot;A&quot;, &quot;featureCode&quot;: &quot;ADM4&quot;, &quot;countryCode&quot;: &quot;FR&quot; }\" length=\"1\"></candidate> <token id=\"t493\"> This </token> <token id=\"t494\"> is </token> <token id=\"t495\"> followed </token> <token id=\"t496\"> by </token> <token id=\"t497\"> either </token> <token id=\"t498\"> furious </token> <token id=\"t499\"> , </token> <token id=\"t500\"> and </token> <token id=\"t501\"> paralytic </token> <token id=\"t502\"> ( </token> <token id=\"t503\"> dumb </token> <token id=\"t504\"> ) </token> <token id=\"t505\"> form </token> <token id=\"t506\"> . </token> <token id=\"t507\"> <br /> </token> <token id=\"t508\"> Only </token> <token id=\"t509\"> 25-30 </token> <token id=\"t510\"> per </token> <token id=\"t511\"> cent </token> <token id=\"t512\"> of </token> <token id=\"t513\"> infected </token> <token id=\"t514\"> animals </token> <token id=\"t515\"> develop </token> <token id=\"t516\"> Furious </token> <candidate id=\"c30\" index=517 type=\"disease\" info=\"null\" length=\"1\"></candidate> <token id=\"t517\"> Rabies </token> <token id=\"t518\"> . </token> <token id=\"t519\"> The </token> <token id=\"t520\"> MOST </token> <token id=\"t521\"> common </token> <token id=\"t522\"> form </token> <token id=\"t523\"> is </token> <token id=\"t524\"> ` </token> <token id=\"t525\"> Dumb </token> <candidate id=\"c31\" index=526 type=\"disease\" info=\"null\" length=\"1\"></candidate> <token id=\"t526\"> Rabies </token> <token id=\"t527\"> ' </token> <token id=\"t528\"> where </token> <token id=\"t529\"> the </token> <token id=\"t530\"> infected </token> <token id=\"t531\"> animal </token> <token id=\"t532\"> drools </token> <token id=\"t533\"> excessively </token> <token id=\"t534\"> , </token> <token id=\"t535\"> becomes </token> <token id=\"t536\"> paralysed </token> <token id=\"t537\"> , </token> <token id=\"t538\"> easily </token> <token id=\"t539\"> frightened </token> <token id=\"t540\"> or </token> <token id=\"t541\"> unusually </token> <token id=\"t542\"> tame </token> <token id=\"t543\"> and </token> <token id=\"t544\"> is </token> <token id=\"t545\"> generally </token> <token id=\"t546\"> NOT </token> <token id=\"t547\"> very </token> <token id=\"t548\"> dangerous </token> <token id=\"t549\"> at </token> <token id=\"t550\"> all </token> <token id=\"t551\"> to </token> <token id=\"t552\"> anyone </token> <token id=\"t553\"> . </token> <token id=\"t554\"> <br /> </token> <token id=\"t555\"> Myth </token> <candidate id=\"c32\" index=556 type=\"number\" info=\"null\" length=\"1\"></candidate> <token id=\"t556\"> 3 </token> <token id=\"t557\"> : </token> <token id=\"t558\"> We </token> <token id=\"t559\"> are </token> <token id=\"t560\"> having </token> <token id=\"t561\"> an </token> <token id=\"t562\"> emergency </token> <candidate id=\"c33\" index=563 type=\"disease\" info=\"null\" length=\"1\"></candidate> <token id=\"t563\"> rabies </token> <token id=\"t564\"> outbreak </token> <token id=\"t565\"> <br /> </token> <token id=\"t566\"> To </token> <token id=\"t567\"> date </token> <token id=\"t568\"> , </token> <token id=\"t569\"> the </token> <candidate id=\"c34\" index=570 type=\"date\" info=\"PRESENT_REF\" length=\"1\"></candidate> <token id=\"t570\"> current </token> <token id=\"t571\"> number </token> <token id=\"t572\"> of </token> <token id=\"t573\"> reported </token> <token id=\"t574\"> dog </token> <token id=\"t575\"> bite </token> <token id=\"t576\"> cases </token> <token id=\"t577\"> tested </token> <token id=\"t578\"> positive </token> <token id=\"t579\"> for </token> <candidate id=\"c35\" index=580 type=\"disease\" info=\"null\" length=\"1\"></candidate> <token id=\"t580\"> rabies </token> <token id=\"t581\"> is </token> <token id=\"t582\"> less </token> <token id=\"t583\"> than </token> <candidate id=\"c36\" index=584 type=\"number\" info=\"null\" length=\"1\"></candidate> <token id=\"t584\"> 50 </token> <token id=\"t585\"> . </token> <token id=\"t586\"> Out </token> <token id=\"t587\"> of </token> <token id=\"t588\"> those </token> <token id=\"t589\"> cases </token> <token id=\"t590\"> including </token> <token id=\"t591\"> only </token> <candidate id=\"c37\" index=592 type=\"number\" info=\"null\" length=\"1\"></candidate> <token id=\"t592\"> TWO </token> <token id=\"t593\"> dog </token> <token id=\"t594\"> bite </token> <token id=\"t595\"> cases </token> <token id=\"t596\"> in </token> <candidate id=\"c38\" index=597 type=\"location\" info=\"{ &quot;coordinates&quot;: &quot;5.37677;100.25848&quot;, &quot;id&quot;: 1733047, &quot;featureClass&quot;: &quot;A&quot;, &quot;featureCode&quot;: &quot;ADM1&quot;, &quot;countryCode&quot;: &quot;MY&quot; }\" length=\"1\"></candidate> <candidate id=\"c39\" index=597 type=\"location\" info=\"{ &quot;coordinates&quot;: &quot;5.41123;100.33543&quot;, &quot;id&quot;: 1735106, &quot;featureClass&quot;: &quot;P&quot;, &quot;featureCode&quot;: &quot;PPLA&quot;, &quot;countryCode&quot;: &quot;MY&quot; }\" length=\"1\"></candidate> <token id=\"t597\"> Penang </token> <token id=\"t598\"> , </token> <token id=\"t599\"> there </token> <token id=\"t600\"> has </token> <token id=\"t601\"> so </token> <token id=\"t602\"> far </token> <token id=\"t603\"> been </token> <token id=\"t604\"> ZERO </token> <token id=\"t605\"> human </token> <token id=\"t606\"> deaths </token> <token id=\"t607\"> in </token> <token id=\"t608\"> the </token> <token id=\"t609\"> whole </token> <token id=\"t610\"> of </token> <candidate id=\"c40\" index=611 type=\"location\" info=\"{ &quot;coordinates&quot;: &quot;2.5;112.5&quot;, &quot;id&quot;: 1733045, &quot;featureClass&quot;: &quot;A&quot;, &quot;featureCode&quot;: &quot;PCLI&quot;, &quot;countryCode&quot;: &quot;MY&quot; }\" length=\"1\"></candidate> <token id=\"t611\"> Malaysia </token> <token id=\"t612\"> . </token> <token id=\"t613\"> <br /> </token> <token id=\"t614\"> If </token> <token id=\"t615\"> this </token> <token id=\"t616\"> is </token> <token id=\"t617\"> classified </token> <token id=\"t618\"> as </token> <token id=\"t619\"> an </token> <token id=\"t620\"> ` </token> <token id=\"t621\"> emergency </token> <token id=\"t622\"> outbreak </token> <token id=\"t623\"> ' </token> <token id=\"t624\"> , </token> <token id=\"t625\"> then </token> <token id=\"t626\"> authorities </token> <token id=\"t627\"> are </token> <token id=\"t628\"> hypocritical </token> <token id=\"t629\"> by </token> <token id=\"t630\"> not </token> <token id=\"t631\"> similarly </token> <token id=\"t632\"> declaring </token> <token id=\"t633\"> dengue </token> <token id=\"t634\"> and </token> <token id=\"t635\"> leptospirosis </token> <token id=\"t636\"> as </token> <token id=\"t637\"> ` </token> <token id=\"t638\"> emergency </token> <token id=\"t639\"> outbreaks </token> <token id=\"t640\"> ' </token> <token id=\"t641\"> . </token> <token id=\"t642\"> As </token> <token id=\"t643\"> of </token> <candidate id=\"c41\" index=644 type=\"date\" info=\"2015-06-20\" length=\"4\"></candidate> <token id=\"t644\"> June </token> <candidate id=\"c42\" index=645 type=\"number\" info=\"null\" length=\"1\"></candidate> <token id=\"t645\"> 20 </token> <token id=\"t646\"> , </token> <candidate id=\"c43\" index=647 type=\"number\" info=\"null\" length=\"1\"></candidate> <token id=\"t647\"> 2015 </token> <token id=\"t648\"> , </token> <token id=\"t649\"> there </token> <token id=\"t650\"> were </token> <candidate id=\"c44\" index=651 type=\"number\" info=\"null\" length=\"1\"></candidate> <token id=\"t651\"> 53,823 </token> <token id=\"t652\"> cases </token> <token id=\"t653\"> of </token> <token id=\"t654\"> dengue </token> <token id=\"t655\"> with </token> <candidate id=\"c45\" index=656 type=\"number\" info=\"null\" length=\"1\"></candidate> <token id=\"t656\"> 158 </token> <token id=\"t657\"> dengue-deaths </token> <token id=\"t658\"> reported </token> <token id=\"t659\"> in </token> <candidate id=\"c46\" index=660 type=\"location\" info=\"{ &quot;coordinates&quot;: &quot;2.5;112.5&quot;, &quot;id&quot;: 1733045, &quot;featureClass&quot;: &quot;A&quot;, &quot;featureCode&quot;: &quot;PCLI&quot;, &quot;countryCode&quot;: &quot;MY&quot; }\" length=\"1\"></candidate> <token id=\"t660\"> Malaysia </token> <token id=\"t661\"> for </token> <candidate id=\"c47\" index=662 type=\"number\" info=\"null\" length=\"1\"></candidate> <candidate id=\"c48\" index=662 type=\"date\" info=\"2015\" length=\"1\"></candidate> <token id=\"t662\"> 2015 </token> <token id=\"t663\"> . </token> <candidate id=\"c49\" index=664 type=\"date\" info=\"2014\" length=\"2\"></candidate> <token id=\"t664\"> Last </token> <token id=\"t665\"> year </token> <token id=\"t666\"> there </token> <token id=\"t667\"> were </token> <token id=\"t668\"> over </token> <candidate id=\"c50\" index=669 type=\"number\" info=\"null\" length=\"1\"></candidate> <token id=\"t669\"> 7000 </token> <token id=\"t670\"> cases </token> <token id=\"t671\"> of </token> <token id=\"t672\"> leptospirosis </token> <token id=\"t673\"> or </token> <token id=\"t674\"> ' </token> <token id=\"t675\"> rat </token> <token id=\"t676\"> urine </token> <token id=\"t677\"> disease </token> <token id=\"t678\"> ' </token> <token id=\"t679\"> , </token> <token id=\"t680\"> and </token> <candidate id=\"c51\" index=681 type=\"number\" info=\"null\" length=\"1\"></candidate> <token id=\"t681\"> 92 </token> <token id=\"t682\"> deaths </token> <token id=\"t683\"> from </token> <token id=\"t684\"> this </token> <token id=\"t685\"> disease </token> <token id=\"t686\"> . </token> <token id=\"t687\"> Both </token> <token id=\"t688\"> diseases </token> <token id=\"t689\"> are </token> <token id=\"t690\"> endemic </token> <token id=\"t691\"> to </token> <candidate id=\"c52\" index=692 type=\"location\" info=\"{ &quot;coordinates&quot;: &quot;2.5;112.5&quot;, &quot;id&quot;: 1733045, &quot;featureClass&quot;: &quot;A&quot;, &quot;featureCode&quot;: &quot;PCLI&quot;, &quot;countryCode&quot;: &quot;MY&quot; }\" length=\"1\"></candidate> <token id=\"t692\"> Malaysia </token> <token id=\"t693\"> , </token> <token id=\"t694\"> meaning </token> <token id=\"t695\"> they </token> <token id=\"t696\"> have </token> <token id=\"t697\"> been </token> <token id=\"t698\"> in </token> <token id=\"t699\"> this </token> <token id=\"t700\"> country </token> <token id=\"t701\"> all </token> <token id=\"t702\"> this </token> <token id=\"t703\"> time </token> <token id=\"t704\"> . </token> <token id=\"t705\"> Therefore </token> <token id=\"t706\"> it </token> <token id=\"t707\"> is </token> <token id=\"t708\"> illogical </token> <token id=\"t709\"> to </token> <token id=\"t710\"> declare </token> <candidate id=\"c53\" index=711 type=\"disease\" info=\"null\" length=\"1\"></candidate> <token id=\"t711\"> rabies </token> <token id=\"t712\"> an </token> <token id=\"t713\"> outbreak </token> <token id=\"t714\"> when </token> <token id=\"t715\"> vector-borne </token> <token id=\"t716\"> diseases </token> <token id=\"t717\"> have </token> <token id=\"t718\"> proven </token> <token id=\"t719\"> to </token> <token id=\"t720\"> be </token> <token id=\"t721\"> a </token> <token id=\"t722\"> significantly </token> <token id=\"t723\"> higher </token> <token id=\"t724\"> threat </token> <token id=\"t725\"> in </token> <candidate id=\"c54\" index=726 type=\"location\" info=\"{ &quot;coordinates&quot;: &quot;2.5;112.5&quot;, &quot;id&quot;: 1733045, &quot;featureClass&quot;: &quot;A&quot;, &quot;featureCode&quot;: &quot;PCLI&quot;, &quot;countryCode&quot;: &quot;MY&quot; }\" length=\"1\"></candidate> <token id=\"t726\"> Malaysia </token> <token id=\"t727\"> . </token> <token id=\"t728\"> <br /> </token> <token id=\"t729\"> Myth </token> <candidate id=\"c55\" index=730 type=\"number\" info=\"null\" length=\"1\"></candidate> <token id=\"t730\"> 4 </token> <token id=\"t731\"> : </token> <candidate id=\"c56\" index=732 type=\"disease\" info=\"null\" length=\"1\"></candidate> <token id=\"t732\"> Rabies </token> <token id=\"t733\"> injections </token> <token id=\"t734\"> are </token> <candidate id=\"c57\" index=735 type=\"date\" info=\"PRESENT_REF\" length=\"1\"></candidate> <token id=\"t735\"> now </token> <token id=\"t736\"> necessary </token> <token id=\"t737\"> for </token> <token id=\"t738\"> all </token> <token id=\"t739\"> our </token> <token id=\"t740\"> pets </token> <token id=\"t741\"> <br /> </token> <token id=\"t742\"> The </token> <token id=\"t743\"> local </token> <token id=\"t744\"> authorities </token> <token id=\"t745\"> have </token> <token id=\"t746\"> been </token> <token id=\"t747\"> advising </token> <token id=\"t748\"> dog </token> <token id=\"t749\"> owners </token> <token id=\"t750\"> to </token> <token id=\"t751\"> get </token> <candidate id=\"c58\" index=752 type=\"disease\" info=\"null\" length=\"1\"></candidate> <token id=\"t752\"> rabies </token> <token id=\"t753\"> shots </token> <token id=\"t754\"> for </token> <token id=\"t755\"> their </token> <token id=\"t756\"> pets </token> <token id=\"t757\"> , </token> <token id=\"t758\"> resulting </token> <token id=\"t759\"> in </token> <token id=\"t760\"> another </token> <token id=\"t761\"> mad </token> <token id=\"t762\"> rush </token> <token id=\"t763\"> by </token> <token id=\"t764\"> pet </token> <token id=\"t765\"> owners </token> <token id=\"t766\"> and </token> <token id=\"t767\"> a </token> <token id=\"t768\"> shortage </token> <token id=\"t769\"> of </token> <token id=\"t770\"> vaccine </token> <token id=\"t771\"> supplies </token> <token id=\"t772\"> for </token> <candidate id=\"c59\" index=773 type=\"host\" info=\"null\" length=\"1\"></candidate> <token id=\"t773\"> dogs </token> <token id=\"t774\"> . </token> <token id=\"t775\"> <br /> </token> <token id=\"t776\"> What </token> <token id=\"t777\"> the </token> <token id=\"t778\"> authorities </token> <token id=\"t779\"> have </token> <token id=\"t780\"> not </token> <token id=\"t781\"> told </token> <token id=\"t782\"> , </token> <token id=\"t783\"> is </token> <token id=\"t784\"> that </token> <token id=\"t785\"> priority </token> <token id=\"t786\"> of </token> <candidate id=\"c60\" index=787 type=\"disease\" info=\"null\" length=\"1\"></candidate> <token id=\"t787\"> rabies </token> <token id=\"t788\"> vaccinations </token> <token id=\"t789\"> should </token> <token id=\"t790\"> be </token> <token id=\"t791\"> given </token> <token id=\"t792\"> to </token> <token id=\"t793\"> pets </token> <token id=\"t794\"> that </token> <token id=\"t795\"> are </token> <token id=\"t796\"> kept </token> <token id=\"t797\"> outdoors </token> <token id=\"t798\"> , </token> <token id=\"t799\"> where </token> <token id=\"t800\"> they </token> <token id=\"t801\"> have </token> <token id=\"t802\"> a </token> <token id=\"t803\"> higher </token> <token id=\"t804\"> risk </token> <token id=\"t805\"> of </token> <token id=\"t806\"> coming </token> <token id=\"t807\"> in </token> <token id=\"t808\"> contact </token> <token id=\"t809\"> with </token> <token id=\"t810\"> an </token> <token id=\"t811\"> infected </token> <token id=\"t812\"> animal </token> <token id=\"t813\"> . </token> <candidate id=\"c61\" index=814 type=\"location\" info=\"{ &quot;coordinates&quot;: &quot;49.0025;6.52167&quot;, &quot;id&quot;: 6437697, &quot;featureClass&quot;: &quot;A&quot;, &quot;featureCode&quot;: &quot;ADM4&quot;, &quot;countryCode&quot;: &quot;FR&quot; }\" length=\"1\"></candidate> <token id=\"t814\"> Many </token> <token id=\"t815\"> Malaysians </token> <token id=\"t816\"> keep </token> <token id=\"t817\"> small </token> <token id=\"t818\"> breed </token> <candidate id=\"c62\" index=819 type=\"host\" info=\"null\" length=\"1\"></candidate> <token id=\"t819\"> dogs </token> <token id=\"t820\"> indoors </token> <token id=\"t821\"> where </token> <token id=\"t822\"> they </token> <token id=\"t823\"> have </token> <token id=\"t824\"> very </token> <token id=\"t825\"> little </token> <token id=\"t826\"> risk </token> <token id=\"t827\"> of </token> <token id=\"t828\"> contacting </token> <token id=\"t829\"> a </token> <token id=\"t830\"> rabid </token> <token id=\"t831\"> animal </token> <token id=\"t832\"> . </token> <token id=\"t833\"> While </token> <token id=\"t834\"> small </token> <token id=\"t835\"> breed </token> <token id=\"t836\"> owners </token> <token id=\"t837\"> should </token> <token id=\"t838\"> ensure </token> <token id=\"t839\"> their </token> <token id=\"t840\"> small </token> <token id=\"t841\"> breed </token> <candidate id=\"c63\" index=842 type=\"host\" info=\"null\" length=\"1\"></candidate> <token id=\"t842\"> dogs </token> <token id=\"t843\"> receive </token> <token id=\"t844\"> normal </token> <token id=\"t845\"> vaccinations </token> <token id=\"t846\"> to </token> <token id=\"t847\"> protect </token> <token id=\"t848\"> against </token> <token id=\"t849\"> other </token> <token id=\"t850\"> diseases </token> <token id=\"t851\"> , </token> <token id=\"t852\"> over-vaccinating </token> <token id=\"t853\"> a </token> <token id=\"t854\"> small </token> <token id=\"t855\"> breed </token> <token id=\"t856\"> unnecessarily </token> <token id=\"t857\"> also </token> <token id=\"t858\"> poses </token> <token id=\"t859\"> a </token> <token id=\"t860\"> risk </token> <token id=\"t861\"> . </token> <candidate id=\"c64\" index=862 type=\"disease\" info=\"null\" length=\"1\"></candidate> <token id=\"t862\"> Rabies </token> <token id=\"t863\"> vaccines </token> <token id=\"t864\"> , </token> <token id=\"t865\"> like </token> <token id=\"t866\"> all </token> <token id=\"t867\"> vaccines </token> <token id=\"t868\"> are </token> <token id=\"t869\"> essentially </token> <token id=\"t870\"> a </token> <token id=\"t871\"> small </token> <token id=\"t872\"> dosage </token> <token id=\"t873\"> of </token> <token id=\"t874\"> deactivated </token> <candidate id=\"c65\" index=875 type=\"disease\" info=\"null\" length=\"1\"></candidate> <token id=\"t875\"> rabies </token> <token id=\"t876\"> viruses </token> <token id=\"t877\"> , </token> <token id=\"t878\"> meant </token> <token id=\"t879\"> to </token> <token id=\"t880\"> stimulate </token> <token id=\"t881\"> the </token> <token id=\"t882\"> body </token> <token id=\"t883\"> to </token> <token id=\"t884\"> naturally </token> <token id=\"t885\"> produce </token> <token id=\"t886\"> the </token> <token id=\"t887\"> required </token> <token id=\"t888\"> antibodies </token> <token id=\"t889\"> to </token> <token id=\"t890\"> fight </token> <candidate id=\"c66\" index=891 type=\"disease\" info=\"null\" length=\"1\"></candidate> <token id=\"t891\"> rabies </token> <token id=\"t892\"> . </token> <token id=\"t893\"> However </token> <token id=\"t894\"> , </token> <token id=\"t895\"> dosages </token> <token id=\"t896\"> of </token> <token id=\"t897\"> vaccines </token> <token id=\"t898\"> usually </token> <token id=\"t899\"> given </token> <token id=\"t900\"> to </token> <token id=\"t901\"> small </token> <candidate id=\"c67\" index=902 type=\"host\" info=\"null\" length=\"1\"></candidate> <token id=\"t902\"> dogs </token> <token id=\"t903\"> is </token> <token id=\"t904\"> the </token> <token id=\"t905\"> same </token> <token id=\"t906\"> as </token> <token id=\"t907\"> given </token> <token id=\"t908\"> to </token> <candidate id=\"c68\" index=909 type=\"host\" info=\"null\" length=\"1\"></candidate> <token id=\"t909\"> dogs </token> <token id=\"t910\"> of </token> <token id=\"t911\"> all </token> <token id=\"t912\"> sizes </token> <token id=\"t913\"> , </token> <token id=\"t914\"> which </token> <token id=\"t915\"> is </token> <token id=\"t916\"> sometimes </token> <token id=\"t917\"> too </token> <token id=\"t918\"> much </token> <token id=\"t919\"> for </token> <token id=\"t920\"> the </token> <token id=\"t921\"> immune </token> <token id=\"t922\"> system </token> <token id=\"t923\"> of </token> <token id=\"t924\"> small </token> <token id=\"t925\"> breeds </token> <token id=\"t926\"> to </token> <token id=\"t927\"> handle </token> <token id=\"t928\"> . </token> <token id=\"t929\"> Therefore </token> <token id=\"t930\"> over-vaccinating </token> <token id=\"t931\"> small </token> <token id=\"t932\"> breeds </token> <token id=\"t933\"> can </token> <token id=\"t934\"> result </token> <token id=\"t935\"> in </token> <token id=\"t936\"> adverse </token> <token id=\"t937\"> and </token> <token id=\"t938\"> sometimes </token> <token id=\"t939\"> fatal </token> <token id=\"t940\"> reactions </token> <token id=\"t941\"> , </token> <token id=\"t942\"> such </token> <token id=\"t943\"> as </token> <token id=\"t944\"> in </token> <token id=\"t945\"> this </token> <token id=\"t946\"> story </token> <token id=\"t947\"> where </token> <token id=\"t948\"> a </token> <token id=\"t949\"> pug </token> <token id=\"t950\"> broke </token> <token id=\"t951\"> out </token> <token id=\"t952\"> in </token> <token id=\"t953\"> horrible </token> <token id=\"t954\"> rashes </token> <token id=\"t955\"> after </token> <token id=\"t956\"> a </token> <candidate id=\"c69\" index=957 type=\"disease\" info=\"null\" length=\"1\"></candidate> <token id=\"t957\"> rabies </token> <token id=\"t958\"> shot </token> <token id=\"t959\"> . </token> <token id=\"t960\"> <br /> </token> <token id=\"t961\"> Therefore </token> <token id=\"t962\"> if </token> <token id=\"t963\"> you </token> <token id=\"t964\"> have </token> <token id=\"t965\"> a </token> <token id=\"t966\"> small </token> <token id=\"t967\"> breed </token> <token id=\"t968\"> dog </token> <token id=\"t969\"> which </token> <token id=\"t970\"> is </token> <token id=\"t971\"> primarily </token> <token id=\"t972\"> kept </token> <token id=\"t973\"> indoors </token> <token id=\"t974\"> and </token> <token id=\"t975\"> does </token> <token id=\"t976\"> not </token> <token id=\"t977\"> come </token> <token id=\"t978\"> in </token> <token id=\"t979\"> contact </token> <token id=\"t980\"> with </token> <token id=\"t981\"> stray </token> <token id=\"t982\"> animals </token> <token id=\"t983\"> , </token> <candidate id=\"c70\" index=984 type=\"disease\" info=\"null\" length=\"1\"></candidate> <token id=\"t984\"> rabies </token> <token id=\"t985\"> vaccinations </token> <token id=\"t986\"> are </token> <token id=\"t987\"> not </token> <token id=\"t988\"> necessary </token> <token id=\"t989\"> ! </token> <token id=\"t990\"> Vaccinating </token> <token id=\"t991\"> a </token> <token id=\"t992\"> small </token> <token id=\"t993\"> breed </token> <token id=\"t994\"> that </token> <token id=\"t995\"> has </token> <token id=\"t996\"> close </token> <token id=\"t997\"> to </token> <token id=\"t998\"> zero </token> <token id=\"t999\"> risk </token> <token id=\"t1000\"> of </token> <token id=\"t1001\"> getting </token> <candidate id=\"c71\" index=1002 type=\"disease\" info=\"null\" length=\"1\"></candidate> <token id=\"t1002\"> rabies </token> <token id=\"t1003\"> is </token> <token id=\"t1004\"> depriving </token> <token id=\"t1005\"> supply </token> <token id=\"t1006\"> of </token> <token id=\"t1007\"> the </token> <token id=\"t1008\"> vaccine </token> <token id=\"t1009\"> for </token> <token id=\"t1010\"> pets </token> <token id=\"t1011\"> that </token> <token id=\"t1012\"> need </token> <token id=\"t1013\"> it </token> <token id=\"t1014\"> more </token> <token id=\"t1015\"> . </token> <token id=\"t1016\"> <br /> </token> <token id=\"t1017\"> What </token> <token id=\"t1018\"> is </token> <token id=\"t1019\"> the </token> <token id=\"t1020\"> real </token> <token id=\"t1021\"> agenda </token> <token id=\"t1022\"> ? </token> <token id=\"t1023\"> <br /> </token> <token id=\"t1024\"> It </token> <token id=\"t1025\"> is </token> <token id=\"t1026\"> clear </token> <token id=\"t1027\"> , </token> <token id=\"t1028\"> given </token> <token id=\"t1029\"> the </token> <token id=\"t1030\"> facts </token> <token id=\"t1031\"> , </token> <token id=\"t1032\"> that </token> <token id=\"t1033\"> the </token> <token id=\"t1034\"> authorities </token> <token id=\"t1035\"> have </token> <token id=\"t1036\"> created </token> <token id=\"t1037\"> unnecessary </token> <token id=\"t1038\"> fear </token> <token id=\"t1039\"> and </token> <token id=\"t1040\"> paranoia </token> <token id=\"t1041\"> over </token> <candidate id=\"c72\" index=1042 type=\"disease\" info=\"null\" length=\"1\"></candidate> <token id=\"t1042\"> rabies </token> <token id=\"t1043\"> . </token> <candidate id=\"c73\" index=1044 type=\"location\" info=\"{ &quot;coordinates&quot;: &quot;49.74917;4.60889&quot;, &quot;id&quot;: 6453601, &quot;featureClass&quot;: &quot;A&quot;, &quot;featureCode&quot;: &quot;ADM4&quot;, &quot;countryCode&quot;: &quot;FR&quot; }\" length=\"1\"></candidate> <token id=\"t1044\"> This </token> <token id=\"t1045\"> is </token> <token id=\"t1046\"> posing </token> <token id=\"t1047\"> an </token> <token id=\"t1048\"> even </token> <token id=\"t1049\"> greater </token> <token id=\"t1050\"> danger </token> <token id=\"t1051\"> to </token> <token id=\"t1052\"> both </token> <token id=\"t1053\"> humans </token> <token id=\"t1054\"> and </token> <token id=\"t1055\"> pets </token> <token id=\"t1056\"> who </token> <token id=\"t1057\"> actually </token> <token id=\"t1058\"> need </token> <token id=\"t1059\"> the </token> <token id=\"t1060\"> vaccines </token> <token id=\"t1061\"> because </token> <token id=\"t1062\"> of </token> <token id=\"t1063\"> the </token> <token id=\"t1064\"> resulting </token> <token id=\"t1065\"> shortages </token> <token id=\"t1066\"> , </token> <token id=\"t1067\"> when </token> <token id=\"t1068\"> what </token> <token id=\"t1069\"> should </token> <token id=\"t1070\"> have </token> <token id=\"t1071\"> been </token> <token id=\"t1072\"> done </token> <token id=\"t1073\"> was </token> <token id=\"t1074\"> proper </token> <token id=\"t1075\"> education </token> <token id=\"t1076\"> on </token> <candidate id=\"c74\" index=1077 type=\"disease\" info=\"null\" length=\"1\"></candidate> <token id=\"t1077\"> rabies </token> <token id=\"t1078\"> and </token> <token id=\"t1079\"> how </token> <token id=\"t1080\"> Malaysians </token> <token id=\"t1081\"> should </token> <token id=\"t1082\"> protect </token> <token id=\"t1083\"> themselves </token> <token id=\"t1084\"> and </token> <token id=\"t1085\"> their </token> <token id=\"t1086\"> pets </token> <token id=\"t1087\"> . </token> <token id=\"t1088\"> <br /> </token> <token id=\"t1089\"> It </token> <token id=\"t1090\"> is </token> <token id=\"t1091\"> not </token> <token id=\"t1092\"> a </token> <token id=\"t1093\"> big </token> <token id=\"t1094\"> secret </token> <token id=\"t1095\"> that </token> <candidate id=\"c75\" index=1096 type=\"host\" info=\"null\" length=\"1\"></candidate> <token id=\"t1096\"> dogs </token> <token id=\"t1097\"> are </token> <token id=\"t1098\"> disdained </token> <token id=\"t1099\"> by </token> <token id=\"t1100\"> certain </token> <token id=\"t1101\"> local </token> <token id=\"t1102\"> communities </token> <token id=\"t1103\"> , </token> <token id=\"t1104\"> however </token> <token id=\"t1105\"> what </token> <token id=\"t1106\"> most </token> <token id=\"t1107\"> people </token> <token id=\"t1108\"> may </token> <token id=\"t1109\"> not </token> <token id=\"t1110\"> know </token> <token id=\"t1111\"> is </token> <token id=\"t1112\"> that </token> <candidate id=\"c76\" index=1113 type=\"location\" info=\"{ &quot;coordinates&quot;: &quot;5.37677;100.25848&quot;, &quot;id&quot;: 1733047, &quot;featureClass&quot;: &quot;A&quot;, &quot;featureCode&quot;: &quot;ADM1&quot;, &quot;countryCode&quot;: &quot;MY&quot; }\" length=\"1\"></candidate> <candidate id=\"c77\" index=1113 type=\"location\" info=\"{ &quot;coordinates&quot;: &quot;5.41123;100.33543&quot;, &quot;id&quot;: 1735106, &quot;featureClass&quot;: &quot;P&quot;, &quot;featureCode&quot;: &quot;PPLA&quot;, &quot;countryCode&quot;: &quot;MY&quot; }\" length=\"1\"></candidate> <token id=\"t1113\"> Penang </token> <token id=\"t1114\"> Chief </token> <token id=\"t1115\"> Minister </token> <token id=\"t1116\"> Lim </token> <token id=\"t1117\"> Guan </token> <token id=\"t1118\"> Eng </token> <token id=\"t1119\"> has </token> <token id=\"t1120\"> publicly </token> <token id=\"t1121\"> stated </token> <token id=\"t1122\"> his </token> <token id=\"t1123\"> desire </token> <token id=\"t1124\"> to </token> <token id=\"t1125\"> make </token> <candidate id=\"c78\" index=1126 type=\"location\" info=\"{ &quot;coordinates&quot;: &quot;5.37677;100.25848&quot;, &quot;id&quot;: 1733047, &quot;featureClass&quot;: &quot;A&quot;, &quot;featureCode&quot;: &quot;ADM1&quot;, &quot;countryCode&quot;: &quot;MY&quot; }\" length=\"1\"></candidate> <candidate id=\"c79\" index=1126 type=\"location\" info=\"{ &quot;coordinates&quot;: &quot;5.41123;100.33543&quot;, &quot;id&quot;: 1735106, &quot;featureClass&quot;: &quot;P&quot;, &quot;featureCode&quot;: &quot;PPLA&quot;, &quot;countryCode&quot;: &quot;MY&quot; }\" length=\"1\"></candidate> <token id=\"t1126\"> Penang </token> <token id=\"t1127\"> a </token> <token id=\"t1128\"> stray </token> <token id=\"t1129\"> -- </token> <token id=\"t1130\"> free </token> <token id=\"t1131\"> state </token> <token id=\"t1132\"> . </token> <token id=\"t1133\"> <br /> </token> <token id=\"t1134\"> We </token> <token id=\"t1135\"> all </token> <token id=\"t1136\"> want </token> <token id=\"t1137\"> this </token> <token id=\"t1138\"> country </token> <token id=\"t1139\"> to </token> <token id=\"t1140\"> be </token> <token id=\"t1141\"> developed </token> <token id=\"t1142\"> , </token> <token id=\"t1143\"> but </token> <token id=\"t1144\"> if </token> <token id=\"t1145\"> in </token> <token id=\"t1146\"> the </token> <token id=\"t1147\"> process </token> <token id=\"t1148\"> of </token> <token id=\"t1149\"> that </token> <token id=\"t1150\"> development </token> <token id=\"t1151\"> , </token> <candidate id=\"c80\" index=1152 type=\"number\" info=\"null\" length=\"1\"></candidate> <token id=\"t1152\"> 40,000 </token> <token id=\"t1153\"> innocent </token> <token id=\"t1154\"> lives </token> <token id=\"t1155\"> are </token> <token id=\"t1156\"> needlessly </token> <token id=\"t1157\"> taken </token> <token id=\"t1158\"> , </token> <token id=\"t1159\"> it </token> <token id=\"t1160\"> will </token> <token id=\"t1161\"> never </token> <token id=\"t1162\"> be </token> <token id=\"t1163\"> a </token> <token id=\"t1164\"> development </token> <token id=\"t1165\"> any </token> <token id=\"t1166\"> Malaysian </token> <token id=\"t1167\"> with </token> <token id=\"t1168\"> a </token> <token id=\"t1169\"> soul </token> <token id=\"t1170\"> can </token> <token id=\"t1171\"> be </token> <token id=\"t1172\"> proud </token> <token id=\"t1173\"> of </token> <token id=\"t1174\"> . </token> <token id=\"t1175\"> <br /> </token> <token id=\"t1176\"> Carol </token> <token id=\"t1177\"> N </token> <token id=\"t1178\"> is </token> <token id=\"t1179\"> an </token> <token id=\"t1180\"> FMT </token> <token id=\"t1181\"> reader </token> <token id=\"t1182\"> . </token> <token id=\"t1183\"> <br /> </token> <token id=\"t1184\"> With </token> <token id=\"t1185\"> a </token> <token id=\"t1186\"> firm </token> <token id=\"t1187\"> belief </token> <token id=\"t1188\"> in </token> <token id=\"t1189\"> freedom </token> <token id=\"t1190\"> of </token> <token id=\"t1191\"> expression </token> <token id=\"t1192\"> and </token> <token id=\"t1193\"> without </token> <token id=\"t1194\"> prejudice </token> <token id=\"t1195\"> , </token> <token id=\"t1196\"> FMT </token> <token id=\"t1197\"> tries </token> <token id=\"t1198\"> its </token> <token id=\"t1199\"> best </token> <token id=\"t1200\"> to </token> <token id=\"t1201\"> share </token> <token id=\"t1202\"> reliable </token> <token id=\"t1203\"> content </token> <token id=\"t1204\"> from </token> <token id=\"t1205\"> third </token> <token id=\"t1206\"> parties </token> <token id=\"t1207\"> . </token> <token id=\"t1208\"> Such </token> <token id=\"t1209\"> articles </token> <token id=\"t1210\"> are </token> <token id=\"t1211\"> strictly </token> <token id=\"t1212\"> the </token> <token id=\"t1213\"> writer </token> <token id=\"t1214\"> 's </token> <token id=\"t1215\"> personal </token> <token id=\"t1216\"> opinion </token> <token id=\"t1217\"> . </token> <token id=\"t1218\"> FMT </token> <token id=\"t1219\"> does </token> <token id=\"t1220\"> not </token> <token id=\"t1221\"> necessarily </token> <token id=\"t1222\"> endorse </token> <token id=\"t1223\"> the </token> <token id=\"t1224\"> views </token> <token id=\"t1225\"> or </token> <token id=\"t1226\"> opinions </token> <token id=\"t1227\"> given </token> <token id=\"t1228\"> by </token> <token id=\"t1229\"> any </token> <token id=\"t1230\"> third </token> <token id=\"t1231\"> party </token> <token id=\"t1232\"> content </token> <token id=\"t1233\"> provider </token> <token id=\"t1234\"> . </token> <token id=\"t1235\"> <br /> </token> <token id=\"t1236\"> The </token> <token id=\"t1237\"> views </token> <token id=\"t1238\"> expressed </token> <token id=\"t1239\"> in </token> <token id=\"t1240\"> the </token> <token id=\"t1241\"> contents </token> <token id=\"t1242\"> are </token> <token id=\"t1243\"> those </token> <token id=\"t1244\"> of </token> <token id=\"t1245\"> our </token> <token id=\"t1246\"> users </token> <token id=\"t1247\"> and </token> <token id=\"t1248\"> do </token> <token id=\"t1249\"> not </token> <token id=\"t1250\"> necessarily </token> <token id=\"t1251\"> reflect </token> <token id=\"t1252\"> the </token> <token id=\"t1253\"> views </token> <token id=\"t1254\"> of </token> <token id=\"t1255\"> FMT </token> <token id=\"t1256\"> . </token>","publication_date":"2015-09-24","id":372,"title":"What every Malaysian must know about rabies","url":"http://www.freemalaysiatoday.com/category/opinion/2015/09/24/what-every-malaysian-must-know-about-rabies/","content":"\nInstead of creating unnecessary fear and paranoia over rabies, the authorities should promote proper education on the disease so Malaysians can better protect themselves and their pets. COMMENT\nBy Carol N\nWith the recent announcement of a rabies outbreak in Malaysia, there exists many misconceptions about the disease and how preventable and treatable it is. Allow me to dispel some of these myths with referenced sources.\nMyth 1: Anyone who gets bitten by a rabid dog cannot be saved and will soon die a terribly painful death\nIt is true that rabies will result in a painful death through inflammation of the central nervous system. Rabies in humans is untreatable upon the onset of clinical symptoms such as a tingling sensation, fear and anxiety which progresses to hyperactivity and paralysis.\nThe key point here, as stated in this WHO fact sheet, is that the incubation period between contact with rabies and onset of symptoms is typically 1 to 3 months. Only very rarely do symptoms in humans show up within less than a week. Sometimes symptoms only show in humans after a year. This gives anyone who suspects they have come into contact with a rabid animal, either by touching their saliva, getting scratched or bitten, ample time to get the series of rabies vaccination shots which will be 100 per cent effective in preventing the onset of symptoms, hence no death.\nThe same WHO Fact Sheet also states that “Rabies is a neglected disease of poor and vulnerable populations whose deaths are rarely reported and where human vaccines and immunoglobulin are not readily available or accessible.”\nIs Penang a poor and rural state? Is it devoid of advanced medical facilities? Why is it so difficult for the local authorities to share these facts and educate the public?\nMalaysians are now panicking and rushing to get rabies vaccinations, which has resulted in a shortage of rabies vaccinations for humans. This means anyone who ACTUALLY does come into contact with a rabid animal and desperately NEEDS the vaccine, runs the risk of not being able to get the vaccine in time because of unnecessarily panicked Malaysians using up available stocks.\nMyth 2: ALL rabid dogs will become unnaturally ferocious, biting monsters\nRabies automatically brings to mind the image of mad dogs foaming at the mouth. However, not all rabid dogs become ferocious, also known as ‘Furious Rabies’. The Baker Institute for Animal Health explains that there are three stages of rabies – prodromal, furious, and paralytic (dumb). Animals at the prodromal stage exhibit non-specific symptoms like apprehension, restlessness, loss of appetite, temperament changes and sometimes vomiting. This is followed by either furious, and paralytic (dumb) form.\nOnly 25-30 per cent of infected animals develop Furious Rabies. The MOST common form is ‘Dumb Rabies’ where the infected animal drools excessively, becomes paralysed, easily frightened or unusually tame and is generally NOT very dangerous at all to anyone.\nMyth 3: We are having an emergency rabies outbreak\nTo date, the current number of reported dog bite cases tested positive for rabies is less than 50. Out of those cases including only TWO dog bite cases in Penang, there has so far been ZERO human deaths in the whole of Malaysia.\nIf this is classified as an ‘emergency outbreak’, then authorities are hypocritical by not similarly declaring dengue and leptospirosis as ‘emergency outbreaks’. As of June 20, 2015, there were 53,823 cases of dengue with 158 dengue-deaths reported in Malaysia for 2015. Last year there were over 7000 cases of leptospirosis or ’rat urine disease’, and 92 deaths from this disease. Both diseases are endemic to Malaysia, meaning they have been in this country all this time. Therefore it is illogical to declare rabies an outbreak when vector-borne diseases have proven to be a significantly higher threat in Malaysia.\nMyth 4: Rabies injections are now necessary for all our pets\nThe local authorities have been advising dog owners to get rabies shots for their pets, resulting in another mad rush by pet owners and a shortage of vaccine supplies for dogs.\nWhat the authorities have not told, is that priority of rabies vaccinations should be given to pets that are kept outdoors, where they have a higher risk of coming in contact with an infected animal. Many Malaysians keep small breed dogs indoors where they have very little risk of contacting a rabid animal. While small breed owners should ensure their small breed dogs receive normal vaccinations to protect against other diseases, over-vaccinating a small breed unnecessarily also poses a risk. Rabies vaccines, like all vaccines are essentially a small dosage of deactivated rabies viruses, meant to stimulate the body to naturally produce the required antibodies to fight rabies. However, dosages of vaccines usually given to small dogs is the same as given to dogs of all sizes, which is sometimes too much for the immune system of small breeds to handle. Therefore over-vaccinating small breeds can result in adverse and sometimes fatal reactions, such as in this story where a pug broke out in horrible rashes after a rabies shot.\nTherefore if you have a small breed dog which is primarily kept indoors and does not come in contact with stray animals, rabies vaccinations are not necessary! Vaccinating a small breed that has close to zero risk of getting rabies is depriving supply of the vaccine for pets that need it more.\nWhat is the real agenda?\nIt is clear, given the facts, that the authorities have created unnecessary fear and paranoia over rabies. This is posing an even greater danger to both humans and pets who actually need the vaccines because of the resulting shortages, when what should have been done was proper education on rabies and how Malaysians should protect themselves and their pets.\nIt is not a big secret that dogs are disdained by certain local communities , however what most people may not know is that Penang Chief Minister Lim Guan Eng has publicly stated his desire to make Penang a stray –free state.\nWe all want this country to be developed, but if in the process of that development, 40,000 innocent lives are needlessly taken, it will never be a development any Malaysian with a soul can be proud of.\nCarol N is an FMT reader.\nWith a firm belief in freedom of expression and without prejudice, FMT tries its best to share reliable content from third parties. Such articles are strictly the writer’s personal opinion. FMT does not necessarily endorse the views or opinions given by any third party content provider.\n The views expressed in the contents are those of our users and do not necessarily reflect the views of FMT.","candidateLabels":[]}
