# Supplementary material for: Web monitoring of emerging animal infectious diseases integrated in the French Animal Health Epidemic Intelligence System
Source: PLoS One. 2018 Aug 3;13(8):e0199960. doi: 10.1371/journal.pone.0199960 (PMC6075742; doi:10.1371/journal.pone.0199960)
Supplement: S1 Dataset — Dataset of news reports in English language used to evaluate and train the information extraction module of PADI-web (http://epia.clermont.inra.fr/vsi). This dataset is composed of 532 news reports (in JSON), with information about the report itself (publication date, title, content, url), as well as processing information related to the information extraction process (candidates for extraction information, correct or incorrect labels for each candidate). The named entity candidates (locations, diseases, hosts, dates, number of cases) are manually labelled in each article. Data are shared under a CC BY license and are freely available for download at: https://dataverse.cirad.fr/dataset.xhtml?persistentId=doi:10.18167/DVN1/KMTIFG. (GZ) [file pone.0199960.s001.gz › articles/94.json]

{"reports":[17357],"tagged_content":"<token id=\"t0\"> <br /> </token> <token id=\"t1\"> The </token> <token id=\"t2\"> International </token> <token id=\"t3\"> Monetary </token> <token id=\"t4\"> Fund </token> <token id=\"t5\"> has </token> <token id=\"t6\"> given </token> <candidate id=\"c1\" index=7 type=\"location\" info=\"{ &quot;coordinates&quot;: &quot;-22.0;24.0&quot;, &quot;id&quot;: 933860, &quot;featureClass&quot;: &quot;A&quot;, &quot;featureCode&quot;: &quot;PCLI&quot;, &quot;countryCode&quot;: &quot;BW&quot; }\" length=\"1\"></candidate> <token id=\"t7\"> Botswana </token> <token id=\"t8\"> a </token> <token id=\"t9\"> resounding </token> <token id=\"t10\"> thumbs-up </token> <token id=\"t11\"> in </token> <token id=\"t12\"> its </token> <token id=\"t13\"> latest </token> <token id=\"t14\"> assessment </token> <token id=\"t15\"> of </token> <token id=\"t16\"> the </token> <token id=\"t17\"> country </token> <token id=\"t18\"> 's </token> <token id=\"t19\"> economy </token> <token id=\"t20\"> -- </token> <token id=\"t21\"> but </token> <token id=\"t22\"> warns </token> <token id=\"t23\"> that </token> <token id=\"t24\"> growth </token> <token id=\"t25\"> may </token> <token id=\"t26\"> be </token> <token id=\"t27\"> slowing </token> <token id=\"t28\"> . </token> <token id=\"t29\"> <br /> </token> <token id=\"t30\"> In </token> <token id=\"t31\"> an </token> <token id=\"t32\"> unusually </token> <token id=\"t33\"> upbeat </token> <token id=\"t34\"> assessment </token> <token id=\"t35\"> of </token> <token id=\"t36\"> the </token> <token id=\"t37\"> country </token> <token id=\"t38\"> 's </token> <token id=\"t39\"> economic </token> <token id=\"t40\"> progress </token> <token id=\"t41\"> , </token> <token id=\"t42\"> the </token> <token id=\"t43\"> organization </token> <token id=\"t44\"> commended </token> <token id=\"t45\"> the </token> <token id=\"t46\"> country </token> <token id=\"t47\"> 's </token> <token id=\"t48\"> authorities </token> <token id=\"t49\"> for </token> <token id=\"t50\"> their </token> <token id=\"t51\"> `` </token> <token id=\"t52\"> good </token> <token id=\"t53\"> governance </token> <token id=\"t54\"> and </token> <token id=\"t55\"> prudent </token> <token id=\"t56\"> management </token> <token id=\"t57\"> of </token> <token id=\"t58\"> natural </token> <token id=\"t59\"> resources </token> <token id=\"t60\"> . </token> <token id=\"t61\"> '' </token> <token id=\"t62\"> <br /> </token> <token id=\"t63\"> In </token> <token id=\"t64\"> the </token> <token id=\"t65\"> years </token> <token id=\"t66\"> since </token> <token id=\"t67\"> independence </token> <token id=\"t68\"> in </token> <candidate id=\"c2\" index=69 type=\"number\" info=\"null\" length=\"1\"></candidate> <candidate id=\"c3\" index=69 type=\"date\" info=\"1966\" length=\"1\"></candidate> <token id=\"t69\"> 1966 </token> <token id=\"t70\"> , </token> <candidate id=\"c4\" index=71 type=\"location\" info=\"{ &quot;coordinates&quot;: &quot;-22.0;24.0&quot;, &quot;id&quot;: 933860, &quot;featureClass&quot;: &quot;A&quot;, &quot;featureCode&quot;: &quot;PCLI&quot;, &quot;countryCode&quot;: &quot;BW&quot; }\" length=\"1\"></candidate> <token id=\"t71\"> Botswana </token> <token id=\"t72\"> has </token> <token id=\"t73\"> consistently </token> <token id=\"t74\"> attracted </token> <token id=\"t75\"> international </token> <token id=\"t76\"> acclaim </token> <token id=\"t77\"> for </token> <token id=\"t78\"> successfully </token> <token id=\"t79\"> avoiding </token> <token id=\"t80\"> the </token> <token id=\"t81\"> `` </token> <token id=\"t82\"> resource </token> <token id=\"t83\"> curse </token> <token id=\"t84\"> '' </token> <token id=\"t85\"> , </token> <token id=\"t86\"> a </token> <token id=\"t87\"> trap </token> <token id=\"t88\"> into </token> <token id=\"t89\"> which </token> <token id=\"t90\"> some </token> <token id=\"t91\"> other </token> <token id=\"t92\"> resource-rich </token> <token id=\"t93\"> African </token> <token id=\"t94\"> economies </token> <token id=\"t95\"> have </token> <token id=\"t96\"> fallen </token> <token id=\"t97\"> . </token> <candidate id=\"c5\" index=98 type=\"location\" info=\"{ &quot;coordinates&quot;: &quot;-22.0;24.0&quot;, &quot;id&quot;: 933860, &quot;featureClass&quot;: &quot;A&quot;, &quot;featureCode&quot;: &quot;PCLI&quot;, &quot;countryCode&quot;: &quot;BW&quot; }\" length=\"1\"></candidate> <token id=\"t98\"> Botswana </token> <token id=\"t99\"> achieved </token> <token id=\"t100\"> this </token> <token id=\"t101\"> feat </token> <token id=\"t102\"> by </token> <token id=\"t103\"> effectively </token> <token id=\"t104\"> channeling </token> <token id=\"t105\"> profits </token> <token id=\"t106\"> from </token> <token id=\"t107\"> the </token> <token id=\"t108\"> lucrative </token> <token id=\"t109\"> diamond-mining </token> <token id=\"t110\"> sector </token> <token id=\"t111\"> into </token> <token id=\"t112\"> public </token> <token id=\"t113\"> healthcare </token> <token id=\"t114\"> , </token> <token id=\"t115\"> education </token> <token id=\"t116\"> and </token> <token id=\"t117\"> large-scale </token> <token id=\"t118\"> national </token> <token id=\"t119\"> infrastructure </token> <token id=\"t120\"> projects </token> <token id=\"t121\"> . </token> <token id=\"t122\"> Advertisement </token> <token id=\"t123\"> <br /> </token> <token id=\"t124\"> However </token> <token id=\"t125\"> , </token> <token id=\"t126\"> the </token> <token id=\"t127\"> nation </token> <token id=\"t128\"> 's </token> <token id=\"t129\"> dependence </token> <token id=\"t130\"> on </token> <token id=\"t131\"> diamonds </token> <token id=\"t132\"> has </token> <token id=\"t133\"> led </token> <token id=\"t134\"> to </token> <token id=\"t135\"> a </token> <token id=\"t136\"> lack </token> <token id=\"t137\"> of </token> <token id=\"t138\"> export </token> <token id=\"t139\"> diversification </token> <token id=\"t140\"> , </token> <token id=\"t141\"> which </token> <token id=\"t142\"> leaves </token> <token id=\"t143\"> `` </token> <candidate id=\"c6\" index=144 type=\"location\" info=\"{ &quot;coordinates&quot;: &quot;-22.0;24.0&quot;, &quot;id&quot;: 933860, &quot;featureClass&quot;: &quot;A&quot;, &quot;featureCode&quot;: &quot;PCLI&quot;, &quot;countryCode&quot;: &quot;BW&quot; }\" length=\"1\"></candidate> <token id=\"t144\"> Botswana </token> <token id=\"t145\"> 's </token> <token id=\"t146\"> economy </token> <token id=\"t147\"> vulnerable </token> <token id=\"t148\"> to </token> <token id=\"t149\"> fluctuations </token> <token id=\"t150\"> in </token> <token id=\"t151\"> the </token> <token id=\"t152\"> international </token> <token id=\"t153\"> demand </token> <token id=\"t154\"> for </token> <token id=\"t155\"> diamonds </token> <token id=\"t156\"> , </token> <token id=\"t157\"> '' </token> <token id=\"t158\"> warns </token> <token id=\"t159\"> the </token> <token id=\"t160\"> IMF </token> <token id=\"t161\"> report </token> <token id=\"t162\"> . </token> <token id=\"t163\"> <br /> </token> <token id=\"t164\"> Concern </token> <token id=\"t165\"> over </token> <token id=\"t166\"> the </token> <token id=\"t167\"> country </token> <token id=\"t168\"> 's </token> <token id=\"t169\"> heavy </token> <token id=\"t170\"> reliance </token> <token id=\"t171\"> on </token> <token id=\"t172\"> a </token> <token id=\"t173\"> single </token> <token id=\"t174\"> export </token> <token id=\"t175\"> sector </token> <token id=\"t176\"> has </token> <token id=\"t177\"> grown </token> <token id=\"t178\"> in </token> <candidate id=\"c7\" index=179 type=\"date\" info=\"PAST_REF\" length=\"2\"></candidate> <token id=\"t179\"> recent </token> <token id=\"t180\"> years </token> <token id=\"t181\"> as </token> <token id=\"t182\"> the </token> <candidate id=\"c8\" index=183 type=\"location\" info=\"{ &quot;coordinates&quot;: &quot;-22.0;24.0&quot;, &quot;id&quot;: 933860, &quot;featureClass&quot;: &quot;A&quot;, &quot;featureCode&quot;: &quot;PCLI&quot;, &quot;countryCode&quot;: &quot;BW&quot; }\" length=\"1\"></candidate> <token id=\"t183\"> Botswana </token> <token id=\"t184\"> Meat </token> <token id=\"t185\"> Commission </token> <token id=\"t186\"> , </token> <token id=\"t187\"> the </token> <token id=\"t188\"> organization </token> <token id=\"t189\"> solely </token> <token id=\"t190\"> responsible </token> <token id=\"t191\"> for </token> <token id=\"t192\"> the </token> <token id=\"t193\"> slaughter </token> <token id=\"t194\"> and </token> <token id=\"t195\"> marketing </token> <token id=\"t196\"> of </token> <token id=\"t197\"> all </token> <token id=\"t198\"> beef </token> <token id=\"t199\"> exports </token> <token id=\"t200\"> from </token> <candidate id=\"c9\" index=201 type=\"location\" info=\"{ &quot;coordinates&quot;: &quot;-22.0;24.0&quot;, &quot;id&quot;: 933860, &quot;featureClass&quot;: &quot;A&quot;, &quot;featureCode&quot;: &quot;PCLI&quot;, &quot;countryCode&quot;: &quot;BW&quot; }\" length=\"1\"></candidate> <token id=\"t201\"> Botswana </token> <token id=\"t202\"> , </token> <token id=\"t203\"> became </token> <token id=\"t204\"> unable </token> <token id=\"t205\"> to </token> <token id=\"t206\"> export </token> <token id=\"t207\"> beef </token> <token id=\"t208\"> to </token> <token id=\"t209\"> the </token> <candidate id=\"c10\" index=210 type=\"location\" info=\"{ &quot;coordinates&quot;: &quot;50.83857;4.37599&quot;, &quot;id&quot;: 6695072, &quot;featureClass&quot;: &quot;A&quot;, &quot;featureCode&quot;: &quot;ZN&quot;, &quot;countryCode&quot;: &quot;&quot; }\" length=\"2\"></candidate> <token id=\"t210\"> European </token> <candidate id=\"c11\" index=211 type=\"location\" info=\"{ &quot;coordinates&quot;: &quot;34.83401;-83.99076&quot;, &quot;id&quot;: 4227781, &quot;featureClass&quot;: &quot;A&quot;, &quot;featureCode&quot;: &quot;ADM2&quot;, &quot;countryCode&quot;: &quot;US&quot; }\" length=\"1\"></candidate> <candidate id=\"c12\" index=211 type=\"location\" info=\"{ &quot;coordinates&quot;: &quot;-32.83333;-62.75&quot;, &quot;id&quot;: 3833419, &quot;featureClass&quot;: &quot;A&quot;, &quot;featureCode&quot;: &quot;ADM2&quot;, &quot;countryCode&quot;: &quot;AR&quot; }\" length=\"1\"></candidate> <candidate id=\"c13\" index=211 type=\"location\" info=\"{ &quot;coordinates&quot;: &quot;13.55;-87.9&quot;, &quot;id&quot;: 3584767, &quot;featureClass&quot;: &quot;A&quot;, &quot;featureCode&quot;: &quot;ADM1&quot;, &quot;countryCode&quot;: &quot;SV&quot; }\" length=\"1\"></candidate> <token id=\"t211\"> Union </token> <token id=\"t212\"> because </token> <token id=\"t213\"> of </token> <candidate id=\"c14\" index=214 type=\"disease\" info=\"null\" length=\"2\"></candidate> <token id=\"t214\"> foot-and-mouth </token> <token id=\"t215\"> disease </token> <token id=\"t216\"> in </token> <token id=\"t217\"> the </token> <token id=\"t218\"> country </token> <token id=\"t219\"> . </token> <token id=\"t220\"> <br /> </token> <token id=\"t221\"> Unease </token> <token id=\"t222\"> grew </token> <token id=\"t223\"> in </token> <candidate id=\"c15\" index=224 type=\"date\" info=\"2014-01\" length=\"3\"></candidate> <token id=\"t224\"> January </token> <token id=\"t225\"> this </token> <token id=\"t226\"> year </token> <token id=\"t227\"> , </token> <token id=\"t228\"> when </token> <token id=\"t229\"> a </token> <token id=\"t230\"> long-anticipated </token> <candidate id=\"c16\" index=231 type=\"location\" info=\"{ &quot;coordinates&quot;: &quot;38.49457;43.38323&quot;, &quot;id&quot;: 298117, &quot;featureClass&quot;: &quot;P&quot;, &quot;featureCode&quot;: &quot;PPLA&quot;, &quot;countryCode&quot;: &quot;TR&quot; }\" length=\"1\"></candidate> <token id=\"t231\"> ban </token> <token id=\"t232\"> on </token> <token id=\"t233\"> commercial </token> <token id=\"t234\"> hunting </token> <token id=\"t235\"> was </token> <token id=\"t236\"> announced </token> <token id=\"t237\"> by </token> <token id=\"t238\"> President </token> <token id=\"t239\"> Ian </token> <candidate id=\"c17\" index=240 type=\"location\" info=\"{ &quot;coordinates&quot;: &quot;35.13179;36.75783&quot;, &quot;id&quot;: 170017, &quot;featureClass&quot;: &quot;P&quot;, &quot;featureCode&quot;: &quot;PPLA&quot;, &quot;countryCode&quot;: &quot;SY&quot; }\" length=\"1\"></candidate> <token id=\"t240\"> Khama </token> <token id=\"t241\"> . </token> <token id=\"t242\"> Opponents </token> <token id=\"t243\"> of </token> <token id=\"t244\"> the </token> <candidate id=\"c18\" index=245 type=\"location\" info=\"{ &quot;coordinates&quot;: &quot;38.49457;43.38323&quot;, &quot;id&quot;: 298117, &quot;featureClass&quot;: &quot;P&quot;, &quot;featureCode&quot;: &quot;PPLA&quot;, &quot;countryCode&quot;: &quot;TR&quot; }\" length=\"1\"></candidate> <token id=\"t245\"> ban </token> <token id=\"t246\"> say </token> <token id=\"t247\"> it </token> <token id=\"t248\"> harms </token> <token id=\"t249\"> the </token> <token id=\"t250\"> country </token> <token id=\"t251\"> 's </token> <token id=\"t252\"> lucrative </token> <token id=\"t253\"> tourism </token> <token id=\"t254\"> industry </token> <token id=\"t255\"> , </token> <token id=\"t256\"> which </token> <candidate id=\"c19\" index=257 type=\"date\" info=\"PRESENT_REF\" length=\"1\"></candidate> <token id=\"t257\"> currently </token> <token id=\"t258\"> accounts </token> <token id=\"t259\"> for </token> <candidate id=\"c20\" index=260 type=\"number\" info=\"null\" length=\"1\"></candidate> <token id=\"t260\"> 11 </token> <token id=\"t261\"> % </token> <token id=\"t262\"> of </token> <token id=\"t263\"> GDP </token> <token id=\"t264\"> . </token> <token id=\"t265\"> <br /> </token> <token id=\"t266\"> The </token> <token id=\"t267\"> IMF </token> <token id=\"t268\"> projects </token> <token id=\"t269\"> that </token> <candidate id=\"c21\" index=270 type=\"location\" info=\"{ &quot;coordinates&quot;: &quot;-22.0;24.0&quot;, &quot;id&quot;: 933860, &quot;featureClass&quot;: &quot;A&quot;, &quot;featureCode&quot;: &quot;PCLI&quot;, &quot;countryCode&quot;: &quot;BW&quot; }\" length=\"1\"></candidate> <token id=\"t270\"> Botswana </token> <token id=\"t271\"> 's </token> <token id=\"t272\"> real </token> <token id=\"t273\"> GDP </token> <token id=\"t274\"> growth </token> <token id=\"t275\"> will </token> <token id=\"t276\"> slow </token> <token id=\"t277\"> to </token> <candidate id=\"c22\" index=278 type=\"number\" info=\"null\" length=\"1\"></candidate> <token id=\"t278\"> 4.4 </token> <token id=\"t279\"> % </token> <token id=\"t280\"> in </token> <candidate id=\"c23\" index=281 type=\"number\" info=\"null\" length=\"1\"></candidate> <candidate id=\"c24\" index=281 type=\"date\" info=\"2014\" length=\"1\"></candidate> <token id=\"t281\"> 2014 </token> <token id=\"t282\"> after </token> <token id=\"t283\"> achieving </token> <token id=\"t284\"> a </token> <token id=\"t285\"> `` </token> <token id=\"t286\"> faster-than-expected </token> <token id=\"t287\"> '' </token> <candidate id=\"c25\" index=288 type=\"number\" info=\"null\" length=\"1\"></candidate> <token id=\"t288\"> 6 </token> <token id=\"t289\"> % </token> <token id=\"t290\"> increase </token> <candidate id=\"c26\" index=291 type=\"date\" info=\"2013\" length=\"2\"></candidate> <token id=\"t291\"> last </token> <token id=\"t292\"> year </token> <token id=\"t293\"> . </token> <token id=\"t294\"> The </token> <token id=\"t295\"> organization </token> <token id=\"t296\"> says </token> <candidate id=\"c27\" index=297 type=\"location\" info=\"{ &quot;coordinates&quot;: &quot;-22.0;24.0&quot;, &quot;id&quot;: 933860, &quot;featureClass&quot;: &quot;A&quot;, &quot;featureCode&quot;: &quot;PCLI&quot;, &quot;countryCode&quot;: &quot;BW&quot; }\" length=\"1\"></candidate> <token id=\"t297\"> Botswana </token> <token id=\"t298\"> 's </token> <token id=\"t299\"> growth </token> <token id=\"t300\"> rate </token> <token id=\"t301\"> is </token> <token id=\"t302\"> easing </token> <token id=\"t303\"> due </token> <token id=\"t304\"> to </token> <token id=\"t305\"> a </token> <token id=\"t306\"> `` </token> <token id=\"t307\"> slowdown </token> <token id=\"t308\"> in </token> <token id=\"t309\"> diamond </token> <token id=\"t310\"> recovery </token> <token id=\"t311\"> and </token> <token id=\"t312\"> continued </token> <token id=\"t313\"> problems </token> <token id=\"t314\"> in </token> <token id=\"t315\"> the </token> <token id=\"t316\"> electricity </token> <token id=\"t317\"> and </token> <token id=\"t318\"> water </token> <token id=\"t319\"> supply </token> <token id=\"t320\"> , </token> <token id=\"t321\"> which </token> <token id=\"t322\"> has </token> <token id=\"t323\"> affected </token> <token id=\"t324\"> the </token> <token id=\"t325\"> non-mineral </token> <token id=\"t326\"> sector </token> <token id=\"t327\"> . </token> <token id=\"t328\"> '' </token> <token id=\"t329\"> <br /> </token> <token id=\"t330\"> Write </token> <token id=\"t331\"> to </token> <token id=\"t332\"> Jessica </token> <candidate id=\"c28\" index=333 type=\"location\" info=\"{ &quot;coordinates&quot;: &quot;53.18853;-2.20053&quot;, &quot;id&quot;: 7299903, &quot;featureClass&quot;: &quot;A&quot;, &quot;featureCode&quot;: &quot;ADM3&quot;, &quot;countryCode&quot;: &quot;GB&quot; }\" length=\"1\"></candidate> <candidate id=\"c29\" index=333 type=\"location\" info=\"{ &quot;coordinates&quot;: &quot;53.14087;-2.89246&quot;, &quot;id&quot;: 7290951, &quot;featureClass&quot;: &quot;A&quot;, &quot;featureCode&quot;: &quot;ADM3&quot;, &quot;countryCode&quot;: &quot;GB&quot; }\" length=\"1\"></candidate> <candidate id=\"c30\" index=333 type=\"location\" info=\"{ &quot;coordinates&quot;: &quot;53.29526;-0.93619&quot;, &quot;id&quot;: 7300337, &quot;featureClass&quot;: &quot;A&quot;, &quot;featureCode&quot;: &quot;ADM4&quot;, &quot;countryCode&quot;: &quot;GB&quot; }\" length=\"1\"></candidate> <candidate id=\"c31\" index=333 type=\"location\" info=\"{ &quot;coordinates&quot;: &quot;52.84976;-0.84611&quot;, &quot;id&quot;: 7293875, &quot;featureClass&quot;: &quot;A&quot;, &quot;featureCode&quot;: &quot;ADM4&quot;, &quot;countryCode&quot;: &quot;GB&quot; }\" length=\"1\"></candidate> <token id=\"t333\"> Eaton </token> <token id=\"t334\"> at </token> <token id=\"t335\"> Jessica.Eaton@dowjones.com </token> <token id=\"t336\"> . </token> <token id=\"t337\"> <br /> </token> <token id=\"t338\"> <br /> </token>","publication_date":"2014-07-18","id":94,"title":"IMF Heaps Praise on Botswana But Highlights Growth Concerns","url":"http://blogs.wsj.com/frontiers/2014/07/18/imf-heaps-praise-on-botswana-but-highlights-growth-concerns/","content":"\n The International Monetary Fund has given Botswana a resounding thumbs-up in its latest assessment of the country’s economy—but warns that growth may be slowing. \nIn an unusually upbeat assessment of the country’s economic progress, the organization commended the country’s authorities for their “good governance and prudent management of natural resources.”\nIn the years since independence in 1966, Botswana has consistently attracted international acclaim for successfully avoiding the “resource curse”, a trap into which some other resource-rich African economies have fallen. Botswana achieved this feat by effectively channeling profits from the lucrative diamond-mining sector into public healthcare, education and large-scale national infrastructure projects. Advertisement \nHowever, the nation’s dependence on diamonds has led to a lack of export diversification, which leaves “Botswana’s economy vulnerable to fluctuations in the international demand for diamonds,” warns the IMF report.\nConcern over the country’s heavy reliance on a single export sector has grown in recent years as the Botswana Meat Commission, the organization solely responsible for the slaughter and marketing of all beef exports from Botswana, became unable to export beef to the European Union because of foot-and-mouth disease in the country. \nUnease grew in January this year, when a long-anticipated ban on commercial hunting was announced by President Ian Khama. Opponents of the ban say it harms the country’s lucrative tourism industry, which currently accounts for 11% of GDP.\nThe IMF projects that Botswana’s real GDP growth will slow to 4.4% in 2014 after achieving a “faster-than-expected” 6% increase last year. The organization says Botswana’s growth rate is easing due to a “slowdown in diamond recovery and continued problems in the electricity and water supply, which has affected the non-mineral sector.”\nWrite to Jessica Eaton at Jessica.Eaton@dowjones.com.\n \n ","candidateLabels":[]}
