# Supplementary material for: Web monitoring of emerging animal infectious diseases integrated in the French Animal Health Epidemic Intelligence System
Source: PLoS One. 2018 Aug 3;13(8):e0199960. doi: 10.1371/journal.pone.0199960 (PMC6075742; doi:10.1371/journal.pone.0199960)
Supplement: S1 Dataset — Dataset of news reports in English language used to evaluate and train the information extraction module of PADI-web (http://epia.clermont.inra.fr/vsi). This dataset is composed of 532 news reports (in JSON), with information about the report itself (publication date, title, content, url), as well as processing information related to the information extraction process (candidates for extraction information, correct or incorrect labels for each candidate). The named entity candidates (locations, diseases, hosts, dates, number of cases) are manually labelled in each article. Data are shared under a CC BY license and are freely available for download at: https://dataverse.cirad.fr/dataset.xhtml?persistentId=doi:10.18167/DVN1/KMTIFG. (GZ) [file pone.0199960.s001.gz › articles/392.json]

{"reports":[19022],"tagged_content":"<token id=\"t0\"> <br /> </token> <token id=\"t1\"> <br /> </token> <candidate id=\"c1\" index=2 type=\"number\" info=\"null\" length=\"1\"></candidate> <candidate id=\"c2\" index=2 type=\"date\" info=\"2015-10-10\" length=\"3\"></candidate> <token id=\"t2\"> 10 </token> <token id=\"t3\"> October </token> <candidate id=\"c3\" index=4 type=\"number\" info=\"null\" length=\"1\"></candidate> <token id=\"t4\"> 2015 </token> <token id=\"t5\"> Last </token> <token id=\"t6\"> updated </token> <token id=\"t7\"> at </token> <token id=\"t8\"> : </token> <token id=\"t9\"> 5:05 </token> <token id=\"t10\"> AM </token> <token id=\"t11\"> <br /> </token> <candidate id=\"c4\" index=12 type=\"location\" info=\"{ &quot;coordinates&quot;: &quot;-13.5;34.0&quot;, &quot;id&quot;: 927384, &quot;featureClass&quot;: &quot;A&quot;, &quot;featureCode&quot;: &quot;PCLI&quot;, &quot;countryCode&quot;: &quot;MW&quot; }\" length=\"1\"></candidate> <token id=\"t12\"> Malawi </token> <token id=\"t13\"> Govt </token> <token id=\"t14\"> optimistic </token> <token id=\"t15\"> on </token> <token id=\"t16\"> Subsidy </token> <token id=\"t17\"> programme </token> <token id=\"t18\"> <br /> </token> <token id=\"t19\"> <br /> </token> <token id=\"t20\"> Govt </token> <token id=\"t21\"> upbeat </token> <token id=\"t22\"> for </token> <token id=\"t23\"> successful </token> <token id=\"t24\"> FISP </token> <token id=\"t25\"> program </token> <candidate id=\"c5\" index=26 type=\"date\" info=\"2015\" length=\"2\"></candidate> <token id=\"t26\"> this </token> <token id=\"t27\"> year </token> <token id=\"t28\"> . </token> <token id=\"t29\"> <br /> </token> <token id=\"t30\"> Government </token> <token id=\"t31\"> says </token> <token id=\"t32\"> it </token> <token id=\"t33\"> is </token> <token id=\"t34\"> confident </token> <token id=\"t35\"> that </token> <token id=\"t36\"> this </token> <token id=\"t37\"> year </token> <token id=\"t38\"> 's </token> <token id=\"t39\"> subsidized </token> <token id=\"t40\"> input </token> <token id=\"t41\"> program </token> <token id=\"t42\"> will </token> <token id=\"t43\"> reach </token> <token id=\"t44\"> beneficiaries </token> <token id=\"t45\"> in </token> <token id=\"t46\"> time </token> <token id=\"t47\"> as </token> <token id=\"t48\"> it </token> <token id=\"t49\"> has </token> <token id=\"t50\"> engaged </token> <token id=\"t51\"> with </token> <token id=\"t52\"> private </token> <token id=\"t53\"> companies </token> <token id=\"t54\"> in </token> <token id=\"t55\"> the </token> <token id=\"t56\"> selling </token> <token id=\"t57\"> of </token> <token id=\"t58\"> the </token> <token id=\"t59\"> commodities </token> <token id=\"t60\"> . </token> <token id=\"t61\"> <br /> </token> <candidate id=\"c6\" index=62 type=\"location\" info=\"{ &quot;coordinates&quot;: &quot;49.74917;4.60889&quot;, &quot;id&quot;: 6453601, &quot;featureClass&quot;: &quot;A&quot;, &quot;featureCode&quot;: &quot;ADM4&quot;, &quot;countryCode&quot;: &quot;FR&quot; }\" length=\"1\"></candidate> <token id=\"t62\"> This </token> <token id=\"t63\"> is </token> <token id=\"t64\"> a </token> <token id=\"t65\"> better </token> <token id=\"t66\"> development </token> <token id=\"t67\"> as </token> <token id=\"t68\"> compared </token> <token id=\"t69\"> to </token> <candidate id=\"c7\" index=70 type=\"date\" info=\"2014\" length=\"3\"></candidate> <token id=\"t70\"> the </token> <token id=\"t71\"> previous </token> <token id=\"t72\"> years </token> <token id=\"t73\"> when </token> <token id=\"t74\"> the </token> <token id=\"t75\"> inputs </token> <token id=\"t76\"> used </token> <token id=\"t77\"> to </token> <token id=\"t78\"> reach </token> <token id=\"t79\"> farmers </token> <token id=\"t80\"> late </token> <token id=\"t81\"> which </token> <token id=\"t82\"> led </token> <token id=\"t83\"> to </token> <token id=\"t84\"> some </token> <token id=\"t85\"> farmers </token> <token id=\"t86\"> experiencing </token> <token id=\"t87\"> low </token> <token id=\"t88\"> yields </token> <token id=\"t89\"> . </token> <token id=\"t90\"> <br /> </token> <token id=\"t91\"> Deputy </token> <token id=\"t92\"> National </token> <token id=\"t93\"> Director </token> <token id=\"t94\"> of </token> <token id=\"t95\"> farm </token> <token id=\"t96\"> inputs </token> <token id=\"t97\"> subsidy </token> <token id=\"t98\"> program </token> <token id=\"t99\"> in </token> <token id=\"t100\"> the </token> <token id=\"t101\"> ministry </token> <token id=\"t102\"> of </token> <token id=\"t103\"> Agriculture </token> <candidate id=\"c8\" index=104 type=\"location\" info=\"{ &quot;coordinates&quot;: &quot;39.35033;-98.76799&quot;, &quot;id&quot;: 4276786, &quot;featureClass&quot;: &quot;A&quot;, &quot;featureCode&quot;: &quot;ADM2&quot;, &quot;countryCode&quot;: &quot;US&quot; }\" length=\"1\"></candidate> <token id=\"t104\"> Osborn </token> <token id=\"t105\"> Tsoka </token> <token id=\"t106\"> said </token> <token id=\"t107\"> the </token> <token id=\"t108\"> ministry </token> <token id=\"t109\"> has </token> <token id=\"t110\"> already </token> <token id=\"t111\"> awarded </token> <token id=\"t112\"> contracts </token> <token id=\"t113\"> to </token> <token id=\"t114\"> suppliers </token> <token id=\"t115\"> and </token> <token id=\"t116\"> transporters </token> <token id=\"t117\"> of </token> <token id=\"t118\"> the </token> <token id=\"t119\"> inputs </token> <token id=\"t120\"> which </token> <token id=\"t121\"> are </token> <token id=\"t122\"> different </token> <token id=\"t123\"> from </token> <candidate id=\"c9\" index=124 type=\"date\" info=\"2014\" length=\"3\"></candidate> <token id=\"t124\"> the </token> <token id=\"t125\"> previous </token> <token id=\"t126\"> years </token> <token id=\"t127\"> . </token> <token id=\"t128\"> <br /> </token> <token id=\"t129\"> Tsoka </token> <token id=\"t130\"> further </token> <token id=\"t131\"> said </token> <token id=\"t132\"> they </token> <token id=\"t133\"> are </token> <token id=\"t134\"> moving </token> <token id=\"t135\"> in </token> <token id=\"t136\"> the </token> <token id=\"t137\"> right </token> <token id=\"t138\"> direction </token> <token id=\"t139\"> as </token> <token id=\"t140\"> the </token> <token id=\"t141\"> rains </token> <token id=\"t142\"> are </token> <token id=\"t143\"> a </token> <token id=\"t144\"> few </token> <token id=\"t145\"> months </token> <token id=\"t146\"> away </token> <token id=\"t147\"> and </token> <token id=\"t148\"> the </token> <token id=\"t149\"> program </token> <token id=\"t150\"> will </token> <token id=\"t151\"> be </token> <token id=\"t152\"> officially </token> <token id=\"t153\"> launched </token> <candidate id=\"c10\" index=154 type=\"date\" info=\"2015-10\" length=\"2\"></candidate> <token id=\"t154\"> this </token> <token id=\"t155\"> month </token> <token id=\"t156\"> . </token> <token id=\"t157\"> <br /> </token> <token id=\"t158\"> Related </token> <token id=\"t159\"> <br /> </token> <token id=\"t160\"> <br /> </token> <token id=\"t161\"> Related </token> <token id=\"t162\"> Posts </token> <token id=\"t163\"> <br /> </token> <token id=\"t164\"> <br /> </token> <candidate id=\"c11\" index=165 type=\"number\" info=\"null\" length=\"1\"></candidate> <candidate id=\"c12\" index=165 type=\"date\" info=\"2016-01-15\" length=\"3\"></candidate> <token id=\"t165\"> 15 </token> <token id=\"t166\"> January </token> <candidate id=\"c13\" index=167 type=\"number\" info=\"null\" length=\"1\"></candidate> <token id=\"t167\"> 2016 </token> <token id=\"t168\"> <br /> </token> <token id=\"t169\"> <br /> </token> <candidate id=\"c14\" index=170 type=\"number\" info=\"null\" length=\"1\"></candidate> <candidate id=\"c15\" index=170 type=\"date\" info=\"2016-01-13\" length=\"3\"></candidate> <token id=\"t170\"> 13 </token> <token id=\"t171\"> January </token> <candidate id=\"c16\" index=172 type=\"number\" info=\"null\" length=\"1\"></candidate> <token id=\"t172\"> 2016 </token> <token id=\"t173\"> <br /> </token> <token id=\"t174\"> <br /> </token> <candidate id=\"c17\" index=175 type=\"number\" info=\"null\" length=\"1\"></candidate> <candidate id=\"c18\" index=175 type=\"date\" info=\"2016-01-12\" length=\"3\"></candidate> <token id=\"t175\"> 12 </token> <token id=\"t176\"> January </token> <candidate id=\"c19\" index=177 type=\"number\" info=\"null\" length=\"1\"></candidate> <token id=\"t177\"> 2016 </token> <token id=\"t178\"> <br /> </token> <token id=\"t179\"> <br /> </token> <candidate id=\"c20\" index=180 type=\"number\" info=\"null\" length=\"1\"></candidate> <candidate id=\"c21\" index=180 type=\"date\" info=\"2016-01-04\" length=\"3\"></candidate> <token id=\"t180\"> 4 </token> <token id=\"t181\"> January </token> <candidate id=\"c22\" index=182 type=\"number\" info=\"null\" length=\"1\"></candidate> <token id=\"t182\"> 2016 </token> <token id=\"t183\"> <br /> </token> <token id=\"t184\"> <br /> </token>","publication_date":"2015-10-09","id":392,"title":"Malawi Govt optimistic on Subsidy programme","url":"http://malawi24.com/2015/10/10/malawi-govt-optimistic-on-subsidy-programme/","content":"\n \n \t 10 October 2015 Last updated at: 5:05 AM \n Malawi Govt optimistic on Subsidy programme\n \n \t \n \n \n \n \n\tGovt upbeat for successful FISP program this year.\nGovernment says it is confident that this year’s subsidized input program will reach beneficiaries in time as it has engaged with private companies in the selling of the commodities.\nThis is a better development as compared to the previous years when the inputs used to reach farmers late which led to some farmers experiencing low yields.\nDeputy National Director of farm inputs subsidy program in the ministry of Agriculture Osborn Tsoka said the ministry has already awarded contracts to suppliers and transporters of the inputs which are different from the previous years.\nTsoka further said they are moving in the right direction as the rains are a few months away and the program will be officially launched this month.\n\tRelated\n \n \n \n \n \tRelated Posts\n \n \n \n \n \n \n 15 January 2016 \n \n \n \n 13 January 2016 \n \n \n \n 12 January 2016 \n \n \n \n 4 January 2016 \n \n \n \n \n \n \n \n \t \n \n \n \n\t \n ","candidateLabels":[]}
