# Supplementary material for: Web monitoring of emerging animal infectious diseases integrated in the French Animal Health Epidemic Intelligence System
Source: PLoS One. 2018 Aug 3;13(8):e0199960. doi: 10.1371/journal.pone.0199960 (PMC6075742; doi:10.1371/journal.pone.0199960)
Supplement: S1 Dataset — Dataset of news reports in English language used to evaluate and train the information extraction module of PADI-web (http://epia.clermont.inra.fr/vsi). This dataset is composed of 532 news reports (in JSON), with information about the report itself (publication date, title, content, url), as well as processing information related to the information extraction process (candidates for extraction information, correct or incorrect labels for each candidate). The named entity candidates (locations, diseases, hosts, dates, number of cases) are manually labelled in each article. Data are shared under a CC BY license and are freely available for download at: https://dataverse.cirad.fr/dataset.xhtml?persistentId=doi:10.18167/DVN1/KMTIFG. (GZ) [file pone.0199960.s001.gz › articles/166.json]

{"reports":[17582],"tagged_content":"<token id=\"t0\"> <br /> </token> <token id=\"t1\"> <br /> </token> <token id=\"t2\"> YAMAGUCHI </token> <token id=\"t3\"> -- </token> <token id=\"t4\"> An </token> <token id=\"t5\"> outbreak </token> <token id=\"t6\"> of </token> <token id=\"t7\"> highly </token> <token id=\"t8\"> pathogenic </token> <candidate id=\"c1\" index=9 type=\"host\" info=\"null\" length=\"1\"></candidate> <token id=\"t9\"> bird </token> <token id=\"t10\"> influenza </token> <token id=\"t11\"> has </token> <token id=\"t12\"> been </token> <token id=\"t13\"> confirmed </token> <token id=\"t14\"> in </token> <candidate id=\"c2\" index=15 type=\"location\" info=\"{ &quot;coordinates&quot;: &quot;34.2;131.56667&quot;, &quot;id&quot;: 1848681, &quot;featureClass&quot;: &quot;A&quot;, &quot;featureCode&quot;: &quot;ADM1&quot;, &quot;countryCode&quot;: &quot;JP&quot; }\" length=\"1\"></candidate> <candidate id=\"c3\" index=15 type=\"location\" info=\"{ &quot;coordinates&quot;: &quot;34.18333;131.46667&quot;, &quot;id&quot;: 1848689, &quot;featureClass&quot;: &quot;P&quot;, &quot;featureCode&quot;: &quot;PPLA&quot;, &quot;countryCode&quot;: &quot;JP&quot; }\" length=\"1\"></candidate> <token id=\"t15\"> Yamaguchi </token> <token id=\"t16\"> Prefecture </token> <token id=\"t17\"> , </token> <token id=\"t18\"> officials </token> <token id=\"t19\"> said </token> <candidate id=\"c4\" index=20 type=\"date\" info=\"2014-12-23\" length=\"1\"></candidate> <token id=\"t20\"> Tuesday </token> <token id=\"t21\"> . </token> <token id=\"t22\"> <br /> </token> <token id=\"t23\"> Prefectural </token> <token id=\"t24\"> officials </token> <token id=\"t25\"> started </token> <token id=\"t26\"> work </token> <token id=\"t27\"> to </token> <token id=\"t28\"> slaughter </token> <token id=\"t29\"> some </token> <candidate id=\"c5\" index=30 type=\"number\" info=\"null\" length=\"1\"></candidate> <token id=\"t30\"> 37,000 </token> <token id=\"t31\"> chickens </token> <token id=\"t32\"> at </token> <token id=\"t33\"> a </token> <token id=\"t34\"> farm </token> <token id=\"t35\"> in </token> <token id=\"t36\"> Nagato </token> <token id=\"t37\"> , </token> <token id=\"t38\"> about </token> <candidate id=\"c6\" index=39 type=\"number\" info=\"null\" length=\"1\"></candidate> <token id=\"t39\"> 275 </token> <token id=\"t40\"> km </token> <token id=\"t41\"> north </token> <token id=\"t42\"> of </token> <token id=\"t43\"> the </token> <token id=\"t44\"> city </token> <token id=\"t45\"> of </token> <candidate id=\"c7\" index=46 type=\"location\" info=\"{ &quot;coordinates&quot;: &quot;31.92801;131.33884&quot;, &quot;id&quot;: 1856706, &quot;featureClass&quot;: &quot;A&quot;, &quot;featureCode&quot;: &quot;ADM2&quot;, &quot;countryCode&quot;: &quot;JP&quot; }\" length=\"1\"></candidate> <candidate id=\"c8\" index=46 type=\"location\" info=\"{ &quot;coordinates&quot;: &quot;31.91667;131.41667&quot;, &quot;id&quot;: 1856717, &quot;featureClass&quot;: &quot;P&quot;, &quot;featureCode&quot;: &quot;PPLA&quot;, &quot;countryCode&quot;: &quot;JP&quot; }\" length=\"1\"></candidate> <candidate id=\"c9\" index=46 type=\"location\" info=\"{ &quot;coordinates&quot;: &quot;32.2;131.3&quot;, &quot;id&quot;: 1856710, &quot;featureClass&quot;: &quot;A&quot;, &quot;featureCode&quot;: &quot;ADM1&quot;, &quot;countryCode&quot;: &quot;JP&quot; }\" length=\"1\"></candidate> <token id=\"t46\"> Miyazaki </token> <token id=\"t47\"> , </token> <token id=\"t48\"> where </token> <token id=\"t49\"> another </token> <token id=\"t50\"> outbreak </token> <token id=\"t51\"> has </token> <token id=\"t52\"> occurred </token> <token id=\"t53\"> . </token> <token id=\"t54\"> <br /> </token> <token id=\"t55\"> The </token> <candidate id=\"c10\" index=56 type=\"location\" info=\"{ &quot;coordinates&quot;: &quot;34.2;131.56667&quot;, &quot;id&quot;: 1848681, &quot;featureClass&quot;: &quot;A&quot;, &quot;featureCode&quot;: &quot;ADM1&quot;, &quot;countryCode&quot;: &quot;JP&quot; }\" length=\"1\"></candidate> <candidate id=\"c11\" index=56 type=\"location\" info=\"{ &quot;coordinates&quot;: &quot;34.18333;131.46667&quot;, &quot;id&quot;: 1848689, &quot;featureClass&quot;: &quot;P&quot;, &quot;featureCode&quot;: &quot;PPLA&quot;, &quot;countryCode&quot;: &quot;JP&quot; }\" length=\"1\"></candidate> <token id=\"t56\"> Yamaguchi </token> <token id=\"t57\"> Prefectural </token> <token id=\"t58\"> Government </token> <token id=\"t59\"> banned </token> <token id=\"t60\"> chickens </token> <token id=\"t61\"> and </token> <token id=\"t62\"> other </token> <token id=\"t63\"> domestic </token> <token id=\"t64\"> poultry </token> <token id=\"t65\"> , </token> <token id=\"t66\"> whether </token> <token id=\"t67\"> dead </token> <token id=\"t68\"> or </token> <token id=\"t69\"> alive </token> <token id=\"t70\"> , </token> <token id=\"t71\"> within </token> <token id=\"t72\"> a </token> <token id=\"t73\"> 3-km </token> <token id=\"t74\"> radius </token> <token id=\"t75\"> of </token> <token id=\"t76\"> the </token> <token id=\"t77\"> Nagato </token> <token id=\"t78\"> farm </token> <token id=\"t79\"> from </token> <token id=\"t80\"> being </token> <token id=\"t81\"> moved </token> <token id=\"t82\"> out </token> <token id=\"t83\"> of </token> <token id=\"t84\"> the </token> <token id=\"t85\"> area </token> <token id=\"t86\"> and </token> <token id=\"t87\"> dead </token> <token id=\"t88\"> poultry </token> <token id=\"t89\"> within </token> <candidate id=\"c12\" index=90 type=\"number\" info=\"null\" length=\"1\"></candidate> <token id=\"t90\"> 10 </token> <token id=\"t91\"> km </token> <token id=\"t92\"> from </token> <token id=\"t93\"> being </token> <token id=\"t94\"> shipped </token> <token id=\"t95\"> outside </token> <token id=\"t96\"> . </token> <token id=\"t97\"> <br /> </token> <token id=\"t98\"> The </token> <token id=\"t99\"> outbreak </token> <token id=\"t100\"> followed </token> <candidate id=\"c13\" index=101 type=\"number\" info=\"null\" length=\"1\"></candidate> <token id=\"t101\"> two </token> <candidate id=\"c14\" index=102 type=\"date\" info=\"PAST_REF\" length=\"1\"></candidate> <token id=\"t102\"> recently </token> <token id=\"t103\"> confirmed </token> <token id=\"t104\"> cases </token> <token id=\"t105\"> of </token> <token id=\"t106\"> highly </token> <token id=\"t107\"> pathogenic </token> <candidate id=\"c15\" index=108 type=\"host\" info=\"null\" length=\"1\"></candidate> <candidate id=\"c16\" index=108 type=\"disease\" info=\"null\" length=\"2\"></candidate> <token id=\"t108\"> bird </token> <token id=\"t109\"> flu </token> <token id=\"t110\"> in </token> <candidate id=\"c17\" index=111 type=\"location\" info=\"{ &quot;coordinates&quot;: &quot;31.92801;131.33884&quot;, &quot;id&quot;: 1856706, &quot;featureClass&quot;: &quot;A&quot;, &quot;featureCode&quot;: &quot;ADM2&quot;, &quot;countryCode&quot;: &quot;JP&quot; }\" length=\"2\"></candidate> <candidate id=\"c18\" index=111 type=\"location\" info=\"{ &quot;coordinates&quot;: &quot;32.2;131.3&quot;, &quot;id&quot;: 1856710, &quot;featureClass&quot;: &quot;A&quot;, &quot;featureCode&quot;: &quot;ADM1&quot;, &quot;countryCode&quot;: &quot;JP&quot; }\" length=\"2\"></candidate> <token id=\"t111\"> Miyazaki </token> <token id=\"t112\"> Prefecture </token> <token id=\"t113\"> . </token> <token id=\"t114\"> <br /> </token> <token id=\"t115\"> According </token> <token id=\"t116\"> to </token> <token id=\"t117\"> the </token> <candidate id=\"c19\" index=118 type=\"location\" info=\"{ &quot;coordinates&quot;: &quot;34.2;131.56667&quot;, &quot;id&quot;: 1848681, &quot;featureClass&quot;: &quot;A&quot;, &quot;featureCode&quot;: &quot;ADM1&quot;, &quot;countryCode&quot;: &quot;JP&quot; }\" length=\"1\"></candidate> <candidate id=\"c20\" index=118 type=\"location\" info=\"{ &quot;coordinates&quot;: &quot;34.18333;131.46667&quot;, &quot;id&quot;: 1848689, &quot;featureClass&quot;: &quot;P&quot;, &quot;featureCode&quot;: &quot;PPLA&quot;, &quot;countryCode&quot;: &quot;JP&quot; }\" length=\"1\"></candidate> <token id=\"t118\"> Yamaguchi </token> <token id=\"t119\"> government </token> <token id=\"t120\"> , </token> <candidate id=\"c21\" index=121 type=\"number\" info=\"null\" length=\"1\"></candidate> <token id=\"t121\"> 21 </token> <token id=\"t122\"> chickens </token> <token id=\"t123\"> died </token> <token id=\"t124\"> at </token> <token id=\"t125\"> the </token> <token id=\"t126\"> Nagato </token> <token id=\"t127\"> farm </token> <token id=\"t128\"> on </token> <candidate id=\"c22\" index=129 type=\"date\" info=\"2014-12-28\" length=\"1\"></candidate> <token id=\"t129\"> Sunday </token> <token id=\"t130\"> and </token> <candidate id=\"c23\" index=131 type=\"date\" info=\"2014-12-29\" length=\"1\"></candidate> <token id=\"t131\"> Monday </token> <token id=\"t132\"> . </token> <token id=\"t133\"> <br /> </token> <token id=\"t134\"> The </token> <token id=\"t135\"> dead </token> <token id=\"t136\"> chickens </token> <token id=\"t137\"> tested </token> <token id=\"t138\"> positive </token> <token id=\"t139\"> for </token> <token id=\"t140\"> influenza </token> <token id=\"t141\"> in </token> <token id=\"t142\"> basic </token> <token id=\"t143\"> tests </token> <token id=\"t144\"> conducted </token> <candidate id=\"c24\" index=145 type=\"date\" info=\"2014-12-29\" length=\"1\"></candidate> <token id=\"t145\"> Monday </token> <token id=\"t146\"> . </token> <token id=\"t147\"> The </token> <token id=\"t148\"> prefectural </token> <token id=\"t149\"> government </token> <token id=\"t150\"> announced </token> <candidate id=\"c25\" index=151 type=\"date\" info=\"2014-12-23\" length=\"2\"></candidate> <token id=\"t151\"> early </token> <token id=\"t152\"> Tuesday </token> <token id=\"t153\"> that </token> <token id=\"t154\"> a </token> <token id=\"t155\"> genetic </token> <token id=\"t156\"> test </token> <token id=\"t157\"> confirmed </token> <token id=\"t158\"> the </token> <token id=\"t159\"> virus </token> <token id=\"t160\"> was </token> <token id=\"t161\"> present </token> <token id=\"t162\"> . </token> <token id=\"t163\"> <br /> </token> <token id=\"t164\"> In </token> <candidate id=\"c26\" index=165 type=\"location\" info=\"{ &quot;coordinates&quot;: &quot;31.92801;131.33884&quot;, &quot;id&quot;: 1856706, &quot;featureClass&quot;: &quot;A&quot;, &quot;featureCode&quot;: &quot;ADM2&quot;, &quot;countryCode&quot;: &quot;JP&quot; }\" length=\"1\"></candidate> <candidate id=\"c27\" index=165 type=\"location\" info=\"{ &quot;coordinates&quot;: &quot;31.91667;131.41667&quot;, &quot;id&quot;: 1856717, &quot;featureClass&quot;: &quot;P&quot;, &quot;featureCode&quot;: &quot;PPLA&quot;, &quot;countryCode&quot;: &quot;JP&quot; }\" length=\"1\"></candidate> <candidate id=\"c28\" index=165 type=\"location\" info=\"{ &quot;coordinates&quot;: &quot;32.2;131.3&quot;, &quot;id&quot;: 1856710, &quot;featureClass&quot;: &quot;A&quot;, &quot;featureCode&quot;: &quot;ADM1&quot;, &quot;countryCode&quot;: &quot;JP&quot; }\" length=\"1\"></candidate> <token id=\"t165\"> Miyazaki </token> <token id=\"t166\"> , </token> <token id=\"t167\"> the </token> <token id=\"t168\"> prefectural </token> <token id=\"t169\"> government </token> <token id=\"t170\"> announced </token> <token id=\"t171\"> the </token> <token id=\"t172\"> detection </token> <token id=\"t173\"> of </token> <token id=\"t174\"> the </token> <token id=\"t175\"> virus </token> <token id=\"t176\"> on </token> <token id=\"t177\"> a </token> <token id=\"t178\"> farm </token> <token id=\"t179\"> in </token> <token id=\"t180\"> the </token> <token id=\"t181\"> city </token> <token id=\"t182\"> of </token> <candidate id=\"c29\" index=183 type=\"location\" info=\"{ &quot;coordinates&quot;: &quot;31.92801;131.33884&quot;, &quot;id&quot;: 1856706, &quot;featureClass&quot;: &quot;A&quot;, &quot;featureCode&quot;: &quot;ADM2&quot;, &quot;countryCode&quot;: &quot;JP&quot; }\" length=\"1\"></candidate> <candidate id=\"c30\" index=183 type=\"location\" info=\"{ &quot;coordinates&quot;: &quot;31.91667;131.41667&quot;, &quot;id&quot;: 1856717, &quot;featureClass&quot;: &quot;P&quot;, &quot;featureCode&quot;: &quot;PPLA&quot;, &quot;countryCode&quot;: &quot;JP&quot; }\" length=\"1\"></candidate> <candidate id=\"c31\" index=183 type=\"location\" info=\"{ &quot;coordinates&quot;: &quot;32.2;131.3&quot;, &quot;id&quot;: 1856710, &quot;featureClass&quot;: &quot;A&quot;, &quot;featureCode&quot;: &quot;ADM1&quot;, &quot;countryCode&quot;: &quot;JP&quot; }\" length=\"1\"></candidate> <token id=\"t183\"> Miyazaki </token> <token id=\"t184\"> late </token> <token id=\"t185\"> Sunday </token> <token id=\"t186\"> night </token> <token id=\"t187\"> and </token> <token id=\"t188\"> culled </token> <token id=\"t189\"> all </token> <candidate id=\"c32\" index=190 type=\"number\" info=\"null\" length=\"1\"></candidate> <token id=\"t190\"> 42,000 </token> <candidate id=\"c33\" index=191 type=\"host\" info=\"null\" length=\"1\"></candidate> <token id=\"t191\"> birds </token> <token id=\"t192\"> there </token> <token id=\"t193\"> , </token> <token id=\"t194\"> officials </token> <token id=\"t195\"> said </token> <candidate id=\"c34\" index=196 type=\"date\" info=\"2014-12-29\" length=\"1\"></candidate> <token id=\"t196\"> Monday </token> <token id=\"t197\"> . </token> <token id=\"t198\"> <br /> </token> <token id=\"t199\"> The </token> <token id=\"t200\"> first </token> <token id=\"t201\"> case </token> <token id=\"t202\"> was </token> <token id=\"t203\"> confirmed </token> <candidate id=\"c35\" index=204 type=\"date\" info=\"2014-12-16\" length=\"2\"></candidate> <token id=\"t204\"> Dec. </token> <candidate id=\"c36\" index=205 type=\"number\" info=\"null\" length=\"1\"></candidate> <token id=\"t205\"> 16 </token> <token id=\"t206\"> in </token> <token id=\"t207\"> the </token> <token id=\"t208\"> city </token> <token id=\"t209\"> of </token> <candidate id=\"c37\" index=210 type=\"location\" info=\"{ &quot;coordinates&quot;: &quot;32.58333;131.66667&quot;, &quot;id&quot;: 1855095, &quot;featureClass&quot;: &quot;P&quot;, &quot;featureCode&quot;: &quot;PPL&quot;, &quot;countryCode&quot;: &quot;JP&quot; }\" length=\"1\"></candidate> <candidate id=\"c38\" index=210 type=\"location\" info=\"{ &quot;coordinates&quot;: &quot;32.67238;131.64311&quot;, &quot;id&quot;: 1855094, &quot;featureClass&quot;: &quot;A&quot;, &quot;featureCode&quot;: &quot;ADM2&quot;, &quot;countryCode&quot;: &quot;JP&quot; }\" length=\"1\"></candidate> <token id=\"t210\"> Nobeoka </token> <token id=\"t211\"> , </token> <token id=\"t212\"> also </token> <token id=\"t213\"> in </token> <candidate id=\"c39\" index=214 type=\"location\" info=\"{ &quot;coordinates&quot;: &quot;31.92801;131.33884&quot;, &quot;id&quot;: 1856706, &quot;featureClass&quot;: &quot;A&quot;, &quot;featureCode&quot;: &quot;ADM2&quot;, &quot;countryCode&quot;: &quot;JP&quot; }\" length=\"2\"></candidate> <candidate id=\"c40\" index=214 type=\"location\" info=\"{ &quot;coordinates&quot;: &quot;32.2;131.3&quot;, &quot;id&quot;: 1856710, &quot;featureClass&quot;: &quot;A&quot;, &quot;featureCode&quot;: &quot;ADM1&quot;, &quot;countryCode&quot;: &quot;JP&quot; }\" length=\"2\"></candidate> <token id=\"t214\"> Miyazaki </token> <token id=\"t215\"> Prefecture </token> <token id=\"t216\"> , </token> <token id=\"t217\"> which </token> <token id=\"t218\"> is </token> <token id=\"t219\"> known </token> <token id=\"t220\"> as </token> <token id=\"t221\"> the </token> <token id=\"t222\"> country </token> <token id=\"t223\"> 's </token> <token id=\"t224\"> top </token> <token id=\"t225\"> producer </token> <token id=\"t226\"> of </token> <token id=\"t227\"> broiler </token> <token id=\"t228\"> chickens </token> <token id=\"t229\"> . </token> <token id=\"t230\"> <br /> </token> <token id=\"t231\"> All </token> <candidate id=\"c41\" index=232 type=\"number\" info=\"null\" length=\"1\"></candidate> <token id=\"t232\"> three </token> <token id=\"t233\"> cases </token> <token id=\"t234\"> involve </token> <token id=\"t235\"> the </token> <token id=\"t236\"> H5 </token> <token id=\"t237\"> variety </token> <token id=\"t238\"> of </token> <token id=\"t239\"> the </token> <token id=\"t240\"> virus </token> <token id=\"t241\"> , </token> <token id=\"t242\"> according </token> <token id=\"t243\"> to </token> <token id=\"t244\"> officials </token> <token id=\"t245\"> . </token> <token id=\"t246\"> <br /> </token> <token id=\"t247\"> Chief </token> <token id=\"t248\"> Cabinet </token> <token id=\"t249\"> Secretary </token> <token id=\"t250\"> Yoshihide </token> <token id=\"t251\"> Suga </token> <token id=\"t252\"> said </token> <candidate id=\"c42\" index=253 type=\"date\" info=\"2014-12-23\" length=\"1\"></candidate> <token id=\"t253\"> Tuesday </token> <token id=\"t254\"> the </token> <token id=\"t255\"> central </token> <token id=\"t256\"> government </token> <token id=\"t257\"> will </token> <token id=\"t258\"> ramp </token> <token id=\"t259\"> up </token> <token id=\"t260\"> measures </token> <token id=\"t261\"> against </token> <candidate id=\"c43\" index=262 type=\"host\" info=\"null\" length=\"1\"></candidate> <candidate id=\"c44\" index=262 type=\"disease\" info=\"null\" length=\"2\"></candidate> <token id=\"t262\"> bird </token> <token id=\"t263\"> flu </token> <token id=\"t264\"> . </token> <token id=\"t265\"> <br /> </token> <token id=\"t266\"> `` </token> <token id=\"t267\"> We </token> <token id=\"t268\"> will </token> <token id=\"t269\"> continue </token> <token id=\"t270\"> to </token> <token id=\"t271\"> take </token> <token id=\"t272\"> all </token> <token id=\"t273\"> necessary </token> <token id=\"t274\"> measures </token> <token id=\"t275\"> if </token> <token id=\"t276\"> any </token> <token id=\"t277\"> further </token> <token id=\"t278\"> outbreaks </token> <token id=\"t279\"> are </token> <token id=\"t280\"> confirmed </token> <token id=\"t281\"> , </token> <token id=\"t282\"> '' </token> <token id=\"t283\"> he </token> <token id=\"t284\"> said </token> <token id=\"t285\"> at </token> <token id=\"t286\"> a </token> <token id=\"t287\"> gathering </token> <token id=\"t288\"> of </token> <token id=\"t289\"> ministers </token> <token id=\"t290\"> in </token> <token id=\"t291\"> charge </token> <token id=\"t292\"> of </token> <token id=\"t293\"> affairs </token> <token id=\"t294\"> related </token> <token id=\"t295\"> to </token> <token id=\"t296\"> the </token> <token id=\"t297\"> government </token> <token id=\"t298\"> 's </token> <token id=\"t299\"> response </token> <token id=\"t300\"> to </token> <candidate id=\"c45\" index=301 type=\"host\" info=\"null\" length=\"1\"></candidate> <candidate id=\"c46\" index=301 type=\"disease\" info=\"null\" length=\"2\"></candidate> <token id=\"t301\"> bird </token> <token id=\"t302\"> flu </token> <token id=\"t303\"> outbreaks </token> <token id=\"t304\"> . </token> <token id=\"t305\"> <br /> </token> <token id=\"t306\"> The </token> <token id=\"t307\"> ministers </token> <token id=\"t308\"> confirmed </token> <token id=\"t309\"> close </token> <token id=\"t310\"> cooperation </token> <token id=\"t311\"> and </token> <token id=\"t312\"> agreed </token> <token id=\"t313\"> to </token> <token id=\"t314\"> enhance </token> <token id=\"t315\"> information </token> <token id=\"t316\"> collection </token> <token id=\"t317\"> and </token> <token id=\"t318\"> disease </token> <token id=\"t319\"> control </token> <token id=\"t320\"> measures </token> <token id=\"t321\"> . </token> <token id=\"t322\"> <br /> </token> <token id=\"t323\"> At </token> <token id=\"t324\"> a </token> <token id=\"t325\"> news </token> <token id=\"t326\"> conference </token> <token id=\"t327\"> afterward </token> <token id=\"t328\"> , </token> <token id=\"t329\"> agriculture </token> <token id=\"t330\"> minister </token> <candidate id=\"c47\" index=331 type=\"location\" info=\"{ &quot;coordinates&quot;: &quot;12.24069;9.82775&quot;, &quot;id&quot;: 9410513, &quot;featureClass&quot;: &quot;A&quot;, &quot;featureCode&quot;: &quot;ADM3&quot;, &quot;countryCode&quot;: &quot;NG&quot; }\" length=\"1\"></candidate> <candidate id=\"c48\" index=331 type=\"location\" info=\"{ &quot;coordinates&quot;: &quot;8.3173;-12.98757&quot;, &quot;id&quot;: 9815455, &quot;featureClass&quot;: &quot;A&quot;, &quot;featureCode&quot;: &quot;ADM3&quot;, &quot;countryCode&quot;: &quot;SL&quot; }\" length=\"1\"></candidate> <candidate id=\"c49\" index=331 type=\"location\" info=\"{ &quot;coordinates&quot;: &quot;8.46171;-12.8104&quot;, &quot;id&quot;: 9180284, &quot;featureClass&quot;: &quot;A&quot;, &quot;featureCode&quot;: &quot;ADM3&quot;, &quot;countryCode&quot;: &quot;SL&quot; }\" length=\"1\"></candidate> <candidate id=\"c50\" index=331 type=\"location\" info=\"{ &quot;coordinates&quot;: &quot;7.57859;-11.29145&quot;, &quot;id&quot;: 9180294, &quot;featureClass&quot;: &quot;A&quot;, &quot;featureCode&quot;: &quot;ADM3&quot;, &quot;countryCode&quot;: &quot;SL&quot; }\" length=\"1\"></candidate> <token id=\"t331\"> Koya </token> <token id=\"t332\"> Nishikawa </token> <token id=\"t333\"> said </token> <token id=\"t334\"> , </token> <token id=\"t335\"> `` </token> <token id=\"t336\"> I </token> <token id=\"t337\"> am </token> <token id=\"t338\"> very </token> <token id=\"t339\"> concerned </token> <token id=\"t340\"> that </token> <token id=\"t341\"> the </token> <token id=\"t342\"> outbreaks </token> <token id=\"t343\"> occurred </token> <token id=\"t344\"> earlier </token> <token id=\"t345\"> than </token> <token id=\"t346\"> usual </token> <token id=\"t347\"> . </token> <token id=\"t348\"> '' </token> <token id=\"t349\"> <br /> </token> <token id=\"t350\"> He </token> <token id=\"t351\"> noted </token> <token id=\"t352\"> that </token> <candidate id=\"c51\" index=353 type=\"host\" info=\"null\" length=\"1\"></candidate> <candidate id=\"c52\" index=353 type=\"disease\" info=\"null\" length=\"2\"></candidate> <token id=\"t353\"> bird </token> <token id=\"t354\"> flu </token> <token id=\"t355\"> cases </token> <token id=\"t356\"> usually </token> <token id=\"t357\"> peak </token> <token id=\"t358\"> between </token> <candidate id=\"c53\" index=359 type=\"date\" info=\"2014-01\" length=\"1\"></candidate> <token id=\"t359\"> January </token> <token id=\"t360\"> and </token> <candidate id=\"c54\" index=361 type=\"date\" info=\"2014-02\" length=\"1\"></candidate> <token id=\"t361\"> mid-February </token> <token id=\"t362\"> in </token> <candidate id=\"c55\" index=363 type=\"location\" info=\"{ &quot;coordinates&quot;: &quot;-6.6733;110.9143&quot;, &quot;id&quot;: 6752478, &quot;featureClass&quot;: &quot;A&quot;, &quot;featureCode&quot;: &quot;ADM4&quot;, &quot;countryCode&quot;: &quot;ID&quot; }\" length=\"1\"></candidate> <candidate id=\"c56\" index=363 type=\"location\" info=\"{ &quot;coordinates&quot;: &quot;-7.8467;111.4991&quot;, &quot;id&quot;: 6775165, &quot;featureClass&quot;: &quot;A&quot;, &quot;featureCode&quot;: &quot;ADM4&quot;, &quot;countryCode&quot;: &quot;ID&quot; }\" length=\"1\"></candidate> <candidate id=\"c57\" index=363 type=\"location\" info=\"{ &quot;coordinates&quot;: &quot;-7.8428;111.5084&quot;, &quot;id&quot;: 6781398, &quot;featureClass&quot;: &quot;A&quot;, &quot;featureCode&quot;: &quot;ADM4&quot;, &quot;countryCode&quot;: &quot;ID&quot; }\" length=\"1\"></candidate> <candidate id=\"c58\" index=363 type=\"location\" info=\"{ &quot;coordinates&quot;: &quot;35.68536;139.75309&quot;, &quot;id&quot;: 1861060, &quot;featureClass&quot;: &quot;A&quot;, &quot;featureCode&quot;: &quot;PCLI&quot;, &quot;countryCode&quot;: &quot;JP&quot; }\" length=\"1\"></candidate> <candidate id=\"c59\" index=363 type=\"location\" info=\"{ &quot;coordinates&quot;: &quot;-7.4995;112.4262&quot;, &quot;id&quot;: 6881187, &quot;featureClass&quot;: &quot;A&quot;, &quot;featureCode&quot;: &quot;ADM4&quot;, &quot;countryCode&quot;: &quot;ID&quot; }\" length=\"1\"></candidate> <candidate id=\"c60\" index=363 type=\"location\" info=\"{ &quot;coordinates&quot;: &quot;-7.8248;111.4758&quot;, &quot;id&quot;: 6775156, &quot;featureClass&quot;: &quot;A&quot;, &quot;featureCode&quot;: &quot;ADM4&quot;, &quot;countryCode&quot;: &quot;ID&quot; }\" length=\"1\"></candidate> <token id=\"t363\"> Japan </token> <token id=\"t364\"> . </token> <token id=\"t365\"> <br /> </token> <token id=\"t366\"> The </token> <token id=\"t367\"> outbreaks </token> <token id=\"t368\"> are </token> <token id=\"t369\"> unlikely </token> <token id=\"t370\"> to </token> <token id=\"t371\"> affect </token> <token id=\"t372\"> widespread </token> <token id=\"t373\"> distribution </token> <token id=\"t374\"> of </token> <token id=\"t375\"> chicken </token> <token id=\"t376\"> or </token> <token id=\"t377\"> eggs </token> <token id=\"t378\"> in </token> <token id=\"t379\"> the </token> <token id=\"t380\"> country </token> <token id=\"t381\"> anytime </token> <token id=\"t382\"> soon </token> <token id=\"t383\"> , </token> <token id=\"t384\"> but </token> <token id=\"t385\"> all </token> <token id=\"t386\"> possible </token> <token id=\"t387\"> measures </token> <token id=\"t388\"> should </token> <token id=\"t389\"> be </token> <token id=\"t390\"> taken </token> <token id=\"t391\"> , </token> <token id=\"t392\"> he </token> <token id=\"t393\"> said </token> <token id=\"t394\"> , </token> <token id=\"t395\"> requesting </token> <token id=\"t396\"> poultry </token> <token id=\"t397\"> farmers </token> <token id=\"t398\"> to </token> <token id=\"t399\"> be </token> <token id=\"t400\"> on </token> <token id=\"t401\"> their </token> <token id=\"t402\"> guard </token> <token id=\"t403\"> . </token> <token id=\"t404\"> <br /> </token> <token id=\"t405\"> In </token> <token id=\"t406\"> the </token> <token id=\"t407\"> case </token> <token id=\"t408\"> in </token> <token id=\"t409\"> the </token> <token id=\"t410\"> city </token> <token id=\"t411\"> of </token> <candidate id=\"c61\" index=412 type=\"location\" info=\"{ &quot;coordinates&quot;: &quot;31.92801;131.33884&quot;, &quot;id&quot;: 1856706, &quot;featureClass&quot;: &quot;A&quot;, &quot;featureCode&quot;: &quot;ADM2&quot;, &quot;countryCode&quot;: &quot;JP&quot; }\" length=\"1\"></candidate> <candidate id=\"c62\" index=412 type=\"location\" info=\"{ &quot;coordinates&quot;: &quot;31.91667;131.41667&quot;, &quot;id&quot;: 1856717, &quot;featureClass&quot;: &quot;P&quot;, &quot;featureCode&quot;: &quot;PPLA&quot;, &quot;countryCode&quot;: &quot;JP&quot; }\" length=\"1\"></candidate> <candidate id=\"c63\" index=412 type=\"location\" info=\"{ &quot;coordinates&quot;: &quot;32.2;131.3&quot;, &quot;id&quot;: 1856710, &quot;featureClass&quot;: &quot;A&quot;, &quot;featureCode&quot;: &quot;ADM1&quot;, &quot;countryCode&quot;: &quot;JP&quot; }\" length=\"1\"></candidate> <token id=\"t412\"> Miyazaki </token> <token id=\"t413\"> , </token> <token id=\"t414\"> the </token> <token id=\"t415\"> farm </token> <token id=\"t416\"> reported </token> <token id=\"t417\"> to </token> <token id=\"t418\"> the </token> <token id=\"t419\"> prefecture </token> <token id=\"t420\"> at </token> <token id=\"t421\"> about </token> <token id=\"t422\"> 11:30 </token> <token id=\"t423\"> a.m. </token> <token id=\"t424\"> Sunday </token> <token id=\"t425\"> that </token> <token id=\"t426\"> increasing </token> <token id=\"t427\"> numbers </token> <token id=\"t428\"> of </token> <token id=\"t429\"> chickens </token> <token id=\"t430\"> were </token> <token id=\"t431\"> dying </token> <token id=\"t432\"> . </token> <token id=\"t433\"> Chickens </token> <token id=\"t434\"> later </token> <token id=\"t435\"> tested </token> <token id=\"t436\"> positive </token> <token id=\"t437\"> in </token> <token id=\"t438\"> a </token> <token id=\"t439\"> genetic </token> <token id=\"t440\"> test </token> <token id=\"t441\"> for </token> <candidate id=\"c64\" index=442 type=\"host\" info=\"null\" length=\"1\"></candidate> <candidate id=\"c65\" index=442 type=\"disease\" info=\"null\" length=\"2\"></candidate> <token id=\"t442\"> bird </token> <token id=\"t443\"> flu </token> <token id=\"t444\"> . </token> <token id=\"t445\"> <br /> </token> <token id=\"t446\"> The </token> <candidate id=\"c66\" index=447 type=\"location\" info=\"{ &quot;coordinates&quot;: &quot;31.92801;131.33884&quot;, &quot;id&quot;: 1856706, &quot;featureClass&quot;: &quot;A&quot;, &quot;featureCode&quot;: &quot;ADM2&quot;, &quot;countryCode&quot;: &quot;JP&quot; }\" length=\"1\"></candidate> <candidate id=\"c67\" index=447 type=\"location\" info=\"{ &quot;coordinates&quot;: &quot;31.91667;131.41667&quot;, &quot;id&quot;: 1856717, &quot;featureClass&quot;: &quot;P&quot;, &quot;featureCode&quot;: &quot;PPLA&quot;, &quot;countryCode&quot;: &quot;JP&quot; }\" length=\"1\"></candidate> <candidate id=\"c68\" index=447 type=\"location\" info=\"{ &quot;coordinates&quot;: &quot;32.2;131.3&quot;, &quot;id&quot;: 1856710, &quot;featureClass&quot;: &quot;A&quot;, &quot;featureCode&quot;: &quot;ADM1&quot;, &quot;countryCode&quot;: &quot;JP&quot; }\" length=\"1\"></candidate> <token id=\"t447\"> Miyazaki </token> <token id=\"t448\"> government </token> <token id=\"t449\"> has </token> <token id=\"t450\"> asked </token> <candidate id=\"c69\" index=451 type=\"number\" info=\"null\" length=\"1\"></candidate> <token id=\"t451\"> five </token> <token id=\"t452\"> other </token> <token id=\"t453\"> chicken </token> <token id=\"t454\"> farms </token> <token id=\"t455\"> located </token> <token id=\"t456\"> within </token> <candidate id=\"c70\" index=457 type=\"number\" info=\"null\" length=\"1\"></candidate> <token id=\"t457\"> 3 </token> <token id=\"t458\"> km </token> <token id=\"t459\"> of </token> <token id=\"t460\"> the </token> <token id=\"t461\"> affected </token> <token id=\"t462\"> farm </token> <token id=\"t463\"> to </token> <token id=\"t464\"> refrain </token> <token id=\"t465\"> from </token> <token id=\"t466\"> shipping </token> <token id=\"t467\"> any </token> <token id=\"t468\"> of </token> <token id=\"t469\"> their </token> <token id=\"t470\"> approximately </token> <candidate id=\"c71\" index=471 type=\"number\" info=\"null\" length=\"1\"></candidate> <token id=\"t471\"> 145,000 </token> <token id=\"t472\"> chickens </token> <token id=\"t473\"> . </token> <token id=\"t474\"> <br /> </token> <token id=\"t475\"> It </token> <token id=\"t476\"> also </token> <token id=\"t477\"> asked </token> <token id=\"t478\"> farms </token> <token id=\"t479\"> within </token> <candidate id=\"c72\" index=480 type=\"number\" info=\"null\" length=\"1\"></candidate> <token id=\"t480\"> 10 </token> <token id=\"t481\"> km </token> <token id=\"t482\"> not </token> <token id=\"t483\"> to </token> <token id=\"t484\"> take </token> <token id=\"t485\"> any </token> <token id=\"t486\"> dead </token> <token id=\"t487\"> chickens </token> <token id=\"t488\"> out </token> <token id=\"t489\"> of </token> <token id=\"t490\"> the </token> <token id=\"t491\"> 10-km </token> <token id=\"t492\"> radius </token> <token id=\"t493\"> zone </token> <token id=\"t494\"> . </token> <token id=\"t495\"> A </token> <token id=\"t496\"> total </token> <token id=\"t497\"> of </token> <candidate id=\"c73\" index=498 type=\"number\" info=\"null\" length=\"1\"></candidate> <token id=\"t498\"> 55 </token> <token id=\"t499\"> chicken </token> <token id=\"t500\"> farms </token> <token id=\"t501\"> are </token> <token id=\"t502\"> located </token> <token id=\"t503\"> within </token> <token id=\"t504\"> the </token> <token id=\"t505\"> 10-km </token> <token id=\"t506\"> radius </token> <token id=\"t507\"> , </token> <token id=\"t508\"> excluding </token> <token id=\"t509\"> the </token> <candidate id=\"c74\" index=510 type=\"number\" info=\"null\" length=\"1\"></candidate> <token id=\"t510\"> five </token> <token id=\"t511\"> in </token> <token id=\"t512\"> the </token> <token id=\"t513\"> 3-km </token> <token id=\"t514\"> zone </token> <token id=\"t515\"> . </token> <token id=\"t516\"> <br /> </token> <token id=\"t517\"> The </token> <token id=\"t518\"> prefectural </token> <token id=\"t519\"> government </token> <token id=\"t520\"> called </token> <token id=\"t521\"> on </token> <token id=\"t522\"> poultry </token> <token id=\"t523\"> farmers </token> <token id=\"t524\"> during </token> <token id=\"t525\"> an </token> <token id=\"t526\"> emergency </token> <token id=\"t527\"> meeting </token> <token id=\"t528\"> Monday </token> <token id=\"t529\"> morning </token> <token id=\"t530\"> to </token> <token id=\"t531\"> take </token> <token id=\"t532\"> thorough </token> <token id=\"t533\"> disease </token> <token id=\"t534\"> control </token> <token id=\"t535\"> measures </token> <token id=\"t536\"> , </token> <token id=\"t537\"> but </token> <candidate id=\"c75\" index=538 type=\"number\" info=\"null\" length=\"1\"></candidate> <token id=\"t538\"> one </token> <token id=\"t539\"> of </token> <token id=\"t540\"> the </token> <token id=\"t541\"> participants </token> <token id=\"t542\"> said </token> <token id=\"t543\"> the </token> <token id=\"t544\"> situation </token> <token id=\"t545\"> is </token> <token id=\"t546\"> distressing </token> <token id=\"t547\"> because </token> <token id=\"t548\"> the </token> <token id=\"t549\"> poultry </token> <token id=\"t550\"> farm </token> <token id=\"t551\"> in </token> <token id=\"t552\"> question </token> <token id=\"t553\"> `` </token> <token id=\"t554\"> got </token> <token id=\"t555\"> infected </token> <token id=\"t556\"> even </token> <token id=\"t557\"> though </token> <token id=\"t558\"> it </token> <token id=\"t559\"> was </token> <token id=\"t560\"> taking </token> <token id=\"t561\"> proper </token> <token id=\"t562\"> protective </token> <token id=\"t563\"> measures </token> <token id=\"t564\"> . </token> <token id=\"t565\"> '' </token> <token id=\"t566\"> <br /> </token> <candidate id=\"c76\" index=567 type=\"location\" info=\"{ &quot;coordinates&quot;: &quot;34.2;131.56667&quot;, &quot;id&quot;: 1848681, &quot;featureClass&quot;: &quot;A&quot;, &quot;featureCode&quot;: &quot;ADM1&quot;, &quot;countryCode&quot;: &quot;JP&quot; }\" length=\"1\"></candidate> <candidate id=\"c77\" index=567 type=\"location\" info=\"{ &quot;coordinates&quot;: &quot;34.18333;131.46667&quot;, &quot;id&quot;: 1848689, &quot;featureClass&quot;: &quot;P&quot;, &quot;featureCode&quot;: &quot;PPLA&quot;, &quot;countryCode&quot;: &quot;JP&quot; }\" length=\"1\"></candidate> <token id=\"t567\"> Yamaguchi </token> <token id=\"t568\"> Prefecture </token> <token id=\"t569\"> is </token> <token id=\"t570\"> following </token> <token id=\"t571\"> similar </token> <token id=\"t572\"> procedures </token> <token id=\"t573\"> , </token> <token id=\"t574\"> culling </token> <token id=\"t575\"> around </token> <candidate id=\"c78\" index=576 type=\"number\" info=\"null\" length=\"1\"></candidate> <token id=\"t576\"> 37,000 </token> <candidate id=\"c79\" index=577 type=\"host\" info=\"null\" length=\"1\"></candidate> <token id=\"t577\"> birds </token> <token id=\"t578\"> and </token> <token id=\"t579\"> placing </token> <token id=\"t580\"> bans </token> <token id=\"t581\"> on </token> <token id=\"t582\"> the </token> <token id=\"t583\"> movement </token> <token id=\"t584\"> and </token> <token id=\"t585\"> shipment </token> <token id=\"t586\"> of </token> <token id=\"t587\"> chickens </token> <token id=\"t588\"> in </token> <token id=\"t589\"> the </token> <token id=\"t590\"> area </token> <token id=\"t591\"> . </token> <token id=\"t592\"> <br /> </token> <token id=\"t593\"> In </token> <candidate id=\"c80\" index=594 type=\"date\" info=\"2004-01\" length=\"2\"></candidate> <token id=\"t594\"> January </token> <candidate id=\"c81\" index=595 type=\"number\" info=\"null\" length=\"1\"></candidate> <token id=\"t595\"> 2004 </token> <token id=\"t596\"> , </token> <token id=\"t597\"> the </token> <token id=\"t598\"> prefecture </token> <token id=\"t599\"> reported </token> <token id=\"t600\"> chickens </token> <token id=\"t601\"> at </token> <token id=\"t602\"> a </token> <token id=\"t603\"> farm </token> <token id=\"t604\"> in </token> <token id=\"t605\"> what </token> <token id=\"t606\"> is </token> <candidate id=\"c82\" index=607 type=\"date\" info=\"PRESENT_REF\" length=\"1\"></candidate> <token id=\"t607\"> now </token> <token id=\"t608\"> the </token> <token id=\"t609\"> city </token> <token id=\"t610\"> of </token> <candidate id=\"c83\" index=611 type=\"location\" info=\"{ &quot;coordinates&quot;: &quot;34.2;131.56667&quot;, &quot;id&quot;: 1848681, &quot;featureClass&quot;: &quot;A&quot;, &quot;featureCode&quot;: &quot;ADM1&quot;, &quot;countryCode&quot;: &quot;JP&quot; }\" length=\"1\"></candidate> <candidate id=\"c84\" index=611 type=\"location\" info=\"{ &quot;coordinates&quot;: &quot;34.18333;131.46667&quot;, &quot;id&quot;: 1848689, &quot;featureClass&quot;: &quot;P&quot;, &quot;featureCode&quot;: &quot;PPLA&quot;, &quot;countryCode&quot;: &quot;JP&quot; }\" length=\"1\"></candidate> <token id=\"t611\"> Yamaguchi </token> <token id=\"t612\"> were </token> <token id=\"t613\"> infected </token> <token id=\"t614\"> with </token> <token id=\"t615\"> a </token> <token id=\"t616\"> highly </token> <token id=\"t617\"> pathogenic </token> <token id=\"t618\"> strain </token> <token id=\"t619\"> of </token> <candidate id=\"c85\" index=620 type=\"host\" info=\"null\" length=\"1\"></candidate> <candidate id=\"c86\" index=620 type=\"disease\" info=\"null\" length=\"2\"></candidate> <token id=\"t620\"> bird </token> <token id=\"t621\"> flu </token> <token id=\"t622\"> , </token> <token id=\"t623\"> the </token> <token id=\"t624\"> first </token> <candidate id=\"c87\" index=625 type=\"disease\" info=\"null\" length=\"2\"></candidate> <token id=\"t625\"> avian </token> <token id=\"t626\"> flu </token> <token id=\"t627\"> case </token> <token id=\"t628\"> in </token> <candidate id=\"c88\" index=629 type=\"location\" info=\"{ &quot;coordinates&quot;: &quot;-6.6733;110.9143&quot;, &quot;id&quot;: 6752478, &quot;featureClass&quot;: &quot;A&quot;, &quot;featureCode&quot;: &quot;ADM4&quot;, &quot;countryCode&quot;: &quot;ID&quot; }\" length=\"1\"></candidate> <candidate id=\"c89\" index=629 type=\"location\" info=\"{ &quot;coordinates&quot;: &quot;-7.8467;111.4991&quot;, &quot;id&quot;: 6775165, &quot;featureClass&quot;: &quot;A&quot;, &quot;featureCode&quot;: &quot;ADM4&quot;, &quot;countryCode&quot;: &quot;ID&quot; }\" length=\"1\"></candidate> <candidate id=\"c90\" index=629 type=\"location\" info=\"{ &quot;coordinates&quot;: &quot;-7.8428;111.5084&quot;, &quot;id&quot;: 6781398, &quot;featureClass&quot;: &quot;A&quot;, &quot;featureCode&quot;: &quot;ADM4&quot;, &quot;countryCode&quot;: &quot;ID&quot; }\" length=\"1\"></candidate> <candidate id=\"c91\" index=629 type=\"location\" info=\"{ &quot;coordinates&quot;: &quot;35.68536;139.75309&quot;, &quot;id&quot;: 1861060, &quot;featureClass&quot;: &quot;A&quot;, &quot;featureCode&quot;: &quot;PCLI&quot;, &quot;countryCode&quot;: &quot;JP&quot; }\" length=\"1\"></candidate> <candidate id=\"c92\" index=629 type=\"location\" info=\"{ &quot;coordinates&quot;: &quot;-7.4995;112.4262&quot;, &quot;id&quot;: 6881187, &quot;featureClass&quot;: &quot;A&quot;, &quot;featureCode&quot;: &quot;ADM4&quot;, &quot;countryCode&quot;: &quot;ID&quot; }\" length=\"1\"></candidate> <candidate id=\"c93\" index=629 type=\"location\" info=\"{ &quot;coordinates&quot;: &quot;-7.8248;111.4758&quot;, &quot;id&quot;: 6775156, &quot;featureClass&quot;: &quot;A&quot;, &quot;featureCode&quot;: &quot;ADM4&quot;, &quot;countryCode&quot;: &quot;ID&quot; }\" length=\"1\"></candidate> <token id=\"t629\"> Japan </token> <token id=\"t630\"> in </token> <token id=\"t631\"> nearly </token> <candidate id=\"c94\" index=632 type=\"number\" info=\"null\" length=\"1\"></candidate> <token id=\"t632\"> 80 </token> <token id=\"t633\"> years </token> <token id=\"t634\"> . </token> <token id=\"t635\"> In </token> <token id=\"t636\"> that </token> <token id=\"t637\"> outbreak </token> <token id=\"t638\"> , </token> <token id=\"t639\"> about </token> <candidate id=\"c95\" index=640 type=\"number\" info=\"null\" length=\"1\"></candidate> <token id=\"t640\"> 34,000 </token> <candidate id=\"c96\" index=641 type=\"host\" info=\"null\" length=\"1\"></candidate> <token id=\"t641\"> birds </token> <token id=\"t642\"> were </token> <token id=\"t643\"> culled </token> <token id=\"t644\"> . </token> <token id=\"t645\"> <br /> </token> <token id=\"t646\"> <br /> </token>","publication_date":"2014-12-29","id":166,"title":"Yamaguchi bird flu outbreak third case confirmed in Japan this winter","url":"http://www.japantimes.co.jp/news/2014/12/30/national/science-health/yamaguchi-bird-flu-outbreak-third-case-confirmed-in-japan-this-winter/","content":" \n\t\n\t\n\t\n\t\n\tYAMAGUCHI – An outbreak of highly pathogenic bird influenza has been confirmed in Yamaguchi Prefecture, officials said Tuesday.\nPrefectural officials started work to slaughter some 37,000 chickens at a farm in Nagato, about 275 km north of the city of Miyazaki, where another outbreak has occurred.\nThe Yamaguchi Prefectural Government banned chickens and other domestic poultry, whether dead or alive, within a 3-km radius of the Nagato farm from being moved out of the area and dead poultry within 10 km from being shipped outside.\nThe outbreak followed two recently confirmed cases of highly pathogenic bird flu in Miyazaki Prefecture.\nAccording to the Yamaguchi government, 21 chickens died at the Nagato farm on Sunday and Monday.\nThe dead chickens tested positive for influenza in basic tests conducted Monday. The prefectural government announced early Tuesday that a genetic test confirmed the virus was present.\nIn Miyazaki, the prefectural government announced the detection of the virus on a farm in the city of Miyazaki late Sunday night and culled all 42,000 birds there, officials said Monday.\nThe first case was confirmed Dec. 16 in the city of Nobeoka, also in Miyazaki Prefecture, which is known as the country’s top producer of broiler chickens.\nAll three cases involve the H5 variety of the virus, according to officials.\nChief Cabinet Secretary Yoshihide Suga said Tuesday the central government will ramp up measures against bird flu.\n“We will continue to take all necessary measures if any further outbreaks are confirmed,” he said at a gathering of ministers in charge of affairs related to the government’s response to bird flu outbreaks.\nThe ministers confirmed close cooperation and agreed to enhance information collection and disease control measures.\nAt a news conference afterward, agriculture minister Koya Nishikawa said, “I am very concerned that the outbreaks occurred earlier than usual.”\nHe noted that bird flu cases usually peak between January and mid-February in Japan.\nThe outbreaks are unlikely to affect widespread distribution of chicken or eggs in the country anytime soon, but all possible measures should be taken, he said, requesting poultry farmers to be on their guard.\nIn the case in the city of Miyazaki, the farm reported to the prefecture at about 11:30 a.m. Sunday that increasing numbers of chickens were dying. Chickens later tested positive in a genetic test for bird flu.\nThe Miyazaki government has asked five other chicken farms located within 3 km of the affected farm to refrain from shipping any of their approximately 145,000 chickens.\nIt also asked farms within 10 km not to take any dead chickens out of the 10-km radius zone. A total of 55 chicken farms are located within the 10-km radius, excluding the five in the 3-km zone.\nThe prefectural government called on poultry farmers during an emergency meeting Monday morning to take thorough disease control measures, but one of the participants said the situation is distressing because the poultry farm in question “got infected even though it was taking proper protective measures.”\nYamaguchi Prefecture is following similar procedures, culling around 37,000 birds and placing bans on the movement and shipment of chickens in the area.\nIn January 2004, the prefecture reported chickens at a farm in what is now the city of Yamaguchi were infected with a highly pathogenic strain of bird flu, the first avian flu case in Japan in nearly 80 years. In that outbreak, about 34,000 birds were culled.\n\t\n\t","candidateLabels":[{"id":"c1","label":"correct"},{"id":"c2","label":"correct"},{"id":"c3","label":"correct"},{"id":"c4","label":"partial"},{"id":"c5","label":"partial"},{"id":"c6","label":"incorrect"},{"id":"c7","label":"correct"},{"id":"c8","label":"correct"},{"id":"c9","label":"correct"},{"id":"c10","label":"correct"},{"id":"c11","label":"correct"},{"id":"c12","label":"incorrect"},{"id":"c13","label":"correct"},{"id":"c14","label":"correct"},{"id":"c15","label":"correct"},{"id":"c16","label":"correct"},{"id":"c17","label":"correct"},{"id":"c18","label":"correct"},{"id":"c19","label":"correct"},{"id":"c20","label":"correct"},{"id":"c21","label":"correct"},{"id":"c22","label":"correct"},{"id":"c23","label":"correct"},{"id":"c24","label":"correct"},{"id":"c25","label":"correct"},{"id":"c26","label":"correct"},{"id":"c27","label":"correct"},{"id":"c28","label":"correct"},{"id":"c29","label":"correct"},{"id":"c30","label":"correct"},{"id":"c31","label":"correct"},{"id":"c32","label":"partial"},{"id":"c33","label":"correct"},{"id":"c34","label":"partial"},{"id":"c35","label":"partial"},{"id":"c36","label":"incorrect"},{"id":"c37","label":"correct"},{"id":"c38","label":"correct"},{"id":"c39","label":"correct"},{"id":"c40","label":"correct"},{"id":"c41","label":"correct"},{"id":"c42","label":"partial"},{"id":"c43","label":"correct"},{"id":"c44","label":"correct"},{"id":"c45","label":"correct"},{"id":"c46","label":"correct"},{"id":"c47","label":"incorrect"},{"id":"c48","label":"incorrect"},{"id":"c49","label":"incorrect"},{"id":"c50","label":"incorrect"},{"id":"c51","label":"correct"},{"id":"c52","label":"correct"},{"id":"c53","label":"partial"},{"id":"c54","label":"partial"},{"id":"c55","label":"incorrect"},{"id":"c56","label":"incorrect"},{"id":"c57","label":"incorrect"},{"id":"c58","label":"correct"},{"id":"c59","label":"incorrect"},{"id":"c60","label":"incorrect"},{"id":"c61","label":"correct"},{"id":"c62","label":"correct"},{"id":"c63","label":"correct"},{"id":"c64","label":"correct"},{"id":"c65","label":"correct"},{"id":"c66","label":"correct"},{"id":"c67","label":"correct"},{"id":"c68","label":"correct"},{"id":"c69","label":"incorrect"},{"id":"c70","label":"incorrect"},{"id":"c71","label":"incorrect"},{"id":"c72","label":"incorrect"},{"id":"c73","label":"incorrect"},{"id":"c74","label":"incorrect"},{"id":"c75","label":"incorrect"},{"id":"c76","label":"correct"},{"id":"c77","label":"correct"},{"id":"c78","label":"partial"},{"id":"c79","label":"correct"},{"id":"c80","label":"partial"},{"id":"c81","label":"incorrect"},{"id":"c82","label":"incorrect"},{"id":"c83","label":"correct"},{"id":"c84","label":"correct"},{"id":"c85","label":"correct"},{"id":"c86","label":"correct"},{"id":"c87","label":"correct"},{"id":"c88","label":"incorrect"},{"id":"c89","label":"incorrect"},{"id":"c90","label":"incorrect"},{"id":"c91","label":"correct"},{"id":"c92","label":"incorrect"},{"id":"c93","label":"incorrect"},{"id":"c94","label":"incorrect"},{"id":"c95","label":"partial"},{"id":"c96","label":"correct"}]}
