# Supplementary material for: Web monitoring of emerging animal infectious diseases integrated in the French Animal Health Epidemic Intelligence System
Source: PLoS One. 2018 Aug 3;13(8):e0199960. doi: 10.1371/journal.pone.0199960 (PMC6075742; doi:10.1371/journal.pone.0199960)
Supplement: S1 Dataset — Dataset of news reports in English language used to evaluate and train the information extraction module of PADI-web (http://epia.clermont.inra.fr/vsi). This dataset is composed of 532 news reports (in JSON), with information about the report itself (publication date, title, content, url), as well as processing information related to the information extraction process (candidates for extraction information, correct or incorrect labels for each candidate). The named entity candidates (locations, diseases, hosts, dates, number of cases) are manually labelled in each article. Data are shared under a CC BY license and are freely available for download at: https://dataverse.cirad.fr/dataset.xhtml?persistentId=doi:10.18167/DVN1/KMTIFG. (GZ) [file pone.0199960.s001.gz › articles/395.json]

{"reports":[19026,19028],"tagged_content":"<token id=\"t0\"> <br /> </token> <candidate id=\"c1\" index=1 type=\"location\" info=\"{ &quot;coordinates&quot;: &quot;-22.55941;17.08323&quot;, &quot;id&quot;: 3352136, &quot;featureClass&quot;: &quot;P&quot;, &quot;featureCode&quot;: &quot;PPLC&quot;, &quot;countryCode&quot;: &quot;NA&quot; }\" length=\"1\"></candidate> <candidate id=\"c2\" index=1 type=\"location\" info=\"{ &quot;coordinates&quot;: &quot;-22.75;17.08333&quot;, &quot;id&quot;: 3352137, &quot;featureClass&quot;: &quot;A&quot;, &quot;featureCode&quot;: &quot;ADM1&quot;, &quot;countryCode&quot;: &quot;NA&quot; }\" length=\"1\"></candidate> <token id=\"t1\"> Windhoek </token> <token id=\"t2\"> <br /> </token> <token id=\"t3\"> The </token> <token id=\"t4\"> Ministry </token> <token id=\"t5\"> of </token> <token id=\"t6\"> Agriculture </token> <token id=\"t7\"> , </token> <token id=\"t8\"> Water </token> <token id=\"t9\"> and </token> <token id=\"t10\"> Forestry </token> <token id=\"t11\"> ( </token> <token id=\"t12\"> MAWF </token> <token id=\"t13\"> ) </token> <token id=\"t14\"> and </token> <candidate id=\"c3\" index=15 type=\"number\" info=\"null\" length=\"1\"></candidate> <token id=\"t15\"> two </token> <token id=\"t16\"> leading </token> <token id=\"t17\"> vaccine </token> <token id=\"t18\"> manufacturing </token> <token id=\"t19\"> companies </token> <token id=\"t20\"> from </token> <candidate id=\"c4\" index=21 type=\"location\" info=\"{ &quot;coordinates&quot;: &quot;35.0;105.0&quot;, &quot;id&quot;: 1814991, &quot;featureClass&quot;: &quot;A&quot;, &quot;featureCode&quot;: &quot;PCLI&quot;, &quot;countryCode&quot;: &quot;CN&quot; }\" length=\"1\"></candidate> <candidate id=\"c5\" index=21 type=\"location\" info=\"{ &quot;coordinates&quot;: &quot;25.51224;-99.00457&quot;, &quot;id&quot;: 8582434, &quot;featureClass&quot;: &quot;A&quot;, &quot;featureCode&quot;: &quot;ADM2&quot;, &quot;countryCode&quot;: &quot;MX&quot; }\" length=\"1\"></candidate> <token id=\"t21\"> China </token> <candidate id=\"c6\" index=22 type=\"date\" info=\"2015-10-20\" length=\"1\"></candidate> <token id=\"t22\"> yesterday </token> <token id=\"t23\"> set </token> <token id=\"t24\"> the </token> <token id=\"t25\"> tone </token> <token id=\"t26\"> for </token> <candidate id=\"c7\" index=27 type=\"location\" info=\"{ &quot;coordinates&quot;: &quot;-22.0;17.0&quot;, &quot;id&quot;: 3355338, &quot;featureClass&quot;: &quot;A&quot;, &quot;featureCode&quot;: &quot;PCLI&quot;, &quot;countryCode&quot;: &quot;NA&quot; }\" length=\"1\"></candidate> <token id=\"t27\"> Namibia </token> <token id=\"t28\"> becoming </token> <token id=\"t29\"> a </token> <token id=\"t30\"> net </token> <token id=\"t31\"> exporter </token> <token id=\"t32\"> of </token> <token id=\"t33\"> vaccines </token> <token id=\"t34\"> for </token> <candidate id=\"c8\" index=35 type=\"disease\" info=\"null\" length=\"2\"></candidate> <token id=\"t35\"> foot-and-mouth </token> <token id=\"t36\"> disease </token> <token id=\"t37\"> ( </token> <candidate id=\"c9\" index=38 type=\"disease\" info=\"null\" length=\"1\"></candidate> <token id=\"t38\"> FMD </token> <token id=\"t39\"> ) </token> <token id=\"t40\"> and </token> <token id=\"t41\"> other </token> <token id=\"t42\"> animal </token> <token id=\"t43\"> medicines </token> <token id=\"t44\"> in </token> <token id=\"t45\"> the </token> <token id=\"t46\"> near </token> <token id=\"t47\"> future </token> <token id=\"t48\"> . </token> <token id=\"t49\"> <br /> </token> <token id=\"t50\"> The </token> <token id=\"t51\"> combined </token> <token id=\"t52\"> announcement </token> <token id=\"t53\"> by </token> <token id=\"t54\"> Chinese </token> <token id=\"t55\"> Ambassador </token> <token id=\"t56\"> to </token> <candidate id=\"c10\" index=57 type=\"location\" info=\"{ &quot;coordinates&quot;: &quot;-22.0;17.0&quot;, &quot;id&quot;: 3355338, &quot;featureClass&quot;: &quot;A&quot;, &quot;featureCode&quot;: &quot;PCLI&quot;, &quot;countryCode&quot;: &quot;NA&quot; }\" length=\"1\"></candidate> <token id=\"t57\"> Namibia </token> <token id=\"t58\"> Xin </token> <token id=\"t59\"> Shunkang </token> <token id=\"t60\"> and </token> <token id=\"t61\"> the </token> <token id=\"t62\"> Minister </token> <token id=\"t63\"> of </token> <token id=\"t64\"> Agriculture </token> <token id=\"t65\"> , </token> <token id=\"t66\"> John </token> <token id=\"t67\"> Mutorwa </token> <token id=\"t68\"> , </token> <token id=\"t69\"> comes </token> <token id=\"t70\"> in </token> <token id=\"t71\"> the </token> <token id=\"t72\"> wake </token> <token id=\"t73\"> of </token> <token id=\"t74\"> the </token> <token id=\"t75\"> first </token> <candidate id=\"c11\" index=76 type=\"disease\" info=\"null\" length=\"1\"></candidate> <token id=\"t76\"> FMD </token> <token id=\"t77\"> outbreak </token> <token id=\"t78\"> in </token> <token id=\"t79\"> northern </token> <candidate id=\"c12\" index=80 type=\"location\" info=\"{ &quot;coordinates&quot;: &quot;-22.0;17.0&quot;, &quot;id&quot;: 3355338, &quot;featureClass&quot;: &quot;A&quot;, &quot;featureCode&quot;: &quot;PCLI&quot;, &quot;countryCode&quot;: &quot;NA&quot; }\" length=\"1\"></candidate> <token id=\"t80\"> Namibia </token> <token id=\"t81\"> in </token> <token id=\"t82\"> more </token> <token id=\"t83\"> than </token> <candidate id=\"c13\" index=84 type=\"number\" info=\"null\" length=\"1\"></candidate> <token id=\"t84\"> 30 </token> <token id=\"t85\"> years </token> <token id=\"t86\"> and </token> <token id=\"t87\"> on </token> <token id=\"t88\"> the </token> <token id=\"t89\"> eve </token> <token id=\"t90\"> of </token> <candidate id=\"c14\" index=91 type=\"location\" info=\"{ &quot;coordinates&quot;: &quot;-22.0;17.0&quot;, &quot;id&quot;: 3355338, &quot;featureClass&quot;: &quot;A&quot;, &quot;featureCode&quot;: &quot;PCLI&quot;, &quot;countryCode&quot;: &quot;NA&quot; }\" length=\"1\"></candidate> <token id=\"t91\"> Namibia </token> <token id=\"t92\"> exporting </token> <token id=\"t93\"> its </token> <token id=\"t94\"> first </token> <token id=\"t95\"> consignment </token> <token id=\"t96\"> of </token> <token id=\"t97\"> beef </token> <token id=\"t98\"> to </token> <candidate id=\"c15\" index=99 type=\"location\" info=\"{ &quot;coordinates&quot;: &quot;35.0;105.0&quot;, &quot;id&quot;: 1814991, &quot;featureClass&quot;: &quot;A&quot;, &quot;featureCode&quot;: &quot;PCLI&quot;, &quot;countryCode&quot;: &quot;CN&quot; }\" length=\"1\"></candidate> <candidate id=\"c16\" index=99 type=\"location\" info=\"{ &quot;coordinates&quot;: &quot;25.51224;-99.00457&quot;, &quot;id&quot;: 8582434, &quot;featureClass&quot;: &quot;A&quot;, &quot;featureCode&quot;: &quot;ADM2&quot;, &quot;countryCode&quot;: &quot;MX&quot; }\" length=\"1\"></candidate> <token id=\"t99\"> China </token> <token id=\"t100\"> . </token> <token id=\"t101\"> <br /> </token> <token id=\"t102\"> According </token> <token id=\"t103\"> to </token> <token id=\"t104\"> the </token> <token id=\"t105\"> announcement </token> <token id=\"t106\"> , </token> <token id=\"t107\"> the </token> <candidate id=\"c17\" index=108 type=\"location\" info=\"{ &quot;coordinates&quot;: &quot;31.91667;117.16667&quot;, &quot;id&quot;: 1818058, &quot;featureClass&quot;: &quot;A&quot;, &quot;featureCode&quot;: &quot;ADM1&quot;, &quot;countryCode&quot;: &quot;CN&quot; }\" length=\"1\"></candidate> <token id=\"t108\"> Anhui </token> <token id=\"t109\"> Foreign </token> <token id=\"t110\"> Economic </token> <token id=\"t111\"> Construction </token> <token id=\"t112\"> Company </token> <token id=\"t113\"> ( </token> <token id=\"t114\"> AFFECC </token> <token id=\"t115\"> ) </token> <token id=\"t116\"> and </token> <token id=\"t117\"> Group </token> <token id=\"t118\"> of </token> <candidate id=\"c18\" index=119 type=\"location\" info=\"{ &quot;coordinates&quot;: &quot;35.0;105.0&quot;, &quot;id&quot;: 1814991, &quot;featureClass&quot;: &quot;A&quot;, &quot;featureCode&quot;: &quot;PCLI&quot;, &quot;countryCode&quot;: &quot;CN&quot; }\" length=\"1\"></candidate> <candidate id=\"c19\" index=119 type=\"location\" info=\"{ &quot;coordinates&quot;: &quot;25.51224;-99.00457&quot;, &quot;id&quot;: 8582434, &quot;featureClass&quot;: &quot;A&quot;, &quot;featureCode&quot;: &quot;ADM2&quot;, &quot;countryCode&quot;: &quot;MX&quot; }\" length=\"1\"></candidate> <token id=\"t119\"> China </token> <token id=\"t120\"> will </token> <token id=\"t121\"> undertake </token> <token id=\"t122\"> the </token> <token id=\"t123\"> task </token> <token id=\"t124\"> of </token> <token id=\"t125\"> constructing </token> <token id=\"t126\"> an </token> <candidate id=\"c20\" index=127 type=\"disease\" info=\"null\" length=\"1\"></candidate> <token id=\"t127\"> FMD </token> <token id=\"t128\"> vaccine </token> <token id=\"t129\"> manufacturing </token> <token id=\"t130\"> plant </token> <token id=\"t131\"> in </token> <candidate id=\"c21\" index=132 type=\"location\" info=\"{ &quot;coordinates&quot;: &quot;-22.0;17.0&quot;, &quot;id&quot;: 3355338, &quot;featureClass&quot;: &quot;A&quot;, &quot;featureCode&quot;: &quot;PCLI&quot;, &quot;countryCode&quot;: &quot;NA&quot; }\" length=\"1\"></candidate> <token id=\"t132\"> Namibia </token> <token id=\"t133\"> . </token> <token id=\"t134\"> The </token> <token id=\"t135\"> site </token> <token id=\"t136\"> should </token> <token id=\"t137\"> be </token> <token id=\"t138\"> up </token> <token id=\"t139\"> and </token> <token id=\"t140\"> running </token> <token id=\"t141\"> within </token> <token id=\"t142\"> the </token> <token id=\"t143\"> next </token> <candidate id=\"c22\" index=144 type=\"number\" info=\"null\" length=\"1\"></candidate> <token id=\"t144\"> three </token> <token id=\"t145\"> to </token> <candidate id=\"c23\" index=146 type=\"number\" info=\"null\" length=\"1\"></candidate> <token id=\"t146\"> five </token> <token id=\"t147\"> years </token> <token id=\"t148\"> on </token> <token id=\"t149\"> a </token> <candidate id=\"c24\" index=150 type=\"number\" info=\"null\" length=\"1\"></candidate> <token id=\"t150\"> 100 </token> <token id=\"t151\"> hectare </token> <token id=\"t152\"> plot </token> <token id=\"t153\"> at </token> <token id=\"t154\"> Eenhana </token> <token id=\"t155\"> in </token> <token id=\"t156\"> the </token> <candidate id=\"c25\" index=157 type=\"location\" info=\"{ &quot;coordinates&quot;: &quot;-17.58333;16.75&quot;, &quot;id&quot;: 3371203, &quot;featureClass&quot;: &quot;A&quot;, &quot;featureCode&quot;: &quot;ADM1&quot;, &quot;countryCode&quot;: &quot;NA&quot; }\" length=\"2\"></candidate> <token id=\"t157\"> Ohangwena </token> <token id=\"t158\"> Region </token> <token id=\"t159\"> . </token> <token id=\"t160\"> <br /> </token> <token id=\"t161\"> A </token> <token id=\"t162\"> Chinese </token> <token id=\"t163\"> delegation </token> <token id=\"t164\"> of </token> <token id=\"t165\"> animal </token> <token id=\"t166\"> health </token> <token id=\"t167\"> experts </token> <token id=\"t168\"> are </token> <token id=\"t169\"> in </token> <token id=\"t170\"> the </token> <token id=\"t171\"> country </token> <token id=\"t172\"> and </token> <token id=\"t173\"> will </token> <token id=\"t174\"> undertake </token> <token id=\"t175\"> a </token> <token id=\"t176\"> comprehensive </token> <token id=\"t177\"> tour </token> <token id=\"t178\"> of </token> <token id=\"t179\"> the </token> <candidate id=\"c26\" index=180 type=\"location\" info=\"{ &quot;coordinates&quot;: &quot;-16.5;179.5&quot;, &quot;id&quot;: 2199295, &quot;featureClass&quot;: &quot;A&quot;, &quot;featureCode&quot;: &quot;ADM1&quot;, &quot;countryCode&quot;: &quot;FJ&quot; }\" length=\"1\"></candidate> <candidate id=\"c27\" index=180 type=\"location\" info=\"{ &quot;coordinates&quot;: &quot;32.83333;35.33333&quot;, &quot;id&quot;: 294824, &quot;featureClass&quot;: &quot;A&quot;, &quot;featureCode&quot;: &quot;ADM1&quot;, &quot;countryCode&quot;: &quot;IL&quot; }\" length=\"1\"></candidate> <candidate id=\"c28\" index=180 type=\"location\" info=\"{ &quot;coordinates&quot;: &quot;9.16667;80.41667&quot;, &quot;id&quot;: 7671049, &quot;featureClass&quot;: &quot;A&quot;, &quot;featureCode&quot;: &quot;ADM1&quot;, &quot;countryCode&quot;: &quot;LK&quot; }\" length=\"1\"></candidate> <candidate id=\"c29\" index=180 type=\"location\" info=\"{ &quot;coordinates&quot;: &quot;9.5;-1.0&quot;, &quot;id&quot;: 2297169, &quot;featureClass&quot;: &quot;A&quot;, &quot;featureCode&quot;: &quot;ADM1&quot;, &quot;countryCode&quot;: &quot;GH&quot; }\" length=\"1\"></candidate> <candidate id=\"c30\" index=180 type=\"location\" info=\"{ &quot;coordinates&quot;: &quot;26.15;50.46667&quot;, &quot;id&quot;: 7090974, &quot;featureClass&quot;: &quot;A&quot;, &quot;featureCode&quot;: &quot;ADM1&quot;, &quot;countryCode&quot;: &quot;BH&quot; }\" length=\"1\"></candidate> <candidate id=\"c31\" index=180 type=\"location\" info=\"{ &quot;coordinates&quot;: &quot;9.13333;-12.0&quot;, &quot;id&quot;: 2404798, &quot;featureClass&quot;: &quot;A&quot;, &quot;featureCode&quot;: &quot;ADM1&quot;, &quot;countryCode&quot;: &quot;SL&quot; }\" length=\"1\"></candidate> <candidate id=\"c32\" index=180 type=\"location\" info=\"{ &quot;coordinates&quot;: &quot;19.3;29.5&quot;, &quot;id&quot;: 378389, &quot;featureClass&quot;: &quot;A&quot;, &quot;featureCode&quot;: &quot;ADM1&quot;, &quot;countryCode&quot;: &quot;SD&quot; }\" length=\"1\"></candidate> <candidate id=\"c33\" index=180 type=\"location\" info=\"{ &quot;coordinates&quot;: &quot;2.41667;102.18333&quot;, &quot;id&quot;: 1734744, &quot;featureClass&quot;: &quot;A&quot;, &quot;featureCode&quot;: &quot;ADMD&quot;, &quot;countryCode&quot;: &quot;MY&quot; }\" length=\"1\"></candidate> <candidate id=\"c34\" index=180 type=\"location\" info=\"{ &quot;coordinates&quot;: &quot;-9.75;30.75&quot;, &quot;id&quot;: 900601, &quot;featureClass&quot;: &quot;A&quot;, &quot;featureCode&quot;: &quot;ADM1&quot;, &quot;countryCode&quot;: &quot;ZM&quot; }\" length=\"1\"></candidate> <candidate id=\"c35\" index=180 type=\"location\" info=\"{ &quot;coordinates&quot;: &quot;-9.0;148.5&quot;, &quot;id&quot;: 2089478, &quot;featureClass&quot;: &quot;A&quot;, &quot;featureCode&quot;: &quot;ADM1&quot;, &quot;countryCode&quot;: &quot;PG&quot; }\" length=\"1\"></candidate> <candidate id=\"c36\" index=180 type=\"location\" info=\"{ &quot;coordinates&quot;: &quot;27.66667;88.5&quot;, &quot;id&quot;: 1261190, &quot;featureClass&quot;: &quot;A&quot;, &quot;featureCode&quot;: &quot;ADM2&quot;, &quot;countryCode&quot;: &quot;IN&quot; }\" length=\"1\"></candidate> <token id=\"t180\"> Northern </token> <token id=\"t181\"> Communal </token> <token id=\"t182\"> Areas </token> <token id=\"t183\"> as </token> <token id=\"t184\"> from </token> <candidate id=\"c37\" index=185 type=\"date\" info=\"2015-10-21\" length=\"1\"></candidate> <token id=\"t185\"> today </token> <token id=\"t186\"> , </token> <token id=\"t187\"> following </token> <token id=\"t188\"> which </token> <token id=\"t189\"> they </token> <token id=\"t190\"> will </token> <token id=\"t191\"> present </token> <token id=\"t192\"> their </token> <token id=\"t193\"> findings </token> <token id=\"t194\"> to </token> <token id=\"t195\"> the </token> <token id=\"t196\"> MAWF </token> <token id=\"t197\"> . </token> <token id=\"t198\"> <br /> </token> <token id=\"t199\"> `` </token> <token id=\"t200\"> During </token> <token id=\"t201\"> the </token> <token id=\"t202\"> upcoming </token> <token id=\"t203\"> week </token> <token id=\"t204\"> , </token> <token id=\"t205\"> details </token> <token id=\"t206\"> will </token> <token id=\"t207\"> emerge </token> <token id=\"t208\"> on </token> <token id=\"t209\"> the </token> <token id=\"t210\"> modalities </token> <token id=\"t211\"> according </token> <token id=\"t212\"> to </token> <token id=\"t213\"> which </token> <token id=\"t214\"> the </token> <token id=\"t215\"> vaccine </token> <token id=\"t216\"> facility </token> <token id=\"t217\"> will </token> <token id=\"t218\"> be </token> <token id=\"t219\"> established </token> <token id=\"t220\"> , </token> <token id=\"t221\"> '' </token> <token id=\"t222\"> Mutorwa </token> <token id=\"t223\"> told </token> <token id=\"t224\"> New </token> <token id=\"t225\"> Era </token> <candidate id=\"c38\" index=226 type=\"date\" info=\"2015-10-20\" length=\"1\"></candidate> <token id=\"t226\"> yesterday </token> <token id=\"t227\"> . </token> <token id=\"t228\"> He </token> <token id=\"t229\"> stressed </token> <token id=\"t230\"> the </token> <token id=\"t231\"> importance </token> <token id=\"t232\"> and </token> <token id=\"t233\"> urgency </token> <token id=\"t234\"> of </token> <token id=\"t235\"> such </token> <token id=\"t236\"> a </token> <token id=\"t237\"> facility </token> <token id=\"t238\"> , </token> <token id=\"t239\"> saying </token> <candidate id=\"c39\" index=240 type=\"location\" info=\"{ &quot;coordinates&quot;: &quot;-22.0;17.0&quot;, &quot;id&quot;: 3355338, &quot;featureClass&quot;: &quot;A&quot;, &quot;featureCode&quot;: &quot;PCLI&quot;, &quot;countryCode&quot;: &quot;NA&quot; }\" length=\"1\"></candidate> <token id=\"t240\"> Namibia </token> <token id=\"t241\"> would </token> <token id=\"t242\"> always </token> <token id=\"t243\"> be </token> <token id=\"t244\"> exposed </token> <token id=\"t245\"> to </token> <token id=\"t246\"> animal </token> <token id=\"t247\"> health </token> <token id=\"t248\"> diseases </token> <token id=\"t249\"> , </token> <token id=\"t250\"> as </token> <token id=\"t251\"> the </token> <token id=\"t252\"> country </token> <token id=\"t253\"> is </token> <token id=\"t254\"> host </token> <token id=\"t255\"> to </token> <candidate id=\"c40\" index=256 type=\"number\" info=\"null\" length=\"1\"></candidate> <token id=\"t256\"> 2 </token> <candidate id=\"c41\" index=257 type=\"number\" info=\"null\" length=\"1\"></candidate> <token id=\"t257\"> million </token> <candidate id=\"c42\" index=258 type=\"host\" info=\"null\" length=\"1\"></candidate> <token id=\"t258\"> cattle </token> <token id=\"t259\"> , </token> <candidate id=\"c43\" index=260 type=\"number\" info=\"null\" length=\"1\"></candidate> <token id=\"t260\"> 4 </token> <candidate id=\"c44\" index=261 type=\"number\" info=\"null\" length=\"1\"></candidate> <token id=\"t261\"> million </token> <candidate id=\"c45\" index=262 type=\"host\" info=\"null\" length=\"1\"></candidate> <token id=\"t262\"> goats </token> <token id=\"t263\"> and </token> <candidate id=\"c46\" index=264 type=\"number\" info=\"null\" length=\"1\"></candidate> <token id=\"t264\"> 2.6 </token> <candidate id=\"c47\" index=265 type=\"number\" info=\"null\" length=\"1\"></candidate> <token id=\"t265\"> million </token> <candidate id=\"c48\" index=266 type=\"host\" info=\"null\" length=\"1\"></candidate> <token id=\"t266\"> sheep </token> <token id=\"t267\"> . </token> <token id=\"t268\"> <br /> </token> <token id=\"t269\"> Xin </token> <token id=\"t270\"> Shunkang </token> <token id=\"t271\"> told </token> <token id=\"t272\"> this </token> <token id=\"t273\"> newspaper </token> <token id=\"t274\"> that </token> <token id=\"t275\"> the </token> <token id=\"t276\"> Chinese </token> <token id=\"t277\"> government </token> <token id=\"t278\"> has </token> <token id=\"t279\"> pledged </token> <token id=\"t280\"> to </token> <token id=\"t281\"> invest </token> <token id=\"t282\"> heavily </token> <token id=\"t283\"> in </token> <token id=\"t284\"> agriculture </token> <token id=\"t285\"> in </token> <candidate id=\"c49\" index=286 type=\"location\" info=\"{ &quot;coordinates&quot;: &quot;36.86877;10.33256&quot;, &quot;id&quot;: 8354636, &quot;featureClass&quot;: &quot;A&quot;, &quot;featureCode&quot;: &quot;ADM3H&quot;, &quot;countryCode&quot;: &quot;TN&quot; }\" length=\"1\"></candidate> <token id=\"t286\"> Africa </token> <token id=\"t287\"> and </token> <token id=\"t288\"> that </token> <candidate id=\"c50\" index=289 type=\"location\" info=\"{ &quot;coordinates&quot;: &quot;-22.0;17.0&quot;, &quot;id&quot;: 3355338, &quot;featureClass&quot;: &quot;A&quot;, &quot;featureCode&quot;: &quot;PCLI&quot;, &quot;countryCode&quot;: &quot;NA&quot; }\" length=\"1\"></candidate> <token id=\"t289\"> Namibia </token> <token id=\"t290\"> is </token> <candidate id=\"c51\" index=291 type=\"number\" info=\"null\" length=\"1\"></candidate> <token id=\"t291\"> one </token> <token id=\"t292\"> of </token> <token id=\"t293\"> the </token> <token id=\"t294\"> African </token> <token id=\"t295\"> countries </token> <token id=\"t296\"> where </token> <candidate id=\"c52\" index=297 type=\"location\" info=\"{ &quot;coordinates&quot;: &quot;35.0;105.0&quot;, &quot;id&quot;: 1814991, &quot;featureClass&quot;: &quot;A&quot;, &quot;featureCode&quot;: &quot;PCLI&quot;, &quot;countryCode&quot;: &quot;CN&quot; }\" length=\"1\"></candidate> <candidate id=\"c53\" index=297 type=\"location\" info=\"{ &quot;coordinates&quot;: &quot;25.51224;-99.00457&quot;, &quot;id&quot;: 8582434, &quot;featureClass&quot;: &quot;A&quot;, &quot;featureCode&quot;: &quot;ADM2&quot;, &quot;countryCode&quot;: &quot;MX&quot; }\" length=\"1\"></candidate> <token id=\"t297\"> China </token> <token id=\"t298\"> will </token> <token id=\"t299\"> set </token> <token id=\"t300\"> up </token> <candidate id=\"c54\" index=301 type=\"number\" info=\"null\" length=\"1\"></candidate> <token id=\"t301\"> 100 </token> <token id=\"t302\"> agricultural </token> <token id=\"t303\"> centres </token> <token id=\"t304\"> to </token> <token id=\"t305\"> assist </token> <token id=\"t306\"> with </token> <token id=\"t307\"> technical </token> <token id=\"t308\"> support </token> <token id=\"t309\"> and </token> <token id=\"t310\"> knowledge </token> <token id=\"t311\"> transfer </token> <token id=\"t312\"> to </token> <token id=\"t313\"> ensure </token> <token id=\"t314\"> better </token> <token id=\"t315\"> food </token> <token id=\"t316\"> security </token> <token id=\"t317\"> . </token> <token id=\"t318\"> <br /> </token> <candidate id=\"c55\" index=319 type=\"location\" info=\"{ &quot;coordinates&quot;: &quot;-22.0;17.0&quot;, &quot;id&quot;: 3355338, &quot;featureClass&quot;: &quot;A&quot;, &quot;featureCode&quot;: &quot;PCLI&quot;, &quot;countryCode&quot;: &quot;NA&quot; }\" length=\"1\"></candidate> <token id=\"t319\"> Namibia </token> <token id=\"t320\"> is </token> <candidate id=\"c56\" index=321 type=\"date\" info=\"PRESENT_REF\" length=\"1\"></candidate> <token id=\"t321\"> currently </token> <token id=\"t322\"> suffering </token> <token id=\"t323\"> acute </token> <token id=\"t324\"> food </token> <token id=\"t325\"> insecurity </token> <token id=\"t326\"> , </token> <token id=\"t327\"> with </token> <token id=\"t328\"> some </token> <candidate id=\"c57\" index=329 type=\"number\" info=\"null\" length=\"1\"></candidate> <token id=\"t329\"> 550000 </token> <token id=\"t330\"> Namibians </token> <token id=\"t331\"> in </token> <token id=\"t332\"> need </token> <token id=\"t333\"> of </token> <token id=\"t334\"> food </token> <token id=\"t335\"> aid </token> <token id=\"t336\"> , </token> <token id=\"t337\"> following </token> <candidate id=\"c58\" index=338 type=\"number\" info=\"null\" length=\"1\"></candidate> <token id=\"t338\"> three </token> <token id=\"t339\"> dry </token> <token id=\"t340\"> years </token> <token id=\"t341\"> . </token> <token id=\"t342\"> <br /> </token> <token id=\"t343\"> Mutorwa </token> <token id=\"t344\"> stressed </token> <token id=\"t345\"> the </token> <token id=\"t346\"> importance </token> <token id=\"t347\"> of </token> <token id=\"t348\"> a </token> <token id=\"t349\"> healthy </token> <token id=\"t350\"> livestock </token> <token id=\"t351\"> sector </token> <token id=\"t352\"> , </token> <token id=\"t353\"> saying </token> <token id=\"t354\"> the </token> <token id=\"t355\"> sector </token> <token id=\"t356\"> shows </token> <token id=\"t357\"> significant </token> <token id=\"t358\"> growth </token> <token id=\"t359\"> both </token> <token id=\"t360\"> in </token> <token id=\"t361\"> terms </token> <token id=\"t362\"> of </token> <token id=\"t363\"> quality </token> <token id=\"t364\"> , </token> <token id=\"t365\"> quantity </token> <token id=\"t366\"> and </token> <token id=\"t367\"> value </token> <token id=\"t368\"> . </token> <token id=\"t369\"> He </token> <token id=\"t370\"> expressed </token> <token id=\"t371\"> his </token> <token id=\"t372\"> gratitude </token> <token id=\"t373\"> toward </token> <candidate id=\"c59\" index=374 type=\"location\" info=\"{ &quot;coordinates&quot;: &quot;35.0;105.0&quot;, &quot;id&quot;: 1814991, &quot;featureClass&quot;: &quot;A&quot;, &quot;featureCode&quot;: &quot;PCLI&quot;, &quot;countryCode&quot;: &quot;CN&quot; }\" length=\"1\"></candidate> <candidate id=\"c60\" index=374 type=\"location\" info=\"{ &quot;coordinates&quot;: &quot;25.51224;-99.00457&quot;, &quot;id&quot;: 8582434, &quot;featureClass&quot;: &quot;A&quot;, &quot;featureCode&quot;: &quot;ADM2&quot;, &quot;countryCode&quot;: &quot;MX&quot; }\" length=\"1\"></candidate> <token id=\"t374\"> China </token> <token id=\"t375\"> for </token> <token id=\"t376\"> accepting </token> <token id=\"t377\"> Namibian </token> <token id=\"t378\"> beef </token> <token id=\"t379\"> exports </token> <token id=\"t380\"> which </token> <token id=\"t381\"> are </token> <token id=\"t382\"> expected </token> <token id=\"t383\"> to </token> <token id=\"t384\"> start </token> <token id=\"t385\"> soon </token> <token id=\"t386\"> , </token> <token id=\"t387\"> adding </token> <token id=\"t388\"> that </token> <token id=\"t389\"> Namibian </token> <token id=\"t390\"> beef </token> <token id=\"t391\"> is </token> <token id=\"t392\"> a </token> <token id=\"t393\"> sought-after </token> <token id=\"t394\"> commodity </token> <token id=\"t395\"> worldwide </token> <token id=\"t396\"> , </token> <token id=\"t397\"> already </token> <token id=\"t398\"> on </token> <candidate id=\"c61\" index=399 type=\"location\" info=\"{ &quot;coordinates&quot;: &quot;45.71826;7.258&quot;, &quot;id&quot;: 6542789, &quot;featureClass&quot;: &quot;A&quot;, &quot;featureCode&quot;: &quot;ADM3&quot;, &quot;countryCode&quot;: &quot;IT&quot; }\" length=\"1\"></candidate> <token id=\"t399\"> sale </token> <token id=\"t400\"> in </token> <token id=\"t401\"> the </token> <token id=\"t402\"> European </token> <token id=\"t403\"> Free </token> <token id=\"t404\"> Trade </token> <token id=\"t405\"> Areas </token> <token id=\"t406\"> , </token> <token id=\"t407\"> which </token> <token id=\"t408\"> include </token> <token id=\"t409\"> the </token> <token id=\"t410\"> lucrative </token> <token id=\"t411\"> Norwegian </token> <token id=\"t412\"> market </token> <token id=\"t413\"> , </token> <token id=\"t414\"> while </token> <token id=\"t415\"> other </token> <token id=\"t416\"> exciting </token> <token id=\"t417\"> markets </token> <token id=\"t418\"> such </token> <token id=\"t419\"> as </token> <candidate id=\"c62\" index=420 type=\"location\" info=\"{ &quot;coordinates&quot;: &quot;35.0;105.0&quot;, &quot;id&quot;: 1814991, &quot;featureClass&quot;: &quot;A&quot;, &quot;featureCode&quot;: &quot;PCLI&quot;, &quot;countryCode&quot;: &quot;CN&quot; }\" length=\"1\"></candidate> <candidate id=\"c63\" index=420 type=\"location\" info=\"{ &quot;coordinates&quot;: &quot;25.51224;-99.00457&quot;, &quot;id&quot;: 8582434, &quot;featureClass&quot;: &quot;A&quot;, &quot;featureCode&quot;: &quot;ADM2&quot;, &quot;countryCode&quot;: &quot;MX&quot; }\" length=\"1\"></candidate> <token id=\"t420\"> China </token> <token id=\"t421\"> are </token> <token id=\"t422\"> opening </token> <token id=\"t423\"> up </token> <token id=\"t424\"> . </token> <token id=\"t425\"> <br /> </token> <token id=\"t426\"> `` </token> <token id=\"t427\"> It </token> <token id=\"t428\"> is </token> <token id=\"t429\"> of </token> <token id=\"t430\"> utmost </token> <token id=\"t431\"> importance </token> <token id=\"t432\"> that </token> <token id=\"t433\"> the </token> <token id=\"t434\"> MAWF </token> <token id=\"t435\"> attracts </token> <token id=\"t436\"> investment </token> <token id=\"t437\"> into </token> <token id=\"t438\"> the </token> <token id=\"t439\"> livestock </token> <token id=\"t440\"> vaccine </token> <token id=\"t441\"> and </token> <token id=\"t442\"> pharmaceutical </token> <token id=\"t443\"> industries </token> <token id=\"t444\"> to </token> <token id=\"t445\"> ensure </token> <token id=\"t446\"> long-term </token> <token id=\"t447\"> sustainability </token> <token id=\"t448\"> and </token> <token id=\"t449\"> security </token> <token id=\"t450\"> for </token> <token id=\"t451\"> the </token> <token id=\"t452\"> Namibian </token> <token id=\"t453\"> livestock </token> <token id=\"t454\"> sector </token> <token id=\"t455\"> and </token> <token id=\"t456\"> to </token> <token id=\"t457\"> position </token> <token id=\"t458\"> our </token> <token id=\"t459\"> country </token> <token id=\"t460\"> to </token> <candidate id=\"c64\" index=461 type=\"number\" info=\"null\" length=\"1\"></candidate> <token id=\"t461\"> one </token> <token id=\"t462\"> day </token> <token id=\"t463\"> be </token> <token id=\"t464\"> a </token> <token id=\"t465\"> net </token> <token id=\"t466\"> exporter </token> <token id=\"t467\"> of </token> <token id=\"t468\"> livestock </token> <token id=\"t469\"> vaccines </token> <token id=\"t470\"> and </token> <token id=\"t471\"> pharmaceuticals </token> <token id=\"t472\"> , </token> <token id=\"t473\"> '' </token> <token id=\"t474\"> he </token> <token id=\"t475\"> noted </token> <token id=\"t476\"> . </token> <token id=\"t477\"> <br /> </token> <candidate id=\"c65\" index=478 type=\"location\" info=\"{ &quot;coordinates&quot;: &quot;-22.0;24.0&quot;, &quot;id&quot;: 933860, &quot;featureClass&quot;: &quot;A&quot;, &quot;featureCode&quot;: &quot;PCLI&quot;, &quot;countryCode&quot;: &quot;BW&quot; }\" length=\"1\"></candidate> <token id=\"t478\"> Botswana </token> <token id=\"t479\"> is </token> <token id=\"t480\"> the </token> <token id=\"t481\"> only </token> <token id=\"t482\"> SADC </token> <token id=\"t483\"> country </token> <token id=\"t484\"> presently </token> <token id=\"t485\"> manufacturing </token> <candidate id=\"c66\" index=486 type=\"disease\" info=\"null\" length=\"1\"></candidate> <token id=\"t486\"> FMD </token> <token id=\"t487\"> vaccine </token> <token id=\"t488\"> and </token> <candidate id=\"c67\" index=489 type=\"location\" info=\"{ &quot;coordinates&quot;: &quot;-22.0;17.0&quot;, &quot;id&quot;: 3355338, &quot;featureClass&quot;: &quot;A&quot;, &quot;featureCode&quot;: &quot;PCLI&quot;, &quot;countryCode&quot;: &quot;NA&quot; }\" length=\"1\"></candidate> <token id=\"t489\"> Namibia </token> <token id=\"t490\"> had </token> <token id=\"t491\"> to </token> <token id=\"t492\"> rely </token> <token id=\"t493\"> solely </token> <token id=\"t494\"> on </token> <token id=\"t495\"> that </token> <token id=\"t496\"> source </token> <token id=\"t497\"> during </token> <token id=\"t498\"> the </token> <candidate id=\"c68\" index=499 type=\"date\" info=\"PAST_REF\" length=\"1\"></candidate> <token id=\"t499\"> recent </token> <candidate id=\"c69\" index=500 type=\"disease\" info=\"null\" length=\"1\"></candidate> <token id=\"t500\"> FMD </token> <token id=\"t501\"> outbreak </token> <token id=\"t502\"> . </token> <token id=\"t503\"> The </token> <token id=\"t504\"> proposed </token> <token id=\"t505\"> manufacturing </token> <token id=\"t506\"> plant </token> <token id=\"t507\"> at </token> <token id=\"t508\"> Eenhana </token> <token id=\"t509\"> would </token> <token id=\"t510\"> put </token> <token id=\"t511\"> an </token> <token id=\"t512\"> end </token> <token id=\"t513\"> to </token> <token id=\"t514\"> such </token> <token id=\"t515\"> dependency </token> <token id=\"t516\"> and </token> <candidate id=\"c70\" index=517 type=\"location\" info=\"{ &quot;coordinates&quot;: &quot;-22.0;17.0&quot;, &quot;id&quot;: 3355338, &quot;featureClass&quot;: &quot;A&quot;, &quot;featureCode&quot;: &quot;PCLI&quot;, &quot;countryCode&quot;: &quot;NA&quot; }\" length=\"1\"></candidate> <token id=\"t517\"> Namibia </token> <token id=\"t518\"> would </token> <token id=\"t519\"> be </token> <token id=\"t520\"> in </token> <token id=\"t521\"> a </token> <token id=\"t522\"> position </token> <token id=\"t523\"> to </token> <token id=\"t524\"> export </token> <token id=\"t525\"> much-needed </token> <candidate id=\"c71\" index=526 type=\"disease\" info=\"null\" length=\"1\"></candidate> <token id=\"t526\"> FMD </token> <token id=\"t527\"> vaccine </token> <token id=\"t528\"> , </token> <token id=\"t529\"> as </token> <token id=\"t530\"> well </token> <token id=\"t531\"> as </token> <token id=\"t532\"> other </token> <token id=\"t533\"> animal </token> <token id=\"t534\"> medicines </token> <token id=\"t535\"> . </token> <token id=\"t536\"> <br /> </token> <token id=\"t537\"> <br /> </token>","publication_date":"2015-10-21","id":395,"title":"Namibia could become exporter of animal vaccine, medicine","url":"https://www.newera.com.na/2015/10/21/namibia-exporter-animal-vaccine-medicine/","content":"&#13;\n\tWindhoek\nThe Ministry of Agriculture, Water and Forestry (MAWF) and two leading vaccine manufacturing companies from China yesterday set the tone for Namibia becoming a net exporter of vaccines for foot-and-mouth disease (FMD) and other animal medicines in the near future.\nThe combined announcement by Chinese Ambassador to Namibia Xin Shunkang and the Minister of Agriculture, John Mutorwa, comes in the wake of the first FMD outbreak in northern Namibia in more than 30 years and on the eve of Namibia exporting its first consignment of beef to China.\nAccording to the announcement, the Anhui Foreign Economic Construction Company (AFFECC) and Group of China will undertake the task of constructing an FMD vaccine manufacturing plant in Namibia. The site should be up and running within the next three to five years on a 100 hectare plot at Eenhana in the Ohangwena Region.\nA Chinese delegation of animal health experts are in the country and will undertake a comprehensive tour of the Northern Communal Areas as from today, following which they will present their findings to the MAWF.\n“During the upcoming week, details will emerge on the modalities according to which the vaccine facility will be established,” Mutorwa told New Era yesterday. He stressed the importance and urgency of such a facility, saying Namibia would always be exposed to animal health diseases, as the country is host to 2 million cattle, 4 million goats and 2.6 million sheep.\nXin Shunkang told this newspaper that the Chinese government has pledged to invest heavily in agriculture in Africa and that Namibia is one of the African countries where China will set up 100 agricultural centres to assist with technical support and knowledge transfer to ensure better food security.\nNamibia is currently suffering acute food insecurity, with some 550 000 Namibians in need of food aid, following three dry years.\nMutorwa stressed the importance of a healthy livestock sector, saying the sector shows significant growth both in terms of quality, quantity and value. He expressed his gratitude toward China for accepting Namibian beef exports which are expected to start soon, adding that Namibian beef is a sought-after commodity worldwide, already on sale in the European Free Trade Areas, which include the lucrative Norwegian market, while other exciting markets such as China are opening up.\n“It is of utmost importance that the MAWF attracts investment into the livestock vaccine and pharmaceutical industries to ensure long-term sustainability and security for the Namibian livestock sector and to position our country to one day be a net exporter of livestock vaccines and pharmaceuticals,” he noted.\nBotswana is the only SADC country presently manufacturing FMD vaccine and Namibia had to rely solely on that source during the recent FMD outbreak. The proposed manufacturing plant at Eenhana would put an end to such dependency and Namibia would be in a position to export much-needed FMD vaccine, as well as other animal medicines.\n&#13;\n\t","candidateLabels":[]}
