# Supplementary material for: Web monitoring of emerging animal infectious diseases integrated in the French Animal Health Epidemic Intelligence System
Source: PLoS One. 2018 Aug 3;13(8):e0199960. doi: 10.1371/journal.pone.0199960 (PMC6075742; doi:10.1371/journal.pone.0199960)
Supplement: S1 Dataset — Dataset of news reports in English language used to evaluate and train the information extraction module of PADI-web (http://epia.clermont.inra.fr/vsi). This dataset is composed of 532 news reports (in JSON), with information about the report itself (publication date, title, content, url), as well as processing information related to the information extraction process (candidates for extraction information, correct or incorrect labels for each candidate). The named entity candidates (locations, diseases, hosts, dates, number of cases) are manually labelled in each article. Data are shared under a CC BY license and are freely available for download at: https://dataverse.cirad.fr/dataset.xhtml?persistentId=doi:10.18167/DVN1/KMTIFG. (GZ) [file pone.0199960.s001.gz › articles/318.json]

{"reports":[18681,18896,18897,19065,19066,19188,19189,19244,19246],"tagged_content":"<token id=\"t0\"> <br /> </token> <token id=\"t1\"> The </token> <candidate id=\"c1\" index=2 type=\"location\" info=\"{ &quot;coordinates&quot;: &quot;-22.0;24.0&quot;, &quot;id&quot;: 933860, &quot;featureClass&quot;: &quot;A&quot;, &quot;featureCode&quot;: &quot;PCLI&quot;, &quot;countryCode&quot;: &quot;BW&quot; }\" length=\"1\"></candidate> <token id=\"t2\"> Botswana </token> <token id=\"t3\"> Institute </token> <token id=\"t4\"> for </token> <token id=\"t5\"> Development </token> <token id=\"t6\"> Policy </token> <token id=\"t7\"> Analysis </token> <token id=\"t8\"> ( </token> <token id=\"t9\"> BIDPA </token> <token id=\"t10\"> ) </token> <token id=\"t11\"> has </token> <token id=\"t12\"> warned </token> <token id=\"t13\"> that </token> <candidate id=\"c2\" index=14 type=\"location\" info=\"{ &quot;coordinates&quot;: &quot;-22.0;24.0&quot;, &quot;id&quot;: 933860, &quot;featureClass&quot;: &quot;A&quot;, &quot;featureCode&quot;: &quot;PCLI&quot;, &quot;countryCode&quot;: &quot;BW&quot; }\" length=\"1\"></candidate> <token id=\"t14\"> Botswana </token> <token id=\"t15\"> beef </token> <token id=\"t16\"> exports </token> <token id=\"t17\"> could </token> <token id=\"t18\"> decline </token> <token id=\"t19\"> . </token> <token id=\"t20\"> <br /> </token> <candidate id=\"c3\" index=21 type=\"location\" info=\"{ &quot;coordinates&quot;: &quot;49.74917;4.60889&quot;, &quot;id&quot;: 6453601, &quot;featureClass&quot;: &quot;A&quot;, &quot;featureCode&quot;: &quot;ADM4&quot;, &quot;countryCode&quot;: &quot;FR&quot; }\" length=\"1\"></candidate> <token id=\"t21\"> This </token> <token id=\"t22\"> follows </token> <token id=\"t23\"> the </token> <token id=\"t24\"> poor </token> <token id=\"t25\"> financial </token> <token id=\"t26\"> performance </token> <token id=\"t27\"> of </token> <candidate id=\"c4\" index=28 type=\"location\" info=\"{ &quot;coordinates&quot;: &quot;-22.0;24.0&quot;, &quot;id&quot;: 933860, &quot;featureClass&quot;: &quot;A&quot;, &quot;featureCode&quot;: &quot;PCLI&quot;, &quot;countryCode&quot;: &quot;BW&quot; }\" length=\"1\"></candidate> <token id=\"t28\"> Botswana </token> <token id=\"t29\"> Meat </token> <token id=\"t30\"> Commission </token> <token id=\"t31\"> ( </token> <token id=\"t32\"> BMC </token> <token id=\"t33\"> ) </token> <token id=\"t34\"> , </token> <token id=\"t35\"> trade </token> <token id=\"t36\"> reforms </token> <token id=\"t37\"> in </token> <candidate id=\"c5\" index=38 type=\"location\" info=\"{ &quot;coordinates&quot;: &quot;50.83857;4.37599&quot;, &quot;id&quot;: 6695072, &quot;featureClass&quot;: &quot;A&quot;, &quot;featureCode&quot;: &quot;ZN&quot;, &quot;countryCode&quot;: &quot;&quot; }\" length=\"2\"></candidate> <token id=\"t38\"> European </token> <candidate id=\"c6\" index=39 type=\"location\" info=\"{ &quot;coordinates&quot;: &quot;34.83401;-83.99076&quot;, &quot;id&quot;: 4227781, &quot;featureClass&quot;: &quot;A&quot;, &quot;featureCode&quot;: &quot;ADM2&quot;, &quot;countryCode&quot;: &quot;US&quot; }\" length=\"1\"></candidate> <candidate id=\"c7\" index=39 type=\"location\" info=\"{ &quot;coordinates&quot;: &quot;-32.83333;-62.75&quot;, &quot;id&quot;: 3833419, &quot;featureClass&quot;: &quot;A&quot;, &quot;featureCode&quot;: &quot;ADM2&quot;, &quot;countryCode&quot;: &quot;AR&quot; }\" length=\"1\"></candidate> <candidate id=\"c8\" index=39 type=\"location\" info=\"{ &quot;coordinates&quot;: &quot;13.55;-87.9&quot;, &quot;id&quot;: 3584767, &quot;featureClass&quot;: &quot;A&quot;, &quot;featureCode&quot;: &quot;ADM1&quot;, &quot;countryCode&quot;: &quot;SV&quot; }\" length=\"1\"></candidate> <token id=\"t39\"> Union </token> <token id=\"t40\"> ( </token> <token id=\"t41\"> EU </token> <token id=\"t42\"> ) </token> <token id=\"t43\"> beef </token> <token id=\"t44\"> market </token> <token id=\"t45\"> , </token> <token id=\"t46\"> worsening </token> <token id=\"t47\"> droughts </token> <token id=\"t48\"> and </token> <token id=\"t49\"> repeated </token> <token id=\"t50\"> outbreak </token> <token id=\"t51\"> of </token> <candidate id=\"c9\" index=52 type=\"disease\" info=\"null\" length=\"4\"></candidate> <token id=\"t52\"> Foot </token> <token id=\"t53\"> and </token> <token id=\"t54\"> Mouth </token> <token id=\"t55\"> Disease </token> <token id=\"t56\"> in </token> <token id=\"t57\"> some </token> <token id=\"t58\"> parts </token> <token id=\"t59\"> of </token> <token id=\"t60\"> the </token> <token id=\"t61\"> country </token> <token id=\"t62\"> . </token> <token id=\"t63\"> <br /> </token> <candidate id=\"c10\" index=64 type=\"location\" info=\"{ &quot;coordinates&quot;: &quot;-22.0;24.0&quot;, &quot;id&quot;: 933860, &quot;featureClass&quot;: &quot;A&quot;, &quot;featureCode&quot;: &quot;PCLI&quot;, &quot;countryCode&quot;: &quot;BW&quot; }\" length=\"1\"></candidate> <token id=\"t64\"> Botswana </token> <token id=\"t65\"> has </token> <token id=\"t66\"> been </token> <token id=\"t67\"> ranked </token> <token id=\"t68\"> among </token> <token id=\"t69\"> the </token> <token id=\"t70\"> leading </token> <token id=\"t71\"> beef </token> <token id=\"t72\"> exporters </token> <token id=\"t73\"> in </token> <token id=\"t74\"> the </token> <token id=\"t75\"> world </token> <token id=\"t76\"> . </token> <token id=\"t77\"> <br /> </token> <token id=\"t78\"> In </token> <token id=\"t79\"> a </token> <token id=\"t80\"> research </token> <token id=\"t81\"> report </token> <token id=\"t82\"> released </token> <candidate id=\"c11\" index=83 type=\"date\" info=\"2015-W37\" length=\"2\"></candidate> <token id=\"t83\"> last </token> <token id=\"t84\"> week </token> <token id=\"t85\"> BIDPA </token> <token id=\"t86\"> has </token> <token id=\"t87\"> noted </token> <token id=\"t88\"> that </token> <token id=\"t89\"> the </token> <token id=\"t90\"> country </token> <token id=\"t91\"> 's </token> <token id=\"t92\"> high </token> <token id=\"t93\"> ranking </token> <token id=\"t94\"> beef </token> <token id=\"t95\"> industry </token> <token id=\"t96\"> is </token> <token id=\"t97\"> facing </token> <token id=\"t98\"> a </token> <token id=\"t99\"> potential </token> <token id=\"t100\"> threat </token> <token id=\"t101\"> . </token> <token id=\"t102\"> <br /> </token> <token id=\"t103\"> BIDPA </token> <token id=\"t104\"> has </token> <token id=\"t105\"> warned </token> <token id=\"t106\"> that </token> <token id=\"t107\"> the </token> <token id=\"t108\"> single </token> <token id=\"t109\"> statutory </token> <token id=\"t110\"> export </token> <token id=\"t111\"> market </token> <token id=\"t112\"> channel </token> <token id=\"t113\"> through </token> <token id=\"t114\"> BMC </token> <token id=\"t115\"> is </token> <token id=\"t116\"> risky </token> <token id=\"t117\"> as </token> <token id=\"t118\"> collapse </token> <token id=\"t119\"> of </token> <token id=\"t120\"> the </token> <token id=\"t121\"> entity </token> <token id=\"t122\"> would </token> <token id=\"t123\"> lead </token> <token id=\"t124\"> to </token> <token id=\"t125\"> abrupt </token> <token id=\"t126\"> discontinuation </token> <token id=\"t127\"> of </token> <token id=\"t128\"> beef </token> <token id=\"t129\"> exports </token> <token id=\"t130\"> to </token> <token id=\"t131\"> the </token> <token id=\"t132\"> lucrative </token> <token id=\"t133\"> EU </token> <token id=\"t134\"> market </token> <token id=\"t135\"> . </token> <token id=\"t136\"> <br /> </token> <token id=\"t137\"> `` </token> <token id=\"t138\"> Given </token> <token id=\"t139\"> that </token> <token id=\"t140\"> BMC </token> <token id=\"t141\"> has </token> <token id=\"t142\"> been </token> <token id=\"t143\"> experiencing </token> <token id=\"t144\"> declining </token> <token id=\"t145\"> and </token> <token id=\"t146\"> negative </token> <token id=\"t147\"> profits </token> <token id=\"t148\"> in </token> <token id=\"t149\"> the </token> <token id=\"t150\"> past </token> <token id=\"t151\"> , </token> <token id=\"t152\"> this </token> <token id=\"t153\"> threat </token> <token id=\"t154\"> may </token> <token id=\"t155\"> be </token> <token id=\"t156\"> eminent </token> <token id=\"t157\"> , </token> <token id=\"t158\"> unless </token> <token id=\"t159\"> perpetual </token> <token id=\"t160\"> bailouts </token> <token id=\"t161\"> by </token> <token id=\"t162\"> taxpayers </token> <token id=\"t163\"> are </token> <token id=\"t164\"> indefinitely </token> <token id=\"t165\"> continued </token> <token id=\"t166\"> , </token> <token id=\"t167\"> '' </token> <token id=\"t168\"> said </token> <token id=\"t169\"> BIDPA </token> <token id=\"t170\"> . </token> <token id=\"t171\"> <br /> </token> <token id=\"t172\"> The </token> <token id=\"t173\"> research </token> <token id=\"t174\"> institution </token> <token id=\"t175\"> has </token> <token id=\"t176\"> noted </token> <token id=\"t177\"> that </token> <token id=\"t178\"> the </token> <token id=\"t179\"> communal </token> <token id=\"t180\"> system </token> <token id=\"t181\"> which </token> <token id=\"t182\"> is </token> <token id=\"t183\"> the </token> <token id=\"t184\"> most </token> <token id=\"t185\"> prominent </token> <token id=\"t186\"> and </token> <token id=\"t187\"> accounts </token> <token id=\"t188\"> for </token> <token id=\"t189\"> more </token> <token id=\"t190\"> than </token> <candidate id=\"c12\" index=191 type=\"number\" info=\"null\" length=\"1\"></candidate> <token id=\"t191\"> 80 </token> <token id=\"t192\"> percent </token> <token id=\"t193\"> of </token> <token id=\"t194\"> the </token> <token id=\"t195\"> country </token> <token id=\"t196\"> 's </token> <candidate id=\"c13\" index=197 type=\"host\" info=\"null\" length=\"1\"></candidate> <token id=\"t197\"> cattle </token> <token id=\"t198\"> population </token> <token id=\"t199\"> is </token> <token id=\"t200\"> another </token> <token id=\"t201\"> factor </token> <token id=\"t202\"> which </token> <token id=\"t203\"> poses </token> <token id=\"t204\"> a </token> <token id=\"t205\"> serious </token> <token id=\"t206\"> threat </token> <token id=\"t207\"> to </token> <token id=\"t208\"> beef </token> <token id=\"t209\"> exports </token> <token id=\"t210\"> . </token> <token id=\"t211\"> <br /> </token> <token id=\"t212\"> The </token> <token id=\"t213\"> communal </token> <token id=\"t214\"> system </token> <token id=\"t215\"> is </token> <token id=\"t216\"> considered </token> <token id=\"t217\"> less </token> <token id=\"t218\"> productive </token> <token id=\"t219\"> when </token> <token id=\"t220\"> compared </token> <token id=\"t221\"> to </token> <token id=\"t222\"> ranching </token> <token id=\"t223\"> . </token> <token id=\"t224\"> <br /> </token> <token id=\"t225\"> BIDPA </token> <token id=\"t226\"> Researcher </token> <token id=\"t227\"> Tebogo </token> <token id=\"t228\"> Seleka </token> <token id=\"t229\"> has </token> <token id=\"t230\"> indicated </token> <token id=\"t231\"> that </token> <token id=\"t232\"> changes </token> <token id=\"t233\"> in </token> <token id=\"t234\"> EU </token> <token id=\"t235\"> beef </token> <token id=\"t236\"> export </token> <token id=\"t237\"> requirements </token> <token id=\"t238\"> pose </token> <token id=\"t239\"> risks </token> <token id=\"t240\"> to </token> <candidate id=\"c14\" index=241 type=\"location\" info=\"{ &quot;coordinates&quot;: &quot;-22.0;24.0&quot;, &quot;id&quot;: 933860, &quot;featureClass&quot;: &quot;A&quot;, &quot;featureCode&quot;: &quot;PCLI&quot;, &quot;countryCode&quot;: &quot;BW&quot; }\" length=\"1\"></candidate> <token id=\"t241\"> Botswana </token> <token id=\"t242\"> 's </token> <token id=\"t243\"> beef </token> <token id=\"t244\"> industry </token> <token id=\"t245\"> . </token> <token id=\"t246\"> <br /> </token> <token id=\"t247\"> `` </token> <token id=\"t248\"> The </token> <token id=\"t249\"> requirement </token> <token id=\"t250\"> that </token> <candidate id=\"c15\" index=251 type=\"host\" info=\"null\" length=\"1\"></candidate> <token id=\"t251\"> cattle </token> <token id=\"t252\"> should </token> <token id=\"t253\"> have </token> <token id=\"t254\"> been </token> <token id=\"t255\"> kept </token> <token id=\"t256\"> in </token> <token id=\"t257\"> a </token> <token id=\"t258\"> single </token> <token id=\"t259\"> enclosed </token> <token id=\"t260\"> area </token> <token id=\"t261\"> for </token> <token id=\"t262\"> a </token> <token id=\"t263\"> given </token> <token id=\"t264\"> period </token> <token id=\"t265\"> before </token> <token id=\"t266\"> they </token> <token id=\"t267\"> are </token> <token id=\"t268\"> slaughtered </token> <token id=\"t269\"> for </token> <token id=\"t270\"> the </token> <token id=\"t271\"> EU </token> <token id=\"t272\"> market </token> <token id=\"t273\"> is </token> <token id=\"t274\"> not </token> <token id=\"t275\"> practical </token> <token id=\"t276\"> under </token> <token id=\"t277\"> communal </token> <token id=\"t278\"> arrangements </token> <token id=\"t279\"> and </token> <token id=\"t280\"> serves </token> <token id=\"t281\"> as </token> <token id=\"t282\"> a </token> <token id=\"t283\"> trade </token> <token id=\"t284\"> barrier </token> <token id=\"t285\"> . </token> <token id=\"t286\"> Given </token> <token id=\"t287\"> that </token> <token id=\"t288\"> over </token> <candidate id=\"c16\" index=289 type=\"number\" info=\"null\" length=\"1\"></candidate> <token id=\"t289\"> 80 </token> <token id=\"t290\"> percent </token> <token id=\"t291\"> of </token> <candidate id=\"c17\" index=292 type=\"location\" info=\"{ &quot;coordinates&quot;: &quot;-22.0;24.0&quot;, &quot;id&quot;: 933860, &quot;featureClass&quot;: &quot;A&quot;, &quot;featureCode&quot;: &quot;PCLI&quot;, &quot;countryCode&quot;: &quot;BW&quot; }\" length=\"1\"></candidate> <token id=\"t292\"> Botswana </token> <token id=\"t293\"> 's </token> <candidate id=\"c18\" index=294 type=\"host\" info=\"null\" length=\"1\"></candidate> <token id=\"t294\"> cattle </token> <token id=\"t295\"> are </token> <token id=\"t296\"> in </token> <token id=\"t297\"> the </token> <token id=\"t298\"> communal </token> <token id=\"t299\"> production </token> <token id=\"t300\"> system </token> <token id=\"t301\"> , </token> <token id=\"t302\"> this </token> <token id=\"t303\"> requirement </token> <token id=\"t304\"> would </token> <token id=\"t305\"> therefore </token> <token id=\"t306\"> lead </token> <token id=\"t307\"> to </token> <token id=\"t308\"> reduced </token> <token id=\"t309\"> exports </token> <token id=\"t310\"> to </token> <token id=\"t311\"> the </token> <token id=\"t312\"> lucrative </token> <token id=\"t313\"> EU </token> <token id=\"t314\"> market </token> <token id=\"t315\"> , </token> <token id=\"t316\"> impacting </token> <token id=\"t317\"> adversely </token> <token id=\"t318\"> on </token> <token id=\"t319\"> beef </token> <token id=\"t320\"> industry </token> <token id=\"t321\"> competitiveness </token> <token id=\"t322\"> , </token> <token id=\"t323\"> '' </token> <token id=\"t324\"> said </token> <token id=\"t325\"> Seleka </token> <token id=\"t326\"> . </token> <token id=\"t327\"> <br /> </token> <token id=\"t328\"> He </token> <token id=\"t329\"> said </token> <token id=\"t330\"> drought </token> <token id=\"t331\"> conditions </token> <token id=\"t332\"> in </token> <token id=\"t333\"> this </token> <token id=\"t334\"> country </token> <token id=\"t335\"> are </token> <token id=\"t336\"> worsening </token> <token id=\"t337\"> and </token> <token id=\"t338\"> evidence </token> <token id=\"t339\"> have </token> <token id=\"t340\"> shown </token> <token id=\"t341\"> that </token> <token id=\"t342\"> the </token> <token id=\"t343\"> occurrence </token> <token id=\"t344\"> of </token> <token id=\"t345\"> drought </token> <token id=\"t346\"> causes </token> <token id=\"t347\"> farmers </token> <token id=\"t348\"> to </token> <token id=\"t349\"> increase </token> <candidate id=\"c19\" index=350 type=\"host\" info=\"null\" length=\"1\"></candidate> <token id=\"t350\"> cattle </token> <token id=\"t351\"> sales </token> <token id=\"t352\"> , </token> <token id=\"t353\"> as </token> <token id=\"t354\"> a </token> <token id=\"t355\"> strategy </token> <token id=\"t356\"> to </token> <token id=\"t357\"> minimize </token> <token id=\"t358\"> the </token> <token id=\"t359\"> risk </token> <token id=\"t360\"> of </token> <token id=\"t361\"> loss </token> <token id=\"t362\"> and </token> <token id=\"t363\"> in </token> <token id=\"t364\"> subsequent </token> <token id=\"t365\"> good </token> <token id=\"t366\"> years </token> <token id=\"t367\"> following </token> <token id=\"t368\"> drought </token> <token id=\"t369\"> , </token> <token id=\"t370\"> farmers </token> <token id=\"t371\"> rebuild </token> <token id=\"t372\"> their </token> <token id=\"t373\"> breeding </token> <token id=\"t374\"> stock </token> <token id=\"t375\"> , </token> <token id=\"t376\"> and </token> <token id=\"t377\"> thereby </token> <token id=\"t378\"> reduce </token> <candidate id=\"c20\" index=379 type=\"host\" info=\"null\" length=\"1\"></candidate> <token id=\"t379\"> cattle </token> <token id=\"t380\"> sales </token> <token id=\"t381\"> . </token> <token id=\"t382\"> <br /> </token> <token id=\"t383\"> `` </token> <token id=\"t384\"> Thus </token> <token id=\"t385\"> , </token> <token id=\"t386\"> such </token> <token id=\"t387\"> drought-induced </token> <token id=\"t388\"> decisions </token> <token id=\"t389\"> have </token> <token id=\"t390\"> had </token> <token id=\"t391\"> both </token> <token id=\"t392\"> short </token> <token id=\"t393\"> - </token> <token id=\"t394\"> and </token> <token id=\"t395\"> long-term </token> <token id=\"t396\"> adverse </token> <token id=\"t397\"> impact </token> <token id=\"t398\"> on </token> <candidate id=\"c21\" index=399 type=\"host\" info=\"null\" length=\"1\"></candidate> <token id=\"t399\"> cattle </token> <token id=\"t400\"> sales </token> <token id=\"t401\"> and </token> <token id=\"t402\"> beef </token> <token id=\"t403\"> exports </token> <token id=\"t404\"> , </token> <token id=\"t405\"> '' </token> <token id=\"t406\"> said </token> <token id=\"t407\"> the </token> <token id=\"t408\"> Researcher </token> <token id=\"t409\"> . </token> <token id=\"t410\"> <br /> </token> <token id=\"t411\"> Seleka </token> <token id=\"t412\"> has </token> <token id=\"t413\"> also </token> <token id=\"t414\"> cited </token> <candidate id=\"c22\" index=415 type=\"disease\" info=\"null\" length=\"4\"></candidate> <token id=\"t415\"> Foot </token> <token id=\"t416\"> and </token> <token id=\"t417\"> Mouth </token> <token id=\"t418\"> Disease </token> <token id=\"t419\"> ( </token> <candidate id=\"c23\" index=420 type=\"disease\" info=\"null\" length=\"1\"></candidate> <token id=\"t420\"> FMD </token> <token id=\"t421\"> ) </token> <token id=\"t422\"> outbreaks </token> <token id=\"t423\"> as </token> <token id=\"t424\"> another </token> <token id=\"t425\"> factor </token> <token id=\"t426\"> , </token> <token id=\"t427\"> which </token> <token id=\"t428\"> could </token> <token id=\"t429\"> adversely </token> <token id=\"t430\"> impact </token> <candidate id=\"c24\" index=431 type=\"host\" info=\"null\" length=\"1\"></candidate> <token id=\"t431\"> cattle </token> <token id=\"t432\"> sales </token> <token id=\"t433\"> directly </token> <token id=\"t434\"> through </token> <token id=\"t435\"> the </token> <token id=\"t436\"> banning </token> <token id=\"t437\"> of </token> <token id=\"t438\"> trade </token> <token id=\"t439\"> from </token> <token id=\"t440\"> affected </token> <token id=\"t441\"> areas </token> <token id=\"t442\"> . </token> <token id=\"t443\"> <br /> </token> <token id=\"t444\"> `` </token> <candidate id=\"c25\" index=445 type=\"disease\" info=\"null\" length=\"1\"></candidate> <token id=\"t445\"> FMD </token> <token id=\"t446\"> outbreaks </token> <token id=\"t447\"> have </token> <token id=\"t448\"> had </token> <token id=\"t449\"> long-term </token> <token id=\"t450\"> adverse </token> <token id=\"t451\"> impact </token> <token id=\"t452\"> on </token> <token id=\"t453\"> the </token> <token id=\"t454\"> beef </token> <token id=\"t455\"> industry </token> <token id=\"t456\"> where </token> <token id=\"t457\"> they </token> <token id=\"t458\"> have </token> <token id=\"t459\"> led </token> <token id=\"t460\"> to </token> <token id=\"t461\"> destruction </token> <token id=\"t462\"> of </token> <candidate id=\"c26\" index=463 type=\"host\" info=\"null\" length=\"1\"></candidate> <token id=\"t463\"> cattle </token> <token id=\"t464\"> in </token> <token id=\"t465\"> the </token> <token id=\"t466\"> the </token> <token id=\"t467\"> affected </token> <token id=\"t468\"> areas </token> <token id=\"t469\"> to </token> <token id=\"t470\"> halt </token> <token id=\"t471\"> further </token> <candidate id=\"c27\" index=472 type=\"disease\" info=\"null\" length=\"1\"></candidate> <token id=\"t472\"> FMD </token> <token id=\"t473\"> spread </token> <token id=\"t474\"> . </token> <token id=\"t475\"> Mandatory </token> <candidate id=\"c28\" index=476 type=\"host\" info=\"null\" length=\"1\"></candidate> <token id=\"t476\"> cattle </token> <token id=\"t477\"> destruction </token> <token id=\"t478\"> impacts </token> <token id=\"t479\"> adversely </token> <token id=\"t480\"> on </token> <candidate id=\"c29\" index=481 type=\"host\" info=\"null\" length=\"1\"></candidate> <token id=\"t481\"> cattle </token> <token id=\"t482\"> sales </token> <token id=\"t483\"> to </token> <token id=\"t484\"> the </token> <token id=\"t485\"> BMC </token> <token id=\"t486\"> and </token> <token id=\"t487\"> overall </token> <token id=\"t488\"> beef </token> <token id=\"t489\"> exports </token> <token id=\"t490\"> . </token> <token id=\"t491\"> It </token> <token id=\"t492\"> also </token> <token id=\"t493\"> reduces </token> <token id=\"t494\"> the </token> <token id=\"t495\"> breeding </token> <token id=\"t496\"> stock </token> <candidate id=\"c30\" index=497 type=\"date\" info=\"PRESENT_REF\" length=\"1\"></candidate> <token id=\"t497\"> now </token> <token id=\"t498\"> , </token> <token id=\"t499\"> leading </token> <token id=\"t500\"> to </token> <token id=\"t501\"> a </token> <token id=\"t502\"> reduction </token> <token id=\"t503\"> in </token> <token id=\"t504\"> future </token> <candidate id=\"c31\" index=505 type=\"host\" info=\"null\" length=\"1\"></candidate> <token id=\"t505\"> cattle </token> <token id=\"t506\"> sales </token> <token id=\"t507\"> , </token> <token id=\"t508\"> '' </token> <token id=\"t509\"> he </token> <token id=\"t510\"> said </token> <token id=\"t511\"> . </token> <token id=\"t512\"> <br /> </token> <token id=\"t513\"> The </token> <token id=\"t514\"> Agricultural </token> <token id=\"t515\"> Economist </token> <token id=\"t516\"> said </token> <token id=\"t517\"> there </token> <token id=\"t518\"> is </token> <token id=\"t519\"> a </token> <token id=\"t520\"> rising </token> <token id=\"t521\"> domestic </token> <token id=\"t522\"> demand </token> <token id=\"t523\"> for </token> <token id=\"t524\"> beef </token> <token id=\"t525\"> and </token> <token id=\"t526\"> this </token> <token id=\"t527\"> could </token> <token id=\"t528\"> contribute </token> <token id=\"t529\"> to </token> <token id=\"t530\"> declining </token> <token id=\"t531\"> beef </token> <token id=\"t532\"> exports </token> <token id=\"t533\"> . </token> <token id=\"t534\"> <br /> </token> <token id=\"t535\"> `` </token> <token id=\"t536\"> With </token> <token id=\"t537\"> the </token> <token id=\"t538\"> stagnant </token> <candidate id=\"c32\" index=539 type=\"host\" info=\"null\" length=\"1\"></candidate> <token id=\"t539\"> cattle </token> <token id=\"t540\"> supply </token> <token id=\"t541\"> , </token> <token id=\"t542\"> this </token> <token id=\"t543\"> could </token> <token id=\"t544\"> lead </token> <token id=\"t545\"> to </token> <token id=\"t546\"> declining </token> <token id=\"t547\"> beef </token> <token id=\"t548\"> export </token> <token id=\"t549\"> and </token> <token id=\"t550\"> the </token> <token id=\"t551\"> continued </token> <token id=\"t552\"> rise </token> <token id=\"t553\"> in </token> <token id=\"t554\"> domestic </token> <token id=\"t555\"> demand </token> <token id=\"t556\"> for </token> <token id=\"t557\"> beef </token> <token id=\"t558\"> may </token> <token id=\"t559\"> ultimately </token> <token id=\"t560\"> render </token> <token id=\"t561\"> it </token> <token id=\"t562\"> non </token> <token id=\"t563\"> competitive </token> <token id=\"t564\"> for </token> <token id=\"t565\"> the </token> <token id=\"t566\"> country </token> <token id=\"t567\"> to </token> <token id=\"t568\"> export </token> <token id=\"t569\"> beef </token> <token id=\"t570\"> , </token> <token id=\"t571\"> and </token> <token id=\"t572\"> may </token> <token id=\"t573\"> lead </token> <token id=\"t574\"> to </token> <token id=\"t575\"> the </token> <token id=\"t576\"> total </token> <token id=\"t577\"> collapse </token> <token id=\"t578\"> of </token> <token id=\"t579\"> beef </token> <token id=\"t580\"> exports </token> <token id=\"t581\"> , </token> <token id=\"t582\"> '' </token> <token id=\"t583\"> warned </token> <token id=\"t584\"> the </token> <token id=\"t585\"> researcher </token> <token id=\"t586\"> . </token> <token id=\"t587\"> <br /> </token> <token id=\"t588\"> BMC </token> <token id=\"t589\"> throughput </token> <token id=\"t590\"> has </token> <token id=\"t591\"> declined </token> <token id=\"t592\"> about </token> <token id=\"t593\"> double-fold </token> <token id=\"t594\"> from </token> <token id=\"t595\"> its </token> <token id=\"t596\"> peak </token> <token id=\"t597\"> of </token> <token id=\"t598\"> about </token> <candidate id=\"c33\" index=599 type=\"number\" info=\"null\" length=\"1\"></candidate> <token id=\"t599\"> 240 </token> <candidate id=\"c34\" index=600 type=\"number\" info=\"null\" length=\"1\"></candidate> <token id=\"t600\"> thousand </token> <token id=\"t601\"> herds </token> <token id=\"t602\"> in </token> <candidate id=\"c35\" index=603 type=\"number\" info=\"null\" length=\"1\"></candidate> <candidate id=\"c36\" index=603 type=\"date\" info=\"1984\" length=\"1\"></candidate> <token id=\"t603\"> 1984 </token> <token id=\"t604\"> to </token> <token id=\"t605\"> only </token> <candidate id=\"c37\" index=606 type=\"number\" info=\"null\" length=\"1\"></candidate> <token id=\"t606\"> 120 </token> <candidate id=\"c38\" index=607 type=\"number\" info=\"null\" length=\"1\"></candidate> <token id=\"t607\"> thousand </token> <token id=\"t608\"> herds </token> <token id=\"t609\"> in </token> <candidate id=\"c39\" index=610 type=\"number\" info=\"null\" length=\"1\"></candidate> <candidate id=\"c40\" index=610 type=\"date\" info=\"2014\" length=\"1\"></candidate> <token id=\"t610\"> 2014 </token> <token id=\"t611\"> . </token> <token id=\"t612\"> <br /> </token> <token id=\"t613\"> Facebook </token> <token id=\"t614\"> Comments </token>","publication_date":"2015-09-18","id":318,"title":"Botswana beef exports on the decline","url":"http://www.thevoicebw.com/2015/09/18/botswana-beef-exports-on-the-decline/","content":" \nThe Botswana Institute for Development Policy Analysis (BIDPA) has warned that Botswana beef exports could decline.\nThis follows the poor financial performance of Botswana Meat Commission (BMC), trade reforms in European Union (EU) beef market, worsening droughts and repeated outbreak of Foot and Mouth Disease in some parts of the country.\nBotswana has been ranked among the leading beef exporters in the world.\nIn a research report released last week BIDPA has noted that the country’s high ranking beef industry is facing a potential threat.\nBIDPA has warned that the single statutory export market channel through BMC is risky as collapse of the entity would lead to abrupt discontinuation of beef exports to the lucrative EU market.\n“Given that BMC has been experiencing declining and negative profits in the past, this threat may be eminent, unless perpetual bailouts by taxpayers are indefinitely continued,” said BIDPA.\nThe research institution has noted that the communal system which is the most prominent and accounts for more than 80 percent of the country’s cattle population is another factor which poses a serious threat to beef exports.\nThe communal system is considered less productive when compared to ranching.\nBIDPA Researcher Tebogo Seleka has indicated that changes in EU beef export requirements pose risks to Botswana’s beef industry.\n“The requirement that cattle should have been kept in a single enclosed area for a given period before they are slaughtered for the EU market is not practical under communal arrangements and serves as a trade barrier. Given that over 80 percent of Botswana’s cattle are in the communal production system, this requirement would therefore lead to reduced exports to the lucrative EU market, impacting adversely on beef industry competitiveness,” said Seleka.\nHe said drought conditions in this country are worsening and evidence have shown that the occurrence of drought causes farmers to increase cattle sales, as a strategy to minimize the risk of loss and in subsequent good years following drought, farmers rebuild their breeding stock, and thereby reduce cattle sales.\n“Thus, such drought-induced decisions have had both short- and long-term adverse impact on cattle sales and beef exports,” said the Researcher.\nSeleka has also cited Foot and Mouth Disease (FMD) outbreaks as another factor, which could adversely impact cattle sales directly through the banning of trade from affected areas.\n“FMD outbreaks have had long-term adverse impact on the beef industry where they have led to destruction of cattle in the the affected areas to halt further FMD spread. Mandatory cattle destruction impacts adversely on cattle sales to the BMC and overall beef exports. It also reduces the breeding stock now, leading to a reduction in future cattle sales,” he said.\nThe Agricultural Economist said there is a rising domestic demand for beef and this could contribute to declining beef exports.\n“With the stagnant cattle supply, this could lead to declining beef export and the continued rise in domestic demand for beef may ultimately render it non competitive for the country to export beef, and may lead to the total collapse of beef exports,” warned the researcher.\nBMC throughput has declined about double-fold from its peak of about 240 thousand herds in 1984 to only 120 thousand herds in 2014.\nFacebook Comments","candidateLabels":[]}
