# Supplementary material for: Web monitoring of emerging animal infectious diseases integrated in the French Animal Health Epidemic Intelligence System
Source: PLoS One. 2018 Aug 3;13(8):e0199960. doi: 10.1371/journal.pone.0199960 (PMC6075742; doi:10.1371/journal.pone.0199960)
Supplement: S1 Dataset — Dataset of news reports in English language used to evaluate and train the information extraction module of PADI-web (http://epia.clermont.inra.fr/vsi). This dataset is composed of 532 news reports (in JSON), with information about the report itself (publication date, title, content, url), as well as processing information related to the information extraction process (candidates for extraction information, correct or incorrect labels for each candidate). The named entity candidates (locations, diseases, hosts, dates, number of cases) are manually labelled in each article. Data are shared under a CC BY license and are freely available for download at: https://dataverse.cirad.fr/dataset.xhtml?persistentId=doi:10.18167/DVN1/KMTIFG. (GZ) [file pone.0199960.s001.gz › articles/382.json]

{"reports":[18982],"tagged_content":"<token id=\"t0\"> <br /> </token> <token id=\"t1\"> <br /> </token> <token id=\"t2\"> SERI </token> <token id=\"t3\"> KEMBANGAN </token> <token id=\"t4\"> : </token> <candidate id=\"c1\" index=5 type=\"location\" info=\"{ &quot;coordinates&quot;: &quot;2.5;112.5&quot;, &quot;id&quot;: 1733045, &quot;featureClass&quot;: &quot;A&quot;, &quot;featureCode&quot;: &quot;PCLI&quot;, &quot;countryCode&quot;: &quot;MY&quot; }\" length=\"1\"></candidate> <token id=\"t5\"> Malaysia </token> <token id=\"t6\"> 's </token> <candidate id=\"c2\" index=7 type=\"host\" info=\"null\" length=\"1\"></candidate> <token id=\"t7\"> horse </token> <token id=\"t8\"> population </token> <token id=\"t9\"> is </token> <token id=\"t10\"> free </token> <token id=\"t11\"> of </token> <token id=\"t12\"> the </token> <candidate id=\"c3\" index=13 type=\"disease\" info=\"null\" length=\"2\"></candidate> <token id=\"t13\"> Equine </token> <token id=\"t14\"> Influenza </token> <token id=\"t15\"> ( </token> <token id=\"t16\"> EI </token> <token id=\"t17\"> ) </token> <token id=\"t18\"> virus </token> <token id=\"t19\"> , </token> <token id=\"t20\"> the </token> <token id=\"t21\"> Department </token> <token id=\"t22\"> of </token> <token id=\"t23\"> Veterinary </token> <token id=\"t24\"> Services </token> <token id=\"t25\"> ( </token> <token id=\"t26\"> DVS </token> <token id=\"t27\"> ) </token> <token id=\"t28\"> said </token> <candidate id=\"c4\" index=29 type=\"date\" info=\"2015-10-22\" length=\"1\"></candidate> <token id=\"t29\"> today </token> <token id=\"t30\"> . </token> <token id=\"t31\"> <br /> </token> <token id=\"t32\"> It </token> <token id=\"t33\"> 's </token> <token id=\"t34\"> deputy </token> <token id=\"t35\"> director-general </token> <token id=\"t36\"> Dr </token> <token id=\"t37\"> Kamarudin </token> <token id=\"t38\"> Md </token> <candidate id=\"c5\" index=39 type=\"location\" info=\"{ &quot;coordinates&quot;: &quot;13.22201;6.33803&quot;, &quot;id&quot;: 8632717, &quot;featureClass&quot;: &quot;A&quot;, &quot;featureCode&quot;: &quot;ADM2&quot;, &quot;countryCode&quot;: &quot;NG&quot; }\" length=\"1\"></candidate> <token id=\"t39\"> Isa </token> <token id=\"t40\"> said </token> <token id=\"t41\"> clinical </token> <token id=\"t42\"> tests </token> <token id=\"t43\"> on </token> <token id=\"t44\"> all </token> <token id=\"t45\"> the </token> <candidate id=\"c6\" index=46 type=\"host\" info=\"null\" length=\"1\"></candidate> <token id=\"t46\"> horses </token> <token id=\"t47\"> at </token> <token id=\"t48\"> the </token> <candidate id=\"c7\" index=49 type=\"location\" info=\"{ &quot;coordinates&quot;: &quot;3.16667;101.5&quot;, &quot;id&quot;: 1733037, &quot;featureClass&quot;: &quot;A&quot;, &quot;featureCode&quot;: &quot;ADM1&quot;, &quot;countryCode&quot;: &quot;MY&quot; }\" length=\"1\"></candidate> <token id=\"t49\"> Selangor </token> <token id=\"t50\"> Turf </token> <token id=\"t51\"> Club </token> <token id=\"t52\"> ( </token> <token id=\"t53\"> STC </token> <token id=\"t54\"> ) </token> <token id=\"t55\"> and </token> <token id=\"t56\"> the </token> <candidate id=\"c8\" index=57 type=\"location\" info=\"{ &quot;coordinates&quot;: &quot;5.0;101.0&quot;, &quot;id&quot;: 1733041, &quot;featureClass&quot;: &quot;A&quot;, &quot;featureCode&quot;: &quot;ADM1&quot;, &quot;countryCode&quot;: &quot;MY&quot; }\" length=\"1\"></candidate> <candidate id=\"c9\" index=57 type=\"location\" info=\"{ &quot;coordinates&quot;: &quot;-8.4741;120.5039&quot;, &quot;id&quot;: 7570436, &quot;featureClass&quot;: &quot;A&quot;, &quot;featureCode&quot;: &quot;ADM4&quot;, &quot;countryCode&quot;: &quot;ID&quot; }\" length=\"1\"></candidate> <token id=\"t57\"> Perak </token> <token id=\"t58\"> Turf </token> <token id=\"t59\"> Club </token> <token id=\"t60\"> ( </token> <token id=\"t61\"> PTC </token> <token id=\"t62\"> ) </token> <token id=\"t63\"> revealed </token> <token id=\"t64\"> that </token> <token id=\"t65\"> the </token> <token id=\"t66\"> animals </token> <token id=\"t67\"> were </token> <token id=\"t68\"> in </token> <token id=\"t69\"> good </token> <token id=\"t70\"> condition </token> <token id=\"t71\"> . </token> <token id=\"t72\"> <br /> </token> <token id=\"t73\"> `` </token> <token id=\"t74\"> We </token> <token id=\"t75\"> have </token> <token id=\"t76\"> also </token> <token id=\"t77\"> done </token> <token id=\"t78\"> tests </token> <token id=\"t79\"> based </token> <token id=\"t80\"> on </token> <token id=\"t81\"> samples </token> <token id=\"t82\"> that </token> <token id=\"t83\"> we </token> <token id=\"t84\"> took </token> <token id=\"t85\"> from </token> <token id=\"t86\"> the </token> <candidate id=\"c10\" index=87 type=\"host\" info=\"null\" length=\"1\"></candidate> <token id=\"t87\"> horses </token> <token id=\"t88\"> on </token> <candidate id=\"c11\" index=89 type=\"date\" info=\"2015-09-28\" length=\"2\"></candidate> <token id=\"t89\"> Sept </token> <candidate id=\"c12\" index=90 type=\"number\" info=\"null\" length=\"1\"></candidate> <token id=\"t90\"> 28 </token> <token id=\"t91\"> , </token> <token id=\"t92\"> all </token> <token id=\"t93\"> of </token> <token id=\"t94\"> them </token> <token id=\"t95\"> were </token> <token id=\"t96\"> found </token> <token id=\"t97\"> to </token> <token id=\"t98\"> be </token> <token id=\"t99\"> negative </token> <token id=\"t100\"> . </token> <token id=\"t101\"> <br /> </token> <token id=\"t102\"> `` </token> <token id=\"t103\"> Clinical </token> <token id=\"t104\"> examinations </token> <token id=\"t105\"> also </token> <token id=\"t106\"> found </token> <token id=\"t107\"> the </token> <candidate id=\"c13\" index=108 type=\"host\" info=\"null\" length=\"1\"></candidate> <token id=\"t108\"> horses </token> <token id=\"t109\"> to </token> <token id=\"t110\"> be </token> <token id=\"t111\"> healthy </token> <token id=\"t112\"> . </token> <token id=\"t113\"> So </token> <candidate id=\"c14\" index=114 type=\"date\" info=\"2015-10-22\" length=\"1\"></candidate> <token id=\"t114\"> today </token> <token id=\"t115\"> we </token> <token id=\"t116\"> can </token> <token id=\"t117\"> say </token> <token id=\"t118\"> that </token> <token id=\"t119\"> the </token> <candidate id=\"c15\" index=120 type=\"host\" info=\"null\" length=\"1\"></candidate> <token id=\"t120\"> horse </token> <token id=\"t121\"> population </token> <token id=\"t122\"> in </token> <token id=\"t123\"> the </token> <token id=\"t124\"> country </token> <token id=\"t125\"> is </token> <token id=\"t126\"> EI-free </token> <token id=\"t127\"> , </token> <token id=\"t128\"> '' </token> <token id=\"t129\"> he </token> <token id=\"t130\"> told </token> <token id=\"t131\"> reporters </token> <token id=\"t132\"> at </token> <token id=\"t133\"> STC </token> <token id=\"t134\"> . </token> <token id=\"t135\"> <br /> </token> <token id=\"t136\"> The </token> <token id=\"t137\"> DVS </token> <token id=\"t138\"> had </token> <token id=\"t139\"> on </token> <candidate id=\"c16\" index=140 type=\"date\" info=\"2015-09-04\" length=\"2\"></candidate> <token id=\"t140\"> Sept </token> <candidate id=\"c17\" index=141 type=\"number\" info=\"null\" length=\"1\"></candidate> <token id=\"t141\"> 4 </token> <token id=\"t142\"> confirmed </token> <token id=\"t143\"> that </token> <token id=\"t144\"> some </token> <candidate id=\"c18\" index=145 type=\"number\" info=\"null\" length=\"1\"></candidate> <token id=\"t145\"> 100 </token> <candidate id=\"c19\" index=146 type=\"host\" info=\"null\" length=\"1\"></candidate> <token id=\"t146\"> horses </token> <token id=\"t147\"> nationwide </token> <token id=\"t148\"> were </token> <token id=\"t149\"> infected </token> <token id=\"t150\"> with </token> <token id=\"t151\"> the </token> <token id=\"t152\"> virus </token> <token id=\"t153\"> . </token> <token id=\"t154\"> <br /> </token> <token id=\"t155\"> Kamarudin </token> <token id=\"t156\"> had </token> <token id=\"t157\"> said </token> <token id=\"t158\"> that </token> <token id=\"t159\"> all </token> <token id=\"t160\"> the </token> <token id=\"t161\"> affected </token> <candidate id=\"c20\" index=162 type=\"host\" info=\"null\" length=\"1\"></candidate> <token id=\"t162\"> horses </token> <token id=\"t163\"> at </token> <token id=\"t164\"> STC </token> <token id=\"t165\"> and </token> <token id=\"t166\"> PTC </token> <token id=\"t167\"> had </token> <token id=\"t168\"> to </token> <token id=\"t169\"> be </token> <token id=\"t170\"> quarantined </token> <token id=\"t171\"> , </token> <token id=\"t172\"> and </token> <token id=\"t173\"> assured </token> <token id=\"t174\"> that </token> <token id=\"t175\"> humans </token> <token id=\"t176\"> are </token> <token id=\"t177\"> not </token> <token id=\"t178\"> in </token> <token id=\"t179\"> danger </token> <token id=\"t180\"> of </token> <token id=\"t181\"> being </token> <token id=\"t182\"> affected </token> <token id=\"t183\"> . </token> <token id=\"t184\"> <br /> </token> <token id=\"t185\"> He </token> <token id=\"t186\"> said </token> <token id=\"t187\"> following </token> <token id=\"t188\"> this </token> <token id=\"t189\"> development </token> <token id=\"t190\"> , </token> <token id=\"t191\"> the </token> <token id=\"t192\"> DVS </token> <token id=\"t193\"> has </token> <token id=\"t194\"> no </token> <token id=\"t195\"> problem </token> <token id=\"t196\"> with </token> <token id=\"t197\"> turf </token> <token id=\"t198\"> clubs </token> <token id=\"t199\"> conducting </token> <token id=\"t200\"> home-based </token> <token id=\"t201\"> racing </token> <token id=\"t202\"> , </token> <token id=\"t203\"> but </token> <token id=\"t204\"> would </token> <token id=\"t205\"> still </token> <token id=\"t206\"> limit </token> <token id=\"t207\"> the </token> <token id=\"t208\"> transfer </token> <token id=\"t209\"> of </token> <candidate id=\"c21\" index=210 type=\"host\" info=\"null\" length=\"1\"></candidate> <token id=\"t210\"> horses </token> <token id=\"t211\"> from </token> <token id=\"t212\"> their </token> <token id=\"t213\"> respective </token> <token id=\"t214\"> stables </token> <token id=\"t215\"> for </token> <token id=\"t216\"> the </token> <token id=\"t217\"> next </token> <candidate id=\"c22\" index=218 type=\"number\" info=\"null\" length=\"1\"></candidate> <token id=\"t218\"> three </token> <token id=\"t219\"> weeks </token> <token id=\"t220\"> . </token> <token id=\"t221\"> <br /> </token> <token id=\"t222\"> `` </token> <token id=\"t223\"> After </token> <candidate id=\"c23\" index=224 type=\"number\" info=\"null\" length=\"1\"></candidate> <token id=\"t224\"> three </token> <token id=\"t225\"> weeks </token> <token id=\"t226\"> , </token> <token id=\"t227\"> once </token> <token id=\"t228\"> we </token> <token id=\"t229\"> conclude </token> <token id=\"t230\"> that </token> <token id=\"t231\"> the </token> <candidate id=\"c24\" index=232 type=\"host\" info=\"null\" length=\"1\"></candidate> <token id=\"t232\"> horses </token> <token id=\"t233\"> are </token> <token id=\"t234\"> fit </token> <token id=\"t235\"> , </token> <token id=\"t236\"> only </token> <token id=\"t237\"> then </token> <token id=\"t238\"> can </token> <token id=\"t239\"> we </token> <token id=\"t240\"> retract </token> <token id=\"t241\"> the </token> <token id=\"t242\"> transfer </token> <token id=\"t243\"> restrictions </token> <token id=\"t244\"> that </token> <token id=\"t245\"> we </token> <token id=\"t246\"> have </token> <token id=\"t247\"> put </token> <token id=\"t248\"> on </token> <token id=\"t249\"> them </token> <token id=\"t250\"> , </token> <token id=\"t251\"> '' </token> <token id=\"t252\"> he </token> <token id=\"t253\"> said </token> <token id=\"t254\"> . </token> <token id=\"t255\"> <br /> </token> <token id=\"t256\"> Kamarudin </token> <token id=\"t257\"> added </token> <token id=\"t258\"> that </token> <token id=\"t259\"> the </token> <token id=\"t260\"> department </token> <token id=\"t261\"> have </token> <token id=\"t262\"> also </token> <token id=\"t263\"> discussed </token> <token id=\"t264\"> additional </token> <token id=\"t265\"> regulations </token> <token id=\"t266\"> to </token> <token id=\"t267\"> be </token> <token id=\"t268\"> placed </token> <token id=\"t269\"> on </token> <token id=\"t270\"> the </token> <token id=\"t271\"> import </token> <token id=\"t272\"> of </token> <candidate id=\"c25\" index=273 type=\"host\" info=\"null\" length=\"1\"></candidate> <token id=\"t273\"> horses </token> <token id=\"t274\"> from </token> <token id=\"t275\"> overseas </token> <token id=\"t276\"> . </token> <token id=\"t277\"> <br /> </token> <token id=\"t278\"> He </token> <token id=\"t279\"> said </token> <token id=\"t280\"> the </token> <token id=\"t281\"> import </token> <token id=\"t282\"> protocol </token> <token id=\"t283\"> is </token> <token id=\"t284\"> necessary </token> <token id=\"t285\"> to </token> <token id=\"t286\"> ensure </token> <token id=\"t287\"> that </token> <token id=\"t288\"> all </token> <token id=\"t289\"> the </token> <candidate id=\"c26\" index=290 type=\"host\" info=\"null\" length=\"1\"></candidate> <token id=\"t290\"> horses </token> <token id=\"t291\"> are </token> <token id=\"t292\"> vaccinated </token> <token id=\"t293\"> prior </token> <token id=\"t294\"> to </token> <token id=\"t295\"> being </token> <token id=\"t296\"> imported </token> <token id=\"t297\"> into </token> <token id=\"t298\"> the </token> <token id=\"t299\"> country </token> <token id=\"t300\"> , </token> <token id=\"t301\"> adding </token> <token id=\"t302\"> that </token> <token id=\"t303\"> the </token> <token id=\"t304\"> department </token> <token id=\"t305\"> will </token> <token id=\"t306\"> forward </token> <token id=\"t307\"> this </token> <token id=\"t308\"> protocol </token> <token id=\"t309\"> to </token> <token id=\"t310\"> be </token> <token id=\"t311\"> agreed </token> <token id=\"t312\"> by </token> <token id=\"t313\"> the </token> <token id=\"t314\"> exporting </token> <token id=\"t315\"> countries </token> <token id=\"t316\"> . </token> <token id=\"t317\"> <br /> </token> <token id=\"t318\"> <br /> </token>","publication_date":"2015-10-22","id":382,"title":"Equine Influenza in Malaysia under control, says health official","url":"http://www.thesundaily.my/news/1590534","content":"\n \n \n \n \n SERI KEMBANGAN: Malaysia's horse population is free of the Equine Influenza (EI) virus, the Department of Veterinary Services (DVS) said today.\nIt's deputy director-general Dr Kamarudin Md Isa said clinical tests on all the horses at the Selangor Turf Club (STC) and the Perak Turf Club (PTC) revealed that the animals were in good condition.\n\"We have also done tests based on samples that we took from the horses on Sept 28, all of them were found to be negative.\n\"Clinical examinations also found the horses to be healthy. So today we can say that the horse population in the country is EI-free,\" he told reporters at STC.\nThe DVS had on Sept 4 confirmed that some 100 horses nationwide were infected with the virus.\nKamarudin had said that all the affected horses at STC and PTC had to be quarantined, and assured that humans are not in danger of being affected.\nHe said following this development, the DVS has no problem with turf clubs conducting home-based racing, but would still limit the transfer of horses from their respective stables for the next three weeks.\n\"After three weeks, once we conclude that the horses are fit, only then can we retract the transfer restrictions that we have put on them,\" he said.\nKamarudin added that the department have also discussed additional regulations to be placed on the import of horses from overseas.\nHe said the import protocol is necessary to ensure that all the horses are vaccinated prior to being imported into the country, adding that the department will forward this protocol to be agreed by the exporting countries.\n \n \n \n \n \n \n ","candidateLabels":[]}
