# Supplementary material for: Web monitoring of emerging animal infectious diseases integrated in the French Animal Health Epidemic Intelligence System
Source: PLoS One. 2018 Aug 3;13(8):e0199960. doi: 10.1371/journal.pone.0199960 (PMC6075742; doi:10.1371/journal.pone.0199960)
Supplement: S1 Dataset — Dataset of news reports in English language used to evaluate and train the information extraction module of PADI-web (http://epia.clermont.inra.fr/vsi). This dataset is composed of 532 news reports (in JSON), with information about the report itself (publication date, title, content, url), as well as processing information related to the information extraction process (candidates for extraction information, correct or incorrect labels for each candidate). The named entity candidates (locations, diseases, hosts, dates, number of cases) are manually labelled in each article. Data are shared under a CC BY license and are freely available for download at: https://dataverse.cirad.fr/dataset.xhtml?persistentId=doi:10.18167/DVN1/KMTIFG. (GZ) [file pone.0199960.s001.gz › articles/437.json]

{"reports":[19337,19338,19339,19340,19341,19356,19358,19380,19381,19382,19397,19403,19404],"tagged_content":"<token id=\"t0\"> Poultry </token> <token id=\"t1\"> News </token> <candidate id=\"c1\" index=2 type=\"host\" info=\"null\" length=\"1\"></candidate> <candidate id=\"c2\" index=2 type=\"disease\" info=\"null\" length=\"2\"></candidate> <token id=\"t2\"> Bird </token> <token id=\"t3\"> Flu </token> <token id=\"t4\"> Continues </token> <token id=\"t5\"> to </token> <token id=\"t6\"> Spread </token> <token id=\"t7\"> in </token> <token id=\"t8\"> France14 </token> <candidate id=\"c3\" index=9 type=\"date\" info=\"2015-12\" length=\"2\"></candidate> <token id=\"t9\"> December </token> <candidate id=\"c4\" index=10 type=\"number\" info=\"null\" length=\"1\"></candidate> <token id=\"t10\"> 2015 </token> <token id=\"t11\"> <br /> </token> <token id=\"t12\"> <br /> </token> <token id=\"t13\"> FRANCE </token> <token id=\"t14\"> - </token> <candidate id=\"c5\" index=15 type=\"number\" info=\"null\" length=\"1\"></candidate> <token id=\"t15\"> Three </token> <token id=\"t16\"> more </token> <token id=\"t17\"> outbreaks </token> <token id=\"t18\"> of </token> <candidate id=\"c6\" index=19 type=\"disease\" info=\"null\" length=\"4\"></candidate> <token id=\"t19\"> highly </token> <token id=\"t20\"> pathogenic </token> <candidate id=\"c7\" index=21 type=\"disease\" info=\"null\" length=\"2\"></candidate> <token id=\"t21\"> avian </token> <token id=\"t22\"> influenza </token> <token id=\"t23\"> have </token> <token id=\"t24\"> been </token> <token id=\"t25\"> reported </token> <token id=\"t26\"> in </token> <candidate id=\"c8\" index=27 type=\"location\" info=\"{ &quot;coordinates&quot;: &quot;46.0;2.0&quot;, &quot;id&quot;: 3017382, &quot;featureClass&quot;: &quot;A&quot;, &quot;featureCode&quot;: &quot;PCLI&quot;, &quot;countryCode&quot;: &quot;FR&quot; }\" length=\"1\"></candidate> <token id=\"t27\"> France </token> <token id=\"t28\"> , </token> <token id=\"t29\"> bringing </token> <token id=\"t30\"> the </token> <token id=\"t31\"> total </token> <token id=\"t32\"> number </token> <token id=\"t33\"> of </token> <token id=\"t34\"> outbreaks </token> <token id=\"t35\"> to </token> <token id=\"t36\"> thirteen.In </token> <candidate id=\"c10\" index=37 type=\"location\" info=\"{ &quot;coordinates&quot;: &quot;44.0;-0.83333&quot;, &quot;id&quot;: 3007866, &quot;featureClass&quot;: &quot;A&quot;, &quot;featureCode&quot;: &quot;ADM2&quot;, &quot;countryCode&quot;: &quot;FR&quot; }\" length=\"1\"></candidate> <candidate id=\"c9\" index=37 type=\"location\" info=\"{ &quot;coordinates&quot;: &quot;45.99222;-0.5975&quot;, &quot;id&quot;: 6453725, &quot;featureClass&quot;: &quot;A&quot;, &quot;featureCode&quot;: &quot;ADM4&quot;, &quot;countryCode&quot;: &quot;FR&quot; }\" length=\"1\"></candidate> <token id=\"t37\"> Landes </token> <token id=\"t38\"> , </token> <token id=\"t39\"> an </token> <token id=\"t40\"> outbreak </token> <token id=\"t41\"> of </token> <token id=\"t42\"> the </token> <token id=\"t43\"> H5N9 </token> <token id=\"t44\"> strain </token> <token id=\"t45\"> in </token> <token id=\"t46\"> Horsarieux </token> <token id=\"t47\"> was </token> <token id=\"t48\"> detected </token> <token id=\"t49\"> in </token> <token id=\"t50\"> a </token> <token id=\"t51\"> breeding </token> <token id=\"t52\"> flock </token> <token id=\"t53\"> of </token> <token id=\"t54\"> over </token> <candidate id=\"c11\" index=55 type=\"number\" info=\"null\" length=\"1\"></candidate> <token id=\"t55\"> three </token> <token id=\"t56\"> and </token> <token id=\"t57\"> a </token> <token id=\"t58\"> half </token> <candidate id=\"c12\" index=59 type=\"number\" info=\"null\" length=\"1\"></candidate> <token id=\"t59\"> million </token> <token id=\"t60\"> chickens </token> <token id=\"t61\"> , </token> <candidate id=\"c13\" index=62 type=\"host\" info=\"null\" length=\"1\"></candidate> <token id=\"t62\"> ducks </token> <token id=\"t63\"> and </token> <token id=\"t64\"> guinea </token> <candidate id=\"c14\" index=65 type=\"host\" info=\"null\" length=\"1\"></candidate> <token id=\"t65\"> fowl </token> <token id=\"t66\"> . </token> <token id=\"t67\"> <br /> </token> <token id=\"t68\"> Another </token> <token id=\"t69\"> H5N9 </token> <token id=\"t70\"> outbreak </token> <token id=\"t71\"> was </token> <token id=\"t72\"> found </token> <token id=\"t73\"> further </token> <token id=\"t74\"> south </token> <token id=\"t75\"> , </token> <token id=\"t76\"> in </token> <token id=\"t77\"> Arroses </token> <token id=\"t78\"> in </token> <token id=\"t79\"> the </token> <candidate id=\"c15\" index=80 type=\"location\" info=\"{ &quot;coordinates&quot;: &quot;43.25;-0.83333&quot;, &quot;id&quot;: 2984887, &quot;featureClass&quot;: &quot;A&quot;, &quot;featureCode&quot;: &quot;ADM2&quot;, &quot;countryCode&quot;: &quot;FR&quot; }\" length=\"1\"></candidate> <token id=\"t80\"> Pyrénées-Atlantiques </token> <token id=\"t81\"> region </token> <token id=\"t82\"> . </token> <token id=\"t83\"> It </token> <token id=\"t84\"> affected </token> <candidate id=\"c16\" index=85 type=\"number\" info=\"null\" length=\"1\"></candidate> <candidate id=\"c17\" index=85 type=\"date\" info=\"1500\" length=\"1\"></candidate> <token id=\"t85\"> 1500 </token> <token id=\"t86\"> breeding </token> <candidate id=\"c18\" index=87 type=\"host\" info=\"null\" length=\"1\"></candidate> <token id=\"t87\"> ducks </token> <token id=\"t88\"> . </token> <token id=\"t89\"> <br /> </token> <token id=\"t90\"> Finally </token> <token id=\"t91\"> , </token> <token id=\"t92\"> a </token> <token id=\"t93\"> H5N2 </token> <token id=\"t94\"> outbreak </token> <token id=\"t95\"> in </token> <candidate id=\"c19\" index=96 type=\"location\" info=\"{ &quot;coordinates&quot;: &quot;43.7994;0.0413&quot;, &quot;id&quot;: 6431987, &quot;featureClass&quot;: &quot;A&quot;, &quot;featureCode&quot;: &quot;ADM4&quot;, &quot;countryCode&quot;: &quot;FR&quot; }\" length=\"1\"></candidate> <token id=\"t96\"> Manciet </token> <token id=\"t97\"> in </token> <token id=\"t98\"> the </token> <candidate id=\"c20\" index=99 type=\"location\" info=\"{ &quot;coordinates&quot;: &quot;43.66667;0.5&quot;, &quot;id&quot;: 3016194, &quot;featureClass&quot;: &quot;A&quot;, &quot;featureCode&quot;: &quot;ADM2&quot;, &quot;countryCode&quot;: &quot;FR&quot; }\" length=\"1\"></candidate> <token id=\"t99\"> Gers </token> <token id=\"t100\"> region </token> <token id=\"t101\"> ( </token> <token id=\"t102\"> see </token> <token id=\"t103\"> map </token> <token id=\"t104\"> below </token> <token id=\"t105\"> ) </token> <token id=\"t106\"> was </token> <token id=\"t107\"> detected </token> <token id=\"t108\"> in </token> <token id=\"t109\"> a </token> <token id=\"t110\"> flock </token> <token id=\"t111\"> of </token> <candidate id=\"c21\" index=112 type=\"number\" info=\"null\" length=\"1\"></candidate> <token id=\"t112\"> 8300 </token> <token id=\"t113\"> breeding </token> <candidate id=\"c22\" index=114 type=\"host\" info=\"null\" length=\"1\"></candidate> <token id=\"t114\"> ducks </token> <token id=\"t115\"> . </token> <candidate id=\"c23\" index=116 type=\"number\" info=\"null\" length=\"1\"></candidate> <token id=\"t116\"> 250 </token> <token id=\"t117\"> of </token> <token id=\"t118\"> the </token> <candidate id=\"c24\" index=119 type=\"host\" info=\"null\" length=\"1\"></candidate> <token id=\"t119\"> birds </token> <token id=\"t120\"> died </token> <token id=\"t121\"> and </token> <token id=\"t122\"> the </token> <token id=\"t123\"> rest </token> <token id=\"t124\"> were </token> <token id=\"t125\"> destroyed </token> <token id=\"t126\"> . </token> <token id=\"t127\"> <br /> </token> <candidate id=\"c25\" index=128 type=\"number\" info=\"null\" length=\"1\"></candidate> <token id=\"t128\"> Thousands </token> <token id=\"t129\"> of </token> <candidate id=\"c26\" index=130 type=\"host\" info=\"null\" length=\"1\"></candidate> <token id=\"t130\"> birds </token> <token id=\"t131\"> have </token> <token id=\"t132\"> already </token> <token id=\"t133\"> died </token> <token id=\"t134\"> and </token> <token id=\"t135\"> been </token> <token id=\"t136\"> destroyed </token> <token id=\"t137\"> in </token> <token id=\"t138\"> these </token> <token id=\"t139\"> outbreaks </token> <token id=\"t140\"> . </token> <token id=\"t141\"> <br /> </token> <token id=\"t142\"> A </token> <token id=\"t143\"> third </token> <token id=\"t144\"> outbreak </token> <token id=\"t145\"> of </token> <candidate id=\"c27\" index=146 type=\"disease\" info=\"null\" length=\"4\"></candidate> <token id=\"t146\"> low </token> <token id=\"t147\"> pathogenic </token> <candidate id=\"c28\" index=148 type=\"disease\" info=\"null\" length=\"2\"></candidate> <token id=\"t148\"> avian </token> <token id=\"t149\"> influenza </token> <token id=\"t150\"> has </token> <token id=\"t151\"> also </token> <token id=\"t152\"> been </token> <token id=\"t153\"> reported </token> <token id=\"t154\"> . </token> <token id=\"t155\"> The </token> <token id=\"t156\"> H5N2 </token> <token id=\"t157\"> outbreak </token> <token id=\"t158\"> occurred </token> <token id=\"t159\"> in </token> <token id=\"t160\"> Castelnau </token> <token id=\"t161\"> de </token> <token id=\"t162\"> Mandailles </token> <token id=\"t163\"> in </token> <candidate id=\"c29\" index=164 type=\"location\" info=\"{ &quot;coordinates&quot;: &quot;44.25;2.5&quot;, &quot;id&quot;: 3035691, &quot;featureClass&quot;: &quot;A&quot;, &quot;featureCode&quot;: &quot;ADM2&quot;, &quot;countryCode&quot;: &quot;FR&quot; }\" length=\"1\"></candidate> <token id=\"t164\"> Aveyron </token> <token id=\"t165\"> region </token> <token id=\"t166\"> , </token> <token id=\"t167\"> and </token> <token id=\"t168\"> affected </token> <token id=\"t169\"> a </token> <token id=\"t170\"> flock </token> <token id=\"t171\"> of </token> <candidate id=\"c30\" index=172 type=\"number\" info=\"null\" length=\"1\"></candidate> <token id=\"t172\"> 6120 </token> <candidate id=\"c31\" index=173 type=\"host\" info=\"null\" length=\"1\"></candidate> <token id=\"t173\"> ducks </token> <token id=\"t174\"> , </token> <token id=\"t175\"> which </token> <token id=\"t176\"> were </token> <token id=\"t177\"> all </token> <token id=\"t178\"> destroyed </token> <token id=\"t179\"> . </token> <token id=\"t180\"> <br /> </token> <token id=\"t181\"> <br /> </token> <token id=\"t182\"> Further </token> <candidate id=\"c32\" index=183 type=\"location\" info=\"{ &quot;coordinates&quot;: &quot;51.45;-0.96667&quot;, &quot;id&quot;: 3333184, &quot;featureClass&quot;: &quot;A&quot;, &quot;featureCode&quot;: &quot;ADM2&quot;, &quot;countryCode&quot;: &quot;GB&quot; }\" length=\"1\"></candidate> <candidate id=\"c33\" index=183 type=\"location\" info=\"{ &quot;coordinates&quot;: &quot;51.45625;-0.97113&quot;, &quot;id&quot;: 2639577, &quot;featureClass&quot;: &quot;P&quot;, &quot;featureCode&quot;: &quot;PPLA2&quot;, &quot;countryCode&quot;: &quot;GB&quot; }\" length=\"1\"></candidate> <token id=\"t183\"> Reading </token> <token id=\"t184\"> <br /> </token> <token id=\"t185\"> You </token> <token id=\"t186\"> can </token> <token id=\"t187\"> visit </token> <token id=\"t188\"> the </token> <candidate id=\"c34\" index=189 type=\"disease\" info=\"null\" length=\"2\"></candidate> <token id=\"t189\"> avian </token> <token id=\"t190\"> flu </token> <token id=\"t191\"> page </token> <token id=\"t192\"> by </token> <token id=\"t193\"> clicking </token> <token id=\"t194\"> here </token> <token id=\"t195\"> . </token> <token id=\"t196\"> <br /> </token> <token id=\"t197\"> <br /> </token> <token id=\"t198\"> ThePoultrySite </token> <token id=\"t199\"> News </token> <token id=\"t200\"> Desk </token>","publication_date":"2015-12-14","id":437,"title":"Bird Flu Continues to Spread in France","url":"http://www.thepoultrysite.com/poultrynews/36304/bird-flu-continues-to-spread-in-france","content":"Poultry News Bird Flu Continues to Spread in France14 December 2015 &#13;\n&#13;\nFRANCE - Three more outbreaks of highly pathogenic avian influenza have been reported in France, bringing the total number of outbreaks to thirteen.In Landes, an outbreak of the H5N9 strain in Horsarieux was detected in a breeding flock of over three and a half million chickens, ducks and guinea fowl.&#13;\nAnother H5N9 outbreak was found further south, in Arroses in the Pyrénées-Atlantiques region. It affected 1500 breeding ducks.&#13;\nFinally, a H5N2 outbreak in Manciet in the Gers region (see map below) was detected in a flock of 8300 breeding ducks. 250 of the birds died and the rest were destroyed.&#13;\nThousands of birds have already died and been destroyed in these outbreaks.&#13;\nA third outbreak of low pathogenic avian influenza has also been reported. The H5N2 outbreak occurred in Castelnau de Mandailles in Aveyron region, and affected a flock of 6120 ducks, which were all destroyed.&#13;\n&#13;\n&#13;\nFurther Reading&#13;\nYou can visit the avian flu page by clicking here.&#13;\n&#13;\nThePoultrySite News Desk ","candidateLabels":[{"id":"c1","label":"correct"},{"id":"c2","label":"correct"},{"id":"c3","label":"correct"},{"id":"c4","label":"incorrect"},{"id":"c5","label":"incorrect"},{"id":"c6","label":"correct"},{"id":"c7","label":"correct"},{"id":"c8","label":"correct"},{"id":"c9","label":"correct"},{"id":"c10","label":"correct"},{"id":"c11","label":"incorrect"},{"id":"c12","label":"incorrect"},{"id":"c13","label":"correct"},{"id":"c14","label":"correct"},{"id":"c15","label":"correct"},{"id":"c16","label":"correct"},{"id":"c17","label":"incorrect"},{"id":"c18","label":"correct"},{"id":"c19","label":"correct"},{"id":"c20","label":"correct"},{"id":"c21","label":"partial"},{"id":"c22","label":"correct"},{"id":"c23","label":"correct"},{"id":"c24","label":"correct"},{"id":"c25","label":"correct"},{"id":"c26","label":"correct"},{"id":"c27","label":"correct"},{"id":"c28","label":"correct"},{"id":"c29","label":"correct"},{"id":"c30","label":"partial"},{"id":"c31","label":"correct"},{"id":"c32","label":"incorrect"},{"id":"c33","label":"incorrect"},{"id":"c34","label":"correct"}]}
