# Supplementary material for: Web monitoring of emerging animal infectious diseases integrated in the French Animal Health Epidemic Intelligence System
Source: PLoS One. 2018 Aug 3;13(8):e0199960. doi: 10.1371/journal.pone.0199960 (PMC6075742; doi:10.1371/journal.pone.0199960)
Supplement: S1 Dataset — Dataset of news reports in English language used to evaluate and train the information extraction module of PADI-web (http://epia.clermont.inra.fr/vsi). This dataset is composed of 532 news reports (in JSON), with information about the report itself (publication date, title, content, url), as well as processing information related to the information extraction process (candidates for extraction information, correct or incorrect labels for each candidate). The named entity candidates (locations, diseases, hosts, dates, number of cases) are manually labelled in each article. Data are shared under a CC BY license and are freely available for download at: https://dataverse.cirad.fr/dataset.xhtml?persistentId=doi:10.18167/DVN1/KMTIFG. (GZ) [file pone.0199960.s001.gz › articles/434.json]

{"reports":[19331],"tagged_content":"<token id=\"t0\"> <br /> </token> <token id=\"t1\"> <br /> </token> <candidate id=\"c1\" index=2 type=\"number\" info=\"null\" length=\"1\"></candidate> <token id=\"t2\"> 15 </token> <token id=\"t3\"> animals </token> <token id=\"t4\"> tested </token> <token id=\"t5\"> positive </token> <token id=\"t6\"> for </token> <candidate id=\"c2\" index=7 type=\"disease\" info=\"null\" length=\"1\"></candidate> <token id=\"t7\"> brucellosis </token> <token id=\"t8\"> in </token> <candidate id=\"c3\" index=9 type=\"location\" info=\"{ &quot;coordinates&quot;: &quot;42.66667;25.25&quot;, &quot;id&quot;: 732800, &quot;featureClass&quot;: &quot;A&quot;, &quot;featureCode&quot;: &quot;PCLI&quot;, &quot;countryCode&quot;: &quot;BG&quot; }\" length=\"1\"></candidate> <token id=\"t9\"> Bulgaria </token> <token id=\"t10\"> 's </token> <candidate id=\"c4\" index=11 type=\"location\" info=\"{ &quot;coordinates&quot;: &quot;42.15;23.31667&quot;, &quot;id&quot;: 727627, &quot;featureClass&quot;: &quot;A&quot;, &quot;featureCode&quot;: &quot;ADM2&quot;, &quot;countryCode&quot;: &quot;BG&quot; }\" length=\"1\"></candidate> <token id=\"t11\"> Rila </token> <token id=\"t12\"> <br /> </token> <candidate id=\"c5\" index=13 type=\"number\" info=\"null\" length=\"1\"></candidate> <candidate id=\"c6\" index=13 type=\"date\" info=\"2015-10-28\" length=\"3\"></candidate> <token id=\"t13\"> 28 </token> <token id=\"t14\"> October </token> <candidate id=\"c7\" index=15 type=\"number\" info=\"null\" length=\"1\"></candidate> <token id=\"t15\"> 2015 </token> <token id=\"t16\"> | </token> <token id=\"t17\"> 19:55 </token> <token id=\"t18\"> | </token> <token id=\"t19\"> FOCUS </token> <token id=\"t20\"> News </token> <token id=\"t21\"> Agency </token> <token id=\"t22\"> <br /> </token> <token id=\"t23\"> <br /> </token> <token id=\"t24\"> Picture </token> <token id=\"t25\"> : </token> <token id=\"t26\"> Focus </token> <token id=\"t27\"> Information </token> <token id=\"t28\"> Agency </token> <token id=\"t29\"> <br /> </token> <candidate id=\"c8\" index=30 type=\"location\" info=\"{ &quot;coordinates&quot;: &quot;42.15;23.31667&quot;, &quot;id&quot;: 727627, &quot;featureClass&quot;: &quot;A&quot;, &quot;featureCode&quot;: &quot;ADM2&quot;, &quot;countryCode&quot;: &quot;BG&quot; }\" length=\"1\"></candidate> <token id=\"t30\"> Rila </token> <token id=\"t31\"> . </token> <candidate id=\"c9\" index=32 type=\"number\" info=\"null\" length=\"1\"></candidate> <token id=\"t32\"> 15 </token> <token id=\"t33\"> animals </token> <token id=\"t34\"> have </token> <token id=\"t35\"> been </token> <token id=\"t36\"> tested </token> <token id=\"t37\"> positive </token> <token id=\"t38\"> for </token> <candidate id=\"c10\" index=39 type=\"disease\" info=\"null\" length=\"1\"></candidate> <token id=\"t39\"> brucellosis </token> <token id=\"t40\"> in </token> <token id=\"t41\"> the </token> <token id=\"t42\"> region </token> <token id=\"t43\"> of </token> <candidate id=\"c11\" index=44 type=\"location\" info=\"{ &quot;coordinates&quot;: &quot;42.15;23.31667&quot;, &quot;id&quot;: 727627, &quot;featureClass&quot;: &quot;A&quot;, &quot;featureCode&quot;: &quot;ADM2&quot;, &quot;countryCode&quot;: &quot;BG&quot; }\" length=\"1\"></candidate> <token id=\"t44\"> Rila </token> <token id=\"t45\"> town </token> <token id=\"t46\"> , </token> <token id=\"t47\"> the </token> <token id=\"t48\"> press </token> <token id=\"t49\"> centre </token> <token id=\"t50\"> of </token> <token id=\"t51\"> the </token> <token id=\"t52\"> District </token> <token id=\"t53\"> Administration </token> <token id=\"t54\"> -- </token> <candidate id=\"c12\" index=55 type=\"location\" info=\"{ &quot;coordinates&quot;: &quot;42.38333;22.96667&quot;, &quot;id&quot;: 864554, &quot;featureClass&quot;: &quot;A&quot;, &quot;featureCode&quot;: &quot;ADM1&quot;, &quot;countryCode&quot;: &quot;BG&quot; }\" length=\"1\"></candidate> <candidate id=\"c13\" index=55 type=\"location\" info=\"{ &quot;coordinates&quot;: &quot;42.28333;22.68333&quot;, &quot;id&quot;: 729729, &quot;featureClass&quot;: &quot;A&quot;, &quot;featureCode&quot;: &quot;ADM2&quot;, &quot;countryCode&quot;: &quot;BG&quot; }\" length=\"1\"></candidate> <token id=\"t55\"> Kyustendil </token> <token id=\"t56\"> , </token> <token id=\"t57\"> announced </token> <token id=\"t58\"> . </token> <token id=\"t59\"> <br /> </token> <token id=\"t60\"> On </token> <candidate id=\"c14\" index=61 type=\"date\" info=\"2015-09-13\" length=\"2\"></candidate> <token id=\"t61\"> September </token> <candidate id=\"c15\" index=62 type=\"number\" info=\"null\" length=\"1\"></candidate> <token id=\"t62\"> 13 </token> <token id=\"t63\"> began </token> <token id=\"t64\"> the </token> <token id=\"t65\"> second </token> <token id=\"t66\"> serological </token> <token id=\"t67\"> examinations </token> <token id=\"t68\"> of </token> <token id=\"t69\"> all </token> <candidate id=\"c16\" index=70 type=\"host\" info=\"null\" length=\"2\"></candidate> <token id=\"t70\"> small </token> <candidate id=\"c17\" index=71 type=\"host\" info=\"null\" length=\"1\"></candidate> <token id=\"t71\"> ruminants </token> <token id=\"t72\"> , </token> <candidate id=\"c18\" index=73 type=\"host\" info=\"null\" length=\"1\"></candidate> <token id=\"t73\"> cattle </token> <token id=\"t74\"> and </token> <token id=\"t75\"> equine </token> <token id=\"t76\"> which </token> <token id=\"t77\"> were </token> <token id=\"t78\"> tested </token> <token id=\"t79\"> negative </token> <token id=\"t80\"> in </token> <token id=\"t81\"> the </token> <token id=\"t82\"> first </token> <token id=\"t83\"> serological </token> <token id=\"t84\"> examinations </token> <token id=\"t85\"> in </token> <token id=\"t86\"> the </token> <token id=\"t87\"> infected </token> <token id=\"t88\"> villages </token> <token id=\"t89\"> . </token> <token id=\"t90\"> <br /> </token> <token id=\"t91\"> On </token> <candidate id=\"c19\" index=92 type=\"date\" info=\"2015-10-20\" length=\"2\"></candidate> <token id=\"t92\"> October </token> <candidate id=\"c20\" index=93 type=\"number\" info=\"null\" length=\"1\"></candidate> <token id=\"t93\"> 20 </token> <token id=\"t94\"> were </token> <token id=\"t95\"> retested </token> <token id=\"t96\"> a </token> <token id=\"t97\"> total </token> <token id=\"t98\"> of </token> <candidate id=\"c21\" index=99 type=\"number\" info=\"null\" length=\"1\"></candidate> <token id=\"t99\"> 2,790 </token> <candidate id=\"c22\" index=100 type=\"host\" info=\"null\" length=\"1\"></candidate> <token id=\"t100\"> goats </token> <token id=\"t101\"> , </token> <candidate id=\"c23\" index=102 type=\"host\" info=\"null\" length=\"1\"></candidate> <token id=\"t102\"> sheep </token> <token id=\"t103\"> , </token> <candidate id=\"c24\" index=104 type=\"host\" info=\"null\" length=\"1\"></candidate> <token id=\"t104\"> buffalo </token> <token id=\"t105\"> , </token> <candidate id=\"c25\" index=106 type=\"host\" info=\"null\" length=\"1\"></candidate> <token id=\"t106\"> cattle </token> <token id=\"t107\"> and </token> <token id=\"t108\"> equine </token> <token id=\"t109\"> . </token> <candidate id=\"c26\" index=110 type=\"number\" info=\"null\" length=\"1\"></candidate> <token id=\"t110\"> 11 </token> <candidate id=\"c27\" index=111 type=\"host\" info=\"null\" length=\"1\"></candidate> <token id=\"t111\"> goats </token> <token id=\"t112\"> of </token> <token id=\"t113\"> them </token> <token id=\"t114\"> and </token> <candidate id=\"c28\" index=115 type=\"number\" info=\"null\" length=\"1\"></candidate> <token id=\"t115\"> three </token> <candidate id=\"c29\" index=116 type=\"host\" info=\"null\" length=\"1\"></candidate> <token id=\"t116\"> sheep </token> <token id=\"t117\"> from </token> <token id=\"t118\"> farms </token> <token id=\"t119\"> in </token> <token id=\"t120\"> the </token> <token id=\"t121\"> town </token> <token id=\"t122\"> of </token> <candidate id=\"c30\" index=123 type=\"location\" info=\"{ &quot;coordinates&quot;: &quot;42.15;23.31667&quot;, &quot;id&quot;: 727627, &quot;featureClass&quot;: &quot;A&quot;, &quot;featureCode&quot;: &quot;ADM2&quot;, &quot;countryCode&quot;: &quot;BG&quot; }\" length=\"1\"></candidate> <token id=\"t123\"> Rila </token> <token id=\"t124\"> , </token> <token id=\"t125\"> as </token> <token id=\"t126\"> well </token> <token id=\"t127\"> as </token> <candidate id=\"c31\" index=128 type=\"number\" info=\"null\" length=\"1\"></candidate> <token id=\"t128\"> one </token> <candidate id=\"c32\" index=129 type=\"host\" info=\"null\" length=\"1\"></candidate> <token id=\"t129\"> goat </token> <token id=\"t130\"> in </token> <candidate id=\"c33\" index=131 type=\"location\" info=\"{ &quot;coordinates&quot;: &quot;42.15;23.1&quot;, &quot;id&quot;: 6461245, &quot;featureClass&quot;: &quot;A&quot;, &quot;featureCode&quot;: &quot;ADM3&quot;, &quot;countryCode&quot;: &quot;BG&quot; }\" length=\"1\"></candidate> <token id=\"t131\"> Smochevo </token> <token id=\"t132\"> village </token> <token id=\"t133\"> were </token> <token id=\"t134\"> tested </token> <token id=\"t135\"> positive </token> <token id=\"t136\"> for </token> <candidate id=\"c34\" index=137 type=\"disease\" info=\"null\" length=\"1\"></candidate> <token id=\"t137\"> brucellosis </token> <token id=\"t138\"> disease </token> <token id=\"t139\"> . </token> <token id=\"t140\"> <br /> </token> <token id=\"t141\"> © </token> <candidate id=\"c35\" index=142 type=\"number\" info=\"null\" length=\"1\"></candidate> <candidate id=\"c36\" index=142 type=\"date\" info=\"2016\" length=\"1\"></candidate> <token id=\"t142\"> 2016 </token> <token id=\"t143\"> All </token> <token id=\"t144\"> rights </token> <token id=\"t145\"> reserved </token> <token id=\"t146\"> . </token> <token id=\"t147\"> Citing </token> <token id=\"t148\"> Focus </token> <token id=\"t149\"> Information </token> <token id=\"t150\"> Agency </token> <token id=\"t151\"> is </token> <token id=\"t152\"> mandatory </token> <token id=\"t153\"> ! </token> <token id=\"t154\"> <br /> </token> <token id=\"t155\"> <br /> </token> <token id=\"t156\"> Tweet </token> <token id=\"t157\"> <br /> </token> <token id=\"t158\"> <br /> </token>","publication_date":"2015-10-28","id":434,"title":"15 animals tested positive for brucellosis in Bulgaria's Rila","url":"http://www.focus-fen.net/news/2015/10/28/387731/15-animals-tested-positive-for-brucellosis-in-bulgarias-rila.html","content":"\n\t\n\t15 animals tested positive for brucellosis in Bulgaria’s Rila \n\t28 October 2015 | 19:55 | FOCUS News Agency\n\t\n\t\n\t\n\tPicture: Focus Information Agency\t\n\tRila. 15 animals have been tested positive for brucellosis in the region of Rila town, the press centre of the District Administration – Kyustendil, announced. &#13;\nOn September 13 began the second serological examinations of all small ruminants, cattle and equine which were tested negative in the first serological examinations in the infected villages. &#13;\nOn October 20 were retested a total of 2,790 goats, sheep, buffalo, cattle and equine. 11 goats of them and three sheep from farms in the town of Rila, as well as one goat in Smochevo village were tested positive for brucellosis disease.&#13;\n\t© 2016 All rights reserved. Citing Focus Information Agency is mandatory!\n\t\n\t\n\t\n\t\n\tTweet\n\t\n\t\n\t\n\t\n\t","candidateLabels":[{"id":"c1","label":"correct"},{"id":"c2","label":"correct"},{"id":"c3","label":"correct"},{"id":"c4","label":"correct"},{"id":"c5","label":"incorrect"},{"id":"c6","label":"partial"},{"id":"c7","label":"incorrect"},{"id":"c8","label":"correct"},{"id":"c9","label":"correct"},{"id":"c10","label":"correct"},{"id":"c11","label":"correct"},{"id":"c12","label":"partial"},{"id":"c13","label":"partial"},{"id":"c14","label":"partial"},{"id":"c15","label":"incorrect"},{"id":"c16","label":"correct"},{"id":"c17","label":"correct"},{"id":"c18","label":"correct"},{"id":"c19","label":"partial"},{"id":"c20","label":"incorrect"},{"id":"c21","label":"correct"},{"id":"c22","label":"correct"},{"id":"c23","label":"correct"},{"id":"c24","label":"correct"},{"id":"c25","label":"correct"},{"id":"c26","label":"correct"},{"id":"c27","label":"correct"},{"id":"c28","label":"correct"},{"id":"c29","label":"correct"},{"id":"c30","label":"correct"},{"id":"c31","label":"correct"},{"id":"c32","label":"correct"},{"id":"c33","label":"correct"},{"id":"c34","label":"correct"},{"id":"c35","label":"incorrect"},{"id":"c36","label":"incorrect"}]}
