# Supplementary material for: Web monitoring of emerging animal infectious diseases integrated in the French Animal Health Epidemic Intelligence System
Source: PLoS One. 2018 Aug 3;13(8):e0199960. doi: 10.1371/journal.pone.0199960 (PMC6075742; doi:10.1371/journal.pone.0199960)
Supplement: S1 Dataset — Dataset of news reports in English language used to evaluate and train the information extraction module of PADI-web (http://epia.clermont.inra.fr/vsi). This dataset is composed of 532 news reports (in JSON), with information about the report itself (publication date, title, content, url), as well as processing information related to the information extraction process (candidates for extraction information, correct or incorrect labels for each candidate). The named entity candidates (locations, diseases, hosts, dates, number of cases) are manually labelled in each article. Data are shared under a CC BY license and are freely available for download at: https://dataverse.cirad.fr/dataset.xhtml?persistentId=doi:10.18167/DVN1/KMTIFG. (GZ) [file pone.0199960.s001.gz › articles/218.json]

{"reports":[17987,18034,18089,18247],"tagged_content":"<token id=\"t0\"> Poultry </token> <token id=\"t1\"> News </token> <candidate id=\"c1\" index=2 type=\"disease\" info=\"null\" length=\"2\"></candidate> <token id=\"t2\"> Avian </token> <token id=\"t3\"> Flu </token> <token id=\"t4\"> Outbreak </token> <token id=\"t5\"> Found </token> <token id=\"t6\"> in </token> <token id=\"t7\"> Iran17 </token> <candidate id=\"c2\" index=8 type=\"date\" info=\"2015-06\" length=\"2\"></candidate> <token id=\"t8\"> June </token> <candidate id=\"c3\" index=9 type=\"number\" info=\"null\" length=\"1\"></candidate> <token id=\"t9\"> 2015 </token> <token id=\"t10\"> <br /> </token> <token id=\"t11\"> <br /> </token> <token id=\"t12\"> IRAN </token> <token id=\"t13\"> - </token> <token id=\"t14\"> An </token> <token id=\"t15\"> outbreak </token> <token id=\"t16\"> of </token> <candidate id=\"c4\" index=17 type=\"disease\" info=\"null\" length=\"4\"></candidate> <token id=\"t17\"> highly </token> <token id=\"t18\"> pathogenic </token> <candidate id=\"c5\" index=19 type=\"disease\" info=\"null\" length=\"2\"></candidate> <token id=\"t19\"> avian </token> <token id=\"t20\"> influenza </token> <token id=\"t21\"> has </token> <token id=\"t22\"> been </token> <token id=\"t23\"> confirmed </token> <token id=\"t24\"> in </token> <token id=\"t25\"> Iran.The </token> <token id=\"t26\"> outbreak </token> <token id=\"t27\"> was </token> <token id=\"t28\"> of </token> <token id=\"t29\"> the </token> <token id=\"t30\"> H5N1 </token> <token id=\"t31\"> serotype </token> <token id=\"t32\"> . </token> <token id=\"t33\"> <br /> </token> <token id=\"t34\"> There </token> <token id=\"t35\"> were </token> <candidate id=\"c6\" index=36 type=\"number\" info=\"null\" length=\"1\"></candidate> <token id=\"t36\"> 19 </token> <token id=\"t37\"> cases </token> <token id=\"t38\"> of </token> <token id=\"t39\"> the </token> <token id=\"t40\"> disease </token> <token id=\"t41\"> in </token> <token id=\"t42\"> a </token> <token id=\"t43\"> susceptible </token> <token id=\"t44\"> population </token> <token id=\"t45\"> of </token> <candidate id=\"c7\" index=46 type=\"number\" info=\"null\" length=\"1\"></candidate> <token id=\"t46\"> 25 </token> <token id=\"t47\"> backyard </token> <token id=\"t48\"> chickens </token> <token id=\"t49\"> . </token> <candidate id=\"c8\" index=50 type=\"number\" info=\"null\" length=\"1\"></candidate> <token id=\"t50\"> 17 </token> <token id=\"t51\"> of </token> <token id=\"t52\"> the </token> <token id=\"t53\"> affected </token> <token id=\"t54\"> animals </token> <token id=\"t55\"> died </token> <token id=\"t56\"> , </token> <token id=\"t57\"> and </token> <token id=\"t58\"> the </token> <candidate id=\"c9\" index=59 type=\"number\" info=\"null\" length=\"1\"></candidate> <token id=\"t59\"> 8 </token> <token id=\"t60\"> other </token> <token id=\"t61\"> animals </token> <token id=\"t62\"> in </token> <token id=\"t63\"> the </token> <token id=\"t64\"> population </token> <token id=\"t65\"> were </token> <token id=\"t66\"> destroyed </token> <token id=\"t67\"> . </token> <token id=\"t68\"> <br /> </token> <token id=\"t69\"> A </token> <token id=\"t70\"> post-outbreak </token> <token id=\"t71\"> investigation </token> <token id=\"t72\"> is </token> <token id=\"t73\"> ongoing </token> <token id=\"t74\"> to </token> <token id=\"t75\"> trace </token> <token id=\"t76\"> the </token> <token id=\"t77\"> source </token> <token id=\"t78\"> of </token> <token id=\"t79\"> infection </token> <token id=\"t80\"> , </token> <token id=\"t81\"> and </token> <token id=\"t82\"> to </token> <token id=\"t83\"> detect </token> <token id=\"t84\"> a </token> <token id=\"t85\"> probable </token> <token id=\"t86\"> spread </token> <token id=\"t87\"> and </token> <token id=\"t88\"> circulation </token> <token id=\"t89\"> of </token> <token id=\"t90\"> the </token> <token id=\"t91\"> virus </token> <token id=\"t92\"> . </token> <token id=\"t93\"> <br /> </token> <token id=\"t94\"> The </token> <token id=\"t95\"> outbreak </token> <token id=\"t96\"> occurred </token> <token id=\"t97\"> in </token> <token id=\"t98\"> the </token> <token id=\"t99\"> village </token> <token id=\"t100\"> of </token> <token id=\"t101\"> Nogardan </token> <token id=\"t102\"> , </token> <token id=\"t103\"> in </token> <token id=\"t104\"> the </token> <token id=\"t105\"> province </token> <token id=\"t106\"> of </token> <candidate id=\"c10\" index=107 type=\"location\" info=\"{ &quot;coordinates&quot;: &quot;38.03333;56.31667&quot;, &quot;id&quot;: 6317, &quot;featureClass&quot;: &quot;A&quot;, &quot;featureCode&quot;: &quot;ADMD&quot;, &quot;countryCode&quot;: &quot;IR&quot; }\" length=\"1\"></candidate> <candidate id=\"c11\" index=107 type=\"location\" info=\"{ &quot;coordinates&quot;: &quot;36.25;52.33333&quot;, &quot;id&quot;: 124544, &quot;featureClass&quot;: &quot;A&quot;, &quot;featureCode&quot;: &quot;ADM1&quot;, &quot;countryCode&quot;: &quot;IR&quot; }\" length=\"1\"></candidate> <token id=\"t107\"> Mazandaran </token> <token id=\"t108\"> . </token> <token id=\"t109\"> <br /> </token> <token id=\"t110\"> <br /> </token> <token id=\"t111\"> ThePoultrySite </token> <token id=\"t112\"> News </token> <token id=\"t113\"> Desk </token> <token id=\"t114\"> Top </token> <token id=\"t115\"> image </token> <token id=\"t116\"> via </token> <token id=\"t117\"> Shutterstock </token>","publication_date":"2015-06-16","id":218,"title":"Avian Flu Outbreak Found in Iran","url":"http://www.thepoultrysite.com/poultrynews/35270/avian-flu-outbreak-found-in-iran","content":"Poultry News Avian Flu Outbreak Found in Iran17 June 2015 &#13;\n&#13;\nIRAN - An outbreak of highly pathogenic avian influenza has been confirmed in Iran.The outbreak was of the H5N1 serotype.&#13;\nThere were 19 cases of the disease in a susceptible population of 25 backyard chickens. 17 of the affected animals died, and the 8 other animals in the population were destroyed.&#13;\nA post-outbreak investigation is ongoing to trace the source of infection, and to detect a probable spread and circulation of the virus.&#13;\nThe outbreak occurred in the village of Nogardan, in the province of Mazandaran.&#13;\n&#13;\n&#13;\nThePoultrySite News Desk Top image via Shutterstock ","candidateLabels":[{"id":"c1","label":"correct"},{"id":"c2","label":"partial"},{"id":"c3","label":"incorrect"},{"id":"c4","label":"correct"},{"id":"c5","label":"correct"},{"id":"c6","label":"correct"},{"id":"c7","label":"partial"},{"id":"c8","label":"partial"},{"id":"c9","label":"partial"},{"id":"c10","label":"incorrect"},{"id":"c11","label":"correct"}]}
