# Supplementary material for: Web monitoring of emerging animal infectious diseases integrated in the French Animal Health Epidemic Intelligence System
Source: PLoS One. 2018 Aug 3;13(8):e0199960. doi: 10.1371/journal.pone.0199960 (PMC6075742; doi:10.1371/journal.pone.0199960)
Supplement: S1 Dataset — Dataset of news reports in English language used to evaluate and train the information extraction module of PADI-web (http://epia.clermont.inra.fr/vsi). This dataset is composed of 532 news reports (in JSON), with information about the report itself (publication date, title, content, url), as well as processing information related to the information extraction process (candidates for extraction information, correct or incorrect labels for each candidate). The named entity candidates (locations, diseases, hosts, dates, number of cases) are manually labelled in each article. Data are shared under a CC BY license and are freely available for download at: https://dataverse.cirad.fr/dataset.xhtml?persistentId=doi:10.18167/DVN1/KMTIFG. (GZ) [file pone.0199960.s001.gz › articles/76.json]

{"reports":[17345,17448,17505,17632,17817,17818,18028,18192,18392,18663],"tagged_content":"<token id=\"t0\"> <br /> </token> <token id=\"t1\"> Russian </token> <token id=\"t2\"> investors </token> <token id=\"t3\"> have </token> <token id=\"t4\"> expressed </token> <token id=\"t5\"> keen </token> <token id=\"t6\"> interest </token> <token id=\"t7\"> in </token> <candidate id=\"c1\" index=8 type=\"location\" info=\"{ &quot;coordinates&quot;: &quot;-19.0;29.75&quot;, &quot;id&quot;: 878675, &quot;featureClass&quot;: &quot;A&quot;, &quot;featureCode&quot;: &quot;PCLI&quot;, &quot;countryCode&quot;: &quot;ZW&quot; }\" length=\"1\"></candidate> <token id=\"t8\"> Zimbabwe </token> <token id=\"t9\"> 's </token> <token id=\"t10\"> livestock </token> <token id=\"t11\"> sector </token> <token id=\"t12\"> and </token> <token id=\"t13\"> may </token> <token id=\"t14\"> soon </token> <token id=\"t15\"> start </token> <token id=\"t16\"> importing </token> <token id=\"t17\"> beef </token> <token id=\"t18\"> from </token> <token id=\"t19\"> the </token> <candidate id=\"c10\" index=20 type=\"location\" info=\"{ &quot;coordinates&quot;: &quot;7.8;-12.0&quot;, &quot;id&quot;: 2403745, &quot;featureClass&quot;: &quot;A&quot;, &quot;featureCode&quot;: &quot;ADM1&quot;, &quot;countryCode&quot;: &quot;SL&quot; }\" length=\"1\"></candidate> <candidate id=\"c11\" index=20 type=\"location\" info=\"{ &quot;coordinates&quot;: &quot;30.66667;34.83333&quot;, &quot;id&quot;: 294952, &quot;featureClass&quot;: &quot;A&quot;, &quot;featureCode&quot;: &quot;ADM1&quot;, &quot;countryCode&quot;: &quot;IL&quot; }\" length=\"1\"></candidate> <candidate id=\"c12\" index=20 type=\"location\" info=\"{ &quot;coordinates&quot;: &quot;2.28333;102.41667&quot;, &quot;id&quot;: 1734754, &quot;featureClass&quot;: &quot;A&quot;, &quot;featureCode&quot;: &quot;ADMD&quot;, &quot;countryCode&quot;: &quot;MY&quot; }\" length=\"1\"></candidate> <candidate id=\"c2\" index=20 type=\"location\" info=\"{ &quot;coordinates&quot;: &quot;-25.0;25.0&quot;, &quot;id&quot;: 933043, &quot;featureClass&quot;: &quot;A&quot;, &quot;featureCode&quot;: &quot;ADM1&quot;, &quot;countryCode&quot;: &quot;BW&quot; }\" length=\"1\"></candidate> <candidate id=\"c3\" index=20 type=\"location\" info=\"{ &quot;coordinates&quot;: &quot;6.16667;80.75&quot;, &quot;id&quot;: 1227618, &quot;featureClass&quot;: &quot;A&quot;, &quot;featureCode&quot;: &quot;ADM1&quot;, &quot;countryCode&quot;: &quot;LK&quot; }\" length=\"1\"></candidate> <candidate id=\"c4\" index=20 type=\"location\" info=\"{ &quot;coordinates&quot;: &quot;27.33333;88.41667&quot;, &quot;id&quot;: 1255681, &quot;featureClass&quot;: &quot;A&quot;, &quot;featureCode&quot;: &quot;ADM2&quot;, &quot;countryCode&quot;: &quot;IN&quot; }\" length=\"1\"></candidate> <candidate id=\"c5\" index=20 type=\"location\" info=\"{ &quot;coordinates&quot;: &quot;12.96033;39.52831&quot;, &quot;id&quot;: 7667868, &quot;featureClass&quot;: &quot;A&quot;, &quot;featureCode&quot;: &quot;ADM2&quot;, &quot;countryCode&quot;: &quot;ET&quot; }\" length=\"1\"></candidate> <candidate id=\"c6\" index=20 type=\"location\" info=\"{ &quot;coordinates&quot;: &quot;51.33333;-1.5&quot;, &quot;id&quot;: 2637432, &quot;featureClass&quot;: &quot;A&quot;, &quot;featureCode&quot;: &quot;ADMD&quot;, &quot;countryCode&quot;: &quot;GB&quot; }\" length=\"1\"></candidate> <candidate id=\"c7\" index=20 type=\"location\" info=\"{ &quot;coordinates&quot;: &quot;-16.5;27.0&quot;, &quot;id&quot;: 896972, &quot;featureClass&quot;: &quot;A&quot;, &quot;featureCode&quot;: &quot;ADM1&quot;, &quot;countryCode&quot;: &quot;ZM&quot; }\" length=\"1\"></candidate> <candidate id=\"c8\" index=20 type=\"location\" info=\"{ &quot;coordinates&quot;: &quot;22.25801;114.15308&quot;, &quot;id&quot;: 7533609, &quot;featureClass&quot;: &quot;A&quot;, &quot;featureCode&quot;: &quot;ADM1&quot;, &quot;countryCode&quot;: &quot;HK&quot; }\" length=\"1\"></candidate> <candidate id=\"c9\" index=20 type=\"location\" info=\"{ &quot;coordinates&quot;: &quot;14.83333;38.83333&quot;, &quot;id&quot;: 448498, &quot;featureClass&quot;: &quot;A&quot;, &quot;featureCode&quot;: &quot;ADM1&quot;, &quot;countryCode&quot;: &quot;ER&quot; }\" length=\"1\"></candidate> <token id=\"t20\"> Southern </token> <token id=\"t21\"> African </token> <token id=\"t22\"> country </token> <token id=\"t23\"> , </token> <token id=\"t24\"> a </token> <token id=\"t25\"> senior </token> <token id=\"t26\"> government </token> <token id=\"t27\"> minister </token> <token id=\"t28\"> has </token> <token id=\"t29\"> said </token> <token id=\"t30\"> . </token> <token id=\"t31\"> <br /> </token> <token id=\"t32\"> Agriculture </token> <token id=\"t33\"> Minister </token> <token id=\"t34\"> Joseph </token> <candidate id=\"c13\" index=35 type=\"location\" info=\"{ &quot;coordinates&quot;: &quot;-7.27718;112.6371&quot;, &quot;id&quot;: 6834276, &quot;featureClass&quot;: &quot;A&quot;, &quot;featureCode&quot;: &quot;ADM4&quot;, &quot;countryCode&quot;: &quot;ID&quot; }\" length=\"1\"></candidate> <candidate id=\"c14\" index=35 type=\"location\" info=\"{ &quot;coordinates&quot;: &quot;-7.404;112.3104&quot;, &quot;id&quot;: 6867954, &quot;featureClass&quot;: &quot;A&quot;, &quot;featureCode&quot;: &quot;ADM4&quot;, &quot;countryCode&quot;: &quot;ID&quot; }\" length=\"1\"></candidate> <candidate id=\"c15\" index=35 type=\"location\" info=\"{ &quot;coordinates&quot;: &quot;-7.84528;111.20278&quot;, &quot;id&quot;: 6406897, &quot;featureClass&quot;: &quot;A&quot;, &quot;featureCode&quot;: &quot;ADM4&quot;, &quot;countryCode&quot;: &quot;ID&quot; }\" length=\"1\"></candidate> <candidate id=\"c16\" index=35 type=\"location\" info=\"{ &quot;coordinates&quot;: &quot;-7.1176;112.3915&quot;, &quot;id&quot;: 7036465, &quot;featureClass&quot;: &quot;A&quot;, &quot;featureCode&quot;: &quot;ADM4&quot;, &quot;countryCode&quot;: &quot;ID&quot; }\" length=\"1\"></candidate> <token id=\"t35\"> Made </token> <token id=\"t36\"> <br /> </token> <token id=\"t37\"> The </token> <token id=\"t38\"> state </token> <token id=\"t39\"> owned </token> <token id=\"t40\"> Herald </token> <token id=\"t41\"> newspaper </token> <token id=\"t42\"> on </token> <candidate id=\"c17\" index=43 type=\"date\" info=\"2015-01-05\" length=\"1\"></candidate> <token id=\"t43\"> Monday </token> <token id=\"t44\"> quoted </token> <candidate id=\"c18\" index=45 type=\"location\" info=\"{ &quot;coordinates&quot;: &quot;-19.0;29.75&quot;, &quot;id&quot;: 878675, &quot;featureClass&quot;: &quot;A&quot;, &quot;featureCode&quot;: &quot;PCLI&quot;, &quot;countryCode&quot;: &quot;ZW&quot; }\" length=\"1\"></candidate> <token id=\"t45\"> Zimbabwe </token> <token id=\"t46\"> 's </token> <token id=\"t47\"> Agriculture </token> <token id=\"t48\"> Minister </token> <token id=\"t49\"> Joseph </token> <candidate id=\"c19\" index=50 type=\"location\" info=\"{ &quot;coordinates&quot;: &quot;-7.27718;112.6371&quot;, &quot;id&quot;: 6834276, &quot;featureClass&quot;: &quot;A&quot;, &quot;featureCode&quot;: &quot;ADM4&quot;, &quot;countryCode&quot;: &quot;ID&quot; }\" length=\"1\"></candidate> <candidate id=\"c20\" index=50 type=\"location\" info=\"{ &quot;coordinates&quot;: &quot;-7.404;112.3104&quot;, &quot;id&quot;: 6867954, &quot;featureClass&quot;: &quot;A&quot;, &quot;featureCode&quot;: &quot;ADM4&quot;, &quot;countryCode&quot;: &quot;ID&quot; }\" length=\"1\"></candidate> <candidate id=\"c21\" index=50 type=\"location\" info=\"{ &quot;coordinates&quot;: &quot;-7.84528;111.20278&quot;, &quot;id&quot;: 6406897, &quot;featureClass&quot;: &quot;A&quot;, &quot;featureCode&quot;: &quot;ADM4&quot;, &quot;countryCode&quot;: &quot;ID&quot; }\" length=\"1\"></candidate> <candidate id=\"c22\" index=50 type=\"location\" info=\"{ &quot;coordinates&quot;: &quot;-7.1176;112.3915&quot;, &quot;id&quot;: 7036465, &quot;featureClass&quot;: &quot;A&quot;, &quot;featureCode&quot;: &quot;ADM4&quot;, &quot;countryCode&quot;: &quot;ID&quot; }\" length=\"1\"></candidate> <token id=\"t50\"> Made </token> <token id=\"t51\"> saying </token> <token id=\"t52\"> areas </token> <token id=\"t53\"> that </token> <token id=\"t54\"> Russians </token> <token id=\"t55\"> will </token> <token id=\"t56\"> explore </token> <token id=\"t57\"> include </token> <token id=\"t58\"> manufacturing </token> <token id=\"t59\"> of </token> <token id=\"t60\"> vaccines </token> <token id=\"t61\"> and </token> <token id=\"t62\"> medicines </token> <token id=\"t63\"> for </token> <token id=\"t64\"> livestock </token> <token id=\"t65\"> , </token> <token id=\"t66\"> infrastructure </token> <token id=\"t67\"> as </token> <token id=\"t68\"> well </token> <token id=\"t69\"> as </token> <token id=\"t70\"> investing </token> <token id=\"t71\"> in </token> <token id=\"t72\"> new </token> <token id=\"t73\"> technology </token> <token id=\"t74\"> . </token> <token id=\"t75\"> <br /> </token> <token id=\"t76\"> `` </token> <token id=\"t77\"> Very </token> <token id=\"t78\"> soon </token> <token id=\"t79\"> we </token> <token id=\"t80\"> will </token> <token id=\"t81\"> have </token> <token id=\"t82\"> a </token> <token id=\"t83\"> delegation </token> <token id=\"t84\"> from </token> <candidate id=\"c23\" index=85 type=\"location\" info=\"{ &quot;coordinates&quot;: &quot;60.0;100.0&quot;, &quot;id&quot;: 2017370, &quot;featureClass&quot;: &quot;A&quot;, &quot;featureCode&quot;: &quot;PCLI&quot;, &quot;countryCode&quot;: &quot;RU&quot; }\" length=\"1\"></candidate> <token id=\"t85\"> Russia </token> <token id=\"t86\"> , </token> <token id=\"t87\"> exclusively </token> <token id=\"t88\"> for </token> <token id=\"t89\"> the </token> <token id=\"t90\"> livestock </token> <token id=\"t91\"> sector </token> <token id=\"t92\"> and </token> <token id=\"t93\"> it </token> <token id=\"t94\"> is </token> <token id=\"t95\"> going </token> <token id=\"t96\"> to </token> <token id=\"t97\"> be </token> <token id=\"t98\"> wide </token> <token id=\"t99\"> ranging </token> <token id=\"t100\"> , </token> <token id=\"t101\"> '' </token> <token id=\"t102\"> the </token> <token id=\"t103\"> minister </token> <token id=\"t104\"> said </token> <token id=\"t105\"> . </token> <token id=\"t106\"> <br /> </token> <candidate id=\"c24\" index=107 type=\"location\" info=\"{ &quot;coordinates&quot;: &quot;-19.0;29.75&quot;, &quot;id&quot;: 878675, &quot;featureClass&quot;: &quot;A&quot;, &quot;featureCode&quot;: &quot;PCLI&quot;, &quot;countryCode&quot;: &quot;ZW&quot; }\" length=\"1\"></candidate> <token id=\"t107\"> Zimbabwe </token> <token id=\"t108\"> is </token> <token id=\"t109\"> looking </token> <token id=\"t110\"> at </token> <token id=\"t111\"> exporting </token> <token id=\"t112\"> beef </token> <token id=\"t113\"> to </token> <candidate id=\"c25\" index=114 type=\"location\" info=\"{ &quot;coordinates&quot;: &quot;60.0;100.0&quot;, &quot;id&quot;: 2017370, &quot;featureClass&quot;: &quot;A&quot;, &quot;featureCode&quot;: &quot;PCLI&quot;, &quot;countryCode&quot;: &quot;RU&quot; }\" length=\"1\"></candidate> <token id=\"t114\"> Russia </token> <token id=\"t115\"> as </token> <token id=\"t116\"> the </token> <candidate id=\"c26\" index=117 type=\"location\" info=\"{ &quot;coordinates&quot;: &quot;-13.66667;32.0&quot;, &quot;id&quot;: 917388, &quot;featureClass&quot;: &quot;A&quot;, &quot;featureCode&quot;: &quot;ADM1&quot;, &quot;countryCode&quot;: &quot;ZM&quot; }\" length=\"1\"></candidate> <candidate id=\"c27\" index=117 type=\"location\" info=\"{ &quot;coordinates&quot;: &quot;52.16667;1.0&quot;, &quot;id&quot;: 2650458, &quot;featureClass&quot;: &quot;A&quot;, &quot;featureCode&quot;: &quot;ADMD&quot;, &quot;countryCode&quot;: &quot;GB&quot; }\" length=\"1\"></candidate> <candidate id=\"c28\" index=117 type=\"location\" info=\"{ &quot;coordinates&quot;: &quot;8.25;-11.0&quot;, &quot;id&quot;: 2409543, &quot;featureClass&quot;: &quot;A&quot;, &quot;featureCode&quot;: &quot;ADM1&quot;, &quot;countryCode&quot;: &quot;SL&quot; }\" length=\"1\"></candidate> <candidate id=\"c29\" index=117 type=\"location\" info=\"{ &quot;coordinates&quot;: &quot;48.0;115.0&quot;, &quot;id&quot;: 2031799, &quot;featureClass&quot;: &quot;A&quot;, &quot;featureCode&quot;: &quot;ADM1&quot;, &quot;countryCode&quot;: &quot;MN&quot; }\" length=\"1\"></candidate> <candidate id=\"c30\" index=117 type=\"location\" info=\"{ &quot;coordinates&quot;: &quot;22.27722;114.22519&quot;, &quot;id&quot;: 7533608, &quot;featureClass&quot;: &quot;A&quot;, &quot;featureCode&quot;: &quot;ADM1&quot;, &quot;countryCode&quot;: &quot;HK&quot; }\" length=\"1\"></candidate> <candidate id=\"c31\" index=117 type=\"location\" info=\"{ &quot;coordinates&quot;: &quot;6.5;-0.5&quot;, &quot;id&quot;: 2301360, &quot;featureClass&quot;: &quot;A&quot;, &quot;featureCode&quot;: &quot;ADM1&quot;, &quot;countryCode&quot;: &quot;GH&quot; }\" length=\"1\"></candidate> <candidate id=\"c32\" index=117 type=\"location\" info=\"{ &quot;coordinates&quot;: &quot;18.0;36.0&quot;, &quot;id&quot;: 378377, &quot;featureClass&quot;: &quot;A&quot;, &quot;featureCode&quot;: &quot;ADM1H&quot;, &quot;countryCode&quot;: &quot;SD&quot; }\" length=\"1\"></candidate> <candidate id=\"c33\" index=117 type=\"location\" info=\"{ &quot;coordinates&quot;: &quot;19.31667;-81.13333&quot;, &quot;id&quot;: 8689197, &quot;featureClass&quot;: &quot;A&quot;, &quot;featureCode&quot;: &quot;ADM1H&quot;, &quot;countryCode&quot;: &quot;KY&quot; }\" length=\"1\"></candidate> <candidate id=\"c34\" index=117 type=\"location\" info=\"{ &quot;coordinates&quot;: &quot;-18.5;180.0&quot;, &quot;id&quot;: 4036647, &quot;featureClass&quot;: &quot;A&quot;, &quot;featureCode&quot;: &quot;ADM1&quot;, &quot;countryCode&quot;: &quot;FJ&quot; }\" length=\"1\"></candidate> <candidate id=\"c35\" index=117 type=\"location\" info=\"{ &quot;coordinates&quot;: &quot;22.95;50.15&quot;, &quot;id&quot;: 108241, &quot;featureClass&quot;: &quot;A&quot;, &quot;featureCode&quot;: &quot;ADM1&quot;, &quot;countryCode&quot;: &quot;SA&quot; }\" length=\"1\"></candidate> <candidate id=\"c36\" index=117 type=\"location\" info=\"{ &quot;coordinates&quot;: &quot;14.1154;39.58699&quot;, &quot;id&quot;: 7869879, &quot;featureClass&quot;: &quot;A&quot;, &quot;featureCode&quot;: &quot;ADM2&quot;, &quot;countryCode&quot;: &quot;ET&quot; }\" length=\"1\"></candidate> <candidate id=\"c37\" index=117 type=\"location\" info=\"{ &quot;coordinates&quot;: &quot;0.0;38.0&quot;, &quot;id&quot;: 400741, &quot;featureClass&quot;: &quot;A&quot;, &quot;featureCode&quot;: &quot;ADM1H&quot;, &quot;countryCode&quot;: &quot;KE&quot; }\" length=\"1\"></candidate> <token id=\"t117\"> Eastern </token> <token id=\"t118\"> European </token> <token id=\"t119\"> country </token> <token id=\"t120\"> seeks </token> <token id=\"t121\"> alternative </token> <token id=\"t122\"> source </token> <token id=\"t123\"> markets </token> <token id=\"t124\"> for </token> <token id=\"t125\"> beef </token> <token id=\"t126\"> after </token> <token id=\"t127\"> the </token> <token id=\"t128\"> banning </token> <token id=\"t129\"> of </token> <token id=\"t130\"> food </token> <token id=\"t131\"> imports </token> <token id=\"t132\"> from </token> <token id=\"t133\"> the </token> <candidate id=\"c38\" index=134 type=\"location\" info=\"{ &quot;coordinates&quot;: &quot;64.75;-21.83333&quot;, &quot;id&quot;: 3426184, &quot;featureClass&quot;: &quot;A&quot;, &quot;featureCode&quot;: &quot;ADM1&quot;, &quot;countryCode&quot;: &quot;IS&quot; }\" length=\"1\"></candidate> <candidate id=\"c39\" index=134 type=\"location\" info=\"{ &quot;coordinates&quot;: &quot;-6.16667;39.25&quot;, &quot;id&quot;: 155356, &quot;featureClass&quot;: &quot;A&quot;, &quot;featureCode&quot;: &quot;ADM2&quot;, &quot;countryCode&quot;: &quot;TZ&quot; }\" length=\"1\"></candidate> <candidate id=\"c40\" index=134 type=\"location\" info=\"{ &quot;coordinates&quot;: &quot;5.5;10.66667&quot;, &quot;id&quot;: 2222934, &quot;featureClass&quot;: &quot;A&quot;, &quot;featureCode&quot;: &quot;ADM1&quot;, &quot;countryCode&quot;: &quot;CM&quot; }\" length=\"1\"></candidate> <token id=\"t134\"> West </token> <token id=\"t135\"> . </token> <token id=\"t136\"> <br /> </token> <token id=\"t137\"> The </token> <token id=\"t138\"> minister </token> <token id=\"t139\"> said </token> <token id=\"t140\"> the </token> <token id=\"t141\"> Russian </token> <token id=\"t142\"> investment </token> <token id=\"t143\"> could </token> <token id=\"t144\"> partner </token> <token id=\"t145\"> Zimbabwean </token> <token id=\"t146\"> state </token> <token id=\"t147\"> or </token> <token id=\"t148\"> private </token> <token id=\"t149\"> companies </token> <token id=\"t150\"> . </token> <token id=\"t151\"> <br /> </token> <candidate id=\"c41\" index=152 type=\"location\" info=\"{ &quot;coordinates&quot;: &quot;-19.0;29.75&quot;, &quot;id&quot;: 878675, &quot;featureClass&quot;: &quot;A&quot;, &quot;featureCode&quot;: &quot;PCLI&quot;, &quot;countryCode&quot;: &quot;ZW&quot; }\" length=\"1\"></candidate> <token id=\"t152\"> Zimbabwe </token> <token id=\"t153\"> 's </token> <token id=\"t154\"> national </token> <candidate id=\"c42\" index=155 type=\"host\" info=\"null\" length=\"1\"></candidate> <token id=\"t155\"> cattle </token> <token id=\"t156\"> herd </token> <token id=\"t157\"> is </token> <token id=\"t158\"> estimated </token> <token id=\"t159\"> to </token> <token id=\"t160\"> be </token> <token id=\"t161\"> at </token> <candidate id=\"c43\" index=162 type=\"number\" info=\"null\" length=\"1\"></candidate> <token id=\"t162\"> 5.36 </token> <candidate id=\"c44\" index=163 type=\"number\" info=\"null\" length=\"1\"></candidate> <token id=\"t163\"> million </token> <token id=\"t164\"> . </token> <token id=\"t165\"> The </token> <token id=\"t166\"> government </token> <token id=\"t167\"> is </token> <token id=\"t168\"> targeting </token> <token id=\"t169\"> to </token> <token id=\"t170\"> raise </token> <token id=\"t171\"> the </token> <token id=\"t172\"> figure </token> <token id=\"t173\"> to </token> <candidate id=\"c45\" index=174 type=\"number\" info=\"null\" length=\"1\"></candidate> <token id=\"t174\"> 6 </token> <candidate id=\"c46\" index=175 type=\"number\" info=\"null\" length=\"1\"></candidate> <token id=\"t175\"> million </token> <token id=\"t176\"> . </token> <token id=\"t177\"> <br /> </token> <token id=\"t178\"> Livestock </token> <token id=\"t179\"> production </token> <token id=\"t180\"> in </token> <candidate id=\"c47\" index=181 type=\"location\" info=\"{ &quot;coordinates&quot;: &quot;-19.0;29.75&quot;, &quot;id&quot;: 878675, &quot;featureClass&quot;: &quot;A&quot;, &quot;featureCode&quot;: &quot;PCLI&quot;, &quot;countryCode&quot;: &quot;ZW&quot; }\" length=\"1\"></candidate> <token id=\"t181\"> Zimbabwe </token> <token id=\"t182\"> is </token> <token id=\"t183\"> mainly </token> <token id=\"t184\"> centred </token> <token id=\"t185\"> on </token> <token id=\"t186\"> beef </token> <token id=\"t187\"> , </token> <token id=\"t188\"> pork </token> <token id=\"t189\"> , </token> <token id=\"t190\"> milk </token> <token id=\"t191\"> and </token> <token id=\"t192\"> poultry </token> <token id=\"t193\"> industries </token> <token id=\"t194\"> . </token> <token id=\"t195\"> <br /> </token> <candidate id=\"c48\" index=196 type=\"location\" info=\"{ &quot;coordinates&quot;: &quot;-19.0;29.75&quot;, &quot;id&quot;: 878675, &quot;featureClass&quot;: &quot;A&quot;, &quot;featureCode&quot;: &quot;PCLI&quot;, &quot;countryCode&quot;: &quot;ZW&quot; }\" length=\"1\"></candidate> <token id=\"t196\"> Zimbabwe </token> <token id=\"t197\"> used </token> <token id=\"t198\"> to </token> <token id=\"t199\"> rake </token> <token id=\"t200\"> in </token> <candidate id=\"c49\" index=201 type=\"number\" info=\"null\" length=\"1\"></candidate> <token id=\"t201\"> millions </token> <token id=\"t202\"> of </token> <token id=\"t203\"> dollars </token> <token id=\"t204\"> yearly </token> <token id=\"t205\"> through </token> <token id=\"t206\"> beef </token> <token id=\"t207\"> exports </token> <token id=\"t208\"> to </token> <token id=\"t209\"> the </token> <candidate id=\"c50\" index=210 type=\"location\" info=\"{ &quot;coordinates&quot;: &quot;50.83857;4.37599&quot;, &quot;id&quot;: 6695072, &quot;featureClass&quot;: &quot;A&quot;, &quot;featureCode&quot;: &quot;ZN&quot;, &quot;countryCode&quot;: &quot;&quot; }\" length=\"2\"></candidate> <token id=\"t210\"> European </token> <candidate id=\"c51\" index=211 type=\"location\" info=\"{ &quot;coordinates&quot;: &quot;34.83401;-83.99076&quot;, &quot;id&quot;: 4227781, &quot;featureClass&quot;: &quot;A&quot;, &quot;featureCode&quot;: &quot;ADM2&quot;, &quot;countryCode&quot;: &quot;US&quot; }\" length=\"1\"></candidate> <candidate id=\"c52\" index=211 type=\"location\" info=\"{ &quot;coordinates&quot;: &quot;-32.83333;-62.75&quot;, &quot;id&quot;: 3833419, &quot;featureClass&quot;: &quot;A&quot;, &quot;featureCode&quot;: &quot;ADM2&quot;, &quot;countryCode&quot;: &quot;AR&quot; }\" length=\"1\"></candidate> <candidate id=\"c53\" index=211 type=\"location\" info=\"{ &quot;coordinates&quot;: &quot;13.55;-87.9&quot;, &quot;id&quot;: 3584767, &quot;featureClass&quot;: &quot;A&quot;, &quot;featureCode&quot;: &quot;ADM1&quot;, &quot;countryCode&quot;: &quot;SV&quot; }\" length=\"1\"></candidate> <token id=\"t211\"> Union </token> <token id=\"t212\"> but </token> <token id=\"t213\"> the </token> <token id=\"t214\"> country </token> <token id=\"t215\"> 's </token> <token id=\"t216\"> beef </token> <token id=\"t217\"> industry </token> <token id=\"t218\"> has </token> <token id=\"t219\"> been </token> <token id=\"t220\"> struggling </token> <token id=\"t221\"> for </token> <token id=\"t222\"> over </token> <token id=\"t223\"> a </token> <token id=\"t224\"> decade </token> <token id=\"t225\"> since </token> <token id=\"t226\"> the </token> <token id=\"t227\"> EU </token> <token id=\"t228\"> banned </token> <token id=\"t229\"> meat </token> <token id=\"t230\"> imports </token> <token id=\"t231\"> from </token> <candidate id=\"c54\" index=232 type=\"location\" info=\"{ &quot;coordinates&quot;: &quot;-19.0;29.75&quot;, &quot;id&quot;: 878675, &quot;featureClass&quot;: &quot;A&quot;, &quot;featureCode&quot;: &quot;PCLI&quot;, &quot;countryCode&quot;: &quot;ZW&quot; }\" length=\"1\"></candidate> <token id=\"t232\"> Zimbabwe </token> <token id=\"t233\"> due </token> <token id=\"t234\"> to </token> <token id=\"t235\"> the </token> <token id=\"t236\"> outbreak </token> <token id=\"t237\"> of </token> <token id=\"t238\"> the </token> <candidate id=\"c55\" index=239 type=\"disease\" info=\"null\" length=\"2\"></candidate> <token id=\"t239\"> foot-and-mouth </token> <token id=\"t240\"> disease </token> <token id=\"t241\"> . </token> <token id=\"t242\"> <br /> </token> <token id=\"t243\"> Before </token> <token id=\"t244\"> the </token> <candidate id=\"c56\" index=245 type=\"location\" info=\"{ &quot;coordinates&quot;: &quot;38.49457;43.38323&quot;, &quot;id&quot;: 298117, &quot;featureClass&quot;: &quot;P&quot;, &quot;featureCode&quot;: &quot;PPLA&quot;, &quot;countryCode&quot;: &quot;TR&quot; }\" length=\"1\"></candidate> <token id=\"t245\"> ban </token> <token id=\"t246\"> , </token> <token id=\"t247\"> the </token> <token id=\"t248\"> country </token> <token id=\"t249\"> also </token> <token id=\"t250\"> exported </token> <token id=\"t251\"> beef </token> <token id=\"t252\"> to </token> <candidate id=\"c57\" index=253 type=\"location\" info=\"{ &quot;coordinates&quot;: &quot;28.0;17.0&quot;, &quot;id&quot;: 2215636, &quot;featureClass&quot;: &quot;A&quot;, &quot;featureCode&quot;: &quot;PCLI&quot;, &quot;countryCode&quot;: &quot;LY&quot; }\" length=\"1\"></candidate> <token id=\"t253\"> Libya </token> <token id=\"t254\"> , </token> <token id=\"t255\"> the </token> <candidate id=\"c58\" index=256 type=\"location\" info=\"{ &quot;coordinates&quot;: &quot;-2.5;23.5&quot;, &quot;id&quot;: 203312, &quot;featureClass&quot;: &quot;A&quot;, &quot;featureCode&quot;: &quot;PCLI&quot;, &quot;countryCode&quot;: &quot;CD&quot; }\" length=\"4\"></candidate> <token id=\"t256\"> Democratic </token> <token id=\"t257\"> Republic </token> <token id=\"t258\"> of </token> <candidate id=\"c59\" index=259 type=\"location\" info=\"{ &quot;coordinates&quot;: &quot;-1.0;15.5&quot;, &quot;id&quot;: 2260494, &quot;featureClass&quot;: &quot;A&quot;, &quot;featureCode&quot;: &quot;PCLI&quot;, &quot;countryCode&quot;: &quot;CG&quot; }\" length=\"1\"></candidate> <candidate id=\"c60\" index=259 type=\"location\" info=\"{ &quot;coordinates&quot;: &quot;-2.5;23.5&quot;, &quot;id&quot;: 203312, &quot;featureClass&quot;: &quot;A&quot;, &quot;featureCode&quot;: &quot;PCLI&quot;, &quot;countryCode&quot;: &quot;CD&quot; }\" length=\"1\"></candidate> <candidate id=\"c61\" index=259 type=\"location\" info=\"{ &quot;coordinates&quot;: &quot;-7.79578;-36.63487&quot;, &quot;id&quot;: 6320312, &quot;featureClass&quot;: &quot;A&quot;, &quot;featureCode&quot;: &quot;ADM2&quot;, &quot;countryCode&quot;: &quot;BR&quot; }\" length=\"1\"></candidate> <token id=\"t259\"> Congo </token> <token id=\"t260\"> , </token> <candidate id=\"c62\" index=261 type=\"location\" info=\"{ &quot;coordinates&quot;: &quot;-29.0;24.0&quot;, &quot;id&quot;: 953987, &quot;featureClass&quot;: &quot;A&quot;, &quot;featureCode&quot;: &quot;PCLI&quot;, &quot;countryCode&quot;: &quot;ZA&quot; }\" length=\"2\"></candidate> <token id=\"t261\"> South </token> <candidate id=\"c63\" index=262 type=\"location\" info=\"{ &quot;coordinates&quot;: &quot;36.86877;10.33256&quot;, &quot;id&quot;: 8354636, &quot;featureClass&quot;: &quot;A&quot;, &quot;featureCode&quot;: &quot;ADM3H&quot;, &quot;countryCode&quot;: &quot;TN&quot; }\" length=\"1\"></candidate> <token id=\"t262\"> Africa </token> <token id=\"t263\"> and </token> <candidate id=\"c64\" index=264 type=\"location\" info=\"{ &quot;coordinates&quot;: &quot;2.5;112.5&quot;, &quot;id&quot;: 1733045, &quot;featureClass&quot;: &quot;A&quot;, &quot;featureCode&quot;: &quot;PCLI&quot;, &quot;countryCode&quot;: &quot;MY&quot; }\" length=\"1\"></candidate> <token id=\"t264\"> Malaysia </token> <token id=\"t265\"> . </token> <token id=\"t266\"> Xhinua </token> <token id=\"t267\"> <br /> </token> <token id=\"t268\"> <br /> </token>","publication_date":"2015-01-05","id":76,"title":"Russia eyes beef from Zimbabwe","url":"http://nehandaradio.com/2015/01/05/russia-eyes-beef-zimbabwe/","content":"\n Russian investors have expressed keen interest in Zimbabwe’s livestock sector and may soon start importing beef from the Southern African country, a senior government minister has said.\nAgriculture Minister Joseph Made\nThe state owned Herald newspaper on Monday quoted Zimbabwe’s Agriculture Minister Joseph Made saying areas that Russians will explore include manufacturing of vaccines and medicines for livestock, infrastructure as well as investing in new technology.\n“Very soon we will have a delegation from Russia, exclusively for the livestock sector and it is going to be wide ranging,” the minister said.\nZimbabwe is looking at exporting beef to Russia as the Eastern European country seeks alternative source markets for beef after the banning of food imports from the West. \nThe minister said the Russian investment could partner Zimbabwean state or private companies.\nZimbabwe’s national cattle herd is estimated to be at 5.36 million. The government is targeting to raise the figure to 6 million.\nLivestock production in Zimbabwe is mainly centred on beef, pork, milk and poultry industries.\nZimbabwe used to rake in millions of dollars yearly through beef exports to the European Union but the country’s beef industry has been struggling for over a decade since the EU banned meat imports from Zimbabwe due to the outbreak of the foot-and-mouth disease.\nBefore the ban, the country also exported beef to Libya, the Democratic Republic of Congo, South Africa and Malaysia. Xhinua\n \n \n \n","candidateLabels":[]}
