# Supplementary material for: Web monitoring of emerging animal infectious diseases integrated in the French Animal Health Epidemic Intelligence System
Source: PLoS One. 2018 Aug 3;13(8):e0199960. doi: 10.1371/journal.pone.0199960 (PMC6075742; doi:10.1371/journal.pone.0199960)
Supplement: S1 Dataset — Dataset of news reports in English language used to evaluate and train the information extraction module of PADI-web (http://epia.clermont.inra.fr/vsi). This dataset is composed of 532 news reports (in JSON), with information about the report itself (publication date, title, content, url), as well as processing information related to the information extraction process (candidates for extraction information, correct or incorrect labels for each candidate). The named entity candidates (locations, diseases, hosts, dates, number of cases) are manually labelled in each article. Data are shared under a CC BY license and are freely available for download at: https://dataverse.cirad.fr/dataset.xhtml?persistentId=doi:10.18167/DVN1/KMTIFG. (GZ) [file pone.0199960.s001.gz › articles/113.json]

{"reports":[17420],"tagged_content":"<token id=\"t0\"> Researchers </token> <token id=\"t1\"> in </token> <candidate id=\"c1\" index=2 type=\"location\" info=\"{ &quot;coordinates&quot;: &quot;35.0;105.0&quot;, &quot;id&quot;: 1814991, &quot;featureClass&quot;: &quot;A&quot;, &quot;featureCode&quot;: &quot;PCLI&quot;, &quot;countryCode&quot;: &quot;CN&quot; }\" length=\"1\"></candidate> <candidate id=\"c2\" index=2 type=\"location\" info=\"{ &quot;coordinates&quot;: &quot;25.51224;-99.00457&quot;, &quot;id&quot;: 8582434, &quot;featureClass&quot;: &quot;A&quot;, &quot;featureCode&quot;: &quot;ADM2&quot;, &quot;countryCode&quot;: &quot;MX&quot; }\" length=\"1\"></candidate> <token id=\"t2\"> China </token> <token id=\"t3\"> said </token> <token id=\"t4\"> on </token> <candidate id=\"c3\" index=5 type=\"date\" info=\"2013-05-22\" length=\"1\"></candidate> <token id=\"t5\"> Wednesday </token> <token id=\"t6\"> that </token> <token id=\"t7\"> a </token> <token id=\"t8\"> trial </token> <token id=\"t9\"> vaccine </token> <token id=\"t10\"> provided </token> <token id=\"t11\"> `` </token> <token id=\"t12\"> significant </token> <token id=\"t13\"> '' </token> <token id=\"t14\"> protection </token> <token id=\"t15\"> against </token> <token id=\"t16\"> a </token> <token id=\"t17\"> virus </token> <token id=\"t18\"> that </token> <token id=\"t19\"> can </token> <token id=\"t20\"> cause </token> <token id=\"t21\"> potentially </token> <token id=\"t22\"> deadly </token> <token id=\"t23\"> hand </token> <token id=\"t24\"> , </token> <candidate id=\"c4\" index=25 type=\"disease\" info=\"null\" length=\"4\"></candidate> <token id=\"t25\"> foot </token> <token id=\"t26\"> and </token> <token id=\"t27\"> mouth </token> <token id=\"t28\"> disease </token> <token id=\"t29\"> ( </token> <token id=\"t30\"> HFMD </token> <token id=\"t31\"> ) </token> <token id=\"t32\"> in </token> <token id=\"t33\"> children </token> <token id=\"t34\"> . </token> <token id=\"t35\"> <br /> </token> <token id=\"t36\"> In </token> <token id=\"t37\"> the </token> <token id=\"t38\"> final </token> <token id=\"t39\"> testing </token> <token id=\"t40\"> phase </token> <token id=\"t41\"> , </token> <token id=\"t42\"> the </token> <token id=\"t43\"> vaccine </token> <token id=\"t44\"> proved </token> <candidate id=\"c5\" index=45 type=\"number\" info=\"null\" length=\"1\"></candidate> <token id=\"t45\"> 90 </token> <token id=\"t46\"> per </token> <token id=\"t47\"> cent </token> <token id=\"t48\"> effective </token> <token id=\"t49\"> , </token> <token id=\"t50\"> providing </token> <token id=\"t51\"> protection </token> <token id=\"t52\"> for </token> <token id=\"t53\"> at </token> <token id=\"t54\"> least </token> <candidate id=\"c6\" index=55 type=\"number\" info=\"null\" length=\"1\"></candidate> <token id=\"t55\"> 12 </token> <token id=\"t56\"> months </token> <token id=\"t57\"> against </token> <token id=\"t58\"> HFMD </token> <token id=\"t59\"> caused </token> <token id=\"t60\"> by </token> <token id=\"t61\"> the </token> <token id=\"t62\"> enterovirus </token> <candidate id=\"c7\" index=63 type=\"number\" info=\"null\" length=\"1\"></candidate> <token id=\"t63\"> 71 </token> <token id=\"t64\"> ( </token> <token id=\"t65\"> EV71 </token> <token id=\"t66\"> ) </token> <token id=\"t67\"> , </token> <token id=\"t68\"> said </token> <token id=\"t69\"> a </token> <token id=\"t70\"> study </token> <token id=\"t71\"> published </token> <token id=\"t72\"> in </token> <token id=\"t73\"> The </token> <token id=\"t74\"> Lancet </token> <token id=\"t75\"> . </token> <token id=\"t76\"> <br /> </token> <token id=\"t77\"> Since </token> <token id=\"t78\"> it </token> <token id=\"t79\"> was </token> <token id=\"t80\"> discovered </token> <token id=\"t81\"> in </token> <candidate id=\"c8\" index=82 type=\"number\" info=\"null\" length=\"1\"></candidate> <candidate id=\"c9\" index=82 type=\"date\" info=\"1969\" length=\"1\"></candidate> <token id=\"t82\"> 1969 </token> <token id=\"t83\"> , </token> <token id=\"t84\"> EV71 </token> <token id=\"t85\"> has </token> <token id=\"t86\"> caused </token> <token id=\"t87\"> major </token> <token id=\"t88\"> outbreaks </token> <token id=\"t89\"> of </token> <token id=\"t90\"> HFMD </token> <token id=\"t91\"> around </token> <token id=\"t92\"> the </token> <token id=\"t93\"> world </token> <token id=\"t94\"> , </token> <token id=\"t95\"> affecting </token> <token id=\"t96\"> mostly </token> <token id=\"t97\"> children </token> <token id=\"t98\"> and </token> <token id=\"t99\"> mainly </token> <token id=\"t100\"> in </token> <candidate id=\"c10\" index=101 type=\"location\" info=\"{ &quot;coordinates&quot;: &quot;-12.79673;-76.51124&quot;, &quot;id&quot;: 8350058, &quot;featureClass&quot;: &quot;A&quot;, &quot;featureCode&quot;: &quot;ADM3&quot;, &quot;countryCode&quot;: &quot;PE&quot; }\" length=\"1\"></candidate> <candidate id=\"c11\" index=101 type=\"location\" info=\"{ &quot;coordinates&quot;: &quot;37.93682;27.34353&quot;, &quot;id&quot;: 8378482, &quot;featureClass&quot;: &quot;A&quot;, &quot;featureCode&quot;: &quot;ADM1H&quot;, &quot;countryCode&quot;: &quot;TR&quot; }\" length=\"1\"></candidate> <candidate id=\"c12\" index=101 type=\"location\" info=\"{ &quot;coordinates&quot;: &quot;9.56667;122.6&quot;, &quot;id&quot;: 1711613, &quot;featureClass&quot;: &quot;A&quot;, &quot;featureCode&quot;: &quot;ADM3&quot;, &quot;countryCode&quot;: &quot;PH&quot; }\" length=\"1\"></candidate> <token id=\"t101\"> Asia </token> <token id=\"t102\"> . </token> <token id=\"t103\"> <br /> </token> <token id=\"t104\"> HFMD </token> <token id=\"t105\"> caused </token> <token id=\"t106\"> by </token> <token id=\"t107\"> EV71 </token> <token id=\"t108\"> has </token> <token id=\"t109\"> caused </token> <token id=\"t110\"> more </token> <token id=\"t111\"> than </token> <candidate id=\"c13\" index=112 type=\"number\" info=\"null\" length=\"1\"></candidate> <token id=\"t112\"> 2,000 </token> <token id=\"t113\"> deaths </token> <token id=\"t114\"> out </token> <token id=\"t115\"> of </token> <token id=\"t116\"> about </token> <candidate id=\"c14\" index=117 type=\"number\" info=\"null\" length=\"1\"></candidate> <token id=\"t117\"> six </token> <candidate id=\"c15\" index=118 type=\"number\" info=\"null\" length=\"1\"></candidate> <token id=\"t118\"> million </token> <token id=\"t119\"> infections </token> <token id=\"t120\"> , </token> <token id=\"t121\"> mainly </token> <token id=\"t122\"> of </token> <token id=\"t123\"> children </token> <token id=\"t124\"> , </token> <token id=\"t125\"> in </token> <candidate id=\"c16\" index=126 type=\"date\" info=\"200\" length=\"3\"></candidate> <token id=\"t126\"> the </token> <token id=\"t127\"> past </token> <token id=\"t128\"> decade </token> <token id=\"t129\"> , </token> <token id=\"t130\"> said </token> <token id=\"t131\"> the </token> <token id=\"t132\"> study </token> <token id=\"t133\"> 's </token> <token id=\"t134\"> authors </token> <token id=\"t135\"> . </token> <token id=\"t136\"> <br /> </token> <token id=\"t137\"> It </token> <token id=\"t138\"> can </token> <token id=\"t139\"> also </token> <token id=\"t140\"> cause </token> <token id=\"t141\"> other </token> <token id=\"t142\"> , </token> <token id=\"t143\"> more </token> <token id=\"t144\"> severe </token> <token id=\"t145\"> diseases </token> <token id=\"t146\"> in </token> <token id=\"t147\"> young </token> <token id=\"t148\"> children </token> <token id=\"t149\"> , </token> <token id=\"t150\"> such </token> <token id=\"t151\"> as </token> <token id=\"t152\"> meningitis </token> <token id=\"t153\"> and </token> <token id=\"t154\"> encephalitis </token> <token id=\"t155\"> . </token> <token id=\"t156\"> <br /> </token> <token id=\"t157\"> The </token> <token id=\"t158\"> candidate </token> <token id=\"t159\"> vaccine </token> <token id=\"t160\"> was </token> <token id=\"t161\"> tested </token> <token id=\"t162\"> in </token> <token id=\"t163\"> a </token> <token id=\"t164\"> trial </token> <token id=\"t165\"> with </token> <token id=\"t166\"> more </token> <token id=\"t167\"> than </token> <candidate id=\"c17\" index=168 type=\"number\" info=\"null\" length=\"1\"></candidate> <token id=\"t168\"> 10,000 </token> <token id=\"t169\"> healthy </token> <token id=\"t170\"> children </token> <token id=\"t171\"> from </token> <candidate id=\"c18\" index=172 type=\"number\" info=\"null\" length=\"1\"></candidate> <token id=\"t172\"> six </token> <token id=\"t173\"> to </token> <candidate id=\"c19\" index=174 type=\"number\" info=\"null\" length=\"1\"></candidate> <token id=\"t174\"> 35 </token> <token id=\"t175\"> months </token> <token id=\"t176\"> of </token> <token id=\"t177\"> age </token> <token id=\"t178\"> at </token> <candidate id=\"c20\" index=179 type=\"number\" info=\"null\" length=\"1\"></candidate> <token id=\"t179\"> four </token> <token id=\"t180\"> sites </token> <token id=\"t181\"> across </token> <candidate id=\"c21\" index=182 type=\"location\" info=\"{ &quot;coordinates&quot;: &quot;35.0;105.0&quot;, &quot;id&quot;: 1814991, &quot;featureClass&quot;: &quot;A&quot;, &quot;featureCode&quot;: &quot;PCLI&quot;, &quot;countryCode&quot;: &quot;CN&quot; }\" length=\"1\"></candidate> <candidate id=\"c22\" index=182 type=\"location\" info=\"{ &quot;coordinates&quot;: &quot;25.51224;-99.00457&quot;, &quot;id&quot;: 8582434, &quot;featureClass&quot;: &quot;A&quot;, &quot;featureCode&quot;: &quot;ADM2&quot;, &quot;countryCode&quot;: &quot;MX&quot; }\" length=\"1\"></candidate> <token id=\"t182\"> China </token> <token id=\"t183\"> . </token> <token id=\"t184\"> Half </token> <token id=\"t185\"> of </token> <token id=\"t186\"> the </token> <token id=\"t187\"> children </token> <token id=\"t188\"> were </token> <token id=\"t189\"> given </token> <token id=\"t190\"> the </token> <token id=\"t191\"> vaccine </token> <token id=\"t192\"> and </token> <token id=\"t193\"> half </token> <token id=\"t194\"> a </token> <token id=\"t195\"> placebo </token> <token id=\"t196\"> . </token> <token id=\"t197\"> <br /> </token> <token id=\"t198\"> `` </token> <token id=\"t199\"> The </token> <token id=\"t200\"> vaccine </token> <token id=\"t201\"> was </token> <token id=\"t202\"> well </token> <token id=\"t203\"> tolerated </token> <token id=\"t204\"> , </token> <token id=\"t205\"> '' </token> <token id=\"t206\"> said </token> <token id=\"t207\"> a </token> <token id=\"t208\"> statement </token> <token id=\"t209\"> , </token> <token id=\"t210\"> and </token> <token id=\"t211\"> no </token> <token id=\"t212\"> serious </token> <token id=\"t213\"> side-effects </token> <token id=\"t214\"> were </token> <token id=\"t215\"> noted </token> <token id=\"t216\"> . </token> <token id=\"t217\"> <br /> </token> <token id=\"t218\"> HFMD </token> <token id=\"t219\"> starts </token> <token id=\"t220\"> with </token> <token id=\"t221\"> fever </token> <token id=\"t222\"> , </token> <token id=\"t223\"> painful </token> <token id=\"t224\"> sores </token> <token id=\"t225\"> in </token> <token id=\"t226\"> the </token> <token id=\"t227\"> mouth </token> <token id=\"t228\"> , </token> <token id=\"t229\"> and </token> <token id=\"t230\"> a </token> <token id=\"t231\"> rash </token> <token id=\"t232\"> of </token> <token id=\"t233\"> blisters </token> <token id=\"t234\"> on </token> <token id=\"t235\"> the </token> <token id=\"t236\"> hands </token> <token id=\"t237\"> , </token> <token id=\"t238\"> feet </token> <token id=\"t239\"> and </token> <token id=\"t240\"> buttocks </token> <token id=\"t241\"> , </token> <token id=\"t242\"> followed </token> <token id=\"t243\"> in </token> <token id=\"t244\"> some </token> <token id=\"t245\"> cases </token> <token id=\"t246\"> by </token> <token id=\"t247\"> more </token> <token id=\"t248\"> serious </token> <token id=\"t249\"> neurological </token> <token id=\"t250\"> , </token> <token id=\"t251\"> cardiovascular </token> <token id=\"t252\"> and </token> <token id=\"t253\"> breathing </token> <token id=\"t254\"> problems </token> <token id=\"t255\"> . </token> <token id=\"t256\"> <br /> </token> <candidate id=\"c23\" index=257 type=\"location\" info=\"{ &quot;coordinates&quot;: &quot;37.35405;-82.95413&quot;, &quot;id&quot;: 4297180, &quot;featureClass&quot;: &quot;A&quot;, &quot;featureCode&quot;: &quot;ADM2&quot;, &quot;countryCode&quot;: &quot;US&quot; }\" length=\"1\"></candidate> <token id=\"t257\"> Not </token> <token id=\"t258\"> to </token> <token id=\"t259\"> be </token> <token id=\"t260\"> confused </token> <token id=\"t261\"> with </token> <candidate id=\"c24\" index=262 type=\"disease\" info=\"null\" length=\"2\"></candidate> <token id=\"t262\"> foot-and-mouth </token> <token id=\"t263\"> disease </token> <token id=\"t264\"> in </token> <candidate id=\"c25\" index=265 type=\"host\" info=\"null\" length=\"1\"></candidate> <token id=\"t265\"> cattle </token> <token id=\"t266\"> , </token> <candidate id=\"c26\" index=267 type=\"host\" info=\"null\" length=\"1\"></candidate> <token id=\"t267\"> sheep </token> <token id=\"t268\"> and </token> <candidate id=\"c27\" index=269 type=\"host\" info=\"null\" length=\"1\"></candidate> <token id=\"t269\"> pigs </token> <token id=\"t270\"> , </token> <token id=\"t271\"> HFMD </token> <token id=\"t272\"> is </token> <token id=\"t273\"> spread </token> <token id=\"t274\"> from </token> <token id=\"t275\"> person </token> <token id=\"t276\"> to </token> <token id=\"t277\"> person </token> <token id=\"t278\"> through </token> <token id=\"t279\"> direct </token> <token id=\"t280\"> contact </token> <token id=\"t281\"> . </token> <token id=\"t282\"> <br /> </token> <token id=\"t283\"> No </token> <token id=\"t284\"> vaccine </token> <token id=\"t285\"> yet </token> <token id=\"t286\"> exists </token> <token id=\"t287\"> against </token> <token id=\"t288\"> the </token> <token id=\"t289\"> EV71 </token> <token id=\"t290\"> virus </token> <token id=\"t291\"> . </token> <token id=\"t292\"> <br /> </token> <token id=\"t293\"> The </token> <token id=\"t294\"> study </token> <token id=\"t295\"> authors </token> <token id=\"t296\"> said </token> <token id=\"t297\"> there </token> <token id=\"t298\"> was </token> <token id=\"t299\"> no </token> <token id=\"t300\"> evidence </token> <token id=\"t301\"> their </token> <token id=\"t302\"> trial </token> <token id=\"t303\"> drug </token> <token id=\"t304\"> would </token> <token id=\"t305\"> work </token> <token id=\"t306\"> on </token> <token id=\"t307\"> coxsackievirus </token> <token id=\"t308\"> A16 </token> <token id=\"t309\"> -- </token> <token id=\"t310\"> a </token> <token id=\"t311\"> virus </token> <token id=\"t312\"> that </token> <token id=\"t313\"> often </token> <token id=\"t314\"> circulates </token> <token id=\"t315\"> with </token> <token id=\"t316\"> EV71 </token> <token id=\"t317\"> and </token> <token id=\"t318\"> is </token> <token id=\"t319\"> the </token> <token id=\"t320\"> main </token> <token id=\"t321\"> cause </token> <token id=\"t322\"> of </token> <token id=\"t323\"> HFMD </token> <token id=\"t324\"> , </token> <token id=\"t325\"> though </token> <token id=\"t326\"> in </token> <token id=\"t327\"> a </token> <token id=\"t328\"> milder </token> <token id=\"t329\"> form </token> <token id=\"t330\"> . </token> <token id=\"t331\"> <br /> </token> <token id=\"t332\"> In </token> <token id=\"t333\"> a </token> <token id=\"t334\"> comment </token> <token id=\"t335\"> published </token> <token id=\"t336\"> with </token> <token id=\"t337\"> the </token> <token id=\"t338\"> study </token> <token id=\"t339\"> , </token> <token id=\"t340\"> The </token> <token id=\"t341\"> Lancet </token> <token id=\"t342\"> described </token> <token id=\"t343\"> the </token> <token id=\"t344\"> results </token> <token id=\"t345\"> as </token> <token id=\"t346\"> a </token> <token id=\"t347\"> `` </token> <token id=\"t348\"> notable </token> <token id=\"t349\"> advance </token> <token id=\"t350\"> '' </token> <token id=\"t351\"> but </token> <token id=\"t352\"> said </token> <token id=\"t353\"> it </token> <token id=\"t354\"> was </token> <token id=\"t355\"> limited </token> <token id=\"t356\"> in </token> <token id=\"t357\"> dealing </token> <token id=\"t358\"> exclusively </token> <token id=\"t359\"> with </token> <token id=\"t360\"> the </token> <token id=\"t361\"> C4 </token> <token id=\"t362\"> strain </token> <token id=\"t363\"> of </token> <token id=\"t364\"> EV71 </token> <token id=\"t365\"> which </token> <token id=\"t366\"> is </token> <token id=\"t367\"> predominant </token> <token id=\"t368\"> in </token> <token id=\"t369\"> mainland </token> <candidate id=\"c28\" index=370 type=\"location\" info=\"{ &quot;coordinates&quot;: &quot;35.0;105.0&quot;, &quot;id&quot;: 1814991, &quot;featureClass&quot;: &quot;A&quot;, &quot;featureCode&quot;: &quot;PCLI&quot;, &quot;countryCode&quot;: &quot;CN&quot; }\" length=\"1\"></candidate> <candidate id=\"c29\" index=370 type=\"location\" info=\"{ &quot;coordinates&quot;: &quot;25.51224;-99.00457&quot;, &quot;id&quot;: 8582434, &quot;featureClass&quot;: &quot;A&quot;, &quot;featureCode&quot;: &quot;ADM2&quot;, &quot;countryCode&quot;: &quot;MX&quot; }\" length=\"1\"></candidate> <token id=\"t370\"> China </token> <token id=\"t371\"> . </token> <token id=\"t372\"> <br /> </token> <token id=\"t373\"> It </token> <token id=\"t374\"> is </token> <token id=\"t375\"> thus </token> <token id=\"t376\"> not </token> <token id=\"t377\"> known </token> <token id=\"t378\"> whether </token> <token id=\"t379\"> the </token> <token id=\"t380\"> trial </token> <token id=\"t381\"> vaccine </token> <token id=\"t382\"> would </token> <token id=\"t383\"> also </token> <token id=\"t384\"> work </token> <token id=\"t385\"> on </token> <token id=\"t386\"> regionally </token> <token id=\"t387\"> specific </token> <token id=\"t388\"> strains </token> <token id=\"t389\"> . </token> <token id=\"t390\"> <br /> </token> <token id=\"t391\"> `` </token> <candidate id=\"c30\" index=392 type=\"location\" info=\"{ &quot;coordinates&quot;: &quot;49.74917;4.60889&quot;, &quot;id&quot;: 6453601, &quot;featureClass&quot;: &quot;A&quot;, &quot;featureCode&quot;: &quot;ADM4&quot;, &quot;countryCode&quot;: &quot;FR&quot; }\" length=\"1\"></candidate> <token id=\"t392\"> This </token> <token id=\"t393\"> shortcoming </token> <token id=\"t394\"> affects </token> <token id=\"t395\"> how </token> <token id=\"t396\"> the </token> <token id=\"t397\"> findings </token> <token id=\"t398\"> can </token> <token id=\"t399\"> be </token> <token id=\"t400\"> applied </token> <token id=\"t401\"> to </token> <token id=\"t402\"> other </token> <token id=\"t403\"> countries </token> <token id=\"t404\"> in </token> <candidate id=\"c31\" index=405 type=\"location\" info=\"{ &quot;coordinates&quot;: &quot;-12.79673;-76.51124&quot;, &quot;id&quot;: 8350058, &quot;featureClass&quot;: &quot;A&quot;, &quot;featureCode&quot;: &quot;ADM3&quot;, &quot;countryCode&quot;: &quot;PE&quot; }\" length=\"1\"></candidate> <candidate id=\"c32\" index=405 type=\"location\" info=\"{ &quot;coordinates&quot;: &quot;37.93682;27.34353&quot;, &quot;id&quot;: 8378482, &quot;featureClass&quot;: &quot;A&quot;, &quot;featureCode&quot;: &quot;ADM1H&quot;, &quot;countryCode&quot;: &quot;TR&quot; }\" length=\"1\"></candidate> <candidate id=\"c33\" index=405 type=\"location\" info=\"{ &quot;coordinates&quot;: &quot;9.56667;122.6&quot;, &quot;id&quot;: 1711613, &quot;featureClass&quot;: &quot;A&quot;, &quot;featureCode&quot;: &quot;ADM3&quot;, &quot;countryCode&quot;: &quot;PH&quot; }\" length=\"1\"></candidate> <token id=\"t405\"> Asia </token> <token id=\"t406\"> , </token> <token id=\"t407\"> '' </token> <token id=\"t408\"> said </token> <token id=\"t409\"> the </token> <token id=\"t410\"> journal </token> <token id=\"t411\"> . </token> <token id=\"t412\"> <br /> </token> <token id=\"t413\"> `` </token> <token id=\"t414\"> Future </token> <token id=\"t415\"> studies </token> <token id=\"t416\"> should </token> <token id=\"t417\"> assess </token> <token id=\"t418\"> serum </token> <token id=\"t419\"> immune </token> <token id=\"t420\"> responses </token> <token id=\"t421\"> across </token> <token id=\"t422\"> different </token> <token id=\"t423\"> genogroups </token> <token id=\"t424\"> . </token> <token id=\"t425\"> '' </token> <token id=\"t426\"> <br /> </token> <token id=\"t427\"> The </token> <token id=\"t428\"> comment </token> <token id=\"t429\"> pointed </token> <token id=\"t430\"> out </token> <token id=\"t431\"> that </token> <token id=\"t432\"> the </token> <token id=\"t433\"> youngest </token> <token id=\"t434\"> participants </token> <token id=\"t435\"> in </token> <token id=\"t436\"> the </token> <token id=\"t437\"> study </token> <token id=\"t438\"> were </token> <token id=\"t439\"> vaccinated </token> <token id=\"t440\"> at </token> <token id=\"t441\"> the </token> <token id=\"t442\"> age </token> <token id=\"t443\"> of </token> <candidate id=\"c34\" index=444 type=\"number\" info=\"null\" length=\"1\"></candidate> <token id=\"t444\"> six </token> <token id=\"t445\"> months </token> <token id=\"t446\"> , </token> <token id=\"t447\"> leaving </token> <token id=\"t448\"> younger </token> <token id=\"t449\"> infants </token> <token id=\"t450\"> vulnerable </token> <token id=\"t451\"> to </token> <token id=\"t452\"> EV71 </token> <token id=\"t453\"> infection </token> <token id=\"t454\"> . </token> <token id=\"t455\"> <br /> </token> <token id=\"t456\"> It </token> <token id=\"t457\"> also </token> <token id=\"t458\"> said </token> <token id=\"t459\"> that </token> <token id=\"t460\"> given </token> <token id=\"t461\"> the </token> <token id=\"t462\"> relatively </token> <token id=\"t463\"> low </token> <token id=\"t464\"> mortality </token> <token id=\"t465\"> rate </token> <token id=\"t466\"> from </token> <token id=\"t467\"> EV71 </token> <token id=\"t468\"> infections </token> <token id=\"t469\"> , </token> <token id=\"t470\"> the </token> <token id=\"t471\"> vaccine </token> <token id=\"t472\"> 's </token> <token id=\"t473\"> major </token> <token id=\"t474\"> contribution </token> <token id=\"t475\"> would </token> <token id=\"t476\"> be </token> <token id=\"t477\"> to </token> <token id=\"t478\"> reduce </token> <token id=\"t479\"> hospital </token> <token id=\"t480\"> admissions </token> <token id=\"t481\"> . </token> <token id=\"t482\"> <br /> </token> <token id=\"t483\"> `` </token> <token id=\"t484\"> The </token> <token id=\"t485\"> next </token> <token id=\"t486\"> step </token> <token id=\"t487\"> is </token> <token id=\"t488\"> to </token> <token id=\"t489\"> assess </token> <token id=\"t490\"> the </token> <token id=\"t491\"> appropriateness </token> <token id=\"t492\"> of </token> <token id=\"t493\"> including </token> <token id=\"t494\"> an </token> <token id=\"t495\"> EV71 </token> <token id=\"t496\"> vaccine </token> <token id=\"t497\"> in </token> <candidate id=\"c35\" index=498 type=\"location\" info=\"{ &quot;coordinates&quot;: &quot;35.0;105.0&quot;, &quot;id&quot;: 1814991, &quot;featureClass&quot;: &quot;A&quot;, &quot;featureCode&quot;: &quot;PCLI&quot;, &quot;countryCode&quot;: &quot;CN&quot; }\" length=\"1\"></candidate> <candidate id=\"c36\" index=498 type=\"location\" info=\"{ &quot;coordinates&quot;: &quot;25.51224;-99.00457&quot;, &quot;id&quot;: 8582434, &quot;featureClass&quot;: &quot;A&quot;, &quot;featureCode&quot;: &quot;ADM2&quot;, &quot;countryCode&quot;: &quot;MX&quot; }\" length=\"1\"></candidate> <token id=\"t498\"> China </token> <token id=\"t499\"> 's </token> <token id=\"t500\"> national </token> <token id=\"t501\"> immunisation </token> <token id=\"t502\"> programme </token> <token id=\"t503\"> , </token> <token id=\"t504\"> including </token> <token id=\"t505\"> a </token> <token id=\"t506\"> cost-effectiveness </token> <token id=\"t507\"> analysis </token> <token id=\"t508\"> , </token> <token id=\"t509\"> '' </token> <token id=\"t510\"> the </token> <token id=\"t511\"> journal </token> <token id=\"t512\"> stated </token> <token id=\"t513\"> . </token> <token id=\"t514\"> <br /> </token>","publication_date":"2013-05-28","id":113,"title":"Chinese researchers find vaccine hopes for hand, foot, mouth disease","url":"http://www.scmp.com/news/china/article/1248819/chinese-researchers-find-vaccine-hopes-hand-foot-mouth-disease","content":"Researchers in China said on Wednesday that a trial vaccine provided “significant” protection against a virus that can cause potentially deadly hand, foot and mouth disease (HFMD) in children.\nIn the final testing phase, the vaccine proved 90 per cent effective, providing protection for at least 12 months against HFMD caused by the enterovirus 71 (EV71), said a study published in The Lancet.\nSince it was discovered in 1969, EV71 has caused major outbreaks of HFMD around the world, affecting mostly children and mainly in Asia.\nHFMD caused by EV71 has caused more than 2,000 deaths out of about six million infections, mainly of children, in the past decade, said the study’s authors.\nIt can also cause other, more severe diseases in young children, such as meningitis and encephalitis.\nThe candidate vaccine was tested in a trial with more than 10,000 healthy children from six to 35 months of age at four sites across China. Half of the children were given the vaccine and half a placebo.\n“The vaccine was well tolerated,” said a statement, and no serious side-effects were noted.\nHFMD starts with fever, painful sores in the mouth, and a rash of blisters on the hands, feet and buttocks, followed in some cases by more serious neurological, cardiovascular and breathing problems.\nNot to be confused with foot-and-mouth disease in cattle, sheep and pigs, HFMD is spread from person to person through direct contact.\nNo vaccine yet exists against the EV71 virus.\nThe study authors said there was no evidence their trial drug would work on coxsackievirus A16 – a virus that often circulates with EV71 and is the main cause of HFMD, though in a milder form.\nIn a comment published with the study, The Lancet described the results as a “notable advance” but said it was limited in dealing exclusively with the C4 strain of EV71 which is predominant in mainland China.\nIt is thus not known whether the trial vaccine would also work on regionally specific strains.\n“This shortcoming affects how the findings can be applied to other countries in Asia,” said the journal.\n“Future studies should assess serum immune responses across different genogroups.”\nThe comment pointed out that the youngest participants in the study were vaccinated at the age of six months, leaving younger infants vulnerable to EV71 infection.\nIt also said that given the relatively low mortality rate from EV71 infections, the vaccine’s major contribution would be to reduce hospital admissions.\n“The next step is to assess the appropriateness of including an EV71 vaccine in China’s national immunisation programme, including a cost-effectiveness analysis,” the journal stated.\n","candidateLabels":[]}
