# Supplementary material for: Web monitoring of emerging animal infectious diseases integrated in the French Animal Health Epidemic Intelligence System
Source: PLoS One. 2018 Aug 3;13(8):e0199960. doi: 10.1371/journal.pone.0199960 (PMC6075742; doi:10.1371/journal.pone.0199960)
Supplement: S1 Dataset — Dataset of news reports in English language used to evaluate and train the information extraction module of PADI-web (http://epia.clermont.inra.fr/vsi). This dataset is composed of 532 news reports (in JSON), with information about the report itself (publication date, title, content, url), as well as processing information related to the information extraction process (candidates for extraction information, correct or incorrect labels for each candidate). The named entity candidates (locations, diseases, hosts, dates, number of cases) are manually labelled in each article. Data are shared under a CC BY license and are freely available for download at: https://dataverse.cirad.fr/dataset.xhtml?persistentId=doi:10.18167/DVN1/KMTIFG. (GZ) [file pone.0199960.s001.gz › articles/285.json]

{"reports":[18422,18874],"tagged_content":"<token id=\"t0\"> <br /> </token> <candidate id=\"c1\" index=1 type=\"location\" info=\"{ &quot;coordinates&quot;: &quot;1.0;38.0&quot;, &quot;id&quot;: 192950, &quot;featureClass&quot;: &quot;A&quot;, &quot;featureCode&quot;: &quot;PCLI&quot;, &quot;countryCode&quot;: &quot;KE&quot; }\" length=\"1\"></candidate> <token id=\"t1\"> Kenya </token> <token id=\"t2\"> 's </token> <token id=\"t3\"> Catholic </token> <token id=\"t4\"> Bishops </token> <token id=\"t5\"> are </token> <token id=\"t6\"> calling </token> <token id=\"t7\"> for </token> <token id=\"t8\"> a </token> <token id=\"t9\"> boycott </token> <token id=\"t10\"> of </token> <token id=\"t11\"> an </token> <token id=\"t12\"> upcoming </token> <token id=\"t13\"> mass </token> <token id=\"t14\"> polio </token> <token id=\"t15\"> vaccination </token> <token id=\"t16\"> campaign </token> <token id=\"t17\"> scheduled </token> <token id=\"t18\"> to </token> <token id=\"t19\"> commence </token> <candidate id=\"c2\" index=20 type=\"date\" info=\"2015-07-25\" length=\"1\"></candidate> <token id=\"t20\"> Saturday </token> <token id=\"t21\"> because </token> <token id=\"t22\"> the </token> <token id=\"t23\"> manufacturer </token> <token id=\"t24\"> failed </token> <token id=\"t25\"> to </token> <token id=\"t26\"> provide </token> <token id=\"t27\"> requested </token> <token id=\"t28\"> information </token> <token id=\"t29\"> and </token> <token id=\"t30\"> the </token> <token id=\"t31\"> government </token> <token id=\"t32\"> disregarded </token> <token id=\"t33\"> the </token> <token id=\"t34\"> bishops </token> <token id=\"t35\"> ' </token> <token id=\"t36\"> request </token> <token id=\"t37\"> for </token> <token id=\"t38\"> tests </token> <token id=\"t39\"> , </token> <token id=\"t40\"> according </token> <token id=\"t41\"> to </token> <token id=\"t42\"> a </token> <token id=\"t43\"> National </token> <token id=\"t44\"> Catholic </token> <token id=\"t45\"> Reporter </token> <token id=\"t46\"> report </token> <token id=\"t47\"> . </token> <token id=\"t48\"> <br /> </token> <token id=\"t49\"> Kenya/CIA </token> <token id=\"t50\"> <br /> </token> <token id=\"t51\"> The </token> <token id=\"t52\"> Bishops </token> <token id=\"t53\"> are </token> <token id=\"t54\"> questioning </token> <token id=\"t55\"> the </token> <token id=\"t56\"> safety </token> <token id=\"t57\"> of </token> <token id=\"t58\"> the </token> <token id=\"t59\"> vaccine </token> <token id=\"t60\"> and </token> <token id=\"t61\"> want </token> <token id=\"t62\"> to </token> <token id=\"t63\"> have </token> <token id=\"t64\"> tests </token> <token id=\"t65\"> performed </token> <token id=\"t66\"> on </token> <token id=\"t67\"> it </token> <token id=\"t68\"> . </token> <token id=\"t69\"> <br /> </token> <token id=\"t70\"> As </token> <token id=\"t71\"> you </token> <token id=\"t72\"> may </token> <token id=\"t73\"> recall </token> <token id=\"t74\"> , </token> <token id=\"t75\"> the </token> <candidate id=\"c3\" index=76 type=\"location\" info=\"{ &quot;coordinates&quot;: &quot;1.0;38.0&quot;, &quot;id&quot;: 192950, &quot;featureClass&quot;: &quot;A&quot;, &quot;featureCode&quot;: &quot;PCLI&quot;, &quot;countryCode&quot;: &quot;KE&quot; }\" length=\"1\"></candidate> <token id=\"t76\"> Kenya </token> <token id=\"t77\"> Conference </token> <token id=\"t78\"> of </token> <token id=\"t79\"> Catholic </token> <token id=\"t80\"> Bishops </token> <token id=\"t81\"> ( </token> <token id=\"t82\"> KCCB </token> <token id=\"t83\"> ) </token> <candidate id=\"c4\" index=84 type=\"date\" info=\"2014\" length=\"3\"></candidate> <token id=\"t84\"> late </token> <token id=\"t85\"> last </token> <token id=\"t86\"> year </token> <token id=\"t87\"> opposed </token> <token id=\"t88\"> the </token> <token id=\"t89\"> mass </token> <token id=\"t90\"> tetanus </token> <token id=\"t91\"> vaccination </token> <token id=\"t92\"> program </token> <token id=\"t93\"> in </token> <token id=\"t94\"> the </token> <token id=\"t95\"> country </token> <token id=\"t96\"> due </token> <token id=\"t97\"> to </token> <token id=\"t98\"> claims </token> <token id=\"t99\"> of </token> <token id=\"t100\"> the </token> <token id=\"t101\"> vaccine </token> <token id=\"t102\"> being </token> <token id=\"t103\"> tainted </token> <token id=\"t104\"> with </token> <candidate id=\"c5\" index=105 type=\"location\" info=\"{ &quot;coordinates&quot;: &quot;6.00106;102.20466&quot;, &quot;id&quot;: 7068187, &quot;featureClass&quot;: &quot;A&quot;, &quot;featureCode&quot;: &quot;ADM3&quot;, &quot;countryCode&quot;: &quot;MY&quot; }\" length=\"1\"></candidate> <token id=\"t105\"> Beta </token> <token id=\"t106\"> HCG </token> <token id=\"t107\"> hormone </token> <token id=\"t108\"> . </token> <token id=\"t109\"> <br /> </token> <token id=\"t110\"> The </token> <token id=\"t111\"> opposition </token> <token id=\"t112\"> apparently </token> <token id=\"t113\"> stems </token> <token id=\"t114\"> from </token> <token id=\"t115\"> adverse </token> <token id=\"t116\"> reactions </token> <token id=\"t117\"> noted </token> <token id=\"t118\"> in </token> <candidate id=\"c6\" index=119 type=\"number\" info=\"null\" length=\"1\"></candidate> <token id=\"t119\"> 30 </token> <token id=\"t120\"> children </token> <token id=\"t121\"> with </token> <token id=\"t122\"> an </token> <token id=\"t123\"> antimalarial </token> <token id=\"t124\"> drug </token> <token id=\"t125\"> . </token> <token id=\"t126\"> <br /> </token> <token id=\"t127\"> Kenyan </token> <token id=\"t128\"> health </token> <token id=\"t129\"> officials </token> <token id=\"t130\"> responded </token> <token id=\"t131\"> in </token> <token id=\"t132\"> a </token> <token id=\"t133\"> statement </token> <token id=\"t134\"> : </token> <token id=\"t135\"> <br /> </token> <token id=\"t136\"> `` </token> <token id=\"t137\"> Any </token> <token id=\"t138\"> attempts </token> <token id=\"t139\"> aimed </token> <token id=\"t140\"> at </token> <token id=\"t141\"> mobilizing </token> <token id=\"t142\"> the </token> <token id=\"t143\"> public </token> <token id=\"t144\"> against </token> <token id=\"t145\"> taking </token> <token id=\"t146\"> their </token> <token id=\"t147\"> children </token> <token id=\"t148\"> for </token> <token id=\"t149\"> vaccination </token> <token id=\"t150\"> is </token> <token id=\"t151\"> a </token> <token id=\"t152\"> serious </token> <token id=\"t153\"> violation </token> <token id=\"t154\"> of </token> <token id=\"t155\"> the </token> <token id=\"t156\"> right </token> <token id=\"t157\"> of </token> <token id=\"t158\"> children </token> <token id=\"t159\"> to </token> <token id=\"t160\"> health </token> <token id=\"t161\"> and </token> <token id=\"t162\"> survival </token> <token id=\"t163\"> , </token> <token id=\"t164\"> '' </token> <token id=\"t165\"> said </token> <token id=\"t166\"> Dr. </token> <token id=\"t167\"> Nicholas </token> <token id=\"t168\"> Muraguri </token> <token id=\"t169\"> , </token> <token id=\"t170\"> director </token> <token id=\"t171\"> of </token> <candidate id=\"c7\" index=172 type=\"location\" info=\"{ &quot;coordinates&quot;: &quot;1.0;38.0&quot;, &quot;id&quot;: 192950, &quot;featureClass&quot;: &quot;A&quot;, &quot;featureCode&quot;: &quot;PCLI&quot;, &quot;countryCode&quot;: &quot;KE&quot; }\" length=\"1\"></candidate> <token id=\"t172\"> Kenya </token> <token id=\"t173\"> 's </token> <token id=\"t174\"> Medical </token> <token id=\"t175\"> Services </token> <token id=\"t176\"> , </token> <token id=\"t177\"> in </token> <token id=\"t178\"> the </token> <token id=\"t179\"> statement </token> <token id=\"t180\"> . </token> <token id=\"t181\"> <br /> </token> <token id=\"t182\"> `` </token> <token id=\"t183\"> The </token> <token id=\"t184\"> ministry </token> <token id=\"t185\"> of </token> <token id=\"t186\"> health </token> <token id=\"t187\"> once </token> <token id=\"t188\"> again </token> <token id=\"t189\"> reassures </token> <token id=\"t190\"> the </token> <token id=\"t191\"> public </token> <token id=\"t192\"> of </token> <token id=\"t193\"> the </token> <token id=\"t194\"> safety </token> <token id=\"t195\"> of </token> <token id=\"t196\"> all </token> <token id=\"t197\"> vaccines </token> <token id=\"t198\"> used </token> <token id=\"t199\"> in </token> <candidate id=\"c8\" index=200 type=\"location\" info=\"{ &quot;coordinates&quot;: &quot;1.0;38.0&quot;, &quot;id&quot;: 192950, &quot;featureClass&quot;: &quot;A&quot;, &quot;featureCode&quot;: &quot;PCLI&quot;, &quot;countryCode&quot;: &quot;KE&quot; }\" length=\"1\"></candidate> <token id=\"t200\"> Kenya </token> <token id=\"t201\"> , </token> <token id=\"t202\"> '' </token> <token id=\"t203\"> he </token> <token id=\"t204\"> said </token> <token id=\"t205\"> . </token> <token id=\"t206\"> `` </token> <token id=\"t207\"> I </token> <token id=\"t208\"> therefore </token> <token id=\"t209\"> appeal </token> <token id=\"t210\"> to </token> <token id=\"t211\"> all </token> <token id=\"t212\"> stakeholders </token> <token id=\"t213\"> , </token> <token id=\"t214\"> especially </token> <token id=\"t215\"> the </token> <token id=\"t216\"> leadership </token> <token id=\"t217\"> of </token> <token id=\"t218\"> the </token> <token id=\"t219\"> Catholic </token> <token id=\"t220\"> Church </token> <token id=\"t221\"> , </token> <token id=\"t222\"> to </token> <token id=\"t223\"> continue </token> <token id=\"t224\"> supporting </token> <token id=\"t225\"> '' </token> <token id=\"t226\"> the </token> <token id=\"t227\"> immunization </token> <token id=\"t228\"> campaign </token> <token id=\"t229\"> in </token> <candidate id=\"c9\" index=230 type=\"location\" info=\"{ &quot;coordinates&quot;: &quot;1.0;38.0&quot;, &quot;id&quot;: 192950, &quot;featureClass&quot;: &quot;A&quot;, &quot;featureCode&quot;: &quot;PCLI&quot;, &quot;countryCode&quot;: &quot;KE&quot; }\" length=\"1\"></candidate> <token id=\"t230\"> Kenya </token> <token id=\"t231\"> . </token> <token id=\"t232\"> <br /> </token> <token id=\"t233\"> Subnational </token> <token id=\"t234\"> Immunization </token> <token id=\"t235\"> Days </token> <token id=\"t236\"> ( </token> <token id=\"t237\"> SNIDs </token> <token id=\"t238\"> ) </token> <token id=\"t239\"> are </token> <token id=\"t240\"> planned </token> <token id=\"t241\"> in </token> <candidate id=\"c10\" index=242 type=\"date\" info=\"2014-08\" length=\"1\"></candidate> <token id=\"t242\"> August </token> <token id=\"t243\"> in </token> <candidate id=\"c11\" index=244 type=\"location\" info=\"{ &quot;coordinates&quot;: &quot;1.0;38.0&quot;, &quot;id&quot;: 192950, &quot;featureClass&quot;: &quot;A&quot;, &quot;featureCode&quot;: &quot;PCLI&quot;, &quot;countryCode&quot;: &quot;KE&quot; }\" length=\"1\"></candidate> <token id=\"t244\"> Kenya </token> <token id=\"t245\"> on </token> <candidate id=\"c12\" index=246 type=\"number\" info=\"null\" length=\"1\"></candidate> <token id=\"t246\"> 1 </token> <token id=\"t247\"> -- </token> <candidate id=\"c13\" index=248 type=\"number\" info=\"null\" length=\"1\"></candidate> <token id=\"t248\"> 5 </token> <token id=\"t249\"> and </token> <candidate id=\"c14\" index=250 type=\"number\" info=\"null\" length=\"1\"></candidate> <candidate id=\"c15\" index=250 type=\"date\" info=\"2014-09-29\" length=\"1\"></candidate> <token id=\"t250\"> 29 </token> <token id=\"t251\"> -- </token> <candidate id=\"c16\" index=252 type=\"number\" info=\"null\" length=\"1\"></candidate> <candidate id=\"c17\" index=252 type=\"date\" info=\"2014-09-02\" length=\"2\"></candidate> <token id=\"t252\"> 2 </token> <token id=\"t253\"> September </token> <token id=\"t254\"> . </token> <token id=\"t255\"> <br /> </token> <candidate id=\"c18\" index=256 type=\"location\" info=\"{ &quot;coordinates&quot;: &quot;1.0;38.0&quot;, &quot;id&quot;: 192950, &quot;featureClass&quot;: &quot;A&quot;, &quot;featureCode&quot;: &quot;PCLI&quot;, &quot;countryCode&quot;: &quot;KE&quot; }\" length=\"1\"></candidate> <token id=\"t256\"> Kenya </token> <token id=\"t257\"> reported </token> <token id=\"t258\"> its </token> <token id=\"t259\"> first </token> <token id=\"t260\"> polio </token> <token id=\"t261\"> cases </token> <token id=\"t262\"> in </token> <candidate id=\"c19\" index=263 type=\"number\" info=\"null\" length=\"1\"></candidate> <candidate id=\"c20\" index=263 type=\"date\" info=\"2013\" length=\"1\"></candidate> <token id=\"t263\"> 2013 </token> <token id=\"t264\"> during </token> <token id=\"t265\"> the </token> <candidate id=\"c21\" index=266 type=\"location\" info=\"{ &quot;coordinates&quot;: &quot;48.67603;15.6681&quot;, &quot;id&quot;: 7872898, &quot;featureClass&quot;: &quot;A&quot;, &quot;featureCode&quot;: &quot;ADM3&quot;, &quot;countryCode&quot;: &quot;AT&quot; }\" length=\"1\"></candidate> <candidate id=\"c22\" index=266 type=\"location\" info=\"{ &quot;coordinates&quot;: &quot;52.69607;-0.59201&quot;, &quot;id&quot;: 7301630, &quot;featureClass&quot;: &quot;A&quot;, &quot;featureCode&quot;: &quot;ADM3&quot;, &quot;countryCode&quot;: &quot;GB&quot; }\" length=\"1\"></candidate> <candidate id=\"c23\" index=266 type=\"location\" info=\"{ &quot;coordinates&quot;: &quot;48.71341;15.68712&quot;, &quot;id&quot;: 2775515, &quot;featureClass&quot;: &quot;A&quot;, &quot;featureCode&quot;: &quot;ADM2&quot;, &quot;countryCode&quot;: &quot;AT&quot; }\" length=\"1\"></candidate> <candidate id=\"c24\" index=266 type=\"location\" info=\"{ &quot;coordinates&quot;: &quot;50.05;7.53333&quot;, &quot;id&quot;: 6553907, &quot;featureClass&quot;: &quot;A&quot;, &quot;featureCode&quot;: &quot;ADM4&quot;, &quot;countryCode&quot;: &quot;DE&quot; }\" length=\"1\"></candidate> <candidate id=\"c25\" index=266 type=\"location\" info=\"{ &quot;coordinates&quot;: &quot;47.49279;9.4609&quot;, &quot;id&quot;: 7286111, &quot;featureClass&quot;: &quot;A&quot;, &quot;featureCode&quot;: &quot;ADM3&quot;, &quot;countryCode&quot;: &quot;CH&quot; }\" length=\"1\"></candidate> <candidate id=\"c26\" index=266 type=\"location\" info=\"{ &quot;coordinates&quot;: &quot;57.89579;15.81522&quot;, &quot;id&quot;: 8131669, &quot;featureClass&quot;: &quot;A&quot;, &quot;featureCode&quot;: &quot;ADM3&quot;, &quot;countryCode&quot;: &quot;SE&quot; }\" length=\"1\"></candidate> <token id=\"t266\"> Horn </token> <token id=\"t267\"> of </token> <candidate id=\"c27\" index=268 type=\"location\" info=\"{ &quot;coordinates&quot;: &quot;36.86877;10.33256&quot;, &quot;id&quot;: 8354636, &quot;featureClass&quot;: &quot;A&quot;, &quot;featureCode&quot;: &quot;ADM3H&quot;, &quot;countryCode&quot;: &quot;TN&quot; }\" length=\"1\"></candidate> <token id=\"t268\"> Africa </token> <token id=\"t269\"> outbreak </token> <token id=\"t270\"> . </token> <token id=\"t271\"> These </token> <token id=\"t272\"> were </token> <token id=\"t273\"> the </token> <token id=\"t274\"> first </token> <token id=\"t275\"> cases </token> <token id=\"t276\"> reported </token> <token id=\"t277\"> in </token> <candidate id=\"c28\" index=278 type=\"number\" info=\"null\" length=\"1\"></candidate> <token id=\"t278\"> two </token> <token id=\"t279\"> years </token> <token id=\"t280\"> . </token> <token id=\"t281\"> The </token> <candidate id=\"c29\" index=282 type=\"location\" info=\"{ &quot;coordinates&quot;: &quot;48.67603;15.6681&quot;, &quot;id&quot;: 7872898, &quot;featureClass&quot;: &quot;A&quot;, &quot;featureCode&quot;: &quot;ADM3&quot;, &quot;countryCode&quot;: &quot;AT&quot; }\" length=\"1\"></candidate> <candidate id=\"c30\" index=282 type=\"location\" info=\"{ &quot;coordinates&quot;: &quot;52.69607;-0.59201&quot;, &quot;id&quot;: 7301630, &quot;featureClass&quot;: &quot;A&quot;, &quot;featureCode&quot;: &quot;ADM3&quot;, &quot;countryCode&quot;: &quot;GB&quot; }\" length=\"1\"></candidate> <candidate id=\"c31\" index=282 type=\"location\" info=\"{ &quot;coordinates&quot;: &quot;48.71341;15.68712&quot;, &quot;id&quot;: 2775515, &quot;featureClass&quot;: &quot;A&quot;, &quot;featureCode&quot;: &quot;ADM2&quot;, &quot;countryCode&quot;: &quot;AT&quot; }\" length=\"1\"></candidate> <candidate id=\"c32\" index=282 type=\"location\" info=\"{ &quot;coordinates&quot;: &quot;50.05;7.53333&quot;, &quot;id&quot;: 6553907, &quot;featureClass&quot;: &quot;A&quot;, &quot;featureCode&quot;: &quot;ADM4&quot;, &quot;countryCode&quot;: &quot;DE&quot; }\" length=\"1\"></candidate> <candidate id=\"c33\" index=282 type=\"location\" info=\"{ &quot;coordinates&quot;: &quot;47.49279;9.4609&quot;, &quot;id&quot;: 7286111, &quot;featureClass&quot;: &quot;A&quot;, &quot;featureCode&quot;: &quot;ADM3&quot;, &quot;countryCode&quot;: &quot;CH&quot; }\" length=\"1\"></candidate> <candidate id=\"c34\" index=282 type=\"location\" info=\"{ &quot;coordinates&quot;: &quot;57.89579;15.81522&quot;, &quot;id&quot;: 8131669, &quot;featureClass&quot;: &quot;A&quot;, &quot;featureCode&quot;: &quot;ADM3&quot;, &quot;countryCode&quot;: &quot;SE&quot; }\" length=\"1\"></candidate> <token id=\"t282\"> Horn </token> <token id=\"t283\"> of </token> <candidate id=\"c35\" index=284 type=\"location\" info=\"{ &quot;coordinates&quot;: &quot;36.86877;10.33256&quot;, &quot;id&quot;: 8354636, &quot;featureClass&quot;: &quot;A&quot;, &quot;featureCode&quot;: &quot;ADM3H&quot;, &quot;countryCode&quot;: &quot;TN&quot; }\" length=\"1\"></candidate> <token id=\"t284\"> Africa </token> <token id=\"t285\"> has </token> <token id=\"t286\"> not </token> <token id=\"t287\"> seen </token> <token id=\"t288\"> a </token> <token id=\"t289\"> new </token> <token id=\"t290\"> polio </token> <token id=\"t291\"> case </token> <token id=\"t292\"> in </token> <token id=\"t293\"> nearly </token> <candidate id=\"c36\" index=294 type=\"number\" info=\"null\" length=\"1\"></candidate> <token id=\"t294\"> one </token> <token id=\"t295\"> year </token> <token id=\"t296\"> ( </token> <candidate id=\"c37\" index=297 type=\"location\" info=\"{ &quot;coordinates&quot;: &quot;6.0;48.0&quot;, &quot;id&quot;: 51537, &quot;featureClass&quot;: &quot;A&quot;, &quot;featureCode&quot;: &quot;PCLI&quot;, &quot;countryCode&quot;: &quot;SO&quot; }\" length=\"1\"></candidate> <token id=\"t297\"> Somalia </token> <token id=\"t298\"> in </token> <candidate id=\"c38\" index=299 type=\"date\" info=\"2014-08\" length=\"2\"></candidate> <token id=\"t299\"> August </token> <candidate id=\"c39\" index=300 type=\"number\" info=\"null\" length=\"1\"></candidate> <token id=\"t300\"> 2014 </token> <token id=\"t301\"> ) </token> <token id=\"t302\"> . </token> <token id=\"t303\"> <br /> </token> <candidate id=\"c40\" index=304 type=\"location\" info=\"{ &quot;coordinates&quot;: &quot;52.0;20.0&quot;, &quot;id&quot;: 798544, &quot;featureClass&quot;: &quot;A&quot;, &quot;featureCode&quot;: &quot;PCLI&quot;, &quot;countryCode&quot;: &quot;PL&quot; }\" length=\"1\"></candidate> <token id=\"t304\"> Polio </token> <token id=\"t305\"> is </token> <token id=\"t306\"> caused </token> <token id=\"t307\"> by </token> <token id=\"t308\"> the </token> <token id=\"t309\"> poliovirus </token> <token id=\"t310\"> types </token> <candidate id=\"c41\" index=311 type=\"number\" info=\"null\" length=\"1\"></candidate> <token id=\"t311\"> 1 </token> <token id=\"t312\"> , </token> <candidate id=\"c42\" index=313 type=\"number\" info=\"null\" length=\"1\"></candidate> <token id=\"t313\"> 2 </token> <token id=\"t314\"> and </token> <candidate id=\"c43\" index=315 type=\"number\" info=\"null\" length=\"1\"></candidate> <token id=\"t315\"> 3 </token> <token id=\"t316\"> . </token> <token id=\"t317\"> All </token> <candidate id=\"c44\" index=318 type=\"number\" info=\"null\" length=\"1\"></candidate> <token id=\"t318\"> three </token> <token id=\"t319\"> types </token> <token id=\"t320\"> cause </token> <token id=\"t321\"> paralysis </token> <token id=\"t322\"> , </token> <token id=\"t323\"> with </token> <token id=\"t324\"> wild </token> <token id=\"t325\"> poliovirus </token> <token id=\"t326\"> type </token> <candidate id=\"c45\" index=327 type=\"number\" info=\"null\" length=\"1\"></candidate> <token id=\"t327\"> 1 </token> <token id=\"t328\"> being </token> <token id=\"t329\"> isolated </token> <token id=\"t330\"> from </token> <token id=\"t331\"> paralysis </token> <token id=\"t332\"> cases </token> <token id=\"t333\"> most </token> <token id=\"t334\"> often </token> <token id=\"t335\"> . </token> <token id=\"t336\"> <br /> </token> <candidate id=\"c46\" index=337 type=\"location\" info=\"{ &quot;coordinates&quot;: &quot;49.74917;4.60889&quot;, &quot;id&quot;: 6453601, &quot;featureClass&quot;: &quot;A&quot;, &quot;featureCode&quot;: &quot;ADM4&quot;, &quot;countryCode&quot;: &quot;FR&quot; }\" length=\"1\"></candidate> <token id=\"t337\"> This </token> <token id=\"t338\"> viral </token> <token id=\"t339\"> infection </token> <token id=\"t340\"> is </token> <token id=\"t341\"> primarily </token> <token id=\"t342\"> spread </token> <token id=\"t343\"> from </token> <token id=\"t344\"> person </token> <token id=\"t345\"> to </token> <token id=\"t346\"> person </token> <token id=\"t347\"> through </token> <token id=\"t348\"> the </token> <token id=\"t349\"> fecal-oral </token> <token id=\"t350\"> route </token> <token id=\"t351\"> . </token> <token id=\"t352\"> However </token> <token id=\"t353\"> , </token> <token id=\"t354\"> in </token> <token id=\"t355\"> places </token> <token id=\"t356\"> where </token> <token id=\"t357\"> sanitation </token> <token id=\"t358\"> is </token> <token id=\"t359\"> very </token> <token id=\"t360\"> good </token> <token id=\"t361\"> , </token> <token id=\"t362\"> transmission </token> <token id=\"t363\"> though </token> <token id=\"t364\"> throat </token> <token id=\"t365\"> secretions </token> <token id=\"t366\"> may </token> <token id=\"t367\"> be </token> <token id=\"t368\"> considered </token> <token id=\"t369\"> more </token> <token id=\"t370\"> important </token> <token id=\"t371\"> . </token> <token id=\"t372\"> <br /> </token> <candidate id=\"c47\" index=373 type=\"location\" info=\"{ &quot;coordinates&quot;: &quot;52.0;20.0&quot;, &quot;id&quot;: 798544, &quot;featureClass&quot;: &quot;A&quot;, &quot;featureCode&quot;: &quot;PCLI&quot;, &quot;countryCode&quot;: &quot;PL&quot; }\" length=\"1\"></candidate> <token id=\"t373\"> Polio </token> <token id=\"t374\"> is </token> <token id=\"t375\"> recognized </token> <token id=\"t376\"> in </token> <token id=\"t377\"> about </token> <candidate id=\"c48\" index=378 type=\"number\" info=\"null\" length=\"1\"></candidate> <token id=\"t378\"> 1 </token> <token id=\"t379\"> percent </token> <token id=\"t380\"> of </token> <token id=\"t381\"> infections </token> <token id=\"t382\"> by </token> <token id=\"t383\"> flaccid </token> <token id=\"t384\"> paralysis </token> <token id=\"t385\"> , </token> <token id=\"t386\"> while </token> <token id=\"t387\"> over </token> <candidate id=\"c49\" index=388 type=\"number\" info=\"null\" length=\"1\"></candidate> <token id=\"t388\"> 90 </token> <token id=\"t389\"> percent </token> <token id=\"t390\"> of </token> <token id=\"t391\"> infectionsare </token> <token id=\"t392\"> unapparent </token> <token id=\"t393\"> . </token> <token id=\"t394\"> <br /> </token> <token id=\"t395\"> Paralysis </token> <token id=\"t396\"> of </token> <token id=\"t397\"> poliomyelitis </token> <token id=\"t398\"> is </token> <token id=\"t399\"> usually </token> <token id=\"t400\"> asymmetric </token> <token id=\"t401\"> and </token> <token id=\"t402\"> the </token> <token id=\"t403\"> site </token> <token id=\"t404\"> of </token> <token id=\"t405\"> paralysis </token> <token id=\"t406\"> depends </token> <token id=\"t407\"> on </token> <token id=\"t408\"> the </token> <token id=\"t409\"> location </token> <token id=\"t410\"> of </token> <token id=\"t411\"> nerve </token> <token id=\"t412\"> cell </token> <token id=\"t413\"> destruction </token> <token id=\"t414\"> on </token> <token id=\"t415\"> the </token> <token id=\"t416\"> spinal </token> <token id=\"t417\"> cord </token> <token id=\"t418\"> or </token> <token id=\"t419\"> brain </token> <token id=\"t420\"> stem </token> <token id=\"t421\"> . </token> <token id=\"t422\"> Legs </token> <token id=\"t423\"> are </token> <token id=\"t424\"> affected </token> <token id=\"t425\"> more </token> <token id=\"t426\"> often </token> <token id=\"t427\"> than </token> <token id=\"t428\"> the </token> <token id=\"t429\"> arms </token> <token id=\"t430\"> . </token> <token id=\"t431\"> <br /> </token> <token id=\"t432\"> Paralysis </token> <token id=\"t433\"> of </token> <token id=\"t434\"> the </token> <token id=\"t435\"> respiration </token> <token id=\"t436\"> can </token> <token id=\"t437\"> be </token> <token id=\"t438\"> life </token> <token id=\"t439\"> threatening </token> <token id=\"t440\"> . </token> <token id=\"t441\"> <br /> </token> <candidate id=\"c50\" index=442 type=\"location\" info=\"{ &quot;coordinates&quot;: &quot;50.55;13.63333&quot;, &quot;id&quot;: 3070290, &quot;featureClass&quot;: &quot;A&quot;, &quot;featureCode&quot;: &quot;ADM2&quot;, &quot;countryCode&quot;: &quot;CZ&quot; }\" length=\"1\"></candidate> <candidate id=\"c51\" index=442 type=\"location\" info=\"{ &quot;coordinates&quot;: &quot;41.72778;25.53333&quot;, &quot;id&quot;: 6461051, &quot;featureClass&quot;: &quot;A&quot;, &quot;featureCode&quot;: &quot;ADM3&quot;, &quot;countryCode&quot;: &quot;BG&quot; }\" length=\"1\"></candidate> <token id=\"t442\"> Most </token> <token id=\"t443\"> cases </token> <token id=\"t444\"> of </token> <token id=\"t445\"> polio </token> <token id=\"t446\"> are </token> <token id=\"t447\"> in </token> <token id=\"t448\"> children </token> <token id=\"t449\"> under </token> <token id=\"t450\"> the </token> <token id=\"t451\"> age </token> <token id=\"t452\"> of </token> <candidate id=\"c52\" index=453 type=\"number\" info=\"null\" length=\"1\"></candidate> <token id=\"t453\"> three </token> <token id=\"t454\"> . </token> <token id=\"t455\"> <br /> </token> <token id=\"t456\"> Prevention </token> <token id=\"t457\"> of </token> <token id=\"t458\"> polio </token> <token id=\"t459\"> is </token> <token id=\"t460\"> through </token> <token id=\"t461\"> immunization </token> <token id=\"t462\"> . </token> <token id=\"t463\"> <br /> </token> <token id=\"t464\"> There </token> <token id=\"t465\"> are </token> <candidate id=\"c53\" index=466 type=\"number\" info=\"null\" length=\"1\"></candidate> <token id=\"t466\"> three </token> <token id=\"t467\"> countries </token> <token id=\"t468\"> left </token> <token id=\"t469\"> on </token> <token id=\"t470\"> the </token> <token id=\"t471\"> planet </token> <token id=\"t472\"> that </token> <token id=\"t473\"> have </token> <token id=\"t474\"> not </token> <token id=\"t475\"> succeeded </token> <token id=\"t476\"> in </token> <token id=\"t477\"> interrupting </token> <token id=\"t478\"> polio </token> <token id=\"t479\"> transmission </token> <token id=\"t480\"> and </token> <token id=\"t481\"> are </token> <token id=\"t482\"> considered </token> <token id=\"t483\"> endemic </token> <token id=\"t484\"> : </token> <candidate id=\"c54\" index=485 type=\"location\" info=\"{ &quot;coordinates&quot;: &quot;33.0;66.0&quot;, &quot;id&quot;: 1149361, &quot;featureClass&quot;: &quot;A&quot;, &quot;featureCode&quot;: &quot;PCLI&quot;, &quot;countryCode&quot;: &quot;AF&quot; }\" length=\"1\"></candidate> <token id=\"t485\"> Afghanistan </token> <token id=\"t486\"> , </token> <candidate id=\"c55\" index=487 type=\"location\" info=\"{ &quot;coordinates&quot;: &quot;10.0;8.0&quot;, &quot;id&quot;: 2328926, &quot;featureClass&quot;: &quot;A&quot;, &quot;featureCode&quot;: &quot;PCLI&quot;, &quot;countryCode&quot;: &quot;NG&quot; }\" length=\"1\"></candidate> <token id=\"t487\"> Nigeria </token> <token id=\"t488\"> and </token> <candidate id=\"c56\" index=489 type=\"location\" info=\"{ &quot;coordinates&quot;: &quot;30.0;70.0&quot;, &quot;id&quot;: 1168579, &quot;featureClass&quot;: &quot;A&quot;, &quot;featureCode&quot;: &quot;PCLI&quot;, &quot;countryCode&quot;: &quot;PK&quot; }\" length=\"1\"></candidate> <token id=\"t489\"> Pakistan </token> <token id=\"t490\"> . </token> <token id=\"t491\"> <br /> </token> <token id=\"t492\"> Related </token> <token id=\"t493\"> news </token> <token id=\"t494\"> : </token> <token id=\"t495\"> <br /> </token> <candidate id=\"c57\" index=496 type=\"location\" info=\"{ &quot;coordinates&quot;: &quot;1.0;38.0&quot;, &quot;id&quot;: 192950, &quot;featureClass&quot;: &quot;A&quot;, &quot;featureCode&quot;: &quot;PCLI&quot;, &quot;countryCode&quot;: &quot;KE&quot; }\" length=\"1\"></candidate> <token id=\"t496\"> Kenya </token> <token id=\"t497\"> : </token> <candidate id=\"c58\" index=498 type=\"disease\" info=\"null\" length=\"1\"></candidate> <token id=\"t498\"> Anthrax </token> <token id=\"t499\"> outbreak </token> <token id=\"t500\"> kills </token> <token id=\"t501\"> more </token> <token id=\"t502\"> than </token> <candidate id=\"c59\" index=503 type=\"number\" info=\"null\" length=\"1\"></candidate> <token id=\"t503\"> 100 </token> <token id=\"t504\"> animals </token> <token id=\"t505\"> at </token> <candidate id=\"c60\" index=506 type=\"location\" info=\"{ &quot;coordinates&quot;: &quot;-44.83333;168.5&quot;, &quot;id&quot;: 2188539, &quot;featureClass&quot;: &quot;A&quot;, &quot;featureCode&quot;: &quot;ADM1H&quot;, &quot;countryCode&quot;: &quot;NZ&quot; }\" length=\"1\"></candidate> <candidate id=\"c61\" index=506 type=\"location\" info=\"{ &quot;coordinates&quot;: &quot;50.65286;-1.17218&quot;, &quot;id&quot;: 7299168, &quot;featureClass&quot;: &quot;A&quot;, &quot;featureCode&quot;: &quot;ADM3&quot;, &quot;countryCode&quot;: &quot;GB&quot; }\" length=\"1\"></candidate> <token id=\"t506\"> Lake </token> <candidate id=\"c62\" index=507 type=\"location\" info=\"{ &quot;coordinates&quot;: &quot;-0.28333;36.06667&quot;, &quot;id&quot;: 184622, &quot;featureClass&quot;: &quot;P&quot;, &quot;featureCode&quot;: &quot;PPLA&quot;, &quot;countryCode&quot;: &quot;KE&quot; }\" length=\"1\"></candidate> <candidate id=\"c63\" index=507 type=\"location\" info=\"{ &quot;coordinates&quot;: &quot;-0.48402;36.17126&quot;, &quot;id&quot;: 7668902, &quot;featureClass&quot;: &quot;A&quot;, &quot;featureCode&quot;: &quot;ADM1&quot;, &quot;countryCode&quot;: &quot;KE&quot; }\" length=\"1\"></candidate> <token id=\"t507\"> Nakuru </token> <token id=\"t508\"> National </token> <candidate id=\"c64\" index=509 type=\"location\" info=\"{ &quot;coordinates&quot;: &quot;39.1193;-105.71717&quot;, &quot;id&quot;: 5433959, &quot;featureClass&quot;: &quot;A&quot;, &quot;featureCode&quot;: &quot;ADM2&quot;, &quot;countryCode&quot;: &quot;US&quot; }\" length=\"1\"></candidate> <candidate id=\"c65\" index=509 type=\"location\" info=\"{ &quot;coordinates&quot;: &quot;39.77363;-87.20636&quot;, &quot;id&quot;: 4262785, &quot;featureClass&quot;: &quot;A&quot;, &quot;featureCode&quot;: &quot;ADM2&quot;, &quot;countryCode&quot;: &quot;US&quot; }\" length=\"1\"></candidate> <candidate id=\"c66\" index=509 type=\"location\" info=\"{ &quot;coordinates&quot;: &quot;50.71671;-100.51755&quot;, &quot;id&quot;: 6098381, &quot;featureClass&quot;: &quot;A&quot;, &quot;featureCode&quot;: &quot;ADMD&quot;, &quot;countryCode&quot;: &quot;CA&quot; }\" length=\"1\"></candidate> <candidate id=\"c67\" index=509 type=\"location\" info=\"{ &quot;coordinates&quot;: &quot;44.52057;-109.58853&quot;, &quot;id&quot;: 5834587, &quot;featureClass&quot;: &quot;A&quot;, &quot;featureCode&quot;: &quot;ADM2&quot;, &quot;countryCode&quot;: &quot;US&quot; }\" length=\"1\"></candidate> <candidate id=\"c68\" index=509 type=\"location\" info=\"{ &quot;coordinates&quot;: &quot;45.48834;-110.52632&quot;, &quot;id&quot;: 5670652, &quot;featureClass&quot;: &quot;A&quot;, &quot;featureCode&quot;: &quot;ADM2&quot;, &quot;countryCode&quot;: &quot;US&quot; }\" length=\"1\"></candidate> <candidate id=\"c69\" index=509 type=\"location\" info=\"{ &quot;coordinates&quot;: &quot;51.75421;-3.38736&quot;, &quot;id&quot;: 7296582, &quot;featureClass&quot;: &quot;A&quot;, &quot;featureCode&quot;: &quot;ADM3&quot;, &quot;countryCode&quot;: &quot;GB&quot; }\" length=\"1\"></candidate> <token id=\"t509\"> Park </token> <token id=\"t510\"> <br /> </token> <token id=\"t511\"> Meningitis </token> <token id=\"t512\"> warning </token> <token id=\"t513\"> for </token> <candidate id=\"c70\" index=514 type=\"location\" info=\"{ &quot;coordinates&quot;: &quot;36.86877;10.33256&quot;, &quot;id&quot;: 8354636, &quot;featureClass&quot;: &quot;A&quot;, &quot;featureCode&quot;: &quot;ADM3H&quot;, &quot;countryCode&quot;: &quot;TN&quot; }\" length=\"1\"></candidate> <token id=\"t514\"> Africa </token> <token id=\"t515\"> : </token> <token id=\"t516\"> Agencies </token> <token id=\"t517\"> call </token> <token id=\"t518\"> on </token> <token id=\"t519\"> increased </token> <token id=\"t520\"> meningitis </token> <token id=\"t521\"> C-containing </token> <token id=\"t522\"> vaccine </token> <token id=\"t523\"> <br /> </token> <candidate id=\"c71\" index=524 type=\"location\" info=\"{ &quot;coordinates&quot;: &quot;52.0;20.0&quot;, &quot;id&quot;: 798544, &quot;featureClass&quot;: &quot;A&quot;, &quot;featureCode&quot;: &quot;PCLI&quot;, &quot;countryCode&quot;: &quot;PL&quot; }\" length=\"1\"></candidate> <token id=\"t524\"> Polio </token> <token id=\"t525\"> : </token> <token id=\"t526\"> The </token> <token id=\"t527\"> lowest </token> <token id=\"t528\"> number </token> <token id=\"t529\"> of </token> <token id=\"t530\"> cases </token> <token id=\"t531\"> ever </token> <token id=\"t532\"> reported </token> <token id=\"t533\"> in </token> <token id=\"t534\"> first </token> <candidate id=\"c72\" index=535 type=\"number\" info=\"null\" length=\"1\"></candidate> <token id=\"t535\"> 6 </token> <token id=\"t536\"> months </token> <token id=\"t537\"> of </token> <candidate id=\"c73\" index=538 type=\"number\" info=\"null\" length=\"1\"></candidate> <candidate id=\"c74\" index=538 type=\"date\" info=\"2015\" length=\"1\"></candidate> <token id=\"t538\"> 2015 </token> <token id=\"t539\"> <br /> </token> <token id=\"t540\"> <br /> </token>","publication_date":"2015-07-29","id":285,"title":"Catholic Bishops oppose polio vaccination campaign in Kenya","url":"http://outbreaknewstoday.com/catholic-bishops-oppose-polio-vaccination-campaign-in-kenya-15779/","content":"&#13;\n\t \t \tKenya’s Catholic Bishops are calling for a boycott of an upcoming mass polio vaccination campaign scheduled to commence Saturday because the manufacturer failed to provide requested information and the government disregarded the bishops’ request for tests, according to a National Catholic Reporter report.\nKenya/CIA\nThe Bishops are questioning the safety of the vaccine and want to have tests performed on it.\nAs you may recall, the Kenya Conference of Catholic Bishops (KCCB) late last year opposed the mass tetanus vaccination program in the country due to claims of the vaccine being tainted with Beta HCG hormone.\nThe opposition apparently stems from adverse reactions noted in 30 children with an antimalarial drug.\nKenyan health officials responded in a statement:\n“Any attempts aimed at mobilizing the public against taking their children for vaccination is a serious violation of the right of children to health and survival,” said Dr. Nicholas Muraguri, director of Kenya’s Medical Services, in the statement.\n“The ministry of health once again reassures the public of the safety of all vaccines used in Kenya,” he said. “I therefore appeal to all stakeholders, especially the leadership of the Catholic Church, to continue supporting” the immunization campaign in Kenya.\nSubnational Immunization Days (SNIDs) are planned in August in Kenya on 1 – 5 and 29 – 2 September.\nKenya reported its first polio cases in 2013 during the Horn of Africa outbreak. These were the first cases reported in two years. The Horn of Africa has not seen a new polio case in nearly one year (Somalia in August 2014).\nPolio is caused by the poliovirus types 1, 2 and 3. All three types cause paralysis, with wild poliovirus type 1 being isolated from paralysis cases most often.\nThis viral infection is primarily spread from person to person through the fecal-oral route. However, in places where sanitation is very good,transmission though throat secretions may be considered more important.\nPolio is recognized in about 1 percent of infections by flaccid paralysis, while over 90 percent of infectionsare unapparent.\nParalysis of poliomyelitis is usually asymmetric and the site of paralysis depends on the location of nerve cell destruction on the spinal cord or brain stem. Legs are affected more often than the arms.\nParalysis of the respiration can be life threatening.\nMost cases of polio are in children under the age of three.\nPrevention of polio is through immunization. \nThere are three countries left on the planet that have not succeeded in interrupting polio transmission and are considered endemic: Afghanistan, Nigeria and Pakistan.\nRelated news: \nKenya: Anthrax outbreak kills more than 100 animals at Lake Nakuru National Park \nMeningitis warning for Africa: Agencies call on increased meningitis C-containing vaccine \nPolio: The lowest number of cases ever reported in first 6 months of 2015\n&#13;\n&#13;\n&#13;\n&#13;\n\t \t&#13;\n\t \t &#13;\n\t \t","candidateLabels":[]}
