# Supplementary material for: Web monitoring of emerging animal infectious diseases integrated in the French Animal Health Epidemic Intelligence System
Source: PLoS One. 2018 Aug 3;13(8):e0199960. doi: 10.1371/journal.pone.0199960 (PMC6075742; doi:10.1371/journal.pone.0199960)
Supplement: S1 Dataset — Dataset of news reports in English language used to evaluate and train the information extraction module of PADI-web (http://epia.clermont.inra.fr/vsi). This dataset is composed of 532 news reports (in JSON), with information about the report itself (publication date, title, content, url), as well as processing information related to the information extraction process (candidates for extraction information, correct or incorrect labels for each candidate). The named entity candidates (locations, diseases, hosts, dates, number of cases) are manually labelled in each article. Data are shared under a CC BY license and are freely available for download at: https://dataverse.cirad.fr/dataset.xhtml?persistentId=doi:10.18167/DVN1/KMTIFG. (GZ) [file pone.0199960.s001.gz › articles/366.json]

{"reports":[18908,18945,18954,18970,18972,19004,19011,19075,19098,19152,19203,19206,19261,19306,19316,19332,19384],"tagged_content":"<token id=\"t0\"> <br /> </token> <token id=\"t1\"> <br /> </token> <token id=\"t2\"> The </token> <token id=\"t3\"> new </token> <token id=\"t4\"> East-West </token> <candidate id=\"c1\" index=5 type=\"location\" info=\"{ &quot;coordinates&quot;: &quot;7.25;2.16667&quot;, &quot;id&quot;: 2390719, &quot;featureClass&quot;: &quot;A&quot;, &quot;featureCode&quot;: &quot;ADM1&quot;, &quot;countryCode&quot;: &quot;BJ&quot; }\" length=\"1\"></candidate> <token id=\"t5\"> Center </token> <token id=\"t6\"> study </token> <token id=\"t7\"> finds </token> <token id=\"t8\"> that </token> <token id=\"t9\"> peri-urban </token> <token id=\"t10\"> areas </token> <token id=\"t11\"> where </token> <token id=\"t12\"> genetic </token> <token id=\"t13\"> , </token> <token id=\"t14\"> environmental </token> <token id=\"t15\"> and </token> <token id=\"t16\"> social </token> <token id=\"t17\"> factors </token> <token id=\"t18\"> converge </token> <token id=\"t19\"> were </token> <token id=\"t20\"> at </token> <token id=\"t21\"> significantly </token> <token id=\"t22\"> higher </token> <token id=\"t23\"> risk </token> <token id=\"t24\"> for </token> <token id=\"t25\"> outbreaks </token> <token id=\"t26\"> of </token> <token id=\"t27\"> highly </token> <token id=\"t28\"> pathogenic </token> <token id=\"t29\"> H5N1 </token> <candidate id=\"c2\" index=30 type=\"disease\" info=\"null\" length=\"2\"></candidate> <token id=\"t30\"> avian </token> <token id=\"t31\"> influenza </token> <token id=\"t32\"> in </token> <candidate id=\"c3\" index=33 type=\"location\" info=\"{ &quot;coordinates&quot;: &quot;16.16667;107.83333&quot;, &quot;id&quot;: 1562822, &quot;featureClass&quot;: &quot;A&quot;, &quot;featureCode&quot;: &quot;PCLI&quot;, &quot;countryCode&quot;: &quot;VN&quot; }\" length=\"1\"></candidate> <token id=\"t33\"> Vietnam </token> <token id=\"t34\"> A </token> <token id=\"t35\"> new </token> <token id=\"t36\"> study </token> <token id=\"t37\"> led </token> <token id=\"t38\"> by </token> <token id=\"t39\"> East-West </token> <candidate id=\"c4\" index=40 type=\"location\" info=\"{ &quot;coordinates&quot;: &quot;7.25;2.16667&quot;, &quot;id&quot;: 2390719, &quot;featureClass&quot;: &quot;A&quot;, &quot;featureCode&quot;: &quot;ADM1&quot;, &quot;countryCode&quot;: &quot;BJ&quot; }\" length=\"1\"></candidate> <token id=\"t40\"> Center </token> <token id=\"t41\"> researchers </token> <token id=\"t42\"> and </token> <token id=\"t43\"> funded </token> <token id=\"t44\"> by </token> <token id=\"t45\"> the </token> <token id=\"t46\"> National </token> <token id=\"t47\"> Science </token> <token id=\"t48\"> Foundation </token> <token id=\"t49\"> has </token> <token id=\"t50\"> confirmed </token> <token id=\"t51\"> suspicions </token> <token id=\"t52\"> that </token> <token id=\"t53\"> `` </token> <token id=\"t54\"> peri-urban </token> <token id=\"t55\"> '' </token> <token id=\"t56\"> areas </token> <token id=\"t57\"> at </token> <token id=\"t58\"> the </token> <token id=\"t59\"> outer </token> <token id=\"t60\"> fringes </token> <token id=\"t61\"> of </token> <token id=\"t62\"> cities </token> <token id=\"t63\"> are </token> <token id=\"t64\"> particular </token> <token id=\"t65\"> hot </token> <token id=\"t66\"> spots </token> <token id=\"t67\"> for </token> <token id=\"t68\"> the </token> <token id=\"t69\"> emergence </token> <token id=\"t70\"> of </token> <token id=\"t71\"> animal-to-human </token> <token id=\"t72\"> infectious </token> <token id=\"t73\"> diseases.The </token> <token id=\"t74\"> study </token> <token id=\"t75\"> led </token> <token id=\"t76\"> by </token> <token id=\"t77\"> EWC </token> <token id=\"t78\"> researchers </token> <token id=\"t79\"> Sumeet </token> <token id=\"t80\"> Saksena </token> <token id=\"t81\"> and </token> <candidate id=\"c5\" index=82 type=\"location\" info=\"{ &quot;coordinates&quot;: &quot;33.05484;-82.41815&quot;, &quot;id&quot;: 4202678, &quot;featureClass&quot;: &quot;A&quot;, &quot;featureCode&quot;: &quot;ADM2&quot;, &quot;countryCode&quot;: &quot;US&quot; }\" length=\"1\"></candidate> <token id=\"t82\"> Jefferson </token> <token id=\"t83\"> Fox </token> <token id=\"t84\"> and </token> <token id=\"t85\"> published </token> <token id=\"t86\"> in </token> <token id=\"t87\"> the </token> <token id=\"t88\"> open-access </token> <token id=\"t89\"> journal </token> <token id=\"t90\"> PLOS </token> <candidate id=\"c6\" index=91 type=\"number\" info=\"null\" length=\"1\"></candidate> <token id=\"t91\"> ONE </token> <token id=\"t92\"> , </token> <token id=\"t93\"> focused </token> <token id=\"t94\"> on </token> <token id=\"t95\"> outbreaks </token> <token id=\"t96\"> of </token> <token id=\"t97\"> the </token> <candidate id=\"c7\" index=98 type=\"disease\" info=\"null\" length=\"4\"></candidate> <token id=\"t98\"> highly </token> <token id=\"t99\"> pathogenic </token> <candidate id=\"c8\" index=100 type=\"disease\" info=\"null\" length=\"2\"></candidate> <token id=\"t100\"> avian </token> <token id=\"t101\"> influenza </token> <token id=\"t102\"> , </token> <token id=\"t103\"> or </token> <token id=\"t104\"> HPAI </token> <token id=\"t105\"> , </token> <token id=\"t106\"> strain </token> <token id=\"t107\"> H5N1 </token> <token id=\"t108\"> in </token> <candidate id=\"c9\" index=109 type=\"location\" info=\"{ &quot;coordinates&quot;: &quot;16.16667;107.83333&quot;, &quot;id&quot;: 1562822, &quot;featureClass&quot;: &quot;A&quot;, &quot;featureCode&quot;: &quot;PCLI&quot;, &quot;countryCode&quot;: &quot;VN&quot; }\" length=\"1\"></candidate> <token id=\"t109\"> Vietnam </token> <token id=\"t110\"> between </token> <candidate id=\"c10\" index=111 type=\"number\" info=\"null\" length=\"1\"></candidate> <candidate id=\"c11\" index=111 type=\"date\" info=\"2003\" length=\"1\"></candidate> <token id=\"t111\"> 2003 </token> <token id=\"t112\"> and </token> <candidate id=\"c12\" index=113 type=\"number\" info=\"null\" length=\"1\"></candidate> <candidate id=\"c13\" index=113 type=\"date\" info=\"2005\" length=\"1\"></candidate> <token id=\"t113\"> 2005 </token> <token id=\"t114\"> , </token> <token id=\"t115\"> which </token> <token id=\"t116\"> resulted </token> <token id=\"t117\"> in </token> <candidate id=\"c14\" index=118 type=\"number\" info=\"null\" length=\"1\"></candidate> <token id=\"t118\"> 45 </token> <candidate id=\"c15\" index=119 type=\"number\" info=\"null\" length=\"1\"></candidate> <token id=\"t119\"> million </token> <candidate id=\"c16\" index=120 type=\"host\" info=\"null\" length=\"1\"></candidate> <token id=\"t120\"> bird </token> <token id=\"t121\"> deaths </token> <token id=\"t122\"> and </token> <candidate id=\"c17\" index=123 type=\"number\" info=\"null\" length=\"1\"></candidate> <token id=\"t123\"> 106 </token> <token id=\"t124\"> confirmed </token> <token id=\"t125\"> human </token> <token id=\"t126\"> cases </token> <token id=\"t127\"> with </token> <candidate id=\"c18\" index=128 type=\"number\" info=\"null\" length=\"1\"></candidate> <token id=\"t128\"> 52 </token> <token id=\"t129\"> deaths </token> <token id=\"t130\"> . </token> <token id=\"t131\"> Their </token> <token id=\"t132\"> research </token> <token id=\"t133\"> concluded </token> <token id=\"t134\"> that </token> <token id=\"t135\"> the </token> <token id=\"t136\"> outbreaks </token> <token id=\"t137\"> in </token> <token id=\"t138\"> large </token> <candidate id=\"c19\" index=139 type=\"location\" info=\"{ &quot;coordinates&quot;: &quot;-31.95224;115.8614&quot;, &quot;id&quot;: 2063523, &quot;featureClass&quot;: &quot;P&quot;, &quot;featureCode&quot;: &quot;PPLA&quot;, &quot;countryCode&quot;: &quot;AU&quot; }\" length=\"1\"></candidate> <token id=\"t139\"> part </token> <token id=\"t140\"> sprang </token> <token id=\"t141\"> from </token> <token id=\"t142\"> converging </token> <token id=\"t143\"> environmental </token> <token id=\"t144\"> and </token> <token id=\"t145\"> social </token> <token id=\"t146\"> risk </token> <token id=\"t147\"> factors </token> <token id=\"t148\"> brought </token> <token id=\"t149\"> on </token> <token id=\"t150\"> by </token> <token id=\"t151\"> development </token> <token id=\"t152\"> in </token> <token id=\"t153\"> these </token> <token id=\"t154\"> rural-urban </token> <token id=\"t155\"> transition </token> <token id=\"t156\"> zones </token> <token id=\"t157\"> ( </token> <token id=\"t158\"> peri-urban </token> <token id=\"t159\"> areas </token> <token id=\"t160\"> ) </token> <token id=\"t161\"> , </token> <token id=\"t162\"> confirming </token> <token id=\"t163\"> what </token> <token id=\"t164\"> is </token> <token id=\"t165\"> known </token> <token id=\"t166\"> as </token> <token id=\"t167\"> the </token> <token id=\"t168\"> `` </token> <token id=\"t169\"> convergence </token> <token id=\"t170\"> model </token> <token id=\"t171\"> '' </token> <token id=\"t172\"> of </token> <token id=\"t173\"> animal-human </token> <token id=\"t174\"> disease </token> <token id=\"t175\"> emergence </token> <token id=\"t176\"> . </token> <token id=\"t177\"> `` </token> <candidate id=\"c20\" index=178 type=\"location\" info=\"{ &quot;coordinates&quot;: &quot;47.13056;5.65056&quot;, &quot;id&quot;: 6433681, &quot;featureClass&quot;: &quot;A&quot;, &quot;featureCode&quot;: &quot;ADM4&quot;, &quot;countryCode&quot;: &quot;FR&quot; }\" length=\"1\"></candidate> <token id=\"t178\"> Our </token> <token id=\"t179\"> research </token> <token id=\"t180\"> model </token> <token id=\"t181\"> for </token> <token id=\"t182\"> the </token> <token id=\"t183\"> first </token> <token id=\"t184\"> time </token> <token id=\"t185\"> presents </token> <token id=\"t186\"> data-based </token> <token id=\"t187\"> evidence </token> <token id=\"t188\"> for </token> <token id=\"t189\"> the </token> <token id=\"t190\"> common-sense </token> <token id=\"t191\"> notion </token> <token id=\"t192\"> that </token> <token id=\"t193\"> the </token> <token id=\"t194\"> process </token> <token id=\"t195\"> of </token> <token id=\"t196\"> urbanization </token> <token id=\"t197\"> combines </token> <token id=\"t198\"> risk </token> <token id=\"t199\"> factors </token> <token id=\"t200\"> to </token> <token id=\"t201\"> produce </token> <token id=\"t202\"> peri-urban </token> <token id=\"t203\"> landscapes </token> <token id=\"t204\"> with </token> <token id=\"t205\"> significantly </token> <token id=\"t206\"> higher </token> <token id=\"t207\"> potential </token> <token id=\"t208\"> for </token> <token id=\"t209\"> infectious </token> <token id=\"t210\"> disease </token> <token id=\"t211\"> emergence </token> <token id=\"t212\"> , </token> <token id=\"t213\"> '' </token> <token id=\"t214\"> said </token> <token id=\"t215\"> lead </token> <token id=\"t216\"> researcher </token> <token id=\"t217\"> Saksena </token> <token id=\"t218\"> . </token> <token id=\"t219\"> <br /> </token> <token id=\"t220\"> The </token> <token id=\"t221\"> study </token> <token id=\"t222\"> notes </token> <token id=\"t223\"> that </token> <token id=\"t224\"> these </token> <token id=\"t225\"> areas </token> <token id=\"t226\"> have </token> <token id=\"t227\"> higher </token> <token id=\"t228\"> densities </token> <token id=\"t229\"> of </token> <token id=\"t230\"> domestic </token> <token id=\"t231\"> chickens </token> <token id=\"t232\"> , </token> <candidate id=\"c21\" index=233 type=\"host\" info=\"null\" length=\"1\"></candidate> <token id=\"t233\"> ducks </token> <token id=\"t234\"> and </token> <token id=\"t235\"> geese </token> <token id=\"t236\"> living </token> <token id=\"t237\"> alongside </token> <token id=\"t238\"> dense </token> <token id=\"t239\"> human </token> <token id=\"t240\"> populations </token> <token id=\"t241\"> , </token> <token id=\"t242\"> creating </token> <token id=\"t243\"> ideal </token> <token id=\"t244\"> conditions </token> <token id=\"t245\"> for </token> <token id=\"t246\"> HPAI </token> <token id=\"t247\"> transmission </token> <token id=\"t248\"> . </token> <token id=\"t249\"> Previous </token> <token id=\"t250\"> research </token> <token id=\"t251\"> suggested </token> <token id=\"t252\"> that </token> <token id=\"t253\"> disease </token> <token id=\"t254\"> outbreaks </token> <token id=\"t255\"> can </token> <token id=\"t256\"> be </token> <token id=\"t257\"> associated </token> <token id=\"t258\"> with </token> <token id=\"t259\"> environmental </token> <token id=\"t260\"> changes </token> <token id=\"t261\"> as </token> <token id=\"t262\"> societies </token> <token id=\"t263\"> evolve </token> <token id=\"t264\"> , </token> <token id=\"t265\"> but </token> <token id=\"t266\"> this </token> <token id=\"t267\"> is </token> <token id=\"t268\"> the </token> <token id=\"t269\"> first </token> <token id=\"t270\"> study </token> <token id=\"t271\"> of </token> <token id=\"t272\"> its </token> <token id=\"t273\"> kind </token> <token id=\"t274\"> to </token> <token id=\"t275\"> examine </token> <token id=\"t276\"> land-use </token> <token id=\"t277\"> diversity </token> <token id=\"t278\"> as </token> <token id=\"t279\"> a </token> <token id=\"t280\"> risk </token> <token id=\"t281\"> factor </token> <token id=\"t282\"> for </token> <token id=\"t283\"> H5N1 </token> <token id=\"t284\"> . </token> <token id=\"t285\"> `` </token> <token id=\"t286\"> Land-use </token> <token id=\"t287\"> diversity </token> <token id=\"t288\"> serves </token> <token id=\"t289\"> as </token> <token id=\"t290\"> a </token> <token id=\"t291\"> proxy </token> <token id=\"t292\"> measure </token> <token id=\"t293\"> for </token> <token id=\"t294\"> mixing </token> <token id=\"t295\"> of </token> <token id=\"t296\"> virus </token> <token id=\"t297\"> host </token> <token id=\"t298\"> species </token> <token id=\"t299\"> , </token> <token id=\"t300\"> '' </token> <token id=\"t301\"> said </token> <token id=\"t302\"> project </token> <candidate id=\"c22\" index=303 type=\"location\" info=\"{ &quot;coordinates&quot;: &quot;-3.02443;-78.71682&quot;, &quot;id&quot;: 10793083, &quot;featureClass&quot;: &quot;A&quot;, &quot;featureCode&quot;: &quot;ADM3&quot;, &quot;countryCode&quot;: &quot;EC&quot; }\" length=\"1\"></candidate> <token id=\"t303\"> Principal </token> <token id=\"t304\"> Investigator </token> <token id=\"t305\"> Fox.Since </token> <candidate id=\"c23\" index=306 type=\"number\" info=\"null\" length=\"1\"></candidate> <candidate id=\"c24\" index=306 type=\"date\" info=\"2003\" length=\"1\"></candidate> <token id=\"t306\"> 2003 </token> <token id=\"t307\"> , </token> <token id=\"t308\"> the </token> <token id=\"t309\"> virus </token> <token id=\"t310\"> has </token> <token id=\"t311\"> killed </token> <candidate id=\"c25\" index=312 type=\"number\" info=\"null\" length=\"1\"></candidate> <token id=\"t312\"> millions </token> <token id=\"t313\"> of </token> <token id=\"t314\"> poultry </token> <candidate id=\"c26\" index=315 type=\"host\" info=\"null\" length=\"1\"></candidate> <token id=\"t315\"> birds </token> <token id=\"t316\"> in </token> <token id=\"t317\"> countries </token> <token id=\"t318\"> throughout </token> <candidate id=\"c27\" index=319 type=\"location\" info=\"{ &quot;coordinates&quot;: &quot;-12.79673;-76.51124&quot;, &quot;id&quot;: 8350058, &quot;featureClass&quot;: &quot;A&quot;, &quot;featureCode&quot;: &quot;ADM3&quot;, &quot;countryCode&quot;: &quot;PE&quot; }\" length=\"1\"></candidate> <candidate id=\"c28\" index=319 type=\"location\" info=\"{ &quot;coordinates&quot;: &quot;37.93682;27.34353&quot;, &quot;id&quot;: 8378482, &quot;featureClass&quot;: &quot;A&quot;, &quot;featureCode&quot;: &quot;ADM1H&quot;, &quot;countryCode&quot;: &quot;TR&quot; }\" length=\"1\"></candidate> <candidate id=\"c29\" index=319 type=\"location\" info=\"{ &quot;coordinates&quot;: &quot;9.56667;122.6&quot;, &quot;id&quot;: 1711613, &quot;featureClass&quot;: &quot;A&quot;, &quot;featureCode&quot;: &quot;ADM3&quot;, &quot;countryCode&quot;: &quot;PH&quot; }\" length=\"1\"></candidate> <token id=\"t319\"> Asia </token> <token id=\"t320\"> , </token> <token id=\"t321\"> Europe </token> <token id=\"t322\"> and </token> <candidate id=\"c30\" index=323 type=\"location\" info=\"{ &quot;coordinates&quot;: &quot;36.86877;10.33256&quot;, &quot;id&quot;: 8354636, &quot;featureClass&quot;: &quot;A&quot;, &quot;featureCode&quot;: &quot;ADM3H&quot;, &quot;countryCode&quot;: &quot;TN&quot; }\" length=\"1\"></candidate> <token id=\"t323\"> Africa </token> <token id=\"t324\"> , </token> <token id=\"t325\"> and </token> <candidate id=\"c31\" index=326 type=\"number\" info=\"null\" length=\"1\"></candidate> <token id=\"t326\"> 402 </token> <token id=\"t327\"> humans </token> <token id=\"t328\"> have </token> <token id=\"t329\"> died </token> <token id=\"t330\"> from </token> <token id=\"t331\"> it </token> <token id=\"t332\"> in </token> <candidate id=\"c32\" index=333 type=\"number\" info=\"null\" length=\"1\"></candidate> <token id=\"t333\"> 16 </token> <token id=\"t334\"> countries </token> <token id=\"t335\"> , </token> <token id=\"t336\"> according </token> <token id=\"t337\"> to </token> <token id=\"t338\"> World </token> <token id=\"t339\"> Health </token> <token id=\"t340\"> Organization </token> <token id=\"t341\"> data </token> <token id=\"t342\"> as </token> <token id=\"t343\"> of </token> <candidate id=\"c33\" index=344 type=\"date\" info=\"2015-01\" length=\"2\"></candidate> <token id=\"t344\"> January </token> <candidate id=\"c34\" index=345 type=\"number\" info=\"null\" length=\"1\"></candidate> <token id=\"t345\"> 2015 </token> <token id=\"t346\"> . </token> <token id=\"t347\"> Just </token> <candidate id=\"c35\" index=348 type=\"date\" info=\"2015\" length=\"2\"></candidate> <token id=\"t348\"> this </token> <token id=\"t349\"> year </token> <token id=\"t350\"> in </token> <token id=\"t351\"> the </token> <token id=\"t352\"> Midwestern </token> <candidate id=\"c36\" index=353 type=\"location\" info=\"{ &quot;coordinates&quot;: &quot;39.76;-98.5&quot;, &quot;id&quot;: 6252001, &quot;featureClass&quot;: &quot;A&quot;, &quot;featureCode&quot;: &quot;PCLI&quot;, &quot;countryCode&quot;: &quot;US&quot; }\" length=\"2\"></candidate> <token id=\"t353\"> United </token> <token id=\"t354\"> States </token> <token id=\"t355\"> , </token> <candidate id=\"c37\" index=356 type=\"number\" info=\"null\" length=\"1\"></candidate> <token id=\"t356\"> 48.8 </token> <candidate id=\"c38\" index=357 type=\"number\" info=\"null\" length=\"1\"></candidate> <token id=\"t357\"> million </token> <token id=\"t358\"> poultry </token> <token id=\"t359\"> were </token> <token id=\"t360\"> affected </token> <token id=\"t361\"> across </token> <candidate id=\"c39\" index=362 type=\"number\" info=\"null\" length=\"1\"></candidate> <token id=\"t362\"> 21 </token> <token id=\"t363\"> states </token> <token id=\"t364\"> with </token> <token id=\"t365\"> a </token> <token id=\"t366\"> strain </token> <token id=\"t367\"> of </token> <token id=\"t368\"> HPAI </token> <token id=\"t369\"> - </token> <token id=\"t370\"> although </token> <token id=\"t371\"> it </token> <token id=\"t372\"> is </token> <token id=\"t373\"> important </token> <token id=\"t374\"> to </token> <token id=\"t375\"> note </token> <token id=\"t376\"> that </token> <token id=\"t377\"> this </token> <token id=\"t378\"> strain </token> <token id=\"t379\"> is </token> <token id=\"t380\"> not </token> <token id=\"t381\"> a </token> <token id=\"t382\"> threat </token> <token id=\"t383\"> for </token> <token id=\"t384\"> spread </token> <token id=\"t385\"> to </token> <token id=\"t386\"> humans </token> <token id=\"t387\"> . </token> <token id=\"t388\"> The </token> <token id=\"t389\"> biggest </token> <token id=\"t390\"> known </token> <token id=\"t391\"> outbreak </token> <token id=\"t392\"> of </token> <candidate id=\"c40\" index=393 type=\"host\" info=\"null\" length=\"1\"></candidate> <candidate id=\"c41\" index=393 type=\"disease\" info=\"null\" length=\"2\"></candidate> <token id=\"t393\"> bird </token> <token id=\"t394\"> flu </token> <token id=\"t395\"> in </token> <candidate id=\"c42\" index=396 type=\"location\" info=\"{ &quot;coordinates&quot;: &quot;39.76;-98.5&quot;, &quot;id&quot;: 6252001, &quot;featureClass&quot;: &quot;A&quot;, &quot;featureCode&quot;: &quot;PCLI&quot;, &quot;countryCode&quot;: &quot;US&quot; }\" length=\"1\"></candidate> <token id=\"t396\"> U.S. </token> <token id=\"t397\"> history </token> <token id=\"t398\"> , </token> <token id=\"t399\"> the </token> <token id=\"t400\"> epidemic </token> <token id=\"t401\"> has </token> <token id=\"t402\"> hit </token> <token id=\"t403\"> flocks </token> <token id=\"t404\"> in </token> <candidate id=\"c43\" index=405 type=\"location\" info=\"{ &quot;coordinates&quot;: &quot;42.00027;-93.50049&quot;, &quot;id&quot;: 4862182, &quot;featureClass&quot;: &quot;A&quot;, &quot;featureCode&quot;: &quot;ADM1&quot;, &quot;countryCode&quot;: &quot;US&quot; }\" length=\"1\"></candidate> <token id=\"t405\"> Iowa </token> <token id=\"t406\"> and </token> <candidate id=\"c44\" index=407 type=\"location\" info=\"{ &quot;coordinates&quot;: &quot;46.25024;-94.25055&quot;, &quot;id&quot;: 5037779, &quot;featureClass&quot;: &quot;A&quot;, &quot;featureCode&quot;: &quot;ADM1&quot;, &quot;countryCode&quot;: &quot;US&quot; }\" length=\"1\"></candidate> <token id=\"t407\"> Minnesota </token> <token id=\"t408\"> the </token> <token id=\"t409\"> hardest </token> <token id=\"t410\"> , </token> <token id=\"t411\"> where </token> <token id=\"t412\"> producers </token> <token id=\"t413\"> are </token> <token id=\"t414\"> scrambling </token> <token id=\"t415\"> to </token> <token id=\"t416\"> implement </token> <token id=\"t417\"> bio-security </token> <token id=\"t418\"> measures.Researchers </token> <token id=\"t419\"> said </token> <token id=\"t420\"> the </token> <token id=\"t421\"> East-West </token> <candidate id=\"c45\" index=422 type=\"location\" info=\"{ &quot;coordinates&quot;: &quot;7.25;2.16667&quot;, &quot;id&quot;: 2390719, &quot;featureClass&quot;: &quot;A&quot;, &quot;featureCode&quot;: &quot;ADM1&quot;, &quot;countryCode&quot;: &quot;BJ&quot; }\" length=\"1\"></candidate> <token id=\"t422\"> Center </token> <token id=\"t423\"> study </token> <token id=\"t424\"> implies </token> <token id=\"t425\"> the </token> <token id=\"t426\"> need </token> <token id=\"t427\"> to </token> <token id=\"t428\"> go </token> <token id=\"t429\"> beyond </token> <token id=\"t430\"> facility-level </token> <token id=\"t431\"> bio-security </token> <token id=\"t432\"> measures </token> <token id=\"t433\"> . </token> <token id=\"t434\"> Planners </token> <token id=\"t435\"> need </token> <token id=\"t436\"> to </token> <token id=\"t437\"> develop </token> <token id=\"t438\"> and </token> <token id=\"t439\"> implement </token> <token id=\"t440\"> landscape-level </token> <token id=\"t441\"> bio-security </token> <token id=\"t442\"> measures </token> <token id=\"t443\"> to </token> <token id=\"t444\"> improve </token> <token id=\"t445\"> emerging </token> <token id=\"t446\"> infectious </token> <token id=\"t447\"> disease </token> <token id=\"t448\"> prevention </token> <token id=\"t449\"> and </token> <token id=\"t450\"> control </token> <token id=\"t451\"> , </token> <token id=\"t452\"> they </token> <token id=\"t453\"> said </token> <token id=\"t454\"> , </token> <token id=\"t455\"> by </token> <token id=\"t456\"> combining </token> <token id=\"t457\"> geographic </token> <token id=\"t458\"> monitoring </token> <token id=\"t459\"> of </token> <token id=\"t460\"> risk </token> <token id=\"t461\"> factors </token> <token id=\"t462\"> along </token> <token id=\"t463\"> with </token> <token id=\"t464\"> pathogen </token> <token id=\"t465\"> surveillance </token> <token id=\"t466\"> programs.The </token> <token id=\"t467\"> East-West </token> <candidate id=\"c46\" index=468 type=\"location\" info=\"{ &quot;coordinates&quot;: &quot;7.25;2.16667&quot;, &quot;id&quot;: 2390719, &quot;featureClass&quot;: &quot;A&quot;, &quot;featureCode&quot;: &quot;ADM1&quot;, &quot;countryCode&quot;: &quot;BJ&quot; }\" length=\"1\"></candidate> <token id=\"t468\"> Center </token> <token id=\"t469\"> promotes </token> <token id=\"t470\"> better </token> <token id=\"t471\"> relations </token> <token id=\"t472\"> and </token> <token id=\"t473\"> understanding </token> <token id=\"t474\"> among </token> <token id=\"t475\"> the </token> <token id=\"t476\"> people </token> <token id=\"t477\"> and </token> <token id=\"t478\"> nations </token> <token id=\"t479\"> of </token> <token id=\"t480\"> the </token> <candidate id=\"c47\" index=481 type=\"location\" info=\"{ &quot;coordinates&quot;: &quot;39.76;-98.5&quot;, &quot;id&quot;: 6252001, &quot;featureClass&quot;: &quot;A&quot;, &quot;featureCode&quot;: &quot;PCLI&quot;, &quot;countryCode&quot;: &quot;US&quot; }\" length=\"2\"></candidate> <token id=\"t481\"> United </token> <token id=\"t482\"> States </token> <token id=\"t483\"> , </token> <candidate id=\"c48\" index=484 type=\"location\" info=\"{ &quot;coordinates&quot;: &quot;-12.79673;-76.51124&quot;, &quot;id&quot;: 8350058, &quot;featureClass&quot;: &quot;A&quot;, &quot;featureCode&quot;: &quot;ADM3&quot;, &quot;countryCode&quot;: &quot;PE&quot; }\" length=\"1\"></candidate> <candidate id=\"c49\" index=484 type=\"location\" info=\"{ &quot;coordinates&quot;: &quot;37.93682;27.34353&quot;, &quot;id&quot;: 8378482, &quot;featureClass&quot;: &quot;A&quot;, &quot;featureCode&quot;: &quot;ADM1H&quot;, &quot;countryCode&quot;: &quot;TR&quot; }\" length=\"1\"></candidate> <candidate id=\"c50\" index=484 type=\"location\" info=\"{ &quot;coordinates&quot;: &quot;9.56667;122.6&quot;, &quot;id&quot;: 1711613, &quot;featureClass&quot;: &quot;A&quot;, &quot;featureCode&quot;: &quot;ADM3&quot;, &quot;countryCode&quot;: &quot;PH&quot; }\" length=\"1\"></candidate> <token id=\"t484\"> Asia </token> <token id=\"t485\"> , </token> <token id=\"t486\"> and </token> <token id=\"t487\"> the </token> <token id=\"t488\"> Pacific </token> <token id=\"t489\"> through </token> <token id=\"t490\"> cooperative </token> <token id=\"t491\"> study </token> <token id=\"t492\"> , </token> <token id=\"t493\"> research </token> <token id=\"t494\"> , </token> <token id=\"t495\"> and </token> <token id=\"t496\"> dialogue </token> <token id=\"t497\"> . </token> <token id=\"t498\"> Established </token> <token id=\"t499\"> by </token> <token id=\"t500\"> the </token> <candidate id=\"c51\" index=501 type=\"location\" info=\"{ &quot;coordinates&quot;: &quot;39.76;-98.5&quot;, &quot;id&quot;: 6252001, &quot;featureClass&quot;: &quot;A&quot;, &quot;featureCode&quot;: &quot;PCLI&quot;, &quot;countryCode&quot;: &quot;US&quot; }\" length=\"1\"></candidate> <token id=\"t501\"> U.S. </token> <token id=\"t502\"> Congress </token> <token id=\"t503\"> in </token> <candidate id=\"c52\" index=504 type=\"number\" info=\"null\" length=\"1\"></candidate> <candidate id=\"c53\" index=504 type=\"date\" info=\"1960\" length=\"1\"></candidate> <token id=\"t504\"> 1960 </token> <token id=\"t505\"> and </token> <token id=\"t506\"> based </token> <token id=\"t507\"> in </token> <candidate id=\"c54\" index=508 type=\"location\" info=\"{ &quot;coordinates&quot;: &quot;19.55417;-154.89&quot;, &quot;id&quot;: 5856199, &quot;featureClass&quot;: &quot;A&quot;, &quot;featureCode&quot;: &quot;ADMD&quot;, &quot;countryCode&quot;: &quot;US&quot; }\" length=\"1\"></candidate> <candidate id=\"c55\" index=508 type=\"location\" info=\"{ &quot;coordinates&quot;: &quot;21.30694;-157.85833&quot;, &quot;id&quot;: 5856195, &quot;featureClass&quot;: &quot;P&quot;, &quot;featureCode&quot;: &quot;PPLA&quot;, &quot;countryCode&quot;: &quot;US&quot; }\" length=\"1\"></candidate> <token id=\"t508\"> Honolulu </token> <token id=\"t509\"> , </token> <candidate id=\"c56\" index=510 type=\"location\" info=\"{ &quot;coordinates&quot;: &quot;20.75028;-156.50028&quot;, &quot;id&quot;: 5855797, &quot;featureClass&quot;: &quot;A&quot;, &quot;featureCode&quot;: &quot;ADM1&quot;, &quot;countryCode&quot;: &quot;US&quot; }\" length=\"1\"></candidate> <token id=\"t510\"> Hawai'i </token> <token id=\"t511\"> , </token> <token id=\"t512\"> the </token> <candidate id=\"c57\" index=513 type=\"location\" info=\"{ &quot;coordinates&quot;: &quot;7.25;2.16667&quot;, &quot;id&quot;: 2390719, &quot;featureClass&quot;: &quot;A&quot;, &quot;featureCode&quot;: &quot;ADM1&quot;, &quot;countryCode&quot;: &quot;BJ&quot; }\" length=\"1\"></candidate> <token id=\"t513\"> Center </token> <token id=\"t514\"> serves </token> <token id=\"t515\"> as </token> <token id=\"t516\"> a </token> <token id=\"t517\"> resource </token> <token id=\"t518\"> for </token> <token id=\"t519\"> information </token> <token id=\"t520\"> and </token> <token id=\"t521\"> analysis </token> <token id=\"t522\"> on </token> <token id=\"t523\"> critical </token> <token id=\"t524\"> issues </token> <token id=\"t525\"> of </token> <token id=\"t526\"> common </token> <token id=\"t527\"> concern </token> <token id=\"t528\"> , </token> <token id=\"t529\"> bringing </token> <token id=\"t530\"> people </token> <token id=\"t531\"> together </token> <token id=\"t532\"> to </token> <token id=\"t533\"> exchange </token> <token id=\"t534\"> views </token> <token id=\"t535\"> , </token> <token id=\"t536\"> build </token> <token id=\"t537\"> expertise </token> <token id=\"t538\"> , </token> <token id=\"t539\"> and </token> <token id=\"t540\"> develop </token> <token id=\"t541\"> policy </token> <token id=\"t542\"> options </token> <token id=\"t543\"> . </token> <token id=\"t544\"> <br /> </token>","publication_date":"2015-10-16","id":366,"title":"Urban Fringes Are Hot Spots for Emergence of Infectious Disease ...","url":"http://www.huffingtonpost.com/eastwest-center/vietnam-bird-flu-study-co_b_8316688.html","content":"\n \n \n \n \t \n The new East-West Center study finds that peri-urban areas where genetic, environmental and social factors converge were at significantly higher risk for outbreaks of highly pathogenic H5N1 avian influenza in Vietnam A new study led by East-West Center researchers and funded by the National Science Foundation has confirmed suspicions that \"peri-urban\" areas at the outer fringes of cities are particular hot spots for the emergence of animal-to-human infectious diseases.The study led by EWC researchers Sumeet Saksena and Jefferson Fox and published in the open-access journal PLOS ONE, focused on outbreaks of the highly pathogenic avian influenza, or HPAI, strain H5N1 in Vietnam between 2003 and 2005, which resulted in 45 million bird deaths and 106 confirmed human cases with 52 deaths. Their research concluded that the outbreaks in large part sprang from converging environmental and social risk factors brought on by development in these rural-urban transition zones (peri-urban areas), confirming what is known as the \"convergence model\" of animal-human disease emergence. \"Our research model for the first time presents data-based evidence for the common-sense notion that the process of urbanization combines risk factors to produce peri-urban landscapes with significantly higher potential for infectious disease emergence,\" said lead researcher Saksena.\nThe study notes that these areas have higher densities of domestic chickens, ducks and geese living alongside dense human populations, creating ideal conditions for HPAI transmission. Previous research suggested that disease outbreaks can be associated with environmental changes as societies evolve, but this is the first study of its kind to examine land-use diversity as a risk factor for H5N1. \"Land-use diversity serves as a proxy measure for mixing of virus host species,\" said project Principal Investigator Fox.Since 2003, the virus has killed millions of poultry birds in countries throughout Asia, Europe and Africa, and 402 humans have died from it in 16 countries, according to World Health Organization data as of January 2015. Just this year in the Midwestern United States, 48.8 million poultry were affected across 21 states with a strain of HPAI - although it is important to note that this strain is not a threat for spread to humans. The biggest known outbreak of bird flu in U.S. history, the epidemic has hit flocks in Iowa and Minnesota the hardest, where producers are scrambling to implement bio-security measures.Researchers said the East-West Center study implies the need to go beyond facility-level bio-security measures. Planners need to develop and implement landscape-level bio-security measures to improve emerging infectious disease prevention and control, they said, by combining geographic monitoring of risk factors along with pathogen surveillance programs.The East-West Center promotes better relations and understanding among the people and nations of the United States, Asia, and the Pacific through cooperative study, research, and dialogue. Established by the U.S. Congress in 1960 and based in Honolulu, Hawai'i, the Center serves as a resource for information and analysis on critical issues of common concern, bringing people together to exchange views, build expertise, and develop policy options.\n ","candidateLabels":[]}
