# Supplementary material for: Web monitoring of emerging animal infectious diseases integrated in the French Animal Health Epidemic Intelligence System
Source: PLoS One. 2018 Aug 3;13(8):e0199960. doi: 10.1371/journal.pone.0199960 (PMC6075742; doi:10.1371/journal.pone.0199960)
Supplement: S1 Dataset — Dataset of news reports in English language used to evaluate and train the information extraction module of PADI-web (http://epia.clermont.inra.fr/vsi). This dataset is composed of 532 news reports (in JSON), with information about the report itself (publication date, title, content, url), as well as processing information related to the information extraction process (candidates for extraction information, correct or incorrect labels for each candidate). The named entity candidates (locations, diseases, hosts, dates, number of cases) are manually labelled in each article. Data are shared under a CC BY license and are freely available for download at: https://dataverse.cirad.fr/dataset.xhtml?persistentId=doi:10.18167/DVN1/KMTIFG. (GZ) [file pone.0199960.s001.gz › articles/440.json]

{"reports":[19354],"tagged_content":"<token id=\"t0\"> ECONOMICS </token> <token id=\"t1\"> > </token> <candidate id=\"c1\" index=2 type=\"location\" info=\"{ &quot;coordinates&quot;: &quot;39.0;35.0&quot;, &quot;id&quot;: 298795, &quot;featureClass&quot;: &quot;A&quot;, &quot;featureCode&quot;: &quot;PCLI&quot;, &quot;countryCode&quot;: &quot;TR&quot; }\" length=\"1\"></candidate> <token id=\"t2\"> Turkey </token> <token id=\"t3\"> : </token> <candidate id=\"c2\" index=4 type=\"number\" info=\"null\" length=\"1\"></candidate> <token id=\"t4\"> 217 </token> <token id=\"t5\"> cases </token> <token id=\"t6\"> of </token> <candidate id=\"c3\" index=7 type=\"disease\" info=\"null\" length=\"2\"></candidate> <token id=\"t7\"> foot-and-mouth </token> <token id=\"t8\"> disease </token> <token id=\"t9\"> detected </token> <token id=\"t10\"> ANKARAThere </token> <token id=\"t11\"> have </token> <token id=\"t12\"> been </token> <candidate id=\"c4\" index=13 type=\"number\" info=\"null\" length=\"1\"></candidate> <token id=\"t13\"> 217 </token> <token id=\"t14\"> cases </token> <token id=\"t15\"> in </token> <token id=\"t16\"> a </token> <token id=\"t17\"> new </token> <candidate id=\"c5\" index=18 type=\"disease\" info=\"null\" length=\"2\"></candidate> <token id=\"t18\"> foot-and-mouth </token> <token id=\"t19\"> disease </token> <token id=\"t20\"> outbreak </token> <token id=\"t21\"> since </token> <candidate id=\"c6\" index=22 type=\"date\" info=\"2015-09-29\" length=\"2\"></candidate> <token id=\"t22\"> Sept. </token> <candidate id=\"c7\" index=23 type=\"number\" info=\"null\" length=\"1\"></candidate> <token id=\"t23\"> 29 </token> <token id=\"t24\"> , </token> <token id=\"t25\"> Faruk </token> <token id=\"t26\"> Çelik </token> <token id=\"t27\"> , </token> <token id=\"t28\"> minister </token> <token id=\"t29\"> for </token> <token id=\"t30\"> food </token> <token id=\"t31\"> , </token> <token id=\"t32\"> agriculture </token> <token id=\"t33\"> and </token> <token id=\"t34\"> livestock </token> <token id=\"t35\"> said </token> <token id=\"t36\"> on </token> <candidate id=\"c8\" index=37 type=\"date\" info=\"2015-12-16\" length=\"2\"></candidate> <token id=\"t37\"> Dec. </token> <candidate id=\"c9\" index=38 type=\"number\" info=\"null\" length=\"1\"></candidate> <token id=\"t38\"> 16 </token> <token id=\"t39\"> . </token> <token id=\"t40\"> Speaking </token> <token id=\"t41\"> at </token> <token id=\"t42\"> a </token> <token id=\"t43\"> press </token> <token id=\"t44\"> conference </token> <token id=\"t45\"> , </token> <token id=\"t46\"> Çelik </token> <token id=\"t47\"> said </token> <candidate id=\"c10\" index=48 type=\"number\" info=\"null\" length=\"1\"></candidate> <token id=\"t48\"> 117 </token> <token id=\"t49\"> of </token> <token id=\"t50\"> these </token> <token id=\"t51\"> outbreaks </token> <token id=\"t52\"> are </token> <token id=\"t53\"> under </token> <token id=\"t54\"> control </token> <token id=\"t55\"> while </token> <candidate id=\"c11\" index=56 type=\"number\" info=\"null\" length=\"1\"></candidate> <token id=\"t56\"> 100 </token> <token id=\"t57\"> others </token> <token id=\"t58\"> are </token> <token id=\"t59\"> still </token> <token id=\"t60\"> active </token> <token id=\"t61\"> . </token> <token id=\"t62\"> `` </token> <token id=\"t63\"> We </token> <token id=\"t64\"> do </token> <token id=\"t65\"> n't </token> <token id=\"t66\"> need </token> <token id=\"t67\"> to </token> <token id=\"t68\"> panic </token> <token id=\"t69\"> , </token> <token id=\"t70\"> as </token> <token id=\"t71\"> we </token> <token id=\"t72\"> have </token> <token id=\"t73\"> been </token> <token id=\"t74\"> taking </token> <token id=\"t75\"> all </token> <token id=\"t76\"> necessary </token> <token id=\"t77\"> actions </token> <token id=\"t78\"> to </token> <token id=\"t79\"> keep </token> <token id=\"t80\"> the </token> <token id=\"t81\"> disease </token> <token id=\"t82\"> under </token> <token id=\"t83\"> control </token> <token id=\"t84\"> , </token> <token id=\"t85\"> '' </token> <token id=\"t86\"> Çelik </token> <token id=\"t87\"> said </token> <token id=\"t88\"> , </token> <token id=\"t89\"> as </token> <token id=\"t90\"> quoted </token> <token id=\"t91\"> by </token> <token id=\"t92\"> Anadolu </token> <token id=\"t93\"> Agency </token> <token id=\"t94\"> . </token> <token id=\"t95\"> These </token> <token id=\"t96\"> actions </token> <token id=\"t97\"> included </token> <token id=\"t98\"> producing </token> <token id=\"t99\"> vaccines </token> <token id=\"t100\"> for </token> <token id=\"t101\"> the </token> <token id=\"t102\"> virus </token> <token id=\"t103\"> , </token> <token id=\"t104\"> he </token> <token id=\"t105\"> added.Çelik </token> <token id=\"t106\"> said </token> <token id=\"t107\"> the </token> <token id=\"t108\"> virus </token> <token id=\"t109\"> had </token> <token id=\"t110\"> first </token> <token id=\"t111\"> been </token> <token id=\"t112\"> detected </token> <token id=\"t113\"> in </token> <token id=\"t114\"> the </token> <token id=\"t115\"> eastern </token> <candidate id=\"c12\" index=116 type=\"location\" info=\"{ &quot;coordinates&quot;: &quot;38.49457;43.38323&quot;, &quot;id&quot;: 298117, &quot;featureClass&quot;: &quot;P&quot;, &quot;featureCode&quot;: &quot;PPLA&quot;, &quot;countryCode&quot;: &quot;TR&quot; }\" length=\"1\"></candidate> <candidate id=\"c13\" index=116 type=\"location\" info=\"{ &quot;coordinates&quot;: &quot;38.40736;43.71779&quot;, &quot;id&quot;: 298113, &quot;featureClass&quot;: &quot;A&quot;, &quot;featureCode&quot;: &quot;ADM1&quot;, &quot;countryCode&quot;: &quot;TR&quot; }\" length=\"1\"></candidate> <candidate id=\"c14\" index=116 type=\"location\" info=\"{ &quot;coordinates&quot;: &quot;51.57869;-3.19646&quot;, &quot;id&quot;: 7298758, &quot;featureClass&quot;: &quot;A&quot;, &quot;featureCode&quot;: &quot;ADM3&quot;, &quot;countryCode&quot;: &quot;GB&quot; }\" length=\"1\"></candidate> <candidate id=\"c15\" index=116 type=\"location\" info=\"{ &quot;coordinates&quot;: &quot;47.655;-2.7604&quot;, &quot;id&quot;: 6437407, &quot;featureClass&quot;: &quot;A&quot;, &quot;featureCode&quot;: &quot;ADM4&quot;, &quot;countryCode&quot;: &quot;FR&quot; }\" length=\"1\"></candidate> <token id=\"t116\"> Van </token> <token id=\"t117\"> province.Since </token> <token id=\"t118\"> then </token> <token id=\"t119\"> , </token> <candidate id=\"c16\" index=120 type=\"number\" info=\"null\" length=\"1\"></candidate> <token id=\"t120\"> 10 </token> <token id=\"t121\"> kilometers </token> <token id=\"t122\"> ( </token> <candidate id=\"c17\" index=123 type=\"number\" info=\"null\" length=\"1\"></candidate> <token id=\"t123\"> 6.2 </token> <token id=\"t124\"> miles </token> <token id=\"t125\"> ) </token> <token id=\"t126\"> around </token> <token id=\"t127\"> the </token> <token id=\"t128\"> affected </token> <token id=\"t129\"> area </token> <token id=\"t130\"> have </token> <token id=\"t131\"> been </token> <token id=\"t132\"> quarantined </token> <token id=\"t133\"> , </token> <token id=\"t134\"> with </token> <token id=\"t135\"> livestock </token> <token id=\"t136\"> barred </token> <token id=\"t137\"> from </token> <token id=\"t138\"> both </token> <token id=\"t139\"> leaving </token> <token id=\"t140\"> and </token> <token id=\"t141\"> entering </token> <token id=\"t142\"> the </token> <token id=\"t143\"> area.Livestock </token> <token id=\"t144\"> ` </token> <token id=\"t145\"> vaccinated </token> <token id=\"t146\"> ' </token> <token id=\"t147\"> Livestock </token> <token id=\"t148\"> in </token> <token id=\"t149\"> the </token> <token id=\"t150\"> area </token> <token id=\"t151\"> have </token> <token id=\"t152\"> been </token> <token id=\"t153\"> vaccinated </token> <token id=\"t154\"> and </token> <token id=\"t155\"> livestock </token> <token id=\"t156\"> markets </token> <token id=\"t157\"> have </token> <token id=\"t158\"> been </token> <token id=\"t159\"> closed </token> <token id=\"t160\"> . </token> <token id=\"t161\"> `` </token> <token id=\"t162\"> We </token> <token id=\"t163\"> have </token> <token id=\"t164\"> produced </token> <candidate id=\"c18\" index=165 type=\"number\" info=\"null\" length=\"1\"></candidate> <token id=\"t165\"> 4.6 </token> <candidate id=\"c19\" index=166 type=\"number\" info=\"null\" length=\"1\"></candidate> <token id=\"t166\"> million </token> <token id=\"t167\"> doses </token> <token id=\"t168\"> of </token> <token id=\"t169\"> vaccine </token> <token id=\"t170\"> so </token> <token id=\"t171\"> far </token> <token id=\"t172\"> and </token> <token id=\"t173\"> sent </token> <token id=\"t174\"> them </token> <token id=\"t175\"> to </token> <token id=\"t176\"> all </token> <token id=\"t177\"> the </token> <token id=\"t178\"> provinces </token> <token id=\"t179\"> , </token> <token id=\"t180\"> '' </token> <token id=\"t181\"> Çelik </token> <token id=\"t182\"> said </token> <token id=\"t183\"> . </token> <token id=\"t184\"> `` </token> <token id=\"t185\"> As </token> <candidate id=\"c20\" index=186 type=\"disease\" info=\"null\" length=\"2\"></candidate> <token id=\"t186\"> foot-and-mouth </token> <token id=\"t187\"> disease </token> <token id=\"t188\"> has </token> <token id=\"t189\"> spread </token> <token id=\"t190\"> over </token> <token id=\"t191\"> several </token> <token id=\"t192\"> countries </token> <token id=\"t193\"> other </token> <token id=\"t194\"> than </token> <candidate id=\"c21\" index=195 type=\"location\" info=\"{ &quot;coordinates&quot;: &quot;39.0;35.0&quot;, &quot;id&quot;: 298795, &quot;featureClass&quot;: &quot;A&quot;, &quot;featureCode&quot;: &quot;PCLI&quot;, &quot;countryCode&quot;: &quot;TR&quot; }\" length=\"1\"></candidate> <token id=\"t195\"> Turkey </token> <token id=\"t196\"> , </token> <token id=\"t197\"> the </token> <token id=\"t198\"> European </token> <token id=\"t199\"> Commission </token> <token id=\"t200\"> for </token> <token id=\"t201\"> the </token> <token id=\"t202\"> Control </token> <token id=\"t203\"> of </token> <candidate id=\"c22\" index=204 type=\"disease\" info=\"null\" length=\"2\"></candidate> <token id=\"t204\"> Foot-and-Mouth </token> <token id=\"t205\"> disease </token> <token id=\"t206\"> -LSB- </token> <token id=\"t207\"> EuFMD </token> <token id=\"t208\"> -RSB- </token> <token id=\"t209\"> of </token> <token id=\"t210\"> the </token> <token id=\"t211\"> Food </token> <token id=\"t212\"> and </token> <token id=\"t213\"> Agriculture </token> <token id=\"t214\"> Organization </token> <token id=\"t215\"> -LSB- </token> <token id=\"t216\"> FAO </token> <token id=\"t217\"> -RSB- </token> <token id=\"t218\"> of </token> <token id=\"t219\"> the </token> <token id=\"t220\"> U.N. </token> <token id=\"t221\"> has </token> <token id=\"t222\"> taken </token> <token id=\"t223\"> action </token> <token id=\"t224\"> . </token> <token id=\"t225\"> The </token> <token id=\"t226\"> commission </token> <token id=\"t227\"> has </token> <token id=\"t228\"> requested </token> <candidate id=\"c23\" index=229 type=\"number\" info=\"null\" length=\"1\"></candidate> <token id=\"t229\"> five </token> <candidate id=\"c24\" index=230 type=\"number\" info=\"null\" length=\"1\"></candidate> <token id=\"t230\"> million </token> <token id=\"t231\"> doses </token> <token id=\"t232\"> of </token> <token id=\"t233\"> the </token> <token id=\"t234\"> vaccine </token> <token id=\"t235\"> to </token> <token id=\"t236\"> be </token> <token id=\"t237\"> made </token> <token id=\"t238\"> by </token> <candidate id=\"c25\" index=239 type=\"location\" info=\"{ &quot;coordinates&quot;: &quot;39.0;35.0&quot;, &quot;id&quot;: 298795, &quot;featureClass&quot;: &quot;A&quot;, &quot;featureCode&quot;: &quot;PCLI&quot;, &quot;countryCode&quot;: &quot;TR&quot; }\" length=\"1\"></candidate> <token id=\"t239\"> Turkey </token> <token id=\"t240\"> so </token> <token id=\"t241\"> far </token> <token id=\"t242\"> . </token> <token id=\"t243\"> We </token> <token id=\"t244\"> will </token> <token id=\"t245\"> do </token> <token id=\"t246\"> our </token> <token id=\"t247\"> best </token> <token id=\"t248\"> to </token> <token id=\"t249\"> battle </token> <token id=\"t250\"> this </token> <token id=\"t251\"> disease </token> <token id=\"t252\"> in </token> <token id=\"t253\"> these </token> <token id=\"t254\"> affected </token> <token id=\"t255\"> countries </token> <token id=\"t256\"> , </token> <token id=\"t257\"> '' </token> <token id=\"t258\"> the </token> <token id=\"t259\"> minister </token> <token id=\"t260\"> said.Meanwhile </token> <token id=\"t261\"> , </token> <token id=\"t262\"> the </token> <token id=\"t263\"> livestock </token> <token id=\"t264\"> market </token> <token id=\"t265\"> of </token> <token id=\"t266\"> the </token> <candidate id=\"c26\" index=267 type=\"location\" info=\"{ &quot;coordinates&quot;: &quot;47.5;106.5&quot;, &quot;id&quot;: 2028849, &quot;featureClass&quot;: &quot;A&quot;, &quot;featureCode&quot;: &quot;ADM1&quot;, &quot;countryCode&quot;: &quot;MN&quot; }\" length=\"1\"></candidate> <candidate id=\"c27\" index=267 type=\"location\" info=\"{ &quot;coordinates&quot;: &quot;56.08333;-4.11667&quot;, &quot;id&quot;: 2653431, &quot;featureClass&quot;: &quot;A&quot;, &quot;featureCode&quot;: &quot;ADM1H&quot;, &quot;countryCode&quot;: &quot;GB&quot; }\" length=\"1\"></candidate> <candidate id=\"c28\" index=267 type=\"location\" info=\"{ &quot;coordinates&quot;: &quot;5.5;-1.0&quot;, &quot;id&quot;: 2302353, &quot;featureClass&quot;: &quot;A&quot;, &quot;featureCode&quot;: &quot;ADM1&quot;, &quot;countryCode&quot;: &quot;GH&quot; }\" length=\"1\"></candidate> <candidate id=\"c29\" index=267 type=\"location\" info=\"{ &quot;coordinates&quot;: &quot;15.33333;38.91667&quot;, &quot;id&quot;: 448501, &quot;featureClass&quot;: &quot;A&quot;, &quot;featureCode&quot;: &quot;ADM1&quot;, &quot;countryCode&quot;: &quot;ER&quot; }\" length=\"1\"></candidate> <candidate id=\"c30\" index=267 type=\"location\" info=\"{ &quot;coordinates&quot;: &quot;7.07306;125.61278&quot;, &quot;id&quot;: 1715348, &quot;featureClass&quot;: &quot;P&quot;, &quot;featureCode&quot;: &quot;PPLA&quot;, &quot;countryCode&quot;: &quot;PH&quot; }\" length=\"1\"></candidate> <candidate id=\"c31\" index=267 type=\"location\" info=\"{ &quot;coordinates&quot;: &quot;13.78507;38.82055&quot;, &quot;id&quot;: 7869875, &quot;featureClass&quot;: &quot;A&quot;, &quot;featureCode&quot;: &quot;ADM2&quot;, &quot;countryCode&quot;: &quot;ET&quot; }\" length=\"1\"></candidate> <candidate id=\"c32\" index=267 type=\"location\" info=\"{ &quot;coordinates&quot;: &quot;3.37224;31.79402&quot;, &quot;id&quot;: 10860469, &quot;featureClass&quot;: &quot;A&quot;, &quot;featureCode&quot;: &quot;ADM5&quot;, &quot;countryCode&quot;: &quot;UG&quot; }\" length=\"1\"></candidate> <candidate id=\"c33\" index=267 type=\"location\" info=\"{ &quot;coordinates&quot;: &quot;-0.75;37.0&quot;, &quot;id&quot;: 400742, &quot;featureClass&quot;: &quot;A&quot;, &quot;featureCode&quot;: &quot;ADM1H&quot;, &quot;countryCode&quot;: &quot;KE&quot; }\" length=\"1\"></candidate> <candidate id=\"c34\" index=267 type=\"location\" info=\"{ &quot;coordinates&quot;: &quot;-25.53333;-57.46667&quot;, &quot;id&quot;: 3439137, &quot;featureClass&quot;: &quot;A&quot;, &quot;featureCode&quot;: &quot;ADM1&quot;, &quot;countryCode&quot;: &quot;PY&quot; }\" length=\"1\"></candidate> <candidate id=\"c35\" index=267 type=\"location\" info=\"{ &quot;coordinates&quot;: &quot;-6.16667;39.36667&quot;, &quot;id&quot;: 160706, &quot;featureClass&quot;: &quot;A&quot;, &quot;featureCode&quot;: &quot;ADM2&quot;, &quot;countryCode&quot;: &quot;TZ&quot; }\" length=\"1\"></candidate> <candidate id=\"c36\" index=267 type=\"location\" info=\"{ &quot;coordinates&quot;: &quot;-18.0;178.33333&quot;, &quot;id&quot;: 2205272, &quot;featureClass&quot;: &quot;A&quot;, &quot;featureCode&quot;: &quot;ADM1&quot;, &quot;countryCode&quot;: &quot;FJ&quot; }\" length=\"1\"></candidate> <candidate id=\"c37\" index=267 type=\"location\" info=\"{ &quot;coordinates&quot;: &quot;-14.0;29.0&quot;, &quot;id&quot;: 921064, &quot;featureClass&quot;: &quot;A&quot;, &quot;featureCode&quot;: &quot;ADM1&quot;, &quot;countryCode&quot;: &quot;ZM&quot; }\" length=\"1\"></candidate> <candidate id=\"c38\" index=267 type=\"location\" info=\"{ &quot;coordinates&quot;: &quot;32.08333;34.91667&quot;, &quot;id&quot;: 294904, &quot;featureClass&quot;: &quot;A&quot;, &quot;featureCode&quot;: &quot;ADM1&quot;, &quot;countryCode&quot;: &quot;IL&quot; }\" length=\"1\"></candidate> <candidate id=\"c39\" index=267 type=\"location\" info=\"{ &quot;coordinates&quot;: &quot;2.26667;102.21667&quot;, &quot;id&quot;: 1734756, &quot;featureClass&quot;: &quot;A&quot;, &quot;featureCode&quot;: &quot;ADMD&quot;, &quot;countryCode&quot;: &quot;MY&quot; }\" length=\"1\"></candidate> <candidate id=\"c40\" index=267 type=\"location\" info=\"{ &quot;coordinates&quot;: &quot;-22.0;26.0&quot;, &quot;id&quot;: 933851, &quot;featureClass&quot;: &quot;A&quot;, &quot;featureCode&quot;: &quot;ADM1&quot;, &quot;countryCode&quot;: &quot;BW&quot; }\" length=\"1\"></candidate> <candidate id=\"c41\" index=267 type=\"location\" info=\"{ &quot;coordinates&quot;: &quot;8.66667;1.0&quot;, &quot;id&quot;: 2367237, &quot;featureClass&quot;: &quot;A&quot;, &quot;featureCode&quot;: &quot;ADM1&quot;, &quot;countryCode&quot;: &quot;TG&quot; }\" length=\"1\"></candidate> <candidate id=\"c42\" index=267 type=\"location\" info=\"{ &quot;coordinates&quot;: &quot;-11.15424;-42.08146&quot;, &quot;id&quot;: 6320807, &quot;featureClass&quot;: &quot;A&quot;, &quot;featureCode&quot;: &quot;ADM2&quot;, &quot;countryCode&quot;: &quot;BR&quot; }\" length=\"1\"></candidate> <candidate id=\"c43\" index=267 type=\"location\" info=\"{ &quot;coordinates&quot;: &quot;7.33333;80.75&quot;, &quot;id&quot;: 1249296, &quot;featureClass&quot;: &quot;A&quot;, &quot;featureCode&quot;: &quot;ADM1&quot;, &quot;countryCode&quot;: &quot;LK&quot; }\" length=\"1\"></candidate> <candidate id=\"c44\" index=267 type=\"location\" info=\"{ &quot;coordinates&quot;: &quot;13.0;33.0&quot;, &quot;id&quot;: 379668, &quot;featureClass&quot;: &quot;A&quot;, &quot;featureCode&quot;: &quot;ADM1H&quot;, &quot;countryCode&quot;: &quot;SD&quot; }\" length=\"1\"></candidate> <candidate id=\"c45\" index=267 type=\"location\" info=\"{ &quot;coordinates&quot;: &quot;-10.0;148.0&quot;, &quot;id&quot;: 2133763, &quot;featureClass&quot;: &quot;A&quot;, &quot;featureCode&quot;: &quot;ADM1&quot;, &quot;countryCode&quot;: &quot;PG&quot; }\" length=\"1\"></candidate> <candidate id=\"c46\" index=267 type=\"location\" info=\"{ &quot;coordinates&quot;: &quot;18.3415;-64.7389&quot;, &quot;id&quot;: 9252024, &quot;featureClass&quot;: &quot;A&quot;, &quot;featureCode&quot;: &quot;ADM2&quot;, &quot;countryCode&quot;: &quot;VI&quot; }\" length=\"1\"></candidate> <token id=\"t267\"> Central </token> <token id=\"t268\"> Anatolian </token> <token id=\"t269\"> province </token> <token id=\"t270\"> of </token> <candidate id=\"c47\" index=271 type=\"location\" info=\"{ &quot;coordinates&quot;: &quot;39.66667;31.16667&quot;, &quot;id&quot;: 315201, &quot;featureClass&quot;: &quot;A&quot;, &quot;featureCode&quot;: &quot;ADM1&quot;, &quot;countryCode&quot;: &quot;TR&quot; }\" length=\"1\"></candidate> <candidate id=\"c48\" index=271 type=\"location\" info=\"{ &quot;coordinates&quot;: &quot;39.77667;30.52056&quot;, &quot;id&quot;: 315202, &quot;featureClass&quot;: &quot;P&quot;, &quot;featureCode&quot;: &quot;PPLA&quot;, &quot;countryCode&quot;: &quot;TR&quot; }\" length=\"1\"></candidate> <token id=\"t271\"> Eskişehir </token> <token id=\"t272\"> was </token> <token id=\"t273\"> closed </token> <token id=\"t274\"> down </token> <token id=\"t275\"> on </token> <candidate id=\"c49\" index=276 type=\"date\" info=\"2015-12-15\" length=\"2\"></candidate> <token id=\"t276\"> Dec. </token> <candidate id=\"c50\" index=277 type=\"number\" info=\"null\" length=\"1\"></candidate> <token id=\"t277\"> 15 </token> <token id=\"t278\"> due </token> <token id=\"t279\"> to </token> <token id=\"t280\"> a </token> <token id=\"t281\"> number </token> <token id=\"t282\"> of </token> <token id=\"t283\"> cases </token> <token id=\"t284\"> detected </token> <token id=\"t285\"> , </token> <token id=\"t286\"> as </token> <token id=\"t287\"> reported </token> <token id=\"t288\"> by </token> <token id=\"t289\"> Doğan </token> <token id=\"t290\"> News </token> <token id=\"t291\"> Agency </token> <token id=\"t292\"> . </token> <token id=\"t293\"> The </token> <token id=\"t294\"> Province </token> <token id=\"t295\"> Animal </token> <token id=\"t296\"> Health </token> <token id=\"t297\"> Control </token> <token id=\"t298\"> Commission </token> <token id=\"t299\"> said </token> <token id=\"t300\"> the </token> <token id=\"t301\"> market </token> <token id=\"t302\"> will </token> <token id=\"t303\"> be </token> <token id=\"t304\"> closed </token> <token id=\"t305\"> until </token> <token id=\"t306\"> a </token> <token id=\"t307\"> second </token> <token id=\"t308\"> notification </token> <token id=\"t309\"> in </token> <token id=\"t310\"> a </token> <token id=\"t311\"> written </token> <token id=\"t312\"> statement </token> <token id=\"t313\"> . </token> <token id=\"t314\"> `` </token> <token id=\"t315\"> A </token> <token id=\"t316\"> new </token> <token id=\"t317\"> virus </token> <token id=\"t318\"> , </token> <token id=\"t319\"> which </token> <token id=\"t320\"> has </token> <token id=\"t321\"> been </token> <token id=\"t322\"> unseen </token> <token id=\"t323\"> in </token> <candidate id=\"c51\" index=324 type=\"location\" info=\"{ &quot;coordinates&quot;: &quot;39.0;35.0&quot;, &quot;id&quot;: 298795, &quot;featureClass&quot;: &quot;A&quot;, &quot;featureCode&quot;: &quot;PCLI&quot;, &quot;countryCode&quot;: &quot;TR&quot; }\" length=\"1\"></candidate> <token id=\"t324\"> Turkey </token> <token id=\"t325\"> , </token> <token id=\"t326\"> was </token> <token id=\"t327\"> detected </token> <token id=\"t328\"> in </token> <candidate id=\"c52\" index=329 type=\"location\" info=\"{ &quot;coordinates&quot;: &quot;38.49457;43.38323&quot;, &quot;id&quot;: 298117, &quot;featureClass&quot;: &quot;P&quot;, &quot;featureCode&quot;: &quot;PPLA&quot;, &quot;countryCode&quot;: &quot;TR&quot; }\" length=\"1\"></candidate> <candidate id=\"c53\" index=329 type=\"location\" info=\"{ &quot;coordinates&quot;: &quot;38.40736;43.71779&quot;, &quot;id&quot;: 298113, &quot;featureClass&quot;: &quot;A&quot;, &quot;featureCode&quot;: &quot;ADM1&quot;, &quot;countryCode&quot;: &quot;TR&quot; }\" length=\"1\"></candidate> <candidate id=\"c54\" index=329 type=\"location\" info=\"{ &quot;coordinates&quot;: &quot;51.57869;-3.19646&quot;, &quot;id&quot;: 7298758, &quot;featureClass&quot;: &quot;A&quot;, &quot;featureCode&quot;: &quot;ADM3&quot;, &quot;countryCode&quot;: &quot;GB&quot; }\" length=\"1\"></candidate> <candidate id=\"c55\" index=329 type=\"location\" info=\"{ &quot;coordinates&quot;: &quot;47.655;-2.7604&quot;, &quot;id&quot;: 6437407, &quot;featureClass&quot;: &quot;A&quot;, &quot;featureCode&quot;: &quot;ADM4&quot;, &quot;countryCode&quot;: &quot;FR&quot; }\" length=\"1\"></candidate> <token id=\"t329\"> Van </token> <token id=\"t330\"> in </token> <candidate id=\"c56\" index=331 type=\"date\" info=\"2015-09\" length=\"1\"></candidate> <token id=\"t331\"> September </token> <token id=\"t332\"> and </token> <token id=\"t333\"> this </token> <token id=\"t334\"> virus </token> <token id=\"t335\"> , </token> <token id=\"t336\"> which </token> <token id=\"t337\"> has </token> <token id=\"t338\"> spread </token> <token id=\"t339\"> at </token> <token id=\"t340\"> a </token> <token id=\"t341\"> rapid </token> <token id=\"t342\"> pace </token> <token id=\"t343\"> , </token> <token id=\"t344\"> was </token> <token id=\"t345\"> first </token> <token id=\"t346\"> seen </token> <token id=\"t347\"> in </token> <token id=\"t348\"> our </token> <token id=\"t349\"> province </token> <token id=\"t350\"> on </token> <candidate id=\"c57\" index=351 type=\"date\" info=\"2015-11-23\" length=\"2\"></candidate> <token id=\"t351\"> Nov. </token> <candidate id=\"c58\" index=352 type=\"number\" info=\"null\" length=\"1\"></candidate> <token id=\"t352\"> 23 </token> <token id=\"t353\"> , </token> <token id=\"t354\"> '' </token> <token id=\"t355\"> said </token> <token id=\"t356\"> the </token> <token id=\"t357\"> statement </token> <token id=\"t358\"> , </token> <token id=\"t359\"> adding </token> <token id=\"t360\"> that </token> <token id=\"t361\"> new </token> <token id=\"t362\"> cases </token> <token id=\"t363\"> were </token> <token id=\"t364\"> then </token> <token id=\"t365\"> detected </token> <token id=\"t366\"> in </token> <token id=\"t367\"> other </token> <token id=\"t368\"> districts </token> <token id=\"t369\"> . </token> <token id=\"t370\"> `` </token> <token id=\"t371\"> As </token> <token id=\"t372\"> we </token> <token id=\"t373\"> have </token> <token id=\"t374\"> seen </token> <token id=\"t375\"> the </token> <token id=\"t376\"> virus </token> <token id=\"t377\"> spread </token> <token id=\"t378\"> in </token> <token id=\"t379\"> a </token> <token id=\"t380\"> very </token> <token id=\"t381\"> rapid </token> <token id=\"t382\"> manner </token> <token id=\"t383\"> both </token> <token id=\"t384\"> in </token> <candidate id=\"c59\" index=385 type=\"location\" info=\"{ &quot;coordinates&quot;: &quot;39.66667;31.16667&quot;, &quot;id&quot;: 315201, &quot;featureClass&quot;: &quot;A&quot;, &quot;featureCode&quot;: &quot;ADM1&quot;, &quot;countryCode&quot;: &quot;TR&quot; }\" length=\"1\"></candidate> <candidate id=\"c60\" index=385 type=\"location\" info=\"{ &quot;coordinates&quot;: &quot;39.77667;30.52056&quot;, &quot;id&quot;: 315202, &quot;featureClass&quot;: &quot;P&quot;, &quot;featureCode&quot;: &quot;PPLA&quot;, &quot;countryCode&quot;: &quot;TR&quot; }\" length=\"1\"></candidate> <token id=\"t385\"> Eskişehir </token> <token id=\"t386\"> and </token> <token id=\"t387\"> in </token> <token id=\"t388\"> our </token> <token id=\"t389\"> neighboring </token> <token id=\"t390\"> provinces </token> <token id=\"t391\"> , </token> <token id=\"t392\"> and </token> <token id=\"t393\"> some </token> <token id=\"t394\"> cases </token> <token id=\"t395\"> have </token> <token id=\"t396\"> been </token> <token id=\"t397\"> seen </token> <token id=\"t398\"> in </token> <token id=\"t399\"> the </token> <candidate id=\"c61\" index=400 type=\"location\" info=\"{ &quot;coordinates&quot;: &quot;39.7843;30.50206&quot;, &quot;id&quot;: 9538820, &quot;featureClass&quot;: &quot;A&quot;, &quot;featureCode&quot;: &quot;ADM2&quot;, &quot;countryCode&quot;: &quot;TR&quot; }\" length=\"1\"></candidate> <token id=\"t400\"> Tepebaşı </token> <token id=\"t401\"> district </token> <token id=\"t402\"> where </token> <token id=\"t403\"> our </token> <candidate id=\"c62\" index=404 type=\"host\" info=\"null\" length=\"1\"></candidate> <token id=\"t404\"> cattle </token> <token id=\"t405\"> market </token> <token id=\"t406\"> is </token> <token id=\"t407\"> located </token> <token id=\"t408\"> , </token> <token id=\"t409\"> a </token> <token id=\"t410\"> commission </token> <token id=\"t411\"> was </token> <token id=\"t412\"> established </token> <token id=\"t413\"> under </token> <token id=\"t414\"> the </token> <token id=\"t415\"> leadership </token> <token id=\"t416\"> of </token> <candidate id=\"c63\" index=417 type=\"location\" info=\"{ &quot;coordinates&quot;: &quot;-5.42225;-80.8766&quot;, &quot;id&quot;: 8350870, &quot;featureClass&quot;: &quot;A&quot;, &quot;featureCode&quot;: &quot;ADM3&quot;, &quot;countryCode&quot;: &quot;PE&quot; }\" length=\"1\"></candidate> <token id=\"t417\"> Vice </token> <token id=\"t418\"> Governor </token> <token id=\"t419\"> Bekir </token> <token id=\"t420\"> Şahin </token> <token id=\"t421\"> Tütüncü </token> <token id=\"t422\"> to </token> <token id=\"t423\"> discuss </token> <token id=\"t424\"> the </token> <token id=\"t425\"> issue </token> <token id=\"t426\"> . </token> <token id=\"t427\"> The </token> <token id=\"t428\"> commission </token> <token id=\"t429\"> has </token> <token id=\"t430\"> decided </token> <token id=\"t431\"> to </token> <token id=\"t432\"> close </token> <token id=\"t433\"> down </token> <token id=\"t434\"> the </token> <token id=\"t435\"> market </token> <token id=\"t436\"> to </token> <token id=\"t437\"> prevent </token> <token id=\"t438\"> further </token> <token id=\"t439\"> infections </token> <token id=\"t440\"> , </token> <token id=\"t441\"> '' </token> <token id=\"t442\"> added </token> <token id=\"t443\"> the </token> <token id=\"t444\"> statement </token> <token id=\"t445\"> . </token> <token id=\"t446\"> A </token> <token id=\"t447\"> number </token> <token id=\"t448\"> of </token> <token id=\"t449\"> provinces </token> <token id=\"t450\"> and </token> <token id=\"t451\"> districts </token> <token id=\"t452\"> have </token> <token id=\"t453\"> also </token> <token id=\"t454\"> been </token> <token id=\"t455\"> imposing </token> <token id=\"t456\"> quarantines </token> <token id=\"t457\"> to </token> <token id=\"t458\"> thwart </token> <token id=\"t459\"> the </token> <token id=\"t460\"> spread </token> <token id=\"t461\"> of </token> <token id=\"t462\"> the </token> <token id=\"t463\"> infection </token> <token id=\"t464\"> since </token> <candidate id=\"c64\" index=465 type=\"date\" info=\"2015-09\" length=\"1\"></candidate> <token id=\"t465\"> September </token> <token id=\"t466\"> . </token> <candidate id=\"c65\" index=467 type=\"date\" info=\"2015-12\" length=\"1\"></candidate> <token id=\"t467\"> December </token> <token id=\"t468\"> / </token> <token id=\"t469\"> 16/2015PHOTO </token> <token id=\"t470\"> GALLERY </token>","publication_date":"2015-12-16","id":440,"title":"Turkey: 217 cases of foot-and-mouth disease detected","url":"http://www.hurriyetdailynews.com/turkey-217-cases-of-foot-and-mouth-disease-detected------.aspx?pageID=238&nID=92617&NewsCatID=344","content":"ECONOMICS &gt;Turkey: 217 cases of foot-and-mouth disease detected ANKARAThere have been 217 cases in a new foot-and-mouth disease outbreak since Sept. 29, Faruk Çelik, minister for food, agriculture and livestock said on Dec. 16.Speaking at a press conference, Çelik said 117 of these outbreaks are under control while 100 others are still active.“We don’t need to panic, as we have been taking all necessary actions to keep the disease under control,” Çelik said, as quoted by Anadolu Agency. These actions included producing vaccines for the virus, he added.Çelik said the virus had first been detected in the eastern Van province.Since then, 10 kilometers (6.2 miles) around the affected area have been quarantined, with livestock barred from both leaving and entering the area.Livestock ‘vaccinated’Livestock in the area have been vaccinated and livestock markets have been closed. “We have produced 4.6 million doses of vaccine so far and sent them to all the provinces,” Çelik said.“As foot-and-mouth disease has spread over several countries other than Turkey, the European Commission for the Control of Foot-and-Mouth disease [EuFMD] of the Food and Agriculture Organization [FAO] of the U.N. has taken action. The commission has requested five million doses of the vaccine to be made by Turkey so far. We will do our best to battle this disease in these affected countries,” the minister said.Meanwhile, the livestock market of the Central Anatolian province of Eskişehir was closed down on Dec. 15 due to a number of cases detected, as reported by Doğan News Agency. The Province Animal Health Control Commission said the market will be closed until a second notification in a written statement. “A new virus, which has been unseen in Turkey, was detected in Van in September and this virus, which has spread at a rapid pace, was first seen in our province on Nov. 23,” said the statement, adding that new cases were then detected in other districts. “As we have seen the virus spread in a very rapid manner both in Eskişehir and in our neighboring provinces, and some cases have been seen in the Tepebaşı district where our cattle market is located, a commission was established under the leadership of Vice Governor Bekir Şahin Tütüncü to discuss the issue. The commission has decided to close down the market to prevent further infections,” added the statement. A number of provinces and districts have also been imposing quarantines to thwart the spread of the infection since September.December/16/2015PHOTO GALLERY","candidateLabels":[{"id":"c1","label":"correct"},{"id":"c2","label":"correct"},{"id":"c3","label":"correct"},{"id":"c4","label":"correct"},{"id":"c5","label":"correct"},{"id":"c6","label":"correct"},{"id":"c7","label":"incorrect"},{"id":"c8","label":"partial"},{"id":"c9","label":"incorrect"},{"id":"c10","label":"partial"},{"id":"c11","label":"partial"},{"id":"c12","label":"correct"},{"id":"c13","label":"correct"},{"id":"c14","label":"incorrect"},{"id":"c15","label":"incorrect"},{"id":"c16","label":"incorrect"},{"id":"c17","label":"incorrect"},{"id":"c18","label":"incorrect"},{"id":"c19","label":"incorrect"},{"id":"c20","label":"correct"},{"id":"c21","label":"correct"},{"id":"c22","label":"correct"},{"id":"c23","label":"incorrect"},{"id":"c24","label":"incorrect"},{"id":"c25","label":"correct"},{"id":"c26","label":"incorrect"},{"id":"c27","label":"incorrect"},{"id":"c28","label":"incorrect"},{"id":"c29","label":"incorrect"},{"id":"c30","label":"incorrect"},{"id":"c31","label":"incorrect"},{"id":"c32","label":"incorrect"},{"id":"c33","label":"incorrect"},{"id":"c34","label":"incorrect"},{"id":"c35","label":"incorrect"},{"id":"c36","label":"incorrect"},{"id":"c37","label":"incorrect"},{"id":"c38","label":"incorrect"},{"id":"c39","label":"incorrect"},{"id":"c40","label":"incorrect"},{"id":"c41","label":"incorrect"},{"id":"c42","label":"incorrect"},{"id":"c43","label":"incorrect"},{"id":"c44","label":"incorrect"},{"id":"c45","label":"incorrect"},{"id":"c46","label":"incorrect"},{"id":"c47","label":"correct"},{"id":"c48","label":"correct"},{"id":"c49","label":"partial"},{"id":"c50","label":"incorrect"},{"id":"c51","label":"correct"},{"id":"c52","label":"correct"},{"id":"c53","label":"correct"},{"id":"c54","label":"incorrect"},{"id":"c55","label":"incorrect"},{"id":"c56","label":"correct"},{"id":"c57","label":"correct"},{"id":"c58","label":"incorrect"},{"id":"c59","label":"correct"},{"id":"c60","label":"correct"},{"id":"c61","label":"correct"},{"id":"c62","label":"correct"},{"id":"c63","label":"incorrect"},{"id":"c64","label":"partial"},{"id":"c65","label":"partial"}]}
