# Supplementary material for: Web monitoring of emerging animal infectious diseases integrated in the French Animal Health Epidemic Intelligence System
Source: PLoS One. 2018 Aug 3;13(8):e0199960. doi: 10.1371/journal.pone.0199960 (PMC6075742; doi:10.1371/journal.pone.0199960)
Supplement: S1 Dataset — Dataset of news reports in English language used to evaluate and train the information extraction module of PADI-web (http://epia.clermont.inra.fr/vsi). This dataset is composed of 532 news reports (in JSON), with information about the report itself (publication date, title, content, url), as well as processing information related to the information extraction process (candidates for extraction information, correct or incorrect labels for each candidate). The named entity candidates (locations, diseases, hosts, dates, number of cases) are manually labelled in each article. Data are shared under a CC BY license and are freely available for download at: https://dataverse.cirad.fr/dataset.xhtml?persistentId=doi:10.18167/DVN1/KMTIFG. (GZ) [file pone.0199960.s001.gz › articles/413.json]

{"reports":[19195,19226],"tagged_content":"<token id=\"t0\"> <br /> </token> <candidate id=\"c1\" index=1 type=\"host\" info=\"null\" length=\"1\"></candidate> <candidate id=\"c2\" index=1 type=\"disease\" info=\"null\" length=\"2\"></candidate> <token id=\"t1\"> Bird </token> <token id=\"t2\"> Flu </token> <token id=\"t3\"> : </token> <candidate id=\"c3\" index=4 type=\"location\" info=\"{ &quot;coordinates&quot;: &quot;46.0;2.0&quot;, &quot;id&quot;: 3017382, &quot;featureClass&quot;: &quot;A&quot;, &quot;featureCode&quot;: &quot;PCLI&quot;, &quot;countryCode&quot;: &quot;FR&quot; }\" length=\"1\"></candidate> <token id=\"t4\"> France </token> <token id=\"t5\"> , </token> <candidate id=\"c4\" index=6 type=\"location\" info=\"{ &quot;coordinates&quot;: &quot;16.16667;107.83333&quot;, &quot;id&quot;: 1562822, &quot;featureClass&quot;: &quot;A&quot;, &quot;featureCode&quot;: &quot;PCLI&quot;, &quot;countryCode&quot;: &quot;VN&quot; }\" length=\"1\"></candidate> <token id=\"t6\"> Vietnam </token> <token id=\"t7\"> Confirm </token> <token id=\"t8\"> H5N1 </token> <token id=\"t9\"> Cases </token> <token id=\"t10\"> <br /> </token> <candidate id=\"c5\" index=11 type=\"location\" info=\"{ &quot;coordinates&quot;: &quot;46.0;2.0&quot;, &quot;id&quot;: 3017382, &quot;featureClass&quot;: &quot;A&quot;, &quot;featureCode&quot;: &quot;PCLI&quot;, &quot;countryCode&quot;: &quot;FR&quot; }\" length=\"1\"></candidate> <token id=\"t11\"> France </token> <token id=\"t12\"> has </token> <token id=\"t13\"> reported </token> <token id=\"t14\"> its </token> <token id=\"t15\"> first </token> <token id=\"t16\"> outbreak </token> <token id=\"t17\"> of </token> <token id=\"t18\"> the </token> <token id=\"t19\"> H5N1 </token> <candidate id=\"c6\" index=20 type=\"host\" info=\"null\" length=\"1\"></candidate> <candidate id=\"c7\" index=20 type=\"disease\" info=\"null\" length=\"2\"></candidate> <token id=\"t20\"> bird </token> <token id=\"t21\"> flu </token> <token id=\"t22\"> virus </token> <token id=\"t23\"> while </token> <candidate id=\"c8\" index=24 type=\"location\" info=\"{ &quot;coordinates&quot;: &quot;16.16667;107.83333&quot;, &quot;id&quot;: 1562822, &quot;featureClass&quot;: &quot;A&quot;, &quot;featureCode&quot;: &quot;PCLI&quot;, &quot;countryCode&quot;: &quot;VN&quot; }\" length=\"1\"></candidate> <token id=\"t24\"> Vietnam </token> <token id=\"t25\"> has </token> <token id=\"t26\"> killed </token> <candidate id=\"c9\" index=27 type=\"number\" info=\"null\" length=\"1\"></candidate> <token id=\"t27\"> 100 </token> <candidate id=\"c10\" index=28 type=\"host\" info=\"null\" length=\"1\"></candidate> <token id=\"t28\"> birds </token> <token id=\"t29\"> believed </token> <token id=\"t30\"> to </token> <token id=\"t31\"> be </token> <token id=\"t32\"> infected </token> <token id=\"t33\"> with </token> <token id=\"t34\"> the </token> <token id=\"t35\"> virus </token> <token id=\"t36\"> . </token> <token id=\"t37\"> By </token> <token id=\"t38\"> Chandra </token> <candidate id=\"c11\" index=39 type=\"location\" info=\"{ &quot;coordinates&quot;: &quot;47.2275;1.4741&quot;, &quot;id&quot;: 6454051, &quot;featureClass&quot;: &quot;A&quot;, &quot;featureCode&quot;: &quot;ADM4&quot;, &quot;countryCode&quot;: &quot;FR&quot; }\" length=\"1\"></candidate> <token id=\"t39\"> Lye </token> <token id=\"t40\"> | </token> <candidate id=\"c12\" index=41 type=\"date\" info=\"2015-11-26\" length=\"2\"></candidate> <token id=\"t41\"> Nov </token> <candidate id=\"c13\" index=42 type=\"number\" info=\"null\" length=\"1\"></candidate> <token id=\"t42\"> 26 </token> <token id=\"t43\"> , </token> <token id=\"t44\"> 201501:54 </token> <token id=\"t45\"> AM </token> <token id=\"t46\"> EST </token> <token id=\"t47\"> <br /> </token> <token id=\"t48\"> <br /> </token> <token id=\"t49\"> The </token> <token id=\"t50\"> USDA </token> <token id=\"t51\"> is </token> <token id=\"t52\"> concerned </token> <token id=\"t53\"> that </token> <token id=\"t54\"> the </token> <candidate id=\"c14\" index=55 type=\"disease\" info=\"null\" length=\"2\"></candidate> <token id=\"t55\"> avian </token> <token id=\"t56\"> flu </token> <token id=\"t57\"> will </token> <token id=\"t58\"> return </token> <token id=\"t59\"> in </token> <token id=\"t60\"> the </token> <token id=\"t61\"> fall </token> <token id=\"t62\"> , </token> <token id=\"t63\"> affecting </token> <token id=\"t64\"> chicken </token> <token id=\"t65\"> farms </token> <token id=\"t66\"> in </token> <token id=\"t67\"> the </token> <token id=\"t68\"> south </token> <token id=\"t69\"> . </token> <token id=\"t70\"> ( </token> <token id=\"t71\"> Photo </token> <token id=\"t72\"> : </token> <token id=\"t73\"> Twitter </token> <token id=\"t74\"> Photo </token> <token id=\"t75\"> Section </token> <token id=\"t76\"> ) </token> <token id=\"t77\"> <br /> </token> <token id=\"t78\"> <br /> </token> <candidate id=\"c15\" index=79 type=\"location\" info=\"{ &quot;coordinates&quot;: &quot;46.0;2.0&quot;, &quot;id&quot;: 3017382, &quot;featureClass&quot;: &quot;A&quot;, &quot;featureCode&quot;: &quot;PCLI&quot;, &quot;countryCode&quot;: &quot;FR&quot; }\" length=\"1\"></candidate> <token id=\"t79\"> France </token> <token id=\"t80\"> has </token> <token id=\"t81\"> reported </token> <token id=\"t82\"> its </token> <token id=\"t83\"> first </token> <token id=\"t84\"> outbreak </token> <token id=\"t85\"> of </token> <token id=\"t86\"> the </token> <token id=\"t87\"> H5N1 </token> <candidate id=\"c16\" index=88 type=\"host\" info=\"null\" length=\"1\"></candidate> <candidate id=\"c17\" index=88 type=\"disease\" info=\"null\" length=\"2\"></candidate> <token id=\"t88\"> bird </token> <token id=\"t89\"> flu </token> <token id=\"t90\"> virus </token> <token id=\"t91\"> , </token> <token id=\"t92\"> a </token> <token id=\"t93\"> highly </token> <token id=\"t94\"> pathogenic </token> <token id=\"t95\"> virus </token> <token id=\"t96\"> . </token> <token id=\"t97\"> The </token> <token id=\"t98\"> virus </token> <token id=\"t99\"> has </token> <token id=\"t100\"> reportedly </token> <token id=\"t101\"> killed </token> <candidate id=\"c18\" index=102 type=\"number\" info=\"null\" length=\"1\"></candidate> <token id=\"t102\"> 22 </token> <token id=\"t103\"> chickens </token> <token id=\"t104\"> out </token> <token id=\"t105\"> of </token> <candidate id=\"c19\" index=106 type=\"number\" info=\"null\" length=\"1\"></candidate> <token id=\"t106\"> 32 </token> <token id=\"t107\"> that </token> <token id=\"t108\"> were </token> <token id=\"t109\"> kept </token> <token id=\"t110\"> in </token> <token id=\"t111\"> a </token> <token id=\"t112\"> family </token> <token id=\"t113\"> backyard </token> <token id=\"t114\"> at </token> <candidate id=\"c20\" index=115 type=\"location\" info=\"{ &quot;coordinates&quot;: &quot;45.28778;0.63889&quot;, &quot;id&quot;: 6447769, &quot;featureClass&quot;: &quot;A&quot;, &quot;featureCode&quot;: &quot;ADM4&quot;, &quot;countryCode&quot;: &quot;FR&quot; }\" length=\"1\"></candidate> <token id=\"t115\"> Biras </token> <token id=\"t116\"> in </token> <token id=\"t117\"> the </token> <token id=\"t118\"> Perigord </token> <token id=\"t119\"> region </token> <token id=\"t120\"> , </token> <token id=\"t121\"> according </token> <token id=\"t122\"> to </token> <token id=\"t123\"> Reuters </token> <token id=\"t124\"> . </token> <token id=\"t125\"> <br /> </token> <token id=\"t126\"> An </token> <token id=\"t127\"> unnamed </token> <token id=\"t128\"> official </token> <token id=\"t129\"> said </token> <token id=\"t130\"> they </token> <token id=\"t131\"> have </token> <token id=\"t132\"> set </token> <token id=\"t133\"> up </token> <token id=\"t134\"> a </token> <candidate id=\"c21\" index=135 type=\"number\" info=\"null\" length=\"1\"></candidate> <token id=\"t135\"> 6.2 </token> <token id=\"t136\"> miles </token> <token id=\"t137\"> radius </token> <token id=\"t138\"> around </token> <token id=\"t139\"> the </token> <token id=\"t140\"> site </token> <token id=\"t141\"> , </token> <token id=\"t142\"> which </token> <token id=\"t143\"> includes </token> <token id=\"t144\"> several </token> <token id=\"t145\"> poultry </token> <token id=\"t146\"> farms </token> <token id=\"t147\"> . </token> <token id=\"t148\"> <br /> </token> <token id=\"t149\"> Agriculture </token> <candidate id=\"c22\" index=150 type=\"location\" info=\"{ &quot;coordinates&quot;: &quot;51.96236;7.62571&quot;, &quot;id&quot;: 2867543, &quot;featureClass&quot;: &quot;P&quot;, &quot;featureCode&quot;: &quot;PPLA2&quot;, &quot;countryCode&quot;: &quot;DE&quot; }\" length=\"1\"></candidate> <candidate id=\"c23\" index=150 type=\"location\" info=\"{ &quot;coordinates&quot;: &quot;51.33211;1.32327&quot;, &quot;id&quot;: 7295331, &quot;featureClass&quot;: &quot;A&quot;, &quot;featureCode&quot;: &quot;ADM4&quot;, &quot;countryCode&quot;: &quot;GB&quot; }\" length=\"1\"></candidate> <candidate id=\"c24\" index=150 type=\"location\" info=\"{ &quot;coordinates&quot;: &quot;51.95973;7.63137&quot;, &quot;id&quot;: 6553087, &quot;featureClass&quot;: &quot;A&quot;, &quot;featureCode&quot;: &quot;ADM4&quot;, &quot;countryCode&quot;: &quot;DE&quot; }\" length=\"1\"></candidate> <token id=\"t150\"> Minster </token> <token id=\"t151\"> Stephane </token> <token id=\"t152\"> Le </token> <token id=\"t153\"> Foll </token> <token id=\"t154\"> has </token> <token id=\"t155\"> insisted </token> <token id=\"t156\"> there </token> <token id=\"t157\"> is </token> <token id=\"t158\"> no </token> <token id=\"t159\"> risk </token> <token id=\"t160\"> to </token> <token id=\"t161\"> the </token> <token id=\"t162\"> general </token> <token id=\"t163\"> public </token> <token id=\"t164\"> . </token> <token id=\"t165\"> `` </token> <candidate id=\"c25\" index=166 type=\"location\" info=\"{ &quot;coordinates&quot;: &quot;49.74917;4.60889&quot;, &quot;id&quot;: 6453601, &quot;featureClass&quot;: &quot;A&quot;, &quot;featureCode&quot;: &quot;ADM4&quot;, &quot;countryCode&quot;: &quot;FR&quot; }\" length=\"1\"></candidate> <token id=\"t166\"> This </token> <token id=\"t167\"> virus </token> <token id=\"t168\"> has </token> <token id=\"t169\"> no </token> <token id=\"t170\"> effect </token> <token id=\"t171\"> as </token> <token id=\"t172\"> far </token> <token id=\"t173\"> as </token> <token id=\"t174\"> consuming </token> <token id=\"t175\"> poultry </token> <token id=\"t176\"> meat </token> <token id=\"t177\"> or </token> <token id=\"t178\"> anything </token> <token id=\"t179\"> that </token> <token id=\"t180\"> comes </token> <token id=\"t181\"> from </token> <token id=\"t182\"> poultry </token> <token id=\"t183\"> products </token> <token id=\"t184\"> is </token> <token id=\"t185\"> concerned </token> <token id=\"t186\"> - </token> <token id=\"t187\"> I </token> <token id=\"t188\"> am </token> <token id=\"t189\"> thinking </token> <token id=\"t190\"> particularly </token> <token id=\"t191\"> about </token> <token id=\"t192\"> foie </token> <token id=\"t193\"> gras </token> <token id=\"t194\"> since </token> <token id=\"t195\"> we </token> <token id=\"t196\"> are </token> <token id=\"t197\"> approaching </token> <token id=\"t198\"> times </token> <token id=\"t199\"> of </token> <token id=\"t200\"> high </token> <token id=\"t201\"> consumption </token> <token id=\"t202\"> , </token> <token id=\"t203\"> '' </token> <token id=\"t204\"> Le </token> <token id=\"t205\"> Foll </token> <token id=\"t206\"> told </token> <token id=\"t207\"> reporters </token> <token id=\"t208\"> . </token> <token id=\"t209\"> <br /> </token> <token id=\"t210\"> Officials </token> <token id=\"t211\"> in </token> <candidate id=\"c26\" index=212 type=\"location\" info=\"{ &quot;coordinates&quot;: &quot;16.16667;107.83333&quot;, &quot;id&quot;: 1562822, &quot;featureClass&quot;: &quot;A&quot;, &quot;featureCode&quot;: &quot;PCLI&quot;, &quot;countryCode&quot;: &quot;VN&quot; }\" length=\"1\"></candidate> <token id=\"t212\"> Vietnam </token> <token id=\"t213\"> have </token> <token id=\"t214\"> also </token> <token id=\"t215\"> detected </token> <token id=\"t216\"> the </token> <token id=\"t217\"> virus </token> <token id=\"t218\"> in </token> <token id=\"t219\"> poultry </token> <token id=\"t220\"> in </token> <token id=\"t221\"> that </token> <token id=\"t222\"> country </token> <token id=\"t223\"> . </token> <token id=\"t224\"> They </token> <token id=\"t225\"> said </token> <token id=\"t226\"> that </token> <candidate id=\"c27\" index=227 type=\"number\" info=\"null\" length=\"1\"></candidate> <token id=\"t227\"> 100 </token> <candidate id=\"c28\" index=228 type=\"host\" info=\"null\" length=\"1\"></candidate> <token id=\"t228\"> birds </token> <token id=\"t229\"> had </token> <token id=\"t230\"> died </token> <token id=\"t231\"> in </token> <candidate id=\"c29\" index=232 type=\"location\" info=\"{ &quot;coordinates&quot;: &quot;18.33333;105.75&quot;, &quot;id&quot;: 1580700, &quot;featureClass&quot;: &quot;A&quot;, &quot;featureCode&quot;: &quot;ADM1&quot;, &quot;countryCode&quot;: &quot;VN&quot; }\" length=\"2\"></candidate> <token id=\"t232\"> Ha </token> <token id=\"t233\"> Tinh </token> <token id=\"t234\"> province </token> <token id=\"t235\"> in </token> <token id=\"t236\"> the </token> <token id=\"t237\"> north-central </token> <candidate id=\"c30\" index=238 type=\"location\" info=\"{ &quot;coordinates&quot;: &quot;-31.95224;115.8614&quot;, &quot;id&quot;: 2063523, &quot;featureClass&quot;: &quot;P&quot;, &quot;featureCode&quot;: &quot;PPLA&quot;, &quot;countryCode&quot;: &quot;AU&quot; }\" length=\"1\"></candidate> <token id=\"t238\"> part </token> <token id=\"t239\"> of </token> <token id=\"t240\"> the </token> <token id=\"t241\"> country </token> <token id=\"t242\"> , </token> <token id=\"t243\"> according </token> <token id=\"t244\"> to </token> <token id=\"t245\"> World </token> <token id=\"t246\"> Organization </token> <token id=\"t247\"> for </token> <token id=\"t248\"> Animal </token> <token id=\"t249\"> Health </token> <token id=\"t250\"> report </token> <token id=\"t251\"> . </token> <token id=\"t252\"> <br /> </token> <token id=\"t253\"> The </token> <token id=\"t254\"> H5N1 </token> <token id=\"t255\"> virus </token> <token id=\"t256\"> was </token> <token id=\"t257\"> first </token> <token id=\"t258\"> detected </token> <token id=\"t259\"> in </token> <token id=\"t260\"> humans </token> <token id=\"t261\"> in </token> <candidate id=\"c31\" index=262 type=\"number\" info=\"null\" length=\"1\"></candidate> <candidate id=\"c32\" index=262 type=\"date\" info=\"1997\" length=\"1\"></candidate> <token id=\"t262\"> 1997 </token> <token id=\"t263\"> during </token> <token id=\"t264\"> an </token> <token id=\"t265\"> outbreak </token> <token id=\"t266\"> in </token> <candidate id=\"c33\" index=267 type=\"location\" info=\"{ &quot;coordinates&quot;: &quot;22.25;114.16667&quot;, &quot;id&quot;: 1819730, &quot;featureClass&quot;: &quot;A&quot;, &quot;featureCode&quot;: &quot;PCLS&quot;, &quot;countryCode&quot;: &quot;HK&quot; }\" length=\"2\"></candidate> <candidate id=\"c34\" index=267 type=\"location\" info=\"{ &quot;coordinates&quot;: &quot;22.28552;114.15769&quot;, &quot;id&quot;: 1819729, &quot;featureClass&quot;: &quot;P&quot;, &quot;featureCode&quot;: &quot;PPLC&quot;, &quot;countryCode&quot;: &quot;HK&quot; }\" length=\"2\"></candidate> <token id=\"t267\"> Hong </token> <token id=\"t268\"> Kong </token> <token id=\"t269\"> . </token> <token id=\"t270\"> It </token> <token id=\"t271\"> then </token> <token id=\"t272\"> re-emerged </token> <token id=\"t273\"> in </token> <candidate id=\"c35\" index=274 type=\"number\" info=\"null\" length=\"1\"></candidate> <candidate id=\"c36\" index=274 type=\"date\" info=\"2003\" length=\"1\"></candidate> <token id=\"t274\"> 2003 </token> <token id=\"t275\"> and </token> <candidate id=\"c37\" index=276 type=\"number\" info=\"null\" length=\"1\"></candidate> <candidate id=\"c38\" index=276 type=\"date\" info=\"2004\" length=\"1\"></candidate> <token id=\"t276\"> 2004 </token> <token id=\"t277\"> and </token> <token id=\"t278\"> has </token> <token id=\"t279\"> infected </token> <candidate id=\"c39\" index=280 type=\"number\" info=\"null\" length=\"1\"></candidate> <token id=\"t280\"> million </token> <token id=\"t281\"> of </token> <token id=\"t282\"> poultry </token> <token id=\"t283\"> , </token> <token id=\"t284\"> several </token> <candidate id=\"c40\" index=285 type=\"number\" info=\"null\" length=\"1\"></candidate> <token id=\"t285\"> hundred </token> <token id=\"t286\"> humans </token> <token id=\"t287\"> and </token> <token id=\"t288\"> even </token> <token id=\"t289\"> caused </token> <token id=\"t290\"> some </token> <token id=\"t291\"> human </token> <token id=\"t292\"> deaths </token> <token id=\"t293\"> . </token> <token id=\"t294\"> <br /> </token> <token id=\"t295\"> The </token> <token id=\"t296\"> US </token> <token id=\"t297\"> Government </token> <token id=\"t298\"> said </token> <token id=\"t299\"> that </token> <token id=\"t300\"> human </token> <token id=\"t301\"> infections </token> <token id=\"t302\"> usually </token> <token id=\"t303\"> occur </token> <token id=\"t304\"> in </token> <token id=\"t305\"> those </token> <token id=\"t306\"> who </token> <token id=\"t307\"> have </token> <token id=\"t308\"> had </token> <token id=\"t309\"> contact </token> <token id=\"t310\"> with </token> <token id=\"t311\"> sick </token> <token id=\"t312\"> or </token> <token id=\"t313\"> dead </token> <token id=\"t314\"> poultry </token> <token id=\"t315\"> that </token> <token id=\"t316\"> have </token> <token id=\"t317\"> the </token> <token id=\"t318\"> virus </token> <token id=\"t319\"> . </token> <token id=\"t320\"> They </token> <token id=\"t321\"> also </token> <token id=\"t322\"> report </token> <token id=\"t323\"> that </token> <candidate id=\"c41\" index=324 type=\"number\" info=\"null\" length=\"1\"></candidate> <token id=\"t324\"> 60 </token> <token id=\"t325\"> percent </token> <token id=\"t326\"> of </token> <token id=\"t327\"> people </token> <token id=\"t328\"> who </token> <token id=\"t329\"> contract </token> <token id=\"t330\"> the </token> <token id=\"t331\"> virus </token> <token id=\"t332\"> die </token> <token id=\"t333\"> from </token> <token id=\"t334\"> it </token> <token id=\"t335\"> . </token> <token id=\"t336\"> <br /> </token> <token id=\"t337\"> Confirmed </token> <token id=\"t338\"> cases </token> <token id=\"t339\"> of </token> <token id=\"t340\"> H5N1 </token> <token id=\"t341\"> in </token> <token id=\"t342\"> humans </token> <token id=\"t343\"> have </token> <token id=\"t344\"> nearly </token> <token id=\"t345\"> tripled </token> <token id=\"t346\"> since </token> <candidate id=\"c42\" index=347 type=\"date\" info=\"2014\" length=\"2\"></candidate> <token id=\"t347\"> last </token> <token id=\"t348\"> year </token> <token id=\"t349\"> when </token> <token id=\"t350\"> there </token> <token id=\"t351\"> were </token> <candidate id=\"c43\" index=352 type=\"number\" info=\"null\" length=\"1\"></candidate> <token id=\"t352\"> 52 </token> <token id=\"t353\"> reported </token> <token id=\"t354\"> cases </token> <token id=\"t355\"> . </token> <token id=\"t356\"> In </token> <candidate id=\"c44\" index=357 type=\"number\" info=\"null\" length=\"1\"></candidate> <candidate id=\"c45\" index=357 type=\"date\" info=\"2015\" length=\"1\"></candidate> <token id=\"t357\"> 2015 </token> <token id=\"t358\"> so </token> <token id=\"t359\"> far </token> <token id=\"t360\"> there </token> <token id=\"t361\"> have </token> <token id=\"t362\"> been </token> <candidate id=\"c46\" index=363 type=\"number\" info=\"null\" length=\"1\"></candidate> <token id=\"t363\"> 143 </token> <token id=\"t364\"> cases </token> <token id=\"t365\"> reported </token> <token id=\"t366\"> to </token> <token id=\"t367\"> the </token> <token id=\"t368\"> World </token> <token id=\"t369\"> Health </token> <token id=\"t370\"> Organization </token> <token id=\"t371\"> . </token> <token id=\"t372\"> <br /> </token> <candidate id=\"c47\" index=373 type=\"location\" info=\"{ &quot;coordinates&quot;: &quot;49.74917;4.60889&quot;, &quot;id&quot;: 6453601, &quot;featureClass&quot;: &quot;A&quot;, &quot;featureCode&quot;: &quot;ADM4&quot;, &quot;countryCode&quot;: &quot;FR&quot; }\" length=\"1\"></candidate> <token id=\"t373\"> This </token> <token id=\"t374\"> is </token> <token id=\"t375\"> the </token> <token id=\"t376\"> first </token> <token id=\"t377\"> reported </token> <token id=\"t378\"> case </token> <token id=\"t379\"> of </token> <token id=\"t380\"> H5N1 </token> <token id=\"t381\"> in </token> <token id=\"t382\"> the </token> <candidate id=\"c48\" index=383 type=\"location\" info=\"{ &quot;coordinates&quot;: &quot;50.83857;4.37599&quot;, &quot;id&quot;: 6695072, &quot;featureClass&quot;: &quot;A&quot;, &quot;featureCode&quot;: &quot;ZN&quot;, &quot;countryCode&quot;: &quot;&quot; }\" length=\"2\"></candidate> <token id=\"t383\"> European </token> <candidate id=\"c49\" index=384 type=\"location\" info=\"{ &quot;coordinates&quot;: &quot;34.83401;-83.99076&quot;, &quot;id&quot;: 4227781, &quot;featureClass&quot;: &quot;A&quot;, &quot;featureCode&quot;: &quot;ADM2&quot;, &quot;countryCode&quot;: &quot;US&quot; }\" length=\"1\"></candidate> <candidate id=\"c50\" index=384 type=\"location\" info=\"{ &quot;coordinates&quot;: &quot;-32.83333;-62.75&quot;, &quot;id&quot;: 3833419, &quot;featureClass&quot;: &quot;A&quot;, &quot;featureCode&quot;: &quot;ADM2&quot;, &quot;countryCode&quot;: &quot;AR&quot; }\" length=\"1\"></candidate> <candidate id=\"c51\" index=384 type=\"location\" info=\"{ &quot;coordinates&quot;: &quot;13.55;-87.9&quot;, &quot;id&quot;: 3584767, &quot;featureClass&quot;: &quot;A&quot;, &quot;featureCode&quot;: &quot;ADM1&quot;, &quot;countryCode&quot;: &quot;SV&quot; }\" length=\"1\"></candidate> <token id=\"t384\"> Union </token> <token id=\"t385\"> since </token> <candidate id=\"c52\" index=386 type=\"location\" info=\"{ &quot;coordinates&quot;: &quot;0.35;34.25&quot;, &quot;id&quot;: 187753, &quot;featureClass&quot;: &quot;A&quot;, &quot;featureCode&quot;: &quot;ADMD&quot;, &quot;countryCode&quot;: &quot;KE&quot; }\" length=\"1\"></candidate> <candidate id=\"c53\" index=386 type=\"location\" info=\"{ &quot;coordinates&quot;: &quot;48.05;7.78333&quot;, &quot;id&quot;: 3209258, &quot;featureClass&quot;: &quot;A&quot;, &quot;featureCode&quot;: &quot;ADM4&quot;, &quot;countryCode&quot;: &quot;DE&quot; }\" length=\"1\"></candidate> <candidate id=\"c54\" index=386 type=\"location\" info=\"{ &quot;coordinates&quot;: &quot;52.55262;0.07028&quot;, &quot;id&quot;: 7292899, &quot;featureClass&quot;: &quot;A&quot;, &quot;featureCode&quot;: &quot;ADM4&quot;, &quot;countryCode&quot;: &quot;GB&quot; }\" length=\"1\"></candidate> <candidate id=\"c55\" index=386 type=\"location\" info=\"{ &quot;coordinates&quot;: &quot;47.16128;8.91103&quot;, &quot;id&quot;: 6458781, &quot;featureClass&quot;: &quot;A&quot;, &quot;featureCode&quot;: &quot;ADM2&quot;, &quot;countryCode&quot;: &quot;CH&quot; }\" length=\"1\"></candidate> <candidate id=\"c56\" index=386 type=\"date\" info=\"2015-03\" length=\"1\"></candidate> <token id=\"t386\"> March </token> <token id=\"t387\"> , </token> <token id=\"t388\"> following </token> <token id=\"t389\"> outbreaks </token> <token id=\"t390\"> in </token> <candidate id=\"c57\" index=391 type=\"location\" info=\"{ &quot;coordinates&quot;: &quot;42.66667;25.25&quot;, &quot;id&quot;: 732800, &quot;featureClass&quot;: &quot;A&quot;, &quot;featureCode&quot;: &quot;PCLI&quot;, &quot;countryCode&quot;: &quot;BG&quot; }\" length=\"1\"></candidate> <token id=\"t391\"> Bulgaria </token> <token id=\"t392\"> and </token> <candidate id=\"c58\" index=393 type=\"location\" info=\"{ &quot;coordinates&quot;: &quot;46.0;25.0&quot;, &quot;id&quot;: 798549, &quot;featureClass&quot;: &quot;A&quot;, &quot;featureCode&quot;: &quot;PCLI&quot;, &quot;countryCode&quot;: &quot;RO&quot; }\" length=\"1\"></candidate> <token id=\"t393\"> Romania </token> <token id=\"t394\"> . </token> <token id=\"t395\"> <br /> </token> <candidate id=\"c59\" index=396 type=\"location\" info=\"{ &quot;coordinates&quot;: &quot;46.0;2.0&quot;, &quot;id&quot;: 3017382, &quot;featureClass&quot;: &quot;A&quot;, &quot;featureCode&quot;: &quot;PCLI&quot;, &quot;countryCode&quot;: &quot;FR&quot; }\" length=\"1\"></candidate> <token id=\"t396\"> France </token> <token id=\"t397\"> is </token> <token id=\"t398\"> the </token> <candidate id=\"c60\" index=399 type=\"location\" info=\"{ &quot;coordinates&quot;: &quot;50.83857;4.37599&quot;, &quot;id&quot;: 6695072, &quot;featureClass&quot;: &quot;A&quot;, &quot;featureCode&quot;: &quot;ZN&quot;, &quot;countryCode&quot;: &quot;&quot; }\" length=\"2\"></candidate> <token id=\"t399\"> European </token> <candidate id=\"c61\" index=400 type=\"location\" info=\"{ &quot;coordinates&quot;: &quot;34.83401;-83.99076&quot;, &quot;id&quot;: 4227781, &quot;featureClass&quot;: &quot;A&quot;, &quot;featureCode&quot;: &quot;ADM2&quot;, &quot;countryCode&quot;: &quot;US&quot; }\" length=\"1\"></candidate> <candidate id=\"c62\" index=400 type=\"location\" info=\"{ &quot;coordinates&quot;: &quot;-32.83333;-62.75&quot;, &quot;id&quot;: 3833419, &quot;featureClass&quot;: &quot;A&quot;, &quot;featureCode&quot;: &quot;ADM2&quot;, &quot;countryCode&quot;: &quot;AR&quot; }\" length=\"1\"></candidate> <candidate id=\"c63\" index=400 type=\"location\" info=\"{ &quot;coordinates&quot;: &quot;13.55;-87.9&quot;, &quot;id&quot;: 3584767, &quot;featureClass&quot;: &quot;A&quot;, &quot;featureCode&quot;: &quot;ADM1&quot;, &quot;countryCode&quot;: &quot;SV&quot; }\" length=\"1\"></candidate> <token id=\"t400\"> Union </token> <token id=\"t401\"> 's </token> <token id=\"t402\"> biggest </token> <token id=\"t403\"> agriculture </token> <token id=\"t404\"> producer </token> <token id=\"t405\"> , </token> <token id=\"t406\"> according </token> <token id=\"t407\"> to </token> <token id=\"t408\"> Reuters </token> <token id=\"t409\"> . </token> <token id=\"t410\"> Tags </token> <token id=\"t411\"> : </token> <token id=\"t412\"> H5N1 </token> <token id=\"t413\"> , </token> <token id=\"t414\"> agriculture </token> <token id=\"t415\"> , </token> <token id=\"t416\"> chickens </token> <token id=\"t417\"> , </token> <token id=\"t418\"> foie </token> <token id=\"t419\"> gras </token> <token id=\"t420\"> , </token> <token id=\"t421\"> Poultry </token> <token id=\"t422\"> , </token> <token id=\"t423\"> WHO </token> <token id=\"t424\"> , </token> <token id=\"t425\"> world </token> <token id=\"t426\"> health </token> <token id=\"t427\"> organization </token> <token id=\"t428\"> , </token> <token id=\"t429\"> world </token> <token id=\"t430\"> organization </token> <token id=\"t431\"> for </token> <token id=\"t432\"> animal </token> <token id=\"t433\"> health </token> <token id=\"t434\"> , </token> <candidate id=\"c64\" index=435 type=\"host\" info=\"null\" length=\"1\"></candidate> <candidate id=\"c65\" index=435 type=\"disease\" info=\"null\" length=\"2\"></candidate> <token id=\"t435\"> Bird </token> <token id=\"t436\"> Flu </token> <token id=\"t437\"> in </token> <candidate id=\"c66\" index=438 type=\"location\" info=\"{ &quot;coordinates&quot;: &quot;22.25;114.16667&quot;, &quot;id&quot;: 1819730, &quot;featureClass&quot;: &quot;A&quot;, &quot;featureCode&quot;: &quot;PCLS&quot;, &quot;countryCode&quot;: &quot;HK&quot; }\" length=\"2\"></candidate> <candidate id=\"c67\" index=438 type=\"location\" info=\"{ &quot;coordinates&quot;: &quot;22.28552;114.15769&quot;, &quot;id&quot;: 1819729, &quot;featureClass&quot;: &quot;P&quot;, &quot;featureCode&quot;: &quot;PPLC&quot;, &quot;countryCode&quot;: &quot;HK&quot; }\" length=\"2\"></candidate> <token id=\"t438\"> Hong </token> <token id=\"t439\"> Kong </token> <token id=\"t440\"> , </token> <candidate id=\"c68\" index=441 type=\"host\" info=\"null\" length=\"1\"></candidate> <candidate id=\"c69\" index=441 type=\"disease\" info=\"null\" length=\"2\"></candidate> <token id=\"t441\"> Bird </token> <token id=\"t442\"> flu </token> <token id=\"t443\"> deaths </token> <token id=\"t444\"> , </token> <candidate id=\"c70\" index=445 type=\"disease\" info=\"null\" length=\"2\"></candidate> <token id=\"t445\"> avian </token> <token id=\"t446\"> flu </token> <token id=\"t447\"> deaths </token> <token id=\"t448\"> , </token> <token id=\"t449\"> H5N1 </token> <token id=\"t450\"> deaths </token> <token id=\"t451\"> , </token> <candidate id=\"c71\" index=452 type=\"location\" info=\"{ &quot;coordinates&quot;: &quot;42.66667;25.25&quot;, &quot;id&quot;: 732800, &quot;featureClass&quot;: &quot;A&quot;, &quot;featureCode&quot;: &quot;PCLI&quot;, &quot;countryCode&quot;: &quot;BG&quot; }\" length=\"1\"></candidate> <token id=\"t452\"> Bulgaria </token> <token id=\"t453\"> , </token> <token id=\"t454\"> romania </token> <token id=\"t455\"> , </token> <token id=\"t456\"> france </token> <token id=\"t457\"> , </token> <token id=\"t458\"> agriculture </token> <token id=\"t459\"> production </token> <token id=\"t460\"> , </token> <token id=\"t461\"> eu </token> <token id=\"t462\"> , </token> <token id=\"t463\"> E.U. </token> <token id=\"t464\"> , </token> <candidate id=\"c72\" index=465 type=\"location\" info=\"{ &quot;coordinates&quot;: &quot;50.83857;4.37599&quot;, &quot;id&quot;: 6695072, &quot;featureClass&quot;: &quot;A&quot;, &quot;featureCode&quot;: &quot;ZN&quot;, &quot;countryCode&quot;: &quot;&quot; }\" length=\"2\"></candidate> <token id=\"t465\"> European </token> <candidate id=\"c73\" index=466 type=\"location\" info=\"{ &quot;coordinates&quot;: &quot;34.83401;-83.99076&quot;, &quot;id&quot;: 4227781, &quot;featureClass&quot;: &quot;A&quot;, &quot;featureCode&quot;: &quot;ADM2&quot;, &quot;countryCode&quot;: &quot;US&quot; }\" length=\"1\"></candidate> <candidate id=\"c74\" index=466 type=\"location\" info=\"{ &quot;coordinates&quot;: &quot;-32.83333;-62.75&quot;, &quot;id&quot;: 3833419, &quot;featureClass&quot;: &quot;A&quot;, &quot;featureCode&quot;: &quot;ADM2&quot;, &quot;countryCode&quot;: &quot;AR&quot; }\" length=\"1\"></candidate> <candidate id=\"c75\" index=466 type=\"location\" info=\"{ &quot;coordinates&quot;: &quot;13.55;-87.9&quot;, &quot;id&quot;: 3584767, &quot;featureClass&quot;: &quot;A&quot;, &quot;featureCode&quot;: &quot;ADM1&quot;, &quot;countryCode&quot;: &quot;SV&quot; }\" length=\"1\"></candidate> <token id=\"t466\"> Union </token> <token id=\"t467\"> , </token> <token id=\"t468\"> sick </token> <token id=\"t469\"> chickens </token> <token id=\"t470\"> , </token> <token id=\"t471\"> dead </token> <token id=\"t472\"> poultry </token> <token id=\"t473\"> , </token> <token id=\"t474\"> USDA </token> <token id=\"t475\"> , </token> <candidate id=\"c76\" index=476 type=\"location\" info=\"{ &quot;coordinates&quot;: &quot;16.16667;107.83333&quot;, &quot;id&quot;: 1562822, &quot;featureClass&quot;: &quot;A&quot;, &quot;featureCode&quot;: &quot;PCLI&quot;, &quot;countryCode&quot;: &quot;VN&quot; }\" length=\"1\"></candidate> <token id=\"t476\"> Vietnam </token> <token id=\"t477\"> , </token> <token id=\"t478\"> Agriculture </token> <candidate id=\"c77\" index=479 type=\"location\" info=\"{ &quot;coordinates&quot;: &quot;51.96236;7.62571&quot;, &quot;id&quot;: 2867543, &quot;featureClass&quot;: &quot;P&quot;, &quot;featureCode&quot;: &quot;PPLA2&quot;, &quot;countryCode&quot;: &quot;DE&quot; }\" length=\"1\"></candidate> <candidate id=\"c78\" index=479 type=\"location\" info=\"{ &quot;coordinates&quot;: &quot;51.33211;1.32327&quot;, &quot;id&quot;: 7295331, &quot;featureClass&quot;: &quot;A&quot;, &quot;featureCode&quot;: &quot;ADM4&quot;, &quot;countryCode&quot;: &quot;GB&quot; }\" length=\"1\"></candidate> <candidate id=\"c79\" index=479 type=\"location\" info=\"{ &quot;coordinates&quot;: &quot;51.95973;7.63137&quot;, &quot;id&quot;: 6553087, &quot;featureClass&quot;: &quot;A&quot;, &quot;featureCode&quot;: &quot;ADM4&quot;, &quot;countryCode&quot;: &quot;DE&quot; }\" length=\"1\"></candidate> <token id=\"t479\"> Minster </token> <token id=\"t480\"> Stephane </token> <token id=\"t481\"> Le </token> <token id=\"t482\"> Foll </token> <token id=\"t483\"> <br /> </token>","publication_date":"2015-11-25","id":413,"title":"Bird Flu: France, Vietnam Confirm H5N1 Cases","url":"http://www.hngn.com/articles/154188/20151126/bird-flu-france-vietnam-confirm-h5n1-cases.htm","content":"\n\t Bird Flu: France, Vietnam Confirm H5N1 Cases\n\tFrance has reported its first outbreak of the H5N1 bird flu virus while Vietnam has killed 100 birds believed to be infected with the virus.\t By Chandra Lye | Nov 26, 2015 01:54 AM EST\n\t&#13;\n&#13;\n&#13;\n\tThe USDA is concerned that the avian flu will return in the fall, affecting chicken farms in the south. (Photo : Twitter Photo Section) &#13;\n&#13;\n&#13;\n&#13;\nFrance has reported its first outbreak of the H5N1 bird flu virus, a highly pathogenic virus. The virus has reportedly killed 22 chickens out of 32 that were kept in a family backyard at Biras in the Perigord region, according to Reuters.&#13;\nAn unnamed official said they have set up a 6.2 miles radius around the site, which includes several poultry farms. &#13;\nAgriculture Minster Stephane Le Foll has insisted there is no risk to the general public. \"This virus has no effect as far as consuming poultry meat or anything that comes from poultry products is concerned - I am thinking particularly about foie gras since we are approaching times of high consumption,\" Le Foll told reporters.&#13;\nOfficials in Vietnam have also detected the virus in poultry in that country. They said that 100 birds had died in Ha Tinh province in the north-central part of the country, according to World Organization for Animal Health report.&#13;\nThe H5N1 virus was first detected in humans in 1997 during an outbreak in Hong Kong. It then re-emerged in 2003 and 2004 and has infected million of poultry, several hundred humans and even caused some human deaths.&#13;\nThe US Government said that human infections usually occur in those who have had contact with sick or dead poultry that have the virus. They also report that 60 percent of people who contract the virus die from it.&#13;\nConfirmed cases of H5N1 in humans have nearly tripled since last year when there were 52 reported cases. In 2015 so far there have been 143 cases reported to the World Health Organization.&#13;\nThis is the first reported case of H5N1 in the European Union since March, following outbreaks in Bulgaria and Romania.&#13;\nFrance is the European Union's biggest agriculture producer, according to Reuters. \tTags: H5N1, agriculture, chickens, foie gras, Poultry, WHO, world health organization, world organization for animal health, Bird Flu in Hong Kong, Bird flu deaths, avian flu deaths, H5N1 deaths, Bulgaria, romania, france, agriculture production, eu, E.U., European Union, sick chickens, dead poultry, USDA, Vietnam, Agriculture Minster Stephane Le Foll\n\t","candidateLabels":[{"id":"c1","label":"incorrect"},{"id":"c2","label":"correct"},{"id":"c3","label":"correct"},{"id":"c4","label":"correct"},{"id":"c5","label":"correct"},{"id":"c6","label":"correct"},{"id":"c7","label":"correct"},{"id":"c8","label":"correct"},{"id":"c9","label":"correct"},{"id":"c10","label":"correct"},{"id":"c11","label":"incorrect"},{"id":"c12","label":"partial"},{"id":"c13","label":"incorrect"},{"id":"c14","label":"correct"},{"id":"c15","label":"correct"},{"id":"c16","label":"correct"},{"id":"c17","label":"correct"},{"id":"c18","label":"partial"},{"id":"c19","label":"partial"},{"id":"c20","label":"correct"},{"id":"c21","label":"incorrect"},{"id":"c22","label":"incorrect"},{"id":"c23","label":"incorrect"},{"id":"c24","label":"incorrect"},{"id":"c25","label":"incorrect"},{"id":"c26","label":"correct"},{"id":"c27","label":"partial"},{"id":"c28","label":"correct"},{"id":"c29","label":"correct"},{"id":"c30","label":"incorrect"},{"id":"c31","label":"incorrect"},{"id":"c32","label":"correct"},{"id":"c33","label":"correct"},{"id":"c34","label":"correct"},{"id":"c35","label":"incorrect"},{"id":"c36","label":"correct"},{"id":"c37","label":"incorrect"},{"id":"c38","label":"correct"},{"id":"c39","label":"partial"},{"id":"c40","label":"partial"},{"id":"c41","label":"incorrect"},{"id":"c42","label":"correct"},{"id":"c43","label":"correct"},{"id":"c44","label":"incorrect"},{"id":"c45","label":"correct"},{"id":"c46","label":"correct"},{"id":"c47","label":"incorrect"},{"id":"c48","label":"partial"},{"id":"c49","label":"incorrect"},{"id":"c50","label":"incorrect"},{"id":"c51","label":"incorrect"},{"id":"c52","label":"incorrect"},{"id":"c53","label":"incorrect"},{"id":"c54","label":"incorrect"},{"id":"c55","label":"incorrect"},{"id":"c56","label":"partial"},{"id":"c57","label":"correct"},{"id":"c58","label":"correct"},{"id":"c59","label":"correct"},{"id":"c60","label":"partial"},{"id":"c61","label":"incorrect"},{"id":"c62","label":"incorrect"},{"id":"c63","label":"incorrect"},{"id":"c64","label":"correct"},{"id":"c65","label":"correct"},{"id":"c66","label":"correct"},{"id":"c67","label":"correct"},{"id":"c68","label":"correct"},{"id":"c69","label":"correct"},{"id":"c70","label":"correct"},{"id":"c71","label":"correct"},{"id":"c72","label":"partial"},{"id":"c73","label":"incorrect"},{"id":"c74","label":"incorrect"},{"id":"c75","label":"incorrect"},{"id":"c76","label":"incorrect"},{"id":"c77","label":"incorrect"},{"id":"c78","label":"incorrect"},{"id":"c79","label":"incorrect"}]}
