# Supplementary material for: Web monitoring of emerging animal infectious diseases integrated in the French Animal Health Epidemic Intelligence System
Source: PLoS One. 2018 Aug 3;13(8):e0199960. doi: 10.1371/journal.pone.0199960 (PMC6075742; doi:10.1371/journal.pone.0199960)
Supplement: S1 Dataset — Dataset of news reports in English language used to evaluate and train the information extraction module of PADI-web (http://epia.clermont.inra.fr/vsi). This dataset is composed of 532 news reports (in JSON), with information about the report itself (publication date, title, content, url), as well as processing information related to the information extraction process (candidates for extraction information, correct or incorrect labels for each candidate). The named entity candidates (locations, diseases, hosts, dates, number of cases) are manually labelled in each article. Data are shared under a CC BY license and are freely available for download at: https://dataverse.cirad.fr/dataset.xhtml?persistentId=doi:10.18167/DVN1/KMTIFG. (GZ) [file pone.0199960.s001.gz › articles/489.json]

{"reports":[17027,17110,17111,17171,17275],"tagged_content":"<token id=\"t0\"> <br /> </token> <token id=\"t1\"> <br /> </token> <token id=\"t2\"> The </token> <candidate id=\"c1\" index=3 type=\"location\" info=\"{ &quot;coordinates&quot;: &quot;7.0;3.58333&quot;, &quot;id&quot;: 2327546, &quot;featureClass&quot;: &quot;A&quot;, &quot;featureCode&quot;: &quot;ADM1&quot;, &quot;countryCode&quot;: &quot;NG&quot; }\" length=\"2\"></candidate> <token id=\"t3\"> Ogun </token> <token id=\"t4\"> State </token> <token id=\"t5\"> Government </token> <token id=\"t6\"> on </token> <candidate id=\"c2\" index=7 type=\"date\" info=\"2015-01-26\" length=\"1\"></candidate> <token id=\"t7\"> Monday </token> <token id=\"t8\"> confirmed </token> <token id=\"t9\"> that </token> <token id=\"t10\"> some </token> <token id=\"t11\"> markets </token> <token id=\"t12\"> tested </token> <token id=\"t13\"> positive </token> <token id=\"t14\"> to </token> <token id=\"t15\"> the </token> <candidate id=\"c3\" index=16 type=\"disease\" info=\"null\" length=\"4\"></candidate> <token id=\"t16\"> Highly </token> <token id=\"t17\"> Pathogenic </token> <candidate id=\"c4\" index=18 type=\"disease\" info=\"null\" length=\"2\"></candidate> <token id=\"t18\"> Avian </token> <token id=\"t19\"> Influenza </token> <token id=\"t20\"> Virus </token> <token id=\"t21\"> , </token> <token id=\"t22\"> known </token> <token id=\"t23\"> as </token> <candidate id=\"c5\" index=24 type=\"host\" info=\"null\" length=\"1\"></candidate> <candidate id=\"c6\" index=24 type=\"disease\" info=\"null\" length=\"2\"></candidate> <token id=\"t24\"> Bird </token> <token id=\"t25\"> Flu </token> <token id=\"t26\"> . </token> <token id=\"t27\"> <br /> </token> <token id=\"t28\"> The </token> <token id=\"t29\"> Commissioner </token> <token id=\"t30\"> for </token> <token id=\"t31\"> Agriculture </token> <token id=\"t32\"> , </token> <token id=\"t33\"> Ronke </token> <token id=\"t34\"> Sokefun </token> <token id=\"t35\"> , </token> <token id=\"t36\"> said </token> <token id=\"t37\"> this </token> <token id=\"t38\"> while </token> <token id=\"t39\"> addressing </token> <token id=\"t40\"> journalists </token> <token id=\"t41\"> at </token> <token id=\"t42\"> her </token> <token id=\"t43\"> office </token> <token id=\"t44\"> in </token> <candidate id=\"c7\" index=45 type=\"location\" info=\"{ &quot;coordinates&quot;: &quot;7.15571;3.34509&quot;, &quot;id&quot;: 2352947, &quot;featureClass&quot;: &quot;P&quot;, &quot;featureCode&quot;: &quot;PPLA&quot;, &quot;countryCode&quot;: &quot;NG&quot; }\" length=\"1\"></candidate> <token id=\"t45\"> Abeokuta </token> <token id=\"t46\"> , </token> <token id=\"t47\"> but </token> <token id=\"t48\"> quickly </token> <token id=\"t49\"> added </token> <token id=\"t50\"> that </token> <token id=\"t51\"> government </token> <token id=\"t52\"> has </token> <token id=\"t53\"> put </token> <token id=\"t54\"> in </token> <token id=\"t55\"> place </token> <token id=\"t56\"> measures </token> <token id=\"t57\"> to </token> <token id=\"t58\"> contain </token> <token id=\"t59\"> the </token> <token id=\"t60\"> spread </token> <token id=\"t61\"> of </token> <token id=\"t62\"> the </token> <token id=\"t63\"> disease </token> <token id=\"t64\"> . </token> <token id=\"t65\"> <br /> </token> <candidate id=\"c8\" index=66 type=\"location\" info=\"{ &quot;coordinates&quot;: &quot;45.64139;-0.89722&quot;, &quot;id&quot;: 6456744, &quot;featureClass&quot;: &quot;A&quot;, &quot;featureCode&quot;: &quot;ADM4&quot;, &quot;countryCode&quot;: &quot;FR&quot; }\" length=\"1\"></candidate> <token id=\"t66\"> She </token> <token id=\"t67\"> also </token> <token id=\"t68\"> gave </token> <token id=\"t69\"> assurances </token> <token id=\"t70\"> to </token> <token id=\"t71\"> poultry </token> <token id=\"t72\"> farmers </token> <token id=\"t73\"> that </token> <token id=\"t74\"> their </token> <candidate id=\"c9\" index=75 type=\"host\" info=\"null\" length=\"1\"></candidate> <token id=\"t75\"> birds </token> <token id=\"t76\"> would </token> <token id=\"t77\"> be </token> <token id=\"t78\"> protected </token> <token id=\"t79\"> against </token> <token id=\"t80\"> the </token> <token id=\"t81\"> virus </token> <token id=\"t82\"> , </token> <token id=\"t83\"> adding </token> <token id=\"t84\"> that </token> <token id=\"t85\"> the </token> <token id=\"t86\"> ministry </token> <token id=\"t87\"> had </token> <token id=\"t88\"> re-activated </token> <token id=\"t89\"> the </token> <token id=\"t90\"> Emergency </token> <token id=\"t91\"> Preparedness </token> <candidate id=\"c10\" index=92 type=\"location\" info=\"{ &quot;coordinates&quot;: &quot;42.54589;0.31028&quot;, &quot;id&quot;: 6358391, &quot;featureClass&quot;: &quot;A&quot;, &quot;featureCode&quot;: &quot;ADM3&quot;, &quot;countryCode&quot;: &quot;ES&quot; }\" length=\"1\"></candidate> <candidate id=\"c11\" index=92 type=\"location\" info=\"{ &quot;coordinates&quot;: &quot;45.31278;5.3925&quot;, &quot;id&quot;: 6454081, &quot;featureClass&quot;: &quot;A&quot;, &quot;featureCode&quot;: &quot;ADM4&quot;, &quot;countryCode&quot;: &quot;FR&quot; }\" length=\"1\"></candidate> <token id=\"t92\"> Plan </token> <token id=\"t93\"> for </token> <token id=\"t94\"> the </token> <token id=\"t95\"> control </token> <token id=\"t96\"> and </token> <token id=\"t97\"> containment </token> <token id=\"t98\"> of </token> <token id=\"t99\"> the </token> <token id=\"t100\"> virus </token> <token id=\"t101\"> and </token> <token id=\"t102\"> procured </token> <token id=\"t103\"> necessary </token> <token id=\"t104\"> disinfectants </token> <token id=\"t105\"> . </token> <token id=\"t106\"> <br /> </token> <token id=\"t107\"> Mr. </token> <token id=\"t108\"> Sokefun </token> <token id=\"t109\"> said </token> <token id=\"t110\"> surveillance </token> <token id=\"t111\"> and </token> <token id=\"t112\"> live </token> <candidate id=\"c12\" index=113 type=\"host\" info=\"null\" length=\"1\"></candidate> <token id=\"t113\"> bird </token> <token id=\"t114\"> market </token> <token id=\"t115\"> decontamination </token> <token id=\"t116\"> was </token> <token id=\"t117\"> initiated </token> <token id=\"t118\"> along </token> <token id=\"t119\"> border </token> <token id=\"t120\"> towns </token> <token id=\"t121\"> of </token> <token id=\"t122\"> the </token> <token id=\"t123\"> State </token> <token id=\"t124\"> . </token> <token id=\"t125\"> <br /> </token> <candidate id=\"c13\" index=126 type=\"location\" info=\"{ &quot;coordinates&quot;: &quot;45.64139;-0.89722&quot;, &quot;id&quot;: 6456744, &quot;featureClass&quot;: &quot;A&quot;, &quot;featureCode&quot;: &quot;ADM4&quot;, &quot;countryCode&quot;: &quot;FR&quot; }\" length=\"1\"></candidate> <token id=\"t126\"> She </token> <token id=\"t127\"> explained </token> <token id=\"t128\"> that </token> <candidate id=\"c14\" index=129 type=\"host\" info=\"null\" length=\"1\"></candidate> <candidate id=\"c15\" index=129 type=\"disease\" info=\"null\" length=\"2\"></candidate> <token id=\"t129\"> Bird </token> <token id=\"t130\"> Flu </token> <token id=\"t131\"> is </token> <token id=\"t132\"> primarily </token> <token id=\"t133\"> a </token> <token id=\"t134\"> disease </token> <token id=\"t135\"> of </token> <token id=\"t136\"> poultry </token> <token id=\"t137\"> that </token> <token id=\"t138\"> causes </token> <token id=\"t139\"> a </token> <token id=\"t140\"> great </token> <token id=\"t141\"> economic </token> <token id=\"t142\"> loss </token> <token id=\"t143\"> to </token> <token id=\"t144\"> poultry </token> <token id=\"t145\"> , </token> <token id=\"t146\"> noting </token> <token id=\"t147\"> that </token> <token id=\"t148\"> it </token> <token id=\"t149\"> has </token> <token id=\"t150\"> the </token> <token id=\"t151\"> ability </token> <token id=\"t152\"> to </token> <token id=\"t153\"> affect </token> <token id=\"t154\"> human </token> <token id=\"t155\"> beings </token> <token id=\"t156\"> if </token> <token id=\"t157\"> not </token> <token id=\"t158\"> properly </token> <token id=\"t159\"> contained </token> <token id=\"t160\"> . </token> <token id=\"t161\"> <br /> </token> <token id=\"t162\"> `` </token> <token id=\"t163\"> I </token> <token id=\"t164\"> wish </token> <token id=\"t165\"> to </token> <token id=\"t166\"> inform </token> <token id=\"t167\"> you </token> <token id=\"t168\"> that </token> <token id=\"t169\"> our </token> <token id=\"t170\"> officers </token> <token id=\"t171\"> have </token> <token id=\"t172\"> been </token> <token id=\"t173\"> able </token> <token id=\"t174\"> to </token> <token id=\"t175\"> contain </token> <token id=\"t176\"> the </token> <token id=\"t177\"> disease </token> <token id=\"t178\"> at </token> <token id=\"t179\"> the </token> <token id=\"t180\"> markets </token> <token id=\"t181\"> and </token> <token id=\"t182\"> we </token> <token id=\"t183\"> are </token> <token id=\"t184\"> on </token> <token id=\"t185\"> the </token> <token id=\"t186\"> lookout </token> <token id=\"t187\"> for </token> <token id=\"t188\"> more </token> <token id=\"t189\"> of </token> <token id=\"t190\"> such </token> <token id=\"t191\"> outbreaks </token> <token id=\"t192\"> through </token> <token id=\"t193\"> the </token> <token id=\"t194\"> surveillance </token> <token id=\"t195\"> systems </token> <token id=\"t196\"> of </token> <token id=\"t197\"> the </token> <token id=\"t198\"> Veterinary </token> <token id=\"t199\"> Department </token> <token id=\"t200\"> of </token> <token id=\"t201\"> the </token> <token id=\"t202\"> Ministry </token> <token id=\"t203\"> . </token> <token id=\"t204\"> We </token> <token id=\"t205\"> are </token> <token id=\"t206\"> also </token> <token id=\"t207\"> working </token> <token id=\"t208\"> closely </token> <token id=\"t209\"> with </token> <token id=\"t210\"> the </token> <candidate id=\"c16\" index=211 type=\"location\" info=\"{ &quot;coordinates&quot;: &quot;-30.95568;-58.78329&quot;, &quot;id&quot;: 8715308, &quot;featureClass&quot;: &quot;A&quot;, &quot;featureCode&quot;: &quot;ADM2&quot;, &quot;countryCode&quot;: &quot;AR&quot; }\" length=\"1\"></candidate> <token id=\"t211\"> Federal </token> <token id=\"t212\"> Ministry </token> <token id=\"t213\"> of </token> <token id=\"t214\"> Agriculture </token> <token id=\"t215\"> and </token> <token id=\"t216\"> Rural </token> <token id=\"t217\"> Development </token> <token id=\"t218\"> , </token> <token id=\"t219\"> National </token> <token id=\"t220\"> Veterinary </token> <token id=\"t221\"> Research </token> <token id=\"t222\"> Institute </token> <token id=\"t223\"> , </token> <token id=\"t224\"> Poultry </token> <token id=\"t225\"> Association </token> <token id=\"t226\"> of </token> <candidate id=\"c17\" index=227 type=\"location\" info=\"{ &quot;coordinates&quot;: &quot;10.0;8.0&quot;, &quot;id&quot;: 2328926, &quot;featureClass&quot;: &quot;A&quot;, &quot;featureCode&quot;: &quot;PCLI&quot;, &quot;countryCode&quot;: &quot;NG&quot; }\" length=\"1\"></candidate> <token id=\"t227\"> Nigeria </token> <token id=\"t228\"> and </token> <token id=\"t229\"> others </token> <token id=\"t230\"> , </token> <token id=\"t231\"> '' </token> <token id=\"t232\"> Mr. </token> <token id=\"t233\"> Sokefun </token> <token id=\"t234\"> said </token> <token id=\"t235\"> . </token> <token id=\"t236\"> <br /> </token> <token id=\"t237\"> The </token> <token id=\"t238\"> commissioner </token> <token id=\"t239\"> ascertained </token> <token id=\"t240\"> that </token> <token id=\"t241\"> consumption </token> <token id=\"t242\"> of </token> <token id=\"t243\"> poultry </token> <token id=\"t244\"> products </token> <token id=\"t245\"> is </token> <token id=\"t246\"> safe </token> <token id=\"t247\"> if </token> <token id=\"t248\"> properly </token> <token id=\"t249\"> cooked </token> <token id=\"t250\"> , </token> <token id=\"t251\"> urging </token> <token id=\"t252\"> poultry </token> <token id=\"t253\"> farmers </token> <token id=\"t254\"> to </token> <token id=\"t255\"> heighten </token> <token id=\"t256\"> bio-security </token> <token id=\"t257\"> measures </token> <token id=\"t258\"> to </token> <token id=\"t259\"> their </token> <token id=\"t260\"> farm </token> <token id=\"t261\"> and </token> <token id=\"t262\"> report </token> <token id=\"t263\"> high </token> <token id=\"t264\"> rate </token> <token id=\"t265\"> of </token> <token id=\"t266\"> mortality </token> <token id=\"t267\"> among </token> <token id=\"t268\"> their </token> <candidate id=\"c18\" index=269 type=\"host\" info=\"null\" length=\"1\"></candidate> <token id=\"t269\"> birds </token> <token id=\"t270\"> . </token> <token id=\"t271\"> <br /> </token> <token id=\"t272\"> Speaking </token> <token id=\"t273\"> earlier </token> <token id=\"t274\"> , </token> <token id=\"t275\"> the </token> <token id=\"t276\"> Director </token> <token id=\"t277\"> of </token> <token id=\"t278\"> Veterinary </token> <token id=\"t279\"> Services </token> <token id=\"t280\"> , </token> <token id=\"t281\"> Dotun </token> <token id=\"t282\"> Sorunke </token> <token id=\"t283\"> , </token> <token id=\"t284\"> encouraged </token> <token id=\"t285\"> poultry </token> <token id=\"t286\"> farmers </token> <token id=\"t287\"> to </token> <token id=\"t288\"> register </token> <token id=\"t289\"> with </token> <token id=\"t290\"> the </token> <token id=\"t291\"> department </token> <token id=\"t292\"> and </token> <token id=\"t293\"> patronize </token> <token id=\"t294\"> registered </token> <token id=\"t295\"> Veterinary </token> <token id=\"t296\"> Doctors </token> <token id=\"t297\"> . </token> <token id=\"t298\"> <br /> </token> <token id=\"t299\"> Mr. </token> <token id=\"t300\"> Sorunke </token> <token id=\"t301\"> advised </token> <token id=\"t302\"> members </token> <token id=\"t303\"> of </token> <token id=\"t304\"> the </token> <token id=\"t305\"> public </token> <token id=\"t306\"> , </token> <token id=\"t307\"> especially </token> <token id=\"t308\"> those </token> <token id=\"t309\"> with </token> <token id=\"t310\"> backyard </token> <token id=\"t311\"> poultry </token> <token id=\"t312\"> farms </token> <token id=\"t313\"> , </token> <token id=\"t314\"> to </token> <token id=\"t315\"> be </token> <token id=\"t316\"> observant </token> <token id=\"t317\"> and </token> <token id=\"t318\"> report </token> <token id=\"t319\"> any </token> <token id=\"t320\"> disease </token> <token id=\"t321\"> and </token> <token id=\"t322\"> conditions </token> <token id=\"t323\"> of </token> <token id=\"t324\"> their </token> <token id=\"t325\"> poultry </token> <token id=\"t326\"> . </token> <token id=\"t327\"> <br /> </token> <token id=\"t328\"> He </token> <token id=\"t329\"> asked </token> <token id=\"t330\"> anyone </token> <token id=\"t331\"> who </token> <token id=\"t332\"> needs </token> <token id=\"t333\"> or </token> <token id=\"t334\"> wants </token> <token id=\"t335\"> more </token> <token id=\"t336\"> information </token> <token id=\"t337\"> to </token> <token id=\"t338\"> contact </token> <token id=\"t339\"> the </token> <token id=\"t340\"> Ministry </token> <token id=\"t341\"> through </token> <token id=\"t342\"> the </token> <token id=\"t343\"> following </token> <token id=\"t344\"> numbers </token> <token id=\"t345\"> : </token> <candidate id=\"c19\" index=346 type=\"number\" info=\"null\" length=\"1\"></candidate> <token id=\"t346\"> 08033892861 </token> <token id=\"t347\"> , </token> <candidate id=\"c20\" index=348 type=\"number\" info=\"null\" length=\"1\"></candidate> <token id=\"t348\"> 08025195464 </token> <token id=\"t349\"> , </token> <candidate id=\"c21\" index=350 type=\"number\" info=\"null\" length=\"1\"></candidate> <token id=\"t350\"> 08027370579 </token> <token id=\"t351\"> , </token> <candidate id=\"c22\" index=352 type=\"number\" info=\"null\" length=\"1\"></candidate> <token id=\"t352\"> 07034500063 </token> <token id=\"t353\"> . </token> <token id=\"t354\"> <br /> </token>","publication_date":"2015-01-26","id":489,"title":"Ogun confirms presence of Bird Flu in state","url":"http://www.premiumtimesng.com/news/top-news/175659-ogun-confirms-presence-bird-flu-state.html","content":"&#13;\n &#13;\n\tThe Ogun State Government on Monday confirmed that some markets tested positive to the Highly Pathogenic Avian Influenza Virus, known as Bird Flu. \nThe Commissioner for Agriculture, Ronke Sokefun, said this while addressing journalists at her office in Abeokuta, but quickly added that government has put in place measures to contain the spread of the disease.\nShe also gave assurances to poultry farmers that their birds would be protected against the virus, adding that the ministry had re-activated the Emergency Preparedness Plan for the control and containment of the virus and procured necessary disinfectants.\nMr. Sokefun said surveillance and live bird market decontamination was initiated along border towns of the State.\nShe explained that Bird Flu is primarily a disease of poultry that causes a great economic loss to poultry, noting that it has the ability to affect human beings if not properly contained.\n“I wish to inform you that our officers have been able to contain the disease at the markets and we are on the lookout for more of such outbreaks through the surveillance systems of the Veterinary Department of the Ministry. We are also working closely with the Federal Ministry of Agriculture and Rural Development, National Veterinary Research Institute, Poultry Association of Nigeria and others,” Mr. Sokefun said.\nThe commissioner ascertained that consumption of poultry products is safe if properly cooked, urging poultry farmers to heighten bio-security measures to their farm and report high rate of mortality among their birds.\nSpeaking earlier, the Director of Veterinary Services, Dotun Sorunke, encouraged poultry farmers to register with the department and patronize registered Veterinary Doctors.\nMr. Sorunke advised members of the public, especially those with backyard poultry farms, to be observant and report any disease and conditions of their poultry.\nHe asked anyone who needs or wants more information to contact the Ministry through the following numbers: 08033892861, 08025195464, 08027370579, 07034500063.\n\t ","candidateLabels":[{"id":"c1","label":"correct"},{"id":"c2","label":"correct"},{"id":"c3","label":"correct"},{"id":"c4","label":"correct"},{"id":"c5","label":"correct"},{"id":"c6","label":"correct"},{"id":"c7","label":"correct"},{"id":"c8","label":"incorrect"},{"id":"c9","label":"correct"},{"id":"c10","label":"incorrect"},{"id":"c11","label":"incorrect"},{"id":"c12","label":"correct"},{"id":"c13","label":"incorrect"},{"id":"c14","label":"correct"},{"id":"c15","label":"correct"},{"id":"c16","label":"incorrect"},{"id":"c17","label":"partial"},{"id":"c18","label":"correct"},{"id":"c19","label":"incorrect"},{"id":"c20","label":"incorrect"},{"id":"c21","label":"incorrect"},{"id":"c22","label":"incorrect"}]}
