# Supplementary material for: Web monitoring of emerging animal infectious diseases integrated in the French Animal Health Epidemic Intelligence System
Source: PLoS One. 2018 Aug 3;13(8):e0199960. doi: 10.1371/journal.pone.0199960 (PMC6075742; doi:10.1371/journal.pone.0199960)
Supplement: S1 Dataset — Dataset of news reports in English language used to evaluate and train the information extraction module of PADI-web (http://epia.clermont.inra.fr/vsi). This dataset is composed of 532 news reports (in JSON), with information about the report itself (publication date, title, content, url), as well as processing information related to the information extraction process (candidates for extraction information, correct or incorrect labels for each candidate). The named entity candidates (locations, diseases, hosts, dates, number of cases) are manually labelled in each article. Data are shared under a CC BY license and are freely available for download at: https://dataverse.cirad.fr/dataset.xhtml?persistentId=doi:10.18167/DVN1/KMTIFG. (GZ) [file pone.0199960.s001.gz › articles/146.json]

{"reports":[17448,17505,17632,17817,17818],"tagged_content":"<token id=\"t0\"> <br /> </token> <candidate id=\"c1\" index=1 type=\"location\" info=\"{ &quot;coordinates&quot;: &quot;60.0;100.0&quot;, &quot;id&quot;: 2017370, &quot;featureClass&quot;: &quot;A&quot;, &quot;featureCode&quot;: &quot;PCLI&quot;, &quot;countryCode&quot;: &quot;RU&quot; }\" length=\"1\"></candidate> <token id=\"t1\"> Russia </token> <token id=\"t2\"> will </token> <token id=\"t3\"> lift </token> <token id=\"t4\"> restrictions </token> <token id=\"t5\"> on </token> <token id=\"t6\"> the </token> <token id=\"t7\"> import </token> <token id=\"t8\"> of </token> <token id=\"t9\"> meat </token> <token id=\"t10\"> products </token> <token id=\"t11\"> from </token> <candidate id=\"c2\" index=12 type=\"location\" info=\"{ &quot;coordinates&quot;: &quot;46.0;105.0&quot;, &quot;id&quot;: 2029969, &quot;featureClass&quot;: &quot;A&quot;, &quot;featureCode&quot;: &quot;PCLI&quot;, &quot;countryCode&quot;: &quot;MN&quot; }\" length=\"1\"></candidate> <token id=\"t12\"> Mongolia </token> <token id=\"t13\"> , </token> <token id=\"t14\"> President </token> <candidate id=\"c3\" index=15 type=\"location\" info=\"{ &quot;coordinates&quot;: &quot;56.0;40.5&quot;, &quot;id&quot;: 826294, &quot;featureClass&quot;: &quot;A&quot;, &quot;featureCode&quot;: &quot;ADM1&quot;, &quot;countryCode&quot;: &quot;RU&quot; }\" length=\"1\"></candidate> <candidate id=\"c4\" index=15 type=\"location\" info=\"{ &quot;coordinates&quot;: &quot;56.13655;40.39658&quot;, &quot;id&quot;: 473247, &quot;featureClass&quot;: &quot;P&quot;, &quot;featureCode&quot;: &quot;PPLA&quot;, &quot;countryCode&quot;: &quot;RU&quot; }\" length=\"1\"></candidate> <token id=\"t15\"> Vladimir </token> <token id=\"t16\"> Putin </token> <token id=\"t17\"> said </token> <token id=\"t18\"> on </token> <candidate id=\"c5\" index=19 type=\"date\" info=\"2014-09-03\" length=\"1\"></candidate> <token id=\"t19\"> Wednesday </token> <token id=\"t20\"> following </token> <token id=\"t21\"> talks </token> <token id=\"t22\"> with </token> <token id=\"t23\"> Mongolian </token> <token id=\"t24\"> President </token> <token id=\"t25\"> Tsakhiagiin </token> <token id=\"t26\"> Elbegdorj </token> <token id=\"t27\"> . </token> <token id=\"t28\"> <br /> </token> <token id=\"t29\"> `` </token> <token id=\"t30\"> We </token> <token id=\"t31\"> will </token> <token id=\"t32\"> certainly </token> <token id=\"t33\"> <br /> </token> <token id=\"t34\"> make </token> <token id=\"t35\"> steps </token> <token id=\"t36\"> towards </token> <token id=\"t37\"> our </token> <token id=\"t38\"> Mongolian </token> <token id=\"t39\"> friends </token> <token id=\"t40\"> and </token> <token id=\"t41\"> the </token> <token id=\"t42\"> decisions </token> <token id=\"t43\"> will </token> <token id=\"t44\"> <br /> </token> <token id=\"t45\"> be </token> <token id=\"t46\"> taken </token> <token id=\"t47\"> by </token> <token id=\"t48\"> the </token> <token id=\"t49\"> Russian </token> <token id=\"t50\"> Government </token> <token id=\"t51\"> in </token> <token id=\"t52\"> the </token> <token id=\"t53\"> near </token> <token id=\"t54\"> future </token> <token id=\"t55\"> '' </token> <token id=\"t56\"> , </token> <candidate id=\"c6\" index=57 type=\"location\" info=\"{ &quot;coordinates&quot;: &quot;-29.68417;-53.80694&quot;, &quot;id&quot;: 3450083, &quot;featureClass&quot;: &quot;P&quot;, &quot;featureCode&quot;: &quot;PPLA2&quot;, &quot;countryCode&quot;: &quot;BR&quot; }\" length=\"1\"></candidate> <token id=\"t57\"> RIA </token> <token id=\"t58\"> <br /> </token> <token id=\"t59\"> Novosti </token> <token id=\"t60\"> quoted </token> <token id=\"t61\"> Putin </token> <token id=\"t62\"> as </token> <token id=\"t63\"> saying </token> <token id=\"t64\"> after </token> <token id=\"t65\"> the </token> <token id=\"t66\"> meeting </token> <token id=\"t67\"> in </token> <token id=\"t68\"> the </token> <token id=\"t69\"> Mongolian </token> <token id=\"t70\"> <br /> </token> <token id=\"t71\"> capital </token> <token id=\"t72\"> of </token> <candidate id=\"c7\" index=73 type=\"location\" info=\"{ &quot;coordinates&quot;: &quot;47.90771;106.88324&quot;, &quot;id&quot;: 2028462, &quot;featureClass&quot;: &quot;P&quot;, &quot;featureCode&quot;: &quot;PPLC&quot;, &quot;countryCode&quot;: &quot;MN&quot; }\" length=\"1\"></candidate> <candidate id=\"c8\" index=73 type=\"location\" info=\"{ &quot;coordinates&quot;: &quot;47.91667;106.91667&quot;, &quot;id&quot;: 2028461, &quot;featureClass&quot;: &quot;A&quot;, &quot;featureCode&quot;: &quot;ADM1&quot;, &quot;countryCode&quot;: &quot;MN&quot; }\" length=\"1\"></candidate> <token id=\"t73\"> Ulaanbaatar </token> <token id=\"t74\"> . </token> <token id=\"t75\"> <br /> </token> <token id=\"t76\"> Putin </token> <token id=\"t77\"> said </token> <token id=\"t78\"> that </token> <candidate id=\"c9\" index=79 type=\"location\" info=\"{ &quot;coordinates&quot;: &quot;46.0;105.0&quot;, &quot;id&quot;: 2029969, &quot;featureClass&quot;: &quot;A&quot;, &quot;featureCode&quot;: &quot;PCLI&quot;, &quot;countryCode&quot;: &quot;MN&quot; }\" length=\"1\"></candidate> <token id=\"t79\"> Mongolia </token> <token id=\"t80\"> has </token> <token id=\"t81\"> a </token> <token id=\"t82\"> big </token> <token id=\"t83\"> opportunity </token> <token id=\"t84\"> to </token> <token id=\"t85\"> significantly </token> <token id=\"t86\"> <br /> </token> <token id=\"t87\"> increase </token> <token id=\"t88\"> the </token> <token id=\"t89\"> supply </token> <token id=\"t90\"> of </token> <token id=\"t91\"> meat </token> <token id=\"t92\"> products </token> <token id=\"t93\"> to </token> <token id=\"t94\"> the </token> <token id=\"t95\"> Russian </token> <token id=\"t96\"> market </token> <token id=\"t97\"> given </token> <token id=\"t98\"> <br /> </token> <token id=\"t99\"> compliance </token> <token id=\"t100\"> with </token> <token id=\"t101\"> Russian </token> <token id=\"t102\"> food </token> <token id=\"t103\"> safety </token> <token id=\"t104\"> regulations </token> <token id=\"t105\"> . </token> <token id=\"t106\"> <br /> </token> <token id=\"t107\"> In </token> <candidate id=\"c10\" index=108 type=\"date\" info=\"200\" length=\"3\"></candidate> <token id=\"t108\"> the </token> <token id=\"t109\"> last </token> <token id=\"t110\"> decade </token> <candidate id=\"c11\" index=111 type=\"location\" info=\"{ &quot;coordinates&quot;: &quot;60.0;100.0&quot;, &quot;id&quot;: 2017370, &quot;featureClass&quot;: &quot;A&quot;, &quot;featureCode&quot;: &quot;PCLI&quot;, &quot;countryCode&quot;: &quot;RU&quot; }\" length=\"1\"></candidate> <token id=\"t111\"> Russia </token> <token id=\"t112\"> imposed </token> <token id=\"t113\"> restrictions </token> <token id=\"t114\"> on </token> <token id=\"t115\"> the </token> <token id=\"t116\"> import </token> <token id=\"t117\"> of </token> <token id=\"t118\"> <br /> </token> <token id=\"t119\"> livestock </token> <token id=\"t120\"> from </token> <candidate id=\"c12\" index=121 type=\"location\" info=\"{ &quot;coordinates&quot;: &quot;46.0;105.0&quot;, &quot;id&quot;: 2029969, &quot;featureClass&quot;: &quot;A&quot;, &quot;featureCode&quot;: &quot;PCLI&quot;, &quot;countryCode&quot;: &quot;MN&quot; }\" length=\"1\"></candidate> <token id=\"t121\"> Mongolia </token> <token id=\"t122\"> due </token> <token id=\"t123\"> to </token> <token id=\"t124\"> several </token> <token id=\"t125\"> outbreaks </token> <token id=\"t126\"> of </token> <token id=\"t127\"> <br /> </token> <candidate id=\"c13\" index=128 type=\"disease\" info=\"null\" length=\"2\"></candidate> <token id=\"t128\"> foot-and-mouth </token> <token id=\"t129\"> disease </token> <token id=\"t130\"> ( </token> <candidate id=\"c14\" index=131 type=\"disease\" info=\"null\" length=\"1\"></candidate> <token id=\"t131\"> FMD </token> <token id=\"t132\"> ) </token> <token id=\"t133\"> . </token> <token id=\"t134\"> <br /> </token> <token id=\"t135\"> In </token> <candidate id=\"c15\" index=136 type=\"date\" info=\"2014-08\" length=\"1\"></candidate> <token id=\"t136\"> August </token> <token id=\"t137\"> , </token> <token id=\"t138\"> in </token> <token id=\"t139\"> retaliation </token> <token id=\"t140\"> for </token> <candidate id=\"c16\" index=141 type=\"location\" info=\"{ &quot;coordinates&quot;: &quot;19.30833;-81.375&quot;, &quot;id&quot;: 8689203, &quot;featureClass&quot;: &quot;A&quot;, &quot;featureCode&quot;: &quot;ADM1H&quot;, &quot;countryCode&quot;: &quot;KY&quot; }\" length=\"1\"></candidate> <candidate id=\"c17\" index=141 type=\"location\" info=\"{ &quot;coordinates&quot;: &quot;-18.0;177.5&quot;, &quot;id&quot;: 2194371, &quot;featureClass&quot;: &quot;A&quot;, &quot;featureCode&quot;: &quot;ADM1&quot;, &quot;countryCode&quot;: &quot;FJ&quot; }\" length=\"1\"></candidate> <candidate id=\"c18\" index=141 type=\"location\" info=\"{ &quot;coordinates&quot;: &quot;1.33032;32.44875&quot;, &quot;id&quot;: 10858673, &quot;featureClass&quot;: &quot;A&quot;, &quot;featureCode&quot;: &quot;ADM5&quot;, &quot;countryCode&quot;: &quot;UG&quot; }\" length=\"1\"></candidate> <candidate id=\"c19\" index=141 type=\"location\" info=\"{ &quot;coordinates&quot;: &quot;13.25;-16.33333&quot;, &quot;id&quot;: 2411683, &quot;featureClass&quot;: &quot;A&quot;, &quot;featureCode&quot;: &quot;ADM1&quot;, &quot;countryCode&quot;: &quot;GM&quot; }\" length=\"1\"></candidate> <candidate id=\"c20\" index=141 type=\"location\" info=\"{ &quot;coordinates&quot;: &quot;6.83333;80.08333&quot;, &quot;id&quot;: 1223421, &quot;featureClass&quot;: &quot;A&quot;, &quot;featureCode&quot;: &quot;ADM1&quot;, &quot;countryCode&quot;: &quot;LK&quot; }\" length=\"1\"></candidate> <candidate id=\"c21\" index=141 type=\"location\" info=\"{ &quot;coordinates&quot;: &quot;5.5;-2.5&quot;, &quot;id&quot;: 2294076, &quot;featureClass&quot;: &quot;A&quot;, &quot;featureCode&quot;: &quot;ADM1&quot;, &quot;countryCode&quot;: &quot;GH&quot; }\" length=\"1\"></candidate> <candidate id=\"c22\" index=141 type=\"location\" info=\"{ &quot;coordinates&quot;: &quot;0.5;34.58333&quot;, &quot;id&quot;: 400743, &quot;featureClass&quot;: &quot;A&quot;, &quot;featureCode&quot;: &quot;ADM1H&quot;, &quot;countryCode&quot;: &quot;KE&quot; }\" length=\"1\"></candidate> <candidate id=\"c23\" index=141 type=\"location\" info=\"{ &quot;coordinates&quot;: &quot;-7.5;142.0&quot;, &quot;id&quot;: 2083549, &quot;featureClass&quot;: &quot;A&quot;, &quot;featureCode&quot;: &quot;ADM1&quot;, &quot;countryCode&quot;: &quot;PG&quot; }\" length=\"1\"></candidate> <candidate id=\"c24\" index=141 type=\"location\" info=\"{ &quot;coordinates&quot;: &quot;-15.0;24.0&quot;, &quot;id&quot;: 896140, &quot;featureClass&quot;: &quot;A&quot;, &quot;featureCode&quot;: &quot;ADM1&quot;, &quot;countryCode&quot;: &quot;ZM&quot; }\" length=\"1\"></candidate> <candidate id=\"c25\" index=141 type=\"location\" info=\"{ &quot;coordinates&quot;: &quot;-8.0;157.0&quot;, &quot;id&quot;: 2101556, &quot;featureClass&quot;: &quot;A&quot;, &quot;featureCode&quot;: &quot;ADM1&quot;, &quot;countryCode&quot;: &quot;SB&quot; }\" length=\"1\"></candidate> <token id=\"t141\"> Western </token> <token id=\"t142\"> sanctions </token> <token id=\"t143\"> against </token> <candidate id=\"c26\" index=144 type=\"location\" info=\"{ &quot;coordinates&quot;: &quot;60.0;100.0&quot;, &quot;id&quot;: 2017370, &quot;featureClass&quot;: &quot;A&quot;, &quot;featureCode&quot;: &quot;PCLI&quot;, &quot;countryCode&quot;: &quot;RU&quot; }\" length=\"1\"></candidate> <token id=\"t144\"> Russia </token> <token id=\"t145\"> , </token> <token id=\"t146\"> <br /> </token> <candidate id=\"c27\" index=147 type=\"location\" info=\"{ &quot;coordinates&quot;: &quot;55.76167;37.60667&quot;, &quot;id&quot;: 524894, &quot;featureClass&quot;: &quot;A&quot;, &quot;featureCode&quot;: &quot;ADM1&quot;, &quot;countryCode&quot;: &quot;RU&quot; }\" length=\"1\"></candidate> <candidate id=\"c28\" index=147 type=\"location\" info=\"{ &quot;coordinates&quot;: &quot;55.75222;37.61556&quot;, &quot;id&quot;: 524901, &quot;featureClass&quot;: &quot;P&quot;, &quot;featureCode&quot;: &quot;PPLC&quot;, &quot;countryCode&quot;: &quot;RU&quot; }\" length=\"1\"></candidate> <token id=\"t147\"> Moscow </token> <token id=\"t148\"> imposed </token> <token id=\"t149\"> a </token> <token id=\"t150\"> one-year </token> <token id=\"t151\"> food </token> <token id=\"t152\"> embargo </token> <token id=\"t153\"> against </token> <token id=\"t154\"> the </token> <token id=\"t155\"> countries </token> <token id=\"t156\"> that </token> <token id=\"t157\"> <br /> </token> <token id=\"t158\"> targeted </token> <token id=\"t159\"> it </token> <token id=\"t160\"> . </token> <token id=\"t161\"> Among </token> <token id=\"t162\"> the </token> <token id=\"t163\"> most </token> <token id=\"t164\"> hit </token> <token id=\"t165\"> by </token> <token id=\"t166\"> the </token> <candidate id=\"c29\" index=167 type=\"location\" info=\"{ &quot;coordinates&quot;: &quot;38.49457;43.38323&quot;, &quot;id&quot;: 298117, &quot;featureClass&quot;: &quot;P&quot;, &quot;featureCode&quot;: &quot;PPLA&quot;, &quot;countryCode&quot;: &quot;TR&quot; }\" length=\"1\"></candidate> <token id=\"t167\"> ban </token> <token id=\"t168\"> was </token> <candidate id=\"c30\" index=169 type=\"location\" info=\"{ &quot;coordinates&quot;: &quot;51.5;10.5&quot;, &quot;id&quot;: 2921044, &quot;featureClass&quot;: &quot;A&quot;, &quot;featureCode&quot;: &quot;PCLI&quot;, &quot;countryCode&quot;: &quot;DE&quot; }\" length=\"1\"></candidate> <token id=\"t169\"> Germany </token> <token id=\"t170\"> , </token> <token id=\"t171\"> which </token> <token id=\"t172\"> <br /> </token> <token id=\"t173\"> supplied </token> <candidate id=\"c31\" index=174 type=\"number\" info=\"null\" length=\"1\"></candidate> <token id=\"t174\"> 750,000 </token> <token id=\"t175\"> tons </token> <token id=\"t176\"> of </token> <token id=\"t177\"> pork </token> <token id=\"t178\"> annually </token> <token id=\"t179\"> , </token> <token id=\"t180\"> worth </token> <token id=\"t181\"> over </token> <token id=\"t182\"> $ </token> <candidate id=\"c32\" index=183 type=\"number\" info=\"null\" length=\"1\"></candidate> <token id=\"t183\"> 1 </token> <candidate id=\"c33\" index=184 type=\"number\" info=\"null\" length=\"1\"></candidate> <token id=\"t184\"> billion </token> <token id=\"t185\"> <br /> </token> <token id=\"t186\"> ( </token> <token id=\"t187\"> $ </token> <candidate id=\"c34\" index=188 type=\"number\" info=\"null\" length=\"1\"></candidate> <token id=\"t188\"> 1.31 </token> <candidate id=\"c35\" index=189 type=\"number\" info=\"null\" length=\"1\"></candidate> <token id=\"t189\"> billion </token> <token id=\"t190\"> ) </token> <token id=\"t191\"> . </token> <token id=\"t192\"> <br /> </token> <token id=\"t193\"> The </token> <token id=\"t194\"> Canadian </token> <token id=\"t195\"> meat </token> <token id=\"t196\"> industry </token> <token id=\"t197\"> was </token> <token id=\"t198\"> also </token> <token id=\"t199\"> hit </token> <token id=\"t200\"> hard </token> <token id=\"t201\"> , </token> <token id=\"t202\"> with </token> <token id=\"t203\"> pork </token> <token id=\"t204\"> worth </token> <token id=\"t205\"> <br /> </token> <token id=\"t206\"> $ </token> <candidate id=\"c36\" index=207 type=\"number\" info=\"null\" length=\"1\"></candidate> <token id=\"t207\"> 500 </token> <candidate id=\"c37\" index=208 type=\"number\" info=\"null\" length=\"1\"></candidate> <token id=\"t208\"> million </token> <token id=\"t209\"> left </token> <token id=\"t210\"> without </token> <token id=\"t211\"> a </token> <token id=\"t212\"> market </token> <token id=\"t213\"> in </token> <candidate id=\"c38\" index=214 type=\"location\" info=\"{ &quot;coordinates&quot;: &quot;60.0;100.0&quot;, &quot;id&quot;: 2017370, &quot;featureClass&quot;: &quot;A&quot;, &quot;featureCode&quot;: &quot;PCLI&quot;, &quot;countryCode&quot;: &quot;RU&quot; }\" length=\"1\"></candidate> <token id=\"t214\"> Russia </token> <token id=\"t215\"> , </token> <token id=\"t216\"> while </token> <token id=\"t217\"> Australian </token> <token id=\"t218\"> <br /> </token> <token id=\"t219\"> beef </token> <token id=\"t220\"> exports </token> <token id=\"t221\"> lost </token> <token id=\"t222\"> $ </token> <candidate id=\"c39\" index=223 type=\"number\" info=\"null\" length=\"1\"></candidate> <token id=\"t223\"> 147.4 </token> <candidate id=\"c40\" index=224 type=\"number\" info=\"null\" length=\"1\"></candidate> <token id=\"t224\"> million </token> <token id=\"t225\"> . </token> <token id=\"t226\"> <br /> </token> <token id=\"t227\"> Also </token> <token id=\"t228\"> on </token> <candidate id=\"c41\" index=229 type=\"date\" info=\"2014-09-03\" length=\"1\"></candidate> <token id=\"t229\"> Wednesday </token> <token id=\"t230\"> state-owned </token> <token id=\"t231\"> Russian </token> <token id=\"t232\"> Railways </token> <token id=\"t233\"> and </token> <candidate id=\"c42\" index=234 type=\"location\" info=\"{ &quot;coordinates&quot;: &quot;46.0;105.0&quot;, &quot;id&quot;: 2029969, &quot;featureClass&quot;: &quot;A&quot;, &quot;featureCode&quot;: &quot;PCLI&quot;, &quot;countryCode&quot;: &quot;MN&quot; }\" length=\"1\"></candidate> <token id=\"t234\"> Mongolia </token> <token id=\"t235\"> 's </token> <token id=\"t236\"> <br /> </token> <token id=\"t237\"> Ministry </token> <token id=\"t238\"> of </token> <token id=\"t239\"> Road </token> <token id=\"t240\"> , </token> <token id=\"t241\"> Transportation </token> <token id=\"t242\"> , </token> <token id=\"t243\"> Construction </token> <token id=\"t244\"> and </token> <candidate id=\"c43\" index=245 type=\"location\" info=\"{ &quot;coordinates&quot;: &quot;-29.13002;27.75103&quot;, &quot;id&quot;: 7670819, &quot;featureClass&quot;: &quot;A&quot;, &quot;featureCode&quot;: &quot;ADM2&quot;, &quot;countryCode&quot;: &quot;LS&quot; }\" length=\"1\"></candidate> <candidate id=\"c44\" index=245 type=\"location\" info=\"{ &quot;coordinates&quot;: &quot;-28.89535;27.93001&quot;, &quot;id&quot;: 7670780, &quot;featureClass&quot;: &quot;A&quot;, &quot;featureCode&quot;: &quot;ADM2&quot;, &quot;countryCode&quot;: &quot;LS&quot; }\" length=\"1\"></candidate> <candidate id=\"c45\" index=245 type=\"location\" info=\"{ &quot;coordinates&quot;: &quot;-6.16626;39.20877&quot;, &quot;id&quot;: 7874184, &quot;featureClass&quot;: &quot;A&quot;, &quot;featureCode&quot;: &quot;ADM2&quot;, &quot;countryCode&quot;: &quot;TZ&quot; }\" length=\"1\"></candidate> <token id=\"t245\"> Urban </token> <token id=\"t246\"> <br /> </token> <token id=\"t247\"> Development </token> <token id=\"t248\"> signed </token> <token id=\"t249\"> an </token> <token id=\"t250\"> agreement </token> <token id=\"t251\"> on </token> <token id=\"t252\"> the </token> <token id=\"t253\"> modernization </token> <token id=\"t254\"> of </token> <token id=\"t255\"> the </token> <token id=\"t256\"> <br /> </token> <candidate id=\"c46\" index=257 type=\"location\" info=\"{ &quot;coordinates&quot;: &quot;47.90771;106.88324&quot;, &quot;id&quot;: 2028462, &quot;featureClass&quot;: &quot;P&quot;, &quot;featureCode&quot;: &quot;PPLC&quot;, &quot;countryCode&quot;: &quot;MN&quot; }\" length=\"1\"></candidate> <candidate id=\"c47\" index=257 type=\"location\" info=\"{ &quot;coordinates&quot;: &quot;47.91667;106.91667&quot;, &quot;id&quot;: 2028461, &quot;featureClass&quot;: &quot;A&quot;, &quot;featureCode&quot;: &quot;ADM1&quot;, &quot;countryCode&quot;: &quot;MN&quot; }\" length=\"1\"></candidate> <token id=\"t257\"> Ulaanbaatar </token> <candidate id=\"c48\" index=258 type=\"location\" info=\"{ &quot;coordinates&quot;: &quot;2.257;32.916&quot;, &quot;id&quot;: 8643470, &quot;featureClass&quot;: &quot;A&quot;, &quot;featureCode&quot;: &quot;ADM4&quot;, &quot;countryCode&quot;: &quot;UG&quot; }\" length=\"1\"></candidate> <token id=\"t258\"> Railway </token> <token id=\"t259\"> . </token> <token id=\"t260\"> The </token> <token id=\"t261\"> project </token> <token id=\"t262\"> is </token> <token id=\"t263\"> aimed </token> <token id=\"t264\"> at </token> <token id=\"t265\"> boosting </token> <token id=\"t266\"> exports </token> <token id=\"t267\"> and </token> <token id=\"t268\"> <br /> </token> <token id=\"t269\"> transit </token> <token id=\"t270\"> of </token> <token id=\"t271\"> goods </token> <token id=\"t272\"> and </token> <token id=\"t273\"> at </token> <token id=\"t274\"> improving </token> <token id=\"t275\"> the </token> <token id=\"t276\"> investment </token> <token id=\"t277\"> climate </token> <token id=\"t278\"> in </token> <token id=\"t279\"> <br /> </token> <candidate id=\"c49\" index=280 type=\"location\" info=\"{ &quot;coordinates&quot;: &quot;46.0;105.0&quot;, &quot;id&quot;: 2029969, &quot;featureClass&quot;: &quot;A&quot;, &quot;featureCode&quot;: &quot;PCLI&quot;, &quot;countryCode&quot;: &quot;MN&quot; }\" length=\"1\"></candidate> <token id=\"t280\"> Mongolia </token> <token id=\"t281\"> -- </token> <token id=\"t282\"> which </token> <token id=\"t283\"> is </token> <token id=\"t284\"> experiencing </token> <token id=\"t285\"> a </token> <token id=\"t286\"> major </token> <token id=\"t287\"> mining </token> <token id=\"t288\"> boom </token> <token id=\"t289\"> . </token> <token id=\"t290\"> <br /> </token> <candidate id=\"c50\" index=291 type=\"location\" info=\"{ &quot;coordinates&quot;: &quot;60.0;100.0&quot;, &quot;id&quot;: 2017370, &quot;featureClass&quot;: &quot;A&quot;, &quot;featureCode&quot;: &quot;PCLI&quot;, &quot;countryCode&quot;: &quot;RU&quot; }\" length=\"1\"></candidate> <token id=\"t291\"> Russia </token> <token id=\"t292\"> and </token> <candidate id=\"c51\" index=293 type=\"location\" info=\"{ &quot;coordinates&quot;: &quot;46.0;105.0&quot;, &quot;id&quot;: 2029969, &quot;featureClass&quot;: &quot;A&quot;, &quot;featureCode&quot;: &quot;PCLI&quot;, &quot;countryCode&quot;: &quot;MN&quot; }\" length=\"1\"></candidate> <token id=\"t293\"> Mongolia </token> <token id=\"t294\"> are </token> <token id=\"t295\"> also </token> <token id=\"t296\"> discussing </token> <token id=\"t297\"> the </token> <token id=\"t298\"> possibility </token> <token id=\"t299\"> of </token> <token id=\"t300\"> <br /> </token> <token id=\"t301\"> signing </token> <token id=\"t302\"> an </token> <token id=\"t303\"> agreement </token> <token id=\"t304\"> on </token> <token id=\"t305\"> railway </token> <token id=\"t306\"> transit </token> <token id=\"t307\"> to </token> <candidate id=\"c52\" index=308 type=\"location\" info=\"{ &quot;coordinates&quot;: &quot;35.0;105.0&quot;, &quot;id&quot;: 1814991, &quot;featureClass&quot;: &quot;A&quot;, &quot;featureCode&quot;: &quot;PCLI&quot;, &quot;countryCode&quot;: &quot;CN&quot; }\" length=\"1\"></candidate> <candidate id=\"c53\" index=308 type=\"location\" info=\"{ &quot;coordinates&quot;: &quot;25.51224;-99.00457&quot;, &quot;id&quot;: 8582434, &quot;featureClass&quot;: &quot;A&quot;, &quot;featureCode&quot;: &quot;ADM2&quot;, &quot;countryCode&quot;: &quot;MX&quot; }\" length=\"1\"></candidate> <token id=\"t308\"> China </token> <token id=\"t309\"> , </token> <token id=\"t310\"> Elbegdorj </token> <token id=\"t311\"> said </token> <token id=\"t312\"> . </token> <token id=\"t313\"> <br /> </token> <token id=\"t314\"> `` </token> <token id=\"t315\"> We </token> <token id=\"t316\"> agreed </token> <token id=\"t317\"> to </token> <token id=\"t318\"> end </token> <token id=\"t319\"> the </token> <token id=\"t320\"> work </token> <token id=\"t321\"> on </token> <token id=\"t322\"> the </token> <token id=\"t323\"> modernization </token> <token id=\"t324\"> of </token> <token id=\"t325\"> the </token> <token id=\"t326\"> <br /> </token> <candidate id=\"c54\" index=327 type=\"location\" info=\"{ &quot;coordinates&quot;: &quot;47.90771;106.88324&quot;, &quot;id&quot;: 2028462, &quot;featureClass&quot;: &quot;P&quot;, &quot;featureCode&quot;: &quot;PPLC&quot;, &quot;countryCode&quot;: &quot;MN&quot; }\" length=\"1\"></candidate> <candidate id=\"c55\" index=327 type=\"location\" info=\"{ &quot;coordinates&quot;: &quot;47.91667;106.91667&quot;, &quot;id&quot;: 2028461, &quot;featureClass&quot;: &quot;A&quot;, &quot;featureCode&quot;: &quot;ADM1&quot;, &quot;countryCode&quot;: &quot;MN&quot; }\" length=\"1\"></candidate> <token id=\"t327\"> Ulaanbaatar </token> <candidate id=\"c56\" index=328 type=\"location\" info=\"{ &quot;coordinates&quot;: &quot;2.257;32.916&quot;, &quot;id&quot;: 8643470, &quot;featureClass&quot;: &quot;A&quot;, &quot;featureCode&quot;: &quot;ADM4&quot;, &quot;countryCode&quot;: &quot;UG&quot; }\" length=\"1\"></candidate> <token id=\"t328\"> Railway </token> <token id=\"t329\"> by </token> <candidate id=\"c57\" index=330 type=\"number\" info=\"null\" length=\"1\"></candidate> <candidate id=\"c58\" index=330 type=\"date\" info=\"2020\" length=\"1\"></candidate> <token id=\"t330\"> 2020 </token> <token id=\"t331\"> . </token> <token id=\"t332\"> We </token> <token id=\"t333\"> also </token> <token id=\"t334\"> discussed </token> <token id=\"t335\"> the </token> <token id=\"t336\"> signing </token> <token id=\"t337\"> of </token> <token id=\"t338\"> an </token> <token id=\"t339\"> <br /> </token> <token id=\"t340\"> agreement </token> <token id=\"t341\"> on </token> <token id=\"t342\"> transit </token> <token id=\"t343\"> between </token> <candidate id=\"c59\" index=344 type=\"location\" info=\"{ &quot;coordinates&quot;: &quot;46.0;105.0&quot;, &quot;id&quot;: 2029969, &quot;featureClass&quot;: &quot;A&quot;, &quot;featureCode&quot;: &quot;PCLI&quot;, &quot;countryCode&quot;: &quot;MN&quot; }\" length=\"1\"></candidate> <token id=\"t344\"> Mongolia </token> <token id=\"t345\"> , </token> <candidate id=\"c60\" index=346 type=\"location\" info=\"{ &quot;coordinates&quot;: &quot;60.0;100.0&quot;, &quot;id&quot;: 2017370, &quot;featureClass&quot;: &quot;A&quot;, &quot;featureCode&quot;: &quot;PCLI&quot;, &quot;countryCode&quot;: &quot;RU&quot; }\" length=\"1\"></candidate> <token id=\"t346\"> Russia </token> <token id=\"t347\"> and </token> <candidate id=\"c61\" index=348 type=\"location\" info=\"{ &quot;coordinates&quot;: &quot;35.0;105.0&quot;, &quot;id&quot;: 1814991, &quot;featureClass&quot;: &quot;A&quot;, &quot;featureCode&quot;: &quot;PCLI&quot;, &quot;countryCode&quot;: &quot;CN&quot; }\" length=\"1\"></candidate> <candidate id=\"c62\" index=348 type=\"location\" info=\"{ &quot;coordinates&quot;: &quot;25.51224;-99.00457&quot;, &quot;id&quot;: 8582434, &quot;featureClass&quot;: &quot;A&quot;, &quot;featureCode&quot;: &quot;ADM2&quot;, &quot;countryCode&quot;: &quot;MX&quot; }\" length=\"1\"></candidate> <token id=\"t348\"> China </token> <token id=\"t349\"> , </token> <token id=\"t350\"> '' </token> <token id=\"t351\"> <br /> </token> <token id=\"t352\"> ITAR-TASS </token> <token id=\"t353\"> quotes </token> <token id=\"t354\"> Elbegdorj </token> <token id=\"t355\"> after </token> <token id=\"t356\"> talks </token> <token id=\"t357\"> with </token> <token id=\"t358\"> Putin </token> <token id=\"t359\"> . </token> <token id=\"t360\"> <br /> </token> <candidate id=\"c63\" index=361 type=\"location\" info=\"{ &quot;coordinates&quot;: &quot;60.0;100.0&quot;, &quot;id&quot;: 2017370, &quot;featureClass&quot;: &quot;A&quot;, &quot;featureCode&quot;: &quot;PCLI&quot;, &quot;countryCode&quot;: &quot;RU&quot; }\" length=\"1\"></candidate> <token id=\"t361\"> Russia </token> <token id=\"t362\"> and </token> <candidate id=\"c64\" index=363 type=\"location\" info=\"{ &quot;coordinates&quot;: &quot;46.0;105.0&quot;, &quot;id&quot;: 2029969, &quot;featureClass&quot;: &quot;A&quot;, &quot;featureCode&quot;: &quot;PCLI&quot;, &quot;countryCode&quot;: &quot;MN&quot; }\" length=\"1\"></candidate> <token id=\"t363\"> Mongolia </token> <token id=\"t364\"> have </token> <token id=\"t365\"> also </token> <token id=\"t366\"> signed </token> <token id=\"t367\"> an </token> <token id=\"t368\"> agreement </token> <token id=\"t369\"> on </token> <token id=\"t370\"> visa-free </token> <token id=\"t371\"> <br /> </token> <token id=\"t372\"> travel </token> <token id=\"t373\"> which </token> <token id=\"t374\"> was </token> <token id=\"t375\"> suspended </token> <token id=\"t376\"> by </token> <candidate id=\"c65\" index=377 type=\"location\" info=\"{ &quot;coordinates&quot;: &quot;46.0;105.0&quot;, &quot;id&quot;: 2029969, &quot;featureClass&quot;: &quot;A&quot;, &quot;featureCode&quot;: &quot;PCLI&quot;, &quot;countryCode&quot;: &quot;MN&quot; }\" length=\"1\"></candidate> <token id=\"t377\"> Mongolia </token> <token id=\"t378\"> in </token> <candidate id=\"c66\" index=379 type=\"number\" info=\"null\" length=\"1\"></candidate> <candidate id=\"c67\" index=379 type=\"date\" info=\"1995\" length=\"1\"></candidate> <token id=\"t379\"> 1995 </token> <token id=\"t380\"> . </token> <token id=\"t381\"> Under </token> <token id=\"t382\"> the </token> <token id=\"t383\"> <br /> </token> <token id=\"t384\"> agreement </token> <token id=\"t385\"> , </token> <token id=\"t386\"> nationals </token> <token id=\"t387\"> of </token> <token id=\"t388\"> both </token> <token id=\"t389\"> countries </token> <token id=\"t390\"> can </token> <token id=\"t391\"> enjoy </token> <token id=\"t392\"> a </token> <token id=\"t393\"> visa-free </token> <token id=\"t394\"> stay </token> <token id=\"t395\"> <br /> </token> <token id=\"t396\"> in </token> <candidate id=\"c68\" index=397 type=\"location\" info=\"{ &quot;coordinates&quot;: &quot;60.0;100.0&quot;, &quot;id&quot;: 2017370, &quot;featureClass&quot;: &quot;A&quot;, &quot;featureCode&quot;: &quot;PCLI&quot;, &quot;countryCode&quot;: &quot;RU&quot; }\" length=\"1\"></candidate> <token id=\"t397\"> Russia </token> <token id=\"t398\"> or </token> <candidate id=\"c69\" index=399 type=\"location\" info=\"{ &quot;coordinates&quot;: &quot;46.0;105.0&quot;, &quot;id&quot;: 2029969, &quot;featureClass&quot;: &quot;A&quot;, &quot;featureCode&quot;: &quot;PCLI&quot;, &quot;countryCode&quot;: &quot;MN&quot; }\" length=\"1\"></candidate> <token id=\"t399\"> Mongolia </token> <token id=\"t400\"> for </token> <token id=\"t401\"> up </token> <token id=\"t402\"> to </token> <candidate id=\"c70\" index=403 type=\"number\" info=\"null\" length=\"1\"></candidate> <token id=\"t403\"> 30 </token> <token id=\"t404\"> days </token> <token id=\"t405\"> . </token> <token id=\"t406\"> <br /> </token> <candidate id=\"c71\" index=407 type=\"location\" info=\"{ &quot;coordinates&quot;: &quot;46.0;105.0&quot;, &quot;id&quot;: 2029969, &quot;featureClass&quot;: &quot;A&quot;, &quot;featureCode&quot;: &quot;PCLI&quot;, &quot;countryCode&quot;: &quot;MN&quot; }\" length=\"1\"></candidate> <token id=\"t407\"> Mongolia </token> <token id=\"t408\"> also </token> <token id=\"t409\"> proposed </token> <candidate id=\"c72\" index=410 type=\"location\" info=\"{ &quot;coordinates&quot;: &quot;60.0;100.0&quot;, &quot;id&quot;: 2017370, &quot;featureClass&quot;: &quot;A&quot;, &quot;featureCode&quot;: &quot;PCLI&quot;, &quot;countryCode&quot;: &quot;RU&quot; }\" length=\"1\"></candidate> <token id=\"t410\"> Russia </token> <token id=\"t411\"> increase </token> <token id=\"t412\"> annual </token> <token id=\"t413\"> bilateral </token> <token id=\"t414\"> trade </token> <token id=\"t415\"> to </token> <token id=\"t416\"> <br /> </token> <token id=\"t417\"> $ </token> <candidate id=\"c73\" index=418 type=\"number\" info=\"null\" length=\"1\"></candidate> <token id=\"t418\"> 10 </token> <candidate id=\"c74\" index=419 type=\"number\" info=\"null\" length=\"1\"></candidate> <token id=\"t419\"> billion </token> <token id=\"t420\"> by </token> <candidate id=\"c75\" index=421 type=\"number\" info=\"null\" length=\"1\"></candidate> <candidate id=\"c76\" index=421 type=\"date\" info=\"2020\" length=\"1\"></candidate> <token id=\"t421\"> 2020 </token> <token id=\"t422\"> . </token> <token id=\"t423\"> <br /> </token> <token id=\"t424\"> Annual </token> <token id=\"t425\"> trade </token> <token id=\"t426\"> between </token> <candidate id=\"c77\" index=427 type=\"location\" info=\"{ &quot;coordinates&quot;: &quot;60.0;100.0&quot;, &quot;id&quot;: 2017370, &quot;featureClass&quot;: &quot;A&quot;, &quot;featureCode&quot;: &quot;PCLI&quot;, &quot;countryCode&quot;: &quot;RU&quot; }\" length=\"1\"></candidate> <token id=\"t427\"> Russia </token> <token id=\"t428\"> and </token> <candidate id=\"c78\" index=429 type=\"location\" info=\"{ &quot;coordinates&quot;: &quot;46.0;105.0&quot;, &quot;id&quot;: 2029969, &quot;featureClass&quot;: &quot;A&quot;, &quot;featureCode&quot;: &quot;PCLI&quot;, &quot;countryCode&quot;: &quot;MN&quot; }\" length=\"1\"></candidate> <token id=\"t429\"> Mongolia </token> <token id=\"t430\"> had </token> <candidate id=\"c79\" index=431 type=\"date\" info=\"PAST_REF\" length=\"1\"></candidate> <token id=\"t431\"> recently </token> <token id=\"t432\"> been </token> <token id=\"t433\"> on </token> <token id=\"t434\"> the </token> <token id=\"t435\"> <br /> </token> <token id=\"t436\"> decline </token> <token id=\"t437\"> , </token> <token id=\"t438\"> dropping </token> <token id=\"t439\"> by </token> <candidate id=\"c80\" index=440 type=\"number\" info=\"null\" length=\"1\"></candidate> <token id=\"t440\"> 16 </token> <token id=\"t441\"> percent </token> <token id=\"t442\"> to </token> <token id=\"t443\"> $ </token> <candidate id=\"c81\" index=444 type=\"number\" info=\"null\" length=\"1\"></candidate> <token id=\"t444\"> 1.6 </token> <candidate id=\"c82\" index=445 type=\"number\" info=\"null\" length=\"1\"></candidate> <token id=\"t445\"> billion </token> <token id=\"t446\"> in </token> <candidate id=\"c83\" index=447 type=\"number\" info=\"null\" length=\"1\"></candidate> <candidate id=\"c84\" index=447 type=\"date\" info=\"2013\" length=\"1\"></candidate> <token id=\"t447\"> 2013 </token> <token id=\"t448\"> . </token> <token id=\"t449\"> <br /> </token> <token id=\"t450\"> President </token> <token id=\"t451\"> Putin </token> <token id=\"t452\"> also </token> <token id=\"t453\"> said </token> <token id=\"t454\"> that </token> <candidate id=\"c85\" index=455 type=\"location\" info=\"{ &quot;coordinates&quot;: &quot;60.0;100.0&quot;, &quot;id&quot;: 2017370, &quot;featureClass&quot;: &quot;A&quot;, &quot;featureCode&quot;: &quot;PCLI&quot;, &quot;countryCode&quot;: &quot;RU&quot; }\" length=\"1\"></candidate> <token id=\"t455\"> Russia </token> <token id=\"t456\"> 's </token> <token id=\"t457\"> biggest </token> <token id=\"t458\"> oil </token> <token id=\"t459\"> company </token> <token id=\"t460\"> <br /> </token> <token id=\"t461\"> Rosneft </token> <token id=\"t462\"> plans </token> <token id=\"t463\"> further </token> <token id=\"t464\"> expansion </token> <token id=\"t465\"> in </token> <candidate id=\"c86\" index=466 type=\"location\" info=\"{ &quot;coordinates&quot;: &quot;46.0;105.0&quot;, &quot;id&quot;: 2029969, &quot;featureClass&quot;: &quot;A&quot;, &quot;featureCode&quot;: &quot;PCLI&quot;, &quot;countryCode&quot;: &quot;MN&quot; }\" length=\"1\"></candidate> <token id=\"t466\"> Mongolia </token> <token id=\"t467\"> . </token> <token id=\"t468\"> <br /> </token> <token id=\"t469\"> `` </token> <token id=\"t470\"> Rosneft </token> <token id=\"t471\"> covers </token> <token id=\"t472\"> most </token> <token id=\"t473\"> of </token> <token id=\"t474\"> the </token> <token id=\"t475\"> country </token> <token id=\"t476\"> 's </token> <token id=\"t477\"> demand </token> <token id=\"t478\"> for </token> <token id=\"t479\"> oil </token> <token id=\"t480\"> <br /> </token> <token id=\"t481\"> products </token> <token id=\"t482\"> , </token> <token id=\"t483\"> supplies </token> <token id=\"t484\"> the </token> <token id=\"t485\"> Genghis </token> <candidate id=\"c87\" index=486 type=\"location\" info=\"{ &quot;coordinates&quot;: &quot;28.0381;83.1363&quot;, &quot;id&quot;: 7799816, &quot;featureClass&quot;: &quot;A&quot;, &quot;featureCode&quot;: &quot;ADM4&quot;, &quot;countryCode&quot;: &quot;NP&quot; }\" length=\"1\"></candidate> <token id=\"t486\"> Khan </token> <token id=\"t487\"> International </token> <token id=\"t488\"> Airport </token> <token id=\"t489\"> in </token> <token id=\"t490\"> <br /> </token> <candidate id=\"c88\" index=491 type=\"location\" info=\"{ &quot;coordinates&quot;: &quot;47.90771;106.88324&quot;, &quot;id&quot;: 2028462, &quot;featureClass&quot;: &quot;P&quot;, &quot;featureCode&quot;: &quot;PPLC&quot;, &quot;countryCode&quot;: &quot;MN&quot; }\" length=\"1\"></candidate> <candidate id=\"c89\" index=491 type=\"location\" info=\"{ &quot;coordinates&quot;: &quot;47.91667;106.91667&quot;, &quot;id&quot;: 2028461, &quot;featureClass&quot;: &quot;A&quot;, &quot;featureCode&quot;: &quot;ADM1&quot;, &quot;countryCode&quot;: &quot;MN&quot; }\" length=\"1\"></candidate> <token id=\"t491\"> Ulaanbaatar </token> <token id=\"t492\"> and </token> <token id=\"t493\"> has </token> <token id=\"t494\"> big </token> <token id=\"t495\"> plans </token> <token id=\"t496\"> to </token> <token id=\"t497\"> expand </token> <token id=\"t498\"> its </token> <token id=\"t499\"> presence </token> <token id=\"t500\"> in </token> <token id=\"t501\"> the </token> <token id=\"t502\"> <br /> </token> <token id=\"t503\"> Mongolian </token> <token id=\"t504\"> market </token> <token id=\"t505\"> . </token> <token id=\"t506\"> '' </token> <token id=\"t507\"> <br /> </token> <token id=\"t508\"> Elbegdorj </token> <token id=\"t509\"> briefed </token> <token id=\"t510\"> Putin </token> <token id=\"t511\"> on </token> <token id=\"t512\"> the </token> <token id=\"t513\"> Mongolian </token> <token id=\"t514\"> initiative </token> <token id=\"t515\"> to </token> <token id=\"t516\"> construct </token> <token id=\"t517\"> <br /> </token> <token id=\"t518\"> the </token> <token id=\"t519\"> so </token> <token id=\"t520\"> called </token> <token id=\"t521\"> `` </token> <token id=\"t522\"> Steppe </token> <token id=\"t523\"> Route </token> <token id=\"t524\"> '' </token> <token id=\"t525\"> pipeline </token> <token id=\"t526\"> that </token> <token id=\"t527\"> would </token> <token id=\"t528\"> transit </token> <token id=\"t529\"> natural </token> <token id=\"t530\"> <br /> </token> <token id=\"t531\"> gas </token> <token id=\"t532\"> from </token> <candidate id=\"c90\" index=533 type=\"location\" info=\"{ &quot;coordinates&quot;: &quot;60.0;100.0&quot;, &quot;id&quot;: 2017370, &quot;featureClass&quot;: &quot;A&quot;, &quot;featureCode&quot;: &quot;PCLI&quot;, &quot;countryCode&quot;: &quot;RU&quot; }\" length=\"1\"></candidate> <token id=\"t533\"> Russia </token> <token id=\"t534\"> to </token> <candidate id=\"c91\" index=535 type=\"location\" info=\"{ &quot;coordinates&quot;: &quot;35.0;105.0&quot;, &quot;id&quot;: 1814991, &quot;featureClass&quot;: &quot;A&quot;, &quot;featureCode&quot;: &quot;PCLI&quot;, &quot;countryCode&quot;: &quot;CN&quot; }\" length=\"1\"></candidate> <candidate id=\"c92\" index=535 type=\"location\" info=\"{ &quot;coordinates&quot;: &quot;25.51224;-99.00457&quot;, &quot;id&quot;: 8582434, &quot;featureClass&quot;: &quot;A&quot;, &quot;featureCode&quot;: &quot;ADM2&quot;, &quot;countryCode&quot;: &quot;MX&quot; }\" length=\"1\"></candidate> <token id=\"t535\"> China </token> <token id=\"t536\"> . </token> <token id=\"t537\"> <br /> </token> <token id=\"t538\"> In </token> <token id=\"t539\"> total </token> <candidate id=\"c93\" index=540 type=\"number\" info=\"null\" length=\"1\"></candidate> <token id=\"t540\"> 15 </token> <token id=\"t541\"> agreements </token> <token id=\"t542\"> on </token> <token id=\"t543\"> cooperation </token> <token id=\"t544\"> were </token> <token id=\"t545\"> signed </token> <token id=\"t546\"> , </token> <token id=\"t547\"> including </token> <token id=\"t548\"> <br /> </token> <candidate id=\"c94\" index=549 type=\"location\" info=\"{ &quot;coordinates&quot;: &quot;60.0;100.0&quot;, &quot;id&quot;: 2017370, &quot;featureClass&quot;: &quot;A&quot;, &quot;featureCode&quot;: &quot;PCLI&quot;, &quot;countryCode&quot;: &quot;RU&quot; }\" length=\"1\"></candidate> <token id=\"t549\"> Russia </token> <token id=\"t550\"> providing </token> <token id=\"t551\"> military </token> <token id=\"t552\"> and </token> <token id=\"t553\"> technical </token> <token id=\"t554\"> assistance </token> <token id=\"t555\"> to </token> <candidate id=\"c95\" index=556 type=\"location\" info=\"{ &quot;coordinates&quot;: &quot;46.0;105.0&quot;, &quot;id&quot;: 2029969, &quot;featureClass&quot;: &quot;A&quot;, &quot;featureCode&quot;: &quot;PCLI&quot;, &quot;countryCode&quot;: &quot;MN&quot; }\" length=\"1\"></candidate> <token id=\"t556\"> Mongolia </token> <token id=\"t557\"> . </token> <token id=\"t558\"> <br /> </token>","publication_date":"2014-09-03","id":146,"title":"​Russia to lift controls on Mongolian meat exports – Putin","url":"https://www.rt.com/business/184809-russia-mongolia-meat-supplies/","content":"\n Russia will lift restrictions on the import of meat products from Mongolia, President Vladimir Putin said on Wednesday following talks with Mongolian President Tsakhiagiin Elbegdorj.\n \"We will certainly\n make steps towards our Mongolian friends and the decisions will\n be taken by the Russian Government in the near future\", RIA\n Novosti quoted Putin as saying after the meeting in the Mongolian\n capital of Ulaanbaatar.\n Putin said that Mongolia has a big opportunity to significantly\n increase the supply of meat products to the Russian market given\n compliance with Russian food safety regulations.\n In the last decade Russia imposed restrictions on the import of\n livestock from Mongolia due to several outbreaks of\n foot-and-mouth disease (FMD).\n In August, in retaliation for Western sanctions against Russia,\n Moscow imposed a one-year food embargo against the countries that\n targeted it. Among the most hit by the ban was Germany, which\n supplied 750,000 tons of pork annually, worth over €1 billion\n ($1.31 billion).\n The Canadian meat industry was also hit hard, with pork worth\n $500 million left without a market in Russia, while Australian\n beef exports lost $147.4 million.\n Also on Wednesday state-owned Russian Railways and Mongolia’s\n Ministry of Road, Transportation, Construction and Urban\n Development signed an agreement on the modernization of the\n Ulaanbaatar Railway. The project is aimed at boosting exports and\n transit of goods and at improving the investment climate in\n Mongolia – which is experiencing a major mining boom.\n Russia and Mongolia are also discussing the possibility of\n signing an agreement on railway transit to China, Elbegdorj said.\n “We agreed to end the work on the modernization of the\n Ulaanbaatar Railway by 2020. We also discussed the signing of an\n agreement on transit between Mongolia, Russia and China,”\n ITAR-TASS quotes Elbegdorj after talks with Putin.\n Russia and Mongolia have also signed an agreement on visa-free\n travel which was suspended by Mongolia in 1995. Under the\n agreement, nationals of both countries can enjoy a visa-free stay\n in Russia or Mongolia for up to 30 days.\n Mongolia also proposed Russia increase annual bilateral trade to\n $10 billion by 2020.\n Annual trade between Russia and Mongolia had recently been on the\n decline, dropping by 16 percent to $1.6 billion in 2013.\n President Putin also said that Russia’s biggest oil company\n Rosneft plans further expansion in Mongolia.\n \"Rosneft covers most of the country's demand for oil\n products, supplies the Genghis Khan International Airport in\n Ulaanbaatar and has big plans to expand its presence in the\n Mongolian market.\"\n Elbegdorj briefed Putin on the Mongolian initiative to construct\n the so called \"Steppe Route\" pipeline that would transit natural\n gas from Russia to China.\n In total 15 agreements on cooperation were signed, including\n Russia providing military and technical assistance to Mongolia.\n","candidateLabels":[]}
