# Supplementary material for: Web monitoring of emerging animal infectious diseases integrated in the French Animal Health Epidemic Intelligence System
Source: PLoS One. 2018 Aug 3;13(8):e0199960. doi: 10.1371/journal.pone.0199960 (PMC6075742; doi:10.1371/journal.pone.0199960)
Supplement: S1 Dataset — Dataset of news reports in English language used to evaluate and train the information extraction module of PADI-web (http://epia.clermont.inra.fr/vsi). This dataset is composed of 532 news reports (in JSON), with information about the report itself (publication date, title, content, url), as well as processing information related to the information extraction process (candidates for extraction information, correct or incorrect labels for each candidate). The named entity candidates (locations, diseases, hosts, dates, number of cases) are manually labelled in each article. Data are shared under a CC BY license and are freely available for download at: https://dataverse.cirad.fr/dataset.xhtml?persistentId=doi:10.18167/DVN1/KMTIFG. (GZ) [file pone.0199960.s001.gz › articles/59.json]

{"reports":[17321,17349,17392,17434,17464,17547,17590,17701,17742,17777,17813,17843,17963,18002,18053,18054,18111,18170,18226,18271,18279,18411,18473,18492,18554,18584,18692,18778,18823,18919,19034,19068,19126,19191,19255,19320,19366],"tagged_content":"<token id=\"t0\"> The </token> <token id=\"t1\"> State </token> <token id=\"t2\"> Food </token> <token id=\"t3\"> and </token> <token id=\"t4\"> Veterinary </token> <token id=\"t5\"> Service </token> <token id=\"t6\"> ( </token> <token id=\"t7\"> VMVT </token> <token id=\"t8\"> ) </token> <token id=\"t9\"> reports </token> <token id=\"t10\"> that </token> <token id=\"t11\"> dead </token> <candidate id=\"c1\" index=12 type=\"host\" info=\"null\" length=\"1\"></candidate> <token id=\"t12\"> pigs </token> <token id=\"t13\"> were </token> <token id=\"t14\"> found </token> <token id=\"t15\"> in </token> <candidate id=\"c2\" index=16 type=\"number\" info=\"null\" length=\"1\"></candidate> <token id=\"t16\"> two </token> <token id=\"t17\"> farms </token> <token id=\"t18\"> located </token> <token id=\"t19\"> in </token> <candidate id=\"c3\" index=20 type=\"location\" info=\"{ &quot;coordinates&quot;: &quot;55.35;26.16667&quot;, &quot;id&quot;: 864517, &quot;featureClass&quot;: &quot;A&quot;, &quot;featureCode&quot;: &quot;ADM2&quot;, &quot;countryCode&quot;: &quot;LT&quot; }\" length=\"1\"></candidate> <token id=\"t20\"> Ignalina </token> <token id=\"t21\"> district </token> <token id=\"t22\"> . </token> <token id=\"t23\"> Laboratory </token> <token id=\"t24\"> testing </token> <token id=\"t25\"> confirmed </token> <candidate id=\"c4\" index=26 type=\"disease\" info=\"null\" length=\"3\"></candidate> <token id=\"t26\"> African </token> <candidate id=\"c5\" index=27 type=\"host\" info=\"null\" length=\"1\"></candidate> <token id=\"t27\"> swine </token> <token id=\"t28\"> fever </token> <token id=\"t29\"> ( </token> <candidate id=\"c6\" index=30 type=\"disease\" info=\"null\" length=\"1\"></candidate> <token id=\"t30\"> ASF </token> <token id=\"t31\"> ) </token> <token id=\"t32\"> in </token> <token id=\"t33\"> both </token> <token id=\"t34\"> cases </token> <token id=\"t35\"> , </token> <token id=\"t36\"> informs </token> <token id=\"t37\"> LETA/ELTA </token> <token id=\"t38\"> . </token> <token id=\"t39\"> <br /> </token> <token id=\"t40\"> <br /> </token> <token id=\"t41\"> An </token> <token id=\"t42\"> immediate </token> <token id=\"t43\"> investigation </token> <token id=\"t44\"> was </token> <token id=\"t45\"> <br /> </token> <token id=\"t46\"> launched </token> <token id=\"t47\"> after </token> <candidate id=\"c7\" index=48 type=\"location\" info=\"{ &quot;coordinates&quot;: &quot;55.35;26.16667&quot;, &quot;id&quot;: 864517, &quot;featureClass&quot;: &quot;A&quot;, &quot;featureCode&quot;: &quot;ADM2&quot;, &quot;countryCode&quot;: &quot;LT&quot; }\" length=\"1\"></candidate> <token id=\"t48\"> Ignalina </token> <token id=\"t49\"> VMVT </token> <token id=\"t50\"> branch </token> <token id=\"t51\"> received </token> <token id=\"t52\"> information </token> <token id=\"t53\"> that </token> <candidate id=\"c8\" index=54 type=\"number\" info=\"null\" length=\"1\"></candidate> <token id=\"t54\"> one </token> <candidate id=\"c9\" index=55 type=\"host\" info=\"null\" length=\"1\"></candidate> <token id=\"t55\"> pig </token> <token id=\"t56\"> died </token> <token id=\"t57\"> <br /> </token> <token id=\"t58\"> without </token> <token id=\"t59\"> any </token> <token id=\"t60\"> clinical </token> <token id=\"t61\"> signs </token> <token id=\"t62\"> in </token> <token id=\"t63\"> a </token> <token id=\"t64\"> homestead </token> <token id=\"t65\"> in </token> <token id=\"t66\"> Ceikinai </token> <token id=\"t67\"> eldership </token> <token id=\"t68\"> ( </token> <candidate id=\"c10\" index=69 type=\"number\" info=\"null\" length=\"1\"></candidate> <token id=\"t69\"> 15 </token> <token id=\"t70\"> kilometres </token> <token id=\"t71\"> <br /> </token> <token id=\"t72\"> from </token> <token id=\"t73\"> UAB </token> <token id=\"t74\"> Idavang </token> <token id=\"t75\"> , </token> <token id=\"t76\"> the </token> <token id=\"t77\"> hotbed </token> <token id=\"t78\"> of </token> <candidate id=\"c11\" index=79 type=\"disease\" info=\"null\" length=\"1\"></candidate> <token id=\"t79\"> ASF </token> <token id=\"t80\"> ) </token> <token id=\"t81\"> <br /> </token> <token id=\"t82\"> and </token> <token id=\"t83\"> another </token> <candidate id=\"c12\" index=84 type=\"host\" info=\"null\" length=\"1\"></candidate> <token id=\"t84\"> pig </token> <token id=\"t85\"> was </token> <token id=\"t86\"> found </token> <token id=\"t87\"> dead </token> <token id=\"t88\"> in </token> <token id=\"t89\"> a </token> <token id=\"t90\"> homestead </token> <token id=\"t91\"> in </token> <token id=\"t92\"> Dukstas </token> <token id=\"t93\"> eldership </token> <token id=\"t94\"> ( </token> <candidate id=\"c13\" index=95 type=\"number\" info=\"null\" length=\"1\"></candidate> <token id=\"t95\"> 24 </token> <token id=\"t96\"> km </token> <token id=\"t97\"> from </token> <token id=\"t98\"> <br /> </token> <candidate id=\"c14\" index=99 type=\"disease\" info=\"null\" length=\"1\"></candidate> <token id=\"t99\"> ASF </token> <token id=\"t100\"> hotbed </token> <token id=\"t101\"> ) </token> <token id=\"t102\"> . </token> <token id=\"t103\"> <br /> </token> <token id=\"t104\"> <br /> </token> <token id=\"t105\"> <br /> </token> <token id=\"t106\"> <br /> </token> <token id=\"t107\"> In </token> <token id=\"t108\"> the </token> <token id=\"t109\"> first </token> <token id=\"t110\"> case </token> <token id=\"t111\"> people </token> <token id=\"t112\"> kept </token> <candidate id=\"c15\" index=113 type=\"number\" info=\"null\" length=\"1\"></candidate> <token id=\"t113\"> two </token> <token id=\"t114\"> <br /> </token> <candidate id=\"c16\" index=115 type=\"host\" info=\"null\" length=\"1\"></candidate> <token id=\"t115\"> pigs </token> <token id=\"t116\"> in </token> <token id=\"t117\"> a </token> <token id=\"t118\"> farm </token> <token id=\"t119\"> , </token> <token id=\"t120\"> whereas </token> <token id=\"t121\"> , </token> <token id=\"t122\"> only </token> <candidate id=\"c17\" index=123 type=\"number\" info=\"null\" length=\"1\"></candidate> <token id=\"t123\"> one </token> <candidate id=\"c18\" index=124 type=\"host\" info=\"null\" length=\"1\"></candidate> <token id=\"t124\"> pig </token> <token id=\"t125\"> was </token> <token id=\"t126\"> kept </token> <token id=\"t127\"> in </token> <token id=\"t128\"> a </token> <token id=\"t129\"> second </token> <token id=\"t130\"> location </token> <token id=\"t131\"> . </token> <token id=\"t132\"> The </token> <token id=\"t133\"> VMVT </token> <token id=\"t134\"> <br /> </token> <token id=\"t135\"> inspectors </token> <token id=\"t136\"> instantly </token> <token id=\"t137\"> declared </token> <token id=\"t138\"> quarantine </token> <token id=\"t139\"> to </token> <token id=\"t140\"> ascertain </token> <token id=\"t141\"> the </token> <token id=\"t142\"> diagnosis </token> <token id=\"t143\"> . </token> <token id=\"t144\"> <br /> </token> <token id=\"t145\"> <br /> </token> <token id=\"t146\"> <br /> </token> <token id=\"t147\"> <br /> </token> <token id=\"t148\"> The </token> <token id=\"t149\"> results </token> <token id=\"t150\"> were </token> <token id=\"t151\"> in </token> <token id=\"t152\"> on </token> <candidate id=\"c19\" index=153 type=\"date\" info=\"2014-08-13\" length=\"1\"></candidate> <token id=\"t153\"> Wednesday </token> <token id=\"t154\"> <br /> </token> <token id=\"t155\"> and </token> <token id=\"t156\"> showed </token> <token id=\"t157\"> that </token> <token id=\"t158\"> all </token> <candidate id=\"c20\" index=159 type=\"number\" info=\"null\" length=\"1\"></candidate> <token id=\"t159\"> three </token> <candidate id=\"c21\" index=160 type=\"host\" info=\"null\" length=\"1\"></candidate> <token id=\"t160\"> pigs </token> <token id=\"t161\"> were </token> <token id=\"t162\"> infected </token> <token id=\"t163\"> with </token> <token id=\"t164\"> the </token> <candidate id=\"c22\" index=165 type=\"disease\" info=\"null\" length=\"3\"></candidate> <token id=\"t165\"> African </token> <candidate id=\"c23\" index=166 type=\"host\" info=\"null\" length=\"1\"></candidate> <token id=\"t166\"> swine </token> <token id=\"t167\"> fever </token> <token id=\"t168\"> <br /> </token> <token id=\"t169\"> virus </token> <token id=\"t170\"> . </token> <token id=\"t171\"> <br /> </token> <token id=\"t172\"> <br /> </token> <token id=\"t173\"> <br /> </token> <token id=\"t174\"> <br /> </token> <candidate id=\"c24\" index=175 type=\"number\" info=\"null\" length=\"1\"></candidate> <token id=\"t175\"> 3 </token> <token id=\"t176\"> km </token> <token id=\"t177\"> infection </token> <token id=\"t178\"> zones </token> <token id=\"t179\"> and </token> <candidate id=\"c25\" index=180 type=\"number\" info=\"null\" length=\"1\"></candidate> <token id=\"t180\"> 10 </token> <token id=\"t181\"> km </token> <token id=\"t182\"> <br /> </token> <token id=\"t183\"> monitoring </token> <token id=\"t184\"> zones </token> <token id=\"t185\"> were </token> <token id=\"t186\"> established </token> <token id=\"t187\"> around </token> <token id=\"t188\"> both </token> <token id=\"t189\"> farms </token> <token id=\"t190\"> . </token> <token id=\"t191\"> According </token> <token id=\"t192\"> to </token> <token id=\"t193\"> the </token> <token id=\"t194\"> VMVT </token> <token id=\"t195\"> , </token> <token id=\"t196\"> <br /> </token> <token id=\"t197\"> there </token> <token id=\"t198\"> are </token> <candidate id=\"c26\" index=199 type=\"number\" info=\"null\" length=\"1\"></candidate> <token id=\"t199\"> 17 </token> <candidate id=\"c27\" index=200 type=\"host\" info=\"null\" length=\"1\"></candidate> <token id=\"t200\"> pig </token> <token id=\"t201\"> farmers </token> <token id=\"t202\"> who </token> <token id=\"t203\"> keep </token> <candidate id=\"c28\" index=204 type=\"number\" info=\"null\" length=\"1\"></candidate> <token id=\"t204\"> 44 </token> <candidate id=\"c29\" index=205 type=\"host\" info=\"null\" length=\"1\"></candidate> <token id=\"t205\"> pigs </token> <token id=\"t206\"> within </token> <token id=\"t207\"> the </token> <token id=\"t208\"> new </token> <candidate id=\"c30\" index=209 type=\"disease\" info=\"null\" length=\"1\"></candidate> <token id=\"t209\"> ASF </token> <candidate id=\"c31\" index=210 type=\"number\" info=\"null\" length=\"1\"></candidate> <token id=\"t210\"> 3 </token> <token id=\"t211\"> km </token> <token id=\"t212\"> infection </token> <token id=\"t213\"> <br /> </token> <token id=\"t214\"> zones </token> <token id=\"t215\"> . </token> <token id=\"t216\"> Meanwhile </token> <token id=\"t217\"> , </token> <token id=\"t218\"> in </token> <token id=\"t219\"> the </token> <candidate id=\"c32\" index=220 type=\"number\" info=\"null\" length=\"1\"></candidate> <token id=\"t220\"> 10 </token> <token id=\"t221\"> km </token> <token id=\"t222\"> monitoring </token> <token id=\"t223\"> zones </token> <token id=\"t224\"> there </token> <token id=\"t225\"> are </token> <token id=\"t226\"> a </token> <token id=\"t227\"> total </token> <token id=\"t228\"> of </token> <candidate id=\"c33\" index=229 type=\"number\" info=\"null\" length=\"1\"></candidate> <token id=\"t229\"> 85 </token> <candidate id=\"c34\" index=230 type=\"host\" info=\"null\" length=\"1\"></candidate> <token id=\"t230\"> pig </token> <token id=\"t231\"> <br /> </token> <token id=\"t232\"> farmers </token> <token id=\"t233\"> that </token> <token id=\"t234\"> keep </token> <candidate id=\"c35\" index=235 type=\"number\" info=\"null\" length=\"1\"></candidate> <token id=\"t235\"> 235 </token> <candidate id=\"c36\" index=236 type=\"host\" info=\"null\" length=\"1\"></candidate> <token id=\"t236\"> pigs </token> <token id=\"t237\"> . </token> <token id=\"t238\"> <br /> </token> <token id=\"t239\"> <br /> </token> <token id=\"t240\"> <br /> </token> <token id=\"t241\"> <br /> </token> <token id=\"t242\"> Farmers </token> <token id=\"t243\"> who </token> <token id=\"t244\"> live </token> <token id=\"t245\"> in </token> <candidate id=\"c37\" index=246 type=\"number\" info=\"null\" length=\"1\"></candidate> <token id=\"t246\"> 3 </token> <token id=\"t247\"> km </token> <token id=\"t248\"> infection </token> <token id=\"t249\"> <br /> </token> <token id=\"t250\"> zones </token> <token id=\"t251\"> will </token> <token id=\"t252\"> be </token> <token id=\"t253\"> recommended </token> <token id=\"t254\"> to </token> <token id=\"t255\"> slaughter </token> <token id=\"t256\"> the </token> <token id=\"t257\"> animals </token> <token id=\"t258\"> and </token> <token id=\"t259\"> consume </token> <token id=\"t260\"> the </token> <token id=\"t261\"> meat </token> <token id=\"t262\"> only </token> <token id=\"t263\"> <br /> </token> <token id=\"t264\"> after </token> <token id=\"t265\"> laboratory </token> <token id=\"t266\"> testing </token> <token id=\"t267\"> . </token> <token id=\"t268\"> While </token> <token id=\"t269\"> in </token> <candidate id=\"c38\" index=270 type=\"number\" info=\"null\" length=\"1\"></candidate> <token id=\"t270\"> 10 </token> <token id=\"t271\"> km </token> <token id=\"t272\"> monitoring </token> <token id=\"t273\"> zones </token> <token id=\"t274\"> , </token> <token id=\"t275\"> blood </token> <token id=\"t276\"> tests </token> <token id=\"t277\"> of </token> <token id=\"t278\"> all </token> <token id=\"t279\"> <br /> </token> <candidate id=\"c39\" index=280 type=\"host\" info=\"null\" length=\"1\"></candidate> <token id=\"t280\"> pigs </token> <token id=\"t281\"> will </token> <token id=\"t282\"> be </token> <token id=\"t283\"> collected </token> <token id=\"t284\"> and </token> <token id=\"t285\"> tighter </token> <token id=\"t286\"> monitoring </token> <token id=\"t287\"> will </token> <token id=\"t288\"> be </token> <token id=\"t289\"> carried </token> <token id=\"t290\"> out </token> <token id=\"t291\"> . </token> <token id=\"t292\"> <br /> </token> <token id=\"t293\"> <br /> </token>","publication_date":"2014-08-13","id":59,"title":"African swine fever spreading in one of Lithuania's districts","url":"http://www.baltic-course.com/eng/markets_and_companies/?doc=95010","content":"The State Food and Veterinary Service (VMVT) reports that dead pigs were found in two farms located in Ignalina district. Laboratory testing confirmed African swine fever (ASF) in both cases, informs LETA/ELTA.&#13;\n \t&#13;\n\t&#13;\n\tAn immediate investigation was&#13;\nlaunched after Ignalina VMVT branch received information that one pig died&#13;\nwithout any clinical signs in a homestead in Ceikinai eldership (15 kilometres&#13;\nfrom UAB Idavang, the hotbed of ASF)&#13;\nand another pig was found dead in a homestead in Dukstas eldership (24 km from&#13;\nASF hotbed).&#13;\n&#13;\n &#13;\n&#13;\nIn the first case people kept two&#13;\npigs in a farm, whereas, only one pig was kept in a second location. The VMVT&#13;\ninspectors instantly declared quarantine to ascertain the diagnosis.&#13;\n&#13;\n &#13;\n&#13;\nThe results were in on Wednesday&#13;\nand showed that all three pigs were infected with the African swine fever&#13;\nvirus.&#13;\n&#13;\n &#13;\n&#13;\n3 km infection zones and 10 km&#13;\nmonitoring zones were established around both farms. According to the VMVT,&#13;\nthere are 17 pig farmers who keep 44 pigs within the new ASF 3 km infection&#13;\nzones. Meanwhile, in the 10 km monitoring zones there are a total of 85 pig&#13;\nfarmers that keep 235 pigs.&#13;\n&#13;\n &#13;\n&#13;\nFarmers who live in 3 km infection&#13;\nzones will be recommended to slaughter the animals and consume the meat only&#13;\nafter laboratory testing. While in 10 km monitoring zones, blood tests of all&#13;\npigs will be collected and tighter monitoring will be carried out.&#13;\n&#13;\n","candidateLabels":[{"id":"c1","label":"correct"},{"id":"c2","label":"partial"},{"id":"c3","label":"correct"},{"id":"c4","label":"correct"},{"id":"c5","label":"correct"},{"id":"c6","label":"correct"},{"id":"c7","label":"correct"},{"id":"c8","label":"correct"},{"id":"c9","label":"correct"},{"id":"c10","label":"incorrect"},{"id":"c11","label":"correct"},{"id":"c12","label":"correct"},{"id":"c13","label":"incorrect"},{"id":"c14","label":"correct"},{"id":"c15","label":"partial"},{"id":"c16","label":"correct"},{"id":"c17","label":"partial"},{"id":"c18","label":"correct"},{"id":"c19","label":"correct"},{"id":"c20","label":"correct"},{"id":"c21","label":"correct"},{"id":"c22","label":"correct"},{"id":"c23","label":"correct"},{"id":"c24","label":"incorrect"},{"id":"c25","label":"incorrect"},{"id":"c26","label":"incorrect"},{"id":"c27","label":"correct"},{"id":"c28","label":"partial"},{"id":"c29","label":"correct"},{"id":"c30","label":"correct"},{"id":"c31","label":"incorrect"},{"id":"c32","label":"incorrect"},{"id":"c33","label":"incorrect"},{"id":"c34","label":"correct"},{"id":"c35","label":"partial"},{"id":"c36","label":"correct"},{"id":"c37","label":"incorrect"},{"id":"c38","label":"incorrect"},{"id":"c39","label":"correct"}]}
