# Supplementary material for: Web monitoring of emerging animal infectious diseases integrated in the French Animal Health Epidemic Intelligence System
Source: PLoS One. 2018 Aug 3;13(8):e0199960. doi: 10.1371/journal.pone.0199960 (PMC6075742; doi:10.1371/journal.pone.0199960)
Supplement: S1 Dataset — Dataset of news reports in English language used to evaluate and train the information extraction module of PADI-web (http://epia.clermont.inra.fr/vsi). This dataset is composed of 532 news reports (in JSON), with information about the report itself (publication date, title, content, url), as well as processing information related to the information extraction process (candidates for extraction information, correct or incorrect labels for each candidate). The named entity candidates (locations, diseases, hosts, dates, number of cases) are manually labelled in each article. Data are shared under a CC BY license and are freely available for download at: https://dataverse.cirad.fr/dataset.xhtml?persistentId=doi:10.18167/DVN1/KMTIFG. (GZ) [file pone.0199960.s001.gz › articles/324.json]

{"reports":[18692,18778,18823,18919,19034,19068,19126,19191,19255,19320,19366],"tagged_content":"<token id=\"t0\"> <br /> </token> <token id=\"t1\"> By </token> <token id=\"t2\"> Monika </token> <candidate id=\"c1\" index=3 type=\"location\" info=\"{ &quot;coordinates&quot;: &quot;52.28832;-2.49516&quot;, &quot;id&quot;: 7299675, &quot;featureClass&quot;: &quot;A&quot;, &quot;featureCode&quot;: &quot;ADM4&quot;, &quot;countryCode&quot;: &quot;GB&quot; }\" length=\"1\"></candidate> <token id=\"t3\"> Hanley </token> <token id=\"t4\"> in </token> <token id=\"t5\"> RigaMonika </token> <candidate id=\"c2\" index=6 type=\"location\" info=\"{ &quot;coordinates&quot;: &quot;52.28832;-2.49516&quot;, &quot;id&quot;: 7299675, &quot;featureClass&quot;: &quot;A&quot;, &quot;featureCode&quot;: &quot;ADM4&quot;, &quot;countryCode&quot;: &quot;GB&quot; }\" length=\"1\"></candidate> <token id=\"t6\"> Hanley </token> <token id=\"t7\"> in </token> <candidate id=\"c3\" index=8 type=\"location\" info=\"{ &quot;coordinates&quot;: &quot;56.946;24.10589&quot;, &quot;id&quot;: 456172, &quot;featureClass&quot;: &quot;P&quot;, &quot;featureCode&quot;: &quot;PPLC&quot;, &quot;countryCode&quot;: &quot;LV&quot; }\" length=\"1\"></candidate> <candidate id=\"c4\" index=8 type=\"location\" info=\"{ &quot;coordinates&quot;: &quot;56.97778;24.12167&quot;, &quot;id&quot;: 456173, &quot;featureClass&quot;: &quot;A&quot;, &quot;featureCode&quot;: &quot;ADM1&quot;, &quot;countryCode&quot;: &quot;LV&quot; }\" length=\"1\"></candidate> <token id=\"t8\"> Riga </token> <token id=\"t9\"> , </token> <token id=\"t10\"> 17-Sep-20152015-09-17T00 </token> <token id=\"t11\"> :00:00 </token> <token id=\"t12\"> Z </token> <token id=\"t13\"> <br /> </token> <candidate id=\"c5\" index=14 type=\"location\" info=\"{ &quot;coordinates&quot;: &quot;55.41667;24.0&quot;, &quot;id&quot;: 597427, &quot;featureClass&quot;: &quot;A&quot;, &quot;featureCode&quot;: &quot;PCLI&quot;, &quot;countryCode&quot;: &quot;LT&quot; }\" length=\"1\"></candidate> <token id=\"t14\"> Lithuania </token> <token id=\"t15\"> 's </token> <token id=\"t16\"> meat </token> <token id=\"t17\"> sector </token> <token id=\"t18\"> has </token> <token id=\"t19\"> welcomed </token> <token id=\"t20\"> the </token> <token id=\"t21\"> new </token> <token id=\"t22\"> access </token> <token id=\"t23\"> granted </token> <token id=\"t24\"> to </token> <token id=\"t25\"> US </token> <token id=\"t26\"> markets </token> <token id=\"t27\"> for </token> <token id=\"t28\"> its </token> <token id=\"t29\"> exports </token> <token id=\"t30\"> , </token> <token id=\"t31\"> saying </token> <token id=\"t32\"> it </token> <token id=\"t33\"> expects </token> <token id=\"t34\"> a </token> <token id=\"t35\"> major </token> <token id=\"t36\"> boost </token> <token id=\"t37\"> to </token> <token id=\"t38\"> sales </token> <token id=\"t39\"> . </token> <token id=\"t40\"> <br /> </token> <token id=\"t41\"> <br /> </token> <candidate id=\"c6\" index=42 type=\"location\" info=\"{ &quot;coordinates&quot;: &quot;55.41667;24.0&quot;, &quot;id&quot;: 597427, &quot;featureClass&quot;: &quot;A&quot;, &quot;featureCode&quot;: &quot;PCLI&quot;, &quot;countryCode&quot;: &quot;LT&quot; }\" length=\"1\"></candidate> <token id=\"t42\"> Lithuania </token> <token id=\"t43\"> Meat </token> <token id=\"t44\"> Processors </token> <token id=\"t45\"> Association </token> <token id=\"t46\"> director </token> <token id=\"t47\"> Egidijus </token> <token id=\"t48\"> Mackevičius </token> <token id=\"t49\"> was </token> <token id=\"t50\"> happy </token> <token id=\"t51\"> that </token> <candidate id=\"c7\" index=52 type=\"location\" info=\"{ &quot;coordinates&quot;: &quot;55.41667;24.0&quot;, &quot;id&quot;: 597427, &quot;featureClass&quot;: &quot;A&quot;, &quot;featureCode&quot;: &quot;PCLI&quot;, &quot;countryCode&quot;: &quot;LT&quot; }\" length=\"1\"></candidate> <token id=\"t52\"> Lithuania </token> <token id=\"t53\"> has </token> <token id=\"t54\"> become </token> <token id=\"t55\"> the </token> <token id=\"t56\"> second </token> <token id=\"t57\"> EU </token> <token id=\"t58\"> country </token> <token id=\"t59\"> after </token> <candidate id=\"c8\" index=60 type=\"location\" info=\"{ &quot;coordinates&quot;: &quot;53.0;-8.0&quot;, &quot;id&quot;: 2963597, &quot;featureClass&quot;: &quot;A&quot;, &quot;featureCode&quot;: &quot;PCLI&quot;, &quot;countryCode&quot;: &quot;IE&quot; }\" length=\"1\"></candidate> <token id=\"t60\"> Ireland </token> <token id=\"t61\"> to </token> <token id=\"t62\"> receive </token> <token id=\"t63\"> approval </token> <token id=\"t64\"> to </token> <token id=\"t65\"> export </token> <token id=\"t66\"> beef </token> <token id=\"t67\"> to </token> <token id=\"t68\"> the </token> <token id=\"t69\"> US.The </token> <token id=\"t70\"> decision </token> <token id=\"t71\"> allows </token> <token id=\"t72\"> the </token> <token id=\"t73\"> import </token> <token id=\"t74\"> of </token> <token id=\"t75\"> Lithuanian </token> <token id=\"t76\"> beef </token> <token id=\"t77\"> , </token> <token id=\"t78\"> pork </token> <token id=\"t79\"> , </token> <candidate id=\"c9\" index=80 type=\"host\" info=\"null\" length=\"1\"></candidate> <token id=\"t80\"> sheep </token> <token id=\"t81\"> and </token> <candidate id=\"c10\" index=82 type=\"host\" info=\"null\" length=\"1\"></candidate> <token id=\"t82\"> goat </token> <token id=\"t83\"> meat </token> <token id=\"t84\"> and </token> <token id=\"t85\"> derived </token> <token id=\"t86\"> products </token> <token id=\"t87\"> and </token> <token id=\"t88\"> follows </token> <token id=\"t89\"> investigations </token> <token id=\"t90\"> by </token> <token id=\"t91\"> the </token> <token id=\"t92\"> Food </token> <token id=\"t93\"> Safety </token> <token id=\"t94\"> and </token> <token id=\"t95\"> Inspection </token> <token id=\"t96\"> Service </token> <token id=\"t97\"> ( </token> <token id=\"t98\"> FSIS </token> <token id=\"t99\"> ) </token> <token id=\"t100\"> of </token> <token id=\"t101\"> the </token> <token id=\"t102\"> US </token> <token id=\"t103\"> Department </token> <token id=\"t104\"> of </token> <token id=\"t105\"> Agriculture </token> <token id=\"t106\"> ( </token> <token id=\"t107\"> USDA </token> <token id=\"t108\"> ) </token> <token id=\"t109\"> . </token> <token id=\"t110\"> `` </token> <token id=\"t111\"> It </token> <token id=\"t112\"> took </token> <token id=\"t113\"> several </token> <token id=\"t114\"> years </token> <token id=\"t115\"> to </token> <token id=\"t116\"> convince </token> <token id=\"t117\"> the </token> <token id=\"t118\"> US </token> <token id=\"t119\"> to </token> <token id=\"t120\"> approve </token> <candidate id=\"c11\" index=121 type=\"location\" info=\"{ &quot;coordinates&quot;: &quot;55.41667;24.0&quot;, &quot;id&quot;: 597427, &quot;featureClass&quot;: &quot;A&quot;, &quot;featureCode&quot;: &quot;PCLI&quot;, &quot;countryCode&quot;: &quot;LT&quot; }\" length=\"1\"></candidate> <token id=\"t121\"> Lithuania </token> <token id=\"t122\"> , </token> <token id=\"t123\"> and </token> <token id=\"t124\"> the </token> <token id=\"t125\"> good </token> <token id=\"t126\"> thing </token> <token id=\"t127\"> for </token> <token id=\"t128\"> us </token> <token id=\"t129\"> was </token> <token id=\"t130\"> that </token> <token id=\"t131\"> we </token> <token id=\"t132\"> never </token> <token id=\"t133\"> had </token> <candidate id=\"c12\" index=134 type=\"host\" info=\"null\" length=\"1\"></candidate> <candidate id=\"c13\" index=134 type=\"disease\" info=\"null\" length=\"3\"></candidate> <token id=\"t134\"> bovine </token> <token id=\"t135\"> spongiform </token> <token id=\"t136\"> encephalopathy </token> <token id=\"t137\"> ( </token> <candidate id=\"c14\" index=138 type=\"disease\" info=\"null\" length=\"1\"></candidate> <token id=\"t138\"> BSE </token> <token id=\"t139\"> ) </token> <token id=\"t140\"> , </token> <token id=\"t141\"> which </token> <token id=\"t142\"> was </token> <token id=\"t143\"> a </token> <token id=\"t144\"> critical </token> <token id=\"t145\"> problem </token> <token id=\"t146\"> for </token> <token id=\"t147\"> the </token> <token id=\"t148\"> major </token> <candidate id=\"c15\" index=149 type=\"location\" info=\"{ &quot;coordinates&quot;: &quot;-31.95224;115.8614&quot;, &quot;id&quot;: 2063523, &quot;featureClass&quot;: &quot;P&quot;, &quot;featureCode&quot;: &quot;PPLA&quot;, &quot;countryCode&quot;: &quot;AU&quot; }\" length=\"1\"></candidate> <token id=\"t149\"> part </token> <token id=\"t150\"> of </token> <token id=\"t151\"> other </token> <token id=\"t152\"> EU </token> <token id=\"t153\"> countries </token> <token id=\"t154\"> , </token> <token id=\"t155\"> '' </token> <token id=\"t156\"> explained </token> <token id=\"t157\"> Mackevičius.OptimismHe </token> <token id=\"t158\"> also </token> <token id=\"t159\"> expressed </token> <token id=\"t160\"> optimism </token> <token id=\"t161\"> about </token> <token id=\"t162\"> the </token> <token id=\"t163\"> new </token> <token id=\"t164\"> opportunity </token> <token id=\"t165\"> . </token> <token id=\"t166\"> `` </token> <token id=\"t167\"> The </token> <token id=\"t168\"> impact </token> <token id=\"t169\"> expected </token> <token id=\"t170\"> is </token> <token id=\"t171\"> significant </token> <token id=\"t172\"> . </token> <token id=\"t173\"> The </token> <token id=\"t174\"> US </token> <token id=\"t175\"> is </token> <token id=\"t176\"> the </token> <token id=\"t177\"> biggest </token> <token id=\"t178\"> market </token> <token id=\"t179\"> after </token> <token id=\"t180\"> the </token> <token id=\"t181\"> EU </token> <token id=\"t182\"> for </token> <candidate id=\"c16\" index=183 type=\"location\" info=\"{ &quot;coordinates&quot;: &quot;55.41667;24.0&quot;, &quot;id&quot;: 597427, &quot;featureClass&quot;: &quot;A&quot;, &quot;featureCode&quot;: &quot;PCLI&quot;, &quot;countryCode&quot;: &quot;LT&quot; }\" length=\"1\"></candidate> <token id=\"t183\"> Lithuania </token> <token id=\"t184\"> , </token> <token id=\"t185\"> '' </token> <token id=\"t186\"> he </token> <token id=\"t187\"> said </token> <token id=\"t188\"> . </token> <token id=\"t189\"> `` </token> <token id=\"t190\"> We </token> <token id=\"t191\"> have </token> <token id=\"t192\"> a </token> <token id=\"t193\"> lot </token> <token id=\"t194\"> of </token> <token id=\"t195\"> migrants </token> <token id=\"t196\"> in </token> <token id=\"t197\"> the </token> <token id=\"t198\"> US </token> <token id=\"t199\"> , </token> <token id=\"t200\"> as </token> <token id=\"t201\"> well </token> <token id=\"t202\"> as </token> <token id=\"t203\"> other </token> <token id=\"t204\"> neighbouring </token> <token id=\"t205\"> countries </token> <token id=\"t206\"> ' </token> <token id=\"t207\"> migrants </token> <token id=\"t208\"> there </token> <token id=\"t209\"> , </token> <token id=\"t210\"> who </token> <token id=\"t211\"> like </token> <token id=\"t212\"> high-quality </token> <token id=\"t213\"> Lithuanian </token> <token id=\"t214\"> meat </token> <token id=\"t215\"> products </token> <token id=\"t216\"> and </token> <token id=\"t217\"> we </token> <token id=\"t218\"> think </token> <token id=\"t219\"> there </token> <token id=\"t220\"> is </token> <token id=\"t221\"> some </token> <token id=\"t222\"> niche </token> <token id=\"t223\"> for </token> <token id=\"t224\"> such </token> <token id=\"t225\"> products </token> <token id=\"t226\"> in </token> <token id=\"t227\"> the </token> <token id=\"t228\"> US </token> <token id=\"t229\"> . </token> <token id=\"t230\"> '' </token> <token id=\"t231\"> <br /> </token> <token id=\"t232\"> Commenting </token> <token id=\"t233\"> on </token> <token id=\"t234\"> the </token> <token id=\"t235\"> likely </token> <token id=\"t236\"> economic </token> <token id=\"t237\"> benefits </token> <token id=\"t238\"> , </token> <token id=\"t239\"> Mackevičius </token> <token id=\"t240\"> added </token> <token id=\"t241\"> : </token> <token id=\"t242\"> `` </token> <token id=\"t243\"> Value </token> <token id=\"t244\"> is </token> <token id=\"t245\"> difficult </token> <token id=\"t246\"> to </token> <token id=\"t247\"> predict </token> <token id=\"t248\"> -- </token> <token id=\"t249\"> it </token> <token id=\"t250\"> is </token> <token id=\"t251\"> a </token> <token id=\"t252\"> new </token> <token id=\"t253\"> market </token> <token id=\"t254\"> , </token> <token id=\"t255\"> so </token> <token id=\"t256\"> it </token> <token id=\"t257\"> will </token> <token id=\"t258\"> depend </token> <token id=\"t259\"> on </token> <token id=\"t260\"> a </token> <token id=\"t261\"> lot </token> <token id=\"t262\"> of </token> <token id=\"t263\"> things </token> <token id=\"t264\"> . </token> <token id=\"t265\"> We </token> <token id=\"t266\"> will </token> <token id=\"t267\"> do </token> <token id=\"t268\"> our </token> <token id=\"t269\"> best </token> <token id=\"t270\"> to </token> <token id=\"t271\"> enter </token> <token id=\"t272\"> the </token> <token id=\"t273\"> US </token> <token id=\"t274\"> market </token> <token id=\"t275\"> as </token> <token id=\"t276\"> much </token> <token id=\"t277\"> as </token> <token id=\"t278\"> possible </token> <token id=\"t279\"> . </token> <token id=\"t280\"> '' </token> <token id=\"t281\"> <br /> </token> <token id=\"t282\"> A </token> <token id=\"t283\"> spokesperson </token> <token id=\"t284\"> for </token> <token id=\"t285\"> the </token> <token id=\"t286\"> Lithuanian </token> <token id=\"t287\"> Ministry </token> <token id=\"t288\"> of </token> <token id=\"t289\"> Foreign </token> <token id=\"t290\"> Affairs </token> <token id=\"t291\"> said </token> <token id=\"t292\"> : </token> <token id=\"t293\"> `` </token> <candidate id=\"c17\" index=294 type=\"location\" info=\"{ &quot;coordinates&quot;: &quot;55.41667;24.0&quot;, &quot;id&quot;: 597427, &quot;featureClass&quot;: &quot;A&quot;, &quot;featureCode&quot;: &quot;PCLI&quot;, &quot;countryCode&quot;: &quot;LT&quot; }\" length=\"1\"></candidate> <token id=\"t294\"> Lithuania </token> <token id=\"t295\"> 's </token> <token id=\"t296\"> negotiations </token> <token id=\"t297\"> on </token> <token id=\"t298\"> veterinary </token> <token id=\"t299\"> requirements </token> <token id=\"t300\"> and </token> <token id=\"t301\"> the </token> <token id=\"t302\"> harmonisation </token> <token id=\"t303\"> of </token> <token id=\"t304\"> documents </token> <token id=\"t305\"> with </token> <token id=\"t306\"> the </token> <token id=\"t307\"> responsible </token> <token id=\"t308\"> US </token> <token id=\"t309\"> institution </token> <token id=\"t310\"> lasted </token> <token id=\"t311\"> nearly </token> <candidate id=\"c18\" index=312 type=\"number\" info=\"null\" length=\"1\"></candidate> <token id=\"t312\"> 11 </token> <token id=\"t313\"> years </token> <token id=\"t314\"> . </token> <candidate id=\"c19\" index=315 type=\"location\" info=\"{ &quot;coordinates&quot;: &quot;49.74917;4.60889&quot;, &quot;id&quot;: 6453601, &quot;featureClass&quot;: &quot;A&quot;, &quot;featureCode&quot;: &quot;ADM4&quot;, &quot;countryCode&quot;: &quot;FR&quot; }\" length=\"1\"></candidate> <token id=\"t315\"> This </token> <token id=\"t316\"> question </token> <token id=\"t317\"> became </token> <token id=\"t318\"> even </token> <token id=\"t319\"> more </token> <token id=\"t320\"> urgent </token> <token id=\"t321\"> after </token> <candidate id=\"c20\" index=322 type=\"location\" info=\"{ &quot;coordinates&quot;: &quot;60.0;100.0&quot;, &quot;id&quot;: 2017370, &quot;featureClass&quot;: &quot;A&quot;, &quot;featureCode&quot;: &quot;PCLI&quot;, &quot;countryCode&quot;: &quot;RU&quot; }\" length=\"1\"></candidate> <token id=\"t322\"> Russia </token> <token id=\"t323\"> placed </token> <token id=\"t324\"> a </token> <candidate id=\"c21\" index=325 type=\"location\" info=\"{ &quot;coordinates&quot;: &quot;38.49457;43.38323&quot;, &quot;id&quot;: 298117, &quot;featureClass&quot;: &quot;P&quot;, &quot;featureCode&quot;: &quot;PPLA&quot;, &quot;countryCode&quot;: &quot;TR&quot; }\" length=\"1\"></candidate> <token id=\"t325\"> ban </token> <token id=\"t326\"> on </token> <token id=\"t327\"> the </token> <token id=\"t328\"> import </token> <token id=\"t329\"> of </token> <token id=\"t330\"> all </token> <token id=\"t331\"> meat </token> <token id=\"t332\"> products </token> <token id=\"t333\"> . </token> <token id=\"t334\"> '' </token> <token id=\"t335\"> African </token> <candidate id=\"c22\" index=336 type=\"host\" info=\"null\" length=\"1\"></candidate> <token id=\"t336\"> swine </token> <token id=\"t337\"> feverAccording </token> <token id=\"t338\"> to </token> <candidate id=\"c23\" index=339 type=\"location\" info=\"{ &quot;coordinates&quot;: &quot;55.41667;24.0&quot;, &quot;id&quot;: 597427, &quot;featureClass&quot;: &quot;A&quot;, &quot;featureCode&quot;: &quot;PCLI&quot;, &quot;countryCode&quot;: &quot;LT&quot; }\" length=\"1\"></candidate> <token id=\"t339\"> Lithuania </token> <token id=\"t340\"> 's </token> <token id=\"t341\"> State </token> <token id=\"t342\"> Food </token> <token id=\"t343\"> and </token> <token id=\"t344\"> Veterinary </token> <token id=\"t345\"> Services </token> <token id=\"t346\"> director </token> <token id=\"t347\"> , </token> <token id=\"t348\"> Jonas </token> <token id=\"t349\"> Milius </token> <token id=\"t350\"> , </token> <token id=\"t351\"> at </token> <token id=\"t352\"> least </token> <candidate id=\"c24\" index=353 type=\"number\" info=\"null\" length=\"1\"></candidate> <token id=\"t353\"> five </token> <token id=\"t354\"> experts </token> <token id=\"t355\"> visited </token> <candidate id=\"c25\" index=356 type=\"location\" info=\"{ &quot;coordinates&quot;: &quot;55.41667;24.0&quot;, &quot;id&quot;: 597427, &quot;featureClass&quot;: &quot;A&quot;, &quot;featureCode&quot;: &quot;PCLI&quot;, &quot;countryCode&quot;: &quot;LT&quot; }\" length=\"1\"></candidate> <token id=\"t356\"> Lithuania </token> <token id=\"t357\"> during </token> <token id=\"t358\"> this </token> <token id=\"t359\"> time </token> <token id=\"t360\"> and </token> <token id=\"t361\"> assessed </token> <token id=\"t362\"> meat </token> <token id=\"t363\"> production </token> <token id=\"t364\"> and </token> <token id=\"t365\"> measures </token> <token id=\"t366\"> against </token> <candidate id=\"c26\" index=367 type=\"disease\" info=\"null\" length=\"3\"></candidate> <token id=\"t367\"> African </token> <candidate id=\"c27\" index=368 type=\"host\" info=\"null\" length=\"1\"></candidate> <token id=\"t368\"> swine </token> <token id=\"t369\"> fever </token> <token id=\"t370\"> in </token> <token id=\"t371\"> animal </token> <token id=\"t372\"> by-products </token> <token id=\"t373\"> . </token> <token id=\"t374\"> <br /> </token> <token id=\"t375\"> Mackevičius </token> <token id=\"t376\"> pointed </token> <token id=\"t377\"> out </token> <token id=\"t378\"> that </token> <candidate id=\"c28\" index=379 type=\"location\" info=\"{ &quot;coordinates&quot;: &quot;55.41667;24.0&quot;, &quot;id&quot;: 597427, &quot;featureClass&quot;: &quot;A&quot;, &quot;featureCode&quot;: &quot;PCLI&quot;, &quot;countryCode&quot;: &quot;LT&quot; }\" length=\"1\"></candidate> <token id=\"t379\"> Lithuania </token> <token id=\"t380\"> was </token> <token id=\"t381\"> never </token> <token id=\"t382\"> `` </token> <token id=\"t383\"> banned </token> <token id=\"t384\"> '' </token> <token id=\"t385\"> from </token> <token id=\"t386\"> exporting </token> <token id=\"t387\"> meat </token> <token id=\"t388\"> to </token> <token id=\"t389\"> the </token> <token id=\"t390\"> US </token> <token id=\"t391\"> but </token> <token id=\"t392\"> that </token> <token id=\"t393\"> permission </token> <token id=\"t394\"> had </token> <token id=\"t395\"> simply </token> <token id=\"t396\"> not </token> <token id=\"t397\"> been </token> <token id=\"t398\"> granted </token> <token id=\"t399\"> and </token> <token id=\"t400\"> that </token> <token id=\"t401\"> new </token> <token id=\"t402\"> trading </token> <token id=\"t403\"> relationships </token> <token id=\"t404\"> would </token> <candidate id=\"c29\" index=405 type=\"date\" info=\"PRESENT_REF\" length=\"1\"></candidate> <token id=\"t405\"> now </token> <token id=\"t406\"> have </token> <token id=\"t407\"> to </token> <token id=\"t408\"> be </token> <token id=\"t409\"> established </token> <token id=\"t410\"> . </token> <token id=\"t411\"> <br /> </token> <token id=\"t412\"> Algis </token> <token id=\"t413\"> Baravykas </token> <token id=\"t414\"> , </token> <token id=\"t415\"> director </token> <token id=\"t416\"> of </token> <token id=\"t417\"> the </token> <token id=\"t418\"> Lithuanian </token> <candidate id=\"c30\" index=419 type=\"host\" info=\"null\" length=\"1\"></candidate> <token id=\"t419\"> Pig </token> <token id=\"t420\"> Producers </token> <token id=\"t421\"> Association </token> <token id=\"t422\"> , </token> <token id=\"t423\"> said </token> <token id=\"t424\"> : </token> <token id=\"t425\"> `` </token> <token id=\"t426\"> It </token> <token id=\"t427\"> is </token> <token id=\"t428\"> good </token> <token id=\"t429\"> to </token> <token id=\"t430\"> be </token> <token id=\"t431\"> able </token> <token id=\"t432\"> to </token> <token id=\"t433\"> export </token> <token id=\"t434\"> some </token> <token id=\"t435\"> niche </token> <token id=\"t436\"> products </token> <token id=\"t437\"> or </token> <token id=\"t438\"> just </token> <token id=\"t439\"> know </token> <token id=\"t440\"> that </token> <token id=\"t441\"> a </token> <token id=\"t442\"> Lithuanian </token> <token id=\"t443\"> product </token> <token id=\"t444\"> would </token> <token id=\"t445\"> be </token> <token id=\"t446\"> accepted </token> <token id=\"t447\"> . </token> <token id=\"t448\"> '' </token> <token id=\"t449\"> ChallengeThat </token> <token id=\"t450\"> said </token> <token id=\"t451\"> , </token> <token id=\"t452\"> he </token> <token id=\"t453\"> anticipated </token> <token id=\"t454\"> that </token> <token id=\"t455\"> it </token> <token id=\"t456\"> would </token> <token id=\"t457\"> be </token> <token id=\"t458\"> a </token> <token id=\"t459\"> challenge </token> <token id=\"t460\"> for </token> <candidate id=\"c31\" index=461 type=\"location\" info=\"{ &quot;coordinates&quot;: &quot;55.41667;24.0&quot;, &quot;id&quot;: 597427, &quot;featureClass&quot;: &quot;A&quot;, &quot;featureCode&quot;: &quot;PCLI&quot;, &quot;countryCode&quot;: &quot;LT&quot; }\" length=\"1\"></candidate> <token id=\"t461\"> Lithuania </token> <token id=\"t462\"> to </token> <token id=\"t463\"> export </token> <token id=\"t464\"> general </token> <candidate id=\"c32\" index=465 type=\"host\" info=\"null\" length=\"1\"></candidate> <token id=\"t465\"> pig </token> <token id=\"t466\"> meat </token> <token id=\"t467\"> products </token> <token id=\"t468\"> to </token> <token id=\"t469\"> the </token> <token id=\"t470\"> US </token> <token id=\"t471\"> ' </token> <token id=\"t472\"> competitive </token> <token id=\"t473\"> market </token> <token id=\"t474\"> , </token> <token id=\"t475\"> where </token> <token id=\"t476\"> costs </token> <token id=\"t477\"> are </token> <token id=\"t478\"> low </token> <token id=\"t479\"> , </token> <token id=\"t480\"> compared </token> <token id=\"t481\"> to </token> <candidate id=\"c33\" index=482 type=\"location\" info=\"{ &quot;coordinates&quot;: &quot;55.41667;24.0&quot;, &quot;id&quot;: 597427, &quot;featureClass&quot;: &quot;A&quot;, &quot;featureCode&quot;: &quot;PCLI&quot;, &quot;countryCode&quot;: &quot;LT&quot; }\" length=\"1\"></candidate> <token id=\"t482\"> Lithuania </token> <token id=\"t483\"> , </token> <token id=\"t484\"> which </token> <token id=\"t485\"> has </token> <token id=\"t486\"> to </token> <token id=\"t487\"> comply </token> <token id=\"t488\"> with </token> <token id=\"t489\"> EU </token> <token id=\"t490\"> feed </token> <token id=\"t491\"> quality </token> <token id=\"t492\"> , </token> <token id=\"t493\"> veterinary </token> <token id=\"t494\"> and </token> <token id=\"t495\"> welfare </token> <token id=\"t496\"> rules </token> <token id=\"t497\"> . </token> <token id=\"t498\"> `` </token> <token id=\"t499\"> EU </token> <token id=\"t500\"> members </token> <token id=\"t501\"> do </token> <token id=\"t502\"> not </token> <token id=\"t503\"> use </token> <token id=\"t504\"> some </token> <token id=\"t505\"> parts </token> <token id=\"t506\"> of </token> <token id=\"t507\"> GMO </token> <token id=\"t508\"> feed </token> <token id=\"t509\"> and </token> <token id=\"t510\"> also </token> <token id=\"t511\"> growth </token> <token id=\"t512\"> hormones </token> <token id=\"t513\"> used </token> <token id=\"t514\"> in </token> <token id=\"t515\"> the </token> <token id=\"t516\"> US </token> <token id=\"t517\"> , </token> <token id=\"t518\"> '' </token> <token id=\"t519\"> he </token> <token id=\"t520\"> said </token> <token id=\"t521\"> . </token> <token id=\"t522\"> `` </token> <token id=\"t523\"> All </token> <token id=\"t524\"> these </token> <token id=\"t525\"> , </token> <token id=\"t526\"> transport </token> <token id=\"t527\"> costs </token> <token id=\"t528\"> and </token> <candidate id=\"c34\" index=529 type=\"date\" info=\"PRESENT_REF\" length=\"1\"></candidate> <token id=\"t529\"> current </token> <token id=\"t530\"> exchange </token> <token id=\"t531\"> rates </token> <token id=\"t532\"> make </token> <token id=\"t533\"> EU </token> <token id=\"t534\"> meat </token> <token id=\"t535\"> products </token> <token id=\"t536\"> uncompetitive </token> <token id=\"t537\"> in </token> <token id=\"t538\"> the </token> <token id=\"t539\"> US </token> <token id=\"t540\"> market </token> <token id=\"t541\"> . </token> <token id=\"t542\"> '' </token> <token id=\"t543\"> The </token> <token id=\"t544\"> Lithuanian </token> <token id=\"t545\"> Ministry </token> <token id=\"t546\"> of </token> <token id=\"t547\"> Foreign </token> <token id=\"t548\"> Affairs </token> <token id=\"t549\"> official </token> <token id=\"t550\"> added </token> <token id=\"t551\"> that </token> <token id=\"t552\"> it </token> <token id=\"t553\"> expected </token> <token id=\"t554\"> further </token> <token id=\"t555\"> market </token> <token id=\"t556\"> opening </token> <token id=\"t557\"> and </token> <token id=\"t558\"> new </token> <token id=\"t559\"> opportunities </token> <token id=\"t560\"> for </token> <token id=\"t561\"> business </token> <token id=\"t562\"> would </token> <token id=\"t563\"> be </token> <token id=\"t564\"> delivered </token> <token id=\"t565\"> by </token> <token id=\"t566\"> a </token> <token id=\"t567\"> Transatlantic </token> <token id=\"t568\"> Trade </token> <token id=\"t569\"> & </token> <token id=\"t570\"> Investment </token> <token id=\"t571\"> Partnership </token> <token id=\"t572\"> ( </token> <token id=\"t573\"> TTIP </token> <token id=\"t574\"> ) </token> <token id=\"t575\"> trade </token> <token id=\"t576\"> deal </token> <token id=\"t577\"> between </token> <token id=\"t578\"> the </token> <token id=\"t579\"> EU </token> <token id=\"t580\"> and </token> <token id=\"t581\"> the </token> <token id=\"t582\"> US.The </token> <token id=\"t583\"> FSIS </token> <token id=\"t584\"> stated </token> <token id=\"t585\"> that </token> <token id=\"t586\"> the </token> <token id=\"t587\"> meat </token> <token id=\"t588\"> safety </token> <token id=\"t589\"> control </token> <token id=\"t590\"> system </token> <token id=\"t591\"> in </token> <token id=\"t592\"> effect </token> <token id=\"t593\"> in </token> <candidate id=\"c35\" index=594 type=\"location\" info=\"{ &quot;coordinates&quot;: &quot;55.41667;24.0&quot;, &quot;id&quot;: 597427, &quot;featureClass&quot;: &quot;A&quot;, &quot;featureCode&quot;: &quot;PCLI&quot;, &quot;countryCode&quot;: &quot;LT&quot; }\" length=\"1\"></candidate> <token id=\"t594\"> Lithuania </token> <token id=\"t595\"> is </token> <candidate id=\"c36\" index=596 type=\"date\" info=\"PRESENT_REF\" length=\"1\"></candidate> <token id=\"t596\"> now </token> <token id=\"t597\"> in </token> <token id=\"t598\"> full </token> <token id=\"t599\"> compliance </token> <token id=\"t600\"> with </token> <token id=\"t601\"> US </token> <token id=\"t602\"> requirements </token> <token id=\"t603\"> . </token> <token id=\"t604\"> However </token> <token id=\"t605\"> , </token> <token id=\"t606\"> companies </token> <token id=\"t607\"> wishing </token> <token id=\"t608\"> to </token> <token id=\"t609\"> export </token> <token id=\"t610\"> will </token> <token id=\"t611\"> still </token> <token id=\"t612\"> be </token> <token id=\"t613\"> subject </token> <token id=\"t614\"> to </token> <token id=\"t615\"> the </token> <token id=\"t616\"> approval </token> <token id=\"t617\"> of </token> <candidate id=\"c37\" index=618 type=\"location\" info=\"{ &quot;coordinates&quot;: &quot;55.41667;24.0&quot;, &quot;id&quot;: 597427, &quot;featureClass&quot;: &quot;A&quot;, &quot;featureCode&quot;: &quot;PCLI&quot;, &quot;countryCode&quot;: &quot;LT&quot; }\" length=\"1\"></candidate> <token id=\"t618\"> Lithuania </token> <token id=\"t619\"> 's </token> <token id=\"t620\"> State </token> <token id=\"t621\"> Food </token> <token id=\"t622\"> and </token> <token id=\"t623\"> Veterinary </token> <token id=\"t624\"> Services </token> <token id=\"t625\"> and </token> <token id=\"t626\"> entry </token> <token id=\"t627\"> port </token> <token id=\"t628\"> inspectors </token> <token id=\"t629\"> . </token> <token id=\"t630\"> <br /> </token> <token id=\"t631\"> <br /> </token>","publication_date":"2015-09-17","id":324,"title":"Lithuania becomes second EU country to export beef to US","url":"http://www.globalmeatnews.com/Industry-Markets/Lithuania-becomes-second-EU-country-to-export-beef-to-US","content":"\n By Monika Hanley in RigaMonika Hanley in Riga , 17-Sep-20152015-09-17T00:00:00Z\n Lithuania’s meat sector has welcomed the new access granted to US markets for its exports, saying it expects a major boost to sales.\n \n Lithuania Meat Processors Association director Egidijus Mackevičius was happy that Lithuania has become the second EU country after Ireland to receive approval to export beef to the US.The decision allows the import of Lithuanian beef, pork, sheep and goat meat and derived products and follows investigations by the Food Safety and Inspection Service (FSIS) of the US Department of Agriculture (USDA).“It took several years to convince the US to approve Lithuania, and the good thing for us was that we never had bovine spongiform encephalopathy (BSE), which was a critical problem for the major part of other EU countries,” explained Mackevičius.OptimismHe also expressed optimism about the new opportunity. “The impact expected is significant. The US is the biggest market after the EU for Lithuania,” he said. “We have a lot of migrants in the US, as well as other neighbouring countries’ migrants there, who like high-quality Lithuanian meat products and we think there is some niche for such products in the US.”\nCommenting on the likely economic benefits, Mackevičius added: “Value is difficult to predict – it is a new market, so it will depend on a lot of things. We will do our best to enter the US market as much as possible.”\n A spokesperson for the Lithuanian Ministry of Foreign Affairs said: “Lithuania’s negotiations on veterinary requirements and the harmonisation of documents with the responsible US institution lasted nearly 11 years. This question became even more urgent after Russia placed a ban on the import of all meat products.”African swine feverAccording to Lithuania’s State Food and Veterinary Services director, Jonas Milius, at least five experts visited Lithuania during this time and assessed meat production and measures against African swine fever in animal by-products. \nMackevičius pointed out that Lithuania was never “banned” from exporting meat to the US but that permission had simply not been granted and that new trading relationships would now have to be established.\n Algis Baravykas, director of the Lithuanian Pig Producers Association, said: “It is good to be able to export some niche products or just know that a Lithuanian product would be accepted.”ChallengeThat said, he anticipated that it would be a challenge for Lithuania to export general pig meat products to the US’ competitive market, where costs are low, compared to Lithuania, which has to comply with EU feed quality, veterinary and welfare rules.“EU members do not use some parts of GMO feed and also growth hormones used in the US,” he said. “All these, transport costs and current exchange rates make EU meat products uncompetitive in the US market.”The Lithuanian Ministry of Foreign Affairs official added that it expected further market opening and new opportunities for business would be delivered by a Transatlantic Trade &amp; Investment Partnership (TTIP) trade deal between the EU and the US.The FSIS stated that the meat safety control system in effect in Lithuania is now in full compliance with US requirements. However, companies wishing to export will still be subject to the approval of Lithuania’s State Food and Veterinary Services and entry port inspectors. \n \n ","candidateLabels":[]}
