# Supplementary material for: Web monitoring of emerging animal infectious diseases integrated in the French Animal Health Epidemic Intelligence System
Source: PLoS One. 2018 Aug 3;13(8):e0199960. doi: 10.1371/journal.pone.0199960 (PMC6075742; doi:10.1371/journal.pone.0199960)
Supplement: S1 Dataset — Dataset of news reports in English language used to evaluate and train the information extraction module of PADI-web (http://epia.clermont.inra.fr/vsi). This dataset is composed of 532 news reports (in JSON), with information about the report itself (publication date, title, content, url), as well as processing information related to the information extraction process (candidates for extraction information, correct or incorrect labels for each candidate). The named entity candidates (locations, diseases, hosts, dates, number of cases) are manually labelled in each article. Data are shared under a CC BY license and are freely available for download at: https://dataverse.cirad.fr/dataset.xhtml?persistentId=doi:10.18167/DVN1/KMTIFG. (GZ) [file pone.0199960.s001.gz › articles/409.json]

{"reports":[19135,19151,19167,19202,19209,19212,19254,19279,19307,19352,19354,19375,19424,19431],"tagged_content":"<token id=\"t0\"> News </token> <candidate id=\"c1\" index=1 type=\"location\" info=\"{ &quot;coordinates&quot;: &quot;32.0;-6.0&quot;, &quot;id&quot;: 2542007, &quot;featureClass&quot;: &quot;A&quot;, &quot;featureCode&quot;: &quot;PCLI&quot;, &quot;countryCode&quot;: &quot;MA&quot; }\" length=\"1\"></candidate> <token id=\"t1\"> Morocco </token> <token id=\"t2\"> , </token> <candidate id=\"c2\" index=3 type=\"location\" info=\"{ &quot;coordinates&quot;: &quot;39.0;35.0&quot;, &quot;id&quot;: 298795, &quot;featureClass&quot;: &quot;A&quot;, &quot;featureCode&quot;: &quot;PCLI&quot;, &quot;countryCode&quot;: &quot;TR&quot; }\" length=\"1\"></candidate> <token id=\"t3\"> Turkey </token> <token id=\"t4\"> Report </token> <candidate id=\"c3\" index=5 type=\"disease\" info=\"null\" length=\"3\"></candidate> <token id=\"t5\"> Foot </token> <token id=\"t6\"> and </token> <token id=\"t7\"> Mouth </token> <token id=\"t8\"> Outbreaks18 </token> <candidate id=\"c4\" index=9 type=\"date\" info=\"2015-11\" length=\"2\"></candidate> <token id=\"t9\"> November </token> <candidate id=\"c5\" index=10 type=\"number\" info=\"null\" length=\"1\"></candidate> <token id=\"t10\"> 2015 </token> <token id=\"t11\"> GLOBAL </token> <token id=\"t12\"> - </token> <token id=\"t13\"> In </token> <candidate id=\"c6\" index=14 type=\"date\" info=\"2015-W46\" length=\"3\"></candidate> <token id=\"t14\"> the </token> <token id=\"t15\"> past </token> <token id=\"t16\"> week </token> <token id=\"t17\"> , </token> <candidate id=\"c7\" index=18 type=\"number\" info=\"null\" length=\"1\"></candidate> <token id=\"t18\"> four </token> <token id=\"t19\"> outbreaks </token> <token id=\"t20\"> of </token> <candidate id=\"c8\" index=21 type=\"disease\" info=\"null\" length=\"4\"></candidate> <token id=\"t21\"> Foot </token> <token id=\"t22\"> and </token> <token id=\"t23\"> Mouth </token> <token id=\"t24\"> Disease </token> <token id=\"t25\"> have </token> <token id=\"t26\"> been </token> <token id=\"t27\"> reported </token> <token id=\"t28\"> in </token> <token id=\"t29\"> Moroccan </token> <candidate id=\"c9\" index=30 type=\"host\" info=\"null\" length=\"1\"></candidate> <token id=\"t30\"> cattle </token> <token id=\"t31\"> and </token> <candidate id=\"c10\" index=32 type=\"host\" info=\"null\" length=\"1\"></candidate> <token id=\"t32\"> sheep </token> <token id=\"t33\"> , </token> <token id=\"t34\"> and </token> <candidate id=\"c11\" index=35 type=\"number\" info=\"null\" length=\"1\"></candidate> <token id=\"t35\"> one </token> <token id=\"t36\"> outbreak </token> <token id=\"t37\"> in </token> <token id=\"t38\"> Turkish </token> <token id=\"t39\"> cattle.The </token> <token id=\"t40\"> outbreaks </token> <token id=\"t41\"> in </token> <candidate id=\"c12\" index=42 type=\"location\" info=\"{ &quot;coordinates&quot;: &quot;32.0;-6.0&quot;, &quot;id&quot;: 2542007, &quot;featureClass&quot;: &quot;A&quot;, &quot;featureCode&quot;: &quot;PCLI&quot;, &quot;countryCode&quot;: &quot;MA&quot; }\" length=\"1\"></candidate> <token id=\"t42\"> Morocco </token> <token id=\"t43\"> ( </token> <token id=\"t44\"> above </token> <token id=\"t45\"> ) </token> <token id=\"t46\"> occurred </token> <token id=\"t47\"> in </token> <token id=\"t48\"> the </token> <candidate id=\"c13\" index=49 type=\"location\" info=\"{ &quot;coordinates&quot;: &quot;19.0;-72.0&quot;, &quot;id&quot;: 3728069, &quot;featureClass&quot;: &quot;A&quot;, &quot;featureCode&quot;: &quot;ADM1&quot;, &quot;countryCode&quot;: &quot;HT&quot; }\" length=\"1\"></candidate> <candidate id=\"c14\" index=49 type=\"location\" info=\"{ &quot;coordinates&quot;: &quot;4.75;11.83333&quot;, &quot;id&quot;: 2233376, &quot;featureClass&quot;: &quot;A&quot;, &quot;featureCode&quot;: &quot;ADM1&quot;, &quot;countryCode&quot;: &quot;CM&quot; }\" length=\"1\"></candidate> <candidate id=\"c15\" index=49 type=\"location\" info=\"{ &quot;coordinates&quot;: &quot;47.5;1.75&quot;, &quot;id&quot;: 3027939, &quot;featureClass&quot;: &quot;A&quot;, &quot;featureCode&quot;: &quot;ADM1&quot;, &quot;countryCode&quot;: &quot;FR&quot; }\" length=\"1\"></candidate> <candidate id=\"c16\" index=49 type=\"location\" info=\"{ &quot;coordinates&quot;: &quot;12.37874;-1.53276&quot;, &quot;id&quot;: 6930704, &quot;featureClass&quot;: &quot;A&quot;, &quot;featureCode&quot;: &quot;ADM1&quot;, &quot;countryCode&quot;: &quot;BF&quot; }\" length=\"1\"></candidate> <token id=\"t49\"> Centre </token> <token id=\"t50\"> region </token> <token id=\"t51\"> , </token> <token id=\"t52\"> in </token> <candidate id=\"c17\" index=53 type=\"location\" info=\"{ &quot;coordinates&quot;: &quot;32.66136;-8.42819&quot;, &quot;id&quot;: 6546787, &quot;featureClass&quot;: &quot;A&quot;, &quot;featureCode&quot;: &quot;ADM3&quot;, &quot;countryCode&quot;: &quot;MA&quot; }\" length=\"2\"></candidate> <token id=\"t53\"> Sidi </token> <token id=\"t54\"> Bennour </token> <token id=\"t55\"> , </token> <candidate id=\"c18\" index=56 type=\"location\" info=\"{ &quot;coordinates&quot;: &quot;32.86517;-7.68043&quot;, &quot;id&quot;: 8335014, &quot;featureClass&quot;: &quot;A&quot;, &quot;featureCode&quot;: &quot;ADM3&quot;, &quot;countryCode&quot;: &quot;MA&quot; }\" length=\"1\"></candidate> <candidate id=\"c19\" index=56 type=\"location\" info=\"{ &quot;coordinates&quot;: &quot;33.08333;-7.41667&quot;, &quot;id&quot;: 2537405, &quot;featureClass&quot;: &quot;A&quot;, &quot;featureCode&quot;: &quot;ADM2&quot;, &quot;countryCode&quot;: &quot;MA&quot; }\" length=\"1\"></candidate> <candidate id=\"c20\" index=56 type=\"location\" info=\"{ &quot;coordinates&quot;: &quot;33.00103;-7.61662&quot;, &quot;id&quot;: 2537406, &quot;featureClass&quot;: &quot;P&quot;, &quot;featureCode&quot;: &quot;PPLA&quot;, &quot;countryCode&quot;: &quot;MA&quot; }\" length=\"1\"></candidate> <candidate id=\"c21\" index=56 type=\"location\" info=\"{ &quot;coordinates&quot;: &quot;33.01146;-7.62452&quot;, &quot;id&quot;: 6546109, &quot;featureClass&quot;: &quot;A&quot;, &quot;featureCode&quot;: &quot;ADM3&quot;, &quot;countryCode&quot;: &quot;MA&quot; }\" length=\"1\"></candidate> <token id=\"t56\"> Settat </token> <token id=\"t57\"> and </token> <candidate id=\"c22\" index=58 type=\"location\" info=\"{ &quot;coordinates&quot;: &quot;33.25492;-8.50602&quot;, &quot;id&quot;: 2550078, &quot;featureClass&quot;: &quot;P&quot;, &quot;featureCode&quot;: &quot;PPL&quot;, &quot;countryCode&quot;: &quot;MA&quot; }\" length=\"2\"></candidate> <token id=\"t58\"> El </token> <token id=\"t59\"> Jadida </token> <token id=\"t60\"> . </token> <token id=\"t61\"> <br /> </token> <token id=\"t62\"> The </token> <token id=\"t63\"> O </token> <token id=\"t64\"> serotype </token> <token id=\"t65\"> virus </token> <token id=\"t66\"> led </token> <token id=\"t67\"> to </token> <candidate id=\"c23\" index=68 type=\"number\" info=\"null\" length=\"1\"></candidate> <token id=\"t68\"> 35 </token> <candidate id=\"c24\" index=69 type=\"host\" info=\"null\" length=\"1\"></candidate> <token id=\"t69\"> cattle </token> <token id=\"t70\"> being </token> <token id=\"t71\"> destroyed </token> <token id=\"t72\"> after </token> <candidate id=\"c25\" index=73 type=\"number\" info=\"null\" length=\"1\"></candidate> <token id=\"t73\"> six </token> <token id=\"t74\"> cases </token> <token id=\"t75\"> were </token> <token id=\"t76\"> confirmed </token> <token id=\"t77\"> . </token> <token id=\"t78\"> Sixty </token> <token id=\"t79\"> susceptible </token> <candidate id=\"c26\" index=80 type=\"host\" info=\"null\" length=\"1\"></candidate> <token id=\"t80\"> sheep </token> <token id=\"t81\"> were </token> <token id=\"t82\"> also </token> <token id=\"t83\"> destroyed </token> <token id=\"t84\"> , </token> <token id=\"t85\"> making </token> <token id=\"t86\"> a </token> <token id=\"t87\"> total </token> <token id=\"t88\"> of </token> <candidate id=\"c27\" index=89 type=\"number\" info=\"null\" length=\"1\"></candidate> <token id=\"t89\"> 95 </token> <token id=\"t90\"> animals </token> <token id=\"t91\"> across </token> <token id=\"t92\"> the </token> <candidate id=\"c28\" index=93 type=\"number\" info=\"null\" length=\"1\"></candidate> <token id=\"t93\"> four </token> <token id=\"t94\"> farms </token> <token id=\"t95\"> involved </token> <token id=\"t96\"> . </token> <token id=\"t97\"> <br /> </token> <token id=\"t98\"> In </token> <token id=\"t99\"> response </token> <token id=\"t100\"> to </token> <token id=\"t101\"> the </token> <token id=\"t102\"> outbreaks </token> <token id=\"t103\"> , </token> <candidate id=\"c29\" index=104 type=\"number\" info=\"null\" length=\"1\"></candidate> <token id=\"t104\"> 10,000 </token> <candidate id=\"c30\" index=105 type=\"host\" info=\"null\" length=\"1\"></candidate> <token id=\"t105\"> cattle </token> <token id=\"t106\"> have </token> <token id=\"t107\"> been </token> <token id=\"t108\"> vaccinated </token> <token id=\"t109\"> in </token> <token id=\"t110\"> the </token> <candidate id=\"c31\" index=111 type=\"location\" info=\"{ &quot;coordinates&quot;: &quot;19.0;-72.0&quot;, &quot;id&quot;: 3728069, &quot;featureClass&quot;: &quot;A&quot;, &quot;featureCode&quot;: &quot;ADM1&quot;, &quot;countryCode&quot;: &quot;HT&quot; }\" length=\"1\"></candidate> <candidate id=\"c32\" index=111 type=\"location\" info=\"{ &quot;coordinates&quot;: &quot;4.75;11.83333&quot;, &quot;id&quot;: 2233376, &quot;featureClass&quot;: &quot;A&quot;, &quot;featureCode&quot;: &quot;ADM1&quot;, &quot;countryCode&quot;: &quot;CM&quot; }\" length=\"1\"></candidate> <candidate id=\"c33\" index=111 type=\"location\" info=\"{ &quot;coordinates&quot;: &quot;47.5;1.75&quot;, &quot;id&quot;: 3027939, &quot;featureClass&quot;: &quot;A&quot;, &quot;featureCode&quot;: &quot;ADM1&quot;, &quot;countryCode&quot;: &quot;FR&quot; }\" length=\"1\"></candidate> <candidate id=\"c34\" index=111 type=\"location\" info=\"{ &quot;coordinates&quot;: &quot;12.37874;-1.53276&quot;, &quot;id&quot;: 6930704, &quot;featureClass&quot;: &quot;A&quot;, &quot;featureCode&quot;: &quot;ADM1&quot;, &quot;countryCode&quot;: &quot;BF&quot; }\" length=\"1\"></candidate> <token id=\"t111\"> Centre </token> <token id=\"t112\"> region </token> <token id=\"t113\"> . </token> <token id=\"t114\"> Increased </token> <token id=\"t115\"> surveillance </token> <token id=\"t116\"> , </token> <token id=\"t117\"> disinfection </token> <token id=\"t118\"> , </token> <token id=\"t119\"> quarantines </token> <token id=\"t120\"> and </token> <token id=\"t121\"> official </token> <token id=\"t122\"> waste </token> <token id=\"t123\"> disposal </token> <token id=\"t124\"> are </token> <token id=\"t125\"> also </token> <token id=\"t126\"> being </token> <token id=\"t127\"> used </token> <token id=\"t128\"> to </token> <token id=\"t129\"> control </token> <token id=\"t130\"> the </token> <token id=\"t131\"> disease </token> <token id=\"t132\"> . </token> <token id=\"t133\"> <br /> </token> <token id=\"t134\"> The </token> <token id=\"t135\"> outbreak </token> <token id=\"t136\"> in </token> <candidate id=\"c35\" index=137 type=\"location\" info=\"{ &quot;coordinates&quot;: &quot;39.0;35.0&quot;, &quot;id&quot;: 298795, &quot;featureClass&quot;: &quot;A&quot;, &quot;featureCode&quot;: &quot;PCLI&quot;, &quot;countryCode&quot;: &quot;TR&quot; }\" length=\"1\"></candidate> <token id=\"t137\"> Turkey </token> <token id=\"t138\"> was </token> <token id=\"t139\"> reported </token> <token id=\"t140\"> to </token> <token id=\"t141\"> result </token> <token id=\"t142\"> from </token> <token id=\"t143\"> illegal </token> <token id=\"t144\"> movement </token> <token id=\"t145\"> of </token> <token id=\"t146\"> animals </token> <token id=\"t147\"> and </token> <token id=\"t148\"> contact </token> <token id=\"t149\"> with </token> <token id=\"t150\"> infected </token> <token id=\"t151\"> animals </token> <token id=\"t152\"> at </token> <token id=\"t153\"> grazing </token> <token id=\"t154\"> and </token> <token id=\"t155\"> watering </token> <token id=\"t156\"> . </token> <token id=\"t157\"> <br /> </token> <token id=\"t158\"> Forty </token> <candidate id=\"c36\" index=159 type=\"host\" info=\"null\" length=\"1\"></candidate> <token id=\"t159\"> cattle </token> <token id=\"t160\"> out </token> <token id=\"t161\"> of </token> <token id=\"t162\"> a </token> <token id=\"t163\"> susceptible </token> <token id=\"t164\"> population </token> <token id=\"t165\"> of </token> <candidate id=\"c37\" index=166 type=\"number\" info=\"null\" length=\"1\"></candidate> <candidate id=\"c38\" index=166 type=\"date\" info=\"2346\" length=\"1\"></candidate> <token id=\"t166\"> 2346 </token> <token id=\"t167\"> were </token> <token id=\"t168\"> infected </token> <token id=\"t169\"> with </token> <token id=\"t170\"> an </token> <token id=\"t171\"> unnamed </token> <token id=\"t172\"> strain </token> <token id=\"t173\"> of </token> <token id=\"t174\"> serotype </token> <token id=\"t175\"> A </token> <candidate id=\"c39\" index=176 type=\"disease\" info=\"null\" length=\"3\"></candidate> <token id=\"t176\"> Foot </token> <token id=\"t177\"> and </token> <token id=\"t178\"> Mouth </token> <token id=\"t179\"> virus </token> <token id=\"t180\"> . </token> <token id=\"t181\"> After </token> <token id=\"t182\"> analysis </token> <token id=\"t183\"> at </token> <token id=\"t184\"> the </token> <candidate id=\"c40\" index=185 type=\"location\" info=\"{ &quot;coordinates&quot;: &quot;51.2926;-0.65955&quot;, &quot;id&quot;: 7292627, &quot;featureClass&quot;: &quot;A&quot;, &quot;featureCode&quot;: &quot;ADM4&quot;, &quot;countryCode&quot;: &quot;GB&quot; }\" length=\"1\"></candidate> <token id=\"t185\"> Pirbright </token> <token id=\"t186\"> Institute </token> <token id=\"t187\"> in </token> <token id=\"t188\"> the </token> <token id=\"t189\"> UK </token> <token id=\"t190\"> , </token> <token id=\"t191\"> the </token> <token id=\"t192\"> strain </token> <token id=\"t193\"> was </token> <token id=\"t194\"> termed </token> <token id=\"t195\"> `` </token> <token id=\"t196\"> Genotype </token> <candidate id=\"c41\" index=197 type=\"location\" info=\"{ &quot;coordinates&quot;: &quot;20.75;-10.25&quot;, &quot;id&quot;: 2381972, &quot;featureClass&quot;: &quot;A&quot;, &quot;featureCode&quot;: &quot;ADM1&quot;, &quot;countryCode&quot;: &quot;MR&quot; }\" length=\"1\"></candidate> <candidate id=\"c42\" index=197 type=\"location\" info=\"{ &quot;coordinates&quot;: &quot;18.67337;105.69232&quot;, &quot;id&quot;: 1562798, &quot;featureClass&quot;: &quot;P&quot;, &quot;featureCode&quot;: &quot;PPLA&quot;, &quot;countryCode&quot;: &quot;VN&quot; }\" length=\"1\"></candidate> <token id=\"t197\"> VII </token> <token id=\"t198\"> '' </token> <token id=\"t199\"> . </token> <token id=\"t200\"> <br /> </token> <token id=\"t201\"> Movement </token> <token id=\"t202\"> controls </token> <token id=\"t203\"> , </token> <token id=\"t204\"> quarantines </token> <token id=\"t205\"> and </token> <token id=\"t206\"> disinfection </token> <token id=\"t207\"> will </token> <token id=\"t208\"> be </token> <token id=\"t209\"> used </token> <token id=\"t210\"> in </token> <candidate id=\"c43\" index=211 type=\"location\" info=\"{ &quot;coordinates&quot;: &quot;39.0;35.0&quot;, &quot;id&quot;: 298795, &quot;featureClass&quot;: &quot;A&quot;, &quot;featureCode&quot;: &quot;PCLI&quot;, &quot;countryCode&quot;: &quot;TR&quot; }\" length=\"1\"></candidate> <token id=\"t211\"> Turkey </token> <token id=\"t212\"> to </token> <token id=\"t213\"> control </token> <token id=\"t214\"> the </token> <token id=\"t215\"> disease </token> <token id=\"t216\"> , </token> <token id=\"t217\"> but </token> <token id=\"t218\"> the </token> <token id=\"t219\"> report </token> <token id=\"t220\"> did </token> <token id=\"t221\"> not </token> <token id=\"t222\"> indicate </token> <token id=\"t223\"> whether </token> <token id=\"t224\"> the </token> <token id=\"t225\"> infected </token> <token id=\"t226\"> animals </token> <token id=\"t227\"> would </token> <token id=\"t228\"> be </token> <token id=\"t229\"> destroyed </token> <token id=\"t230\"> . </token> <token id=\"t231\"> <br /> </token> <token id=\"t232\"> <br /> </token>","publication_date":"2015-11-17","id":409,"title":"Morocco, Turkey Report Foot and Mouth Outbreaks","url":"http://www.thecattlesite.com/news/48898/morocco-turkey-report-foot-and-mouth-outbreaks","content":"News Morocco, Turkey Report Foot and Mouth Outbreaks18 November 2015 GLOBAL - In the past week, four outbreaks of Foot and Mouth Disease have been reported in Moroccan cattle and sheep, and one outbreak in Turkish cattle.The outbreaks in Morocco (above) occurred in the Centre region, in Sidi Bennour, Settat and El Jadida.&#13;\nThe O serotype virus led to 35 cattle being destroyed after six cases were confirmed. Sixty susceptible sheep were also destroyed, making a total of 95 animals across the four farms involved.&#13;\nIn response to the outbreaks, 10,000 cattle have been vaccinated in the Centre region. Increased surveillance, disinfection, quarantines and official waste disposal are also being used to control the disease.&#13;\nThe outbreak in Turkey was reported to result from illegal movement of animals and contact with infected animals at grazing and watering.&#13;\nForty cattle out of a susceptible population of 2346 were infected with an unnamed strain of serotype A Foot and Mouth virus. After analysis at the Pirbright Institute in the UK, the strain was termed \"Genotype VII\".&#13;\nMovement controls, quarantines and disinfection will be used in Turkey to control the disease, but the report did not indicate whether the infected animals would be destroyed.&#13;\n&#13;\n \n","candidateLabels":[{"id":"c1","label":"correct"},{"id":"c2","label":"correct"},{"id":"c3","label":"correct"},{"id":"c4","label":"partial"},{"id":"c5","label":"incorrect"},{"id":"c6","label":"partial"},{"id":"c7","label":"partial"},{"id":"c8","label":"correct"},{"id":"c9","label":"correct"},{"id":"c10","label":"correct"},{"id":"c11","label":"partial"},{"id":"c12","label":"correct"},{"id":"c13","label":"incorrect"},{"id":"c14","label":"incorrect"},{"id":"c15","label":"incorrect"},{"id":"c16","label":"incorrect"},{"id":"c17","label":"correct"},{"id":"c18","label":"correct"},{"id":"c19","label":"correct"},{"id":"c20","label":"correct"},{"id":"c21","label":"correct"},{"id":"c22","label":"correct"},{"id":"c23","label":"partial"},{"id":"c24","label":"correct"},{"id":"c25","label":"correct"},{"id":"c26","label":"correct"},{"id":"c27","label":"partial"},{"id":"c28","label":"incorrect"},{"id":"c29","label":"incorrect"},{"id":"c30","label":"correct"},{"id":"c31","label":"incorrect"},{"id":"c32","label":"incorrect"},{"id":"c33","label":"incorrect"},{"id":"c34","label":"incorrect"},{"id":"c35","label":"correct"},{"id":"c36","label":"correct"},{"id":"c37","label":"partial"},{"id":"c38","label":"incorrect"},{"id":"c39","label":"correct"},{"id":"c40","label":"incorrect"},{"id":"c41","label":"incorrect"},{"id":"c42","label":"incorrect"},{"id":"c43","label":"correct"}]}
