# Supplementary material for: Web monitoring of emerging animal infectious diseases integrated in the French Animal Health Epidemic Intelligence System
Source: PLoS One. 2018 Aug 3;13(8):e0199960. doi: 10.1371/journal.pone.0199960 (PMC6075742; doi:10.1371/journal.pone.0199960)
Supplement: S1 Dataset — Dataset of news reports in English language used to evaluate and train the information extraction module of PADI-web (http://epia.clermont.inra.fr/vsi). This dataset is composed of 532 news reports (in JSON), with information about the report itself (publication date, title, content, url), as well as processing information related to the information extraction process (candidates for extraction information, correct or incorrect labels for each candidate). The named entity candidates (locations, diseases, hosts, dates, number of cases) are manually labelled in each article. Data are shared under a CC BY license and are freely available for download at: https://dataverse.cirad.fr/dataset.xhtml?persistentId=doi:10.18167/DVN1/KMTIFG. (GZ) [file pone.0199960.s001.gz › articles/227.json]

{"reports":[17999,18073,18117,18152,18172,18209,18228,18258,18276,18326,18361,18395,18421,18460,18491,18612,18849,18941,18979,19009,19038,19123],"tagged_content":"<token id=\"t0\"> <br /> </token> <token id=\"t1\"> Agence </token> <token id=\"t2\"> France-Presse </token> <token id=\"t3\"> : </token> <candidate id=\"c1\" index=4 type=\"location\" info=\"{ &quot;coordinates&quot;: &quot;49.0;32.0&quot;, &quot;id&quot;: 690791, &quot;featureClass&quot;: &quot;A&quot;, &quot;featureCode&quot;: &quot;PCLI&quot;, &quot;countryCode&quot;: &quot;UA&quot; }\" length=\"1\"></candidate> <token id=\"t4\"> Ukraine </token> <token id=\"t5\"> frontline </token> <token id=\"t6\"> troops </token> <token id=\"t7\"> dig </token> <token id=\"t8\"> down </token> <token id=\"t9\"> with </token> <candidate id=\"c2\" index=10 type=\"host\" info=\"null\" length=\"1\"></candidate> <token id=\"t10\"> pig </token> <token id=\"t11\"> named </token> <token id=\"t12\"> Putin </token> <token id=\"t13\"> <br /> </token> <token id=\"t14\"> <br /> </token> <token id=\"t15\"> A </token> <token id=\"t16\"> ruined </token> <token id=\"t17\"> building </token> <token id=\"t18\"> in </token> <token id=\"t19\"> Pisky </token> <token id=\"t20\"> . </token> <token id=\"t21\"> <br /> </token> <token id=\"t22\"> <br /> </token> <token id=\"t23\"> © </token> <candidate id=\"c3\" index=24 type=\"location\" info=\"{ &quot;coordinates&quot;: &quot;50.48331;-96.05056&quot;, &quot;id&quot;: 5883398, &quot;featureClass&quot;: &quot;A&quot;, &quot;featureCode&quot;: &quot;ADMD&quot;, &quot;countryCode&quot;: &quot;CA&quot; }\" length=\"1\"></candidate> <token id=\"t24\"> Alexander </token> <token id=\"t25\"> Rychkov </token> <token id=\"t26\"> <br /> </token> <token id=\"t27\"> <br /> </token> <token id=\"t28\"> Pisky </token> <token id=\"t29\"> - </token> <candidate id=\"c4\" index=30 type=\"location\" info=\"{ &quot;coordinates&quot;: &quot;49.74917;4.60889&quot;, &quot;id&quot;: 6453601, &quot;featureClass&quot;: &quot;A&quot;, &quot;featureCode&quot;: &quot;ADM4&quot;, &quot;countryCode&quot;: &quot;FR&quot; }\" length=\"1\"></candidate> <token id=\"t30\"> This </token> <token id=\"t31\"> frontline </token> <token id=\"t32\"> Ukrainian </token> <token id=\"t33\"> village </token> <token id=\"t34\"> lacks </token> <token id=\"t35\"> gas </token> <token id=\"t36\"> , </token> <token id=\"t37\"> power </token> <token id=\"t38\"> and </token> <token id=\"t39\"> water </token> <token id=\"t40\"> . </token> <token id=\"t41\"> Yet </token> <token id=\"t42\"> with </token> <token id=\"t43\"> barely </token> <token id=\"t44\"> a </token> <token id=\"t45\"> house </token> <token id=\"t46\"> left </token> <token id=\"t47\"> standing </token> <token id=\"t48\"> , </token> <token id=\"t49\"> Pisky </token> <token id=\"t50\"> remains </token> <token id=\"t51\"> a </token> <token id=\"t52\"> daily </token> <token id=\"t53\"> target </token> <token id=\"t54\"> of </token> <token id=\"t55\"> shelling </token> <token id=\"t56\"> , </token> <token id=\"t57\"> despite </token> <token id=\"t58\"> the </token> <token id=\"t59\"> latest </token> <token id=\"t60\"> truce </token> <token id=\"t61\"> with </token> <token id=\"t62\"> pro-Russian </token> <token id=\"t63\"> rebels </token> <token id=\"t64\"> , </token> <token id=\"t65\"> and </token> <candidate id=\"c5\" index=66 type=\"location\" info=\"{ &quot;coordinates&quot;: &quot;50.45466;30.5238&quot;, &quot;id&quot;: 703448, &quot;featureClass&quot;: &quot;P&quot;, &quot;featureCode&quot;: &quot;PPLC&quot;, &quot;countryCode&quot;: &quot;UA&quot; }\" length=\"1\"></candidate> <token id=\"t66\"> Kyiv </token> <token id=\"t67\"> 's </token> <token id=\"t68\"> troops </token> <token id=\"t69\"> are </token> <token id=\"t70\"> digging </token> <token id=\"t71\"> down </token> <token id=\"t72\"> to </token> <token id=\"t73\"> survive </token> <token id=\"t74\"> . </token> <token id=\"t75\"> <br /> </token> <token id=\"t76\"> <br /> </token> <candidate id=\"c6\" index=77 type=\"location\" info=\"{ &quot;coordinates&quot;: &quot;53.80898;-2.35973&quot;, &quot;id&quot;: 7295950, &quot;featureClass&quot;: &quot;A&quot;, &quot;featureCode&quot;: &quot;ADM4&quot;, &quot;countryCode&quot;: &quot;GB&quot; }\" length=\"1\"></candidate> <token id=\"t77\"> Read </token> <token id=\"t78\"> more </token> <token id=\"t79\"> here </token> <token id=\"t80\"> <br /> </token> <token id=\"t81\"> <br /> </token> <token id=\"t82\"> Putin </token> <token id=\"t83\"> <br /> </token> <token id=\"t84\"> <br /> </token> <candidate id=\"c7\" index=85 type=\"location\" info=\"{ &quot;coordinates&quot;: &quot;49.0;32.0&quot;, &quot;id&quot;: 690791, &quot;featureClass&quot;: &quot;A&quot;, &quot;featureCode&quot;: &quot;PCLI&quot;, &quot;countryCode&quot;: &quot;UA&quot; }\" length=\"1\"></candidate> <token id=\"t85\"> Ukraine </token> <token id=\"t86\"> <br /> </token> <token id=\"t87\"> <br /> </token> <candidate id=\"c8\" index=88 type=\"location\" info=\"{ &quot;coordinates&quot;: &quot;60.0;100.0&quot;, &quot;id&quot;: 2017370, &quot;featureClass&quot;: &quot;A&quot;, &quot;featureCode&quot;: &quot;PCLI&quot;, &quot;countryCode&quot;: &quot;RU&quot; }\" length=\"1\"></candidate> <token id=\"t88\"> Russia </token> <token id=\"t89\"> <br /> </token> <token id=\"t90\"> <br /> </token> <candidate id=\"c9\" index=91 type=\"location\" info=\"{ &quot;coordinates&quot;: &quot;60.0;100.0&quot;, &quot;id&quot;: 2017370, &quot;featureClass&quot;: &quot;A&quot;, &quot;featureCode&quot;: &quot;PCLI&quot;, &quot;countryCode&quot;: &quot;RU&quot; }\" length=\"1\"></candidate> <token id=\"t91\"> Russia </token> <token id=\"t92\"> 's </token> <token id=\"t93\"> War </token> <token id=\"t94\"> Against </token> <candidate id=\"c10\" index=95 type=\"location\" info=\"{ &quot;coordinates&quot;: &quot;49.0;32.0&quot;, &quot;id&quot;: 690791, &quot;featureClass&quot;: &quot;A&quot;, &quot;featureCode&quot;: &quot;PCLI&quot;, &quot;countryCode&quot;: &quot;UA&quot; }\" length=\"1\"></candidate> <token id=\"t95\"> Ukraine </token> <token id=\"t96\"> <br /> </token> <token id=\"t97\"> <br /> </token> <token id=\"t98\"> The </token> <candidate id=\"c11\" index=99 type=\"location\" info=\"{ &quot;coordinates&quot;: &quot;50.45466;30.5238&quot;, &quot;id&quot;: 703448, &quot;featureClass&quot;: &quot;P&quot;, &quot;featureCode&quot;: &quot;PPLC&quot;, &quot;countryCode&quot;: &quot;UA&quot; }\" length=\"1\"></candidate> <token id=\"t99\"> Kyiv </token> <token id=\"t100\"> Post </token> <token id=\"t101\"> is </token> <token id=\"t102\"> hosting </token> <token id=\"t103\"> comments </token> <token id=\"t104\"> to </token> <token id=\"t105\"> foster </token> <token id=\"t106\"> lively </token> <token id=\"t107\"> public </token> <token id=\"t108\"> debate </token> <token id=\"t109\"> through </token> <token id=\"t110\"> the </token> <token id=\"t111\"> Disqus </token> <token id=\"t112\"> system </token> <token id=\"t113\"> . </token> <token id=\"t114\"> Criticism </token> <token id=\"t115\"> is </token> <token id=\"t116\"> fine </token> <token id=\"t117\"> , </token> <token id=\"t118\"> but </token> <token id=\"t119\"> stick </token> <token id=\"t120\"> to </token> <token id=\"t121\"> the </token> <token id=\"t122\"> issues </token> <token id=\"t123\"> . </token> <token id=\"t124\"> Comments </token> <token id=\"t125\"> that </token> <token id=\"t126\"> include </token> <token id=\"t127\"> profanity </token> <token id=\"t128\"> or </token> <token id=\"t129\"> personal </token> <token id=\"t130\"> attacks </token> <token id=\"t131\"> will </token> <token id=\"t132\"> be </token> <token id=\"t133\"> removed </token> <token id=\"t134\"> from </token> <token id=\"t135\"> the </token> <token id=\"t136\"> site </token> <token id=\"t137\"> . </token> <token id=\"t138\"> The </token> <candidate id=\"c12\" index=139 type=\"location\" info=\"{ &quot;coordinates&quot;: &quot;50.45466;30.5238&quot;, &quot;id&quot;: 703448, &quot;featureClass&quot;: &quot;P&quot;, &quot;featureCode&quot;: &quot;PPLC&quot;, &quot;countryCode&quot;: &quot;UA&quot; }\" length=\"1\"></candidate> <token id=\"t139\"> Kyiv </token> <token id=\"t140\"> Post </token> <token id=\"t141\"> will </token> <candidate id=\"c13\" index=142 type=\"location\" info=\"{ &quot;coordinates&quot;: &quot;38.49457;43.38323&quot;, &quot;id&quot;: 298117, &quot;featureClass&quot;: &quot;P&quot;, &quot;featureCode&quot;: &quot;PPLA&quot;, &quot;countryCode&quot;: &quot;TR&quot; }\" length=\"1\"></candidate> <token id=\"t142\"> ban </token> <token id=\"t143\"> flagrant </token> <token id=\"t144\"> violators </token> <token id=\"t145\"> . </token> <token id=\"t146\"> If </token> <token id=\"t147\"> you </token> <token id=\"t148\"> think </token> <token id=\"t149\"> that </token> <token id=\"t150\"> a </token> <token id=\"t151\"> comment </token> <token id=\"t152\"> or </token> <token id=\"t153\"> commentator </token> <token id=\"t154\"> should </token> <token id=\"t155\"> be </token> <token id=\"t156\"> banned </token> <token id=\"t157\"> , </token> <token id=\"t158\"> please </token> <token id=\"t159\"> flag </token> <token id=\"t160\"> the </token> <token id=\"t161\"> offending </token> <token id=\"t162\"> material </token> <token id=\"t163\"> . </token> <token id=\"t164\"> <br /> </token> <token id=\"t165\"> Please </token> <token id=\"t166\"> enable </token> <token id=\"t167\"> JavaScript </token> <token id=\"t168\"> to </token> <token id=\"t169\"> view </token> <token id=\"t170\"> the </token> <token id=\"t171\"> comments </token> <token id=\"t172\"> powered </token> <token id=\"t173\"> by </token> <token id=\"t174\"> Disqus </token> <token id=\"t175\"> . </token> <token id=\"t176\"> <br /> </token> <token id=\"t177\"> comments </token> <token id=\"t178\"> powered </token> <token id=\"t179\"> by </token> <token id=\"t180\"> <br /> </token> <token id=\"t181\"> <br /> </token>","publication_date":"2015-06-07","id":227,"title":"Agence France-Presse: Ukraine frontline troops dig down with pig ...","url":"http://www.kyivpost.com/content/ukraine-abroad/agence-france-presse-ukraine-frontline-troops-dig-down-with-pig-named-putin-390506.html","content":"\n Agence France-Presse: Ukraine frontline troops dig down with pig named Putin\n \n \n \n \n \n \n \n \n \n \n \n \n \n A ruined building in Pisky.\n \n © Alexander Rychkov \n \n \n \n \n \n \n \n \n \n \n \n Pisky - This frontline Ukrainian village lacks gas, power and water. Yet with barely a house left standing, Pisky remains a daily target of shelling, despite the latest truce with pro-Russian rebels, and Kyiv's troops are digging down to survive.\n \n \n \n Read more here\n \n \n \n \n \n \n \n \n \n \n \n \n Putin\n \n \n \n Ukraine\n \n \n \n Russia\n \n \n \n Russia's War Against Ukraine\n \n \n \n \n \n \n \n \n \n \nThe Kyiv Post is hosting comments to foster lively public debate through the Disqus system. Criticism is fine, but stick to the issues. Comments that include profanity or personal attacks will be removed from the site. The Kyiv Post will ban flagrant violators. If you think that a comment or commentator should be banned, please flag the offending material.\nPlease enable JavaScript to view the comments powered by Disqus.\ncomments powered by \n \n \n \n \n ","candidateLabels":[]}
