# Supplementary material for: Web monitoring of emerging animal infectious diseases integrated in the French Animal Health Epidemic Intelligence System
Source: PLoS One. 2018 Aug 3;13(8):e0199960. doi: 10.1371/journal.pone.0199960 (PMC6075742; doi:10.1371/journal.pone.0199960)
Supplement: S1 Dataset — Dataset of news reports in English language used to evaluate and train the information extraction module of PADI-web (http://epia.clermont.inra.fr/vsi). This dataset is composed of 532 news reports (in JSON), with information about the report itself (publication date, title, content, url), as well as processing information related to the information extraction process (candidates for extraction information, correct or incorrect labels for each candidate). The named entity candidates (locations, diseases, hosts, dates, number of cases) are manually labelled in each article. Data are shared under a CC BY license and are freely available for download at: https://dataverse.cirad.fr/dataset.xhtml?persistentId=doi:10.18167/DVN1/KMTIFG. (GZ) [file pone.0199960.s001.gz › articles/209.json]

{"reports":[17895,17898,17988],"tagged_content":"<token id=\"t0\"> <br /> </token> <token id=\"t1\"> <br /> </token> <candidate id=\"c1\" index=2 type=\"location\" info=\"{ &quot;coordinates&quot;: &quot;-22.55941;17.08323&quot;, &quot;id&quot;: 3352136, &quot;featureClass&quot;: &quot;P&quot;, &quot;featureCode&quot;: &quot;PPLC&quot;, &quot;countryCode&quot;: &quot;NA&quot; }\" length=\"1\"></candidate> <candidate id=\"c2\" index=2 type=\"location\" info=\"{ &quot;coordinates&quot;: &quot;-22.75;17.08333&quot;, &quot;id&quot;: 3352137, &quot;featureClass&quot;: &quot;A&quot;, &quot;featureCode&quot;: &quot;ADM1&quot;, &quot;countryCode&quot;: &quot;NA&quot; }\" length=\"1\"></candidate> <token id=\"t2\"> Windhoek </token> <token id=\"t3\"> <br /> </token> <token id=\"t4\"> While </token> <token id=\"t5\"> Cabinet </token> <token id=\"t6\"> has </token> <token id=\"t7\"> approved </token> <token id=\"t8\"> N$ </token> <candidate id=\"c3\" index=9 type=\"number\" info=\"null\" length=\"1\"></candidate> <token id=\"t9\"> 157 </token> <candidate id=\"c4\" index=10 type=\"number\" info=\"null\" length=\"1\"></candidate> <token id=\"t10\"> million </token> <token id=\"t11\"> for </token> <token id=\"t12\"> the </token> <token id=\"t13\"> immediate </token> <token id=\"t14\"> needs </token> <token id=\"t15\"> to </token> <token id=\"t16\"> combat </token> <candidate id=\"c5\" index=17 type=\"disease\" info=\"null\" length=\"2\"></candidate> <token id=\"t17\"> foot-and-mouth </token> <token id=\"t18\"> disease </token> <token id=\"t19\"> ( </token> <candidate id=\"c6\" index=20 type=\"disease\" info=\"null\" length=\"1\"></candidate> <token id=\"t20\"> FMD </token> <token id=\"t21\"> ) </token> <token id=\"t22\"> in </token> <token id=\"t23\"> the </token> <token id=\"t24\"> northern </token> <token id=\"t25\"> communal </token> <token id=\"t26\"> areas </token> <token id=\"t27\"> ( </token> <token id=\"t28\"> NCAs </token> <token id=\"t29\"> ) </token> <token id=\"t30\"> , </token> <token id=\"t31\"> the </token> <token id=\"t32\"> government </token> <token id=\"t33\"> will </token> <token id=\"t34\"> eventually </token> <token id=\"t35\"> spend </token> <token id=\"t36\"> more </token> <token id=\"t37\"> than </token> <token id=\"t38\"> N$ </token> <candidate id=\"c7\" index=39 type=\"number\" info=\"null\" length=\"1\"></candidate> <token id=\"t39\"> 208 </token> <candidate id=\"c8\" index=40 type=\"number\" info=\"null\" length=\"1\"></candidate> <token id=\"t40\"> million </token> <token id=\"t41\"> to </token> <token id=\"t42\"> eradicate </token> <token id=\"t43\"> the </token> <token id=\"t44\"> most </token> <token id=\"t45\"> feared </token> <token id=\"t46\"> animal </token> <token id=\"t47\"> disease </token> <token id=\"t48\"> once </token> <token id=\"t49\"> and </token> <token id=\"t50\"> for </token> <token id=\"t51\"> all </token> <token id=\"t52\"> . </token> <token id=\"t53\"> <br /> </token> <token id=\"t54\"> The </token> <token id=\"t55\"> additional </token> <token id=\"t56\"> N$ </token> <candidate id=\"c9\" index=57 type=\"number\" info=\"null\" length=\"1\"></candidate> <token id=\"t57\"> 51.3 </token> <candidate id=\"c10\" index=58 type=\"number\" info=\"null\" length=\"1\"></candidate> <token id=\"t58\"> million </token> <token id=\"t59\"> will </token> <token id=\"t60\"> be </token> <token id=\"t61\"> made </token> <token id=\"t62\"> available </token> <token id=\"t63\"> in </token> <token id=\"t64\"> the </token> <token id=\"t65\"> next </token> <candidate id=\"c11\" index=66 type=\"number\" info=\"null\" length=\"1\"></candidate> <token id=\"t66\"> two </token> <token id=\"t67\"> financial </token> <token id=\"t68\"> years </token> <token id=\"t69\"> to </token> <token id=\"t70\"> erect </token> <token id=\"t71\"> animal </token> <token id=\"t72\"> control </token> <token id=\"t73\"> fences </token> <token id=\"t74\"> between </token> <candidate id=\"c12\" index=75 type=\"location\" info=\"{ &quot;coordinates&quot;: &quot;-22.0;17.0&quot;, &quot;id&quot;: 3355338, &quot;featureClass&quot;: &quot;A&quot;, &quot;featureCode&quot;: &quot;PCLI&quot;, &quot;countryCode&quot;: &quot;NA&quot; }\" length=\"1\"></candidate> <token id=\"t75\"> Namibia </token> <token id=\"t76\"> and </token> <candidate id=\"c13\" index=77 type=\"location\" info=\"{ &quot;coordinates&quot;: &quot;-12.5;18.5&quot;, &quot;id&quot;: 3351879, &quot;featureClass&quot;: &quot;A&quot;, &quot;featureCode&quot;: &quot;PCLI&quot;, &quot;countryCode&quot;: &quot;AO&quot; }\" length=\"1\"></candidate> <token id=\"t77\"> Angola </token> <token id=\"t78\"> and </token> <token id=\"t79\"> eventually </token> <token id=\"t80\"> also </token> <candidate id=\"c14\" index=81 type=\"location\" info=\"{ &quot;coordinates&quot;: &quot;-22.0;24.0&quot;, &quot;id&quot;: 933860, &quot;featureClass&quot;: &quot;A&quot;, &quot;featureCode&quot;: &quot;PCLI&quot;, &quot;countryCode&quot;: &quot;BW&quot; }\" length=\"1\"></candidate> <token id=\"t81\"> Botswana </token> <token id=\"t82\"> . </token> <token id=\"t83\"> <br /> </token> <token id=\"t84\"> The </token> <token id=\"t85\"> lack </token> <token id=\"t86\"> of </token> <token id=\"t87\"> control </token> <token id=\"t88\"> fences </token> <token id=\"t89\"> has </token> <token id=\"t90\"> been </token> <token id=\"t91\"> the </token> <token id=\"t92\"> biggest </token> <token id=\"t93\"> bone </token> <token id=\"t94\"> of </token> <token id=\"t95\"> contention </token> <token id=\"t96\"> in </token> <candidate id=\"c15\" index=97 type=\"location\" info=\"{ &quot;coordinates&quot;: &quot;-22.0;17.0&quot;, &quot;id&quot;: 3355338, &quot;featureClass&quot;: &quot;A&quot;, &quot;featureCode&quot;: &quot;PCLI&quot;, &quot;countryCode&quot;: &quot;NA&quot; }\" length=\"1\"></candidate> <token id=\"t97\"> Namibia </token> <token id=\"t98\"> 's </token> <token id=\"t99\"> fifty-year </token> <token id=\"t100\"> battle </token> <token id=\"t101\"> against </token> <candidate id=\"c16\" index=102 type=\"disease\" info=\"null\" length=\"1\"></candidate> <token id=\"t102\"> FMD </token> <token id=\"t103\"> and </token> <token id=\"t104\"> Cabinet </token> <candidate id=\"c17\" index=105 type=\"date\" info=\"PRESENT_REF\" length=\"1\"></candidate> <token id=\"t105\"> now </token> <token id=\"t106\"> feels </token> <token id=\"t107\"> erecting </token> <token id=\"t108\"> such </token> <token id=\"t109\"> fences </token> <token id=\"t110\"> is </token> <token id=\"t111\"> the </token> <token id=\"t112\"> only </token> <token id=\"t113\"> lasting </token> <token id=\"t114\"> solution </token> <token id=\"t115\"> to </token> <token id=\"t116\"> eradicate </token> <candidate id=\"c18\" index=117 type=\"disease\" info=\"null\" length=\"1\"></candidate> <token id=\"t117\"> FMD </token> <token id=\"t118\"> . </token> <token id=\"t119\"> <br /> </token> <token id=\"t120\"> The </token> <token id=\"t121\"> importance </token> <token id=\"t122\"> of </token> <token id=\"t123\"> animal </token> <token id=\"t124\"> control </token> <token id=\"t125\"> fences </token> <token id=\"t126\"> was </token> <token id=\"t127\"> once </token> <token id=\"t128\"> again </token> <token id=\"t129\"> underlined </token> <token id=\"t130\"> by </token> <token id=\"t131\"> the </token> <token id=\"t132\"> fact </token> <token id=\"t133\"> the </token> <token id=\"t134\"> latest </token> <token id=\"t135\"> outbreaks </token> <token id=\"t136\"> in </token> <token id=\"t137\"> the </token> <token id=\"t138\"> NCAs </token> <token id=\"t139\"> all </token> <token id=\"t140\"> have </token> <token id=\"t141\"> their </token> <token id=\"t142\"> origin </token> <token id=\"t143\"> in </token> <candidate id=\"c19\" index=144 type=\"host\" info=\"null\" length=\"1\"></candidate> <token id=\"t144\"> cattle </token> <token id=\"t145\"> razed </token> <token id=\"t146\"> in </token> <candidate id=\"c20\" index=147 type=\"location\" info=\"{ &quot;coordinates&quot;: &quot;-12.5;18.5&quot;, &quot;id&quot;: 3351879, &quot;featureClass&quot;: &quot;A&quot;, &quot;featureCode&quot;: &quot;PCLI&quot;, &quot;countryCode&quot;: &quot;AO&quot; }\" length=\"1\"></candidate> <token id=\"t147\"> Angola </token> <token id=\"t148\"> -- </token> <token id=\"t149\"> or </token> <candidate id=\"c21\" index=150 type=\"host\" info=\"null\" length=\"1\"></candidate> <token id=\"t150\"> cattle </token> <token id=\"t151\"> that </token> <token id=\"t152\"> came </token> <token id=\"t153\"> into </token> <token id=\"t154\"> contact </token> <token id=\"t155\"> with </token> <token id=\"t156\"> such </token> <candidate id=\"c22\" index=157 type=\"host\" info=\"null\" length=\"1\"></candidate> <token id=\"t157\"> cattle </token> <token id=\"t158\"> . </token> <token id=\"t159\"> <br /> </token> <token id=\"t160\"> Cabinet </token> <token id=\"t161\"> has </token> <candidate id=\"c23\" index=162 type=\"date\" info=\"PRESENT_REF\" length=\"1\"></candidate> <token id=\"t162\"> now </token> <token id=\"t163\"> ordered </token> <token id=\"t164\"> that </token> <token id=\"t165\"> a </token> <token id=\"t166\"> permanent </token> <token id=\"t167\"> and </token> <token id=\"t168\"> lasting </token> <token id=\"t169\"> solution </token> <token id=\"t170\"> to </token> <token id=\"t171\"> control </token> <token id=\"t172\"> the </token> <token id=\"t173\"> outbreak </token> <token id=\"t174\"> of </token> <token id=\"t175\"> animal </token> <token id=\"t176\"> diseases </token> <token id=\"t177\"> in </token> <token id=\"t178\"> the </token> <token id=\"t179\"> NCAs </token> <token id=\"t180\"> is </token> <token id=\"t181\"> the </token> <token id=\"t182\"> erection </token> <token id=\"t183\"> of </token> <token id=\"t184\"> livestock </token> <token id=\"t185\"> fences </token> <token id=\"t186\"> between </token> <candidate id=\"c24\" index=187 type=\"location\" info=\"{ &quot;coordinates&quot;: &quot;-22.0;17.0&quot;, &quot;id&quot;: 3355338, &quot;featureClass&quot;: &quot;A&quot;, &quot;featureCode&quot;: &quot;PCLI&quot;, &quot;countryCode&quot;: &quot;NA&quot; }\" length=\"1\"></candidate> <token id=\"t187\"> Namibia </token> <token id=\"t188\"> and </token> <candidate id=\"c25\" index=189 type=\"location\" info=\"{ &quot;coordinates&quot;: &quot;-12.5;18.5&quot;, &quot;id&quot;: 3351879, &quot;featureClass&quot;: &quot;A&quot;, &quot;featureCode&quot;: &quot;PCLI&quot;, &quot;countryCode&quot;: &quot;AO&quot; }\" length=\"1\"></candidate> <token id=\"t189\"> Angola </token> <token id=\"t190\"> , </token> <token id=\"t191\"> which </token> <token id=\"t192\"> will </token> <token id=\"t193\"> control </token> <token id=\"t194\"> the </token> <token id=\"t195\"> movement </token> <token id=\"t196\"> of </token> <token id=\"t197\"> animals </token> <token id=\"t198\"> and </token> <token id=\"t199\"> allow </token> <token id=\"t200\"> for </token> <token id=\"t201\"> designated </token> <token id=\"t202\"> veterinary </token> <token id=\"t203\"> control </token> <token id=\"t204\"> points </token> <token id=\"t205\"> where </token> <token id=\"t206\"> such </token> <token id=\"t207\"> animals </token> <token id=\"t208\"> can </token> <token id=\"t209\"> and </token> <token id=\"t210\"> must </token> <token id=\"t211\"> be </token> <token id=\"t212\"> allowed </token> <token id=\"t213\"> to </token> <token id=\"t214\"> move </token> <token id=\"t215\"> strictly </token> <token id=\"t216\"> under </token> <token id=\"t217\"> control </token> <token id=\"t218\"> . </token> <token id=\"t219\"> <br /> </token> <token id=\"t220\"> When </token> <token id=\"t221\"> announcing </token> <token id=\"t222\"> Cabinet </token> <token id=\"t223\"> 's </token> <token id=\"t224\"> all-out </token> <token id=\"t225\"> war </token> <token id=\"t226\"> against </token> <candidate id=\"c26\" index=227 type=\"disease\" info=\"null\" length=\"1\"></candidate> <token id=\"t227\"> FMD </token> <candidate id=\"c27\" index=228 type=\"date\" info=\"2015-W22\" length=\"2\"></candidate> <token id=\"t228\"> this </token> <token id=\"t229\"> week </token> <token id=\"t230\"> , </token> <token id=\"t231\"> Minister </token> <token id=\"t232\"> of </token> <token id=\"t233\"> Agriculture </token> <token id=\"t234\"> , </token> <token id=\"t235\"> Water </token> <token id=\"t236\"> and </token> <token id=\"t237\"> Forestry </token> <token id=\"t238\"> John </token> <token id=\"t239\"> Mutorwa </token> <token id=\"t240\"> said </token> <token id=\"t241\"> after </token> <token id=\"t242\"> the </token> <token id=\"t243\"> erection </token> <token id=\"t244\"> of </token> <token id=\"t245\"> such </token> <token id=\"t246\"> control </token> <token id=\"t247\"> fences </token> <token id=\"t248\"> , </token> <token id=\"t249\"> the </token> <token id=\"t250\"> continuous </token> <token id=\"t251\"> vaccination </token> <token id=\"t252\"> of </token> <token id=\"t253\"> animals </token> <token id=\"t254\"> within </token> <token id=\"t255\"> the </token> <token id=\"t256\"> borders </token> <token id=\"t257\"> of </token> <candidate id=\"c28\" index=258 type=\"location\" info=\"{ &quot;coordinates&quot;: &quot;-22.0;17.0&quot;, &quot;id&quot;: 3355338, &quot;featureClass&quot;: &quot;A&quot;, &quot;featureCode&quot;: &quot;PCLI&quot;, &quot;countryCode&quot;: &quot;NA&quot; }\" length=\"1\"></candidate> <token id=\"t258\"> Namibia </token> <token id=\"t259\"> should </token> <token id=\"t260\"> eventually </token> <token id=\"t261\"> ensure </token> <token id=\"t262\"> the </token> <token id=\"t263\"> eradication </token> <token id=\"t264\"> of </token> <token id=\"t265\"> animal </token> <token id=\"t266\"> diseases </token> <token id=\"t267\"> . </token> <token id=\"t268\"> <br /> </token> <candidate id=\"c29\" index=269 type=\"location\" info=\"{ &quot;coordinates&quot;: &quot;49.74917;4.60889&quot;, &quot;id&quot;: 6453601, &quot;featureClass&quot;: &quot;A&quot;, &quot;featureCode&quot;: &quot;ADM4&quot;, &quot;countryCode&quot;: &quot;FR&quot; }\" length=\"1\"></candidate> <token id=\"t269\"> This </token> <token id=\"t270\"> will </token> <token id=\"t271\"> be </token> <token id=\"t272\"> done </token> <token id=\"t273\"> with </token> <token id=\"t274\"> the </token> <token id=\"t275\"> necessary </token> <token id=\"t276\"> consultations </token> <token id=\"t277\"> between </token> <token id=\"t278\"> the </token> <token id=\"t279\"> Namibian </token> <token id=\"t280\"> and </token> <token id=\"t281\"> Angolan </token> <token id=\"t282\"> authorities </token> <token id=\"t283\"> since </token> <token id=\"t284\"> a </token> <token id=\"t285\"> memorandum </token> <token id=\"t286\"> of </token> <token id=\"t287\"> understanding </token> <token id=\"t288\"> ( </token> <token id=\"t289\"> MoU </token> <token id=\"t290\"> ) </token> <token id=\"t291\"> regarding </token> <token id=\"t292\"> the </token> <token id=\"t293\"> situation </token> <token id=\"t294\"> was </token> <token id=\"t295\"> already </token> <token id=\"t296\"> signed </token> <candidate id=\"c30\" index=297 type=\"number\" info=\"null\" length=\"1\"></candidate> <candidate id=\"c31\" index=297 type=\"date\" info=\"2013\" length=\"3\"></candidate> <token id=\"t297\"> two </token> <token id=\"t298\"> years </token> <token id=\"t299\"> ago </token> <token id=\"t300\"> . </token> <token id=\"t301\"> <br /> </token> <token id=\"t302\"> The </token> <token id=\"t303\"> most </token> <token id=\"t304\"> urgent </token> <token id=\"t305\"> intervention </token> <token id=\"t306\"> for </token> <candidate id=\"c32\" index=307 type=\"date\" info=\"PRESENT_REF\" length=\"1\"></candidate> <token id=\"t307\"> now </token> <token id=\"t308\"> is </token> <token id=\"t309\"> the </token> <token id=\"t310\"> vaccination </token> <token id=\"t311\"> of </token> <token id=\"t312\"> all </token> <candidate id=\"c33\" index=313 type=\"number\" info=\"null\" length=\"1\"></candidate> <token id=\"t313\"> 1.2 </token> <candidate id=\"c34\" index=314 type=\"number\" info=\"null\" length=\"1\"></candidate> <token id=\"t314\"> million </token> <candidate id=\"c35\" index=315 type=\"host\" info=\"null\" length=\"1\"></candidate> <token id=\"t315\"> cattle </token> <token id=\"t316\"> within </token> <token id=\"t317\"> the </token> <token id=\"t318\"> containment </token> <token id=\"t319\"> area </token> <token id=\"t320\"> . </token> <token id=\"t321\"> Half </token> <token id=\"t322\"> a </token> <candidate id=\"c36\" index=323 type=\"number\" info=\"null\" length=\"1\"></candidate> <token id=\"t323\"> million </token> <token id=\"t324\"> doses </token> <token id=\"t325\"> of </token> <token id=\"t326\"> vaccine </token> <token id=\"t327\"> arrived </token> <token id=\"t328\"> from </token> <candidate id=\"c37\" index=329 type=\"location\" info=\"{ &quot;coordinates&quot;: &quot;-22.0;24.0&quot;, &quot;id&quot;: 933860, &quot;featureClass&quot;: &quot;A&quot;, &quot;featureCode&quot;: &quot;PCLI&quot;, &quot;countryCode&quot;: &quot;BW&quot; }\" length=\"1\"></candidate> <token id=\"t329\"> Botswana </token> <candidate id=\"c38\" index=330 type=\"date\" info=\"2015-05-28\" length=\"1\"></candidate> <token id=\"t330\"> yesterday </token> <token id=\"t331\"> to </token> <token id=\"t332\"> start </token> <token id=\"t333\"> the </token> <token id=\"t334\"> process </token> <token id=\"t335\"> . </token> <token id=\"t336\"> The </token> <token id=\"t337\"> outbreaks </token> <token id=\"t338\"> occurred </token> <token id=\"t339\"> in </token> <token id=\"t340\"> the </token> <candidate id=\"c39\" index=341 type=\"location\" info=\"{ &quot;coordinates&quot;: &quot;-17.58333;16.75&quot;, &quot;id&quot;: 3371203, &quot;featureClass&quot;: &quot;A&quot;, &quot;featureCode&quot;: &quot;ADM1&quot;, &quot;countryCode&quot;: &quot;NA&quot; }\" length=\"1\"></candidate> <token id=\"t341\"> Ohangwena </token> <token id=\"t342\"> and </token> <candidate id=\"c40\" index=343 type=\"location\" info=\"{ &quot;coordinates&quot;: &quot;-18.5;17.08333&quot;, &quot;id&quot;: 3371208, &quot;featureClass&quot;: &quot;A&quot;, &quot;featureCode&quot;: &quot;ADM1&quot;, &quot;countryCode&quot;: &quot;NA&quot; }\" length=\"1\"></candidate> <token id=\"t343\"> Oshikoto </token> <token id=\"t344\"> regions </token> <token id=\"t345\"> on </token> <candidate id=\"c41\" index=346 type=\"location\" info=\"{ &quot;coordinates&quot;: &quot;21.38471;102.72594&quot;, &quot;id&quot;: 1904828, &quot;featureClass&quot;: &quot;A&quot;, &quot;featureCode&quot;: &quot;ADM2&quot;, &quot;countryCode&quot;: &quot;LA&quot; }\" length=\"1\"></candidate> <candidate id=\"c42\" index=346 type=\"date\" info=\"2015-05-12\" length=\"2\"></candidate> <token id=\"t346\"> May </token> <candidate id=\"c43\" index=347 type=\"number\" info=\"null\" length=\"1\"></candidate> <token id=\"t347\"> 12 </token> <token id=\"t348\"> and </token> <candidate id=\"c44\" index=349 type=\"number\" info=\"null\" length=\"1\"></candidate> <candidate id=\"c45\" index=349 type=\"date\" info=\"2015-05-13\" length=\"1\"></candidate> <token id=\"t349\"> 13 </token> <token id=\"t350\"> . </token> <token id=\"t351\"> A </token> <token id=\"t352\"> total </token> <token id=\"t353\"> clampdown </token> <token id=\"t354\"> on </token> <token id=\"t355\"> animals </token> <token id=\"t356\"> and </token> <token id=\"t357\"> animal </token> <token id=\"t358\"> products </token> <token id=\"t359\"> from </token> <token id=\"t360\"> the </token> <token id=\"t361\"> NCAs </token> <token id=\"t362\"> was </token> <token id=\"t363\"> ordered </token> <candidate id=\"c46\" index=364 type=\"date\" info=\"2015-W21\" length=\"2\"></candidate> <token id=\"t364\"> last </token> <token id=\"t365\"> week </token> <token id=\"t366\"> as </token> <token id=\"t367\"> a </token> <token id=\"t368\"> result </token> <token id=\"t369\"> of </token> <token id=\"t370\"> the </token> <token id=\"t371\"> outbreak </token> <token id=\"t372\"> , </token> <token id=\"t373\"> which </token> <token id=\"t374\"> has </token> <token id=\"t375\"> since </token> <token id=\"t376\"> spread </token> <token id=\"t377\"> rapidly </token> <token id=\"t378\"> westwards </token> <token id=\"t379\"> , </token> <token id=\"t380\"> while </token> <token id=\"t381\"> roadblocks </token> <token id=\"t382\"> have </token> <token id=\"t383\"> been </token> <token id=\"t384\"> set </token> <token id=\"t385\"> up </token> <token id=\"t386\"> at </token> <token id=\"t387\"> strategic </token> <token id=\"t388\"> points </token> <token id=\"t389\"> where </token> <token id=\"t390\"> cars </token> <token id=\"t391\"> are </token> <token id=\"t392\"> being </token> <token id=\"t393\"> sprayed </token> <token id=\"t394\"> and </token> <token id=\"t395\"> disinfected </token> <token id=\"t396\"> . </token> <token id=\"t397\"> <br /> </token> <token id=\"t398\"> The </token> <token id=\"t399\"> movement </token> <token id=\"t400\"> of </token> <token id=\"t401\"> animals </token> <token id=\"t402\"> from </token> <token id=\"t403\"> south </token> <token id=\"t404\"> of </token> <token id=\"t405\"> the </token> <token id=\"t406\"> veterinary </token> <token id=\"t407\"> cordon </token> <token id=\"t408\"> fence </token> <token id=\"t409\"> to </token> <token id=\"t410\"> the </token> <token id=\"t411\"> NCAs </token> <token id=\"t412\"> have </token> <token id=\"t413\"> also </token> <token id=\"t414\"> been </token> <token id=\"t415\"> suspended </token> <token id=\"t416\"> as </token> <token id=\"t417\"> well </token> <token id=\"t418\"> as </token> <token id=\"t419\"> movement </token> <token id=\"t420\"> of </token> <token id=\"t421\"> animals </token> <token id=\"t422\"> across </token> <token id=\"t423\"> the </token> <token id=\"t424\"> Namibian/Angolan </token> <token id=\"t425\"> border </token> <token id=\"t426\"> . </token> <token id=\"t427\"> <br /> </token> <token id=\"t428\"> <br /> </token>","publication_date":"2015-05-29","id":209,"title":"N$51.3 m for FMD control fences","url":"https://www.newera.com.na/2015/05/29/n51-3-fmd-control-fences/","content":"&#13;\n\t&#13;\n\tWindhoek\nWhile Cabinet has approved N$157 million for the immediate needs to combat foot-and-mouth disease (FMD) in the northern communal areas (NCAs), the government will eventually spend more than N$208 million to eradicate the most feared animal disease once and for all.\nThe additional N$51.3 million will be made available in the next two financial years to erect animal control fences between Namibia and Angola and eventually also Botswana.\nThe lack of control fences has been the biggest bone of contention in Namibia’s fifty-year battle against FMD and Cabinet now feels erecting such fences is the only lasting solution to eradicate FMD.\nThe importance of animal control fences was once again underlined by the fact the latest outbreaks in the NCAs all have their origin in cattle razed in Angola – or cattle that came into contact with such cattle.\nCabinet has now ordered that a permanent and lasting solution to control the outbreak of animal diseases in the NCAs is the erection of livestock fences between Namibia and Angola, which will control the movement of animals and allow for designated veterinary control points where such animals can and must be allowed to move strictly under control.\nWhen announcing Cabinet’s all-out war against FMD this week, Minister of Agriculture, Water and Forestry John Mutorwa said after the erection of such control fences, the continuous vaccination of animals within the borders of Namibia should eventually ensure the eradication of animal diseases.\nThis will be done with the necessary consultations between the Namibian and Angolan authorities since a memorandum of understanding (MoU) regarding the situation was already signed two years ago. \nThe most urgent intervention for now is the vaccination of all 1.2 million cattle within the containment area. Half a million doses of vaccine arrived from Botswana yesterday to start the process. The outbreaks occurred in the Ohangwena and Oshikoto regions on May 12 and 13. A total clampdown on animals and animal products from the NCAs was ordered last week as a result of the outbreak, which has since spread rapidly westwards, while roadblocks have been set up at strategic points where cars are being sprayed and disinfected. \nThe movement of animals from south of the veterinary cordon fence to the NCAs have also been suspended as well as movement of animals across the Namibian/Angolan border.\n&#13;\n\t&#13;\n\t&#13;\n\t","candidateLabels":[]}
