# Supplementary material for: Web monitoring of emerging animal infectious diseases integrated in the French Animal Health Epidemic Intelligence System
Source: PLoS One. 2018 Aug 3;13(8):e0199960. doi: 10.1371/journal.pone.0199960 (PMC6075742; doi:10.1371/journal.pone.0199960)
Supplement: S1 Dataset — Dataset of news reports in English language used to evaluate and train the information extraction module of PADI-web (http://epia.clermont.inra.fr/vsi). This dataset is composed of 532 news reports (in JSON), with information about the report itself (publication date, title, content, url), as well as processing information related to the information extraction process (candidates for extraction information, correct or incorrect labels for each candidate). The named entity candidates (locations, diseases, hosts, dates, number of cases) are manually labelled in each article. Data are shared under a CC BY license and are freely available for download at: https://dataverse.cirad.fr/dataset.xhtml?persistentId=doi:10.18167/DVN1/KMTIFG. (GZ) [file pone.0199960.s001.gz › articles/16.json]

{"reports":[17290,17311,17348,17435,17460,17517,17579,17638,17702,17751,17790,17837,17888,17954,18012,18082,18127,18196,18249,18318,18371,18448,18511,18526,18652,18708,18741,18783,18842,18904,18957,19016,19057,19097,19177,19215,19284,19350,19383,19428],"tagged_content":"<candidate id=\"c1\" index=0 type=\"disease\" info=\"null\" length=\"3\"></candidate> <token id=\"t0\"> African </token> <candidate id=\"c2\" index=1 type=\"host\" info=\"null\" length=\"1\"></candidate> <token id=\"t1\"> swine </token> <token id=\"t2\"> fever </token> <token id=\"t3\"> prevention </token> <token id=\"t4\"> measures </token> <token id=\"t5\"> are </token> <token id=\"t6\"> beginning </token> <token id=\"t7\"> to </token> <token id=\"t8\"> show </token> <token id=\"t9\"> effects </token> <token id=\"t10\"> , </token> <token id=\"t11\"> the </token> <token id=\"t12\"> head </token> <token id=\"t13\"> of </token> <token id=\"t14\"> the </token> <token id=\"t15\"> Food </token> <token id=\"t16\"> and </token> <token id=\"t17\"> Veterinary </token> <token id=\"t18\"> Service </token> <token id=\"t19\"> in </token> <candidate id=\"c3\" index=20 type=\"location\" info=\"{ &quot;coordinates&quot;: &quot;57.0;25.0&quot;, &quot;id&quot;: 458258, &quot;featureClass&quot;: &quot;A&quot;, &quot;featureCode&quot;: &quot;PCLI&quot;, &quot;countryCode&quot;: &quot;LV&quot; }\" length=\"1\"></candidate> <token id=\"t20\"> Latvia </token> <token id=\"t21\"> ( </token> <token id=\"t22\"> FVS </token> <token id=\"t23\"> ) </token> <token id=\"t24\"> Maris </token> <token id=\"t25\"> Balodis </token> <token id=\"t26\"> said </token> <token id=\"t27\"> in </token> <token id=\"t28\"> an </token> <token id=\"t29\"> interview </token> <token id=\"t30\"> with </token> <token id=\"t31\"> Latvian </token> <token id=\"t32\"> Radio </token> <token id=\"t33\"> , </token> <token id=\"t34\"> cites </token> <token id=\"t35\"> LETA/Nozare </token> <token id=\"t36\"> . </token> <token id=\"t37\"> lv </token> <token id=\"t38\"> . </token> <token id=\"t39\"> <br /> </token> <token id=\"t40\"> <br /> </token> <token id=\"t41\"> He </token> <token id=\"t42\"> explained </token> <token id=\"t43\"> that </token> <token id=\"t44\"> the </token> <token id=\"t45\"> domestic </token> <candidate id=\"c4\" index=46 type=\"host\" info=\"null\" length=\"1\"></candidate> <token id=\"t46\"> pigs </token> <token id=\"t47\"> <br /> </token> <token id=\"t48\"> have </token> <token id=\"t49\"> remained </token> <token id=\"t50\"> safe </token> <token id=\"t51\"> from </token> <token id=\"t52\"> the </token> <token id=\"t53\"> virus </token> <token id=\"t54\"> for </token> <token id=\"t55\"> about </token> <candidate id=\"c5\" index=56 type=\"number\" info=\"null\" length=\"1\"></candidate> <token id=\"t56\"> 1.5 </token> <token id=\"t57\"> weeks </token> <token id=\"t58\"> straight </token> <token id=\"t59\"> . </token> <token id=\"t60\"> Unfortunately </token> <token id=\"t61\"> , </token> <token id=\"t62\"> <br /> </token> <token id=\"t63\"> the </token> <token id=\"t64\"> disease </token> <token id=\"t65\"> continues </token> <token id=\"t66\"> slowly </token> <token id=\"t67\"> spreading </token> <token id=\"t68\"> infecting </token> <token id=\"t69\"> the </token> <candidate id=\"c6\" index=70 type=\"host\" info=\"null\" length=\"2\"></candidate> <token id=\"t70\"> wild </token> <candidate id=\"c7\" index=71 type=\"host\" info=\"null\" length=\"1\"></candidate> <token id=\"t71\"> boars </token> <token id=\"t72\"> . </token> <token id=\"t73\"> Every </token> <token id=\"t74\"> week </token> <token id=\"t75\"> , </token> <token id=\"t76\"> <br /> </token> <token id=\"t77\"> the </token> <token id=\"t78\"> disease </token> <token id=\"t79\"> is </token> <token id=\"t80\"> found </token> <token id=\"t81\"> in </token> <candidate id=\"c8\" index=82 type=\"number\" info=\"null\" length=\"1\"></candidate> <token id=\"t82\"> five </token> <token id=\"t83\"> to </token> <candidate id=\"c9\" index=84 type=\"number\" info=\"null\" length=\"1\"></candidate> <token id=\"t84\"> nine </token> <candidate id=\"c10\" index=85 type=\"host\" info=\"null\" length=\"2\"></candidate> <token id=\"t85\"> wild </token> <candidate id=\"c11\" index=86 type=\"host\" info=\"null\" length=\"1\"></candidate> <token id=\"t86\"> boars </token> <token id=\"t87\"> , </token> <token id=\"t88\"> however </token> <token id=\"t89\"> , </token> <token id=\"t90\"> it </token> <token id=\"t91\"> happens </token> <token id=\"t92\"> within </token> <token id=\"t93\"> <br /> </token> <token id=\"t94\"> territories </token> <token id=\"t95\"> where </token> <token id=\"t96\"> the </token> <token id=\"t97\"> disease </token> <token id=\"t98\"> was </token> <token id=\"t99\"> previously </token> <token id=\"t100\"> detected </token> <token id=\"t101\"> . </token> <token id=\"t102\"> <br /> </token> <token id=\"t103\"> <br /> </token> <token id=\"t104\"> <br /> </token> <token id=\"t105\"> <br /> </token> <token id=\"t106\"> Balodis </token> <token id=\"t107\"> stressed </token> <token id=\"t108\"> that </token> <token id=\"t109\"> it </token> <token id=\"t110\"> is </token> <token id=\"t111\"> <br /> </token> <candidate id=\"c12\" index=112 type=\"date\" info=\"PRESENT_REF\" length=\"1\"></candidate> <token id=\"t112\"> currently </token> <token id=\"t113\"> pointless </token> <token id=\"t114\"> to </token> <token id=\"t115\"> talk </token> <token id=\"t116\"> about </token> <token id=\"t117\"> a </token> <token id=\"t118\"> complete </token> <token id=\"t119\"> elimination </token> <token id=\"t120\"> of </token> <token id=\"t121\"> African </token> <candidate id=\"c13\" index=122 type=\"host\" info=\"null\" length=\"1\"></candidate> <token id=\"t122\"> swine </token> <token id=\"t123\"> <br /> </token> <token id=\"t124\"> fever </token> <token id=\"t125\"> . </token> <token id=\"t126\"> The </token> <token id=\"t127\"> risk </token> <token id=\"t128\"> is </token> <token id=\"t129\"> still </token> <token id=\"t130\"> high </token> <token id=\"t131\"> that </token> <token id=\"t132\"> the </token> <token id=\"t133\"> disease </token> <token id=\"t134\"> will </token> <token id=\"t135\"> continue </token> <token id=\"t136\"> spreading </token> <token id=\"t137\"> in </token> <token id=\"t138\"> <br /> </token> <candidate id=\"c14\" index=139 type=\"location\" info=\"{ &quot;coordinates&quot;: &quot;57.0;25.0&quot;, &quot;id&quot;: 458258, &quot;featureClass&quot;: &quot;A&quot;, &quot;featureCode&quot;: &quot;PCLI&quot;, &quot;countryCode&quot;: &quot;LV&quot; }\" length=\"1\"></candidate> <token id=\"t139\"> Latvia </token> <token id=\"t140\"> and </token> <token id=\"t141\"> further </token> <token id=\"t142\"> into </token> <token id=\"t143\"> Europe </token> <token id=\"t144\"> . </token> <token id=\"t145\"> If </token> <token id=\"t146\"> safety </token> <token id=\"t147\"> measures </token> <token id=\"t148\"> are </token> <token id=\"t149\"> not </token> <token id=\"t150\"> followed </token> <token id=\"t151\"> , </token> <token id=\"t152\"> the </token> <token id=\"t153\"> <br /> </token> <token id=\"t154\"> disease </token> <token id=\"t155\"> will </token> <token id=\"t156\"> continue </token> <token id=\"t157\"> its </token> <token id=\"t158\"> way </token> <token id=\"t159\"> . </token> <token id=\"t160\"> If </token> <token id=\"t161\"> the </token> <token id=\"t162\"> number </token> <token id=\"t163\"> of </token> <candidate id=\"c15\" index=164 type=\"host\" info=\"null\" length=\"2\"></candidate> <token id=\"t164\"> wild </token> <candidate id=\"c16\" index=165 type=\"host\" info=\"null\" length=\"1\"></candidate> <token id=\"t165\"> boars </token> <token id=\"t166\"> is </token> <token id=\"t167\"> significantly </token> <token id=\"t168\"> <br /> </token> <token id=\"t169\"> reduced </token> <token id=\"t170\"> , </token> <token id=\"t171\"> the </token> <token id=\"t172\"> spreading </token> <token id=\"t173\"> of </token> <token id=\"t174\"> the </token> <token id=\"t175\"> disease </token> <token id=\"t176\"> will </token> <token id=\"t177\"> be </token> <token id=\"t178\"> slow </token> <token id=\"t179\"> , </token> <token id=\"t180\"> and </token> <token id=\"t181\"> at </token> <token id=\"t182\"> some </token> <token id=\"t183\"> point </token> <token id=\"t184\"> will </token> <token id=\"t185\"> stop </token> <token id=\"t186\"> . </token> <token id=\"t187\"> <br /> </token> <token id=\"t188\"> <br /> </token> <token id=\"t189\"> <br /> </token> <token id=\"t190\"> <br /> </token> <token id=\"t191\"> Balodis </token> <token id=\"t192\"> said </token> <token id=\"t193\"> that </token> <token id=\"t194\"> African </token> <candidate id=\"c17\" index=195 type=\"host\" info=\"null\" length=\"1\"></candidate> <token id=\"t195\"> swine </token> <token id=\"t196\"> <br /> </token> <token id=\"t197\"> fever </token> <token id=\"t198\"> can </token> <token id=\"t199\"> be </token> <token id=\"t200\"> carried </token> <token id=\"t201\"> into </token> <token id=\"t202\"> other </token> <token id=\"t203\"> regions </token> <token id=\"t204\"> of </token> <candidate id=\"c18\" index=205 type=\"location\" info=\"{ &quot;coordinates&quot;: &quot;57.0;25.0&quot;, &quot;id&quot;: 458258, &quot;featureClass&quot;: &quot;A&quot;, &quot;featureCode&quot;: &quot;PCLI&quot;, &quot;countryCode&quot;: &quot;LV&quot; }\" length=\"1\"></candidate> <token id=\"t205\"> Latvia </token> <token id=\"t206\"> in </token> <token id=\"t207\"> a </token> <token id=\"t208\"> matter </token> <token id=\"t209\"> of </token> <candidate id=\"c19\" index=210 type=\"number\" info=\"null\" length=\"1\"></candidate> <token id=\"t210\"> one </token> <token id=\"t211\"> day </token> <token id=\"t212\"> using </token> <token id=\"t213\"> <br /> </token> <token id=\"t214\"> infected </token> <token id=\"t215\"> products </token> <token id=\"t216\"> . </token> <token id=\"t217\"> <br /> </token> <token id=\"t218\"> <br /> </token> <token id=\"t219\"> <br /> </token> <token id=\"t220\"> <br /> </token> <token id=\"t221\"> As </token> <token id=\"t222\"> reported </token> <token id=\"t223\"> , </token> <token id=\"t224\"> in </token> <token id=\"t225\"> order </token> <token id=\"t226\"> to </token> <token id=\"t227\"> eliminate </token> <token id=\"t228\"> <br /> </token> <token id=\"t229\"> and </token> <token id=\"t230\"> combat </token> <candidate id=\"c20\" index=231 type=\"disease\" info=\"null\" length=\"3\"></candidate> <token id=\"t231\"> African </token> <candidate id=\"c21\" index=232 type=\"host\" info=\"null\" length=\"1\"></candidate> <token id=\"t232\"> swine </token> <token id=\"t233\"> fever </token> <token id=\"t234\"> much </token> <token id=\"t235\"> more </token> <token id=\"t236\"> efficiently </token> <token id=\"t237\"> , </token> <token id=\"t238\"> the </token> <token id=\"t239\"> European </token> <token id=\"t240\"> Commission </token> <token id=\"t241\"> <br /> </token> <token id=\"t242\"> should </token> <token id=\"t243\"> cover </token> <candidate id=\"c22\" index=244 type=\"number\" info=\"null\" length=\"1\"></candidate> <token id=\"t244\"> 75 </token> <token id=\"t245\"> % </token> <token id=\"t246\"> of </token> <token id=\"t247\"> costs </token> <token id=\"t248\"> of </token> <token id=\"t249\"> measures </token> <token id=\"t250\"> against </token> <token id=\"t251\"> the </token> <token id=\"t252\"> disease </token> <token id=\"t253\"> in </token> <candidate id=\"c23\" index=254 type=\"location\" info=\"{ &quot;coordinates&quot;: &quot;57.0;25.0&quot;, &quot;id&quot;: 458258, &quot;featureClass&quot;: &quot;A&quot;, &quot;featureCode&quot;: &quot;PCLI&quot;, &quot;countryCode&quot;: &quot;LV&quot; }\" length=\"1\"></candidate> <token id=\"t254\"> Latvia </token> <token id=\"t255\"> , </token> <token id=\"t256\"> Latvian </token> <token id=\"t257\"> <br /> </token> <token id=\"t258\"> Agriculture </token> <token id=\"t259\"> Minister </token> <token id=\"t260\"> Janis </token> <token id=\"t261\"> Duklavs </token> <token id=\"t262\"> <br /> </token> <token id=\"t263\"> ( </token> <token id=\"t264\"> Greens </token> <token id=\"t265\"> and </token> <token id=\"t266\"> Farmers </token> <token id=\"t267\"> ' </token> <candidate id=\"c24\" index=268 type=\"location\" info=\"{ &quot;coordinates&quot;: &quot;34.83401;-83.99076&quot;, &quot;id&quot;: 4227781, &quot;featureClass&quot;: &quot;A&quot;, &quot;featureCode&quot;: &quot;ADM2&quot;, &quot;countryCode&quot;: &quot;US&quot; }\" length=\"1\"></candidate> <candidate id=\"c25\" index=268 type=\"location\" info=\"{ &quot;coordinates&quot;: &quot;-32.83333;-62.75&quot;, &quot;id&quot;: 3833419, &quot;featureClass&quot;: &quot;A&quot;, &quot;featureCode&quot;: &quot;ADM2&quot;, &quot;countryCode&quot;: &quot;AR&quot; }\" length=\"1\"></candidate> <candidate id=\"c26\" index=268 type=\"location\" info=\"{ &quot;coordinates&quot;: &quot;13.55;-87.9&quot;, &quot;id&quot;: 3584767, &quot;featureClass&quot;: &quot;A&quot;, &quot;featureCode&quot;: &quot;ADM1&quot;, &quot;countryCode&quot;: &quot;SV&quot; }\" length=\"1\"></candidate> <token id=\"t268\"> Union </token> <token id=\"t269\"> ) </token> <token id=\"t270\"> said </token> <token id=\"t271\"> during </token> <token id=\"t272\"> the </token> <token id=\"t273\"> meeting </token> <token id=\"t274\"> with </token> <token id=\"t275\"> the </token> <token id=\"t276\"> European </token> <token id=\"t277\"> <br /> </token> <token id=\"t278\"> Commissioner </token> <token id=\"t279\"> for </token> <token id=\"t280\"> Health </token> <token id=\"t281\"> , </token> <token id=\"t282\"> Tonio </token> <candidate id=\"c27\" index=283 type=\"location\" info=\"{ &quot;coordinates&quot;: &quot;52.68333;7.88333&quot;, &quot;id&quot;: 2946309, &quot;featureClass&quot;: &quot;A&quot;, &quot;featureCode&quot;: &quot;ADMD&quot;, &quot;countryCode&quot;: &quot;DE&quot; }\" length=\"1\"></candidate> <candidate id=\"c28\" index=283 type=\"location\" info=\"{ &quot;coordinates&quot;: &quot;45.0405;-0.5563&quot;, &quot;id&quot;: 6616540, &quot;featureClass&quot;: &quot;A&quot;, &quot;featureCode&quot;: &quot;ADM4&quot;, &quot;countryCode&quot;: &quot;FR&quot; }\" length=\"1\"></candidate> <token id=\"t283\"> Borg </token> <token id=\"t284\"> in </token> <candidate id=\"c29\" index=285 type=\"location\" info=\"{ &quot;coordinates&quot;: &quot;50.85045;4.34878&quot;, &quot;id&quot;: 2800866, &quot;featureClass&quot;: &quot;P&quot;, &quot;featureCode&quot;: &quot;PPLC&quot;, &quot;countryCode&quot;: &quot;BE&quot; }\" length=\"1\"></candidate> <token id=\"t285\"> Brussels </token> <token id=\"t286\"> on </token> <candidate id=\"c30\" index=287 type=\"date\" info=\"2014-09-05\" length=\"2\"></candidate> <token id=\"t287\"> September </token> <candidate id=\"c31\" index=288 type=\"number\" info=\"null\" length=\"1\"></candidate> <token id=\"t288\"> 5 </token> <token id=\"t289\"> . </token> <token id=\"t290\"> <br /> </token> <token id=\"t291\"> <br /> </token> <token id=\"t292\"> <br /> </token> <token id=\"t293\"> <br /> </token> <candidate id=\"c32\" index=294 type=\"location\" info=\"{ &quot;coordinates&quot;: &quot;52.68333;7.88333&quot;, &quot;id&quot;: 2946309, &quot;featureClass&quot;: &quot;A&quot;, &quot;featureCode&quot;: &quot;ADMD&quot;, &quot;countryCode&quot;: &quot;DE&quot; }\" length=\"1\"></candidate> <candidate id=\"c33\" index=294 type=\"location\" info=\"{ &quot;coordinates&quot;: &quot;45.0405;-0.5563&quot;, &quot;id&quot;: 6616540, &quot;featureClass&quot;: &quot;A&quot;, &quot;featureCode&quot;: &quot;ADM4&quot;, &quot;countryCode&quot;: &quot;FR&quot; }\" length=\"1\"></candidate> <token id=\"t294\"> Borg </token> <token id=\"t295\"> , </token> <token id=\"t296\"> on </token> <token id=\"t297\"> the </token> <token id=\"t298\"> other </token> <token id=\"t299\"> hand </token> <token id=\"t300\"> , </token> <token id=\"t301\"> said </token> <token id=\"t302\"> that </token> <token id=\"t303\"> <br /> </token> <token id=\"t304\"> these </token> <token id=\"t305\"> matters </token> <token id=\"t306\"> will </token> <token id=\"t307\"> be </token> <token id=\"t308\"> discussed </token> <token id=\"t309\"> on </token> <candidate id=\"c34\" index=310 type=\"date\" info=\"2014-09-11\" length=\"2\"></candidate> <token id=\"t310\"> September </token> <candidate id=\"c35\" index=311 type=\"number\" info=\"null\" length=\"1\"></candidate> <token id=\"t311\"> 11 </token> <token id=\"t312\"> , </token> <token id=\"t313\"> when </token> <token id=\"t314\"> veterinary </token> <token id=\"t315\"> specialists </token> <token id=\"t316\"> <br /> </token> <token id=\"t317\"> from </token> <candidate id=\"c36\" index=318 type=\"location\" info=\"{ &quot;coordinates&quot;: &quot;57.0;25.0&quot;, &quot;id&quot;: 458258, &quot;featureClass&quot;: &quot;A&quot;, &quot;featureCode&quot;: &quot;PCLI&quot;, &quot;countryCode&quot;: &quot;LV&quot; }\" length=\"1\"></candidate> <token id=\"t318\"> Latvia </token> <token id=\"t319\"> , </token> <candidate id=\"c37\" index=320 type=\"location\" info=\"{ &quot;coordinates&quot;: &quot;55.41667;24.0&quot;, &quot;id&quot;: 597427, &quot;featureClass&quot;: &quot;A&quot;, &quot;featureCode&quot;: &quot;PCLI&quot;, &quot;countryCode&quot;: &quot;LT&quot; }\" length=\"1\"></candidate> <token id=\"t320\"> Lithuania </token> <token id=\"t321\"> , </token> <candidate id=\"c38\" index=322 type=\"location\" info=\"{ &quot;coordinates&quot;: &quot;59.0;26.0&quot;, &quot;id&quot;: 453733, &quot;featureClass&quot;: &quot;A&quot;, &quot;featureCode&quot;: &quot;PCLI&quot;, &quot;countryCode&quot;: &quot;EE&quot; }\" length=\"1\"></candidate> <token id=\"t322\"> Estonia </token> <token id=\"t323\"> , </token> <token id=\"t324\"> and </token> <candidate id=\"c39\" index=325 type=\"location\" info=\"{ &quot;coordinates&quot;: &quot;52.0;20.0&quot;, &quot;id&quot;: 798544, &quot;featureClass&quot;: &quot;A&quot;, &quot;featureCode&quot;: &quot;PCLI&quot;, &quot;countryCode&quot;: &quot;PL&quot; }\" length=\"1\"></candidate> <token id=\"t325\"> Poland </token> <token id=\"t326\"> will </token> <token id=\"t327\"> meet </token> <token id=\"t328\"> with </token> <token id=\"t329\"> the </token> <token id=\"t330\"> European </token> <token id=\"t331\"> <br /> </token> <token id=\"t332\"> Commission </token> <token id=\"t333\"> experts </token> <token id=\"t334\"> to </token> <token id=\"t335\"> discuss </token> <token id=\"t336\"> the </token> <token id=\"t337\"> implementation </token> <token id=\"t338\"> of </token> <token id=\"t339\"> joint </token> <token id=\"t340\"> measures </token> <token id=\"t341\"> against </token> <token id=\"t342\"> <br /> </token> <candidate id=\"c40\" index=343 type=\"disease\" info=\"null\" length=\"3\"></candidate> <token id=\"t343\"> African </token> <candidate id=\"c41\" index=344 type=\"host\" info=\"null\" length=\"1\"></candidate> <token id=\"t344\"> swine </token> <token id=\"t345\"> fever </token> <token id=\"t346\"> in </token> <token id=\"t347\"> these </token> <token id=\"t348\"> countries </token> <token id=\"t349\"> . </token> <token id=\"t350\"> <br /> </token> <token id=\"t351\"> <br /> </token>","publication_date":"2014-09-09","id":16,"title":"African swine fever prevention measures beginning to show effects ...","url":"http://www.baltic-course.com/eng/markets_and_companies/?doc=96112","content":"African swine fever prevention measures are beginning to show effects, the head of the Food and Veterinary Service in Latvia (FVS) Maris Balodis said in an interview with Latvian Radio, cites LETA/Nozare.lv.&#13;\n \t&#13;\n\t&#13;\n\tHe explained that the domestic pigs&#13;\nhave remained safe from the virus for about 1.5 weeks straight. Unfortunately,&#13;\nthe disease continues slowly spreading infecting the wild boars. Every week,&#13;\nthe disease is found in five to nine wild boars, however, it happens within&#13;\nterritories where the disease was previously detected.&#13;\n&#13;\n &#13;\n&#13;\nBalodis stressed that it is&#13;\ncurrently pointless to talk about a complete elimination of African swine&#13;\nfever. The risk is still high that the disease will continue spreading in&#13;\nLatvia and further into Europe. If safety measures are not followed, the&#13;\ndisease will continue its way. If the number of wild boars is significantly&#13;\nreduced, the spreading of the disease will be slow, and at some point will stop.&#13;\n&#13;\n &#13;\n&#13;\nBalodis said that African swine&#13;\nfever can be carried into other regions of Latvia in a matter of one day using&#13;\ninfected products.&#13;\n&#13;\n &#13;\n&#13;\nAs reported, in order to eliminate&#13;\nand combat African swine fever much more efficiently, the European Commission&#13;\nshould cover 75% of costs of measures against the disease in Latvia, Latvian&#13;\nAgriculture Minister Janis Duklavs&#13;\n(Greens and Farmers' Union) said during the meeting with the European&#13;\nCommissioner for Health, Tonio Borg in Brussels on September 5.&#13;\n&#13;\n &#13;\n&#13;\nBorg, on the other hand, said that&#13;\nthese matters will be discussed on September 11, when veterinary specialists&#13;\nfrom Latvia, Lithuania, Estonia, and Poland will meet with the European&#13;\nCommission experts to discuss the implementation of joint measures against&#13;\nAfrican swine fever in these countries.&#13;\n&#13;\n","candidateLabels":[]}
