# Supplementary material for: Web monitoring of emerging animal infectious diseases integrated in the French Animal Health Epidemic Intelligence System
Source: PLoS One. 2018 Aug 3;13(8):e0199960. doi: 10.1371/journal.pone.0199960 (PMC6075742; doi:10.1371/journal.pone.0199960)
Supplement: S1 Dataset — Dataset of news reports in English language used to evaluate and train the information extraction module of PADI-web (http://epia.clermont.inra.fr/vsi). This dataset is composed of 532 news reports (in JSON), with information about the report itself (publication date, title, content, url), as well as processing information related to the information extraction process (candidates for extraction information, correct or incorrect labels for each candidate). The named entity candidates (locations, diseases, hosts, dates, number of cases) are manually labelled in each article. Data are shared under a CC BY license and are freely available for download at: https://dataverse.cirad.fr/dataset.xhtml?persistentId=doi:10.18167/DVN1/KMTIFG. (GZ) [file pone.0199960.s001.gz › articles/138.json]

{"reports":[17423,17425,17459,17770,17939,18151,18187,18385],"tagged_content":"<token id=\"t0\"> Poultry </token> <token id=\"t1\"> News </token> <token id=\"t2\"> How </token> <token id=\"t3\"> Big </token> <token id=\"t4\"> of </token> <token id=\"t5\"> a </token> <candidate id=\"c1\" index=6 type=\"location\" info=\"{ &quot;coordinates&quot;: &quot;51.21899;1.38254&quot;, &quot;id&quot;: 7295300, &quot;featureClass&quot;: &quot;A&quot;, &quot;featureCode&quot;: &quot;ADM4&quot;, &quot;countryCode&quot;: &quot;GB&quot; }\" length=\"1\"></candidate> <token id=\"t6\"> Deal </token> <token id=\"t7\"> is </token> <candidate id=\"c2\" index=8 type=\"location\" info=\"{ &quot;coordinates&quot;: &quot;35.0;105.0&quot;, &quot;id&quot;: 1814991, &quot;featureClass&quot;: &quot;A&quot;, &quot;featureCode&quot;: &quot;PCLI&quot;, &quot;countryCode&quot;: &quot;CN&quot; }\" length=\"1\"></candidate> <candidate id=\"c3\" index=8 type=\"location\" info=\"{ &quot;coordinates&quot;: &quot;25.51224;-99.00457&quot;, &quot;id&quot;: 8582434, &quot;featureClass&quot;: &quot;A&quot;, &quot;featureCode&quot;: &quot;ADM2&quot;, &quot;countryCode&quot;: &quot;MX&quot; }\" length=\"1\"></candidate> <token id=\"t8\"> China </token> <token id=\"t9\"> 's </token> <candidate id=\"c4\" index=10 type=\"location\" info=\"{ &quot;coordinates&quot;: &quot;-8.2815;115.4814&quot;, &quot;id&quot;: 7084703, &quot;featureClass&quot;: &quot;A&quot;, &quot;featureCode&quot;: &quot;ADM4&quot;, &quot;countryCode&quot;: &quot;ID&quot; }\" length=\"1\"></candidate> <token id=\"t10\"> Ban </token> <token id=\"t11\"> on </token> <token id=\"t12\"> Imports </token> <token id=\"t13\"> of </token> <token id=\"t14\"> US </token> <token id=\"t15\"> Poultry </token> <token id=\"t16\"> and </token> <candidate id=\"c5\" index=17 type=\"location\" info=\"{ &quot;coordinates&quot;: &quot;47.29762;8.69432&quot;, &quot;id&quot;: 7285702, &quot;featureClass&quot;: &quot;A&quot;, &quot;featureCode&quot;: &quot;ADM3&quot;, &quot;countryCode&quot;: &quot;CH&quot; }\" length=\"1\"></candidate> <candidate id=\"c6\" index=17 type=\"location\" info=\"{ &quot;coordinates&quot;: &quot;47.40791;9.9885&quot;, &quot;id&quot;: 7873730, &quot;featureClass&quot;: &quot;A&quot;, &quot;featureCode&quot;: &quot;ADM3&quot;, &quot;countryCode&quot;: &quot;AT&quot; }\" length=\"1\"></candidate> <candidate id=\"c7\" index=17 type=\"location\" info=\"{ &quot;coordinates&quot;: &quot;47.81667;13.25&quot;, &quot;id&quot;: 2780386, &quot;featureClass&quot;: &quot;A&quot;, &quot;featureCode&quot;: &quot;ADMD&quot;, &quot;countryCode&quot;: &quot;AT&quot; }\" length=\"1\"></candidate> <token id=\"t17\"> Egg </token> <token id=\"t18\"> Products </token> <token id=\"t19\"> ? </token> <candidate id=\"c8\" index=20 type=\"number\" info=\"null\" length=\"1\"></candidate> <candidate id=\"c9\" index=20 type=\"date\" info=\"2015-01-19\" length=\"3\"></candidate> <token id=\"t20\"> 19 </token> <token id=\"t21\"> January </token> <candidate id=\"c10\" index=22 type=\"number\" info=\"null\" length=\"1\"></candidate> <token id=\"t22\"> 2015 </token> <token id=\"t23\"> <br /> </token> <token id=\"t24\"> CHINA </token> <token id=\"t25\"> & </token> <token id=\"t26\"> US </token> <token id=\"t27\"> - </token> <token id=\"t28\"> The </token> <token id=\"t29\"> initial </token> <token id=\"t30\"> reaction </token> <token id=\"t31\"> to </token> <token id=\"t32\"> about </token> <token id=\"t33\"> any </token> <token id=\"t34\"> problem </token> <token id=\"t35\"> with </token> <token id=\"t36\"> exports </token> <token id=\"t37\"> in </token> <token id=\"t38\"> <br /> </token> <token id=\"t39\"> general </token> <token id=\"t40\"> and </token> <token id=\"t41\"> exports </token> <token id=\"t42\"> to </token> <candidate id=\"c11\" index=43 type=\"location\" info=\"{ &quot;coordinates&quot;: &quot;35.0;105.0&quot;, &quot;id&quot;: 1814991, &quot;featureClass&quot;: &quot;A&quot;, &quot;featureCode&quot;: &quot;PCLI&quot;, &quot;countryCode&quot;: &quot;CN&quot; }\" length=\"1\"></candidate> <candidate id=\"c12\" index=43 type=\"location\" info=\"{ &quot;coordinates&quot;: &quot;25.51224;-99.00457&quot;, &quot;id&quot;: 8582434, &quot;featureClass&quot;: &quot;A&quot;, &quot;featureCode&quot;: &quot;ADM2&quot;, &quot;countryCode&quot;: &quot;MX&quot; }\" length=\"1\"></candidate> <token id=\"t43\"> China </token> <token id=\"t44\"> in </token> <token id=\"t45\"> particular </token> <token id=\"t46\"> is </token> <token id=\"t47\"> `` </token> <token id=\"t48\"> The </token> <token id=\"t49\"> sky </token> <token id=\"t50\"> is </token> <token id=\"t51\"> falling </token> <token id=\"t52\"> ! </token> <token id=\"t53\"> The </token> <token id=\"t54\"> sky </token> <token id=\"t55\"> is </token> <token id=\"t56\"> <br /> </token> <token id=\"t57\"> falling </token> <token id=\"t58\"> ! </token> <token id=\"t59\"> '' </token> <token id=\"t60\"> , </token> <token id=\"t61\"> writes </token> <token id=\"t62\"> Steve </token> <token id=\"t63\"> Meyer </token> <token id=\"t64\"> & </token> <candidate id=\"c13\" index=65 type=\"location\" info=\"{ &quot;coordinates&quot;: &quot;45.37248;10.21657&quot;, &quot;id&quot;: 6539786, &quot;featureClass&quot;: &quot;A&quot;, &quot;featureCode&quot;: &quot;ADM3&quot;, &quot;countryCode&quot;: &quot;IT&quot; }\" length=\"1\"></candidate> <token id=\"t65\"> Len </token> <token id=\"t66\"> Steiner.There </token> <token id=\"t67\"> 's </token> <token id=\"t68\"> a </token> <token id=\"t69\"> good </token> <token id=\"t70\"> reason </token> <token id=\"t71\"> for </token> <token id=\"t72\"> that </token> <token id=\"t73\"> : </token> <candidate id=\"c14\" index=74 type=\"location\" info=\"{ &quot;coordinates&quot;: &quot;35.0;105.0&quot;, &quot;id&quot;: 1814991, &quot;featureClass&quot;: &quot;A&quot;, &quot;featureCode&quot;: &quot;PCLI&quot;, &quot;countryCode&quot;: &quot;CN&quot; }\" length=\"1\"></candidate> <candidate id=\"c15\" index=74 type=\"location\" info=\"{ &quot;coordinates&quot;: &quot;25.51224;-99.00457&quot;, &quot;id&quot;: 8582434, &quot;featureClass&quot;: &quot;A&quot;, &quot;featureCode&quot;: &quot;ADM2&quot;, &quot;countryCode&quot;: &quot;MX&quot; }\" length=\"1\"></candidate> <token id=\"t74\"> China </token> <token id=\"t75\"> has </token> <candidate id=\"c16\" index=76 type=\"number\" info=\"null\" length=\"1\"></candidate> <token id=\"t76\"> 1.3 </token> <candidate id=\"c17\" index=77 type=\"number\" info=\"null\" length=\"1\"></candidate> <token id=\"t77\"> billion </token> <token id=\"t78\"> people </token> <token id=\"t79\"> and </token> <token id=\"t80\"> thus </token> <token id=\"t81\"> is </token> <token id=\"t82\"> usually </token> <token id=\"t83\"> a </token> <token id=\"t84\"> big </token> <token id=\"t85\"> player </token> <token id=\"t86\"> in </token> <token id=\"t87\"> any </token> <token id=\"t88\"> market </token> <token id=\"t89\"> in </token> <token id=\"t90\"> which </token> <token id=\"t91\"> it </token> <token id=\"t92\"> participates </token> <token id=\"t93\"> based </token> <token id=\"t94\"> on </token> <token id=\"t95\"> the </token> <token id=\"t96\"> fact </token> <token id=\"t97\"> that </token> <candidate id=\"c18\" index=98 type=\"number\" info=\"null\" length=\"1\"></candidate> <token id=\"t98\"> 1.3 </token> <candidate id=\"c19\" index=99 type=\"number\" info=\"null\" length=\"1\"></candidate> <token id=\"t99\"> billion </token> <token id=\"t100\"> times </token> <token id=\"t101\"> any </token> <token id=\"t102\"> number </token> <token id=\"t103\"> is </token> <token id=\"t104\"> a </token> <token id=\"t105\"> very </token> <token id=\"t106\"> large </token> <token id=\"t107\"> number </token> <token id=\"t108\"> ! </token> <token id=\"t109\"> <br /> </token> <token id=\"t110\"> But </token> <token id=\"t111\"> how </token> <token id=\"t112\"> critical </token> <token id=\"t113\"> are </token> <token id=\"t114\"> they </token> <token id=\"t115\"> in </token> <token id=\"t116\"> this </token> <candidate id=\"c20\" index=117 type=\"number\" info=\"null\" length=\"1\"></candidate> <token id=\"t117\"> one </token> <token id=\"t118\"> ? </token> <token id=\"t119\"> <br /> </token> <token id=\"t120\"> First </token> <token id=\"t121\"> , </token> <token id=\"t122\"> let </token> <token id=\"t123\"> 's </token> <token id=\"t124\"> review </token> <token id=\"t125\"> . </token> <candidate id=\"c21\" index=126 type=\"location\" info=\"{ &quot;coordinates&quot;: &quot;35.0;105.0&quot;, &quot;id&quot;: 1814991, &quot;featureClass&quot;: &quot;A&quot;, &quot;featureCode&quot;: &quot;PCLI&quot;, &quot;countryCode&quot;: &quot;CN&quot; }\" length=\"1\"></candidate> <candidate id=\"c22\" index=126 type=\"location\" info=\"{ &quot;coordinates&quot;: &quot;25.51224;-99.00457&quot;, &quot;id&quot;: 8582434, &quot;featureClass&quot;: &quot;A&quot;, &quot;featureCode&quot;: &quot;ADM2&quot;, &quot;countryCode&quot;: &quot;MX&quot; }\" length=\"1\"></candidate> <token id=\"t126\"> China </token> <token id=\"t127\"> banned </token> <token id=\"t128\"> imports </token> <token id=\"t129\"> of </token> <token id=\"t130\"> US </token> <token id=\"t131\"> chicken </token> <token id=\"t132\"> , </token> <token id=\"t133\"> turkey </token> <token id=\"t134\"> and </token> <token id=\"t135\"> eggs </token> <token id=\"t136\"> , </token> <token id=\"t137\"> effective </token> <candidate id=\"c23\" index=138 type=\"date\" info=\"2015-01-08\" length=\"2\"></candidate> <token id=\"t138\"> January </token> <candidate id=\"c24\" index=139 type=\"number\" info=\"null\" length=\"1\"></candidate> <token id=\"t139\"> 8 </token> <token id=\"t140\"> , </token> <token id=\"t141\"> due </token> <token id=\"t142\"> to </token> <token id=\"t143\"> the </token> <token id=\"t144\"> presence </token> <token id=\"t145\"> of </token> <token id=\"t146\"> a </token> <token id=\"t147\"> strain </token> <token id=\"t148\"> of </token> <candidate id=\"c25\" index=149 type=\"disease\" info=\"null\" length=\"4\"></candidate> <token id=\"t149\"> highly </token> <token id=\"t150\"> pathogenic </token> <candidate id=\"c26\" index=151 type=\"disease\" info=\"null\" length=\"2\"></candidate> <token id=\"t151\"> avian </token> <token id=\"t152\"> influenza </token> <token id=\"t153\"> ( </token> <token id=\"t154\"> HPAI </token> <token id=\"t155\"> ) </token> <token id=\"t156\"> in </token> <token id=\"t157\"> the </token> <token id=\"t158\"> Pacific </token> <candidate id=\"c27\" index=159 type=\"location\" info=\"{ &quot;coordinates&quot;: &quot;17.73732;-64.85333&quot;, &quot;id&quot;: 9252020, &quot;featureClass&quot;: &quot;A&quot;, &quot;featureCode&quot;: &quot;ADM2&quot;, &quot;countryCode&quot;: &quot;VI&quot; }\" length=\"1\"></candidate> <candidate id=\"c28\" index=159 type=\"location\" info=\"{ &quot;coordinates&quot;: &quot;10.75;1.66667&quot;, &quot;id&quot;: 2395524, &quot;featureClass&quot;: &quot;A&quot;, &quot;featureCode&quot;: &quot;ADM1&quot;, &quot;countryCode&quot;: &quot;BJ&quot; }\" length=\"1\"></candidate> <candidate id=\"c29\" index=159 type=\"location\" info=\"{ &quot;coordinates&quot;: &quot;65.33333;-20.0&quot;, &quot;id&quot;: 3337403, &quot;featureClass&quot;: &quot;A&quot;, &quot;featureCode&quot;: &quot;ADM1&quot;, &quot;countryCode&quot;: &quot;IS&quot; }\" length=\"1\"></candidate> <token id=\"t159\"> Northwest </token> <token id=\"t160\"> . </token> <token id=\"t161\"> <br /> </token> <token id=\"t162\"> HPAI </token> <token id=\"t163\"> is </token> <token id=\"t164\"> a </token> <token id=\"t165\"> bad </token> <token id=\"t166\"> disease </token> <token id=\"t167\"> but </token> <token id=\"t168\"> these </token> <token id=\"t169\"> cases </token> <token id=\"t170\"> are </token> <token id=\"t171\"> occurring </token> <token id=\"t172\"> in </token> <token id=\"t173\"> wild </token> <candidate id=\"c30\" index=174 type=\"host\" info=\"null\" length=\"1\"></candidate> <token id=\"t174\"> birds </token> <token id=\"t175\"> and </token> <token id=\"t176\"> small </token> <token id=\"t177\"> domestic </token> <token id=\"t178\"> flocks </token> <candidate id=\"c31\" index=179 type=\"number\" info=\"null\" length=\"1\"></candidate> <token id=\"t179\"> hundreds </token> <token id=\"t180\"> of </token> <token id=\"t181\"> miles </token> <token id=\"t182\"> from </token> <token id=\"t183\"> any </token> <token id=\"t184\"> primary </token> <token id=\"t185\"> US </token> <token id=\"t186\"> commercial </token> <token id=\"t187\"> production </token> <token id=\"t188\"> . </token> <token id=\"t189\"> <br /> </token> <token id=\"t190\"> In </token> <token id=\"t191\"> addition </token> <token id=\"t192\"> , </token> <candidate id=\"c32\" index=193 type=\"location\" info=\"{ &quot;coordinates&quot;: &quot;35.0;105.0&quot;, &quot;id&quot;: 1814991, &quot;featureClass&quot;: &quot;A&quot;, &quot;featureCode&quot;: &quot;PCLI&quot;, &quot;countryCode&quot;: &quot;CN&quot; }\" length=\"1\"></candidate> <candidate id=\"c33\" index=193 type=\"location\" info=\"{ &quot;coordinates&quot;: &quot;25.51224;-99.00457&quot;, &quot;id&quot;: 8582434, &quot;featureClass&quot;: &quot;A&quot;, &quot;featureCode&quot;: &quot;ADM2&quot;, &quot;countryCode&quot;: &quot;MX&quot; }\" length=\"1\"></candidate> <token id=\"t193\"> China </token> <token id=\"t194\"> 's </token> <candidate id=\"c34\" index=195 type=\"location\" info=\"{ &quot;coordinates&quot;: &quot;38.49457;43.38323&quot;, &quot;id&quot;: 298117, &quot;featureClass&quot;: &quot;P&quot;, &quot;featureCode&quot;: &quot;PPLA&quot;, &quot;countryCode&quot;: &quot;TR&quot; }\" length=\"1\"></candidate> <token id=\"t195\"> ban </token> <token id=\"t196\"> on </token> <token id=\"t197\"> all </token> <token id=\"t198\"> US </token> <token id=\"t199\"> products </token> <token id=\"t200\"> is </token> <token id=\"t201\"> unusual </token> <token id=\"t202\"> ( </token> <token id=\"t203\"> and </token> <token id=\"t204\"> industry </token> <token id=\"t205\"> experts </token> <token id=\"t206\"> say </token> <token id=\"t207\"> unnecessary </token> <token id=\"t208\"> ) </token> <token id=\"t209\"> because </token> <token id=\"t210\"> OIE </token> <token id=\"t211\"> , </token> <token id=\"t212\"> the </token> <token id=\"t213\"> world </token> <token id=\"t214\"> animal </token> <token id=\"t215\"> health </token> <token id=\"t216\"> organization </token> <token id=\"t217\"> allows </token> <token id=\"t218\"> and </token> <token id=\"t219\"> encourages </token> <token id=\"t220\"> a </token> <token id=\"t221\"> regional </token> <token id=\"t222\"> approach </token> <token id=\"t223\"> which </token> <token id=\"t224\"> has </token> <token id=\"t225\"> been </token> <token id=\"t226\"> used </token> <token id=\"t227\"> on </token> <token id=\"t228\"> a </token> <token id=\"t229\"> number </token> <token id=\"t230\"> of </token> <token id=\"t231\"> occasions </token> <token id=\"t232\"> when </token> <token id=\"t233\"> HPAI </token> <token id=\"t234\"> has </token> <token id=\"t235\"> reared </token> <token id=\"t236\"> its </token> <token id=\"t237\"> ugly </token> <token id=\"t238\"> head </token> <token id=\"t239\"> in </token> <token id=\"t240\"> the </token> <token id=\"t241\"> US </token> <token id=\"t242\"> Korea </token> <token id=\"t243\"> imposed </token> <token id=\"t244\"> a </token> <token id=\"t245\"> similar </token> <token id=\"t246\"> all?country </token> <candidate id=\"c35\" index=247 type=\"location\" info=\"{ &quot;coordinates&quot;: &quot;38.49457;43.38323&quot;, &quot;id&quot;: 298117, &quot;featureClass&quot;: &quot;P&quot;, &quot;featureCode&quot;: &quot;PPLA&quot;, &quot;countryCode&quot;: &quot;TR&quot; }\" length=\"1\"></candidate> <token id=\"t247\"> ban </token> <token id=\"t248\"> on </token> <token id=\"t249\"> US </token> <token id=\"t250\"> products </token> <token id=\"t251\"> in </token> <candidate id=\"c36\" index=252 type=\"date\" info=\"2015-12\" length=\"1\"></candidate> <token id=\"t252\"> December </token> <token id=\"t253\"> . </token> <token id=\"t254\"> <br /> </token> <candidate id=\"c37\" index=255 type=\"location\" info=\"{ &quot;coordinates&quot;: &quot;22.25;114.16667&quot;, &quot;id&quot;: 1819730, &quot;featureClass&quot;: &quot;A&quot;, &quot;featureCode&quot;: &quot;PCLS&quot;, &quot;countryCode&quot;: &quot;HK&quot; }\" length=\"2\"></candidate> <candidate id=\"c38\" index=255 type=\"location\" info=\"{ &quot;coordinates&quot;: &quot;22.28552;114.15769&quot;, &quot;id&quot;: 1819729, &quot;featureClass&quot;: &quot;P&quot;, &quot;featureCode&quot;: &quot;PPLC&quot;, &quot;countryCode&quot;: &quot;HK&quot; }\" length=\"2\"></candidate> <token id=\"t255\"> Hong </token> <token id=\"t256\"> Kong </token> <token id=\"t257\"> imposed </token> <token id=\"t258\"> a </token> <candidate id=\"c39\" index=259 type=\"location\" info=\"{ &quot;coordinates&quot;: &quot;38.49457;43.38323&quot;, &quot;id&quot;: 298117, &quot;featureClass&quot;: &quot;P&quot;, &quot;featureCode&quot;: &quot;PPLA&quot;, &quot;countryCode&quot;: &quot;TR&quot; }\" length=\"1\"></candidate> <token id=\"t259\"> ban </token> <token id=\"t260\"> on </token> <token id=\"t261\"> products </token> <token id=\"t262\"> from </token> <candidate id=\"c40\" index=263 type=\"location\" info=\"{ &quot;coordinates&quot;: &quot;36.68672;-91.40329&quot;, &quot;id&quot;: 4402012, &quot;featureClass&quot;: &quot;A&quot;, &quot;featureCode&quot;: &quot;ADM2&quot;, &quot;countryCode&quot;: &quot;US&quot; }\" length=\"1\"></candidate> <candidate id=\"c41\" index=263 type=\"location\" info=\"{ &quot;coordinates&quot;: &quot;44.00013;-120.50139&quot;, &quot;id&quot;: 5744337, &quot;featureClass&quot;: &quot;A&quot;, &quot;featureCode&quot;: &quot;ADM1&quot;, &quot;countryCode&quot;: &quot;US&quot; }\" length=\"1\"></candidate> <token id=\"t263\"> Oregon </token> <token id=\"t264\"> but </token> <token id=\"t265\"> , </token> <token id=\"t266\"> as </token> <token id=\"t267\"> far </token> <token id=\"t268\"> as </token> <token id=\"t269\"> we </token> <token id=\"t270\"> can </token> <token id=\"t271\"> determine </token> <token id=\"t272\"> , </token> <token id=\"t273\"> is </token> <token id=\"t274\"> still </token> <token id=\"t275\"> taking </token> <token id=\"t276\"> product </token> <token id=\"t277\"> from </token> <token id=\"t278\"> the </token> <token id=\"t279\"> remainder </token> <token id=\"t280\"> of </token> <token id=\"t281\"> the </token> <token id=\"t282\"> US </token> <token id=\"t283\"> That </token> <token id=\"t284\"> is </token> <token id=\"t285\"> important </token> <token id=\"t286\"> given </token> <token id=\"t287\"> the </token> <token id=\"t288\"> ties </token> <token id=\"t289\"> between </token> <candidate id=\"c42\" index=290 type=\"location\" info=\"{ &quot;coordinates&quot;: &quot;22.25;114.16667&quot;, &quot;id&quot;: 1819730, &quot;featureClass&quot;: &quot;A&quot;, &quot;featureCode&quot;: &quot;PCLS&quot;, &quot;countryCode&quot;: &quot;HK&quot; }\" length=\"2\"></candidate> <candidate id=\"c43\" index=290 type=\"location\" info=\"{ &quot;coordinates&quot;: &quot;22.28552;114.15769&quot;, &quot;id&quot;: 1819729, &quot;featureClass&quot;: &quot;P&quot;, &quot;featureCode&quot;: &quot;PPLC&quot;, &quot;countryCode&quot;: &quot;HK&quot; }\" length=\"2\"></candidate> <token id=\"t290\"> Hong </token> <token id=\"t291\"> Kong </token> <token id=\"t292\"> and </token> <candidate id=\"c44\" index=293 type=\"location\" info=\"{ &quot;coordinates&quot;: &quot;35.0;105.0&quot;, &quot;id&quot;: 1814991, &quot;featureClass&quot;: &quot;A&quot;, &quot;featureCode&quot;: &quot;PCLI&quot;, &quot;countryCode&quot;: &quot;CN&quot; }\" length=\"1\"></candidate> <candidate id=\"c45\" index=293 type=\"location\" info=\"{ &quot;coordinates&quot;: &quot;25.51224;-99.00457&quot;, &quot;id&quot;: 8582434, &quot;featureClass&quot;: &quot;A&quot;, &quot;featureCode&quot;: &quot;ADM2&quot;, &quot;countryCode&quot;: &quot;MX&quot; }\" length=\"1\"></candidate> <token id=\"t293\"> China </token> <token id=\"t294\"> . </token> <token id=\"t295\"> So </token> <token id=\"t296\"> where </token> <token id=\"t297\"> do </token> <token id=\"t298\"> US </token> <token id=\"t299\"> chicken </token> <token id=\"t300\"> exports </token> <token id=\"t301\"> go </token> <token id=\"t302\"> ? </token> <token id=\"t303\"> <br /> </token> <token id=\"t304\"> The </token> <token id=\"t305\"> chart </token> <token id=\"t306\"> at </token> <token id=\"t307\"> right </token> <token id=\"t308\"> indicates </token> <token id=\"t309\"> that </token> <candidate id=\"c46\" index=310 type=\"location\" info=\"{ &quot;coordinates&quot;: &quot;19.42847;-99.12766&quot;, &quot;id&quot;: 3530597, &quot;featureClass&quot;: &quot;P&quot;, &quot;featureCode&quot;: &quot;PPLC&quot;, &quot;countryCode&quot;: &quot;MX&quot; }\" length=\"1\"></candidate> <candidate id=\"c47\" index=310 type=\"location\" info=\"{ &quot;coordinates&quot;: &quot;19.36667;-99.66667&quot;, &quot;id&quot;: 3523272, &quot;featureClass&quot;: &quot;A&quot;, &quot;featureCode&quot;: &quot;ADM1&quot;, &quot;countryCode&quot;: &quot;MX&quot; }\" length=\"1\"></candidate> <candidate id=\"c48\" index=310 type=\"location\" info=\"{ &quot;coordinates&quot;: &quot;15.11667;120.68333&quot;, &quot;id&quot;: 1699806, &quot;featureClass&quot;: &quot;A&quot;, &quot;featureCode&quot;: &quot;ADM3&quot;, &quot;countryCode&quot;: &quot;PH&quot; }\" length=\"1\"></candidate> <candidate id=\"c49\" index=310 type=\"location\" info=\"{ &quot;coordinates&quot;: &quot;23.0;-102.0&quot;, &quot;id&quot;: 3996063, &quot;featureClass&quot;: &quot;A&quot;, &quot;featureCode&quot;: &quot;PCLI&quot;, &quot;countryCode&quot;: &quot;MX&quot; }\" length=\"1\"></candidate> <token id=\"t310\"> Mexico </token> <token id=\"t311\"> is </token> <token id=\"t312\"> by </token> <token id=\"t313\"> far </token> <token id=\"t314\"> the </token> <token id=\"t315\"> most </token> <token id=\"t316\"> important </token> <token id=\"t317\"> single </token> <token id=\"t318\"> destination </token> <token id=\"t319\"> and </token> <token id=\"t320\"> that </token> <token id=\"t321\"> exports </token> <token id=\"t322\"> to </token> <token id=\"t323\"> `` </token> <token id=\"t324\"> Other </token> <token id=\"t325\"> '' </token> <token id=\"t326\"> countries </token> <token id=\"t327\"> ( </token> <token id=\"t328\"> ie </token> <token id=\"t329\"> . </token> <token id=\"t330\"> those </token> <token id=\"t331\"> not </token> <token id=\"t332\"> listed </token> <token id=\"t333\"> here </token> <token id=\"t334\"> ) </token> <token id=\"t335\"> is </token> <token id=\"t336\"> by </token> <token id=\"t337\"> far </token> <token id=\"t338\"> the </token> <token id=\"t339\"> largest </token> <token id=\"t340\"> destination </token> <token id=\"t341\"> for </token> <token id=\"t342\"> US </token> <token id=\"t343\"> chicken </token> <token id=\"t344\"> export </token> <token id=\"t345\"> shipments </token> <token id=\"t346\"> . </token> <token id=\"t347\"> Note </token> <token id=\"t348\"> that </token> <token id=\"t349\"> among </token> <token id=\"t350\"> these </token> <candidate id=\"c50\" index=351 type=\"number\" info=\"null\" length=\"1\"></candidate> <token id=\"t351\"> eight </token> <token id=\"t352\"> destinations </token> <token id=\"t353\"> , </token> <candidate id=\"c51\" index=354 type=\"location\" info=\"{ &quot;coordinates&quot;: &quot;35.0;105.0&quot;, &quot;id&quot;: 1814991, &quot;featureClass&quot;: &quot;A&quot;, &quot;featureCode&quot;: &quot;PCLI&quot;, &quot;countryCode&quot;: &quot;CN&quot; }\" length=\"1\"></candidate> <candidate id=\"c52\" index=354 type=\"location\" info=\"{ &quot;coordinates&quot;: &quot;25.51224;-99.00457&quot;, &quot;id&quot;: 8582434, &quot;featureClass&quot;: &quot;A&quot;, &quot;featureCode&quot;: &quot;ADM2&quot;, &quot;countryCode&quot;: &quot;MX&quot; }\" length=\"1\"></candidate> <token id=\"t354\"> China </token> <token id=\"t355\"> and </token> <candidate id=\"c53\" index=356 type=\"location\" info=\"{ &quot;coordinates&quot;: &quot;22.25;114.16667&quot;, &quot;id&quot;: 1819730, &quot;featureClass&quot;: &quot;A&quot;, &quot;featureCode&quot;: &quot;PCLS&quot;, &quot;countryCode&quot;: &quot;HK&quot; }\" length=\"2\"></candidate> <candidate id=\"c54\" index=356 type=\"location\" info=\"{ &quot;coordinates&quot;: &quot;22.28552;114.15769&quot;, &quot;id&quot;: 1819729, &quot;featureClass&quot;: &quot;P&quot;, &quot;featureCode&quot;: &quot;PPLC&quot;, &quot;countryCode&quot;: &quot;HK&quot; }\" length=\"2\"></candidate> <token id=\"t356\"> Hong </token> <token id=\"t357\"> Kong </token> <token id=\"t358\"> are </token> <token id=\"t359\"> the </token> <token id=\"t360\"> smallest </token> <token id=\"t361\"> except </token> <token id=\"t362\"> for </token> <candidate id=\"c55\" index=363 type=\"location\" info=\"{ &quot;coordinates&quot;: &quot;60.0;100.0&quot;, &quot;id&quot;: 2017370, &quot;featureClass&quot;: &quot;A&quot;, &quot;featureCode&quot;: &quot;PCLI&quot;, &quot;countryCode&quot;: &quot;RU&quot; }\" length=\"1\"></candidate> <token id=\"t363\"> Russia </token> <token id=\"t364\"> which </token> <token id=\"t365\"> is </token> <candidate id=\"c56\" index=366 type=\"date\" info=\"PRESENT_REF\" length=\"1\"></candidate> <token id=\"t366\"> currently </token> <token id=\"t367\"> not </token> <token id=\"t368\"> taking </token> <token id=\"t369\"> US </token> <token id=\"t370\"> products </token> <token id=\"t371\"> due </token> <token id=\"t372\"> to </token> <token id=\"t373\"> its </token> <token id=\"t374\"> retaliatory </token> <token id=\"t375\"> embargo </token> <token id=\"t376\"> over </token> <token id=\"t377\"> our </token> <token id=\"t378\"> Ukraine?related </token> <token id=\"t379\"> sanctions </token> <token id=\"t380\"> . </token> <token id=\"t381\"> <br /> </token> <token id=\"t382\"> We </token> <token id=\"t383\"> have </token> <token id=\"t384\"> separated </token> <candidate id=\"c57\" index=385 type=\"location\" info=\"{ &quot;coordinates&quot;: &quot;35.0;105.0&quot;, &quot;id&quot;: 1814991, &quot;featureClass&quot;: &quot;A&quot;, &quot;featureCode&quot;: &quot;PCLI&quot;, &quot;countryCode&quot;: &quot;CN&quot; }\" length=\"1\"></candidate> <candidate id=\"c58\" index=385 type=\"location\" info=\"{ &quot;coordinates&quot;: &quot;25.51224;-99.00457&quot;, &quot;id&quot;: 8582434, &quot;featureClass&quot;: &quot;A&quot;, &quot;featureCode&quot;: &quot;ADM2&quot;, &quot;countryCode&quot;: &quot;MX&quot; }\" length=\"1\"></candidate> <token id=\"t385\"> China </token> <token id=\"t386\"> and </token> <candidate id=\"c59\" index=387 type=\"location\" info=\"{ &quot;coordinates&quot;: &quot;22.25;114.16667&quot;, &quot;id&quot;: 1819730, &quot;featureClass&quot;: &quot;A&quot;, &quot;featureCode&quot;: &quot;PCLS&quot;, &quot;countryCode&quot;: &quot;HK&quot; }\" length=\"2\"></candidate> <candidate id=\"c60\" index=387 type=\"location\" info=\"{ &quot;coordinates&quot;: &quot;22.28552;114.15769&quot;, &quot;id&quot;: 1819729, &quot;featureClass&quot;: &quot;P&quot;, &quot;featureCode&quot;: &quot;PPLC&quot;, &quot;countryCode&quot;: &quot;HK&quot; }\" length=\"2\"></candidate> <token id=\"t387\"> Hong </token> <token id=\"t388\"> Kong </token> <token id=\"t389\"> in </token> <token id=\"t390\"> the </token> <token id=\"t391\"> chart </token> <token id=\"t392\"> since </token> <token id=\"t393\"> they </token> <token id=\"t394\"> have </token> <token id=\"t395\"> , </token> <token id=\"t396\"> at </token> <token id=\"t397\"> least </token> <token id=\"t398\"> for </token> <candidate id=\"c61\" index=399 type=\"date\" info=\"PRESENT_REF\" length=\"1\"></candidate> <token id=\"t399\"> now </token> <token id=\"t400\"> , </token> <token id=\"t401\"> taken </token> <token id=\"t402\"> different </token> <token id=\"t403\"> approaches </token> <token id=\"t404\"> to </token> <token id=\"t405\"> this </token> <token id=\"t406\"> situation </token> <token id=\"t407\"> . </token> <token id=\"t408\"> How </token> <token id=\"t409\"> much </token> <token id=\"t410\"> of </token> <token id=\"t411\"> a </token> <token id=\"t412\"> back </token> <token id=\"t413\"> door </token> <token id=\"t414\"> will </token> <candidate id=\"c62\" index=415 type=\"location\" info=\"{ &quot;coordinates&quot;: &quot;22.25;114.16667&quot;, &quot;id&quot;: 1819730, &quot;featureClass&quot;: &quot;A&quot;, &quot;featureCode&quot;: &quot;PCLS&quot;, &quot;countryCode&quot;: &quot;HK&quot; }\" length=\"2\"></candidate> <candidate id=\"c63\" index=415 type=\"location\" info=\"{ &quot;coordinates&quot;: &quot;22.28552;114.15769&quot;, &quot;id&quot;: 1819729, &quot;featureClass&quot;: &quot;P&quot;, &quot;featureCode&quot;: &quot;PPLC&quot;, &quot;countryCode&quot;: &quot;HK&quot; }\" length=\"2\"></candidate> <token id=\"t415\"> Hong </token> <token id=\"t416\"> Kong </token> <token id=\"t417\"> be </token> <token id=\"t418\"> for </token> <token id=\"t419\"> US </token> <token id=\"t420\"> chicken </token> <token id=\"t421\"> since </token> <token id=\"t422\"> it </token> <token id=\"t423\"> has </token> <token id=\"t424\"> not </token> <token id=\"t425\"> banned </token> <token id=\"t426\"> product </token> <token id=\"t427\"> from </token> <token id=\"t428\"> anywhere </token> <token id=\"t429\"> other </token> <token id=\"t430\"> than </token> <candidate id=\"c64\" index=431 type=\"location\" info=\"{ &quot;coordinates&quot;: &quot;36.68672;-91.40329&quot;, &quot;id&quot;: 4402012, &quot;featureClass&quot;: &quot;A&quot;, &quot;featureCode&quot;: &quot;ADM2&quot;, &quot;countryCode&quot;: &quot;US&quot; }\" length=\"1\"></candidate> <candidate id=\"c65\" index=431 type=\"location\" info=\"{ &quot;coordinates&quot;: &quot;44.00013;-120.50139&quot;, &quot;id&quot;: 5744337, &quot;featureClass&quot;: &quot;A&quot;, &quot;featureCode&quot;: &quot;ADM1&quot;, &quot;countryCode&quot;: &quot;US&quot; }\" length=\"1\"></candidate> <token id=\"t431\"> Oregon </token> <token id=\"t432\"> ? </token> <token id=\"t433\"> <br /> </token> <token id=\"t434\"> If </token> <token id=\"t435\"> product </token> <token id=\"t436\"> moves </token> <token id=\"t437\"> through </token> <candidate id=\"c66\" index=438 type=\"location\" info=\"{ &quot;coordinates&quot;: &quot;22.25;114.16667&quot;, &quot;id&quot;: 1819730, &quot;featureClass&quot;: &quot;A&quot;, &quot;featureCode&quot;: &quot;PCLS&quot;, &quot;countryCode&quot;: &quot;HK&quot; }\" length=\"2\"></candidate> <candidate id=\"c67\" index=438 type=\"location\" info=\"{ &quot;coordinates&quot;: &quot;22.28552;114.15769&quot;, &quot;id&quot;: 1819729, &quot;featureClass&quot;: &quot;P&quot;, &quot;featureCode&quot;: &quot;PPLC&quot;, &quot;countryCode&quot;: &quot;HK&quot; }\" length=\"2\"></candidate> <token id=\"t438\"> Hong </token> <token id=\"t439\"> Kong </token> <token id=\"t440\"> , </token> <candidate id=\"c68\" index=441 type=\"date\" info=\"2015-05\" length=\"2\"></candidate> <token id=\"t441\"> this </token> <token id=\"t442\"> may </token> <token id=\"t443\"> not </token> <token id=\"t444\"> be </token> <token id=\"t445\"> a </token> <token id=\"t446\"> big </token> <token id=\"t447\"> deal </token> <token id=\"t448\"> at </token> <token id=\"t449\"> all </token> <token id=\"t450\"> . </token> <token id=\"t451\"> If </token> <token id=\"t452\"> not </token> <token id=\"t453\"> , </token> <token id=\"t454\"> then </token> <token id=\"t455\"> what </token> <token id=\"t456\"> ? </token> <token id=\"t457\"> In </token> <candidate id=\"c69\" index=458 type=\"number\" info=\"null\" length=\"1\"></candidate> <candidate id=\"c70\" index=458 type=\"date\" info=\"2013\" length=\"1\"></candidate> <token id=\"t458\"> 2013 </token> <token id=\"t459\"> , </token> <candidate id=\"c71\" index=460 type=\"location\" info=\"{ &quot;coordinates&quot;: &quot;35.0;105.0&quot;, &quot;id&quot;: 1814991, &quot;featureClass&quot;: &quot;A&quot;, &quot;featureCode&quot;: &quot;PCLI&quot;, &quot;countryCode&quot;: &quot;CN&quot; }\" length=\"1\"></candidate> <candidate id=\"c72\" index=460 type=\"location\" info=\"{ &quot;coordinates&quot;: &quot;25.51224;-99.00457&quot;, &quot;id&quot;: 8582434, &quot;featureClass&quot;: &quot;A&quot;, &quot;featureCode&quot;: &quot;ADM2&quot;, &quot;countryCode&quot;: &quot;MX&quot; }\" length=\"1\"></candidate> <token id=\"t460\"> China </token> <token id=\"t461\"> accounted </token> <token id=\"t462\"> for </token> <candidate id=\"c73\" index=463 type=\"number\" info=\"null\" length=\"1\"></candidate> <token id=\"t463\"> 3.9 </token> <token id=\"t464\"> per </token> <token id=\"t465\"> cent </token> <token id=\"t466\"> or </token> <token id=\"t467\"> US </token> <token id=\"t468\"> chicken </token> <token id=\"t469\"> exports </token> <token id=\"t470\"> and </token> <candidate id=\"c74\" index=471 type=\"location\" info=\"{ &quot;coordinates&quot;: &quot;22.25;114.16667&quot;, &quot;id&quot;: 1819730, &quot;featureClass&quot;: &quot;A&quot;, &quot;featureCode&quot;: &quot;PCLS&quot;, &quot;countryCode&quot;: &quot;HK&quot; }\" length=\"2\"></candidate> <candidate id=\"c75\" index=471 type=\"location\" info=\"{ &quot;coordinates&quot;: &quot;22.28552;114.15769&quot;, &quot;id&quot;: 1819729, &quot;featureClass&quot;: &quot;P&quot;, &quot;featureCode&quot;: &quot;PPLC&quot;, &quot;countryCode&quot;: &quot;HK&quot; }\" length=\"2\"></candidate> <token id=\"t471\"> Hong </token> <token id=\"t472\"> Kong </token> <token id=\"t473\"> accounted </token> <token id=\"t474\"> for </token> <candidate id=\"c76\" index=475 type=\"number\" info=\"null\" length=\"1\"></candidate> <token id=\"t475\"> 2.2 </token> <token id=\"t476\"> per </token> <token id=\"t477\"> cent </token> <token id=\"t478\"> . </token> <token id=\"t479\"> Through </token> <candidate id=\"c77\" index=480 type=\"date\" info=\"2014-11\" length=\"1\"></candidate> <token id=\"t480\"> November </token> <token id=\"t481\"> , </token> <token id=\"t482\"> those </token> <token id=\"t483\"> figures </token> <token id=\"t484\"> for </token> <candidate id=\"c78\" index=485 type=\"number\" info=\"null\" length=\"1\"></candidate> <candidate id=\"c79\" index=485 type=\"date\" info=\"2014\" length=\"1\"></candidate> <token id=\"t485\"> 2014 </token> <token id=\"t486\"> were </token> <candidate id=\"c80\" index=487 type=\"number\" info=\"null\" length=\"1\"></candidate> <token id=\"t487\"> 3.6 </token> <token id=\"t488\"> per </token> <token id=\"t489\"> cent </token> <token id=\"t490\"> and </token> <candidate id=\"c81\" index=491 type=\"number\" info=\"null\" length=\"1\"></candidate> <token id=\"t491\"> 3.2 </token> <token id=\"t492\"> per </token> <token id=\"t493\"> cent </token> <token id=\"t494\"> . </token> <token id=\"t495\"> <br /> </token> <token id=\"t496\"> The </token> <token id=\"t497\"> US </token> <token id=\"t498\"> chicken </token> <token id=\"t499\"> industry </token> <token id=\"t500\"> exported </token> <token id=\"t501\"> roughly </token> <candidate id=\"c82\" index=502 type=\"number\" info=\"null\" length=\"1\"></candidate> <token id=\"t502\"> 19 </token> <token id=\"t503\"> per </token> <token id=\"t504\"> cent </token> <token id=\"t505\"> of </token> <token id=\"t506\"> total </token> <token id=\"t507\"> production </token> <token id=\"t508\"> in </token> <candidate id=\"c83\" index=509 type=\"number\" info=\"null\" length=\"1\"></candidate> <candidate id=\"c84\" index=509 type=\"date\" info=\"2013\" length=\"1\"></candidate> <token id=\"t509\"> 2013 </token> <token id=\"t510\"> so </token> <token id=\"t511\"> those </token> <candidate id=\"c85\" index=512 type=\"number\" info=\"null\" length=\"1\"></candidate> <candidate id=\"c86\" index=512 type=\"date\" info=\"2013\" length=\"1\"></candidate> <token id=\"t512\"> 2013 </token> <token id=\"t513\"> export </token> <token id=\"t514\"> shares </token> <token id=\"t515\"> to </token> <candidate id=\"c87\" index=516 type=\"location\" info=\"{ &quot;coordinates&quot;: &quot;35.0;105.0&quot;, &quot;id&quot;: 1814991, &quot;featureClass&quot;: &quot;A&quot;, &quot;featureCode&quot;: &quot;PCLI&quot;, &quot;countryCode&quot;: &quot;CN&quot; }\" length=\"1\"></candidate> <candidate id=\"c88\" index=516 type=\"location\" info=\"{ &quot;coordinates&quot;: &quot;25.51224;-99.00457&quot;, &quot;id&quot;: 8582434, &quot;featureClass&quot;: &quot;A&quot;, &quot;featureCode&quot;: &quot;ADM2&quot;, &quot;countryCode&quot;: &quot;MX&quot; }\" length=\"1\"></candidate> <token id=\"t516\"> China </token> <token id=\"t517\"> and </token> <candidate id=\"c89\" index=518 type=\"location\" info=\"{ &quot;coordinates&quot;: &quot;22.25;114.16667&quot;, &quot;id&quot;: 1819730, &quot;featureClass&quot;: &quot;A&quot;, &quot;featureCode&quot;: &quot;PCLS&quot;, &quot;countryCode&quot;: &quot;HK&quot; }\" length=\"2\"></candidate> <candidate id=\"c90\" index=518 type=\"location\" info=\"{ &quot;coordinates&quot;: &quot;22.28552;114.15769&quot;, &quot;id&quot;: 1819729, &quot;featureClass&quot;: &quot;P&quot;, &quot;featureCode&quot;: &quot;PPLC&quot;, &quot;countryCode&quot;: &quot;HK&quot; }\" length=\"2\"></candidate> <token id=\"t518\"> Hong </token> <token id=\"t519\"> Kong </token> <token id=\"t520\"> represented </token> <candidate id=\"c91\" index=521 type=\"number\" info=\"null\" length=\"1\"></candidate> <token id=\"t521\"> 0.7 </token> <token id=\"t522\"> per </token> <token id=\"t523\"> cent </token> <token id=\"t524\"> and </token> <candidate id=\"c92\" index=525 type=\"number\" info=\"null\" length=\"1\"></candidate> <token id=\"t525\"> 0.4 </token> <token id=\"t526\"> per </token> <token id=\"t527\"> cent </token> <token id=\"t528\"> of </token> <token id=\"t529\"> total </token> <token id=\"t530\"> US </token> <token id=\"t531\"> production </token> <token id=\"t532\"> . </token> <token id=\"t533\"> Through </token> <candidate id=\"c93\" index=534 type=\"date\" info=\"2014-11\" length=\"1\"></candidate> <token id=\"t534\"> November </token> <token id=\"t535\"> , </token> <candidate id=\"c94\" index=536 type=\"number\" info=\"null\" length=\"1\"></candidate> <candidate id=\"c95\" index=536 type=\"date\" info=\"2014\" length=\"1\"></candidate> <token id=\"t536\"> 2014 </token> <token id=\"t537\"> US </token> <token id=\"t538\"> broiler </token> <token id=\"t539\"> exports </token> <token id=\"t540\"> were </token> <token id=\"t541\"> virtually </token> <token id=\"t542\"> unchanged </token> <token id=\"t543\"> form </token> <candidate id=\"c96\" index=544 type=\"number\" info=\"null\" length=\"1\"></candidate> <candidate id=\"c97\" index=544 type=\"date\" info=\"2014\" length=\"3\"></candidate> <token id=\"t544\"> one </token> <token id=\"t545\"> year </token> <token id=\"t546\"> ago </token> <token id=\"t547\"> . </token> <token id=\"t548\"> <br /> </token> <token id=\"t549\"> It </token> <token id=\"t550\"> appears </token> <token id=\"t551\"> that </token> <candidate id=\"c98\" index=552 type=\"number\" info=\"null\" length=\"1\"></candidate> <token id=\"t552\"> 19 </token> <token id=\"t553\"> per </token> <token id=\"t554\"> cent </token> <token id=\"t555\"> will </token> <token id=\"t556\"> be </token> <token id=\"t557\"> very </token> <token id=\"t558\"> close </token> <token id=\"t559\"> to </token> <token id=\"t560\"> the </token> <token id=\"t561\"> export </token> <token id=\"t562\"> share </token> <token id=\"t563\"> for </token> <candidate id=\"c100\" index=564 type=\"date\" info=\"2014\" length=\"1\"></candidate> <candidate id=\"c99\" index=564 type=\"number\" info=\"null\" length=\"1\"></candidate> <token id=\"t564\"> 2014 </token> <token id=\"t565\"> so </token> <token id=\"t566\"> the </token> <token id=\"t567\"> shares </token> <token id=\"t568\"> of </token> <token id=\"t569\"> US </token> <token id=\"t570\"> production </token> <token id=\"t571\"> for </token> <candidate id=\"c101\" index=572 type=\"location\" info=\"{ &quot;coordinates&quot;: &quot;35.0;105.0&quot;, &quot;id&quot;: 1814991, &quot;featureClass&quot;: &quot;A&quot;, &quot;featureCode&quot;: &quot;PCLI&quot;, &quot;countryCode&quot;: &quot;CN&quot; }\" length=\"1\"></candidate> <candidate id=\"c102\" index=572 type=\"location\" info=\"{ &quot;coordinates&quot;: &quot;25.51224;-99.00457&quot;, &quot;id&quot;: 8582434, &quot;featureClass&quot;: &quot;A&quot;, &quot;featureCode&quot;: &quot;ADM2&quot;, &quot;countryCode&quot;: &quot;MX&quot; }\" length=\"1\"></candidate> <token id=\"t572\"> China </token> <token id=\"t573\"> and </token> <candidate id=\"c103\" index=574 type=\"location\" info=\"{ &quot;coordinates&quot;: &quot;22.25;114.16667&quot;, &quot;id&quot;: 1819730, &quot;featureClass&quot;: &quot;A&quot;, &quot;featureCode&quot;: &quot;PCLS&quot;, &quot;countryCode&quot;: &quot;HK&quot; }\" length=\"2\"></candidate> <candidate id=\"c104\" index=574 type=\"location\" info=\"{ &quot;coordinates&quot;: &quot;22.28552;114.15769&quot;, &quot;id&quot;: 1819729, &quot;featureClass&quot;: &quot;P&quot;, &quot;featureCode&quot;: &quot;PPLC&quot;, &quot;countryCode&quot;: &quot;HK&quot; }\" length=\"2\"></candidate> <token id=\"t574\"> Hong </token> <token id=\"t575\"> Kong </token> <token id=\"t576\"> will </token> <token id=\"t577\"> be </token> <token id=\"t578\"> about </token> <candidate id=\"c105\" index=579 type=\"number\" info=\"null\" length=\"1\"></candidate> <token id=\"t579\"> 0.7 </token> <token id=\"t580\"> per </token> <token id=\"t581\"> cent </token> <token id=\"t582\"> and </token> <candidate id=\"c106\" index=583 type=\"number\" info=\"null\" length=\"1\"></candidate> <token id=\"t583\"> 0.6 </token> <token id=\"t584\"> per </token> <token id=\"t585\"> cent </token> <token id=\"t586\"> , </token> <token id=\"t587\"> respectively </token> <token id=\"t588\"> . </token> <token id=\"t589\"> <br /> </token> <candidate id=\"c107\" index=590 type=\"location\" info=\"{ &quot;coordinates&quot;: &quot;27.57869;86.2721&quot;, &quot;id&quot;: 7802268, &quot;featureClass&quot;: &quot;A&quot;, &quot;featureCode&quot;: &quot;ADM4&quot;, &quot;countryCode&quot;: &quot;NP&quot; }\" length=\"1\"></candidate> <token id=\"t590\"> Those </token> <token id=\"t591\"> are </token> <token id=\"t592\"> not </token> <token id=\"t593\"> insignificant </token> <token id=\"t594\"> numbers </token> <token id=\"t595\"> but </token> <token id=\"t596\"> do </token> <token id=\"t597\"> they </token> <token id=\"t598\"> constitute </token> <token id=\"t599\"> a </token> <token id=\"t600\"> large </token> <token id=\"t601\"> weight </token> <token id=\"t602\"> on </token> <token id=\"t603\"> the </token> <token id=\"t604\"> market </token> <token id=\"t605\"> ? </token> <token id=\"t606\"> There </token> <token id=\"t607\"> is </token> <token id=\"t608\"> a </token> <token id=\"t609\"> product </token> <token id=\"t610\"> , </token> <token id=\"t611\"> though </token> <token id=\"t612\"> , </token> <token id=\"t613\"> that </token> <token id=\"t614\"> this </token> <token id=\"t615\"> impacts </token> <token id=\"t616\"> dramatically </token> <token id=\"t617\"> -- </token> <token id=\"t618\"> chicken </token> <token id=\"t619\"> paws </token> <token id=\"t620\"> or </token> <token id=\"t621\"> feet </token> <token id=\"t622\"> . </token> <candidate id=\"c108\" index=623 type=\"location\" info=\"{ &quot;coordinates&quot;: &quot;35.0;105.0&quot;, &quot;id&quot;: 1814991, &quot;featureClass&quot;: &quot;A&quot;, &quot;featureCode&quot;: &quot;PCLI&quot;, &quot;countryCode&quot;: &quot;CN&quot; }\" length=\"1\"></candidate> <candidate id=\"c109\" index=623 type=\"location\" info=\"{ &quot;coordinates&quot;: &quot;25.51224;-99.00457&quot;, &quot;id&quot;: 8582434, &quot;featureClass&quot;: &quot;A&quot;, &quot;featureCode&quot;: &quot;ADM2&quot;, &quot;countryCode&quot;: &quot;MX&quot; }\" length=\"1\"></candidate> <token id=\"t623\"> China </token> <token id=\"t624\"> and </token> <candidate id=\"c110\" index=625 type=\"location\" info=\"{ &quot;coordinates&quot;: &quot;22.25;114.16667&quot;, &quot;id&quot;: 1819730, &quot;featureClass&quot;: &quot;A&quot;, &quot;featureCode&quot;: &quot;PCLS&quot;, &quot;countryCode&quot;: &quot;HK&quot; }\" length=\"2\"></candidate> <candidate id=\"c111\" index=625 type=\"location\" info=\"{ &quot;coordinates&quot;: &quot;22.28552;114.15769&quot;, &quot;id&quot;: 1819729, &quot;featureClass&quot;: &quot;P&quot;, &quot;featureCode&quot;: &quot;PPLC&quot;, &quot;countryCode&quot;: &quot;HK&quot; }\" length=\"2\"></candidate> <token id=\"t625\"> Hong </token> <token id=\"t626\"> Kong </token> <token id=\"t627\"> took </token> <candidate id=\"c112\" index=628 type=\"number\" info=\"null\" length=\"1\"></candidate> <token id=\"t628\"> 251.3 </token> <candidate id=\"c113\" index=629 type=\"number\" info=\"null\" length=\"1\"></candidate> <token id=\"t629\"> million </token> <token id=\"t630\"> pounds </token> <token id=\"t631\"> of </token> <token id=\"t632\"> chicken </token> <token id=\"t633\"> paws </token> <token id=\"t634\"> in </token> <candidate id=\"c114\" index=635 type=\"number\" info=\"null\" length=\"1\"></candidate> <candidate id=\"c115\" index=635 type=\"date\" info=\"2013\" length=\"1\"></candidate> <token id=\"t635\"> 2013 </token> <token id=\"t636\"> . </token> <candidate id=\"c116\" index=637 type=\"location\" info=\"{ &quot;coordinates&quot;: &quot;27.57869;86.2721&quot;, &quot;id&quot;: 7802268, &quot;featureClass&quot;: &quot;A&quot;, &quot;featureCode&quot;: &quot;ADM4&quot;, &quot;countryCode&quot;: &quot;NP&quot; }\" length=\"1\"></candidate> <token id=\"t637\"> Those </token> <token id=\"t638\"> were </token> <token id=\"t639\"> valued </token> <token id=\"t640\"> at </token> <token id=\"t641\"> $ </token> <candidate id=\"c117\" index=642 type=\"number\" info=\"null\" length=\"1\"></candidate> <token id=\"t642\"> 314.5 </token> <candidate id=\"c118\" index=643 type=\"number\" info=\"null\" length=\"1\"></candidate> <token id=\"t643\"> million </token> <token id=\"t644\"> . </token> <candidate id=\"c119\" index=645 type=\"location\" info=\"{ &quot;coordinates&quot;: &quot;35.0;105.0&quot;, &quot;id&quot;: 1814991, &quot;featureClass&quot;: &quot;A&quot;, &quot;featureCode&quot;: &quot;PCLI&quot;, &quot;countryCode&quot;: &quot;CN&quot; }\" length=\"1\"></candidate> <candidate id=\"c120\" index=645 type=\"location\" info=\"{ &quot;coordinates&quot;: &quot;25.51224;-99.00457&quot;, &quot;id&quot;: 8582434, &quot;featureClass&quot;: &quot;A&quot;, &quot;featureCode&quot;: &quot;ADM2&quot;, &quot;countryCode&quot;: &quot;MX&quot; }\" length=\"1\"></candidate> <token id=\"t645\"> China </token> <token id=\"t646\"> accounted </token> <token id=\"t647\"> for </token> <token id=\"t648\"> about </token> <candidate id=\"c121\" index=649 type=\"number\" info=\"null\" length=\"1\"></candidate> <token id=\"t649\"> 60 </token> <token id=\"t650\"> per </token> <token id=\"t651\"> cent </token> <token id=\"t652\"> of </token> <token id=\"t653\"> both </token> <token id=\"t654\"> totals </token> <token id=\"t655\"> . </token> <token id=\"t656\"> <br /> </token> <token id=\"t657\"> Through </token> <candidate id=\"c122\" index=658 type=\"date\" info=\"2014-11\" length=\"2\"></candidate> <token id=\"t658\"> November </token> <candidate id=\"c123\" index=659 type=\"number\" info=\"null\" length=\"1\"></candidate> <token id=\"t659\"> 2014 </token> <token id=\"t660\"> , </token> <token id=\"t661\"> the </token> <candidate id=\"c124\" index=662 type=\"number\" info=\"null\" length=\"1\"></candidate> <token id=\"t662\"> two </token> <token id=\"t663\"> destinations </token> <token id=\"t664\"> accounted </token> <token id=\"t665\"> for </token> <candidate id=\"c125\" index=666 type=\"number\" info=\"null\" length=\"1\"></candidate> <token id=\"t666\"> 271.8 </token> <candidate id=\"c126\" index=667 type=\"number\" info=\"null\" length=\"1\"></candidate> <token id=\"t667\"> million </token> <token id=\"t668\"> pounds </token> <token id=\"t669\"> of </token> <token id=\"t670\"> paws </token> <token id=\"t671\"> valued </token> <token id=\"t672\"> at </token> <token id=\"t673\"> $ </token> <candidate id=\"c127\" index=674 type=\"number\" info=\"null\" length=\"1\"></candidate> <token id=\"t674\"> 387.6 </token> <candidate id=\"c128\" index=675 type=\"number\" info=\"null\" length=\"1\"></candidate> <token id=\"t675\"> million </token> <token id=\"t676\"> . </token> <token id=\"t677\"> Interestingly </token> <token id=\"t678\"> , </token> <candidate id=\"c129\" index=679 type=\"location\" info=\"{ &quot;coordinates&quot;: &quot;22.25;114.16667&quot;, &quot;id&quot;: 1819730, &quot;featureClass&quot;: &quot;A&quot;, &quot;featureCode&quot;: &quot;PCLS&quot;, &quot;countryCode&quot;: &quot;HK&quot; }\" length=\"2\"></candidate> <candidate id=\"c130\" index=679 type=\"location\" info=\"{ &quot;coordinates&quot;: &quot;22.28552;114.15769&quot;, &quot;id&quot;: 1819729, &quot;featureClass&quot;: &quot;P&quot;, &quot;featureCode&quot;: &quot;PPLC&quot;, &quot;countryCode&quot;: &quot;HK&quot; }\" length=\"2\"></candidate> <token id=\"t679\"> Hong </token> <token id=\"t680\"> Kong </token> <token id=\"t681\"> has </token> <token id=\"t682\"> accounted </token> <token id=\"t683\"> for </token> <token id=\"t684\"> roughly </token> <candidate id=\"c131\" index=685 type=\"number\" info=\"null\" length=\"1\"></candidate> <token id=\"t685\"> 75 </token> <token id=\"t686\"> per </token> <token id=\"t687\"> cent </token> <token id=\"t688\"> of </token> <token id=\"t689\"> the </token> <candidate id=\"c132\" index=690 type=\"number\" info=\"null\" length=\"1\"></candidate> <candidate id=\"c133\" index=690 type=\"date\" info=\"2014\" length=\"1\"></candidate> <token id=\"t690\"> 2014 </token> <token id=\"t691\"> volume </token> <token id=\"t692\"> and </token> <token id=\"t693\"> value </token> <token id=\"t694\"> . </token> <token id=\"t695\"> Perhaps </token> <token id=\"t696\"> more </token> <token id=\"t697\"> important </token> <token id=\"t698\"> is </token> <token id=\"t699\"> that </token> <candidate id=\"c134\" index=700 type=\"location\" info=\"{ &quot;coordinates&quot;: &quot;35.0;105.0&quot;, &quot;id&quot;: 1814991, &quot;featureClass&quot;: &quot;A&quot;, &quot;featureCode&quot;: &quot;PCLI&quot;, &quot;countryCode&quot;: &quot;CN&quot; }\" length=\"1\"></candidate> <candidate id=\"c135\" index=700 type=\"location\" info=\"{ &quot;coordinates&quot;: &quot;25.51224;-99.00457&quot;, &quot;id&quot;: 8582434, &quot;featureClass&quot;: &quot;A&quot;, &quot;featureCode&quot;: &quot;ADM2&quot;, &quot;countryCode&quot;: &quot;MX&quot; }\" length=\"1\"></candidate> <token id=\"t700\"> China </token> <token id=\"t701\"> and </token> <candidate id=\"c136\" index=702 type=\"location\" info=\"{ &quot;coordinates&quot;: &quot;22.25;114.16667&quot;, &quot;id&quot;: 1819730, &quot;featureClass&quot;: &quot;A&quot;, &quot;featureCode&quot;: &quot;PCLS&quot;, &quot;countryCode&quot;: &quot;HK&quot; }\" length=\"2\"></candidate> <candidate id=\"c137\" index=702 type=\"location\" info=\"{ &quot;coordinates&quot;: &quot;22.28552;114.15769&quot;, &quot;id&quot;: 1819729, &quot;featureClass&quot;: &quot;P&quot;, &quot;featureCode&quot;: &quot;PPLC&quot;, &quot;countryCode&quot;: &quot;HK&quot; }\" length=\"2\"></candidate> <token id=\"t702\"> Hong </token> <token id=\"t703\"> Kong </token> <token id=\"t704\"> are </token> <token id=\"t705\"> the </token> <token id=\"t706\"> market </token> <token id=\"t707\"> for </token> <token id=\"t708\"> chicken </token> <token id=\"t709\"> paws </token> <token id=\"t710\"> . </token> <candidate id=\"c138\" index=711 type=\"location\" info=\"{ &quot;coordinates&quot;: &quot;27.57869;86.2721&quot;, &quot;id&quot;: 7802268, &quot;featureClass&quot;: &quot;A&quot;, &quot;featureCode&quot;: &quot;ADM4&quot;, &quot;countryCode&quot;: &quot;NP&quot; }\" length=\"1\"></candidate> <token id=\"t711\"> Those </token> <token id=\"t712\"> volume </token> <token id=\"t713\"> and </token> <token id=\"t714\"> value </token> <token id=\"t715\"> figures </token> <token id=\"t716\"> accounted </token> <token id=\"t717\"> for </token> <candidate id=\"c139\" index=718 type=\"number\" info=\"null\" length=\"1\"></candidate> <token id=\"t718\"> 84 </token> <token id=\"t719\"> per </token> <token id=\"t720\"> cent </token> <token id=\"t721\"> of </token> <candidate id=\"c140\" index=722 type=\"number\" info=\"null\" length=\"1\"></candidate> <token id=\"t722\"> 2013 </token> <token id=\"t723\"> paws </token> <token id=\"t724\"> exports </token> <token id=\"t725\"> and </token> <token id=\"t726\"> an </token> <token id=\"t727\"> astounding </token> <candidate id=\"c141\" index=728 type=\"number\" info=\"null\" length=\"1\"></candidate> <token id=\"t728\"> 97 </token> <token id=\"t729\"> per </token> <token id=\"t730\"> cent </token> <token id=\"t731\"> of </token> <token id=\"t732\"> our </token> <token id=\"t733\"> paws </token> <token id=\"t734\"> shipments </token> <token id=\"t735\"> in </token> <candidate id=\"c142\" index=736 type=\"number\" info=\"null\" length=\"1\"></candidate> <candidate id=\"c143\" index=736 type=\"date\" info=\"2014\" length=\"1\"></candidate> <token id=\"t736\"> 2014 </token> <token id=\"t737\"> . </token> <token id=\"t738\"> <br /> </token> <token id=\"t739\"> A </token> <token id=\"t740\"> reduction </token> <token id=\"t741\"> in </token> <token id=\"t742\"> paws </token> <token id=\"t743\"> exports </token> <token id=\"t744\"> will </token> <token id=\"t745\"> negatively </token> <token id=\"t746\"> impact </token> <token id=\"t747\"> the </token> <token id=\"t748\"> financial </token> <token id=\"t749\"> performance </token> <token id=\"t750\"> of </token> <token id=\"t751\"> chicken </token> <token id=\"t752\"> companies </token> <token id=\"t753\"> and </token> <token id=\"t754\"> thus </token> <token id=\"t755\"> force </token> <token id=\"t756\"> the </token> <token id=\"t757\"> muscle </token> <token id=\"t758\"> products </token> <token id=\"t759\"> to </token> <token id=\"t760\"> carry </token> <token id=\"t761\"> more </token> <token id=\"t762\"> of </token> <token id=\"t763\"> the </token> <token id=\"t764\"> economic </token> <token id=\"t765\"> load </token> <token id=\"t766\"> . </token> <token id=\"t767\"> That </token> <token id=\"t768\"> 's </token> <token id=\"t769\"> the </token> <token id=\"t770\"> bad </token> <token id=\"t771\"> news </token> <token id=\"t772\"> . </token> <token id=\"t773\"> <br /> </token> <token id=\"t774\"> The </token> <token id=\"t775\"> good </token> <token id=\"t776\"> news </token> <token id=\"t777\"> is </token> <token id=\"t778\"> that </token> <token id=\"t779\"> most </token> <token id=\"t780\"> of </token> <token id=\"t781\"> the </token> <token id=\"t782\"> paws </token> <token id=\"t783\"> for </token> <token id=\"t784\"> these </token> <token id=\"t785\"> markets </token> <token id=\"t786\"> have </token> <token id=\"t787\"> been </token> <token id=\"t788\"> flowing </token> <token id=\"t789\"> through </token> <candidate id=\"c144\" index=790 type=\"location\" info=\"{ &quot;coordinates&quot;: &quot;22.25;114.16667&quot;, &quot;id&quot;: 1819730, &quot;featureClass&quot;: &quot;A&quot;, &quot;featureCode&quot;: &quot;PCLS&quot;, &quot;countryCode&quot;: &quot;HK&quot; }\" length=\"2\"></candidate> <candidate id=\"c145\" index=790 type=\"location\" info=\"{ &quot;coordinates&quot;: &quot;22.28552;114.15769&quot;, &quot;id&quot;: 1819729, &quot;featureClass&quot;: &quot;P&quot;, &quot;featureCode&quot;: &quot;PPLC&quot;, &quot;countryCode&quot;: &quot;HK&quot; }\" length=\"2\"></candidate> <token id=\"t790\"> Hong </token> <token id=\"t791\"> Kong </token> <token id=\"t792\"> already </token> <token id=\"t793\"> and </token> <token id=\"t794\"> there </token> <token id=\"t795\"> does </token> <token id=\"t796\"> n't </token> <token id=\"t797\"> seem </token> <token id=\"t798\"> to </token> <token id=\"t799\"> be </token> <token id=\"t800\"> a </token> <token id=\"t801\"> reason </token> <token id=\"t802\"> for </token> <token id=\"t803\"> that </token> <token id=\"t804\"> to </token> <token id=\"t805\"> change </token> <token id=\"t806\"> given </token> <candidate id=\"c146\" index=807 type=\"location\" info=\"{ &quot;coordinates&quot;: &quot;22.25;114.16667&quot;, &quot;id&quot;: 1819730, &quot;featureClass&quot;: &quot;A&quot;, &quot;featureCode&quot;: &quot;PCLS&quot;, &quot;countryCode&quot;: &quot;HK&quot; }\" length=\"2\"></candidate> <candidate id=\"c147\" index=807 type=\"location\" info=\"{ &quot;coordinates&quot;: &quot;22.28552;114.15769&quot;, &quot;id&quot;: 1819729, &quot;featureClass&quot;: &quot;P&quot;, &quot;featureCode&quot;: &quot;PPLC&quot;, &quot;countryCode&quot;: &quot;HK&quot; }\" length=\"2\"></candidate> <token id=\"t807\"> Hong </token> <token id=\"t808\"> Kong </token> <token id=\"t809\"> 's </token> <token id=\"t810\"> announced </token> <token id=\"t811\"> regional </token> <token id=\"t812\"> approach </token> <token id=\"t813\"> to </token> <token id=\"t814\"> the </token> <token id=\"t815\"> HPAI </token> <token id=\"t816\"> situation </token> <token id=\"t817\"> . </token> <token id=\"t818\"> <br /> </token> <token id=\"t819\"> Bottom </token> <token id=\"t820\"> Line </token> <token id=\"t821\"> : </token> <token id=\"t822\"> The </token> <token id=\"t823\"> actual </token> <token id=\"t824\"> numbers </token> <token id=\"t825\"> do </token> <token id=\"t826\"> not </token> <token id=\"t827\"> suggest </token> <token id=\"t828\"> a </token> <token id=\"t829\"> dramatic </token> <token id=\"t830\"> impact </token> <token id=\"t831\"> . </token> <token id=\"t832\"> Is </token> <candidate id=\"c148\" index=833 type=\"location\" info=\"{ &quot;coordinates&quot;: &quot;35.0;105.0&quot;, &quot;id&quot;: 1814991, &quot;featureClass&quot;: &quot;A&quot;, &quot;featureCode&quot;: &quot;PCLI&quot;, &quot;countryCode&quot;: &quot;CN&quot; }\" length=\"1\"></candidate> <candidate id=\"c149\" index=833 type=\"location\" info=\"{ &quot;coordinates&quot;: &quot;25.51224;-99.00457&quot;, &quot;id&quot;: 8582434, &quot;featureClass&quot;: &quot;A&quot;, &quot;featureCode&quot;: &quot;ADM2&quot;, &quot;countryCode&quot;: &quot;MX&quot; }\" length=\"1\"></candidate> <token id=\"t833\"> China </token> <token id=\"t834\"> ' </token> <token id=\"t835\"> whole?country </token> <candidate id=\"c150\" index=836 type=\"location\" info=\"{ &quot;coordinates&quot;: &quot;38.49457;43.38323&quot;, &quot;id&quot;: 298117, &quot;featureClass&quot;: &quot;P&quot;, &quot;featureCode&quot;: &quot;PPLA&quot;, &quot;countryCode&quot;: &quot;TR&quot; }\" length=\"1\"></candidate> <token id=\"t836\"> ban </token> <token id=\"t837\"> wrong </token> <token id=\"t838\"> ? </token> <token id=\"t839\"> Absolutely </token> <token id=\"t840\"> . </token> <token id=\"t841\"> Does </token> <token id=\"t842\"> it </token> <token id=\"t843\"> have </token> <token id=\"t844\"> negative </token> <token id=\"t845\"> impacts </token> <token id=\"t846\"> ? </token> <token id=\"t847\"> Yes </token> <token id=\"t848\"> again </token> <token id=\"t849\"> . </token> <token id=\"t850\"> Will </token> <token id=\"t851\"> they </token> <token id=\"t852\"> be </token> <token id=\"t853\"> large </token> <token id=\"t854\"> ? </token> <token id=\"t855\"> In </token> <token id=\"t856\"> our </token> <token id=\"t857\"> opinion </token> <token id=\"t858\"> , </token> <token id=\"t859\"> they </token> <token id=\"t860\"> should </token> <token id=\"t861\"> not </token> <token id=\"t862\"> unless </token> <token id=\"t863\"> it </token> <token id=\"t864\"> adds </token> <token id=\"t865\"> significant </token> <token id=\"t866\"> weight </token> <token id=\"t867\"> to </token> <token id=\"t868\"> what </token> <token id=\"t869\"> seems </token> <token id=\"t870\"> to </token> <token id=\"t871\"> be </token> <token id=\"t872\"> a </token> <token id=\"t873\"> growing </token> <token id=\"t874\"> general </token> <token id=\"t875\"> neg </token> <token id=\"t876\"> ? </token> <token id=\"t877\"> ative </token> <token id=\"t878\"> sentiment </token> <token id=\"t879\"> for </token> <token id=\"t880\"> commodities </token> <token id=\"t881\"> and </token> <token id=\"t882\"> meat/poultry </token> <token id=\"t883\"> proteins </token> <token id=\"t884\"> . </token> <token id=\"t885\"> <br /> </token> <token id=\"t886\"> <br /> </token> <token id=\"t887\"> ThePoultrySite </token> <token id=\"t888\"> News </token> <token id=\"t889\"> Desk </token>","publication_date":"2015-01-19","id":138,"title":"How Big of a Deal is China's Ban on Imports of US Poultry and Egg ...","url":"http://www.thepoultrysite.com/poultrynews/34156/how-big-of-a-deal-is-chinas-ban-on-imports-of-us-poultry-and-egg-products","content":"Poultry News How Big of a Deal is China’s Ban on Imports of US Poultry and Egg Products? 19 January 2015 &#13;\nCHINA &amp; US - The initial reaction to about any problem with exports in&#13;\ngeneral and exports to China in particular is “The sky is falling!  The sky is&#13;\nfalling!”, writes Steve Meyer &amp; Len Steiner.There’s a good reason for that:  China has 1.3 billion people and thus is usually a big player in any market in which it participates based on the fact that 1.3 billion times any number is a very large number!  &#13;\nBut how critical are they in this one?   &#13;\nFirst, let’s review. China banned imports of US chicken, turkey and eggs, effective January 8, due to the presence of a strain of highly pathogenic avian influenza (HPAI) in  the Pacific Northwest.   &#13;\nHPAI is a bad disease but these cases are occurring in wild birds and small domestic flocks hundreds of miles from any primary US commercial production.  &#13;\nIn addition, China’s ban on all US products is unusual (and industry experts say unnecessary) because OIE, the world animal health organization allows and encourages a regional approach which has been used on a number of occasions when HPAI has reared its ugly head in the US Korea imposed a similar all?country ban on US products in December.   &#13;\nHong Kong imposed a ban on products from Oregon but, as far as we can determine, is still taking product from the remainder of the US That is important given the ties between Hong Kong and China. So where do US chicken exports go?  &#13;\nThe chart at right indicates that Mexico is by far the most important single destination and that exports to “Other” countries (ie. those not listed here) is by far the largest destination for US chicken export shipments.  Note that among these eight destinations, China and Hong Kong are the smallest except for Russia which is currently not taking US products due to its retaliatory embargo over our Ukraine?related sanctions.    &#13;\nWe have separated China and Hong Kong in the chart since they have, at least for now, taken different approaches to this situation.  How much of a back door will Hong Kong be for US chicken since it has not banned product from anywhere other than Oregon?  &#13;\nIf product moves through Hong Kong, this may not be a big deal at all.  If not, then what? In 2013, China accounted for 3.9 per cent or US chicken exports and Hong Kong accounted for 2.2 per cent.  Through November, those figures for 2014 were 3.6 per cent and 3.2 per cent.   &#13;\nThe US chicken industry exported roughly 19 per cent of total production in 2013 so those 2013 export shares to China and Hong Kong represented 0.7 per cent and 0.4 per cent of total US production. Through November, 2014 US broiler exports were virtually unchanged form one year ago.  &#13;\nIt appears that 19 per cent will be very close to the export share for 2014 so the shares of US production for China and Hong Kong will be about 0.7 per cent and 0.6 per cent, respectively.   &#13;\nThose are not insignificant numbers but do they constitute a large weight on the market? There is a product, though, that this impacts dramatically — chicken paws or feet. China and Hong Kong took 251.3 million pounds of chicken paws in 2013. Those were valued at $314.5 million. China accounted for about 60 per cent of both totals.  &#13;\nThrough November 2014, the two destinations accounted for 271.8 million pounds of paws valued at $387.6 million. Interestingly, Hong Kong has accounted for roughly 75 per cent of the 2014 volume and value. Perhaps more important is that China and Hong Kong are the market for chicken paws.  Those volume and value figures accounted for 84 per cent of 2013 paws exports and an astounding 97 per cent of our paws shipments in 2014.  &#13;\nA reduction in paws exports will negatively impact the financial performance of chicken companies and thus force the muscle products to carry more of the economic load. That’s the bad news.  &#13;\nThe good news is that most of the paws for these markets have been flowing through Hong Kong already and there doesn’t seem to be a reason for that to change given Hong Kong’s announced regional approach to the HPAI situation.   &#13;\nBottom Line: The actual numbers do not suggest a dramatic impact. Is China’ whole?country ban wrong? Absolutely. Does it have negative impacts? Yes again. Will they be large?  In our opinion, they should not unless it adds significant weight to what seems to be a growing general neg? ative sentiment for commodities and meat/poultry proteins.   &#13;\n&#13;\n&#13;\nThePoultrySite News Desk ","candidateLabels":[]}
