# Supplementary material for: Web monitoring of emerging animal infectious diseases integrated in the French Animal Health Epidemic Intelligence System
Source: PLoS One. 2018 Aug 3;13(8):e0199960. doi: 10.1371/journal.pone.0199960 (PMC6075742; doi:10.1371/journal.pone.0199960)
Supplement: S1 Dataset — Dataset of news reports in English language used to evaluate and train the information extraction module of PADI-web (http://epia.clermont.inra.fr/vsi). This dataset is composed of 532 news reports (in JSON), with information about the report itself (publication date, title, content, url), as well as processing information related to the information extraction process (candidates for extraction information, correct or incorrect labels for each candidate). The named entity candidates (locations, diseases, hosts, dates, number of cases) are manually labelled in each article. Data are shared under a CC BY license and are freely available for download at: https://dataverse.cirad.fr/dataset.xhtml?persistentId=doi:10.18167/DVN1/KMTIFG. (GZ) [file pone.0199960.s001.gz › articles/77.json]

{"reports":[17345,17664,17860,17922,18027,18028,18180,18192,18391,18392,18655],"tagged_content":"<token id=\"t0\"> <br /> </token> <token id=\"t1\"> <br /> </token> <candidate id=\"c1\" index=2 type=\"location\" info=\"{ &quot;coordinates&quot;: &quot;-5.08917;-42.80194&quot;, &quot;id&quot;: 3386496, &quot;featureClass&quot;: &quot;P&quot;, &quot;featureCode&quot;: &quot;PPLA&quot;, &quot;countryCode&quot;: &quot;BR&quot; }\" length=\"1\"></candidate> <token id=\"t2\"> THE </token> <candidate id=\"c2\" index=3 type=\"location\" info=\"{ &quot;coordinates&quot;: &quot;-19.0;29.75&quot;, &quot;id&quot;: 878675, &quot;featureClass&quot;: &quot;A&quot;, &quot;featureCode&quot;: &quot;PCLI&quot;, &quot;countryCode&quot;: &quot;ZW&quot; }\" length=\"1\"></candidate> <token id=\"t3\"> Zimbabwe </token> <token id=\"t4\"> International </token> <token id=\"t5\"> Trade </token> <token id=\"t6\"> Fair </token> <token id=\"t7\"> ( </token> <token id=\"t8\"> ZITF </token> <token id=\"t9\"> ) </token> <token id=\"t10\"> -- </token> <token id=\"t11\"> which </token> <token id=\"t12\"> used </token> <token id=\"t13\"> to </token> <token id=\"t14\"> attract </token> <candidate id=\"c3\" index=15 type=\"number\" info=\"null\" length=\"1\"></candidate> <token id=\"t15\"> dozens </token> <token id=\"t16\"> of </token> <token id=\"t17\"> international </token> <token id=\"t18\"> exhibitors </token> <token id=\"t19\"> showcasing </token> <token id=\"t20\"> new </token> <token id=\"t21\"> products </token> <token id=\"t22\"> , </token> <token id=\"t23\"> technology </token> <token id=\"t24\"> and </token> <token id=\"t25\"> ideas </token> <token id=\"t26\"> -- </token> <candidate id=\"c4\" index=27 type=\"date\" info=\"PRESENT_REF\" length=\"1\"></candidate> <token id=\"t27\"> now </token> <token id=\"t28\"> resembles </token> <token id=\"t29\"> a </token> <token id=\"t30\"> huge </token> <token id=\"t31\"> flea </token> <token id=\"t32\"> market </token> <token id=\"t33\"> , </token> <token id=\"t34\"> basically </token> <token id=\"t35\"> reflecting </token> <token id=\"t36\"> the </token> <token id=\"t37\"> state </token> <token id=\"t38\"> of </token> <token id=\"t39\"> the </token> <token id=\"t40\"> ailing </token> <token id=\"t41\"> economy </token> <token id=\"t42\"> which </token> <token id=\"t43\"> has </token> <candidate id=\"c5\" index=44 type=\"date\" info=\"PRESENT_REF\" length=\"1\"></candidate> <token id=\"t44\"> now </token> <token id=\"t45\"> become </token> <token id=\"t46\"> highly </token> <token id=\"t47\"> informalised </token> <token id=\"t48\"> . </token> <token id=\"t49\"> <br /> </token> <token id=\"t50\"> Nqobile </token> <token id=\"t51\"> Bhebhe/Fidelity </token> <token id=\"t52\"> Mhlanga </token> <token id=\"t53\"> <br /> </token> <token id=\"t54\"> ZITF </token> <token id=\"t55\"> , </token> <token id=\"t56\"> officially </token> <token id=\"t57\"> opened </token> <candidate id=\"c6\" index=58 type=\"date\" info=\"2015-04-30\" length=\"1\"></candidate> <token id=\"t58\"> yesterday </token> <token id=\"t59\"> by </token> <token id=\"t60\"> Zambian </token> <token id=\"t61\"> President </token> <candidate id=\"c7\" index=62 type=\"location\" info=\"{ &quot;coordinates&quot;: &quot;39.67853;-87.74557&quot;, &quot;id&quot;: 4237672, &quot;featureClass&quot;: &quot;A&quot;, &quot;featureCode&quot;: &quot;ADM2&quot;, &quot;countryCode&quot;: &quot;US&quot; }\" length=\"1\"></candidate> <token id=\"t62\"> Edgar </token> <token id=\"t63\"> Lungu </token> <token id=\"t64\"> , </token> <token id=\"t65\"> has </token> <token id=\"t66\"> yet </token> <token id=\"t67\"> again </token> <token id=\"t68\"> failed </token> <token id=\"t69\"> to </token> <token id=\"t70\"> live </token> <token id=\"t71\"> up </token> <token id=\"t72\"> to </token> <token id=\"t73\"> its </token> <token id=\"t74\"> billing </token> <token id=\"t75\"> with </token> <token id=\"t76\"> even </token> <token id=\"t77\"> poorer </token> <token id=\"t78\"> participation </token> <token id=\"t79\"> by </token> <token id=\"t80\"> local </token> <token id=\"t81\"> companies </token> <token id=\"t82\"> . </token> <token id=\"t83\"> <br /> </token> <token id=\"t84\"> Themed </token> <token id=\"t85\"> `` </token> <token id=\"t86\"> Simulating </token> <token id=\"t87\"> Trade </token> <token id=\"t88\"> : </token> <token id=\"t89\"> Seizing </token> <token id=\"t90\"> opportunities </token> <token id=\"t91\"> to </token> <token id=\"t92\"> accelerate </token> <token id=\"t93\"> growth </token> <token id=\"t94\"> '' </token> <token id=\"t95\"> , </token> <token id=\"t96\"> the </token> <token id=\"t97\"> prime </token> <token id=\"t98\"> exhibition </token> <token id=\"t99\"> show </token> <token id=\"t100\"> that </token> <token id=\"t101\"> ends </token> <candidate id=\"c8\" index=102 type=\"date\" info=\"2015-05-02\" length=\"1\"></candidate> <token id=\"t102\"> tomorrow </token> <token id=\"t103\"> has </token> <candidate id=\"c9\" index=104 type=\"number\" info=\"null\" length=\"1\"></candidate> <token id=\"t104\"> 31 </token> <token id=\"t105\"> foreign </token> <token id=\"t106\"> exhibitors </token> <token id=\"t107\"> compared </token> <token id=\"t108\"> to </token> <token id=\"t109\"> last </token> <token id=\"t110\"> year </token> <token id=\"t111\"> 's </token> <candidate id=\"c10\" index=112 type=\"number\" info=\"null\" length=\"1\"></candidate> <token id=\"t112\"> 39 </token> <token id=\"t113\"> . </token> <token id=\"t114\"> Seventeen </token> <token id=\"t115\"> countries </token> <token id=\"t116\"> are </token> <token id=\"t117\"> represented </token> <token id=\"t118\"> at </token> <token id=\"t119\"> the </token> <token id=\"t120\"> fair </token> <token id=\"t121\"> , </token> <token id=\"t122\"> with </token> <candidate id=\"c11\" index=123 type=\"number\" info=\"null\" length=\"1\"></candidate> <token id=\"t123\"> 404 </token> <token id=\"t124\"> direct </token> <token id=\"t125\"> exhibitors </token> <token id=\"t126\"> <br /> </token> <token id=\"t127\"> The </token> <token id=\"t128\"> first </token> <candidate id=\"c12\" index=129 type=\"number\" info=\"null\" length=\"1\"></candidate> <token id=\"t129\"> two </token> <token id=\"t130\"> days </token> <token id=\"t131\"> of </token> <token id=\"t132\"> the </token> <token id=\"t133\"> fair </token> <token id=\"t134\"> were </token> <token id=\"t135\"> a </token> <token id=\"t136\"> big </token> <token id=\"t137\"> disappointment </token> <token id=\"t138\"> as </token> <token id=\"t139\"> business </token> <token id=\"t140\"> was </token> <token id=\"t141\"> subdued </token> <token id=\"t142\"> , </token> <token id=\"t143\"> with </token> <token id=\"t144\"> some </token> <token id=\"t145\"> exhibitors </token> <token id=\"t146\"> yet </token> <token id=\"t147\"> to </token> <token id=\"t148\"> complete </token> <token id=\"t149\"> setting </token> <token id=\"t150\"> up </token> <token id=\"t151\"> their </token> <token id=\"t152\"> stands </token> <token id=\"t153\"> as </token> <token id=\"t154\"> if </token> <token id=\"t155\"> exhibiting </token> <token id=\"t156\"> was </token> <token id=\"t157\"> a </token> <token id=\"t158\"> mere </token> <token id=\"t159\"> formality </token> <token id=\"t160\"> . </token> <token id=\"t161\"> <br /> </token> <token id=\"t162\"> A </token> <token id=\"t163\"> local </token> <token id=\"t164\"> daily </token> <token id=\"t165\"> reported </token> <token id=\"t166\"> that </token> <token id=\"t167\"> even </token> <token id=\"t168\"> the </token> <token id=\"t169\"> Chinese </token> <token id=\"t170\"> , </token> <token id=\"t171\"> who </token> <token id=\"t172\"> were </token> <token id=\"t173\"> active </token> <token id=\"t174\"> at </token> <token id=\"t175\"> previous </token> <token id=\"t176\"> fairs </token> <token id=\"t177\"> , </token> <token id=\"t178\"> have </token> <token id=\"t179\"> largely </token> <token id=\"t180\"> ignored </token> <token id=\"t181\"> the </token> <token id=\"t182\"> fair </token> <token id=\"t183\"> , </token> <token id=\"t184\"> with </token> <token id=\"t185\"> plenty </token> <token id=\"t186\"> of </token> <token id=\"t187\"> space </token> <token id=\"t188\"> reserved </token> <token id=\"t189\"> for </token> <token id=\"t190\"> them </token> <token id=\"t191\"> conspicuously </token> <token id=\"t192\"> empty </token> <token id=\"t193\"> . </token> <token id=\"t194\"> <br /> </token> <token id=\"t195\"> ZITF </token> <token id=\"t196\"> has </token> <token id=\"t197\"> over </token> <token id=\"t198\"> the </token> <token id=\"t199\"> years </token> <token id=\"t200\"> gradually </token> <token id=\"t201\"> deteriorated </token> <token id=\"t202\"> in </token> <token id=\"t203\"> terms </token> <token id=\"t204\"> of </token> <token id=\"t205\"> the </token> <token id=\"t206\"> mix </token> <token id=\"t207\"> and </token> <token id=\"t208\"> quality </token> <token id=\"t209\"> of </token> <token id=\"t210\"> exhibitors </token> <token id=\"t211\"> , </token> <token id=\"t212\"> in </token> <token id=\"t213\"> sync </token> <token id=\"t214\"> with </token> <token id=\"t215\"> the </token> <token id=\"t216\"> economy </token> <token id=\"t217\"> which </token> <token id=\"t218\"> has </token> <token id=\"t219\"> been </token> <token id=\"t220\"> sliding </token> <token id=\"t221\"> for </token> <token id=\"t222\"> about </token> <candidate id=\"c13\" index=223 type=\"number\" info=\"null\" length=\"1\"></candidate> <token id=\"t223\"> one </token> <token id=\"t224\"> and </token> <token id=\"t225\"> a </token> <token id=\"t226\"> half </token> <token id=\"t227\"> decades </token> <token id=\"t228\"> . </token> <candidate id=\"c14\" index=229 type=\"location\" info=\"{ &quot;coordinates&quot;: &quot;-19.0;29.75&quot;, &quot;id&quot;: 878675, &quot;featureClass&quot;: &quot;A&quot;, &quot;featureCode&quot;: &quot;PCLI&quot;, &quot;countryCode&quot;: &quot;ZW&quot; }\" length=\"1\"></candidate> <token id=\"t229\"> Zimbabwe </token> <token id=\"t230\"> has </token> <token id=\"t231\"> suffered </token> <token id=\"t232\"> massive </token> <token id=\"t233\"> de-industrialisation </token> <token id=\"t234\"> due </token> <token id=\"t235\"> to </token> <token id=\"t236\"> an </token> <token id=\"t237\"> ongoing </token> <token id=\"t238\"> economic </token> <token id=\"t239\"> crisis </token> <token id=\"t240\"> , </token> <token id=\"t241\"> with </token> <token id=\"t242\"> retrenchments </token> <token id=\"t243\"> feeding </token> <token id=\"t244\"> the </token> <token id=\"t245\"> rapid </token> <token id=\"t246\"> growth </token> <token id=\"t247\"> of </token> <token id=\"t248\"> the </token> <token id=\"t249\"> informal </token> <token id=\"t250\"> sector </token> <token id=\"t251\"> . </token> <token id=\"t252\"> <br /> </token> <token id=\"t253\"> Far </token> <token id=\"t254\"> from </token> <token id=\"t255\"> being </token> <token id=\"t256\"> a </token> <token id=\"t257\"> serious </token> <token id=\"t258\"> exhibition </token> <token id=\"t259\"> in </token> <token id=\"t260\"> quantitative </token> <token id=\"t261\"> and </token> <token id=\"t262\"> qualitative </token> <token id=\"t263\"> terms </token> <token id=\"t264\"> which </token> <token id=\"t265\"> offers </token> <token id=\"t266\"> exposure </token> <token id=\"t267\"> to </token> <token id=\"t268\"> traders </token> <token id=\"t269\"> , </token> <token id=\"t270\"> the </token> <token id=\"t271\"> multi-sectoral </token> <token id=\"t272\"> and </token> <token id=\"t273\"> multi-national </token> <token id=\"t274\"> expo </token> <token id=\"t275\"> has </token> <candidate id=\"c15\" index=276 type=\"date\" info=\"PRESENT_REF\" length=\"1\"></candidate> <token id=\"t276\"> now </token> <token id=\"t277\"> resembles </token> <token id=\"t278\"> a </token> <token id=\"t279\"> large </token> <token id=\"t280\"> flea </token> <token id=\"t281\"> market </token> <token id=\"t282\"> selling </token> <token id=\"t283\"> poor </token> <token id=\"t284\"> quality </token> <token id=\"t285\"> products </token> <token id=\"t286\"> . </token> <token id=\"t287\"> <br /> </token> <token id=\"t288\"> A </token> <token id=\"t289\"> walk </token> <token id=\"t290\"> around </token> <token id=\"t291\"> the </token> <token id=\"t292\"> ZITF </token> <token id=\"t293\"> grounds </token> <token id=\"t294\"> showed </token> <token id=\"t295\"> that </token> <token id=\"t296\"> some </token> <token id=\"t297\"> exhibitors </token> <token id=\"t298\"> were </token> <token id=\"t299\"> trying </token> <token id=\"t300\"> to </token> <token id=\"t301\"> sell </token> <token id=\"t302\"> their </token> <token id=\"t303\"> products </token> <token id=\"t304\"> instead </token> <token id=\"t305\"> of </token> <token id=\"t306\"> showcasing </token> <token id=\"t307\"> them </token> <token id=\"t308\"> as </token> <token id=\"t309\"> envisaged </token> <token id=\"t310\"> . </token> <token id=\"t311\"> Large </token> <token id=\"t312\"> industries </token> <token id=\"t313\"> and </token> <token id=\"t314\"> the </token> <token id=\"t315\"> corporate </token> <token id=\"t316\"> world </token> <token id=\"t317\"> have </token> <token id=\"t318\"> reduced </token> <token id=\"t319\"> space </token> <token id=\"t320\"> uptake </token> <token id=\"t321\"> , </token> <token id=\"t322\"> while </token> <token id=\"t323\"> a </token> <token id=\"t324\"> lot </token> <token id=\"t325\"> of </token> <token id=\"t326\"> space </token> <token id=\"t327\"> inside </token> <token id=\"t328\"> the </token> <token id=\"t329\"> showground </token> <token id=\"t330\"> remains </token> <token id=\"t331\"> vacant </token> <token id=\"t332\"> . </token> <token id=\"t333\"> In </token> <candidate id=\"c16\" index=334 type=\"date\" info=\"2014\" length=\"2\"></candidate> <token id=\"t334\"> previous </token> <token id=\"t335\"> years </token> <token id=\"t336\"> ZITF </token> <token id=\"t337\"> organisers </token> <token id=\"t338\"> have </token> <token id=\"t339\"> had </token> <token id=\"t340\"> to </token> <token id=\"t341\"> lower </token> <token id=\"t342\"> exhibition </token> <token id=\"t343\"> space </token> <token id=\"t344\"> charges </token> <token id=\"t345\"> to </token> <token id=\"t346\"> attract </token> <token id=\"t347\"> more </token> <token id=\"t348\"> exhibitors </token> <token id=\"t349\"> . </token> <token id=\"t350\"> <br /> </token> <token id=\"t351\"> Bulawayo-based </token> <token id=\"t352\"> economist </token> <token id=\"t353\"> and </token> <token id=\"t354\"> MP </token> <token id=\"t355\"> Eddie </token> <token id=\"t356\"> Cross </token> <token id=\"t357\"> said </token> <token id=\"t358\"> : </token> <token id=\"t359\"> `` </token> <token id=\"t360\"> The </token> <token id=\"t361\"> Trade </token> <token id=\"t362\"> Fair </token> <token id=\"t363\"> is </token> <token id=\"t364\"> a </token> <token id=\"t365\"> casualty </token> <token id=\"t366\"> of </token> <token id=\"t367\"> the </token> <token id=\"t368\"> economic </token> <token id=\"t369\"> and </token> <token id=\"t370\"> political </token> <token id=\"t371\"> situation </token> <token id=\"t372\"> . </token> <token id=\"t373\"> The </token> <token id=\"t374\"> economy </token> <token id=\"t375\"> is </token> <token id=\"t376\"> shrinking </token> <token id=\"t377\"> . </token> <token id=\"t378\"> There </token> <token id=\"t379\"> are </token> <token id=\"t380\"> only </token> <token id=\"t381\"> few </token> <token id=\"t382\"> international </token> <token id=\"t383\"> exhibitors </token> <candidate id=\"c17\" index=384 type=\"date\" info=\"2015\" length=\"2\"></candidate> <token id=\"t384\"> this </token> <token id=\"t385\"> year </token> <token id=\"t386\"> . </token> <token id=\"t387\"> The </token> <token id=\"t388\"> management </token> <token id=\"t389\"> of </token> <token id=\"t390\"> the </token> <token id=\"t391\"> fair </token> <token id=\"t392\"> is </token> <token id=\"t393\"> doing </token> <token id=\"t394\"> a </token> <token id=\"t395\"> great </token> <token id=\"t396\"> job </token> <token id=\"t397\"> but </token> <token id=\"t398\"> the </token> <token id=\"t399\"> event </token> <token id=\"t400\"> is </token> <token id=\"t401\"> hardly </token> <token id=\"t402\"> a </token> <token id=\"t403\"> showcase </token> <token id=\"t404\"> for </token> <candidate id=\"c18\" index=405 type=\"location\" info=\"{ &quot;coordinates&quot;: &quot;-19.0;29.75&quot;, &quot;id&quot;: 878675, &quot;featureClass&quot;: &quot;A&quot;, &quot;featureCode&quot;: &quot;PCLI&quot;, &quot;countryCode&quot;: &quot;ZW&quot; }\" length=\"1\"></candidate> <token id=\"t405\"> Zimbabwe </token> <token id=\"t406\"> . </token> <token id=\"t407\"> I </token> <token id=\"t408\"> think </token> <token id=\"t409\"> describing </token> <token id=\"t410\"> it </token> <token id=\"t411\"> as </token> <token id=\"t412\"> a </token> <token id=\"t413\"> flea </token> <token id=\"t414\"> market </token> <token id=\"t415\"> is </token> <token id=\"t416\"> the </token> <token id=\"t417\"> right </token> <token id=\"t418\"> description </token> <token id=\"t419\"> . </token> <token id=\"t420\"> '' </token> <token id=\"t421\"> <br /> </token> <token id=\"t422\"> `` </token> <token id=\"t423\"> There </token> <token id=\"t424\"> is </token> <token id=\"t425\"> no </token> <token id=\"t426\"> point </token> <token id=\"t427\"> in </token> <token id=\"t428\"> talking </token> <token id=\"t429\"> about </token> <token id=\"t430\"> industrialisation </token> <token id=\"t431\"> , </token> <token id=\"t432\"> when </token> <candidate id=\"c19\" index=433 type=\"number\" info=\"null\" length=\"1\"></candidate> <token id=\"t433\"> 60 </token> <token id=\"t434\"> % </token> <token id=\"t435\"> of </token> <token id=\"t436\"> agro-based </token> <token id=\"t437\"> industry </token> <token id=\"t438\"> is </token> <token id=\"t439\"> dead </token> <token id=\"t440\"> . </token> <token id=\"t441\"> We </token> <token id=\"t442\"> are </token> <token id=\"t443\"> going </token> <token id=\"t444\"> nowhere </token> <token id=\"t445\"> and </token> <token id=\"t446\"> the </token> <token id=\"t447\"> government </token> <token id=\"t448\"> is </token> <token id=\"t449\"> clueless </token> <token id=\"t450\"> . </token> <token id=\"t451\"> '' </token> <token id=\"t452\"> <br /> </token> <token id=\"t453\"> ZITF </token> <token id=\"t454\"> chairman </token> <token id=\"t455\"> Bekithemba </token> <token id=\"t456\"> Nkomo </token> <token id=\"t457\"> said </token> <token id=\"t458\"> they </token> <token id=\"t459\"> hoped </token> <token id=\"t460\"> the </token> <token id=\"t461\"> fair </token> <token id=\"t462\"> would </token> <token id=\"t463\"> gather </token> <token id=\"t464\"> momentum </token> <token id=\"t465\"> . </token> <token id=\"t466\"> <br /> </token> <token id=\"t467\"> `` </token> <token id=\"t468\"> We </token> <token id=\"t469\"> are </token> <token id=\"t470\"> pleased </token> <token id=\"t471\"> with </token> <token id=\"t472\"> the </token> <token id=\"t473\"> participation </token> <token id=\"t474\"> of </token> <token id=\"t475\"> visitors </token> <token id=\"t476\"> and </token> <token id=\"t477\"> the </token> <token id=\"t478\"> number </token> <token id=\"t479\"> of </token> <token id=\"t480\"> business </token> <token id=\"t481\"> visitors </token> <token id=\"t482\"> that </token> <token id=\"t483\"> have </token> <token id=\"t484\"> been </token> <token id=\"t485\"> coming </token> <token id=\"t486\"> in </token> <token id=\"t487\"> . </token> <token id=\"t488\"> We </token> <token id=\"t489\"> are </token> <token id=\"t490\"> particularly </token> <token id=\"t491\"> happy </token> <token id=\"t492\"> with </token> <token id=\"t493\"> the </token> <token id=\"t494\"> improved </token> <token id=\"t495\"> foreign </token> <token id=\"t496\"> participation </token> <token id=\"t497\"> . </token> <token id=\"t498\"> There </token> <token id=\"t499\"> is </token> <token id=\"t500\"> a </token> <token id=\"t501\"> fair </token> <token id=\"t502\"> amount </token> <token id=\"t503\"> of </token> <token id=\"t504\"> excitement </token> <token id=\"t505\"> from </token> <token id=\"t506\"> the </token> <token id=\"t507\"> foreign </token> <token id=\"t508\"> contingent </token> <token id=\"t509\"> . </token> <token id=\"t510\"> '' </token> <token id=\"t511\"> <br /> </token> <token id=\"t512\"> However </token> <token id=\"t513\"> , </token> <token id=\"t514\"> Bulawayo-based </token> <token id=\"t515\"> economic </token> <token id=\"t516\"> analyst </token> <token id=\"t517\"> , </token> <token id=\"t518\"> Butler </token> <candidate id=\"c20\" index=519 type=\"location\" info=\"{ &quot;coordinates&quot;: &quot;-13.58972;-75.17626&quot;, &quot;id&quot;: 8349952, &quot;featureClass&quot;: &quot;A&quot;, &quot;featureCode&quot;: &quot;ADM3&quot;, &quot;countryCode&quot;: &quot;PE&quot; }\" length=\"1\"></candidate> <candidate id=\"c21\" index=519 type=\"location\" info=\"{ &quot;coordinates&quot;: &quot;-12.90943;-74.02207&quot;, &quot;id&quot;: 8350722, &quot;featureClass&quot;: &quot;A&quot;, &quot;featureCode&quot;: &quot;ADM3&quot;, &quot;countryCode&quot;: &quot;PE&quot; }\" length=\"1\"></candidate> <token id=\"t519\"> Tambo </token> <token id=\"t520\"> , </token> <token id=\"t521\"> said </token> <token id=\"t522\"> this </token> <token id=\"t523\"> year </token> <token id=\"t524\"> 's </token> <token id=\"t525\"> fair </token> <token id=\"t526\"> has </token> <token id=\"t527\"> made </token> <token id=\"t528\"> little </token> <token id=\"t529\"> impact </token> <token id=\"t530\"> on </token> <token id=\"t531\"> the </token> <token id=\"t532\"> host </token> <token id=\"t533\"> city </token> <token id=\"t534\"> , </token> <token id=\"t535\"> which </token> <token id=\"t536\"> has </token> <token id=\"t537\"> suffered </token> <token id=\"t538\"> massive </token> <token id=\"t539\"> de-industrialisation </token> <token id=\"t540\"> , </token> <token id=\"t541\"> amid </token> <token id=\"t542\"> company </token> <token id=\"t543\"> closures </token> <token id=\"t544\"> and </token> <token id=\"t545\"> job </token> <token id=\"t546\"> losses </token> <token id=\"t547\"> . </token> <token id=\"t548\"> <br /> </token> <token id=\"t549\"> `` </token> <token id=\"t550\"> There </token> <token id=\"t551\"> are </token> <token id=\"t552\"> few </token> <token id=\"t553\"> Bulawayo-based </token> <token id=\"t554\"> companies </token> <token id=\"t555\"> that </token> <token id=\"t556\"> are </token> <token id=\"t557\"> exhibiting </token> <token id=\"t558\"> at </token> <token id=\"t559\"> this </token> <token id=\"t560\"> year </token> <token id=\"t561\"> 's </token> <token id=\"t562\"> Trade </token> <token id=\"t563\"> Fair </token> <token id=\"t564\"> and </token> <token id=\"t565\"> I </token> <token id=\"t566\"> do </token> <token id=\"t567\"> n't </token> <token id=\"t568\"> think </token> <token id=\"t569\"> they </token> <token id=\"t570\"> will </token> <token id=\"t571\"> clinch </token> <token id=\"t572\"> any </token> <token id=\"t573\"> lucrative </token> <token id=\"t574\"> deals </token> <token id=\"t575\"> , </token> <token id=\"t576\"> '' </token> <candidate id=\"c22\" index=577 type=\"location\" info=\"{ &quot;coordinates&quot;: &quot;-13.58972;-75.17626&quot;, &quot;id&quot;: 8349952, &quot;featureClass&quot;: &quot;A&quot;, &quot;featureCode&quot;: &quot;ADM3&quot;, &quot;countryCode&quot;: &quot;PE&quot; }\" length=\"1\"></candidate> <candidate id=\"c23\" index=577 type=\"location\" info=\"{ &quot;coordinates&quot;: &quot;-12.90943;-74.02207&quot;, &quot;id&quot;: 8350722, &quot;featureClass&quot;: &quot;A&quot;, &quot;featureCode&quot;: &quot;ADM3&quot;, &quot;countryCode&quot;: &quot;PE&quot; }\" length=\"1\"></candidate> <token id=\"t577\"> Tambo </token> <token id=\"t578\"> said </token> <token id=\"t579\"> . </token> <token id=\"t580\"> `` </token> <token id=\"t581\"> The </token> <token id=\"t582\"> trade </token> <token id=\"t583\"> is </token> <token id=\"t584\"> dominated </token> <token id=\"t585\"> by </token> <token id=\"t586\"> the </token> <token id=\"t587\"> few </token> <token id=\"t588\"> foreign </token> <token id=\"t589\"> companies </token> <token id=\"t590\"> while </token> <token id=\"t591\"> parastatals </token> <token id=\"t592\"> and </token> <token id=\"t593\"> universities </token> <token id=\"t594\"> are </token> <token id=\"t595\"> better </token> <token id=\"t596\"> represented </token> <token id=\"t597\"> compared </token> <token id=\"t598\"> to </token> <token id=\"t599\"> private </token> <token id=\"t600\"> companies </token> <token id=\"t601\"> . </token> <token id=\"t602\"> <br /> </token> <candidate id=\"c24\" index=603 type=\"location\" info=\"{ &quot;coordinates&quot;: &quot;-19.0;29.75&quot;, &quot;id&quot;: 878675, &quot;featureClass&quot;: &quot;A&quot;, &quot;featureCode&quot;: &quot;PCLI&quot;, &quot;countryCode&quot;: &quot;ZW&quot; }\" length=\"1\"></candidate> <token id=\"t603\"> Zimbabwe </token> <token id=\"t604\"> 's </token> <token id=\"t605\"> parastatals </token> <token id=\"t606\"> have </token> <token id=\"t607\"> become </token> <token id=\"t608\"> synonymous </token> <token id=\"t609\"> with </token> <token id=\"t610\"> mismanagement </token> <token id=\"t611\"> and </token> <token id=\"t612\"> corruption </token> <token id=\"t613\"> , </token> <token id=\"t614\"> and </token> <token id=\"t615\"> continue </token> <token id=\"t616\"> to </token> <token id=\"t617\"> be </token> <token id=\"t618\"> a </token> <token id=\"t619\"> severe </token> <token id=\"t620\"> drain </token> <token id=\"t621\"> on </token> <token id=\"t622\"> the </token> <token id=\"t623\"> country </token> <token id=\"t624\"> 's </token> <token id=\"t625\"> struggling </token> <token id=\"t626\"> fiscus </token> <token id=\"t627\"> . </token> <token id=\"t628\"> <br /> </token> <token id=\"t629\"> The </token> <token id=\"t630\"> products </token> <token id=\"t631\"> on </token> <token id=\"t632\"> display </token> <token id=\"t633\"> are </token> <token id=\"t634\"> of </token> <token id=\"t635\"> poor </token> <token id=\"t636\"> quality </token> <token id=\"t637\"> , </token> <token id=\"t638\"> reflecting </token> <token id=\"t639\"> the </token> <token id=\"t640\"> parlous </token> <token id=\"t641\"> state </token> <token id=\"t642\"> of </token> <token id=\"t643\"> the </token> <token id=\"t644\"> economy </token> <token id=\"t645\"> , </token> <token id=\"t646\"> said </token> <candidate id=\"c25\" index=647 type=\"location\" info=\"{ &quot;coordinates&quot;: &quot;-18.83608;27.99098&quot;, &quot;id&quot;: 888223, &quot;featureClass&quot;: &quot;A&quot;, &quot;featureCode&quot;: &quot;ADM2&quot;, &quot;countryCode&quot;: &quot;ZW&quot; }\" length=\"1\"></candidate> <token id=\"t647\"> Lupane </token> <token id=\"t648\"> State </token> <token id=\"t649\"> University </token> <token id=\"t650\"> lecturer </token> <candidate id=\"c26\" index=651 type=\"location\" info=\"{ &quot;coordinates&quot;: &quot;-33.963;22.46173&quot;, &quot;id&quot;: 1002145, &quot;featureClass&quot;: &quot;P&quot;, &quot;featureCode&quot;: &quot;PPLA2&quot;, &quot;countryCode&quot;: &quot;ZA&quot; }\" length=\"1\"></candidate> <candidate id=\"c27\" index=651 type=\"location\" info=\"{ &quot;coordinates&quot;: &quot;-33.69528;22.93003&quot;, &quot;id&quot;: 8347617, &quot;featureClass&quot;: &quot;A&quot;, &quot;featureCode&quot;: &quot;ADM3&quot;, &quot;countryCode&quot;: &quot;ZA&quot; }\" length=\"1\"></candidate> <token id=\"t651\"> George </token> <token id=\"t652\"> Nyathi </token> <token id=\"t653\"> . </token> <token id=\"t654\"> <br /> </token> <token id=\"t655\"> `` </token> <token id=\"t656\"> The </token> <token id=\"t657\"> steers </token> <token id=\"t658\"> ( </token> <token id=\"t659\"> bullocks </token> <token id=\"t660\"> ) </token> <token id=\"t661\"> exhibited </token> <candidate id=\"c28\" index=662 type=\"date\" info=\"2015\" length=\"2\"></candidate> <token id=\"t662\"> this </token> <token id=\"t663\"> year </token> <token id=\"t664\"> is </token> <token id=\"t665\"> of </token> <token id=\"t666\"> poor </token> <token id=\"t667\"> quality </token> <token id=\"t668\"> and </token> <token id=\"t669\"> I </token> <token id=\"t670\"> do </token> <token id=\"t671\"> n't </token> <token id=\"t672\"> know </token> <token id=\"t673\"> whether </token> <token id=\"t674\"> it </token> <token id=\"t675\"> 's </token> <token id=\"t676\"> because </token> <token id=\"t677\"> of </token> <token id=\"t678\"> the </token> <candidate id=\"c29\" index=679 type=\"disease\" info=\"null\" length=\"4\"></candidate> <token id=\"t679\"> foot </token> <token id=\"t680\"> and </token> <token id=\"t681\"> mouth </token> <token id=\"t682\"> disease </token> <token id=\"t683\"> . </token> <token id=\"t684\"> I </token> <token id=\"t685\"> think </token> <token id=\"t686\"> government </token> <token id=\"t687\"> should </token> <token id=\"t688\"> play </token> <token id=\"t689\"> its </token> <candidate id=\"c30\" index=690 type=\"location\" info=\"{ &quot;coordinates&quot;: &quot;-31.95224;115.8614&quot;, &quot;id&quot;: 2063523, &quot;featureClass&quot;: &quot;P&quot;, &quot;featureCode&quot;: &quot;PPLA&quot;, &quot;countryCode&quot;: &quot;AU&quot; }\" length=\"1\"></candidate> <token id=\"t690\"> part </token> <token id=\"t691\"> by </token> <token id=\"t692\"> addressing </token> <token id=\"t693\"> the </token> <token id=\"t694\"> cost </token> <token id=\"t695\"> of </token> <token id=\"t696\"> doing </token> <token id=\"t697\"> business </token> <token id=\"t698\"> in </token> <candidate id=\"c31\" index=699 type=\"location\" info=\"{ &quot;coordinates&quot;: &quot;-19.0;29.75&quot;, &quot;id&quot;: 878675, &quot;featureClass&quot;: &quot;A&quot;, &quot;featureCode&quot;: &quot;PCLI&quot;, &quot;countryCode&quot;: &quot;ZW&quot; }\" length=\"1\"></candidate> <token id=\"t699\"> Zimbabwe </token> <token id=\"t700\"> because </token> <token id=\"t701\"> at </token> <token id=\"t702\"> the </token> <token id=\"t703\"> moment </token> <token id=\"t704\"> it </token> <token id=\"t705\"> is </token> <token id=\"t706\"> just </token> <token id=\"t707\"> too </token> <token id=\"t708\"> high </token> <token id=\"t709\"> . </token> <token id=\"t710\"> '' </token> <token id=\"t711\"> <br /> </token> <token id=\"t712\"> Vice-President </token> <token id=\"t713\"> Emmerson </token> <token id=\"t714\"> Mnangagwa </token> <token id=\"t715\"> admitted </token> <candidate id=\"c32\" index=716 type=\"location\" info=\"{ &quot;coordinates&quot;: &quot;-19.0;29.75&quot;, &quot;id&quot;: 878675, &quot;featureClass&quot;: &quot;A&quot;, &quot;featureCode&quot;: &quot;PCLI&quot;, &quot;countryCode&quot;: &quot;ZW&quot; }\" length=\"1\"></candidate> <token id=\"t716\"> Zimbabwe </token> <token id=\"t717\"> 's </token> <token id=\"t718\"> economy </token> <token id=\"t719\"> was </token> <token id=\"t720\"> subdued </token> <token id=\"t721\"> when </token> <token id=\"t722\"> he </token> <token id=\"t723\"> addressed </token> <token id=\"t724\"> the </token> <token id=\"t725\"> international </token> <token id=\"t726\"> business </token> <token id=\"t727\"> conference </token> <token id=\"t728\"> on </token> <token id=\"t729\"> the </token> <token id=\"t730\"> sidelines </token> <token id=\"t731\"> of </token> <token id=\"t732\"> the </token> <token id=\"t733\"> Trade </token> <token id=\"t734\"> Fair </token> <token id=\"t735\"> . </token> <token id=\"t736\"> <br /> </token> <token id=\"t737\"> He </token> <token id=\"t738\"> , </token> <token id=\"t739\"> however </token> <token id=\"t740\"> , </token> <token id=\"t741\"> said </token> <token id=\"t742\"> government </token> <token id=\"t743\"> remained </token> <token id=\"t744\"> committed </token> <token id=\"t745\"> to </token> <token id=\"t746\"> providing </token> <token id=\"t747\"> the </token> <token id=\"t748\"> necessary </token> <token id=\"t749\"> environment </token> <token id=\"t750\"> to </token> <token id=\"t751\"> support </token> <token id=\"t752\"> business </token> <token id=\"t753\"> . </token> <token id=\"t754\"> <br /> </token> <token id=\"t755\"> `` </token> <candidate id=\"c33\" index=756 type=\"number\" info=\"null\" length=\"1\"></candidate> <candidate id=\"c34\" index=756 type=\"location\" info=\"{ &quot;coordinates&quot;: &quot;46.0206;-0.3457&quot;, &quot;id&quot;: 6616000, &quot;featureClass&quot;: &quot;A&quot;, &quot;featureCode&quot;: &quot;ADM4&quot;, &quot;countryCode&quot;: &quot;FR&quot; }\" length=\"1\"></candidate> <token id=\"t756\"> One </token> <token id=\"t757\"> such </token> <token id=\"t758\"> initiative </token> <token id=\"t759\"> is </token> <token id=\"t760\"> the </token> <token id=\"t761\"> Ease-of-Doing-Business </token> <token id=\"t762\"> study </token> <token id=\"t763\"> by </token> <token id=\"t764\"> the </token> <token id=\"t765\"> Finance </token> <token id=\"t766\"> and </token> <token id=\"t767\"> Economic </token> <token id=\"t768\"> Development </token> <token id=\"t769\"> ministries </token> <token id=\"t770\"> , </token> <token id=\"t771\"> which </token> <token id=\"t772\"> seeks </token> <token id=\"t773\"> to </token> <token id=\"t774\"> identify </token> <token id=\"t775\"> impediments </token> <token id=\"t776\"> to </token> <token id=\"t777\"> do </token> <token id=\"t778\"> business </token> <token id=\"t779\"> in </token> <candidate id=\"c35\" index=780 type=\"location\" info=\"{ &quot;coordinates&quot;: &quot;-19.0;29.75&quot;, &quot;id&quot;: 878675, &quot;featureClass&quot;: &quot;A&quot;, &quot;featureCode&quot;: &quot;PCLI&quot;, &quot;countryCode&quot;: &quot;ZW&quot; }\" length=\"1\"></candidate> <token id=\"t780\"> Zimbabwe </token> <token id=\"t781\"> as </token> <token id=\"t782\"> well </token> <token id=\"t783\"> as </token> <token id=\"t784\"> come </token> <token id=\"t785\"> up </token> <token id=\"t786\"> with </token> <token id=\"t787\"> reforms </token> <token id=\"t788\"> to </token> <token id=\"t789\"> improve </token> <token id=\"t790\"> the </token> <token id=\"t791\"> situation </token> <token id=\"t792\"> , </token> <token id=\"t793\"> '' </token> <token id=\"t794\"> Mnangagwa </token> <token id=\"t795\"> said </token> <token id=\"t796\"> . </token> <token id=\"t797\"> <br /> </token> <token id=\"t798\"> `` </token> <token id=\"t799\"> These </token> <token id=\"t800\"> are </token> <token id=\"t801\"> reforms </token> <token id=\"t802\"> we </token> <token id=\"t803\"> should </token> <token id=\"t804\"> implement </token> <token id=\"t805\"> expeditiously </token> <token id=\"t806\"> as </token> <token id=\"t807\"> we </token> <token id=\"t808\"> demonstrate </token> <token id=\"t809\"> our </token> <token id=\"t810\"> renewed </token> <token id=\"t811\"> zeal </token> <token id=\"t812\"> to </token> <token id=\"t813\"> develop </token> <token id=\"t814\"> our </token> <token id=\"t815\"> economy </token> <token id=\"t816\"> . </token> <token id=\"t817\"> '' </token> <token id=\"t818\"> <br /> </token> <token id=\"t819\"> For </token> <candidate id=\"c36\" index=820 type=\"date\" info=\"PRESENT_REF\" length=\"1\"></candidate> <token id=\"t820\"> now </token> <candidate id=\"c37\" index=821 type=\"location\" info=\"{ &quot;coordinates&quot;: &quot;-19.0;29.75&quot;, &quot;id&quot;: 878675, &quot;featureClass&quot;: &quot;A&quot;, &quot;featureCode&quot;: &quot;PCLI&quot;, &quot;countryCode&quot;: &quot;ZW&quot; }\" length=\"1\"></candidate> <token id=\"t821\"> Zimbabwe </token> <token id=\"t822\"> remains </token> <token id=\"t823\"> an </token> <token id=\"t824\"> unattractive </token> <token id=\"t825\"> investment </token> <token id=\"t826\"> destination </token> <token id=\"t827\"> . </token> <token id=\"t828\"> The </token> <token id=\"t829\"> country </token> <token id=\"t830\"> is </token> <token id=\"t831\"> ranked </token> <candidate id=\"c38\" index=832 type=\"number\" info=\"null\" length=\"1\"></candidate> <token id=\"t832\"> 171 </token> <token id=\"t833\"> out </token> <token id=\"t834\"> of </token> <candidate id=\"c39\" index=835 type=\"number\" info=\"null\" length=\"1\"></candidate> <token id=\"t835\"> 189 </token> <token id=\"t836\"> countries </token> <token id=\"t837\"> on </token> <token id=\"t838\"> the </token> <candidate id=\"c40\" index=839 type=\"number\" info=\"null\" length=\"1\"></candidate> <candidate id=\"c41\" index=839 type=\"date\" info=\"2014\" length=\"1\"></candidate> <token id=\"t839\"> 2014 </token> <token id=\"t840\"> World </token> <token id=\"t841\"> Bank </token> <token id=\"t842\"> Doing </token> <token id=\"t843\"> Business </token> <token id=\"t844\"> scale </token> <token id=\"t845\"> . </token> <token id=\"t846\"> <br /> </token> <token id=\"t847\"> Government </token> <token id=\"t848\"> statistics </token> <token id=\"t849\"> released </token> <candidate id=\"c42\" index=850 type=\"date\" info=\"2014\" length=\"2\"></candidate> <token id=\"t850\"> last </token> <token id=\"t851\"> year </token> <token id=\"t852\"> show </token> <token id=\"t853\"> that </token> <token id=\"t854\"> more </token> <token id=\"t855\"> than </token> <candidate id=\"c43\" index=856 type=\"number\" info=\"null\" length=\"1\"></candidate> <token id=\"t856\"> 4600 </token> <token id=\"t857\"> companies </token> <token id=\"t858\"> have </token> <token id=\"t859\"> shut </token> <token id=\"t860\"> down </token> <token id=\"t861\"> since </token> <candidate id=\"c44\" index=862 type=\"number\" info=\"null\" length=\"1\"></candidate> <candidate id=\"c45\" index=862 type=\"date\" info=\"2011\" length=\"1\"></candidate> <token id=\"t862\"> 2011 </token> <token id=\"t863\"> resulting </token> <token id=\"t864\"> in </token> <token id=\"t865\"> the </token> <token id=\"t866\"> loss </token> <token id=\"t867\"> of </token> <token id=\"t868\"> more </token> <token id=\"t869\"> than </token> <candidate id=\"c46\" index=870 type=\"number\" info=\"null\" length=\"1\"></candidate> <token id=\"t870\"> 55400 </token> <token id=\"t871\"> jobs </token> <token id=\"t872\"> . </token> <token id=\"t873\"> <br /> </token> <token id=\"t874\"> Despite </token> <token id=\"t875\"> claims </token> <token id=\"t876\"> that </token> <token id=\"t877\"> the </token> <token id=\"t878\"> tourism </token> <token id=\"t879\"> sector </token> <token id=\"t880\"> was </token> <token id=\"t881\"> on </token> <token id=\"t882\"> the </token> <token id=\"t883\"> rebound </token> <token id=\"t884\"> it </token> <token id=\"t885\"> was </token> <token id=\"t886\"> in </token> <token id=\"t887\"> fact </token> <token id=\"t888\"> the </token> <token id=\"t889\"> hardest </token> <token id=\"t890\"> hit </token> <token id=\"t891\"> , </token> <token id=\"t892\"> with </token> <candidate id=\"c47\" index=893 type=\"number\" info=\"null\" length=\"1\"></candidate> <token id=\"t893\"> 2142 </token> <token id=\"t894\"> firms </token> <token id=\"t895\"> shutting </token> <token id=\"t896\"> down </token> <token id=\"t897\"> since </token> <candidate id=\"c48\" index=898 type=\"number\" info=\"null\" length=\"1\"></candidate> <candidate id=\"c49\" index=898 type=\"date\" info=\"2011\" length=\"1\"></candidate> <token id=\"t898\"> 2011 </token> <token id=\"t899\"> with </token> <candidate id=\"c50\" index=900 type=\"number\" info=\"null\" length=\"1\"></candidate> <token id=\"t900\"> 18413 </token> <token id=\"t901\"> jobs </token> <token id=\"t902\"> lost </token> <token id=\"t903\"> as </token> <token id=\"t904\"> a </token> <token id=\"t905\"> result </token> <token id=\"t906\"> . </token> <token id=\"t907\"> In </token> <token id=\"t908\"> the </token> <token id=\"t909\"> manufacturing </token> <token id=\"t910\"> sector </token> <candidate id=\"c51\" index=911 type=\"number\" info=\"null\" length=\"1\"></candidate> <token id=\"t911\"> 458 </token> <token id=\"t912\"> companies </token> <token id=\"t913\"> closed </token> <token id=\"t914\"> with </token> <candidate id=\"c52\" index=915 type=\"number\" info=\"null\" length=\"1\"></candidate> <token id=\"t915\"> 9978 </token> <token id=\"t916\"> jobs </token> <token id=\"t917\"> lost </token> <token id=\"t918\"> . </token> <token id=\"t919\"> <br /> </token> <token id=\"t920\"> <br /> </token> <token id=\"t921\"> ' </token>","publication_date":"2015-05-01","id":77,"title":"ZITF reflects flea-market economy","url":"http://www.theindependent.co.zw/2015/05/01/zitf-reflects-flea-market-economy-2/","content":"\n&#13;\n\tTHE Zimbabwe International Trade Fair (ZITF) — which used to attract dozens of international exhibitors showcasing new products, technology and ideas — now resembles a huge flea market, basically reflecting the state of the ailing economy which has now become highly informalised.\nNqobile Bhebhe/Fidelity Mhlanga\nZITF, officially opened yesterday by Zambian President Edgar Lungu, has yet again failed to live up to its billing with even poorer participation by local companies.\nThemed “Simulating Trade: Seizing opportunities to accelerate growth”, the prime exhibition show that ends tomorrow has 31 foreign exhibitors compared to last year’s 39. Seventeen countries are represented at the fair, with 404 direct exhibitors\nThe first two days of the fair were a big disappointment as business was subdued, with some exhibitors yet to complete setting up their stands as if exhibiting was a mere formality.\nA local daily reported that even the Chinese, who were active at previous fairs, have largely ignored the fair, with plenty of space reserved for them conspicuously empty.\nZITF has over the years gradually deteriorated in terms of the mix and quality of exhibitors, in sync with the economy which has been sliding for about one and a half decades. Zimbabwe has suffered massive de-industrialisation due to an ongoing economic crisis, with retrenchments feeding the rapid growth of the informal sector. \nFar from being a serious exhibition in quantitative and qualitative terms which offers exposure to traders, the multi-sectoral and multi-national expo has now resembles a large flea market selling poor quality products.\nA walk around the ZITF grounds showed that some exhibitors were trying to sell their products instead of showcasing them as envisaged. Large industries and the corporate world have reduced space uptake, while a lot of space inside the showground remains vacant. In previous years ZITF organisers have had to lower exhibition space charges to attract more exhibitors.\nBulawayo-based economist and MP Eddie Cross said: “The Trade Fair is a casualty of the economic and political situation. The economy is shrinking. There are only few international exhibitors this year. The management of the fair is doing a great job but the event is hardly a showcase for Zimbabwe. I think describing it as a flea market is the right description.” \n“There is no point in talking about industrialisation, when 60% of agro-based industry is dead. We are going nowhere and the government is clueless.”\nZITF chairman Bekithemba Nkomo said they hoped the fair would gather momentum. \n“We are pleased with the participation of visitors and the number of business visitors that have been coming in. We are particularly happy with the improved foreign participation. There is a fair amount of excitement from the foreign contingent.” \nHowever, Bulawayo-based economic analyst, Butler Tambo, said this year’s fair has made little impact on the host city, which has suffered massive de-industrialisation, amid company closures and job losses.\n“There are few Bulawayo-based companies that are exhibiting at this year’s Trade Fair and I don’t think they will clinch any lucrative deals,” Tambo said. “The trade is dominated by the few foreign companies while parastatals and universities are better represented compared to private companies. \nZimbabwe’s parastatals have become synonymous with mismanagement and corruption, and continue to be a severe drain on the country’s struggling fiscus.\nThe products on display are of poor quality, reflecting the parlous state of the economy, said Lupane State University lecturer George Nyathi.\n“The steers (bullocks) exhibited this year is of poor quality and I don’t know whether it’s because of the foot and mouth disease. I think government should play its part by addressing the cost of doing business in Zimbabwe because at the moment it is just too high.” \nVice-President Emmerson Mnangagwa admitted Zimbabwe’s economy was subdued when he addressed the international business conference on the sidelines of the Trade Fair.\nHe, however, said government remained committed to providing the necessary environment to support business.\n“One such initiative is the Ease-of-Doing-Business study by the Finance and Economic Development ministries, which seeks to identify impediments to do business in Zimbabwe as well as come up with reforms to improve the situation,” Mnangagwa said. \n“These are reforms we should implement expeditiously as we demonstrate our renewed zeal to develop our economy.” \nFor now Zimbabwe remains an unattractive investment destination. The country is ranked 171 out of 189 countries on the 2014 World Bank Doing Business scale.\nGovernment statistics released last year show that more than 4 600 companies have shut down since 2011 resulting in the loss of more than 55 400 jobs. \nDespite claims that the tourism sector was on the rebound it was in fact the hardest hit, with 2 142 firms shutting down since 2011 with 18 413 jobs lost as a result. In the manufacturing sector 458 companies closed with 9 978 jobs lost.\n&#13;\n\t \n'\t","candidateLabels":[]}
