# Supplementary material for: Web monitoring of emerging animal infectious diseases integrated in the French Animal Health Epidemic Intelligence System
Source: PLoS One. 2018 Aug 3;13(8):e0199960. doi: 10.1371/journal.pone.0199960 (PMC6075742; doi:10.1371/journal.pone.0199960)
Supplement: S1 Dataset — Dataset of news reports in English language used to evaluate and train the information extraction module of PADI-web (http://epia.clermont.inra.fr/vsi). This dataset is composed of 532 news reports (in JSON), with information about the report itself (publication date, title, content, url), as well as processing information related to the information extraction process (candidates for extraction information, correct or incorrect labels for each candidate). The named entity candidates (locations, diseases, hosts, dates, number of cases) are manually labelled in each article. Data are shared under a CC BY license and are freely available for download at: https://dataverse.cirad.fr/dataset.xhtml?persistentId=doi:10.18167/DVN1/KMTIFG. (GZ) [file pone.0199960.s001.gz › articles/408.json]

{"reports":[19127,19166,19347,19349],"tagged_content":"<token id=\"t0\"> Poultry </token> <token id=\"t1\"> News </token> <candidate id=\"c1\" index=2 type=\"location\" info=\"{ &quot;coordinates&quot;: &quot;47.69861;1.50778&quot;, &quot;id&quot;: 6434050, &quot;featureClass&quot;: &quot;A&quot;, &quot;featureCode&quot;: &quot;ADM4&quot;, &quot;countryCode&quot;: &quot;FR&quot; }\" length=\"1\"></candidate> <candidate id=\"c2\" index=2 type=\"location\" info=\"{ &quot;coordinates&quot;: &quot;62.7345;7.1506&quot;, &quot;id&quot;: 3145495, &quot;featureClass&quot;: &quot;A&quot;, &quot;featureCode&quot;: &quot;ADM1&quot;, &quot;countryCode&quot;: &quot;NO&quot; }\" length=\"1\"></candidate> <candidate id=\"c3\" index=2 type=\"location\" info=\"{ &quot;coordinates&quot;: &quot;52.53772;-2.9726&quot;, &quot;id&quot;: 7292280, &quot;featureClass&quot;: &quot;A&quot;, &quot;featureCode&quot;: &quot;ADM3&quot;, &quot;countryCode&quot;: &quot;GB&quot; }\" length=\"1\"></candidate> <token id=\"t2\"> More </token> <candidate id=\"c4\" index=3 type=\"host\" info=\"null\" length=\"1\"></candidate> <candidate id=\"c5\" index=3 type=\"disease\" info=\"null\" length=\"2\"></candidate> <token id=\"t3\"> Bird </token> <token id=\"t4\"> Flu </token> <token id=\"t5\"> Reported </token> <token id=\"t6\"> in </token> <candidate id=\"c10\" index=7 type=\"location\" info=\"{ &quot;coordinates&quot;: &quot;26.15;50.46667&quot;, &quot;id&quot;: 7090974, &quot;featureClass&quot;: &quot;A&quot;, &quot;featureCode&quot;: &quot;ADM1&quot;, &quot;countryCode&quot;: &quot;BH&quot; }\" length=\"1\"></candidate> <candidate id=\"c11\" index=7 type=\"location\" info=\"{ &quot;coordinates&quot;: &quot;9.13333;-12.0&quot;, &quot;id&quot;: 2404798, &quot;featureClass&quot;: &quot;A&quot;, &quot;featureCode&quot;: &quot;ADM1&quot;, &quot;countryCode&quot;: &quot;SL&quot; }\" length=\"1\"></candidate> <candidate id=\"c12\" index=7 type=\"location\" info=\"{ &quot;coordinates&quot;: &quot;19.3;29.5&quot;, &quot;id&quot;: 378389, &quot;featureClass&quot;: &quot;A&quot;, &quot;featureCode&quot;: &quot;ADM1&quot;, &quot;countryCode&quot;: &quot;SD&quot; }\" length=\"1\"></candidate> <candidate id=\"c13\" index=7 type=\"location\" info=\"{ &quot;coordinates&quot;: &quot;2.41667;102.18333&quot;, &quot;id&quot;: 1734744, &quot;featureClass&quot;: &quot;A&quot;, &quot;featureCode&quot;: &quot;ADMD&quot;, &quot;countryCode&quot;: &quot;MY&quot; }\" length=\"1\"></candidate> <candidate id=\"c14\" index=7 type=\"location\" info=\"{ &quot;coordinates&quot;: &quot;-9.75;30.75&quot;, &quot;id&quot;: 900601, &quot;featureClass&quot;: &quot;A&quot;, &quot;featureCode&quot;: &quot;ADM1&quot;, &quot;countryCode&quot;: &quot;ZM&quot; }\" length=\"1\"></candidate> <candidate id=\"c15\" index=7 type=\"location\" info=\"{ &quot;coordinates&quot;: &quot;-9.0;148.5&quot;, &quot;id&quot;: 2089478, &quot;featureClass&quot;: &quot;A&quot;, &quot;featureCode&quot;: &quot;ADM1&quot;, &quot;countryCode&quot;: &quot;PG&quot; }\" length=\"1\"></candidate> <candidate id=\"c16\" index=7 type=\"location\" info=\"{ &quot;coordinates&quot;: &quot;27.66667;88.5&quot;, &quot;id&quot;: 1261190, &quot;featureClass&quot;: &quot;A&quot;, &quot;featureCode&quot;: &quot;ADM2&quot;, &quot;countryCode&quot;: &quot;IN&quot; }\" length=\"1\"></candidate> <candidate id=\"c6\" index=7 type=\"location\" info=\"{ &quot;coordinates&quot;: &quot;-16.5;179.5&quot;, &quot;id&quot;: 2199295, &quot;featureClass&quot;: &quot;A&quot;, &quot;featureCode&quot;: &quot;ADM1&quot;, &quot;countryCode&quot;: &quot;FJ&quot; }\" length=\"1\"></candidate> <candidate id=\"c7\" index=7 type=\"location\" info=\"{ &quot;coordinates&quot;: &quot;32.83333;35.33333&quot;, &quot;id&quot;: 294824, &quot;featureClass&quot;: &quot;A&quot;, &quot;featureCode&quot;: &quot;ADM1&quot;, &quot;countryCode&quot;: &quot;IL&quot; }\" length=\"1\"></candidate> <candidate id=\"c8\" index=7 type=\"location\" info=\"{ &quot;coordinates&quot;: &quot;9.16667;80.41667&quot;, &quot;id&quot;: 7671049, &quot;featureClass&quot;: &quot;A&quot;, &quot;featureCode&quot;: &quot;ADM1&quot;, &quot;countryCode&quot;: &quot;LK&quot; }\" length=\"1\"></candidate> <candidate id=\"c9\" index=7 type=\"location\" info=\"{ &quot;coordinates&quot;: &quot;9.5;-1.0&quot;, &quot;id&quot;: 2297169, &quot;featureClass&quot;: &quot;A&quot;, &quot;featureCode&quot;: &quot;ADM1&quot;, &quot;countryCode&quot;: &quot;GH&quot; }\" length=\"1\"></candidate> <token id=\"t7\"> Northern </token> <token id=\"t8\"> and </token> <candidate id=\"c17\" index=9 type=\"location\" info=\"{ &quot;coordinates&quot;: &quot;-25.0;25.0&quot;, &quot;id&quot;: 933043, &quot;featureClass&quot;: &quot;A&quot;, &quot;featureCode&quot;: &quot;ADM1&quot;, &quot;countryCode&quot;: &quot;BW&quot; }\" length=\"1\"></candidate> <candidate id=\"c18\" index=9 type=\"location\" info=\"{ &quot;coordinates&quot;: &quot;6.16667;80.75&quot;, &quot;id&quot;: 1227618, &quot;featureClass&quot;: &quot;A&quot;, &quot;featureCode&quot;: &quot;ADM1&quot;, &quot;countryCode&quot;: &quot;LK&quot; }\" length=\"1\"></candidate> <candidate id=\"c19\" index=9 type=\"location\" info=\"{ &quot;coordinates&quot;: &quot;27.33333;88.41667&quot;, &quot;id&quot;: 1255681, &quot;featureClass&quot;: &quot;A&quot;, &quot;featureCode&quot;: &quot;ADM2&quot;, &quot;countryCode&quot;: &quot;IN&quot; }\" length=\"1\"></candidate> <candidate id=\"c20\" index=9 type=\"location\" info=\"{ &quot;coordinates&quot;: &quot;12.96033;39.52831&quot;, &quot;id&quot;: 7667868, &quot;featureClass&quot;: &quot;A&quot;, &quot;featureCode&quot;: &quot;ADM2&quot;, &quot;countryCode&quot;: &quot;ET&quot; }\" length=\"1\"></candidate> <candidate id=\"c21\" index=9 type=\"location\" info=\"{ &quot;coordinates&quot;: &quot;51.33333;-1.5&quot;, &quot;id&quot;: 2637432, &quot;featureClass&quot;: &quot;A&quot;, &quot;featureCode&quot;: &quot;ADMD&quot;, &quot;countryCode&quot;: &quot;GB&quot; }\" length=\"1\"></candidate> <candidate id=\"c22\" index=9 type=\"location\" info=\"{ &quot;coordinates&quot;: &quot;-16.5;27.0&quot;, &quot;id&quot;: 896972, &quot;featureClass&quot;: &quot;A&quot;, &quot;featureCode&quot;: &quot;ADM1&quot;, &quot;countryCode&quot;: &quot;ZM&quot; }\" length=\"1\"></candidate> <candidate id=\"c23\" index=9 type=\"location\" info=\"{ &quot;coordinates&quot;: &quot;22.25801;114.15308&quot;, &quot;id&quot;: 7533609, &quot;featureClass&quot;: &quot;A&quot;, &quot;featureCode&quot;: &quot;ADM1&quot;, &quot;countryCode&quot;: &quot;HK&quot; }\" length=\"1\"></candidate> <candidate id=\"c24\" index=9 type=\"location\" info=\"{ &quot;coordinates&quot;: &quot;14.83333;38.83333&quot;, &quot;id&quot;: 448498, &quot;featureClass&quot;: &quot;A&quot;, &quot;featureCode&quot;: &quot;ADM1&quot;, &quot;countryCode&quot;: &quot;ER&quot; }\" length=\"1\"></candidate> <candidate id=\"c25\" index=9 type=\"location\" info=\"{ &quot;coordinates&quot;: &quot;7.8;-12.0&quot;, &quot;id&quot;: 2403745, &quot;featureClass&quot;: &quot;A&quot;, &quot;featureCode&quot;: &quot;ADM1&quot;, &quot;countryCode&quot;: &quot;SL&quot; }\" length=\"1\"></candidate> <candidate id=\"c26\" index=9 type=\"location\" info=\"{ &quot;coordinates&quot;: &quot;30.66667;34.83333&quot;, &quot;id&quot;: 294952, &quot;featureClass&quot;: &quot;A&quot;, &quot;featureCode&quot;: &quot;ADM1&quot;, &quot;countryCode&quot;: &quot;IL&quot; }\" length=\"1\"></candidate> <candidate id=\"c27\" index=9 type=\"location\" info=\"{ &quot;coordinates&quot;: &quot;2.28333;102.41667&quot;, &quot;id&quot;: 1734754, &quot;featureClass&quot;: &quot;A&quot;, &quot;featureCode&quot;: &quot;ADMD&quot;, &quot;countryCode&quot;: &quot;MY&quot; }\" length=\"1\"></candidate> <token id=\"t9\"> Southern </token> <candidate id=\"c28\" index=10 type=\"location\" info=\"{ &quot;coordinates&quot;: &quot;10.0;8.0&quot;, &quot;id&quot;: 2328926, &quot;featureClass&quot;: &quot;A&quot;, &quot;featureCode&quot;: &quot;PCLI&quot;, &quot;countryCode&quot;: &quot;NG&quot; }\" length=\"1\"></candidate> <token id=\"t10\"> Nigeria </token> <candidate id=\"c29\" index=11 type=\"number\" info=\"null\" length=\"1\"></candidate> <candidate id=\"c30\" index=11 type=\"date\" info=\"2015-11-18\" length=\"3\"></candidate> <token id=\"t11\"> 18 </token> <token id=\"t12\"> November </token> <candidate id=\"c31\" index=13 type=\"number\" info=\"null\" length=\"1\"></candidate> <token id=\"t13\"> 2015 </token> <token id=\"t14\"> NIGERIA </token> <token id=\"t15\"> - </token> <token id=\"t16\"> There </token> <token id=\"t17\"> have </token> <token id=\"t18\"> been </token> <candidate id=\"c32\" index=19 type=\"number\" info=\"null\" length=\"1\"></candidate> <token id=\"t19\"> four </token> <token id=\"t20\"> more </token> <token id=\"t21\"> outbreaks </token> <token id=\"t22\"> of </token> <token id=\"t23\"> H5N1 </token> <candidate id=\"c33\" index=24 type=\"disease\" info=\"null\" length=\"4\"></candidate> <token id=\"t24\"> highly </token> <token id=\"t25\"> pathogenic </token> <candidate id=\"c34\" index=26 type=\"disease\" info=\"null\" length=\"2\"></candidate> <token id=\"t26\"> avian </token> <token id=\"t27\"> influenza </token> <token id=\"t28\"> in </token> <token id=\"t29\"> Nigeria.Three </token> <token id=\"t30\"> of </token> <token id=\"t31\"> the </token> <token id=\"t32\"> outbreaks </token> <token id=\"t33\"> reported </token> <candidate id=\"c35\" index=34 type=\"date\" info=\"2015-W47\" length=\"2\"></candidate> <token id=\"t34\"> this </token> <token id=\"t35\"> week </token> <token id=\"t36\"> were </token> <token id=\"t37\"> in </token> <token id=\"t38\"> the </token> <token id=\"t39\"> south </token> <token id=\"t40\"> ( </token> <token id=\"t41\"> see </token> <token id=\"t42\"> above </token> <token id=\"t43\"> ) </token> <token id=\"t44\"> , </token> <token id=\"t45\"> in </token> <candidate id=\"c36\" index=46 type=\"location\" info=\"{ &quot;coordinates&quot;: &quot;6.33333;7.0&quot;, &quot;id&quot;: 2349961, &quot;featureClass&quot;: &quot;A&quot;, &quot;featureCode&quot;: &quot;ADM1&quot;, &quot;countryCode&quot;: &quot;NG&quot; }\" length=\"1\"></candidate> <token id=\"t46\"> Anambra </token> <token id=\"t47\"> , </token> <candidate id=\"c37\" index=48 type=\"location\" info=\"{ &quot;coordinates&quot;: &quot;4.74974;6.82766&quot;, &quot;id&quot;: 2324433, &quot;featureClass&quot;: &quot;A&quot;, &quot;featureCode&quot;: &quot;ADM1&quot;, &quot;countryCode&quot;: &quot;NG&quot; }\" length=\"1\"></candidate> <token id=\"t48\"> Rivers </token> <token id=\"t49\"> and </token> <candidate id=\"c38\" index=50 type=\"location\" info=\"{ &quot;coordinates&quot;: &quot;4.75;6.08333&quot;, &quot;id&quot;: 2595344, &quot;featureClass&quot;: &quot;A&quot;, &quot;featureCode&quot;: &quot;ADM1&quot;, &quot;countryCode&quot;: &quot;NG&quot; }\" length=\"1\"></candidate> <token id=\"t50\"> Bayelsa </token> <token id=\"t51\"> . </token> <token id=\"t52\"> The </token> <token id=\"t53\"> other </token> <token id=\"t54\"> outbreaks </token> <token id=\"t55\"> was </token> <token id=\"t56\"> in </token> <token id=\"t57\"> the </token> <token id=\"t58\"> north </token> <token id=\"t59\"> of </token> <token id=\"t60\"> the </token> <token id=\"t61\"> country </token> <token id=\"t62\"> , </token> <token id=\"t63\"> in </token> <candidate id=\"c39\" index=64 type=\"location\" info=\"{ &quot;coordinates&quot;: &quot;34.3;135.73333&quot;, &quot;id&quot;: 1865285, &quot;featureClass&quot;: &quot;A&quot;, &quot;featureCode&quot;: &quot;ADM4H&quot;, &quot;countryCode&quot;: &quot;JP&quot; }\" length=\"1\"></candidate> <candidate id=\"c40\" index=64 type=\"location\" info=\"{ &quot;coordinates&quot;: &quot;11.5;8.5&quot;, &quot;id&quot;: 2335196, &quot;featureClass&quot;: &quot;A&quot;, &quot;featureCode&quot;: &quot;ADM1&quot;, &quot;countryCode&quot;: &quot;NG&quot; }\" length=\"1\"></candidate> <candidate id=\"c41\" index=64 type=\"location\" info=\"{ &quot;coordinates&quot;: &quot;12.00012;8.51672&quot;, &quot;id&quot;: 2335204, &quot;featureClass&quot;: &quot;P&quot;, &quot;featureCode&quot;: &quot;PPLA&quot;, &quot;countryCode&quot;: &quot;NG&quot; }\" length=\"1\"></candidate> <token id=\"t64\"> Kano </token> <token id=\"t65\"> ( </token> <token id=\"t66\"> below </token> <token id=\"t67\"> ) </token> <token id=\"t68\"> . </token> <token id=\"t69\"> <br /> </token> <candidate id=\"c42\" index=70 type=\"location\" info=\"{ &quot;coordinates&quot;: &quot;52.3224;0.02271&quot;, &quot;id&quot;: 7294299, &quot;featureClass&quot;: &quot;A&quot;, &quot;featureCode&quot;: &quot;ADM4&quot;, &quot;countryCode&quot;: &quot;GB&quot; }\" length=\"1\"></candidate> <token id=\"t70\"> Over </token> <candidate id=\"c43\" index=71 type=\"number\" info=\"null\" length=\"1\"></candidate> <token id=\"t71\"> 3000 </token> <candidate id=\"c44\" index=72 type=\"host\" info=\"null\" length=\"1\"></candidate> <token id=\"t72\"> birds </token> <token id=\"t73\"> died </token> <token id=\"t74\"> as </token> <token id=\"t75\"> a </token> <token id=\"t76\"> result </token> <token id=\"t77\"> of </token> <token id=\"t78\"> the </token> <token id=\"t79\"> outbreaks </token> <token id=\"t80\"> , </token> <token id=\"t81\"> and </token> <token id=\"t82\"> over </token> <candidate id=\"c45\" index=83 type=\"number\" info=\"null\" length=\"1\"></candidate> <token id=\"t83\"> 25,000 </token> <candidate id=\"c46\" index=84 type=\"host\" info=\"null\" length=\"1\"></candidate> <token id=\"t84\"> birds </token> <token id=\"t85\"> had </token> <token id=\"t86\"> to </token> <token id=\"t87\"> be </token> <token id=\"t88\"> destroyed </token> <token id=\"t89\"> . </token> <token id=\"t90\"> <br /> </token> <token id=\"t91\"> The </token> <token id=\"t92\"> outbreaks </token> <token id=\"t93\"> mostly </token> <token id=\"t94\"> affected </token> <token id=\"t95\"> layers </token> <token id=\"t96\"> on </token> <token id=\"t97\"> commercial </token> <token id=\"t98\"> farms </token> <token id=\"t99\"> . </token> <token id=\"t100\"> <br /> </token> <token id=\"t101\"> <br /> </token> <token id=\"t102\"> ThePoultrySite </token> <token id=\"t103\"> News </token> <token id=\"t104\"> DeskTop </token> <token id=\"t105\"> image </token> <token id=\"t106\"> via </token> <token id=\"t107\"> Shutterstock </token>","publication_date":"2015-11-18","id":408,"title":"More Bird Flu Reported in Northern and Southern Nigeria","url":"http://www.thepoultrysite.com/poultrynews/36168/more-bird-flu-reported-in-northern-and-southern-nigeria","content":"Poultry News More Bird Flu Reported in Northern and Southern Nigeria 18 November 2015 NIGERIA - There have been four more outbreaks of H5N1 highly pathogenic avian influenza in Nigeria.Three of the outbreaks reported this week were in the south (see above), in Anambra, Rivers and Bayelsa. The other outbreaks was in the north of the country, in Kano (below).&#13;\nOver 3000 birds died as a result of the outbreaks, and over 25,000 birds had to be destroyed.&#13;\nThe outbreaks mostly affected layers on commercial farms.&#13;\n&#13;\n&#13;\n&#13;\nThePoultrySite News DeskTop image via Shutterstock ","candidateLabels":[{"id":"c1","label":"incorrect"},{"id":"c2","label":"incorrect"},{"id":"c3","label":"incorrect"},{"id":"c4","label":"correct"},{"id":"c5","label":"correct"},{"id":"c6","label":"correct"},{"id":"c7","label":"correct"},{"id":"c8","label":"correct"},{"id":"c9","label":"correct"},{"id":"c10","label":"incorrect"},{"id":"c11","label":"incorrect"},{"id":"c12","label":"incorrect"},{"id":"c13","label":"incorrect"},{"id":"c14","label":"incorrect"},{"id":"c15","label":"incorrect"},{"id":"c16","label":"incorrect"},{"id":"c17","label":"incorrect"},{"id":"c18","label":"incorrect"},{"id":"c19","label":"incorrect"},{"id":"c20","label":"incorrect"},{"id":"c21","label":"incorrect"},{"id":"c22","label":"incorrect"},{"id":"c23","label":"incorrect"},{"id":"c24","label":"incorrect"},{"id":"c25","label":"incorrect"},{"id":"c26","label":"incorrect"},{"id":"c27","label":"incorrect"},{"id":"c28","label":"correct"},{"id":"c29","label":"incorrect"},{"id":"c30","label":"partial"},{"id":"c31","label":"incorrect"},{"id":"c32","label":"partial"},{"id":"c33","label":"correct"},{"id":"c34","label":"correct"},{"id":"c35","label":"partial"},{"id":"c36","label":"correct"},{"id":"c37","label":"correct"},{"id":"c38","label":"correct"},{"id":"c39","label":"incorrect"},{"id":"c40","label":"correct"},{"id":"c41","label":"correct"},{"id":"c42","label":"incorrect"},{"id":"c43","label":"partial"},{"id":"c44","label":"correct"},{"id":"c45","label":"partial"},{"id":"c46","label":"correct"}]}
