# Supplementary material for: Web monitoring of emerging animal infectious diseases integrated in the French Animal Health Epidemic Intelligence System
Source: PLoS One. 2018 Aug 3;13(8):e0199960. doi: 10.1371/journal.pone.0199960 (PMC6075742; doi:10.1371/journal.pone.0199960)
Supplement: S1 Dataset — Dataset of news reports in English language used to evaluate and train the information extraction module of PADI-web (http://epia.clermont.inra.fr/vsi). This dataset is composed of 532 news reports (in JSON), with information about the report itself (publication date, title, content, url), as well as processing information related to the information extraction process (candidates for extraction information, correct or incorrect labels for each candidate). The named entity candidates (locations, diseases, hosts, dates, number of cases) are manually labelled in each article. Data are shared under a CC BY license and are freely available for download at: https://dataverse.cirad.fr/dataset.xhtml?persistentId=doi:10.18167/DVN1/KMTIFG. (GZ) [file pone.0199960.s001.gz › articles/350.json]

{"reports":[18794,18896,18897,19065,19066,19188,19189,19244,19246],"tagged_content":"<token id=\"t0\"> <br /> </token> <token id=\"t1\"> <br /> </token> <token id=\"t2\"> GOVERNMENT </token> <token id=\"t3\"> has </token> <token id=\"t4\"> reportedly </token> <token id=\"t5\"> suspended </token> <token id=\"t6\"> an </token> <token id=\"t7\"> import </token> <token id=\"t8\"> deal </token> <token id=\"t9\"> between </token> <token id=\"t10\"> the </token> <token id=\"t11\"> Cold </token> <token id=\"t12\"> Storage </token> <token id=\"t13\"> Company </token> <token id=\"t14\"> ( </token> <token id=\"t15\"> CSC </token> <token id=\"t16\"> ) </token> <token id=\"t17\"> and </token> <candidate id=\"c1\" index=18 type=\"location\" info=\"{ &quot;coordinates&quot;: &quot;-22.0;24.0&quot;, &quot;id&quot;: 933860, &quot;featureClass&quot;: &quot;A&quot;, &quot;featureCode&quot;: &quot;PCLI&quot;, &quot;countryCode&quot;: &quot;BW&quot; }\" length=\"1\"></candidate> <token id=\"t18\"> Botswana </token> <token id=\"t19\"> Meat </token> <token id=\"t20\"> Company </token> <token id=\"t21\"> to </token> <token id=\"t22\"> protect </token> <token id=\"t23\"> the </token> <token id=\"t24\"> local </token> <token id=\"t25\"> beef </token> <token id=\"t26\"> industry </token> <token id=\"t27\"> , </token> <token id=\"t28\"> NewsDay </token> <token id=\"t29\"> has </token> <token id=\"t30\"> learnt </token> <token id=\"t31\"> . </token> <token id=\"t32\"> <br /> </token> <token id=\"t33\"> BY </token> <token id=\"t34\"> SILAS </token> <token id=\"t35\"> NKALA </token> <token id=\"t36\"> <br /> </token> <token id=\"t37\"> When </token> <token id=\"t38\"> the </token> <token id=\"t39\"> deal </token> <token id=\"t40\"> collapsed </token> <candidate id=\"c2\" index=41 type=\"date\" info=\"2015\" length=\"3\"></candidate> <token id=\"t41\"> early </token> <token id=\"t42\"> this </token> <token id=\"t43\"> year </token> <token id=\"t44\"> , </token> <token id=\"t45\"> officials </token> <token id=\"t46\"> cited </token> <token id=\"t47\"> the </token> <token id=\"t48\"> outbreak </token> <token id=\"t49\"> of </token> <candidate id=\"c3\" index=50 type=\"disease\" info=\"null\" length=\"2\"></candidate> <token id=\"t50\"> foot-and-mouth </token> <token id=\"t51\"> disease </token> <token id=\"t52\"> in </token> <token id=\"t53\"> some </token> <token id=\"t54\"> parts </token> <token id=\"t55\"> of </token> <token id=\"t56\"> the </token> <token id=\"t57\"> country </token> <token id=\"t58\"> , </token> <token id=\"t59\"> including </token> <candidate id=\"c4\" index=60 type=\"location\" info=\"{ &quot;coordinates&quot;: &quot;-22.0;24.0&quot;, &quot;id&quot;: 933860, &quot;featureClass&quot;: &quot;A&quot;, &quot;featureCode&quot;: &quot;PCLI&quot;, &quot;countryCode&quot;: &quot;BW&quot; }\" length=\"1\"></candidate> <token id=\"t60\"> Botswana </token> <token id=\"t61\"> , </token> <token id=\"t62\"> but </token> <token id=\"t63\"> minutes </token> <token id=\"t64\"> of </token> <token id=\"t65\"> the </token> <token id=\"t66\"> CSC </token> <token id=\"t67\"> board </token> <token id=\"t68\"> meeting </token> <token id=\"t69\"> seen </token> <token id=\"t70\"> by </token> <token id=\"t71\"> this </token> <token id=\"t72\"> publication </token> <token id=\"t73\"> indicated </token> <token id=\"t74\"> that </token> <token id=\"t75\"> the </token> <token id=\"t76\"> government </token> <token id=\"t77\"> stopped </token> <token id=\"t78\"> the </token> <token id=\"t79\"> beef </token> <token id=\"t80\"> imports </token> <token id=\"t81\"> in </token> <token id=\"t82\"> order </token> <token id=\"t83\"> to </token> <token id=\"t84\"> safeguard </token> <token id=\"t85\"> local </token> <token id=\"t86\"> producers </token> <token id=\"t87\"> . </token> <token id=\"t88\"> <br /> </token> <token id=\"t89\"> Minutes </token> <token id=\"t90\"> of </token> <token id=\"t91\"> a </token> <token id=\"t92\"> CSC </token> <token id=\"t93\"> board </token> <token id=\"t94\"> meeting </token> <token id=\"t95\"> dated </token> <candidate id=\"c5\" index=96 type=\"date\" info=\"2015-09-01\" length=\"4\"></candidate> <token id=\"t96\"> September </token> <candidate id=\"c6\" index=97 type=\"number\" info=\"null\" length=\"1\"></candidate> <token id=\"t97\"> 1 </token> <token id=\"t98\"> , </token> <candidate id=\"c7\" index=99 type=\"number\" info=\"null\" length=\"1\"></candidate> <token id=\"t99\"> 2015 </token> <token id=\"t100\"> , </token> <token id=\"t101\"> indicate </token> <token id=\"t102\"> that </token> <candidate id=\"c8\" index=103 type=\"host\" info=\"null\" length=\"1\"></candidate> <token id=\"t103\"> cattle </token> <token id=\"t104\"> were </token> <token id=\"t105\"> being </token> <token id=\"t106\"> sourced </token> <token id=\"t107\"> from </token> <token id=\"t108\"> an </token> <token id=\"t109\"> area </token> <token id=\"t110\"> which </token> <token id=\"t111\"> was </token> <token id=\"t112\"> not </token> <token id=\"t113\"> affected </token> <token id=\"t114\"> by </token> <candidate id=\"c9\" index=115 type=\"disease\" info=\"null\" length=\"2\"></candidate> <token id=\"t115\"> foot-and-mouth </token> <token id=\"t116\"> disease </token> <token id=\"t117\"> . </token> <token id=\"t118\"> <br /> </token> <token id=\"t119\"> Under </token> <token id=\"t120\"> the </token> <token id=\"t121\"> deal </token> <token id=\"t122\"> , </token> <token id=\"t123\"> which </token> <token id=\"t124\"> was </token> <token id=\"t125\"> supposed </token> <token id=\"t126\"> to </token> <token id=\"t127\"> run </token> <token id=\"t128\"> for </token> <candidate id=\"c10\" index=129 type=\"number\" info=\"null\" length=\"1\"></candidate> <token id=\"t129\"> four </token> <token id=\"t130\"> years </token> <token id=\"t131\"> , </token> <token id=\"t132\"> CSC </token> <token id=\"t133\"> bought </token> <token id=\"t134\"> live </token> <candidate id=\"c11\" index=135 type=\"host\" info=\"null\" length=\"1\"></candidate> <token id=\"t135\"> cattle </token> <token id=\"t136\"> from </token> <candidate id=\"c12\" index=137 type=\"location\" info=\"{ &quot;coordinates&quot;: &quot;-22.0;24.0&quot;, &quot;id&quot;: 933860, &quot;featureClass&quot;: &quot;A&quot;, &quot;featureCode&quot;: &quot;PCLI&quot;, &quot;countryCode&quot;: &quot;BW&quot; }\" length=\"1\"></candidate> <token id=\"t137\"> Botswana </token> <token id=\"t138\"> and </token> <token id=\"t139\"> slaughtered </token> <token id=\"t140\"> them </token> <token id=\"t141\"> at </token> <token id=\"t142\"> its </token> <token id=\"t143\"> abattoirs </token> <token id=\"t144\"> for </token> <candidate id=\"c13\" index=145 type=\"location\" info=\"{ &quot;coordinates&quot;: &quot;45.71826;7.258&quot;, &quot;id&quot;: 6542789, &quot;featureClass&quot;: &quot;A&quot;, &quot;featureCode&quot;: &quot;ADM3&quot;, &quot;countryCode&quot;: &quot;IT&quot; }\" length=\"1\"></candidate> <token id=\"t145\"> sale </token> <token id=\"t146\"> to </token> <token id=\"t147\"> the </token> <token id=\"t148\"> local </token> <token id=\"t149\"> market </token> <token id=\"t150\"> . </token> <token id=\"t151\"> <br /> </token> <token id=\"t152\"> `` </token> <token id=\"t153\"> The </token> <token id=\"t154\"> committee </token> <token id=\"t155\"> was </token> <token id=\"t156\"> informed </token> <token id=\"t157\"> that </token> <candidate id=\"c14\" index=158 type=\"location\" info=\"{ &quot;coordinates&quot;: &quot;-19.0;29.75&quot;, &quot;id&quot;: 878675, &quot;featureClass&quot;: &quot;A&quot;, &quot;featureCode&quot;: &quot;PCLI&quot;, &quot;countryCode&quot;: &quot;ZW&quot; }\" length=\"1\"></candidate> <token id=\"t158\"> Zimbabwe </token> <token id=\"t159\"> veterinary </token> <token id=\"t160\"> authorities </token> <token id=\"t161\"> were </token> <token id=\"t162\"> yet </token> <token id=\"t163\"> to </token> <token id=\"t164\"> visit </token> <candidate id=\"c15\" index=165 type=\"location\" info=\"{ &quot;coordinates&quot;: &quot;-22.0;24.0&quot;, &quot;id&quot;: 933860, &quot;featureClass&quot;: &quot;A&quot;, &quot;featureCode&quot;: &quot;PCLI&quot;, &quot;countryCode&quot;: &quot;BW&quot; }\" length=\"1\"></candidate> <token id=\"t165\"> Botswana </token> <token id=\"t166\"> to </token> <token id=\"t167\"> verify </token> <token id=\"t168\"> assertions </token> <token id=\"t169\"> by </token> <token id=\"t170\"> the </token> <candidate id=\"c16\" index=171 type=\"location\" info=\"{ &quot;coordinates&quot;: &quot;-22.0;24.0&quot;, &quot;id&quot;: 933860, &quot;featureClass&quot;: &quot;A&quot;, &quot;featureCode&quot;: &quot;PCLI&quot;, &quot;countryCode&quot;: &quot;BW&quot; }\" length=\"1\"></candidate> <token id=\"t171\"> Botswana </token> <token id=\"t172\"> veterinary </token> <token id=\"t173\"> authorities </token> <token id=\"t174\"> that </token> <token id=\"t175\"> the </token> <token id=\"t176\"> area </token> <token id=\"t177\"> CSC </token> <token id=\"t178\"> was </token> <token id=\"t179\"> drawing </token> <token id=\"t180\"> its </token> <candidate id=\"c17\" index=181 type=\"host\" info=\"null\" length=\"1\"></candidate> <token id=\"t181\"> cattle </token> <token id=\"t182\"> imports </token> <token id=\"t183\"> from </token> <token id=\"t184\"> is </token> <token id=\"t185\"> far </token> <token id=\"t186\"> from </token> <token id=\"t187\"> the </token> <token id=\"t188\"> areas </token> <token id=\"t189\"> affected </token> <token id=\"t190\"> by </token> <token id=\"t191\"> the </token> <candidate id=\"c18\" index=192 type=\"disease\" info=\"null\" length=\"4\"></candidate> <token id=\"t192\"> foot </token> <token id=\"t193\"> and </token> <token id=\"t194\"> mouth </token> <token id=\"t195\"> disease </token> <token id=\"t196\"> , </token> <token id=\"t197\"> '' </token> <candidate id=\"c19\" index=198 type=\"location\" info=\"{ &quot;coordinates&quot;: &quot;-31.95224;115.8614&quot;, &quot;id&quot;: 2063523, &quot;featureClass&quot;: &quot;P&quot;, &quot;featureCode&quot;: &quot;PPLA&quot;, &quot;countryCode&quot;: &quot;AU&quot; }\" length=\"1\"></candidate> <token id=\"t198\"> part </token> <token id=\"t199\"> of </token> <token id=\"t200\"> the </token> <token id=\"t201\"> minutes </token> <token id=\"t202\"> read </token> <token id=\"t203\"> . </token> <token id=\"t204\"> <br /> </token> <token id=\"t205\"> `` </token> <token id=\"t206\"> The </token> <token id=\"t207\"> committee </token> <token id=\"t208\"> was </token> <token id=\"t209\"> further </token> <token id=\"t210\"> informed </token> <token id=\"t211\"> that </token> <token id=\"t212\"> the </token> <token id=\"t213\"> suspension </token> <token id=\"t214\"> of </token> <candidate id=\"c20\" index=215 type=\"host\" info=\"null\" length=\"1\"></candidate> <token id=\"t215\"> cattle </token> <token id=\"t216\"> imports </token> <token id=\"t217\"> was </token> <token id=\"t218\"> mainly </token> <token id=\"t219\"> triggered </token> <token id=\"t220\"> by </token> <token id=\"t221\"> the </token> <token id=\"t222\"> need </token> <token id=\"t223\"> to </token> <token id=\"t224\"> protect </token> <token id=\"t225\"> local </token> <candidate id=\"c21\" index=226 type=\"host\" info=\"null\" length=\"1\"></candidate> <token id=\"t226\"> cattle </token> <token id=\"t227\"> producers </token> <token id=\"t228\"> , </token> <token id=\"t229\"> and </token> <token id=\"t230\"> not </token> <token id=\"t231\"> by </token> <token id=\"t232\"> the </token> <candidate id=\"c22\" index=233 type=\"disease\" info=\"null\" length=\"1\"></candidate> <token id=\"t233\"> foot-and-mouth </token> <token id=\"t234\"> outbreak </token> <token id=\"t235\"> . </token> <token id=\"t236\"> '' </token> <token id=\"t237\"> <br /> </token> <token id=\"t238\"> Earlier </token> <token id=\"t239\"> reports </token> <token id=\"t240\"> had </token> <token id=\"t241\"> also </token> <token id=\"t242\"> indicated </token> <token id=\"t243\"> that </token> <token id=\"t244\"> the </token> <token id=\"t245\"> deal </token> <token id=\"t246\"> had </token> <token id=\"t247\"> been </token> <token id=\"t248\"> stalled </token> <token id=\"t249\"> by </token> <token id=\"t250\"> CSC </token> <token id=\"t251\"> 's </token> <token id=\"t252\"> failure </token> <token id=\"t253\"> to </token> <token id=\"t254\"> pay </token> <token id=\"t255\"> for </token> <token id=\"t256\"> the </token> <token id=\"t257\"> beef </token> <token id=\"t258\"> imports </token> <token id=\"t259\"> . </token> <token id=\"t260\"> <br /> </token> <candidate id=\"c23\" index=261 type=\"location\" info=\"{ &quot;coordinates&quot;: &quot;-22.0;24.0&quot;, &quot;id&quot;: 933860, &quot;featureClass&quot;: &quot;A&quot;, &quot;featureCode&quot;: &quot;PCLI&quot;, &quot;countryCode&quot;: &quot;BW&quot; }\" length=\"1\"></candidate> <token id=\"t261\"> Botswana </token> <token id=\"t262\"> Agriculture </token> <token id=\"t263\"> permanent </token> <token id=\"t264\"> secretary </token> <token id=\"t265\"> Micus </token> <token id=\"t266\"> Chimbombi </token> <token id=\"t267\"> confirmed </token> <token id=\"t268\"> that </token> <token id=\"t269\"> CSC </token> <token id=\"t270\"> was </token> <token id=\"t271\"> indebted </token> <token id=\"t272\"> to </token> <candidate id=\"c24\" index=273 type=\"location\" info=\"{ &quot;coordinates&quot;: &quot;-22.0;24.0&quot;, &quot;id&quot;: 933860, &quot;featureClass&quot;: &quot;A&quot;, &quot;featureCode&quot;: &quot;PCLI&quot;, &quot;countryCode&quot;: &quot;BW&quot; }\" length=\"1\"></candidate> <token id=\"t273\"> Botswana </token> <token id=\"t274\"> . </token> <token id=\"t275\"> <br /> </token> <token id=\"t276\"> `` </token> <token id=\"t277\"> They </token> <token id=\"t278\"> have </token> <token id=\"t279\"> owed </token> <token id=\"t280\"> us </token> <token id=\"t281\"> for </token> <candidate id=\"c25\" index=282 type=\"number\" info=\"null\" length=\"1\"></candidate> <token id=\"t282\"> four </token> <token id=\"t283\"> years </token> <candidate id=\"c26\" index=284 type=\"date\" info=\"PRESENT_REF\" length=\"1\"></candidate> <token id=\"t284\"> now </token> <token id=\"t285\"> , </token> <token id=\"t286\"> but </token> <token id=\"t287\"> have </token> <token id=\"t288\"> , </token> <token id=\"t289\"> however </token> <token id=\"t290\"> , </token> <token id=\"t291\"> acknowledged </token> <token id=\"t292\"> this </token> <token id=\"t293\"> debt </token> <token id=\"t294\"> and </token> <token id=\"t295\"> we </token> <token id=\"t296\"> regularly </token> <token id=\"t297\"> communicate </token> <token id=\"t298\"> with </token> <token id=\"t299\"> them </token> <token id=\"t300\"> about </token> <token id=\"t301\"> that </token> <token id=\"t302\"> issue </token> <token id=\"t303\"> . </token> <token id=\"t304\"> They </token> <token id=\"t305\"> seem </token> <token id=\"t306\"> to </token> <token id=\"t307\"> be </token> <token id=\"t308\"> willing </token> <token id=\"t309\"> to </token> <token id=\"t310\"> pay </token> <token id=\"t311\"> , </token> <token id=\"t312\"> but </token> <token id=\"t313\"> they </token> <token id=\"t314\"> do </token> <token id=\"t315\"> not </token> <token id=\"t316\"> have </token> <token id=\"t317\"> the </token> <token id=\"t318\"> funds </token> <candidate id=\"c27\" index=319 type=\"date\" info=\"PRESENT_REF\" length=\"2\"></candidate> <token id=\"t319\"> right </token> <token id=\"t320\"> now </token> <token id=\"t321\"> , </token> <token id=\"t322\"> '' </token> <token id=\"t323\"> he </token> <token id=\"t324\"> was </token> <token id=\"t325\"> quoted </token> <token id=\"t326\"> as </token> <token id=\"t327\"> saying </token> <token id=\"t328\"> . </token> <token id=\"t329\"> <br /> </token> <token id=\"t330\"> CSC </token> <token id=\"t331\"> reportedly </token> <token id=\"t332\"> has </token> <token id=\"t333\"> a </token> <token id=\"t334\"> debt </token> <token id=\"t335\"> of </token> <token id=\"t336\"> close </token> <token id=\"t337\"> to </token> <token id=\"t338\"> $ </token> <candidate id=\"c28\" index=339 type=\"number\" info=\"null\" length=\"1\"></candidate> <token id=\"t339\"> 22 </token> <candidate id=\"c29\" index=340 type=\"number\" info=\"null\" length=\"1\"></candidate> <token id=\"t340\"> million </token> <token id=\"t341\"> that </token> <token id=\"t342\"> has </token> <token id=\"t343\"> seen </token> <token id=\"t344\"> its </token> <token id=\"t345\"> production </token> <token id=\"t346\"> going </token> <token id=\"t347\"> down </token> <token id=\"t348\"> to </token> <token id=\"t349\"> around </token> <candidate id=\"c30\" index=350 type=\"number\" info=\"null\" length=\"1\"></candidate> <token id=\"t350\"> 10 </token> <token id=\"t351\"> % </token> <token id=\"t352\"> of </token> <token id=\"t353\"> capacity </token> <token id=\"t354\"> . </token> <token id=\"t355\"> <br /> </token> <token id=\"t356\"> The </token> <token id=\"t357\"> company </token> <token id=\"t358\"> was </token> <token id=\"t359\"> at </token> <candidate id=\"c31\" index=360 type=\"number\" info=\"null\" length=\"1\"></candidate> <token id=\"t360\"> one </token> <token id=\"t361\"> time </token> <token id=\"t362\"> the </token> <token id=\"t363\"> largest </token> <token id=\"t364\"> meat </token> <token id=\"t365\"> processor </token> <token id=\"t366\"> in </token> <candidate id=\"c32\" index=367 type=\"location\" info=\"{ &quot;coordinates&quot;: &quot;36.86877;10.33256&quot;, &quot;id&quot;: 8354636, &quot;featureClass&quot;: &quot;A&quot;, &quot;featureCode&quot;: &quot;ADM3H&quot;, &quot;countryCode&quot;: &quot;TN&quot; }\" length=\"1\"></candidate> <token id=\"t367\"> Africa </token> <token id=\"t368\"> , </token> <token id=\"t369\"> handling </token> <token id=\"t370\"> up </token> <token id=\"t371\"> to </token> <candidate id=\"c33\" index=372 type=\"number\" info=\"null\" length=\"1\"></candidate> <token id=\"t372\"> 150000 </token> <token id=\"t373\"> tonnes </token> <token id=\"t374\"> of </token> <token id=\"t375\"> beef </token> <token id=\"t376\"> and </token> <token id=\"t377\"> associated </token> <token id=\"t378\"> by-products </token> <token id=\"t379\"> each </token> <token id=\"t380\"> year </token> <token id=\"t381\"> , </token> <token id=\"t382\"> as </token> <token id=\"t383\"> well </token> <token id=\"t384\"> as </token> <token id=\"t385\"> exporting </token> <token id=\"t386\"> to </token> <token id=\"t387\"> the </token> <candidate id=\"c34\" index=388 type=\"location\" info=\"{ &quot;coordinates&quot;: &quot;50.83857;4.37599&quot;, &quot;id&quot;: 6695072, &quot;featureClass&quot;: &quot;A&quot;, &quot;featureCode&quot;: &quot;ZN&quot;, &quot;countryCode&quot;: &quot;&quot; }\" length=\"2\"></candidate> <token id=\"t388\"> European </token> <candidate id=\"c35\" index=389 type=\"location\" info=\"{ &quot;coordinates&quot;: &quot;34.83401;-83.99076&quot;, &quot;id&quot;: 4227781, &quot;featureClass&quot;: &quot;A&quot;, &quot;featureCode&quot;: &quot;ADM2&quot;, &quot;countryCode&quot;: &quot;US&quot; }\" length=\"1\"></candidate> <candidate id=\"c36\" index=389 type=\"location\" info=\"{ &quot;coordinates&quot;: &quot;-32.83333;-62.75&quot;, &quot;id&quot;: 3833419, &quot;featureClass&quot;: &quot;A&quot;, &quot;featureCode&quot;: &quot;ADM2&quot;, &quot;countryCode&quot;: &quot;AR&quot; }\" length=\"1\"></candidate> <candidate id=\"c37\" index=389 type=\"location\" info=\"{ &quot;coordinates&quot;: &quot;13.55;-87.9&quot;, &quot;id&quot;: 3584767, &quot;featureClass&quot;: &quot;A&quot;, &quot;featureCode&quot;: &quot;ADM1&quot;, &quot;countryCode&quot;: &quot;SV&quot; }\" length=\"1\"></candidate> <token id=\"t389\"> Union </token> <token id=\"t390\"> . </token> <token id=\"t391\"> <br /> </token> <candidate id=\"c38\" index=392 type=\"location\" info=\"{ &quot;coordinates&quot;: &quot;47.69861;1.50778&quot;, &quot;id&quot;: 6434050, &quot;featureClass&quot;: &quot;A&quot;, &quot;featureCode&quot;: &quot;ADM4&quot;, &quot;countryCode&quot;: &quot;FR&quot; }\" length=\"1\"></candidate> <candidate id=\"c39\" index=392 type=\"location\" info=\"{ &quot;coordinates&quot;: &quot;62.7345;7.1506&quot;, &quot;id&quot;: 3145495, &quot;featureClass&quot;: &quot;A&quot;, &quot;featureCode&quot;: &quot;ADM1&quot;, &quot;countryCode&quot;: &quot;NO&quot; }\" length=\"1\"></candidate> <candidate id=\"c40\" index=392 type=\"location\" info=\"{ &quot;coordinates&quot;: &quot;52.53772;-2.9726&quot;, &quot;id&quot;: 7292280, &quot;featureClass&quot;: &quot;A&quot;, &quot;featureCode&quot;: &quot;ADM3&quot;, &quot;countryCode&quot;: &quot;GB&quot; }\" length=\"1\"></candidate> <token id=\"t392\"> More </token> <token id=\"t393\"> than </token> <token id=\"t394\"> $ </token> <candidate id=\"c41\" index=395 type=\"number\" info=\"null\" length=\"1\"></candidate> <token id=\"t395\"> 80 </token> <candidate id=\"c42\" index=396 type=\"number\" info=\"null\" length=\"1\"></candidate> <token id=\"t396\"> million </token> <token id=\"t397\"> is </token> <token id=\"t398\"> needed </token> <token id=\"t399\"> to </token> <token id=\"t400\"> bring </token> <token id=\"t401\"> the </token> <token id=\"t402\"> company </token> <token id=\"t403\"> back </token> <token id=\"t404\"> to </token> <token id=\"t405\"> its </token> <token id=\"t406\"> feet </token> <token id=\"t407\"> . </token> <token id=\"t408\"> <br /> </token> <token id=\"t409\"> <br /> </token>","publication_date":"2015-10-11","id":350,"title":"Zim suspends Botswana beef import deal","url":"https://www.newsday.co.zw/2015/10/12/zim-suspends-botswana-beef-import-deal/","content":"&#13;\n&#13;\n\tGOVERNMENT has reportedly suspended an import deal between the Cold Storage Company (CSC) and Botswana Meat Company to protect the local beef industry, NewsDay has learnt.\nBY SILAS NKALA\nWhen the deal collapsed early this year, officials cited the outbreak of foot-and-mouth disease in some parts of the country, including Botswana, but minutes of the CSC board meeting seen by this publication indicated that the government stopped the beef imports in order to safeguard local producers.\nMinutes of a CSC board meeting dated September 1, 2015, indicate that cattle were being sourced from an area which was not affected by foot-and-mouth disease.\nUnder the deal, which was supposed to run for four years, CSC bought live cattle from Botswana and slaughtered them at its abattoirs for sale to the local market.\n“The committee was informed that Zimbabwe veterinary authorities were yet to visit Botswana to verify assertions by the Botswana veterinary authorities that the area CSC was drawing its cattle imports from is far from the areas affected by the foot and mouth disease,” part of the minutes read. \n“The committee was further informed that the suspension of cattle imports was mainly triggered by the need to protect local cattle producers, and not by the foot-and-mouth outbreak.” \nEarlier reports had also indicated that the deal had been stalled by CSC’s failure to pay for the beef imports.\nBotswana Agriculture permanent secretary Micus Chimbombi confirmed that CSC was indebted to Botswana.\n “They have owed us for four years now, but have, however, acknowledged this debt and we regularly communicate with them about that issue. They seem to be willing to pay, but they do not have the funds right now,” he was quoted as saying.\nCSC reportedly has a debt of close to $22 million that has seen its production going down to around 10% of capacity.\nThe company was at one time the largest meat processor in Africa, handling up to 150 000 tonnes of beef and associated by-products each year, as well as exporting to the European Union.\nMore than $80 million is needed to bring the company back to its feet.\n&#13;\n\t","candidateLabels":[]}
