# Supplementary material for: Web monitoring of emerging animal infectious diseases integrated in the French Animal Health Epidemic Intelligence System
Source: PLoS One. 2018 Aug 3;13(8):e0199960. doi: 10.1371/journal.pone.0199960 (PMC6075742; doi:10.1371/journal.pone.0199960)
Supplement: S1 Dataset — Dataset of news reports in English language used to evaluate and train the information extraction module of PADI-web (http://epia.clermont.inra.fr/vsi). This dataset is composed of 532 news reports (in JSON), with information about the report itself (publication date, title, content, url), as well as processing information related to the information extraction process (candidates for extraction information, correct or incorrect labels for each candidate). The named entity candidates (locations, diseases, hosts, dates, number of cases) are manually labelled in each article. Data are shared under a CC BY license and are freely available for download at: https://dataverse.cirad.fr/dataset.xhtml?persistentId=doi:10.18167/DVN1/KMTIFG. (GZ) [file pone.0199960.s001.gz › articles/255.json]

{"reports":[18209,18325,18326,18355,18361,18395,18421,18460,18490,18491,18612,18849,18941,18979,19009,19038,19123],"tagged_content":"<token id=\"t0\"> <br /> </token> <token id=\"t1\"> By </token> <candidate id=\"c1\" index=2 type=\"location\" info=\"{ &quot;coordinates&quot;: &quot;43.18333;26.0&quot;, &quot;id&quot;: 6460899, &quot;featureClass&quot;: &quot;A&quot;, &quot;featureCode&quot;: &quot;ADM3&quot;, &quot;countryCode&quot;: &quot;BG&quot; }\" length=\"1\"></candidate> <token id=\"t2\"> Vladislav </token> <token id=\"t3\"> VorotnikovVladislav </token> <token id=\"t4\"> Vorotnikov </token> <token id=\"t5\"> , </token> <token id=\"t6\"> 06-Aug-20152015-08-06T00 </token> <token id=\"t7\"> :00:00 </token> <token id=\"t8\"> ZLast </token> <token id=\"t9\"> updated </token> <token id=\"t10\"> on </token> <token id=\"t11\"> 06-Aug </token> <token id=\"t12\"> - </token> <candidate id=\"c2\" index=13 type=\"number\" info=\"null\" length=\"1\"></candidate> <candidate id=\"c3\" index=13 type=\"date\" info=\"2015\" length=\"1\"></candidate> <token id=\"t13\"> 2015 </token> <token id=\"t14\"> at </token> <token id=\"t15\"> 13:25 </token> <token id=\"t16\"> GMT2015-08-06T13 </token> <token id=\"t17\"> :25:55 </token> <token id=\"t18\"> Z </token> <token id=\"t19\"> <br /> </token> <candidate id=\"c4\" index=20 type=\"location\" info=\"{ &quot;coordinates&quot;: &quot;60.0;100.0&quot;, &quot;id&quot;: 2017370, &quot;featureClass&quot;: &quot;A&quot;, &quot;featureCode&quot;: &quot;PCLI&quot;, &quot;countryCode&quot;: &quot;RU&quot; }\" length=\"1\"></candidate> <token id=\"t20\"> Russia </token> <token id=\"t21\"> is </token> <token id=\"t22\"> considering </token> <token id=\"t23\"> banning </token> <token id=\"t24\"> pork </token> <token id=\"t25\"> and </token> <token id=\"t26\"> pork </token> <token id=\"t27\"> product </token> <token id=\"t28\"> imports </token> <token id=\"t29\"> from </token> <candidate id=\"c5\" index=30 type=\"location\" info=\"{ &quot;coordinates&quot;: &quot;49.0;32.0&quot;, &quot;id&quot;: 690791, &quot;featureClass&quot;: &quot;A&quot;, &quot;featureCode&quot;: &quot;PCLI&quot;, &quot;countryCode&quot;: &quot;UA&quot; }\" length=\"1\"></candidate> <token id=\"t30\"> Ukraine </token> <token id=\"t31\"> following </token> <token id=\"t32\"> a </token> <token id=\"t33\"> large-scale </token> <token id=\"t34\"> outbreak </token> <token id=\"t35\"> of </token> <candidate id=\"c6\" index=36 type=\"disease\" info=\"null\" length=\"3\"></candidate> <token id=\"t36\"> African </token> <candidate id=\"c7\" index=37 type=\"host\" info=\"null\" length=\"1\"></candidate> <token id=\"t37\"> swine </token> <token id=\"t38\"> fever </token> <token id=\"t39\"> ( </token> <candidate id=\"c8\" index=40 type=\"disease\" info=\"null\" length=\"1\"></candidate> <token id=\"t40\"> ASF </token> <token id=\"t41\"> ) </token> <token id=\"t42\"> in </token> <candidate id=\"c9\" index=43 type=\"location\" info=\"{ &quot;coordinates&quot;: &quot;50.25;30.5&quot;, &quot;id&quot;: 703446, &quot;featureClass&quot;: &quot;A&quot;, &quot;featureCode&quot;: &quot;ADM1&quot;, &quot;countryCode&quot;: &quot;UA&quot; }\" length=\"2\"></candidate> <token id=\"t43\"> Kiev </token> <token id=\"t44\"> Oblast </token> <token id=\"t45\"> , </token> <token id=\"t46\"> according </token> <token id=\"t47\"> to </token> <token id=\"t48\"> the </token> <token id=\"t49\"> press </token> <token id=\"t50\"> secretary </token> <token id=\"t51\"> of </token> <token id=\"t52\"> Russian </token> <token id=\"t53\"> veterinary </token> <token id=\"t54\"> watchdog </token> <token id=\"t55\"> Rosselkhoznadzor </token> <token id=\"t56\"> . </token> <token id=\"t57\"> <br /> </token> <token id=\"t58\"> <br /> </token> <token id=\"t59\"> However </token> <token id=\"t60\"> , </token> <token id=\"t61\"> a </token> <token id=\"t62\"> final </token> <token id=\"t63\"> decision </token> <token id=\"t64\"> has </token> <token id=\"t65\"> not </token> <token id=\"t66\"> yet </token> <token id=\"t67\"> been </token> <token id=\"t68\"> made </token> <token id=\"t69\"> and </token> <token id=\"t70\"> supplies </token> <token id=\"t71\"> may </token> <token id=\"t72\"> only </token> <token id=\"t73\"> be </token> <token id=\"t74\"> restricted </token> <token id=\"t75\"> from </token> <candidate id=\"c10\" index=76 type=\"number\" info=\"null\" length=\"1\"></candidate> <token id=\"t76\"> one </token> <token id=\"t77\"> region </token> <token id=\"t78\"> . </token> <token id=\"t79\"> Several </token> <token id=\"t80\"> of </token> <candidate id=\"c11\" index=81 type=\"location\" info=\"{ &quot;coordinates&quot;: &quot;60.0;100.0&quot;, &quot;id&quot;: 2017370, &quot;featureClass&quot;: &quot;A&quot;, &quot;featureCode&quot;: &quot;PCLI&quot;, &quot;countryCode&quot;: &quot;RU&quot; }\" length=\"1\"></candidate> <token id=\"t81\"> Russia </token> <token id=\"t82\"> 's </token> <token id=\"t83\"> agricultural </token> <token id=\"t84\"> holdings </token> <token id=\"t85\"> have </token> <token id=\"t86\"> sent </token> <token id=\"t87\"> an </token> <token id=\"t88\"> official </token> <token id=\"t89\"> letter </token> <token id=\"t90\"> to </token> <token id=\"t91\"> the </token> <token id=\"t92\"> country </token> <token id=\"t93\"> 's </token> <token id=\"t94\"> Agriculture </token> <token id=\"t95\"> Minister </token> <candidate id=\"c12\" index=96 type=\"location\" info=\"{ &quot;coordinates&quot;: &quot;50.48331;-96.05056&quot;, &quot;id&quot;: 5883398, &quot;featureClass&quot;: &quot;A&quot;, &quot;featureCode&quot;: &quot;ADMD&quot;, &quot;countryCode&quot;: &quot;CA&quot; }\" length=\"1\"></candidate> <token id=\"t96\"> Alexander </token> <token id=\"t97\"> Tkachev </token> <token id=\"t98\"> , </token> <token id=\"t99\"> demanding </token> <token id=\"t100\"> that </token> <token id=\"t101\"> he </token> <token id=\"t102\"> close </token> <token id=\"t103\"> the </token> <token id=\"t104\"> border </token> <token id=\"t105\"> to </token> <candidate id=\"c13\" index=106 type=\"location\" info=\"{ &quot;coordinates&quot;: &quot;49.0;32.0&quot;, &quot;id&quot;: 690791, &quot;featureClass&quot;: &quot;A&quot;, &quot;featureCode&quot;: &quot;PCLI&quot;, &quot;countryCode&quot;: &quot;UA&quot; }\" length=\"1\"></candidate> <token id=\"t106\"> Ukraine </token> <token id=\"t107\"> for </token> <token id=\"t108\"> pork </token> <token id=\"t109\"> imports </token> <token id=\"t110\"> . </token> <token id=\"t111\"> `` </token> <token id=\"t112\"> The </token> <token id=\"t113\"> internal </token> <token id=\"t114\"> political </token> <token id=\"t115\"> situation </token> <token id=\"t116\"> and </token> <token id=\"t117\"> the </token> <token id=\"t118\"> continuing </token> <token id=\"t119\"> conflict </token> <token id=\"t120\"> in </token> <token id=\"t121\"> the </token> <token id=\"t122\"> east </token> <token id=\"t123\"> of </token> <candidate id=\"c14\" index=124 type=\"location\" info=\"{ &quot;coordinates&quot;: &quot;49.0;32.0&quot;, &quot;id&quot;: 690791, &quot;featureClass&quot;: &quot;A&quot;, &quot;featureCode&quot;: &quot;PCLI&quot;, &quot;countryCode&quot;: &quot;UA&quot; }\" length=\"1\"></candidate> <token id=\"t124\"> Ukraine </token> <token id=\"t125\"> mean </token> <token id=\"t126\"> we </token> <token id=\"t127\"> are </token> <token id=\"t128\"> not </token> <token id=\"t129\"> confident </token> <token id=\"t130\"> in </token> <token id=\"t131\"> the </token> <token id=\"t132\"> ability </token> <token id=\"t133\"> of </token> <token id=\"t134\"> government </token> <token id=\"t135\"> agencies </token> <token id=\"t136\"> to </token> <token id=\"t137\"> effectively </token> <token id=\"t138\"> deal </token> <token id=\"t139\"> with </token> <candidate id=\"c15\" index=140 type=\"disease\" info=\"null\" length=\"1\"></candidate> <token id=\"t140\"> ASF </token> <token id=\"t141\"> and </token> <token id=\"t142\"> monitor </token> <token id=\"t143\"> the </token> <token id=\"t144\"> movement </token> <token id=\"t145\"> of </token> <token id=\"t146\"> goods </token> <token id=\"t147\"> , </token> <token id=\"t148\"> '' </token> <token id=\"t149\"> said </token> <token id=\"t150\"> the </token> <token id=\"t151\"> letter </token> <token id=\"t152\"> , </token> <token id=\"t153\"> which </token> <token id=\"t154\"> has </token> <token id=\"t155\"> been </token> <token id=\"t156\"> signed </token> <token id=\"t157\"> by </token> <token id=\"t158\"> all </token> <token id=\"t159\"> the </token> <token id=\"t160\"> major </token> <token id=\"t161\"> Russian </token> <token id=\"t162\"> pork </token> <token id=\"t163\"> producers </token> <token id=\"t164\"> , </token> <token id=\"t165\"> including </token> <token id=\"t166\"> Miratorg </token> <token id=\"t167\"> , </token> <token id=\"t168\"> RusAgro </token> <token id=\"t169\"> , </token> <token id=\"t170\"> Cherkizovo </token> <token id=\"t171\"> , </token> <token id=\"t172\"> Agro-Belogorie </token> <token id=\"t173\"> and </token> <token id=\"t174\"> Agropromcomplektachia.Pork </token> <token id=\"t175\"> During </token> <candidate id=\"c16\" index=176 type=\"date\" info=\"2015-H1\" length=\"5\"></candidate> <token id=\"t176\"> the </token> <token id=\"t177\"> first </token> <token id=\"t178\"> half </token> <token id=\"t179\"> of </token> <candidate id=\"c17\" index=180 type=\"number\" info=\"null\" length=\"1\"></candidate> <token id=\"t180\"> 2015 </token> <token id=\"t181\"> , </token> <candidate id=\"c18\" index=182 type=\"location\" info=\"{ &quot;coordinates&quot;: &quot;49.0;32.0&quot;, &quot;id&quot;: 690791, &quot;featureClass&quot;: &quot;A&quot;, &quot;featureCode&quot;: &quot;PCLI&quot;, &quot;countryCode&quot;: &quot;UA&quot; }\" length=\"1\"></candidate> <token id=\"t182\"> Ukraine </token> <token id=\"t183\"> increased </token> <token id=\"t184\"> supplies </token> <token id=\"t185\"> of </token> <token id=\"t186\"> pork </token> <token id=\"t187\"> to </token> <candidate id=\"c19\" index=188 type=\"location\" info=\"{ &quot;coordinates&quot;: &quot;60.0;100.0&quot;, &quot;id&quot;: 2017370, &quot;featureClass&quot;: &quot;A&quot;, &quot;featureCode&quot;: &quot;PCLI&quot;, &quot;countryCode&quot;: &quot;RU&quot; }\" length=\"1\"></candidate> <token id=\"t188\"> Russia </token> <token id=\"t189\"> nearly </token> <token id=\"t190\"> sixfold </token> <token id=\"t191\"> to </token> <token id=\"t192\"> about </token> <candidate id=\"c20\" index=193 type=\"number\" info=\"null\" length=\"1\"></candidate> <token id=\"t193\"> 9,000 </token> <token id=\"t194\"> tonnes </token> <token id=\"t195\"> . </token> <candidate id=\"c21\" index=196 type=\"location\" info=\"{ &quot;coordinates&quot;: &quot;60.0;100.0&quot;, &quot;id&quot;: 2017370, &quot;featureClass&quot;: &quot;A&quot;, &quot;featureCode&quot;: &quot;PCLI&quot;, &quot;countryCode&quot;: &quot;RU&quot; }\" length=\"1\"></candidate> <token id=\"t196\"> Russia </token> <candidate id=\"c22\" index=197 type=\"date\" info=\"PRESENT_REF\" length=\"1\"></candidate> <token id=\"t197\"> now </token> <token id=\"t198\"> accounts </token> <token id=\"t199\"> for </token> <candidate id=\"c23\" index=200 type=\"number\" info=\"null\" length=\"1\"></candidate> <token id=\"t200\"> 93 </token> <token id=\"t201\"> % </token> <token id=\"t202\"> of </token> <token id=\"t203\"> all </token> <candidate id=\"c24\" index=204 type=\"location\" info=\"{ &quot;coordinates&quot;: &quot;49.0;32.0&quot;, &quot;id&quot;: 690791, &quot;featureClass&quot;: &quot;A&quot;, &quot;featureCode&quot;: &quot;PCLI&quot;, &quot;countryCode&quot;: &quot;UA&quot; }\" length=\"1\"></candidate> <token id=\"t204\"> Ukraine </token> <token id=\"t205\"> pork </token> <token id=\"t206\"> exports </token> <token id=\"t207\"> . </token> <token id=\"t208\"> However </token> <token id=\"t209\"> , </token> <token id=\"t210\"> on </token> <candidate id=\"c25\" index=211 type=\"number\" info=\"null\" length=\"1\"></candidate> <candidate id=\"c26\" index=211 type=\"date\" info=\"2015-07-28\" length=\"2\"></candidate> <token id=\"t211\"> 28 </token> <token id=\"t212\"> July </token> <token id=\"t213\"> , </token> <token id=\"t214\"> an </token> <token id=\"t215\"> outbreak </token> <token id=\"t216\"> of </token> <candidate id=\"c27\" index=217 type=\"disease\" info=\"null\" length=\"1\"></candidate> <token id=\"t217\"> ASF </token> <token id=\"t218\"> was </token> <token id=\"t219\"> detected </token> <token id=\"t220\"> at </token> <token id=\"t221\"> a </token> <candidate id=\"c28\" index=222 type=\"host\" info=\"null\" length=\"1\"></candidate> <token id=\"t222\"> pig </token> <token id=\"t223\"> farm </token> <token id=\"t224\"> run </token> <token id=\"t225\"> by </token> <token id=\"t226\"> Kalita </token> <token id=\"t227\"> , </token> <token id=\"t228\"> the </token> <token id=\"t229\"> ninth-largest </token> <token id=\"t230\"> pork </token> <token id=\"t231\"> producer </token> <token id=\"t232\"> in </token> <token id=\"t233\"> the </token> <token id=\"t234\"> country </token> <token id=\"t235\"> , </token> <token id=\"t236\"> according </token> <token id=\"t237\"> to </token> <token id=\"t238\"> data </token> <token id=\"t239\"> from </token> <token id=\"t240\"> the </token> <candidate id=\"c29\" index=241 type=\"location\" info=\"{ &quot;coordinates&quot;: &quot;34.83401;-83.99076&quot;, &quot;id&quot;: 4227781, &quot;featureClass&quot;: &quot;A&quot;, &quot;featureCode&quot;: &quot;ADM2&quot;, &quot;countryCode&quot;: &quot;US&quot; }\" length=\"1\"></candidate> <candidate id=\"c30\" index=241 type=\"location\" info=\"{ &quot;coordinates&quot;: &quot;-32.83333;-62.75&quot;, &quot;id&quot;: 3833419, &quot;featureClass&quot;: &quot;A&quot;, &quot;featureCode&quot;: &quot;ADM2&quot;, &quot;countryCode&quot;: &quot;AR&quot; }\" length=\"1\"></candidate> <candidate id=\"c31\" index=241 type=\"location\" info=\"{ &quot;coordinates&quot;: &quot;13.55;-87.9&quot;, &quot;id&quot;: 3584767, &quot;featureClass&quot;: &quot;A&quot;, &quot;featureCode&quot;: &quot;ADM1&quot;, &quot;countryCode&quot;: &quot;SV&quot; }\" length=\"1\"></candidate> <token id=\"t241\"> Union </token> <token id=\"t242\"> of </token> <candidate id=\"c32\" index=243 type=\"host\" info=\"null\" length=\"1\"></candidate> <token id=\"t243\"> Pig </token> <token id=\"t244\"> Farmers </token> <token id=\"t245\"> . </token> <token id=\"t246\"> To </token> <token id=\"t247\"> contain </token> <token id=\"t248\"> the </token> <token id=\"t249\"> spread </token> <token id=\"t250\"> of </token> <token id=\"t251\"> the </token> <token id=\"t252\"> disease </token> <token id=\"t253\"> , </token> <token id=\"t254\"> veterinary </token> <token id=\"t255\"> services </token> <token id=\"t256\"> had </token> <token id=\"t257\"> to </token> <token id=\"t258\"> introduce </token> <token id=\"t259\"> a </token> <token id=\"t260\"> quarantine </token> <token id=\"t261\"> and </token> <token id=\"t262\"> destroy </token> <token id=\"t263\"> a </token> <candidate id=\"c33\" index=264 type=\"host\" info=\"null\" length=\"1\"></candidate> <token id=\"t264\"> pig </token> <token id=\"t265\"> population </token> <token id=\"t266\"> numbering </token> <candidate id=\"c34\" index=267 type=\"number\" info=\"null\" length=\"1\"></candidate> <token id=\"t267\"> 60,000 </token> <token id=\"t268\"> head </token> <token id=\"t269\"> . </token> <token id=\"t270\"> It </token> <token id=\"t271\"> makes </token> <token id=\"t272\"> the </token> <token id=\"t273\"> outbreak </token> <token id=\"t274\"> not </token> <token id=\"t275\"> only </token> <token id=\"t276\"> the </token> <token id=\"t277\"> largest </token> <candidate id=\"c35\" index=278 type=\"number\" info=\"null\" length=\"1\"></candidate> <token id=\"t278\"> one </token> <candidate id=\"c36\" index=279 type=\"location\" info=\"{ &quot;coordinates&quot;: &quot;49.0;32.0&quot;, &quot;id&quot;: 690791, &quot;featureClass&quot;: &quot;A&quot;, &quot;featureCode&quot;: &quot;PCLI&quot;, &quot;countryCode&quot;: &quot;UA&quot; }\" length=\"1\"></candidate> <token id=\"t279\"> Ukraine </token> <token id=\"t280\"> has </token> <token id=\"t281\"> ever </token> <token id=\"t282\"> seen </token> <token id=\"t283\"> , </token> <token id=\"t284\"> but </token> <candidate id=\"c37\" index=285 type=\"number\" info=\"null\" length=\"1\"></candidate> <token id=\"t285\"> one </token> <token id=\"t286\"> of </token> <token id=\"t287\"> the </token> <token id=\"t288\"> largest </token> <token id=\"t289\"> in </token> <token id=\"t290\"> the </token> <token id=\"t291\"> whole </token> <token id=\"t292\"> post-Soviet </token> <candidate id=\"c38\" index=293 type=\"location\" info=\"{ &quot;coordinates&quot;: &quot;34.83401;-83.99076&quot;, &quot;id&quot;: 4227781, &quot;featureClass&quot;: &quot;A&quot;, &quot;featureCode&quot;: &quot;ADM2&quot;, &quot;countryCode&quot;: &quot;US&quot; }\" length=\"1\"></candidate> <candidate id=\"c39\" index=293 type=\"location\" info=\"{ &quot;coordinates&quot;: &quot;-32.83333;-62.75&quot;, &quot;id&quot;: 3833419, &quot;featureClass&quot;: &quot;A&quot;, &quot;featureCode&quot;: &quot;ADM2&quot;, &quot;countryCode&quot;: &quot;AR&quot; }\" length=\"1\"></candidate> <candidate id=\"c40\" index=293 type=\"location\" info=\"{ &quot;coordinates&quot;: &quot;13.55;-87.9&quot;, &quot;id&quot;: 3584767, &quot;featureClass&quot;: &quot;A&quot;, &quot;featureCode&quot;: &quot;ADM1&quot;, &quot;countryCode&quot;: &quot;SV&quot; }\" length=\"1\"></candidate> <token id=\"t293\"> Union </token> <token id=\"t294\"> space </token> <token id=\"t295\"> since </token> <candidate id=\"c41\" index=296 type=\"number\" info=\"null\" length=\"1\"></candidate> <candidate id=\"c42\" index=296 type=\"date\" info=\"2007\" length=\"1\"></candidate> <token id=\"t296\"> 2007 </token> <token id=\"t297\"> , </token> <token id=\"t298\"> when </token> <token id=\"t299\"> the </token> <token id=\"t300\"> disease </token> <token id=\"t301\"> first </token> <token id=\"t302\"> entered </token> <token id=\"t303\"> the </token> <token id=\"t304\"> southern </token> <token id=\"t305\"> regions </token> <token id=\"t306\"> of </token> <candidate id=\"c43\" index=307 type=\"location\" info=\"{ &quot;coordinates&quot;: &quot;60.0;100.0&quot;, &quot;id&quot;: 2017370, &quot;featureClass&quot;: &quot;A&quot;, &quot;featureCode&quot;: &quot;PCLI&quot;, &quot;countryCode&quot;: &quot;RU&quot; }\" length=\"1\"></candidate> <token id=\"t307\"> Russia </token> <token id=\"t308\"> , </token> <token id=\"t309\"> presumably </token> <token id=\"t310\"> from </token> <candidate id=\"c44\" index=311 type=\"location\" info=\"{ &quot;coordinates&quot;: &quot;41.99998;43.4999&quot;, &quot;id&quot;: 614540, &quot;featureClass&quot;: &quot;A&quot;, &quot;featureCode&quot;: &quot;PCLI&quot;, &quot;countryCode&quot;: &quot;GE&quot; }\" length=\"1\"></candidate> <candidate id=\"c45\" index=311 type=\"location\" info=\"{ &quot;coordinates&quot;: &quot;32.75042;-83.50018&quot;, &quot;id&quot;: 4197000, &quot;featureClass&quot;: &quot;A&quot;, &quot;featureCode&quot;: &quot;ADM1&quot;, &quot;countryCode&quot;: &quot;US&quot; }\" length=\"1\"></candidate> <token id=\"t311\"> Georgia </token> <token id=\"t312\"> . </token> <token id=\"t313\"> Heavy </token> <token id=\"t314\"> consequences </token> <token id=\"t315\"> Preliminary </token> <token id=\"t316\"> estimates </token> <token id=\"t317\"> show </token> <token id=\"t318\"> that </token> <token id=\"t319\"> the </token> <token id=\"t320\"> outbreak </token> <token id=\"t321\"> will </token> <token id=\"t322\"> cost </token> <token id=\"t323\"> Kalita </token> <token id=\"t324\"> UAH170 </token> <candidate id=\"c46\" index=325 type=\"number\" info=\"null\" length=\"1\"></candidate> <token id=\"t325\"> million </token> <token id=\"t326\"> ( </token> <token id=\"t327\"> over </token> <token id=\"t328\"> US$ </token> <token id=\"t329\"> 7m </token> <token id=\"t330\"> ) </token> <token id=\"t331\"> in </token> <token id=\"t332\"> just </token> <token id=\"t333\"> direct </token> <token id=\"t334\"> losses </token> <token id=\"t335\"> . </token> <token id=\"t336\"> And </token> <token id=\"t337\"> industry </token> <token id=\"t338\"> commentators </token> <token id=\"t339\"> are </token> <token id=\"t340\"> doubtful </token> <token id=\"t341\"> whether </token> <token id=\"t342\"> the </token> <token id=\"t343\"> company </token> <token id=\"t344\"> can </token> <token id=\"t345\"> actually </token> <token id=\"t346\"> survive </token> <token id=\"t347\"> this </token> <token id=\"t348\"> incident </token> <token id=\"t349\"> . </token> <token id=\"t350\"> `` </token> <token id=\"t351\"> In </token> <token id=\"t352\"> such </token> <token id=\"t353\"> cases </token> <token id=\"t354\"> , </token> <token id=\"t355\"> quarantine </token> <token id=\"t356\"> is </token> <token id=\"t357\"> removed </token> <candidate id=\"c47\" index=358 type=\"number\" info=\"null\" length=\"1\"></candidate> <token id=\"t358\"> six </token> <token id=\"t359\"> months </token> <token id=\"t360\"> after </token> <token id=\"t361\"> the </token> <token id=\"t362\"> culling </token> <token id=\"t363\"> of </token> <token id=\"t364\"> the </token> <candidate id=\"c48\" index=365 type=\"host\" info=\"null\" length=\"1\"></candidate> <token id=\"t365\"> pigs </token> <token id=\"t366\"> , </token> <token id=\"t367\"> while </token> <token id=\"t368\"> breeding </token> <token id=\"t369\"> them </token> <token id=\"t370\"> in </token> <token id=\"t371\"> such </token> <token id=\"t372\"> a </token> <token id=\"t373\"> disadvantaged </token> <token id=\"t374\"> territory </token> <token id=\"t375\"> will </token> <token id=\"t376\"> not </token> <token id=\"t377\"> be </token> <token id=\"t378\"> possible </token> <token id=\"t379\"> until </token> <candidate id=\"c49\" index=380 type=\"number\" info=\"null\" length=\"1\"></candidate> <token id=\"t380\"> one </token> <token id=\"t381\"> year </token> <token id=\"t382\"> after </token> <token id=\"t383\"> the </token> <token id=\"t384\"> removal </token> <token id=\"t385\"> of </token> <token id=\"t386\"> the </token> <token id=\"t387\"> quarantine </token> <token id=\"t388\"> , </token> <token id=\"t389\"> '' </token> <token id=\"t390\"> said </token> <token id=\"t391\"> Nikola </token> <token id=\"t392\"> Babenko </token> <token id=\"t393\"> , </token> <token id=\"t394\"> CEO </token> <token id=\"t395\"> of </token> <token id=\"t396\"> the </token> <candidate id=\"c50\" index=397 type=\"location\" info=\"{ &quot;coordinates&quot;: &quot;7.25;2.16667&quot;, &quot;id&quot;: 2390719, &quot;featureClass&quot;: &quot;A&quot;, &quot;featureCode&quot;: &quot;ADM1&quot;, &quot;countryCode&quot;: &quot;BJ&quot; }\" length=\"1\"></candidate> <token id=\"t397\"> Center </token> <token id=\"t398\"> for </token> <token id=\"t399\"> Increasing </token> <token id=\"t400\"> Efficiency </token> <token id=\"t401\"> in </token> <token id=\"t402\"> Livestock </token> <token id=\"t403\"> Farming </token> <token id=\"t404\"> . </token> <token id=\"t405\"> `` </token> <candidate id=\"c51\" index=406 type=\"location\" info=\"{ &quot;coordinates&quot;: &quot;49.74917;4.60889&quot;, &quot;id&quot;: 6453601, &quot;featureClass&quot;: &quot;A&quot;, &quot;featureCode&quot;: &quot;ADM4&quot;, &quot;countryCode&quot;: &quot;FR&quot; }\" length=\"1\"></candidate> <token id=\"t406\"> This </token> <token id=\"t407\"> means </token> <token id=\"t408\"> stopping </token> <token id=\"t409\"> Kalita </token> <token id=\"t410\"> 's </token> <token id=\"t411\"> operations </token> <token id=\"t412\"> , </token> <token id=\"t413\"> which </token> <token id=\"t414\"> is </token> <token id=\"t415\"> almost </token> <token id=\"t416\"> a </token> <token id=\"t417\"> death </token> <token id=\"t418\"> sentence </token> <token id=\"t419\"> for </token> <token id=\"t420\"> the </token> <token id=\"t421\"> company </token> <token id=\"t422\"> . </token> <token id=\"t423\"> '' </token> <token id=\"t424\"> Also </token> <token id=\"t425\"> the </token> <token id=\"t426\"> outbreak </token> <token id=\"t427\"> of </token> <token id=\"t428\"> such </token> <token id=\"t429\"> a </token> <token id=\"t430\"> strong </token> <token id=\"t431\"> incidence </token> <token id=\"t432\"> of </token> <candidate id=\"c52\" index=433 type=\"disease\" info=\"null\" length=\"1\"></candidate> <token id=\"t433\"> ASF </token> <token id=\"t434\"> could </token> <token id=\"t435\"> bring </token> <token id=\"t436\"> negative </token> <token id=\"t437\"> consequences </token> <token id=\"t438\"> for </token> <token id=\"t439\"> the </token> <token id=\"t440\"> whole </token> <token id=\"t441\"> country </token> <token id=\"t442\"> 's </token> <token id=\"t443\"> agricultural </token> <token id=\"t444\"> industry </token> <token id=\"t445\"> . </token> <token id=\"t446\"> On </token> <candidate id=\"c53\" index=447 type=\"number\" info=\"null\" length=\"1\"></candidate> <candidate id=\"c54\" index=447 type=\"date\" info=\"2015-08-02\" length=\"2\"></candidate> <token id=\"t447\"> 2 </token> <token id=\"t448\"> August </token> <token id=\"t449\"> , </token> <token id=\"t450\"> Agriculture </token> <token id=\"t451\"> Ministry </token> <token id=\"t452\"> deputy </token> <token id=\"t453\"> head </token> <token id=\"t454\"> Yaroslav </token> <token id=\"t455\"> Krasnopolsky </token> <token id=\"t456\"> said </token> <token id=\"t457\"> this </token> <token id=\"t458\"> case </token> <token id=\"t459\"> could </token> <token id=\"t460\"> result </token> <token id=\"t461\"> in </token> <token id=\"t462\"> putting </token> <token id=\"t463\"> a </token> <token id=\"t464\"> hold </token> <token id=\"t465\"> on </token> <candidate id=\"c55\" index=466 type=\"location\" info=\"{ &quot;coordinates&quot;: &quot;49.0;32.0&quot;, &quot;id&quot;: 690791, &quot;featureClass&quot;: &quot;A&quot;, &quot;featureCode&quot;: &quot;PCLI&quot;, &quot;countryCode&quot;: &quot;UA&quot; }\" length=\"1\"></candidate> <token id=\"t466\"> Ukraine </token> <token id=\"t467\"> 's </token> <token id=\"t468\"> grain </token> <token id=\"t469\"> exports </token> <token id=\"t470\"> , </token> <token id=\"t471\"> which </token> <token id=\"t472\"> generate </token> <token id=\"t473\"> an </token> <token id=\"t474\"> income </token> <token id=\"t475\"> of </token> <token id=\"t476\"> US$ </token> <token id=\"t477\"> 5bn </token> <token id=\"t478\"> for </token> <token id=\"t479\"> the </token> <token id=\"t480\"> country </token> <token id=\"t481\"> annually </token> <token id=\"t482\"> . </token> <token id=\"t483\"> Plant </token> <token id=\"t484\"> inspectionsUkraine </token> <token id=\"t485\"> 's </token> <token id=\"t486\"> government </token> <token id=\"t487\"> has </token> <token id=\"t488\"> already </token> <token id=\"t489\"> allocated </token> <token id=\"t490\"> UAH45m </token> <token id=\"t491\"> ( </token> <token id=\"t492\"> US$ </token> <candidate id=\"c56\" index=493 type=\"number\" info=\"null\" length=\"1\"></candidate> <token id=\"t493\"> 2.04 </token> <token id=\"t494\"> m </token> <token id=\"t495\"> ) </token> <token id=\"t496\"> to </token> <token id=\"t497\"> combat </token> <candidate id=\"c57\" index=498 type=\"disease\" info=\"null\" length=\"1\"></candidate> <token id=\"t498\"> ASF </token> <token id=\"t499\"> in </token> <token id=\"t500\"> the </token> <candidate id=\"c58\" index=501 type=\"location\" info=\"{ &quot;coordinates&quot;: &quot;50.25;30.5&quot;, &quot;id&quot;: 703446, &quot;featureClass&quot;: &quot;A&quot;, &quot;featureCode&quot;: &quot;ADM1&quot;, &quot;countryCode&quot;: &quot;UA&quot; }\" length=\"2\"></candidate> <token id=\"t501\"> Kiev </token> <token id=\"t502\"> Oblast </token> <token id=\"t503\"> . </token> <token id=\"t504\"> Representatives </token> <token id=\"t505\"> from </token> <token id=\"t506\"> the </token> <token id=\"t507\"> country </token> <token id=\"t508\"> 's </token> <token id=\"t509\"> veterinary </token> <token id=\"t510\"> service </token> <token id=\"t511\"> Gosvetphitosluzba </token> <token id=\"t512\"> said </token> <token id=\"t513\"> the </token> <token id=\"t514\"> authorities </token> <token id=\"t515\"> may </token> <token id=\"t516\"> cancel </token> <token id=\"t517\"> the </token> <token id=\"t518\"> moratorium </token> <token id=\"t519\"> on </token> <candidate id=\"c59\" index=520 type=\"host\" info=\"null\" length=\"1\"></candidate> <token id=\"t520\"> pig </token> <token id=\"t521\"> farm </token> <token id=\"t522\"> and </token> <token id=\"t523\"> meat </token> <token id=\"t524\"> processing </token> <token id=\"t525\"> plant </token> <token id=\"t526\"> inspections </token> <token id=\"t527\"> and </token> <token id=\"t528\"> initiate </token> <token id=\"t529\"> a </token> <token id=\"t530\"> large-scale </token> <token id=\"t531\"> check </token> <token id=\"t532\"> of </token> <token id=\"t533\"> these </token> <token id=\"t534\"> businesses </token> <token id=\"t535\"> . </token> <token id=\"t536\"> In </token> <token id=\"t537\"> addition </token> <token id=\"t538\"> according </token> <token id=\"t539\"> to </token> <token id=\"t540\"> Kalita </token> <token id=\"t541\"> 's </token> <token id=\"t542\"> chairman </token> <token id=\"t543\"> of </token> <token id=\"t544\"> the </token> <token id=\"t545\"> board </token> <token id=\"t546\"> Yuri </token> <token id=\"t547\"> Zhiharev </token> <token id=\"t548\"> , </token> <token id=\"t549\"> the </token> <token id=\"t550\"> company </token> <token id=\"t551\"> was </token> <token id=\"t552\"> insured </token> <token id=\"t553\"> against </token> <token id=\"t554\"> all </token> <token id=\"t555\"> risks </token> <token id=\"t556\"> , </token> <token id=\"t557\"> except </token> <candidate id=\"c60\" index=558 type=\"number\" info=\"null\" length=\"1\"></candidate> <token id=\"t558\"> one </token> <token id=\"t559\"> - </token> <candidate id=\"c61\" index=560 type=\"disease\" info=\"null\" length=\"1\"></candidate> <token id=\"t560\"> ASF </token> <token id=\"t561\"> . </token> <token id=\"t562\"> According </token> <token id=\"t563\"> to </token> <token id=\"t564\"> him </token> <token id=\"t565\"> , </token> <token id=\"t566\"> since </token> <candidate id=\"c62\" index=567 type=\"number\" info=\"null\" length=\"1\"></candidate> <candidate id=\"c63\" index=567 type=\"date\" info=\"2014\" length=\"1\"></candidate> <token id=\"t567\"> 2014 </token> <token id=\"t568\"> all </token> <token id=\"t569\"> insurance </token> <token id=\"t570\"> companies </token> <token id=\"t571\"> , </token> <token id=\"t572\"> both </token> <token id=\"t573\"> domestic </token> <token id=\"t574\"> and </token> <token id=\"t575\"> foreign </token> <token id=\"t576\"> , </token> <token id=\"t577\"> have </token> <token id=\"t578\"> refused </token> <token id=\"t579\"> to </token> <token id=\"t580\"> deal </token> <token id=\"t581\"> with </token> <token id=\"t582\"> this </token> <token id=\"t583\"> risk </token> <token id=\"t584\"> , </token> <token id=\"t585\"> and </token> <token id=\"t586\"> in </token> <token id=\"t587\"> order </token> <token id=\"t588\"> for </token> <token id=\"t589\"> the </token> <candidate id=\"c64\" index=590 type=\"host\" info=\"null\" length=\"1\"></candidate> <token id=\"t590\"> pig </token> <token id=\"t591\"> industry </token> <token id=\"t592\"> to </token> <token id=\"t593\"> operate </token> <token id=\"t594\"> normally </token> <token id=\"t595\"> , </token> <token id=\"t596\"> the </token> <token id=\"t597\"> government </token> <token id=\"t598\"> will </token> <token id=\"t599\"> have </token> <token id=\"t600\"> to </token> <token id=\"t601\"> deal </token> <token id=\"t602\"> with </token> <token id=\"t603\"> the </token> <token id=\"t604\"> problem </token> <token id=\"t605\"> as </token> <token id=\"t606\"> well </token> <token id=\"t607\"> . </token> <token id=\"t608\"> <br /> </token> <token id=\"t609\"> <br /> </token>","publication_date":"2015-08-06","id":255,"title":"Largest African swine fever outbreak to hit Ukraine","url":"http://www.globalmeatnews.com/Industry-Markets/Largest-African-swine-fever-outbreak-to-hit-Ukraine","content":"\n By Vladislav VorotnikovVladislav Vorotnikov , 06-Aug-20152015-08-06T00:00:00ZLast updated on 06-Aug-2015 at 13:25 GMT2015-08-06T13:25:55Z\n Russia is considering banning pork and pork product imports from Ukraine following a large-scale outbreak of African swine fever (ASF) in Kiev Oblast, according to the press secretary of Russian veterinary watchdog Rosselkhoznadzor. \n \n However, a final decision has not yet been made and supplies may only be restricted from one region. Several of Russia’s agricultural holdings have sent an official letter to the country’s Agriculture Minister Alexander Tkachev, demanding that he close the border to Ukraine for pork imports. “The internal political situation and the continuing conflict in the east of Ukraine mean we are not confident in the ability of government agencies to effectively deal with ASF and monitor the movement of goods,” said the letter, which has been signed by all the major Russian pork producers, including Miratorg, RusAgro, Cherkizovo, Agro-Belogorie and Agropromcomplektachia.Pork During the first half of 2015, Ukraine increased supplies of pork to Russia nearly sixfold to about 9,000 tonnes. Russia now accounts for 93% of all Ukraine pork exports.  However, on 28 July, an outbreak of ASF was detected at a pig farm run by Kalita, the ninth-largest pork producer in the country, according to data from the Union of Pig Farmers. To contain the spread of the disease, veterinary services had to introduce a quarantine and destroy a pig population numbering 60,000 head. It makes the outbreak not only the largest one Ukraine has ever seen, but one of the largest in the whole post-Soviet Union space since 2007, when the disease first entered the southern regions of Russia, presumably from Georgia. Heavy consequences Preliminary estimates show that the outbreak will cost Kalita UAH170 million (over US$7m) in just direct losses. And industry commentators are doubtful whether the company can actually survive this incident.  “In such cases, quarantine is removed six months after the culling of the pigs, while breeding them in such a disadvantaged territory will not be possible until one year after the removal of the quarantine,” said Nikola Babenko, CEO of the Center for Increasing Efficiency in Livestock Farming. “This means stopping Kalita’s operations, which is almost a death sentence for the company.”Also the outbreak of such a strong incidence of ASF could bring negative consequences for the whole country’s agricultural industry. On 2 August, Agriculture Ministry deputy head Yaroslav Krasnopolsky said this case could result in putting a hold on Ukraine’s grain exports, which generate an income of US$5bn for the country annually.Plant inspectionsUkraine’s government has already allocated UAH45m (US$2.04m) to combat ASF in the Kiev Oblast. Representatives from the country’s veterinary service Gosvetphitosluzba said the authorities may cancel the moratorium on pig farm and meat processing plant inspections and initiate a large-scale check of these businesses. In addition according to Kalita’s chairman of the board Yuri Zhiharev, the company was insured against all risks, except one - ASF. According to him, since 2014 all insurance companies, both domestic and foreign, have refused to deal with this risk, and in order for the pig industry to operate normally, the government will have to deal with the problem as well. \n \n ","candidateLabels":[]}
