# Supplementary material for: Web monitoring of emerging animal infectious diseases integrated in the French Animal Health Epidemic Intelligence System
Source: PLoS One. 2018 Aug 3;13(8):e0199960. doi: 10.1371/journal.pone.0199960 (PMC6075742; doi:10.1371/journal.pone.0199960)
Supplement: S1 Dataset — Dataset of news reports in English language used to evaluate and train the information extraction module of PADI-web (http://epia.clermont.inra.fr/vsi). This dataset is composed of 532 news reports (in JSON), with information about the report itself (publication date, title, content, url), as well as processing information related to the information extraction process (candidates for extraction information, correct or incorrect labels for each candidate). The named entity candidates (locations, diseases, hosts, dates, number of cases) are manually labelled in each article. Data are shared under a CC BY license and are freely available for download at: https://dataverse.cirad.fr/dataset.xhtml?persistentId=doi:10.18167/DVN1/KMTIFG. (GZ) [file pone.0199960.s001.gz › articles/49.json]

{"reports":[17319,17334,18723,19060,19130],"tagged_content":"<token id=\"t0\"> <br /> </token> <token id=\"t1\"> SEOUL </token> <candidate id=\"c1\" index=2 type=\"location\" info=\"{ &quot;coordinates&quot;: &quot;36.5;127.75&quot;, &quot;id&quot;: 1835841, &quot;featureClass&quot;: &quot;A&quot;, &quot;featureCode&quot;: &quot;PCLI&quot;, &quot;countryCode&quot;: &quot;KR&quot; }\" length=\"2\"></candidate> <token id=\"t2\"> South </token> <token id=\"t3\"> Korea </token> <token id=\"t4\"> has </token> <token id=\"t5\"> suspended </token> <token id=\"t6\"> imports </token> <token id=\"t7\"> of </token> <candidate id=\"c2\" index=8 type=\"location\" info=\"{ &quot;coordinates&quot;: &quot;39.76;-98.5&quot;, &quot;id&quot;: 6252001, &quot;featureClass&quot;: &quot;A&quot;, &quot;featureCode&quot;: &quot;PCLI&quot;, &quot;countryCode&quot;: &quot;US&quot; }\" length=\"1\"></candidate> <token id=\"t8\"> U.S. </token> <token id=\"t9\"> poultry </token> <token id=\"t10\"> and </token> <token id=\"t11\"> poultry </token> <token id=\"t12\"> products </token> <token id=\"t13\"> because </token> <token id=\"t14\"> of </token> <token id=\"t15\"> an </token> <token id=\"t16\"> outbreak </token> <token id=\"t17\"> of </token> <candidate id=\"c3\" index=18 type=\"host\" info=\"null\" length=\"1\"></candidate> <candidate id=\"c4\" index=18 type=\"disease\" info=\"null\" length=\"2\"></candidate> <token id=\"t18\"> bird </token> <token id=\"t19\"> flu </token> <token id=\"t20\"> in </token> <token id=\"t21\"> the </token> <candidate id=\"c5\" index=22 type=\"location\" info=\"{ &quot;coordinates&quot;: &quot;39.76;-98.5&quot;, &quot;id&quot;: 6252001, &quot;featureClass&quot;: &quot;A&quot;, &quot;featureCode&quot;: &quot;PCLI&quot;, &quot;countryCode&quot;: &quot;US&quot; }\" length=\"2\"></candidate> <token id=\"t22\"> United </token> <token id=\"t23\"> States </token> <token id=\"t24\"> , </token> <token id=\"t25\"> the </token> <token id=\"t26\"> Agriculture </token> <token id=\"t27\"> Ministry </token> <token id=\"t28\"> said </token> <token id=\"t29\"> in </token> <token id=\"t30\"> a </token> <token id=\"t31\"> statement </token> <token id=\"t32\"> on </token> <candidate id=\"c6\" index=33 type=\"date\" info=\"2014-12-14\" length=\"1\"></candidate> <token id=\"t33\"> Sunday </token> <token id=\"t34\"> . </token> <token id=\"t35\"> The </token> <token id=\"t36\"> suspension </token> <token id=\"t37\"> , </token> <token id=\"t38\"> from </token> <candidate id=\"c7\" index=39 type=\"date\" info=\"2014-12-20\" length=\"1\"></candidate> <token id=\"t39\"> Saturday </token> <token id=\"t40\"> , </token> <token id=\"t41\"> comes </token> <token id=\"t42\"> as </token> <candidate id=\"c8\" index=43 type=\"location\" info=\"{ &quot;coordinates&quot;: &quot;36.5;127.75&quot;, &quot;id&quot;: 1835841, &quot;featureClass&quot;: &quot;A&quot;, &quot;featureCode&quot;: &quot;PCLI&quot;, &quot;countryCode&quot;: &quot;KR&quot; }\" length=\"2\"></candidate> <token id=\"t43\"> South </token> <token id=\"t44\"> Korea </token> <token id=\"t45\"> is </token> <token id=\"t46\"> struggling </token> <token id=\"t47\"> to </token> <token id=\"t48\"> contain </token> <token id=\"t49\"> its </token> <token id=\"t50\"> own </token> <token id=\"t51\"> outbreak </token> <token id=\"t52\"> of </token> <candidate id=\"c10\" index=53 type=\"disease\" info=\"null\" length=\"2\"></candidate> <candidate id=\"c9\" index=53 type=\"host\" info=\"null\" length=\"1\"></candidate> <token id=\"t53\"> bird </token> <token id=\"t54\"> flu </token> <token id=\"t55\"> in </token> <candidate id=\"c11\" index=56 type=\"host\" info=\"null\" length=\"1\"></candidate> <token id=\"t56\"> birds </token> <token id=\"t57\"> . </token> <token id=\"t58\"> `` </token> <candidate id=\"c12\" index=59 type=\"location\" info=\"{ &quot;coordinates&quot;: &quot;49.74917;4.60889&quot;, &quot;id&quot;: 6453601, &quot;featureClass&quot;: &quot;A&quot;, &quot;featureCode&quot;: &quot;ADM4&quot;, &quot;countryCode&quot;: &quot;FR&quot; }\" length=\"1\"></candidate> <token id=\"t59\"> This </token> <token id=\"t60\"> import </token> <token id=\"t61\"> suspension </token> <token id=\"t62\"> is </token> <token id=\"t63\"> a </token> <token id=\"t64\"> quarantine </token> <token id=\"t65\"> measure </token> <token id=\"t66\"> to </token> <token id=\"t67\"> prevent </token> <token id=\"t68\"> the </token> <token id=\"t69\"> HPAI </token> <token id=\"t70\"> virus </token> <token id=\"t71\"> from </token> <token id=\"t72\"> entering </token> <token id=\"t73\"> the </token> <token id=\"t74\"> country </token> <token id=\"t75\"> , </token> <token id=\"t76\"> '' </token> <token id=\"t77\"> the </token> <token id=\"t78\"> ministry </token> <token id=\"t79\"> statement </token> <token id=\"t80\"> said </token> <token id=\"t81\"> , </token> <token id=\"t82\"> referring </token> <token id=\"t83\"> to </token> <candidate id=\"c13\" index=84 type=\"disease\" info=\"null\" length=\"4\"></candidate> <token id=\"t84\"> highly </token> <token id=\"t85\"> pathogenic </token> <candidate id=\"c14\" index=86 type=\"disease\" info=\"null\" length=\"2\"></candidate> <token id=\"t86\"> avian </token> <token id=\"t87\"> influenza </token> <token id=\"t88\"> ( </token> <token id=\"t89\"> HPAI </token> <token id=\"t90\"> ) </token> <token id=\"t91\"> virus.The </token> <token id=\"t92\"> ministry </token> <token id=\"t93\"> said </token> <candidate id=\"c15\" index=94 type=\"number\" info=\"null\" length=\"1\"></candidate> <token id=\"t94\"> 18 </token> <token id=\"t95\"> countries </token> <token id=\"t96\"> including </token> <candidate id=\"c16\" index=97 type=\"location\" info=\"{ &quot;coordinates&quot;: &quot;36.5;127.75&quot;, &quot;id&quot;: 1835841, &quot;featureClass&quot;: &quot;A&quot;, &quot;featureCode&quot;: &quot;PCLI&quot;, &quot;countryCode&quot;: &quot;KR&quot; }\" length=\"2\"></candidate> <token id=\"t97\"> South </token> <token id=\"t98\"> Korea </token> <token id=\"t99\"> had </token> <token id=\"t100\"> been </token> <token id=\"t101\"> hit </token> <token id=\"t102\"> by </token> <token id=\"t103\"> the </token> <token id=\"t104\"> HPAI </token> <token id=\"t105\"> virus </token> <candidate id=\"c17\" index=106 type=\"date\" info=\"2014\" length=\"2\"></candidate> <token id=\"t106\"> this </token> <token id=\"t107\"> year </token> <token id=\"t108\"> . </token> <candidate id=\"c18\" index=109 type=\"location\" info=\"{ &quot;coordinates&quot;: &quot;36.5;127.75&quot;, &quot;id&quot;: 1835841, &quot;featureClass&quot;: &quot;A&quot;, &quot;featureCode&quot;: &quot;PCLI&quot;, &quot;countryCode&quot;: &quot;KR&quot; }\" length=\"2\"></candidate> <token id=\"t109\"> South </token> <token id=\"t110\"> Korea </token> <token id=\"t111\"> has </token> <token id=\"t112\"> had </token> <token id=\"t113\"> no </token> <token id=\"t114\"> human </token> <token id=\"t115\"> cases </token> <token id=\"t116\"> . </token> <token id=\"t117\"> <br /> </token> <token id=\"t118\"> <br /> </token> <candidate id=\"c19\" index=119 type=\"disease\" info=\"null\" length=\"2\"></candidate> <token id=\"t119\"> Avian </token> <token id=\"t120\"> flu </token> <token id=\"t121\"> is </token> <token id=\"t122\"> an </token> <token id=\"t123\"> infectious </token> <token id=\"t124\"> viral </token> <token id=\"t125\"> disease </token> <token id=\"t126\"> of </token> <candidate id=\"c20\" index=127 type=\"host\" info=\"null\" length=\"1\"></candidate> <token id=\"t127\"> birds </token> <token id=\"t128\"> . </token> <candidate id=\"c21\" index=129 type=\"location\" info=\"{ &quot;coordinates&quot;: &quot;50.55;13.63333&quot;, &quot;id&quot;: 3070290, &quot;featureClass&quot;: &quot;A&quot;, &quot;featureCode&quot;: &quot;ADM2&quot;, &quot;countryCode&quot;: &quot;CZ&quot; }\" length=\"1\"></candidate> <candidate id=\"c22\" index=129 type=\"location\" info=\"{ &quot;coordinates&quot;: &quot;41.72778;25.53333&quot;, &quot;id&quot;: 6461051, &quot;featureClass&quot;: &quot;A&quot;, &quot;featureCode&quot;: &quot;ADM3&quot;, &quot;countryCode&quot;: &quot;BG&quot; }\" length=\"1\"></candidate> <token id=\"t129\"> Most </token> <candidate id=\"c23\" index=130 type=\"host\" info=\"null\" length=\"1\"></candidate> <candidate id=\"c24\" index=130 type=\"disease\" info=\"null\" length=\"2\"></candidate> <token id=\"t130\"> bird </token> <token id=\"t131\"> flu </token> <token id=\"t132\"> viruses </token> <token id=\"t133\"> do </token> <token id=\"t134\"> not </token> <token id=\"t135\"> infect </token> <token id=\"t136\"> humans </token> <token id=\"t137\"> , </token> <token id=\"t138\"> but </token> <token id=\"t139\"> some </token> <token id=\"t140\"> have </token> <token id=\"t141\"> caused </token> <token id=\"t142\"> serious </token> <token id=\"t143\"> infections </token> <token id=\"t144\"> in </token> <token id=\"t145\"> humans.Two </token> <token id=\"t146\"> strains </token> <token id=\"t147\"> of </token> <candidate id=\"c25\" index=148 type=\"disease\" info=\"null\" length=\"2\"></candidate> <token id=\"t148\"> avian </token> <token id=\"t149\"> influenza </token> <token id=\"t150\"> - </token> <token id=\"t151\"> H5N2 </token> <token id=\"t152\"> and </token> <token id=\"t153\"> H5N8 </token> <token id=\"t154\"> - </token> <token id=\"t155\"> have </token> <token id=\"t156\"> been </token> <token id=\"t157\"> confirmed </token> <token id=\"t158\"> in </token> <token id=\"t159\"> wild </token> <candidate id=\"c26\" index=160 type=\"host\" info=\"null\" length=\"1\"></candidate> <token id=\"t160\"> birds </token> <token id=\"t161\"> in </token> <candidate id=\"c27\" index=162 type=\"location\" info=\"{ &quot;coordinates&quot;: &quot;38.89511;-77.03637&quot;, &quot;id&quot;: 4140963, &quot;featureClass&quot;: &quot;P&quot;, &quot;featureCode&quot;: &quot;PPLC&quot;, &quot;countryCode&quot;: &quot;US&quot; }\" length=\"1\"></candidate> <candidate id=\"c28\" index=162 type=\"location\" info=\"{ &quot;coordinates&quot;: &quot;50.90512;-0.40406&quot;, &quot;id&quot;: 7297486, &quot;featureClass&quot;: &quot;A&quot;, &quot;featureCode&quot;: &quot;ADM4&quot;, &quot;countryCode&quot;: &quot;GB&quot; }\" length=\"1\"></candidate> <candidate id=\"c29\" index=162 type=\"location\" info=\"{ &quot;coordinates&quot;: &quot;32.96954;-82.7959&quot;, &quot;id&quot;: 4229557, &quot;featureClass&quot;: &quot;A&quot;, &quot;featureCode&quot;: &quot;ADM2&quot;, &quot;countryCode&quot;: &quot;US&quot; }\" length=\"1\"></candidate> <candidate id=\"c30\" index=162 type=\"location\" info=\"{ &quot;coordinates&quot;: &quot;47.50012;-120.50147&quot;, &quot;id&quot;: 5815135, &quot;featureClass&quot;: &quot;A&quot;, &quot;featureCode&quot;: &quot;ADM1&quot;, &quot;countryCode&quot;: &quot;US&quot; }\" length=\"1\"></candidate> <token id=\"t162\"> Washington </token> <token id=\"t163\"> state </token> <token id=\"t164\"> , </token> <token id=\"t165\"> near </token> <token id=\"t166\"> the </token> <candidate id=\"c31\" index=167 type=\"location\" info=\"{ &quot;coordinates&quot;: &quot;39.76;-98.5&quot;, &quot;id&quot;: 6252001, &quot;featureClass&quot;: &quot;A&quot;, &quot;featureCode&quot;: &quot;PCLI&quot;, &quot;countryCode&quot;: &quot;US&quot; }\" length=\"1\"></candidate> <token id=\"t167\"> U.S. </token> <token id=\"t168\"> border </token> <token id=\"t169\"> with </token> <candidate id=\"c32\" index=170 type=\"location\" info=\"{ &quot;coordinates&quot;: &quot;60.10867;-113.64258&quot;, &quot;id&quot;: 6251999, &quot;featureClass&quot;: &quot;A&quot;, &quot;featureCode&quot;: &quot;PCLI&quot;, &quot;countryCode&quot;: &quot;CA&quot; }\" length=\"1\"></candidate> <token id=\"t170\"> Canada </token> <token id=\"t171\"> , </token> <token id=\"t172\"> but </token> <token id=\"t173\"> there </token> <token id=\"t174\"> was </token> <token id=\"t175\"> no </token> <token id=\"t176\"> immediate </token> <token id=\"t177\"> cause </token> <token id=\"t178\"> for </token> <token id=\"t179\"> public </token> <token id=\"t180\"> health </token> <token id=\"t181\"> concerns </token> <token id=\"t182\"> , </token> <candidate id=\"c33\" index=183 type=\"location\" info=\"{ &quot;coordinates&quot;: &quot;39.76;-98.5&quot;, &quot;id&quot;: 6252001, &quot;featureClass&quot;: &quot;A&quot;, &quot;featureCode&quot;: &quot;PCLI&quot;, &quot;countryCode&quot;: &quot;US&quot; }\" length=\"1\"></candidate> <token id=\"t183\"> U.S. </token> <token id=\"t184\"> agriculture </token> <token id=\"t185\"> officials </token> <token id=\"t186\"> said </token> <token id=\"t187\"> on </token> <candidate id=\"c34\" index=188 type=\"date\" info=\"2014-12-17\" length=\"1\"></candidate> <token id=\"t188\"> Wednesday </token> <token id=\"t189\"> . </token> <token id=\"t190\"> <br /> </token> <token id=\"t191\"> <br /> </token> <token id=\"t192\"> Neither </token> <token id=\"t193\"> virus </token> <token id=\"t194\"> has </token> <token id=\"t195\"> been </token> <token id=\"t196\"> found </token> <token id=\"t197\"> in </token> <candidate id=\"c35\" index=198 type=\"location\" info=\"{ &quot;coordinates&quot;: &quot;39.76;-98.5&quot;, &quot;id&quot;: 6252001, &quot;featureClass&quot;: &quot;A&quot;, &quot;featureCode&quot;: &quot;PCLI&quot;, &quot;countryCode&quot;: &quot;US&quot; }\" length=\"1\"></candidate> <token id=\"t198\"> U.S. </token> <token id=\"t199\"> commercial </token> <token id=\"t200\"> poultry.South </token> <token id=\"t201\"> Korea </token> <token id=\"t202\"> 's </token> <token id=\"t203\"> imports </token> <token id=\"t204\"> from </token> <token id=\"t205\"> the </token> <candidate id=\"c36\" index=206 type=\"location\" info=\"{ &quot;coordinates&quot;: &quot;39.76;-98.5&quot;, &quot;id&quot;: 6252001, &quot;featureClass&quot;: &quot;A&quot;, &quot;featureCode&quot;: &quot;PCLI&quot;, &quot;countryCode&quot;: &quot;US&quot; }\" length=\"2\"></candidate> <token id=\"t206\"> United </token> <token id=\"t207\"> States </token> <token id=\"t208\"> in </token> <token id=\"t209\"> the </token> <token id=\"t210\"> first </token> <candidate id=\"c37\" index=211 type=\"number\" info=\"null\" length=\"1\"></candidate> <token id=\"t211\"> 11 </token> <token id=\"t212\"> months </token> <token id=\"t213\"> of </token> <token id=\"t214\"> the </token> <token id=\"t215\"> year </token> <token id=\"t216\"> included </token> <candidate id=\"c38\" index=217 type=\"number\" info=\"null\" length=\"1\"></candidate> <token id=\"t217\"> 63,245 </token> <token id=\"t218\"> tonnes </token> <token id=\"t219\"> of </token> <token id=\"t220\"> poultry </token> <token id=\"t221\"> meat </token> <token id=\"t222\"> and </token> <candidate id=\"c39\" index=223 type=\"number\" info=\"null\" length=\"1\"></candidate> <token id=\"t223\"> 264,000 </token> <token id=\"t224\"> chicks </token> <token id=\"t225\"> , </token> <token id=\"t226\"> according </token> <token id=\"t227\"> to </token> <token id=\"t228\"> ministry </token> <token id=\"t229\"> data </token> <token id=\"t230\"> . </token> <token id=\"t231\"> <br /> </token> <token id=\"t232\"> <br /> </token> <token id=\"t233\"> The </token> <token id=\"t234\"> ministry </token> <token id=\"t235\"> said </token> <token id=\"t236\"> the </token> <token id=\"t237\"> import </token> <token id=\"t238\"> suspension </token> <token id=\"t239\"> would </token> <token id=\"t240\"> not </token> <token id=\"t241\"> cause </token> <token id=\"t242\"> a </token> <token id=\"t243\"> shortage </token> <token id=\"t244\"> as </token> <token id=\"t245\"> domestic </token> <token id=\"t246\"> poultry </token> <token id=\"t247\"> meat </token> <token id=\"t248\"> supply </token> <token id=\"t249\"> is </token> <token id=\"t250\"> projected </token> <token id=\"t251\"> to </token> <token id=\"t252\"> rise </token> <token id=\"t253\"> by </token> <candidate id=\"c40\" index=254 type=\"number\" info=\"null\" length=\"1\"></candidate> <token id=\"t254\"> 17.5 </token> <token id=\"t255\"> percent </token> <token id=\"t256\"> to </token> <candidate id=\"c41\" index=257 type=\"number\" info=\"null\" length=\"1\"></candidate> <token id=\"t257\"> 67,000 </token> <token id=\"t258\"> tonnes </token> <candidate id=\"c42\" index=259 type=\"date\" info=\"2014-12\" length=\"2\"></candidate> <token id=\"t259\"> this </token> <token id=\"t260\"> month </token> <token id=\"t261\"> from </token> <candidate id=\"c43\" index=262 type=\"date\" info=\"2013-12\" length=\"3\"></candidate> <token id=\"t262\"> a </token> <token id=\"t263\"> year </token> <token id=\"t264\"> earlier </token> <token id=\"t265\"> on </token> <token id=\"t266\"> top </token> <token id=\"t267\"> of </token> <candidate id=\"c44\" index=268 type=\"number\" info=\"null\" length=\"1\"></candidate> <token id=\"t268\"> 9,000 </token> <token id=\"t269\"> tonnes </token> <token id=\"t270\"> in </token> <token id=\"t271\"> inventory </token> <token id=\"t272\"> . </token> <token id=\"t273\"> ( </token> <token id=\"t274\"> Reporting </token> <token id=\"t275\"> by </token> <token id=\"t276\"> Meeyoung </token> <token id=\"t277\"> Cho </token> <token id=\"t278\"> ; </token> <token id=\"t279\"> Editing </token> <token id=\"t280\"> by </token> <token id=\"t281\"> Robert </token> <token id=\"t282\"> Birsel </token> <token id=\"t283\"> ) </token>","publication_date":"2014-12-20","id":49,"title":"South Korea halts US poultry imports due to bird flu in US","url":"http://www.reuters.com/article/us-southkorea-poultry-usa-idUSKBN0JZ01M20141221","content":"\nSEOUL South Korea has suspended imports of U.S. poultry and poultry products because of an outbreak of bird flu in the United States, the Agriculture Ministry said in a statement on Sunday.The suspension, from Saturday, comes as South Korea is struggling to contain its own outbreak of bird flu in birds.\"This import suspension is a quarantine measure to prevent the HPAI virus from entering the country,\" the ministry statement said, referring to highly pathogenic avian influenza (HPAI) virus.The ministry said 18 countries including South Korea had been hit by the HPAI virus this year. South Korea has had no human cases.\n \n Avian flu is an infectious viral disease of birds. Most bird flu viruses do not infect humans, but some have caused serious infections in humans.Two strains of avian influenza - H5N2 and H5N8 - have been confirmed in wild birds in Washington state, near the U.S. border with Canada, but there was no immediate cause for public health concerns, U.S. agriculture officials said on Wednesday.\n \n Neither virus has been found in U.S. commercial poultry.South Korea's imports from the United States in the first 11 months of the year included 63,245 tonnes of poultry meat and 264,000 chicks, according to ministry data.\n \n The ministry said the import suspension would not cause a shortage as domestic poultry meat supply is projected to rise by 17.5 percent to 67,000 tonnes this month from a year earlier on top of 9,000 tonnes in inventory. (Reporting by Meeyoung Cho; Editing by Robert Birsel)","candidateLabels":[]}
