# Supplementary material for: Web monitoring of emerging animal infectious diseases integrated in the French Animal Health Epidemic Intelligence System
Source: PLoS One. 2018 Aug 3;13(8):e0199960. doi: 10.1371/journal.pone.0199960 (PMC6075742; doi:10.1371/journal.pone.0199960)
Supplement: S1 Dataset — Dataset of news reports in English language used to evaluate and train the information extraction module of PADI-web (http://epia.clermont.inra.fr/vsi). This dataset is composed of 532 news reports (in JSON), with information about the report itself (publication date, title, content, url), as well as processing information related to the information extraction process (candidates for extraction information, correct or incorrect labels for each candidate). The named entity candidates (locations, diseases, hosts, dates, number of cases) are manually labelled in each article. Data are shared under a CC BY license and are freely available for download at: https://dataverse.cirad.fr/dataset.xhtml?persistentId=doi:10.18167/DVN1/KMTIFG. (GZ) [file pone.0199960.s001.gz › articles/454.json]

{"reports":[16715,16719,16772,16788,16801,16828,16840,16860,16909,16928,16945,16964,16988,17022,17032,17066,17127,17176,17219],"tagged_content":"<token id=\"t0\"> <br /> </token> <candidate id=\"c1\" index=1 type=\"location\" info=\"{ &quot;coordinates&quot;: &quot;50.61667;9.03333&quot;, &quot;id&quot;: 2868921, &quot;featureClass&quot;: &quot;A&quot;, &quot;featureCode&quot;: &quot;ADM4&quot;, &quot;countryCode&quot;: &quot;DE&quot; }\" length=\"1\"></candidate> <token id=\"t1\"> Mike </token> <token id=\"t2\"> Coston </token> <token id=\"t3\"> is </token> <token id=\"t4\"> the </token> <token id=\"t5\"> Owner/Editor </token> <token id=\"t6\"> of </token> <candidate id=\"c2\" index=7 type=\"disease\" info=\"null\" length=\"2\"></candidate> <token id=\"t7\"> Avian </token> <token id=\"t8\"> Flu </token> <token id=\"t9\"> Diary </token> <token id=\"t10\"> <br /> </token> <token id=\"t11\"> We </token> <token id=\"t12\"> 've </token> <token id=\"t13\"> updates </token> <token id=\"t14\"> this </token> <token id=\"t15\"> morning </token> <token id=\"t16\"> on </token> <candidate id=\"c3\" index=17 type=\"number\" info=\"null\" length=\"1\"></candidate> <token id=\"t17\"> two </token> <token id=\"t18\"> ( </token> <candidate id=\"c4\" index=19 type=\"date\" info=\"PRESENT_REF\" length=\"1\"></candidate> <token id=\"t19\"> now </token> <token id=\"t20\"> confirmed </token> <token id=\"t21\"> ) </token> <token id=\"t22\"> suspected </token> <candidate id=\"c5\" index=23 type=\"host\" info=\"null\" length=\"1\"></candidate> <candidate id=\"c6\" index=23 type=\"disease\" info=\"null\" length=\"2\"></candidate> <token id=\"t23\"> bird </token> <token id=\"t24\"> flu </token> <token id=\"t25\"> outbreaks </token> <token id=\"t26\"> I </token> <token id=\"t27\"> wrote </token> <token id=\"t28\"> about </token> <candidate id=\"c7\" index=29 type=\"date\" info=\"2014-12-15\" length=\"1\"></candidate> <token id=\"t29\"> yesterday </token> <token id=\"t30\"> in </token> <candidate id=\"c8\" index=31 type=\"location\" info=\"{ &quot;coordinates&quot;: &quot;51.5;10.5&quot;, &quot;id&quot;: 2921044, &quot;featureClass&quot;: &quot;A&quot;, &quot;featureCode&quot;: &quot;PCLI&quot;, &quot;countryCode&quot;: &quot;DE&quot; }\" length=\"1\"></candidate> <token id=\"t31\"> Germany </token> <token id=\"t32\"> and </token> <candidate id=\"c10\" index=33 type=\"location\" info=\"{ &quot;coordinates&quot;: &quot;-7.8467;111.4991&quot;, &quot;id&quot;: 6775165, &quot;featureClass&quot;: &quot;A&quot;, &quot;featureCode&quot;: &quot;ADM4&quot;, &quot;countryCode&quot;: &quot;ID&quot; }\" length=\"1\"></candidate> <candidate id=\"c11\" index=33 type=\"location\" info=\"{ &quot;coordinates&quot;: &quot;-7.8428;111.5084&quot;, &quot;id&quot;: 6781398, &quot;featureClass&quot;: &quot;A&quot;, &quot;featureCode&quot;: &quot;ADM4&quot;, &quot;countryCode&quot;: &quot;ID&quot; }\" length=\"1\"></candidate> <candidate id=\"c12\" index=33 type=\"location\" info=\"{ &quot;coordinates&quot;: &quot;35.68536;139.75309&quot;, &quot;id&quot;: 1861060, &quot;featureClass&quot;: &quot;A&quot;, &quot;featureCode&quot;: &quot;PCLI&quot;, &quot;countryCode&quot;: &quot;JP&quot; }\" length=\"1\"></candidate> <candidate id=\"c13\" index=33 type=\"location\" info=\"{ &quot;coordinates&quot;: &quot;-7.4995;112.4262&quot;, &quot;id&quot;: 6881187, &quot;featureClass&quot;: &quot;A&quot;, &quot;featureCode&quot;: &quot;ADM4&quot;, &quot;countryCode&quot;: &quot;ID&quot; }\" length=\"1\"></candidate> <candidate id=\"c14\" index=33 type=\"location\" info=\"{ &quot;coordinates&quot;: &quot;-7.8248;111.4758&quot;, &quot;id&quot;: 6775156, &quot;featureClass&quot;: &quot;A&quot;, &quot;featureCode&quot;: &quot;ADM4&quot;, &quot;countryCode&quot;: &quot;ID&quot; }\" length=\"1\"></candidate> <candidate id=\"c9\" index=33 type=\"location\" info=\"{ &quot;coordinates&quot;: &quot;-6.6733;110.9143&quot;, &quot;id&quot;: 6752478, &quot;featureClass&quot;: &quot;A&quot;, &quot;featureCode&quot;: &quot;ADM4&quot;, &quot;countryCode&quot;: &quot;ID&quot; }\" length=\"1\"></candidate> <token id=\"t33\"> Japan </token> <token id=\"t34\"> ( </token> <token id=\"t35\"> see </token> <token id=\"t36\"> here </token> <token id=\"t37\"> , </token> <token id=\"t38\"> and </token> <token id=\"t39\"> here </token> <token id=\"t40\"> ) </token> <token id=\"t41\"> , </token> <token id=\"t42\"> along </token> <token id=\"t43\"> with </token> <token id=\"t44\"> an </token> <token id=\"t45\"> update </token> <token id=\"t46\"> on </token> <token id=\"t47\"> the </token> <token id=\"t48\"> ongoing </token> <token id=\"t49\"> H5N8 </token> <token id=\"t50\"> outbreaks </token> <token id=\"t51\"> in </token> <candidate id=\"c15\" index=52 type=\"location\" info=\"{ &quot;coordinates&quot;: &quot;36.5;127.75&quot;, &quot;id&quot;: 1835841, &quot;featureClass&quot;: &quot;A&quot;, &quot;featureCode&quot;: &quot;PCLI&quot;, &quot;countryCode&quot;: &quot;KR&quot; }\" length=\"2\"></candidate> <token id=\"t52\"> South </token> <token id=\"t53\"> Korea </token> <token id=\"t54\"> . </token> <token id=\"t55\"> H5N8 </token> <token id=\"t56\"> first </token> <token id=\"t57\"> appeared </token> <token id=\"t58\"> in </token> <candidate id=\"c16\" index=59 type=\"location\" info=\"{ &quot;coordinates&quot;: &quot;36.5;127.75&quot;, &quot;id&quot;: 1835841, &quot;featureClass&quot;: &quot;A&quot;, &quot;featureCode&quot;: &quot;PCLI&quot;, &quot;countryCode&quot;: &quot;KR&quot; }\" length=\"2\"></candidate> <token id=\"t59\"> South </token> <token id=\"t60\"> Korea </token> <candidate id=\"c17\" index=61 type=\"number\" info=\"null\" length=\"1\"></candidate> <candidate id=\"c18\" index=61 type=\"date\" info=\"2014-01\" length=\"3\"></candidate> <token id=\"t61\"> 11 </token> <token id=\"t62\"> months </token> <token id=\"t63\"> ago </token> <token id=\"t64\"> , </token> <token id=\"t65\"> and </token> <token id=\"t66\"> since </token> <token id=\"t67\"> then </token> <token id=\"t68\"> has </token> <token id=\"t69\"> forced </token> <token id=\"t70\"> the </token> <token id=\"t71\"> culling </token> <token id=\"t72\"> of </token> <token id=\"t73\"> nearly </token> <candidate id=\"c19\" index=74 type=\"number\" info=\"null\" length=\"1\"></candidate> <token id=\"t74\"> 14 </token> <candidate id=\"c20\" index=75 type=\"number\" info=\"null\" length=\"1\"></candidate> <token id=\"t75\"> million </token> <candidate id=\"c21\" index=76 type=\"host\" info=\"null\" length=\"1\"></candidate> <token id=\"t76\"> birds </token> <token id=\"t77\"> across </token> <token id=\"t78\"> wide </token> <token id=\"t79\"> swaths </token> <token id=\"t80\"> of </token> <token id=\"t81\"> that </token> <token id=\"t82\"> country </token> <token id=\"t83\"> . </token> <token id=\"t84\"> <br /> </token> <token id=\"t85\"> While </token> <token id=\"t86\"> some </token> <token id=\"t87\"> media </token> <token id=\"t88\"> reports </token> <token id=\"t89\"> are </token> <token id=\"t90\"> stating </token> <token id=\"t91\"> the </token> <candidate id=\"c22\" index=92 type=\"host\" info=\"null\" length=\"1\"></candidate> <candidate id=\"c23\" index=92 type=\"disease\" info=\"null\" length=\"2\"></candidate> <token id=\"t92\"> bird </token> <token id=\"t93\"> flu </token> <token id=\"t94\"> outbreaks </token> <token id=\"t95\"> in </token> <candidate id=\"c24\" index=96 type=\"location\" info=\"{ &quot;coordinates&quot;: &quot;51.5;10.5&quot;, &quot;id&quot;: 2921044, &quot;featureClass&quot;: &quot;A&quot;, &quot;featureCode&quot;: &quot;PCLI&quot;, &quot;countryCode&quot;: &quot;DE&quot; }\" length=\"1\"></candidate> <token id=\"t96\"> Germany </token> <token id=\"t97\"> and </token> <candidate id=\"c25\" index=98 type=\"location\" info=\"{ &quot;coordinates&quot;: &quot;-6.6733;110.9143&quot;, &quot;id&quot;: 6752478, &quot;featureClass&quot;: &quot;A&quot;, &quot;featureCode&quot;: &quot;ADM4&quot;, &quot;countryCode&quot;: &quot;ID&quot; }\" length=\"1\"></candidate> <candidate id=\"c26\" index=98 type=\"location\" info=\"{ &quot;coordinates&quot;: &quot;-7.8467;111.4991&quot;, &quot;id&quot;: 6775165, &quot;featureClass&quot;: &quot;A&quot;, &quot;featureCode&quot;: &quot;ADM4&quot;, &quot;countryCode&quot;: &quot;ID&quot; }\" length=\"1\"></candidate> <candidate id=\"c27\" index=98 type=\"location\" info=\"{ &quot;coordinates&quot;: &quot;-7.8428;111.5084&quot;, &quot;id&quot;: 6781398, &quot;featureClass&quot;: &quot;A&quot;, &quot;featureCode&quot;: &quot;ADM4&quot;, &quot;countryCode&quot;: &quot;ID&quot; }\" length=\"1\"></candidate> <candidate id=\"c28\" index=98 type=\"location\" info=\"{ &quot;coordinates&quot;: &quot;35.68536;139.75309&quot;, &quot;id&quot;: 1861060, &quot;featureClass&quot;: &quot;A&quot;, &quot;featureCode&quot;: &quot;PCLI&quot;, &quot;countryCode&quot;: &quot;JP&quot; }\" length=\"1\"></candidate> <candidate id=\"c29\" index=98 type=\"location\" info=\"{ &quot;coordinates&quot;: &quot;-7.4995;112.4262&quot;, &quot;id&quot;: 6881187, &quot;featureClass&quot;: &quot;A&quot;, &quot;featureCode&quot;: &quot;ADM4&quot;, &quot;countryCode&quot;: &quot;ID&quot; }\" length=\"1\"></candidate> <candidate id=\"c30\" index=98 type=\"location\" info=\"{ &quot;coordinates&quot;: &quot;-7.8248;111.4758&quot;, &quot;id&quot;: 6775156, &quot;featureClass&quot;: &quot;A&quot;, &quot;featureCode&quot;: &quot;ADM4&quot;, &quot;countryCode&quot;: &quot;ID&quot; }\" length=\"1\"></candidate> <token id=\"t98\"> Japan </token> <token id=\"t99\"> are </token> <token id=\"t100\"> confirmed </token> <token id=\"t101\"> as </token> <token id=\"t102\"> H5N8 </token> <token id=\"t103\"> , </token> <token id=\"t104\"> others </token> <token id=\"t105\"> simply </token> <token id=\"t106\"> state </token> <token id=\"t107\"> HPAI </token> <token id=\"t108\"> H5 </token> <token id=\"t109\"> -- </token> <token id=\"t110\"> and </token> <token id=\"t111\"> that </token> <token id=\"t112\"> further </token> <token id=\"t113\"> characterization </token> <token id=\"t114\"> is </token> <token id=\"t115\"> awaited </token> <token id=\"t116\"> . </token> <token id=\"t117\"> <br /> </token> <token id=\"t118\"> JapanImage/CIA </token> <token id=\"t119\"> <br /> </token> <token id=\"t120\"> First </token> <token id=\"t121\"> , </token> <token id=\"t122\"> an </token> <token id=\"t123\"> update </token> <token id=\"t124\"> on </token> <candidate id=\"c31\" index=125 type=\"location\" info=\"{ &quot;coordinates&quot;: &quot;-6.6733;110.9143&quot;, &quot;id&quot;: 6752478, &quot;featureClass&quot;: &quot;A&quot;, &quot;featureCode&quot;: &quot;ADM4&quot;, &quot;countryCode&quot;: &quot;ID&quot; }\" length=\"1\"></candidate> <candidate id=\"c32\" index=125 type=\"location\" info=\"{ &quot;coordinates&quot;: &quot;-7.8467;111.4991&quot;, &quot;id&quot;: 6775165, &quot;featureClass&quot;: &quot;A&quot;, &quot;featureCode&quot;: &quot;ADM4&quot;, &quot;countryCode&quot;: &quot;ID&quot; }\" length=\"1\"></candidate> <candidate id=\"c33\" index=125 type=\"location\" info=\"{ &quot;coordinates&quot;: &quot;-7.8428;111.5084&quot;, &quot;id&quot;: 6781398, &quot;featureClass&quot;: &quot;A&quot;, &quot;featureCode&quot;: &quot;ADM4&quot;, &quot;countryCode&quot;: &quot;ID&quot; }\" length=\"1\"></candidate> <candidate id=\"c34\" index=125 type=\"location\" info=\"{ &quot;coordinates&quot;: &quot;35.68536;139.75309&quot;, &quot;id&quot;: 1861060, &quot;featureClass&quot;: &quot;A&quot;, &quot;featureCode&quot;: &quot;PCLI&quot;, &quot;countryCode&quot;: &quot;JP&quot; }\" length=\"1\"></candidate> <candidate id=\"c35\" index=125 type=\"location\" info=\"{ &quot;coordinates&quot;: &quot;-7.4995;112.4262&quot;, &quot;id&quot;: 6881187, &quot;featureClass&quot;: &quot;A&quot;, &quot;featureCode&quot;: &quot;ADM4&quot;, &quot;countryCode&quot;: &quot;ID&quot; }\" length=\"1\"></candidate> <candidate id=\"c36\" index=125 type=\"location\" info=\"{ &quot;coordinates&quot;: &quot;-7.8248;111.4758&quot;, &quot;id&quot;: 6775156, &quot;featureClass&quot;: &quot;A&quot;, &quot;featureCode&quot;: &quot;ADM4&quot;, &quot;countryCode&quot;: &quot;ID&quot; }\" length=\"1\"></candidate> <token id=\"t125\"> Japan </token> <token id=\"t126\"> 's </token> <token id=\"t127\"> outbreak </token> <token id=\"t128\"> . </token> <candidate id=\"c37\" index=129 type=\"location\" info=\"{ &quot;coordinates&quot;: &quot;49.74917;4.60889&quot;, &quot;id&quot;: 6453601, &quot;featureClass&quot;: &quot;A&quot;, &quot;featureCode&quot;: &quot;ADM4&quot;, &quot;countryCode&quot;: &quot;FR&quot; }\" length=\"1\"></candidate> <token id=\"t129\"> This </token> <token id=\"t130\"> first </token> <token id=\"t131\"> statement </token> <token id=\"t132\"> from </token> <token id=\"t133\"> the </token> <token id=\"t134\"> Japanese </token> <token id=\"t135\"> Ministry </token> <token id=\"t136\"> of </token> <token id=\"t137\"> Agriculture </token> <token id=\"t138\"> , </token> <token id=\"t139\"> Forestry </token> <token id=\"t140\"> and </token> <token id=\"t141\"> Fisheries </token> <token id=\"t142\"> ( </token> <token id=\"t143\"> MAFF </token> <token id=\"t144\"> ) </token> <token id=\"t145\"> , </token> <token id=\"t146\"> which </token> <token id=\"t147\"> does </token> <token id=\"t148\"> not </token> <token id=\"t149\"> fully </token> <token id=\"t150\"> identify </token> <token id=\"t151\"> the </token> <token id=\"t152\"> subtype </token> <token id=\"t153\"> , </token> <token id=\"t154\"> followed </token> <token id=\"t155\"> by </token> <token id=\"t156\"> a </token> <candidate id=\"c38\" index=157 type=\"date\" info=\"PAST_REF\" length=\"1\"></candidate> <token id=\"t157\"> recent </token> <token id=\"t158\"> media </token> <token id=\"t159\"> report </token> <token id=\"t160\"> ( </token> <token id=\"t161\"> vianews24.jp </token> <token id=\"t162\"> ) </token> <token id=\"t163\"> on </token> <token id=\"t164\"> the </token> <token id=\"t165\"> immediate </token> <token id=\"t166\"> response </token> <token id=\"t167\"> . </token> <token id=\"t168\"> <br /> </token> <token id=\"t169\"> For </token> <token id=\"t170\"> confirmation </token> <token id=\"t171\"> of </token> <token id=\"t172\"> suspected </token> <token id=\"t173\"> affected </token> <token id=\"t174\"> animals </token> <token id=\"t175\"> of </token> <candidate id=\"c39\" index=176 type=\"disease\" info=\"null\" length=\"4\"></candidate> <token id=\"t176\"> highly </token> <token id=\"t177\"> pathogenic </token> <candidate id=\"c40\" index=178 type=\"disease\" info=\"null\" length=\"2\"></candidate> <token id=\"t178\"> avian </token> <token id=\"t179\"> influenza </token> <token id=\"t180\"> in </token> <candidate id=\"c41\" index=181 type=\"location\" info=\"{ &quot;coordinates&quot;: &quot;31.92801;131.33884&quot;, &quot;id&quot;: 1856706, &quot;featureClass&quot;: &quot;A&quot;, &quot;featureCode&quot;: &quot;ADM2&quot;, &quot;countryCode&quot;: &quot;JP&quot; }\" length=\"2\"></candidate> <candidate id=\"c42\" index=181 type=\"location\" info=\"{ &quot;coordinates&quot;: &quot;32.2;131.3&quot;, &quot;id&quot;: 1856710, &quot;featureClass&quot;: &quot;A&quot;, &quot;featureCode&quot;: &quot;ADM1&quot;, &quot;countryCode&quot;: &quot;JP&quot; }\" length=\"2\"></candidate> <token id=\"t181\"> Miyazaki </token> <token id=\"t182\"> Prefecture </token> <token id=\"t183\"> <br /> </token> <token id=\"t184\"> For </token> <token id=\"t185\"> cases </token> <token id=\"t186\"> where </token> <candidate id=\"c43\" index=187 type=\"disease\" info=\"null\" length=\"4\"></candidate> <token id=\"t187\"> highly </token> <token id=\"t188\"> pathogenic </token> <candidate id=\"c44\" index=189 type=\"disease\" info=\"null\" length=\"2\"></candidate> <token id=\"t189\"> avian </token> <token id=\"t190\"> influenza </token> <token id=\"t191\"> in </token> <candidate id=\"c45\" index=192 type=\"location\" info=\"{ &quot;coordinates&quot;: &quot;31.92801;131.33884&quot;, &quot;id&quot;: 1856706, &quot;featureClass&quot;: &quot;A&quot;, &quot;featureCode&quot;: &quot;ADM2&quot;, &quot;countryCode&quot;: &quot;JP&quot; }\" length=\"2\"></candidate> <candidate id=\"c46\" index=192 type=\"location\" info=\"{ &quot;coordinates&quot;: &quot;32.2;131.3&quot;, &quot;id&quot;: 1856710, &quot;featureClass&quot;: &quot;A&quot;, &quot;featureCode&quot;: &quot;ADM1&quot;, &quot;countryCode&quot;: &quot;JP&quot; }\" length=\"2\"></candidate> <token id=\"t192\"> Miyazaki </token> <token id=\"t193\"> Prefecture </token> <token id=\"t194\"> is </token> <token id=\"t195\"> suspected </token> <token id=\"t196\"> , </token> <token id=\"t197\"> the </token> <token id=\"t198\"> results </token> <token id=\"t199\"> of </token> <token id=\"t200\"> genetic </token> <token id=\"t201\"> testing </token> <token id=\"t202\"> , </token> <token id=\"t203\"> is </token> <token id=\"t204\"> a </token> <token id=\"t205\"> H5 </token> <token id=\"t206\"> subtype </token> <token id=\"t207\"> , </token> <candidate id=\"c47\" index=208 type=\"date\" info=\"2014-12-16\" length=\"1\"></candidate> <token id=\"t208\"> today </token> <token id=\"t209\"> , </token> <token id=\"t210\"> has </token> <token id=\"t211\"> been </token> <token id=\"t212\"> confirmed </token> <token id=\"t213\"> to </token> <token id=\"t214\"> be </token> <token id=\"t215\"> a </token> <token id=\"t216\"> pseudo-affected </token> <token id=\"t217\"> animals </token> <token id=\"t218\"> . </token> <token id=\"t219\"> <br /> </token> <token id=\"t220\"> In </token> <token id=\"t221\"> addition </token> <token id=\"t222\"> , </token> <token id=\"t223\"> combined </token> <token id=\"t224\"> , </token> <token id=\"t225\"> I </token> <token id=\"t226\"> will </token> <token id=\"t227\"> inform </token> <token id=\"t228\"> you </token> <token id=\"t229\"> as </token> <token id=\"t230\"> Attachment </token> <token id=\"t231\"> , </token> <token id=\"t232\"> because </token> <token id=\"t233\"> there </token> <token id=\"t234\"> was </token> <token id=\"t235\"> a </token> <token id=\"t236\"> prime </token> <token id=\"t237\"> indication </token> <token id=\"t238\"> . </token> <token id=\"t239\"> <br /> </token> <candidate id=\"c48\" index=240 type=\"number\" info=\"null\" length=\"1\"></candidate> <token id=\"t240\"> 1 </token> <token id=\"t241\"> . </token> <token id=\"t242\"> Overview </token> <token id=\"t243\"> <br /> </token> <token id=\"t244\"> For </token> <token id=\"t245\"> cases </token> <token id=\"t246\"> where </token> <candidate id=\"c49\" index=247 type=\"disease\" info=\"null\" length=\"4\"></candidate> <token id=\"t247\"> highly </token> <token id=\"t248\"> pathogenic </token> <candidate id=\"c50\" index=249 type=\"disease\" info=\"null\" length=\"2\"></candidate> <token id=\"t249\"> avian </token> <token id=\"t250\"> influenza </token> <token id=\"t251\"> in </token> <candidate id=\"c51\" index=252 type=\"location\" info=\"{ &quot;coordinates&quot;: &quot;31.92801;131.33884&quot;, &quot;id&quot;: 1856706, &quot;featureClass&quot;: &quot;A&quot;, &quot;featureCode&quot;: &quot;ADM2&quot;, &quot;countryCode&quot;: &quot;JP&quot; }\" length=\"2\"></candidate> <candidate id=\"c52\" index=252 type=\"location\" info=\"{ &quot;coordinates&quot;: &quot;32.2;131.3&quot;, &quot;id&quot;: 1856710, &quot;featureClass&quot;: &quot;A&quot;, &quot;featureCode&quot;: &quot;ADM1&quot;, &quot;countryCode&quot;: &quot;JP&quot; }\" length=\"2\"></candidate> <token id=\"t252\"> Miyazaki </token> <token id=\"t253\"> Prefecture </token> <token id=\"t254\"> is </token> <token id=\"t255\"> suspected </token> <token id=\"t256\"> , </token> <token id=\"t257\"> the </token> <token id=\"t258\"> results </token> <token id=\"t259\"> of </token> <token id=\"t260\"> genetic </token> <token id=\"t261\"> testing </token> <token id=\"t262\"> , </token> <token id=\"t263\"> is </token> <token id=\"t264\"> a </token> <token id=\"t265\"> H5 </token> <token id=\"t266\"> subtype </token> <token id=\"t267\"> , </token> <candidate id=\"c53\" index=268 type=\"date\" info=\"2014-12-16\" length=\"1\"></candidate> <token id=\"t268\"> today </token> <token id=\"t269\"> , </token> <token id=\"t270\"> has </token> <token id=\"t271\"> been </token> <token id=\"t272\"> confirmed </token> <token id=\"t273\"> to </token> <token id=\"t274\"> be </token> <token id=\"t275\"> a </token> <token id=\"t276\"> pseudo-affected </token> <token id=\"t277\"> animals </token> <token id=\"t278\"> . </token> <token id=\"t279\"> <br /> </token> <candidate id=\"c54\" index=280 type=\"date\" info=\"PRESENT_REF\" length=\"1\"></candidate> <token id=\"t280\"> Currently </token> <token id=\"t281\"> , </token> <token id=\"t282\"> it </token> <token id=\"t283\"> is </token> <token id=\"t284\"> a </token> <token id=\"t285\"> test </token> <token id=\"t286\"> in </token> <token id=\"t287\"> National </token> <token id=\"t288\"> Agriculture </token> <token id=\"t289\"> and </token> <token id=\"t290\"> Food </token> <token id=\"t291\"> Research </token> <token id=\"t292\"> Organization </token> <token id=\"t293\"> National </token> <token id=\"t294\"> Institute </token> <token id=\"t295\"> of </token> <token id=\"t296\"> Animal </token> <token id=\"t297\"> Health </token> <token id=\"t298\"> for </token> <token id=\"t299\"> NA </token> <token id=\"t300\"> subtypes </token> <token id=\"t301\"> . </token> <token id=\"t302\"> <br /> </token> <token id=\"t303\"> Prefecture </token> <token id=\"t304\"> measures </token> <token id=\"t305\"> meeting </token> <token id=\"t306\"> with </token> <candidate id=\"c55\" index=307 type=\"host\" info=\"null\" length=\"1\"></candidate> <candidate id=\"c56\" index=307 type=\"disease\" info=\"null\" length=\"2\"></candidate> <token id=\"t307\"> bird </token> <token id=\"t308\"> flu </token> <token id=\"t309\"> occurrence </token> <token id=\"t310\"> of </token> <candidate id=\"c57\" index=311 type=\"location\" info=\"{ &quot;coordinates&quot;: &quot;31.92801;131.33884&quot;, &quot;id&quot;: 1856706, &quot;featureClass&quot;: &quot;A&quot;, &quot;featureCode&quot;: &quot;ADM2&quot;, &quot;countryCode&quot;: &quot;JP&quot; }\" length=\"2\"></candidate> <candidate id=\"c58\" index=311 type=\"location\" info=\"{ &quot;coordinates&quot;: &quot;32.2;131.3&quot;, &quot;id&quot;: 1856710, &quot;featureClass&quot;: &quot;A&quot;, &quot;featureCode&quot;: &quot;ADM1&quot;, &quot;countryCode&quot;: &quot;JP&quot; }\" length=\"2\"></candidate> <token id=\"t311\"> Miyazaki </token> <token id=\"t312\"> Prefecture </token> <token id=\"t313\"> <br /> </token> <token id=\"t314\"> ( </token> <candidate id=\"c59\" index=315 type=\"location\" info=\"{ &quot;coordinates&quot;: &quot;32.61667;130.75&quot;, &quot;id&quot;: 1858419, &quot;featureClass&quot;: &quot;A&quot;, &quot;featureCode&quot;: &quot;ADM1&quot;, &quot;countryCode&quot;: &quot;JP&quot; }\" length=\"2\"></candidate> <token id=\"t315\"> Kumamoto </token> <token id=\"t316\"> Prefecture </token> <token id=\"t317\"> ) </token> <token id=\"t318\"> <br /> </token> <token id=\"t319\"> In </token> <token id=\"t320\"> response </token> <token id=\"t321\"> to </token> <token id=\"t322\"> that </token> <candidate id=\"c60\" index=323 type=\"host\" info=\"null\" length=\"1\"></candidate> <candidate id=\"c61\" index=323 type=\"disease\" info=\"null\" length=\"2\"></candidate> <token id=\"t323\"> bird </token> <token id=\"t324\"> flu </token> <token id=\"t325\"> has </token> <token id=\"t326\"> occurred </token> <token id=\"t327\"> in </token> <token id=\"t328\"> the </token> <token id=\"t329\"> poultry </token> <token id=\"t330\"> farm </token> <token id=\"t331\"> in </token> <candidate id=\"c62\" index=332 type=\"location\" info=\"{ &quot;coordinates&quot;: &quot;31.92801;131.33884&quot;, &quot;id&quot;: 1856706, &quot;featureClass&quot;: &quot;A&quot;, &quot;featureCode&quot;: &quot;ADM2&quot;, &quot;countryCode&quot;: &quot;JP&quot; }\" length=\"2\"></candidate> <candidate id=\"c63\" index=332 type=\"location\" info=\"{ &quot;coordinates&quot;: &quot;32.2;131.3&quot;, &quot;id&quot;: 1856710, &quot;featureClass&quot;: &quot;A&quot;, &quot;featureCode&quot;: &quot;ADM1&quot;, &quot;countryCode&quot;: &quot;JP&quot; }\" length=\"2\"></candidate> <token id=\"t332\"> Miyazaki </token> <token id=\"t333\"> Prefecture </token> <candidate id=\"c64\" index=334 type=\"location\" info=\"{ &quot;coordinates&quot;: &quot;32.58333;131.66667&quot;, &quot;id&quot;: 1855095, &quot;featureClass&quot;: &quot;P&quot;, &quot;featureCode&quot;: &quot;PPL&quot;, &quot;countryCode&quot;: &quot;JP&quot; }\" length=\"1\"></candidate> <candidate id=\"c65\" index=334 type=\"location\" info=\"{ &quot;coordinates&quot;: &quot;32.67238;131.64311&quot;, &quot;id&quot;: 1855094, &quot;featureClass&quot;: &quot;A&quot;, &quot;featureCode&quot;: &quot;ADM2&quot;, &quot;countryCode&quot;: &quot;JP&quot; }\" length=\"1\"></candidate> <token id=\"t334\"> Nobeoka </token> <token id=\"t335\"> , </token> <candidate id=\"c66\" index=336 type=\"location\" info=\"{ &quot;coordinates&quot;: &quot;32.61667;130.75&quot;, &quot;id&quot;: 1858419, &quot;featureClass&quot;: &quot;A&quot;, &quot;featureCode&quot;: &quot;ADM1&quot;, &quot;countryCode&quot;: &quot;JP&quot; }\" length=\"2\"></candidate> <token id=\"t336\"> Kumamoto </token> <token id=\"t337\"> Prefecture </token> <token id=\"t338\"> was </token> <token id=\"t339\"> installed </token> <token id=\"t340\"> the </token> <token id=\"t341\"> 16th </token> <token id=\"t342\"> measures </token> <token id=\"t343\"> meeting </token> <token id=\"t344\"> . </token> <token id=\"t345\"> The </token> <candidate id=\"c67\" index=346 type=\"disease\" info=\"null\" length=\"2\"></candidate> <token id=\"t346\"> avian </token> <token id=\"t347\"> influenza </token> <token id=\"t348\"> virus </token> <token id=\"t349\"> , </token> <token id=\"t350\"> which </token> <token id=\"t351\"> is </token> <token id=\"t352\"> seen </token> <token id=\"t353\"> as </token> <token id=\"t354\"> highly </token> <token id=\"t355\"> pathogenic </token> <token id=\"t356\"> is </token> <token id=\"t357\"> confirmed </token> <token id=\"t358\"> , </token> <candidate id=\"c68\" index=359 type=\"location\" info=\"{ &quot;coordinates&quot;: &quot;31.92801;131.33884&quot;, &quot;id&quot;: 1856706, &quot;featureClass&quot;: &quot;A&quot;, &quot;featureCode&quot;: &quot;ADM2&quot;, &quot;countryCode&quot;: &quot;JP&quot; }\" length=\"2\"></candidate> <candidate id=\"c69\" index=359 type=\"location\" info=\"{ &quot;coordinates&quot;: &quot;32.2;131.3&quot;, &quot;id&quot;: 1856710, &quot;featureClass&quot;: &quot;A&quot;, &quot;featureCode&quot;: &quot;ADM1&quot;, &quot;countryCode&quot;: &quot;JP&quot; }\" length=\"2\"></candidate> <token id=\"t359\"> Miyazaki </token> <token id=\"t360\"> Prefecture </token> <candidate id=\"c70\" index=361 type=\"location\" info=\"{ &quot;coordinates&quot;: &quot;32.58333;131.66667&quot;, &quot;id&quot;: 1855095, &quot;featureClass&quot;: &quot;P&quot;, &quot;featureCode&quot;: &quot;PPL&quot;, &quot;countryCode&quot;: &quot;JP&quot; }\" length=\"1\"></candidate> <candidate id=\"c71\" index=361 type=\"location\" info=\"{ &quot;coordinates&quot;: &quot;32.67238;131.64311&quot;, &quot;id&quot;: 1855094, &quot;featureClass&quot;: &quot;A&quot;, &quot;featureCode&quot;: &quot;ADM2&quot;, &quot;countryCode&quot;: &quot;JP&quot; }\" length=\"1\"></candidate> <token id=\"t361\"> Nobeoka </token> <token id=\"t362\"> of </token> <token id=\"t363\"> poultry </token> <token id=\"t364\"> farms </token> <token id=\"t365\"> . </token> <token id=\"t366\"> Miya </token> <token id=\"t367\"> 﨑県 </token> <token id=\"t368\"> went </token> <token id=\"t369\"> from </token> <token id=\"t370\"> dawn </token> <token id=\"t371\"> the </token> <token id=\"t372\"> 16th </token> <token id=\"t373\"> , </token> <token id=\"t374\"> chickens </token> <token id=\"t375\"> have </token> <token id=\"t376\"> been </token> <token id=\"t377\"> bred </token> <token id=\"t378\"> in </token> <token id=\"t379\"> this </token> <token id=\"t380\"> poultry </token> <token id=\"t381\"> farm </token> <token id=\"t382\"> , </token> <token id=\"t383\"> approximately </token> <candidate id=\"c72\" index=384 type=\"number\" info=\"null\" length=\"1\"></candidate> <token id=\"t384\"> 4000 </token> <candidate id=\"c73\" index=385 type=\"host\" info=\"null\" length=\"1\"></candidate> <token id=\"t385\"> birds </token> <token id=\"t386\"> slaughtered </token> <token id=\"t387\"> . </token> <token id=\"t388\"> In </token> <token id=\"t389\"> addition </token> <token id=\"t390\"> , </token> <token id=\"t391\"> this </token> <token id=\"t392\"> poultry </token> <token id=\"t393\"> movement </token> <token id=\"t394\"> and </token> <token id=\"t395\"> restriction </token> <token id=\"t396\"> of </token> <candidate id=\"c74\" index=397 type=\"host\" info=\"null\" length=\"1\"></candidate> <token id=\"t397\"> birds </token> <token id=\"t398\"> within </token> <token id=\"t399\"> a </token> <token id=\"t400\"> radius </token> <token id=\"t401\"> of </token> <candidate id=\"c75\" index=402 type=\"number\" info=\"null\" length=\"1\"></candidate> <token id=\"t402\"> three </token> <token id=\"t403\"> kilometers </token> <token id=\"t404\"> from </token> <token id=\"t405\"> , </token> <token id=\"t406\"> and </token> <token id=\"t407\"> radius </token> <candidate id=\"c76\" index=408 type=\"number\" info=\"null\" length=\"1\"></candidate> <token id=\"t408\"> 10 </token> <token id=\"t409\"> km </token> <token id=\"t410\"> within </token> <token id=\"t411\"> the </token> <token id=\"t412\"> carry-out </token> <token id=\"t413\"> limit </token> <token id=\"t414\"> also </token> <token id=\"t415\"> performed </token> <token id=\"t416\"> . </token> <candidate id=\"c77\" index=417 type=\"location\" info=\"{ &quot;coordinates&quot;: &quot;32.61667;130.75&quot;, &quot;id&quot;: 1858419, &quot;featureClass&quot;: &quot;A&quot;, &quot;featureCode&quot;: &quot;ADM1&quot;, &quot;countryCode&quot;: &quot;JP&quot; }\" length=\"2\"></candidate> <token id=\"t417\"> Kumamoto </token> <token id=\"t418\"> Prefecture </token> <token id=\"t419\"> In </token> <token id=\"t420\"> response </token> <token id=\"t421\"> to </token> <token id=\"t422\"> this </token> <token id=\"t423\"> open </token> <token id=\"t424\"> the </token> <token id=\"t425\"> installation </token> <token id=\"t426\"> and </token> <token id=\"t427\"> the </token> <token id=\"t428\"> first </token> <token id=\"t429\"> round </token> <token id=\"t430\"> of </token> <token id=\"t431\"> meeting </token> <token id=\"t432\"> the </token> <token id=\"t433\"> livestock </token> <token id=\"t434\"> epidemic </token> <token id=\"t435\"> measures </token> <token id=\"t436\"> meeting </token> <token id=\"t437\"> that </token> <token id=\"t438\"> top </token> <token id=\"t439\"> the </token> <token id=\"t440\"> the </token> <token id=\"t441\"> 16th </token> <token id=\"t442\"> of </token> <token id=\"t443\"> Agriculture </token> <token id=\"t444\"> , </token> <token id=\"t445\"> Forestry </token> <token id=\"t446\"> and </token> <token id=\"t447\"> Fisheries </token> <token id=\"t448\"> Department </token> <token id=\"t449\"> . </token> <token id=\"t450\"> The </token> <token id=\"t451\"> conference </token> <token id=\"t452\"> was </token> <token id=\"t453\"> carried </token> <token id=\"t454\"> out </token> <token id=\"t455\"> interviews </token> <token id=\"t456\"> over </token> <token id=\"t457\"> the </token> <token id=\"t458\"> phone </token> <token id=\"t459\"> for </token> <token id=\"t460\"> all </token> <token id=\"t461\"> poultry </token> <token id=\"t462\"> farmers </token> <token id=\"t463\"> prefecture </token> <token id=\"t464\"> has </token> <token id=\"t465\"> been </token> <token id=\"t466\"> reported </token> <token id=\"t467\"> that </token> <token id=\"t468\"> there </token> <token id=\"t469\"> was </token> <token id=\"t470\"> no </token> <token id=\"t471\"> abnormality </token> <token id=\"t472\"> . </token> <token id=\"t473\"> In </token> <token id=\"t474\"> addition </token> <token id=\"t475\"> measures </token> <token id=\"t476\"> conference </token> <token id=\"t477\"> in </token> <candidate id=\"c78\" index=478 type=\"location\" info=\"{ &quot;coordinates&quot;: &quot;32.79733;130.69171&quot;, &quot;id&quot;: 1858418, &quot;featureClass&quot;: &quot;A&quot;, &quot;featureCode&quot;: &quot;ADM2&quot;, &quot;countryCode&quot;: &quot;JP&quot; }\" length=\"1\"></candidate> <candidate id=\"c79\" index=478 type=\"location\" info=\"{ &quot;coordinates&quot;: &quot;32.61667;130.75&quot;, &quot;id&quot;: 1858419, &quot;featureClass&quot;: &quot;A&quot;, &quot;featureCode&quot;: &quot;ADM1&quot;, &quot;countryCode&quot;: &quot;JP&quot; }\" length=\"1\"></candidate> <candidate id=\"c80\" index=478 type=\"location\" info=\"{ &quot;coordinates&quot;: &quot;32.80589;130.69181&quot;, &quot;id&quot;: 1858421, &quot;featureClass&quot;: &quot;P&quot;, &quot;featureCode&quot;: &quot;PPLA&quot;, &quot;countryCode&quot;: &quot;JP&quot; }\" length=\"1\"></candidate> <token id=\"t478\"> Kumamoto </token> <candidate id=\"c81\" index=479 type=\"location\" info=\"{ &quot;coordinates&quot;: &quot;51.51279;-0.09184&quot;, &quot;id&quot;: 2643741, &quot;featureClass&quot;: &quot;P&quot;, &quot;featureCode&quot;: &quot;PPLA3&quot;, &quot;countryCode&quot;: &quot;GB&quot; }\" length=\"1\"></candidate> <token id=\"t479\"> City </token> <token id=\"t480\"> opened </token> <token id=\"t481\"> , </token> <token id=\"t482\"> it </token> <token id=\"t483\"> has </token> <token id=\"t484\"> become </token> <token id=\"t485\"> a </token> <token id=\"t486\"> high </token> <token id=\"t487\"> alert </token> <token id=\"t488\"> in </token> <token id=\"t489\"> preparation </token> <token id=\"t490\"> for </token> <token id=\"t491\"> the </token> <token id=\"t492\"> occurrence </token> <token id=\"t493\"> of </token> <token id=\"t494\"> the </token> <token id=\"t495\"> prefecture </token> <token id=\"t496\"> . </token> <token id=\"t497\"> <br /> </token> <token id=\"t498\"> While </token> <token id=\"t499\"> the </token> <token id=\"t500\"> latest </token> <token id=\"t501\"> reports </token> <token id=\"t502\"> from </token> <candidate id=\"c82\" index=503 type=\"location\" info=\"{ &quot;coordinates&quot;: &quot;51.5;10.5&quot;, &quot;id&quot;: 2921044, &quot;featureClass&quot;: &quot;A&quot;, &quot;featureCode&quot;: &quot;PCLI&quot;, &quot;countryCode&quot;: &quot;DE&quot; }\" length=\"1\"></candidate> <token id=\"t503\"> Germany </token> <token id=\"t504\"> indicate </token> <token id=\"t505\"> a </token> <token id=\"t506\"> HP </token> <token id=\"t507\"> H5 </token> <token id=\"t508\"> virus </token> <token id=\"t509\"> -- </token> <token id=\"t510\"> and </token> <token id=\"t511\"> while </token> <token id=\"t512\"> H5N8 </token> <token id=\"t513\"> is </token> <token id=\"t514\"> high </token> <token id=\"t515\"> on </token> <token id=\"t516\"> the </token> <token id=\"t517\"> suspect </token> <token id=\"t518\"> list </token> <token id=\"t519\"> -- </token> <token id=\"t520\"> a </token> <token id=\"t521\"> final </token> <token id=\"t522\"> determination </token> <token id=\"t523\"> of </token> <token id=\"t524\"> the </token> <token id=\"t525\"> subtype </token> <token id=\"t526\"> has </token> <token id=\"t527\"> not </token> <token id=\"t528\"> been </token> <token id=\"t529\"> made </token> <token id=\"t530\"> . </token> <token id=\"t531\"> At </token> <token id=\"t532\"> least </token> <token id=\"t533\"> according </token> <token id=\"t534\"> to </token> <token id=\"t535\"> most </token> <token id=\"t536\"> media </token> <token id=\"t537\"> reports </token> <token id=\"t538\"> . </token> <token id=\"t539\"> <br /> </token> <token id=\"t540\"> Medical </token> <token id=\"t541\"> Journal </token> <token id=\"t542\"> online </token> <token id=\"t543\"> , </token> <candidate id=\"c83\" index=544 type=\"number\" info=\"null\" length=\"1\"></candidate> <candidate id=\"c84\" index=544 type=\"date\" info=\"2014-12-16\" length=\"1\"></candidate> <token id=\"t544\"> 16.12.2014 </token> <token id=\"t545\"> <br /> </token> <candidate id=\"c85\" index=546 type=\"location\" info=\"{ &quot;coordinates&quot;: &quot;52.83333;9.16667&quot;, &quot;id&quot;: 2862926, &quot;featureClass&quot;: &quot;A&quot;, &quot;featureCode&quot;: &quot;ADM1&quot;, &quot;countryCode&quot;: &quot;DE&quot; }\" length=\"2\"></candidate> <token id=\"t546\"> Lower </token> <candidate id=\"c86\" index=547 type=\"location\" info=\"{ &quot;coordinates&quot;: &quot;51.0;13.25&quot;, &quot;id&quot;: 2842566, &quot;featureClass&quot;: &quot;A&quot;, &quot;featureCode&quot;: &quot;ADM1&quot;, &quot;countryCode&quot;: &quot;DE&quot; }\" length=\"1\"></candidate> <token id=\"t547\"> Saxony </token> <token id=\"t548\"> <br /> </token> <token id=\"t549\"> On </token> <token id=\"t550\"> a </token> <token id=\"t551\"> poultry </token> <token id=\"t552\"> farm </token> <token id=\"t553\"> in </token> <candidate id=\"c87\" index=554 type=\"location\" info=\"{ &quot;coordinates&quot;: &quot;52.83333;9.16667&quot;, &quot;id&quot;: 2862926, &quot;featureClass&quot;: &quot;A&quot;, &quot;featureCode&quot;: &quot;ADM1&quot;, &quot;countryCode&quot;: &quot;DE&quot; }\" length=\"2\"></candidate> <token id=\"t554\"> Lower </token> <candidate id=\"c88\" index=555 type=\"location\" info=\"{ &quot;coordinates&quot;: &quot;51.0;13.25&quot;, &quot;id&quot;: 2842566, &quot;featureClass&quot;: &quot;A&quot;, &quot;featureCode&quot;: &quot;ADM1&quot;, &quot;countryCode&quot;: &quot;DE&quot; }\" length=\"1\"></candidate> <token id=\"t555\"> Saxony </token> <candidate id=\"c89\" index=556 type=\"location\" info=\"{ &quot;coordinates&quot;: &quot;52.90861;7.98639&quot;, &quot;id&quot;: 3221064, &quot;featureClass&quot;: &quot;A&quot;, &quot;featureCode&quot;: &quot;ADM3&quot;, &quot;countryCode&quot;: &quot;DE&quot; }\" length=\"1\"></candidate> <candidate id=\"c90\" index=556 type=\"location\" info=\"{ &quot;coordinates&quot;: &quot;52.84748;8.04625&quot;, &quot;id&quot;: 6557461, &quot;featureClass&quot;: &quot;A&quot;, &quot;featureCode&quot;: &quot;ADM4&quot;, &quot;countryCode&quot;: &quot;DE&quot; }\" length=\"1\"></candidate> <token id=\"t556\"> Cloppenburg </token> <token id=\"t557\"> the </token> <candidate id=\"c91\" index=558 type=\"host\" info=\"null\" length=\"1\"></candidate> <candidate id=\"c92\" index=558 type=\"disease\" info=\"null\" length=\"2\"></candidate> <token id=\"t558\"> bird </token> <token id=\"t559\"> flu </token> <token id=\"t560\"> virus </token> <token id=\"t561\"> has </token> <token id=\"t562\"> been </token> <token id=\"t563\"> detected </token> <token id=\"t564\"> . </token> <token id=\"t565\"> Whether </token> <token id=\"t566\"> it </token> <token id=\"t567\"> is </token> <token id=\"t568\"> the </token> <token id=\"t569\"> Asian </token> <token id=\"t570\"> dating </token> <token id=\"t571\"> , </token> <token id=\"t572\"> dangerous </token> <token id=\"t573\"> pathogens </token> <token id=\"t574\"> H5N8 </token> <token id=\"t575\"> , </token> <token id=\"t576\"> should </token> <token id=\"t577\"> further </token> <token id=\"t578\"> tests </token> <token id=\"t579\"> show </token> <token id=\"t580\"> during </token> <token id=\"t581\"> the </token> <token id=\"t582\"> day </token> <token id=\"t583\"> . </token> <token id=\"t584\"> <br /> </token> <token id=\"t585\"> CLOPPENBURG </token> <token id=\"t586\"> / </token> <token id=\"t587\"> HANNOVER </token> <token id=\"t588\"> . </token> <token id=\"t589\"> After </token> <token id=\"t590\"> the </token> <token id=\"t591\"> detection </token> <token id=\"t592\"> of </token> <candidate id=\"c93\" index=593 type=\"disease\" info=\"null\" length=\"2\"></candidate> <token id=\"t593\"> avian </token> <token id=\"t594\"> influenza </token> <token id=\"t595\"> virus </token> <token id=\"t596\"> in </token> <candidate id=\"c94\" index=597 type=\"location\" info=\"{ &quot;coordinates&quot;: &quot;52.83333;9.16667&quot;, &quot;id&quot;: 2862926, &quot;featureClass&quot;: &quot;A&quot;, &quot;featureCode&quot;: &quot;ADM1&quot;, &quot;countryCode&quot;: &quot;DE&quot; }\" length=\"2\"></candidate> <token id=\"t597\"> Lower </token> <candidate id=\"c95\" index=598 type=\"location\" info=\"{ &quot;coordinates&quot;: &quot;51.0;13.25&quot;, &quot;id&quot;: 2842566, &quot;featureClass&quot;: &quot;A&quot;, &quot;featureCode&quot;: &quot;ADM1&quot;, &quot;countryCode&quot;: &quot;DE&quot; }\" length=\"1\"></candidate> <token id=\"t598\"> Saxony </token> <token id=\"t599\"> further </token> <token id=\"t600\"> study </token> <token id=\"t601\"> results </token> <token id=\"t602\"> are </token> <token id=\"t603\"> expected </token> <candidate id=\"c96\" index=604 type=\"date\" info=\"2014-12-16\" length=\"2\"></candidate> <token id=\"t604\"> this </token> <token id=\"t605\"> Tuesday </token> <token id=\"t606\"> . </token> <token id=\"t607\"> <br /> </token> <token id=\"t608\"> Specialists </token> <token id=\"t609\"> of </token> <token id=\"t610\"> the </token> <token id=\"t611\"> Friedrich-Loeffler-Institut </token> <token id=\"t612\"> Riems </token> <token id=\"t613\"> to </token> <token id=\"t614\"> determine </token> <token id=\"t615\"> which </token> <token id=\"t616\"> virus </token> <token id=\"t617\"> subtypes </token> <token id=\"t618\"> are </token> <token id=\"t619\"> involved </token> <token id=\"t620\"> and </token> <token id=\"t621\"> how </token> <token id=\"t622\"> dangerous </token> <token id=\"t623\"> it </token> <token id=\"t624\"> is </token> <token id=\"t625\"> . </token> <token id=\"t626\"> <br /> </token> <token id=\"t627\"> The </token> <token id=\"t628\"> disease </token> <token id=\"t629\"> had </token> <token id=\"t630\"> occurred </token> <token id=\"t631\"> on </token> <candidate id=\"c97\" index=632 type=\"date\" info=\"2014-12-15\" length=\"1\"></candidate> <token id=\"t632\"> Monday </token> <token id=\"t633\"> on </token> <token id=\"t634\"> a </token> <token id=\"t635\"> turkey </token> <token id=\"t636\"> farm </token> <token id=\"t637\"> in </token> <candidate id=\"c98\" index=638 type=\"location\" info=\"{ &quot;coordinates&quot;: &quot;52.90861;7.98639&quot;, &quot;id&quot;: 3221064, &quot;featureClass&quot;: &quot;A&quot;, &quot;featureCode&quot;: &quot;ADM3&quot;, &quot;countryCode&quot;: &quot;DE&quot; }\" length=\"1\"></candidate> <candidate id=\"c99\" index=638 type=\"location\" info=\"{ &quot;coordinates&quot;: &quot;52.84748;8.04625&quot;, &quot;id&quot;: 6557461, &quot;featureClass&quot;: &quot;A&quot;, &quot;featureCode&quot;: &quot;ADM4&quot;, &quot;countryCode&quot;: &quot;DE&quot; }\" length=\"1\"></candidate> <token id=\"t638\"> Cloppenburg </token> <token id=\"t639\"> . </token> <token id=\"t640\"> Almost </token> <candidate id=\"c100\" index=641 type=\"number\" info=\"null\" length=\"1\"></candidate> <token id=\"t641\"> 20,000 </token> <token id=\"t642\"> animals </token> <token id=\"t643\"> on </token> <token id=\"t644\"> the </token> <token id=\"t645\"> farm </token> <candidate id=\"c101\" index=646 type=\"date\" info=\"PRESENT_REF\" length=\"1\"></candidate> <token id=\"t646\"> now </token> <token id=\"t647\"> have </token> <token id=\"t648\"> to </token> <token id=\"t649\"> be </token> <token id=\"t650\"> killed </token> <token id=\"t651\"> . </token> <token id=\"t652\"> <br /> </token> <token id=\"t653\"> Whether </token> <token id=\"t654\"> it </token> <token id=\"t655\"> 's </token> <token id=\"t656\"> the </token> <token id=\"t657\"> dangerous </token> <token id=\"t658\"> H5N8 </token> <candidate id=\"c102\" index=659 type=\"host\" info=\"null\" length=\"1\"></candidate> <candidate id=\"c103\" index=659 type=\"disease\" info=\"null\" length=\"2\"></candidate> <token id=\"t659\"> bird </token> <token id=\"t660\"> flu </token> <token id=\"t661\"> as </token> <candidate id=\"c104\" index=662 type=\"date\" info=\"PAST_REF\" length=\"1\"></candidate> <token id=\"t662\"> recently </token> <token id=\"t663\"> is </token> <token id=\"t664\"> in </token> <candidate id=\"c105\" index=665 type=\"location\" info=\"{ &quot;coordinates&quot;: &quot;53.83333;12.5&quot;, &quot;id&quot;: 2872567, &quot;featureClass&quot;: &quot;A&quot;, &quot;featureCode&quot;: &quot;ADM1&quot;, &quot;countryCode&quot;: &quot;DE&quot; }\" length=\"1\"></candidate> <token id=\"t665\"> Mecklenburg-Vorpommern </token> <token id=\"t666\"> , </token> <candidate id=\"c106\" index=667 type=\"date\" info=\"PRESENT_REF\" length=\"1\"></candidate> <token id=\"t667\"> now </token> <token id=\"t668\"> have </token> <token id=\"t669\"> to </token> <token id=\"t670\"> show </token> <token id=\"t671\"> the </token> <token id=\"t672\"> test </token> <token id=\"t673\"> results </token> <token id=\"t674\"> . </token> <token id=\"t675\"> <br /> </token> <token id=\"t676\"> Alone </token> <token id=\"t677\"> in </token> <candidate id=\"c107\" index=678 type=\"location\" info=\"{ &quot;coordinates&quot;: &quot;52.90861;7.98639&quot;, &quot;id&quot;: 3221064, &quot;featureClass&quot;: &quot;A&quot;, &quot;featureCode&quot;: &quot;ADM3&quot;, &quot;countryCode&quot;: &quot;DE&quot; }\" length=\"1\"></candidate> <candidate id=\"c108\" index=678 type=\"location\" info=\"{ &quot;coordinates&quot;: &quot;52.84748;8.04625&quot;, &quot;id&quot;: 6557461, &quot;featureClass&quot;: &quot;A&quot;, &quot;featureCode&quot;: &quot;ADM4&quot;, &quot;countryCode&quot;: &quot;DE&quot; }\" length=\"1\"></candidate> <token id=\"t678\"> Cloppenburg </token> <token id=\"t679\"> nearly </token> <candidate id=\"c109\" index=680 type=\"number\" info=\"null\" length=\"1\"></candidate> <token id=\"t680\"> 13.5 </token> <candidate id=\"c110\" index=681 type=\"number\" info=\"null\" length=\"1\"></candidate> <token id=\"t681\"> million </token> <token id=\"t682\"> turkeys </token> <token id=\"t683\"> and </token> <token id=\"t684\"> chickens </token> <token id=\"t685\"> are </token> <token id=\"t686\"> kept </token> <token id=\"t687\"> . </token> <candidate id=\"c111\" index=688 type=\"location\" info=\"{ &quot;coordinates&quot;: &quot;52.83333;9.16667&quot;, &quot;id&quot;: 2862926, &quot;featureClass&quot;: &quot;A&quot;, &quot;featureCode&quot;: &quot;ADM1&quot;, &quot;countryCode&quot;: &quot;DE&quot; }\" length=\"2\"></candidate> <token id=\"t688\"> Lower </token> <candidate id=\"c112\" index=689 type=\"location\" info=\"{ &quot;coordinates&quot;: &quot;51.0;13.25&quot;, &quot;id&quot;: 2842566, &quot;featureClass&quot;: &quot;A&quot;, &quot;featureCode&quot;: &quot;ADM1&quot;, &quot;countryCode&quot;: &quot;DE&quot; }\" length=\"1\"></candidate> <token id=\"t689\"> Saxony </token> <token id=\"t690\"> is </token> <token id=\"t691\"> around </token> <candidate id=\"c113\" index=692 type=\"number\" info=\"null\" length=\"1\"></candidate> <token id=\"t692\"> 100 </token> <candidate id=\"c114\" index=693 type=\"number\" info=\"null\" length=\"1\"></candidate> <token id=\"t693\"> million </token> <token id=\"t694\"> poultry </token> <token id=\"t695\"> poultry </token> <token id=\"t696\"> producer </token> <token id=\"t697\"> in </token> <candidate id=\"c115\" index=698 type=\"location\" info=\"{ &quot;coordinates&quot;: &quot;51.5;10.5&quot;, &quot;id&quot;: 2921044, &quot;featureClass&quot;: &quot;A&quot;, &quot;featureCode&quot;: &quot;PCLI&quot;, &quot;countryCode&quot;: &quot;DE&quot; }\" length=\"1\"></candidate> <token id=\"t698\"> Germany </token> <token id=\"t699\"> is </token> <token id=\"t700\"> the </token> <token id=\"t701\"> most </token> <token id=\"t702\"> important </token> <token id=\"t703\"> . </token> <token id=\"t704\"> <br /> </token> <token id=\"t705\"> ( </token> <token id=\"t706\"> Continue </token> <token id=\"t707\"> ... </token> <token id=\"t708\"> ) </token> <token id=\"t709\"> <br /> </token> <token id=\"t710\"> Meanwhile </token> <token id=\"t711\"> , </token> <token id=\"t712\"> in </token> <candidate id=\"c116\" index=713 type=\"location\" info=\"{ &quot;coordinates&quot;: &quot;36.5;127.75&quot;, &quot;id&quot;: 1835841, &quot;featureClass&quot;: &quot;A&quot;, &quot;featureCode&quot;: &quot;PCLI&quot;, &quot;countryCode&quot;: &quot;KR&quot; }\" length=\"2\"></candidate> <token id=\"t713\"> South </token> <token id=\"t714\"> Korea </token> <token id=\"t715\"> , </token> <token id=\"t716\"> while </token> <token id=\"t717\"> we </token> <token id=\"t718\"> are </token> <token id=\"t719\"> n't </token> <token id=\"t720\"> seeing </token> <token id=\"t721\"> much </token> <token id=\"t722\"> media </token> <token id=\"t723\"> coverage </token> <token id=\"t724\"> ( </token> <token id=\"t725\"> and </token> <token id=\"t726\"> what </token> <token id=\"t727\"> is </token> <token id=\"t728\"> available </token> <token id=\"t729\"> does </token> <token id=\"t730\"> n't </token> <token id=\"t731\"> translate </token> <token id=\"t732\"> particularly </token> <token id=\"t733\"> well </token> <token id=\"t734\"> ) </token> <token id=\"t735\"> , </token> <token id=\"t736\"> they </token> <token id=\"t737\"> are </token> <token id=\"t738\"> obviously </token> <token id=\"t739\"> continuing </token> <token id=\"t740\"> to </token> <token id=\"t741\"> see </token> <token id=\"t742\"> scattered </token> <token id=\"t743\"> outbreaks </token> <token id=\"t744\"> of </token> <token id=\"t745\"> H5N8 </token> <token id=\"t746\"> on </token> <token id=\"t747\"> poultry </token> <token id=\"t748\"> farms </token> <token id=\"t749\"> , </token> <token id=\"t750\"> presumably </token> <token id=\"t751\"> carried </token> <token id=\"t752\"> by </token> <token id=\"t753\"> migratory </token> <candidate id=\"c117\" index=754 type=\"host\" info=\"null\" length=\"1\"></candidate> <token id=\"t754\"> birds </token> <token id=\"t755\"> . </token> <token id=\"t756\"> <br /> </token> <candidate id=\"c118\" index=757 type=\"date\" info=\"2014-12-15\" length=\"1\"></candidate> <token id=\"t757\"> Yesterday </token> <token id=\"t758\"> it </token> <token id=\"t759\"> was </token> <token id=\"t760\"> announced </token> <token id=\"t761\"> that </token> <token id=\"t762\"> the </token> <token id=\"t763\"> zoo </token> <token id=\"t764\"> at </token> <candidate id=\"c119\" index=765 type=\"location\" info=\"{ &quot;coordinates&quot;: &quot;35.53722;129.31667&quot;, &quot;id&quot;: 1833747, &quot;featureClass&quot;: &quot;P&quot;, &quot;featureCode&quot;: &quot;PPLA&quot;, &quot;countryCode&quot;: &quot;KR&quot; }\" length=\"1\"></candidate> <candidate id=\"c120\" index=765 type=\"location\" info=\"{ &quot;coordinates&quot;: &quot;35.56667;129.26667&quot;, &quot;id&quot;: 1833742, &quot;featureClass&quot;: &quot;A&quot;, &quot;featureCode&quot;: &quot;ADM1&quot;, &quot;countryCode&quot;: &quot;KR&quot; }\" length=\"1\"></candidate> <token id=\"t765\"> Ulsan </token> <candidate id=\"c121\" index=766 type=\"location\" info=\"{ &quot;coordinates&quot;: &quot;38.98174;-109.56971&quot;, &quot;id&quot;: 5539784, &quot;featureClass&quot;: &quot;A&quot;, &quot;featureCode&quot;: &quot;ADM2&quot;, &quot;countryCode&quot;: &quot;US&quot; }\" length=\"1\"></candidate> <candidate id=\"c122\" index=766 type=\"location\" info=\"{ &quot;coordinates&quot;: &quot;40.10261;-106.11836&quot;, &quot;id&quot;: 5577529, &quot;featureClass&quot;: &quot;A&quot;, &quot;featureCode&quot;: &quot;ADM2&quot;, &quot;countryCode&quot;: &quot;US&quot; }\" length=\"1\"></candidate> <candidate id=\"c123\" index=766 type=\"location\" info=\"{ &quot;coordinates&quot;: &quot;48.38556;5.48611&quot;, &quot;id&quot;: 6454833, &quot;featureClass&quot;: &quot;A&quot;, &quot;featureCode&quot;: &quot;ADM4&quot;, &quot;countryCode&quot;: &quot;FR&quot; }\" length=\"1\"></candidate> <token id=\"t766\"> Grand </token> <candidate id=\"c124\" index=767 type=\"location\" info=\"{ &quot;coordinates&quot;: &quot;39.1193;-105.71717&quot;, &quot;id&quot;: 5433959, &quot;featureClass&quot;: &quot;A&quot;, &quot;featureCode&quot;: &quot;ADM2&quot;, &quot;countryCode&quot;: &quot;US&quot; }\" length=\"1\"></candidate> <candidate id=\"c125\" index=767 type=\"location\" info=\"{ &quot;coordinates&quot;: &quot;39.77363;-87.20636&quot;, &quot;id&quot;: 4262785, &quot;featureClass&quot;: &quot;A&quot;, &quot;featureCode&quot;: &quot;ADM2&quot;, &quot;countryCode&quot;: &quot;US&quot; }\" length=\"1\"></candidate> <candidate id=\"c126\" index=767 type=\"location\" info=\"{ &quot;coordinates&quot;: &quot;50.71671;-100.51755&quot;, &quot;id&quot;: 6098381, &quot;featureClass&quot;: &quot;A&quot;, &quot;featureCode&quot;: &quot;ADMD&quot;, &quot;countryCode&quot;: &quot;CA&quot; }\" length=\"1\"></candidate> <candidate id=\"c127\" index=767 type=\"location\" info=\"{ &quot;coordinates&quot;: &quot;44.52057;-109.58853&quot;, &quot;id&quot;: 5834587, &quot;featureClass&quot;: &quot;A&quot;, &quot;featureCode&quot;: &quot;ADM2&quot;, &quot;countryCode&quot;: &quot;US&quot; }\" length=\"1\"></candidate> <candidate id=\"c128\" index=767 type=\"location\" info=\"{ &quot;coordinates&quot;: &quot;45.48834;-110.52632&quot;, &quot;id&quot;: 5670652, &quot;featureClass&quot;: &quot;A&quot;, &quot;featureCode&quot;: &quot;ADM2&quot;, &quot;countryCode&quot;: &quot;US&quot; }\" length=\"1\"></candidate> <candidate id=\"c129\" index=767 type=\"location\" info=\"{ &quot;coordinates&quot;: &quot;51.75421;-3.38736&quot;, &quot;id&quot;: 7296582, &quot;featureClass&quot;: &quot;A&quot;, &quot;featureCode&quot;: &quot;ADM3&quot;, &quot;countryCode&quot;: &quot;GB&quot; }\" length=\"1\"></candidate> <token id=\"t767\"> Park </token> <token id=\"t768\"> would </token> <token id=\"t769\"> be </token> <token id=\"t770\"> closed </token> <token id=\"t771\"> over </token> <token id=\"t772\"> AI </token> <token id=\"t773\"> fears </token> <token id=\"t774\"> . </token> <token id=\"t775\"> <br /> </token> <candidate id=\"c130\" index=776 type=\"location\" info=\"{ &quot;coordinates&quot;: &quot;35.53722;129.31667&quot;, &quot;id&quot;: 1833747, &quot;featureClass&quot;: &quot;P&quot;, &quot;featureCode&quot;: &quot;PPLA&quot;, &quot;countryCode&quot;: &quot;KR&quot; }\" length=\"1\"></candidate> <candidate id=\"c131\" index=776 type=\"location\" info=\"{ &quot;coordinates&quot;: &quot;35.56667;129.26667&quot;, &quot;id&quot;: 1833742, &quot;featureClass&quot;: &quot;A&quot;, &quot;featureCode&quot;: &quot;ADM1&quot;, &quot;countryCode&quot;: &quot;KR&quot; }\" length=\"1\"></candidate> <token id=\"t776\"> Ulsan </token> <candidate id=\"c132\" index=777 type=\"location\" info=\"{ &quot;coordinates&quot;: &quot;38.98174;-109.56971&quot;, &quot;id&quot;: 5539784, &quot;featureClass&quot;: &quot;A&quot;, &quot;featureCode&quot;: &quot;ADM2&quot;, &quot;countryCode&quot;: &quot;US&quot; }\" length=\"1\"></candidate> <candidate id=\"c133\" index=777 type=\"location\" info=\"{ &quot;coordinates&quot;: &quot;40.10261;-106.11836&quot;, &quot;id&quot;: 5577529, &quot;featureClass&quot;: &quot;A&quot;, &quot;featureCode&quot;: &quot;ADM2&quot;, &quot;countryCode&quot;: &quot;US&quot; }\" length=\"1\"></candidate> <candidate id=\"c134\" index=777 type=\"location\" info=\"{ &quot;coordinates&quot;: &quot;48.38556;5.48611&quot;, &quot;id&quot;: 6454833, &quot;featureClass&quot;: &quot;A&quot;, &quot;featureCode&quot;: &quot;ADM4&quot;, &quot;countryCode&quot;: &quot;FR&quot; }\" length=\"1\"></candidate> <token id=\"t777\"> Grand </token> <candidate id=\"c135\" index=778 type=\"location\" info=\"{ &quot;coordinates&quot;: &quot;39.1193;-105.71717&quot;, &quot;id&quot;: 5433959, &quot;featureClass&quot;: &quot;A&quot;, &quot;featureCode&quot;: &quot;ADM2&quot;, &quot;countryCode&quot;: &quot;US&quot; }\" length=\"1\"></candidate> <candidate id=\"c136\" index=778 type=\"location\" info=\"{ &quot;coordinates&quot;: &quot;39.77363;-87.20636&quot;, &quot;id&quot;: 4262785, &quot;featureClass&quot;: &quot;A&quot;, &quot;featureCode&quot;: &quot;ADM2&quot;, &quot;countryCode&quot;: &quot;US&quot; }\" length=\"1\"></candidate> <candidate id=\"c137\" index=778 type=\"location\" info=\"{ &quot;coordinates&quot;: &quot;50.71671;-100.51755&quot;, &quot;id&quot;: 6098381, &quot;featureClass&quot;: &quot;A&quot;, &quot;featureCode&quot;: &quot;ADMD&quot;, &quot;countryCode&quot;: &quot;CA&quot; }\" length=\"1\"></candidate> <candidate id=\"c138\" index=778 type=\"location\" info=\"{ &quot;coordinates&quot;: &quot;44.52057;-109.58853&quot;, &quot;id&quot;: 5834587, &quot;featureClass&quot;: &quot;A&quot;, &quot;featureCode&quot;: &quot;ADM2&quot;, &quot;countryCode&quot;: &quot;US&quot; }\" length=\"1\"></candidate> <candidate id=\"c139\" index=778 type=\"location\" info=\"{ &quot;coordinates&quot;: &quot;45.48834;-110.52632&quot;, &quot;id&quot;: 5670652, &quot;featureClass&quot;: &quot;A&quot;, &quot;featureCode&quot;: &quot;ADM2&quot;, &quot;countryCode&quot;: &quot;US&quot; }\" length=\"1\"></candidate> <candidate id=\"c140\" index=778 type=\"location\" info=\"{ &quot;coordinates&quot;: &quot;51.75421;-3.38736&quot;, &quot;id&quot;: 7296582, &quot;featureClass&quot;: &quot;A&quot;, &quot;featureCode&quot;: &quot;ADM3&quot;, &quot;countryCode&quot;: &quot;GB&quot; }\" length=\"1\"></candidate> <token id=\"t778\"> Park </token> <token id=\"t779\"> ` </token> <token id=\"t780\"> AI </token> <token id=\"t781\"> precaution </token> <token id=\"t782\"> , </token> <token id=\"t783\"> zoo </token> <token id=\"t784\"> temporarily </token> <token id=\"t785\"> closed </token> <token id=\"t786\"> <br /> </token> <token id=\"t787\"> ( </token> <candidate id=\"c141\" index=788 type=\"location\" info=\"{ &quot;coordinates&quot;: &quot;35.53722;129.31667&quot;, &quot;id&quot;: 1833747, &quot;featureClass&quot;: &quot;P&quot;, &quot;featureCode&quot;: &quot;PPLA&quot;, &quot;countryCode&quot;: &quot;KR&quot; }\" length=\"1\"></candidate> <candidate id=\"c142\" index=788 type=\"location\" info=\"{ &quot;coordinates&quot;: &quot;35.56667;129.26667&quot;, &quot;id&quot;: 1833742, &quot;featureClass&quot;: &quot;A&quot;, &quot;featureCode&quot;: &quot;ADM1&quot;, &quot;countryCode&quot;: &quot;KR&quot; }\" length=\"1\"></candidate> <token id=\"t788\"> Ulsan </token> <token id=\"t789\"> ACN </token> <candidate id=\"c143\" index=790 type=\"number\" info=\"null\" length=\"1\"></candidate> <token id=\"t790\"> 1 </token> <token id=\"t791\"> ) </token> <token id=\"t792\"> gimgyusin </token> <token id=\"t793\"> reporter </token> <token id=\"t794\"> | </token> <token id=\"t795\"> 16/12/201410 </token> <token id=\"t796\"> :27:07 </token> <token id=\"t797\"> send </token> <token id=\"t798\"> an </token> <token id=\"t799\"> investigative </token> <token id=\"t800\"> <br /> </token> <token id=\"t801\"> Due </token> <token id=\"t802\"> to </token> <token id=\"t803\"> the </token> <candidate id=\"c144\" index=804 type=\"disease\" info=\"null\" length=\"4\"></candidate> <token id=\"t804\"> highly </token> <token id=\"t805\"> pathogenic </token> <candidate id=\"c145\" index=806 type=\"disease\" info=\"null\" length=\"2\"></candidate> <token id=\"t806\"> avian </token> <token id=\"t807\"> influenza </token> <token id=\"t808\"> ( </token> <token id=\"t809\"> AI </token> <token id=\"t810\"> ) </token> <token id=\"t811\"> occurred </token> <token id=\"t812\"> in </token> <token id=\"t813\"> the </token> <token id=\"t814\"> production </token> <token id=\"t815\"> of </token> <candidate id=\"c146\" index=816 type=\"location\" info=\"{ &quot;coordinates&quot;: &quot;35.53722;129.31667&quot;, &quot;id&quot;: 1833747, &quot;featureClass&quot;: &quot;P&quot;, &quot;featureCode&quot;: &quot;PPLA&quot;, &quot;countryCode&quot;: &quot;KR&quot; }\" length=\"1\"></candidate> <candidate id=\"c147\" index=816 type=\"location\" info=\"{ &quot;coordinates&quot;: &quot;35.56667;129.26667&quot;, &quot;id&quot;: 1833742, &quot;featureClass&quot;: &quot;A&quot;, &quot;featureCode&quot;: &quot;ADM1&quot;, &quot;countryCode&quot;: &quot;KR&quot; }\" length=\"1\"></candidate> <token id=\"t816\"> Ulsan </token> <candidate id=\"c148\" index=817 type=\"location\" info=\"{ &quot;coordinates&quot;: &quot;38.98174;-109.56971&quot;, &quot;id&quot;: 5539784, &quot;featureClass&quot;: &quot;A&quot;, &quot;featureCode&quot;: &quot;ADM2&quot;, &quot;countryCode&quot;: &quot;US&quot; }\" length=\"1\"></candidate> <candidate id=\"c149\" index=817 type=\"location\" info=\"{ &quot;coordinates&quot;: &quot;40.10261;-106.11836&quot;, &quot;id&quot;: 5577529, &quot;featureClass&quot;: &quot;A&quot;, &quot;featureCode&quot;: &quot;ADM2&quot;, &quot;countryCode&quot;: &quot;US&quot; }\" length=\"1\"></candidate> <candidate id=\"c150\" index=817 type=\"location\" info=\"{ &quot;coordinates&quot;: &quot;48.38556;5.48611&quot;, &quot;id&quot;: 6454833, &quot;featureClass&quot;: &quot;A&quot;, &quot;featureCode&quot;: &quot;ADM4&quot;, &quot;countryCode&quot;: &quot;FR&quot; }\" length=\"1\"></candidate> <token id=\"t817\"> Grand </token> <candidate id=\"c151\" index=818 type=\"location\" info=\"{ &quot;coordinates&quot;: &quot;39.1193;-105.71717&quot;, &quot;id&quot;: 5433959, &quot;featureClass&quot;: &quot;A&quot;, &quot;featureCode&quot;: &quot;ADM2&quot;, &quot;countryCode&quot;: &quot;US&quot; }\" length=\"1\"></candidate> <candidate id=\"c152\" index=818 type=\"location\" info=\"{ &quot;coordinates&quot;: &quot;39.77363;-87.20636&quot;, &quot;id&quot;: 4262785, &quot;featureClass&quot;: &quot;A&quot;, &quot;featureCode&quot;: &quot;ADM2&quot;, &quot;countryCode&quot;: &quot;US&quot; }\" length=\"1\"></candidate> <candidate id=\"c153\" index=818 type=\"location\" info=\"{ &quot;coordinates&quot;: &quot;50.71671;-100.51755&quot;, &quot;id&quot;: 6098381, &quot;featureClass&quot;: &quot;A&quot;, &quot;featureCode&quot;: &quot;ADMD&quot;, &quot;countryCode&quot;: &quot;CA&quot; }\" length=\"1\"></candidate> <candidate id=\"c154\" index=818 type=\"location\" info=\"{ &quot;coordinates&quot;: &quot;44.52057;-109.58853&quot;, &quot;id&quot;: 5834587, &quot;featureClass&quot;: &quot;A&quot;, &quot;featureCode&quot;: &quot;ADM2&quot;, &quot;countryCode&quot;: &quot;US&quot; }\" length=\"1\"></candidate> <candidate id=\"c155\" index=818 type=\"location\" info=\"{ &quot;coordinates&quot;: &quot;45.48834;-110.52632&quot;, &quot;id&quot;: 5670652, &quot;featureClass&quot;: &quot;A&quot;, &quot;featureCode&quot;: &quot;ADM2&quot;, &quot;countryCode&quot;: &quot;US&quot; }\" length=\"1\"></candidate> <candidate id=\"c156\" index=818 type=\"location\" info=\"{ &quot;coordinates&quot;: &quot;51.75421;-3.38736&quot;, &quot;id&quot;: 7296582, &quot;featureClass&quot;: &quot;A&quot;, &quot;featureCode&quot;: &quot;ADM3&quot;, &quot;countryCode&quot;: &quot;GB&quot; }\" length=\"1\"></candidate> <token id=\"t818\"> Park </token> <token id=\"t819\"> Zoo </token> <token id=\"t820\"> is </token> <token id=\"t821\"> temporarily </token> <token id=\"t822\"> closed </token> <token id=\"t823\"> . </token> <token id=\"t824\"> <br /> </token> <token id=\"t825\"> According </token> <token id=\"t826\"> to </token> <candidate id=\"c157\" index=827 type=\"location\" info=\"{ &quot;coordinates&quot;: &quot;35.53722;129.31667&quot;, &quot;id&quot;: 1833747, &quot;featureClass&quot;: &quot;P&quot;, &quot;featureCode&quot;: &quot;PPLA&quot;, &quot;countryCode&quot;: &quot;KR&quot; }\" length=\"1\"></candidate> <candidate id=\"c158\" index=827 type=\"location\" info=\"{ &quot;coordinates&quot;: &quot;35.56667;129.26667&quot;, &quot;id&quot;: 1833742, &quot;featureClass&quot;: &quot;A&quot;, &quot;featureCode&quot;: &quot;ADM1&quot;, &quot;countryCode&quot;: &quot;KR&quot; }\" length=\"1\"></candidate> <token id=\"t827\"> Ulsan </token> <candidate id=\"c159\" index=828 type=\"location\" info=\"{ &quot;coordinates&quot;: &quot;51.51279;-0.09184&quot;, &quot;id&quot;: 2643741, &quot;featureClass&quot;: &quot;P&quot;, &quot;featureCode&quot;: &quot;PPLA3&quot;, &quot;countryCode&quot;: &quot;GB&quot; }\" length=\"1\"></candidate> <token id=\"t828\"> City </token> <token id=\"t829\"> Facilities </token> <token id=\"t830\"> Management </token> <token id=\"t831\"> Corporation </token> <candidate id=\"c160\" index=832 type=\"number\" info=\"null\" length=\"1\"></candidate> <token id=\"t832\"> 16 </token> <token id=\"t833\"> days </token> <token id=\"t834\"> from </token> <token id=\"t835\"> the </token> <token id=\"t836\"> day </token> <token id=\"t837\"> to </token> <token id=\"t838\"> prevent </token> <token id=\"t839\"> the </token> <token id=\"t840\"> entry </token> <token id=\"t841\"> of </token> <candidate id=\"c161\" index=842 type=\"host\" info=\"null\" length=\"1\"></candidate> <candidate id=\"c162\" index=842 type=\"disease\" info=\"null\" length=\"2\"></candidate> <token id=\"t842\"> bird </token> <token id=\"t843\"> flu </token> <candidate id=\"c163\" index=844 type=\"host\" info=\"null\" length=\"1\"></candidate> <candidate id=\"c164\" index=844 type=\"disease\" info=\"null\" length=\"2\"></candidate> <token id=\"t844\"> bird </token> <token id=\"t845\"> flu </token> <token id=\"t846\"> has </token> <token id=\"t847\"> decided </token> <token id=\"t848\"> to </token> <token id=\"t849\"> temporarily </token> <token id=\"t850\"> calm </token> <token id=\"t851\"> closed </token> <token id=\"t852\"> to </token> <token id=\"t853\"> the </token> <token id=\"t854\"> point </token> <token id=\"t855\"> . </token> <candidate id=\"c165\" index=856 type=\"location\" info=\"{ &quot;coordinates&quot;: &quot;49.74917;4.60889&quot;, &quot;id&quot;: 6453601, &quot;featureClass&quot;: &quot;A&quot;, &quot;featureCode&quot;: &quot;ADM4&quot;, &quot;countryCode&quot;: &quot;FR&quot; }\" length=\"1\"></candidate> <token id=\"t856\"> This </token> <token id=\"t857\"> complex </token> <token id=\"t858\"> is </token> <token id=\"t859\"> that </token> <candidate id=\"c166\" index=860 type=\"disease\" info=\"null\" length=\"2\"></candidate> <token id=\"t860\"> avian </token> <token id=\"t861\"> influenza </token> <token id=\"t862\"> region </token> <token id=\"t863\"> 're </token> <token id=\"t864\"> about </token> <token id=\"t865\"> 17km </token> <token id=\"t866\"> away </token> <token id=\"t867\"> from </token> <token id=\"t868\"> the </token> <candidate id=\"c167\" index=869 type=\"location\" info=\"{ &quot;coordinates&quot;: &quot;35.53722;129.31667&quot;, &quot;id&quot;: 1833747, &quot;featureClass&quot;: &quot;P&quot;, &quot;featureCode&quot;: &quot;PPLA&quot;, &quot;countryCode&quot;: &quot;KR&quot; }\" length=\"1\"></candidate> <candidate id=\"c168\" index=869 type=\"location\" info=\"{ &quot;coordinates&quot;: &quot;35.56667;129.26667&quot;, &quot;id&quot;: 1833742, &quot;featureClass&quot;: &quot;A&quot;, &quot;featureCode&quot;: &quot;ADM1&quot;, &quot;countryCode&quot;: &quot;KR&quot; }\" length=\"1\"></candidate> <token id=\"t869\"> Ulsan </token> <candidate id=\"c169\" index=870 type=\"location\" info=\"{ &quot;coordinates&quot;: &quot;38.98174;-109.56971&quot;, &quot;id&quot;: 5539784, &quot;featureClass&quot;: &quot;A&quot;, &quot;featureCode&quot;: &quot;ADM2&quot;, &quot;countryCode&quot;: &quot;US&quot; }\" length=\"1\"></candidate> <candidate id=\"c170\" index=870 type=\"location\" info=\"{ &quot;coordinates&quot;: &quot;40.10261;-106.11836&quot;, &quot;id&quot;: 5577529, &quot;featureClass&quot;: &quot;A&quot;, &quot;featureCode&quot;: &quot;ADM2&quot;, &quot;countryCode&quot;: &quot;US&quot; }\" length=\"1\"></candidate> <candidate id=\"c171\" index=870 type=\"location\" info=\"{ &quot;coordinates&quot;: &quot;48.38556;5.48611&quot;, &quot;id&quot;: 6454833, &quot;featureClass&quot;: &quot;A&quot;, &quot;featureCode&quot;: &quot;ADM4&quot;, &quot;countryCode&quot;: &quot;FR&quot; }\" length=\"1\"></candidate> <token id=\"t870\"> Grand </token> <candidate id=\"c172\" index=871 type=\"location\" info=\"{ &quot;coordinates&quot;: &quot;39.1193;-105.71717&quot;, &quot;id&quot;: 5433959, &quot;featureClass&quot;: &quot;A&quot;, &quot;featureCode&quot;: &quot;ADM2&quot;, &quot;countryCode&quot;: &quot;US&quot; }\" length=\"1\"></candidate> <candidate id=\"c173\" index=871 type=\"location\" info=\"{ &quot;coordinates&quot;: &quot;39.77363;-87.20636&quot;, &quot;id&quot;: 4262785, &quot;featureClass&quot;: &quot;A&quot;, &quot;featureCode&quot;: &quot;ADM2&quot;, &quot;countryCode&quot;: &quot;US&quot; }\" length=\"1\"></candidate> <candidate id=\"c174\" index=871 type=\"location\" info=\"{ &quot;coordinates&quot;: &quot;50.71671;-100.51755&quot;, &quot;id&quot;: 6098381, &quot;featureClass&quot;: &quot;A&quot;, &quot;featureCode&quot;: &quot;ADMD&quot;, &quot;countryCode&quot;: &quot;CA&quot; }\" length=\"1\"></candidate> <candidate id=\"c175\" index=871 type=\"location\" info=\"{ &quot;coordinates&quot;: &quot;44.52057;-109.58853&quot;, &quot;id&quot;: 5834587, &quot;featureClass&quot;: &quot;A&quot;, &quot;featureCode&quot;: &quot;ADM2&quot;, &quot;countryCode&quot;: &quot;US&quot; }\" length=\"1\"></candidate> <candidate id=\"c176\" index=871 type=\"location\" info=\"{ &quot;coordinates&quot;: &quot;45.48834;-110.52632&quot;, &quot;id&quot;: 5670652, &quot;featureClass&quot;: &quot;A&quot;, &quot;featureCode&quot;: &quot;ADM2&quot;, &quot;countryCode&quot;: &quot;US&quot; }\" length=\"1\"></candidate> <candidate id=\"c177\" index=871 type=\"location\" info=\"{ &quot;coordinates&quot;: &quot;51.75421;-3.38736&quot;, &quot;id&quot;: 7296582, &quot;featureClass&quot;: &quot;A&quot;, &quot;featureCode&quot;: &quot;ADM3&quot;, &quot;countryCode&quot;: &quot;GB&quot; }\" length=\"1\"></candidate> <token id=\"t871\"> Park </token> <token id=\"t872\"> beyond </token> <token id=\"t873\"> the </token> <token id=\"t874\"> scope </token> <token id=\"t875\"> of </token> <candidate id=\"c178\" index=876 type=\"disease\" info=\"null\" length=\"2\"></candidate> <token id=\"t876\"> avian </token> <token id=\"t877\"> influenza </token> <token id=\"t878\"> court </token> <token id=\"t879\"> explained </token> <token id=\"t880\"> that </token> <token id=\"t881\"> . </token> <token id=\"t882\"> But </token> <token id=\"t883\"> at </token> <token id=\"t884\"> least </token> <candidate id=\"c179\" index=885 type=\"number\" info=\"null\" length=\"1\"></candidate> <token id=\"t885\"> 43.2 </token> <token id=\"t886\"> % </token> <token id=\"t887\"> of </token> <token id=\"t888\"> the </token> <token id=\"t889\"> total </token> <token id=\"t890\"> passengers </token> <candidate id=\"c180\" index=891 type=\"location\" info=\"{ &quot;coordinates&quot;: &quot;35.53722;129.31667&quot;, &quot;id&quot;: 1833747, &quot;featureClass&quot;: &quot;P&quot;, &quot;featureCode&quot;: &quot;PPLA&quot;, &quot;countryCode&quot;: &quot;KR&quot; }\" length=\"1\"></candidate> <candidate id=\"c181\" index=891 type=\"location\" info=\"{ &quot;coordinates&quot;: &quot;35.56667;129.26667&quot;, &quot;id&quot;: 1833742, &quot;featureClass&quot;: &quot;A&quot;, &quot;featureCode&quot;: &quot;ADM1&quot;, &quot;countryCode&quot;: &quot;KR&quot; }\" length=\"1\"></candidate> <token id=\"t891\"> Ulsan </token> <candidate id=\"c182\" index=892 type=\"location\" info=\"{ &quot;coordinates&quot;: &quot;38.98174;-109.56971&quot;, &quot;id&quot;: 5539784, &quot;featureClass&quot;: &quot;A&quot;, &quot;featureCode&quot;: &quot;ADM2&quot;, &quot;countryCode&quot;: &quot;US&quot; }\" length=\"1\"></candidate> <candidate id=\"c183\" index=892 type=\"location\" info=\"{ &quot;coordinates&quot;: &quot;40.10261;-106.11836&quot;, &quot;id&quot;: 5577529, &quot;featureClass&quot;: &quot;A&quot;, &quot;featureCode&quot;: &quot;ADM2&quot;, &quot;countryCode&quot;: &quot;US&quot; }\" length=\"1\"></candidate> <candidate id=\"c184\" index=892 type=\"location\" info=\"{ &quot;coordinates&quot;: &quot;48.38556;5.48611&quot;, &quot;id&quot;: 6454833, &quot;featureClass&quot;: &quot;A&quot;, &quot;featureCode&quot;: &quot;ADM4&quot;, &quot;countryCode&quot;: &quot;FR&quot; }\" length=\"1\"></candidate> <token id=\"t892\"> Grand </token> <candidate id=\"c185\" index=893 type=\"location\" info=\"{ &quot;coordinates&quot;: &quot;39.1193;-105.71717&quot;, &quot;id&quot;: 5433959, &quot;featureClass&quot;: &quot;A&quot;, &quot;featureCode&quot;: &quot;ADM2&quot;, &quot;countryCode&quot;: &quot;US&quot; }\" length=\"1\"></candidate> <candidate id=\"c186\" index=893 type=\"location\" info=\"{ &quot;coordinates&quot;: &quot;39.77363;-87.20636&quot;, &quot;id&quot;: 4262785, &quot;featureClass&quot;: &quot;A&quot;, &quot;featureCode&quot;: &quot;ADM2&quot;, &quot;countryCode&quot;: &quot;US&quot; }\" length=\"1\"></candidate> <candidate id=\"c187\" index=893 type=\"location\" info=\"{ &quot;coordinates&quot;: &quot;50.71671;-100.51755&quot;, &quot;id&quot;: 6098381, &quot;featureClass&quot;: &quot;A&quot;, &quot;featureCode&quot;: &quot;ADMD&quot;, &quot;countryCode&quot;: &quot;CA&quot; }\" length=\"1\"></candidate> <candidate id=\"c188\" index=893 type=\"location\" info=\"{ &quot;coordinates&quot;: &quot;44.52057;-109.58853&quot;, &quot;id&quot;: 5834587, &quot;featureClass&quot;: &quot;A&quot;, &quot;featureCode&quot;: &quot;ADM2&quot;, &quot;countryCode&quot;: &quot;US&quot; }\" length=\"1\"></candidate> <candidate id=\"c189\" index=893 type=\"location\" info=\"{ &quot;coordinates&quot;: &quot;45.48834;-110.52632&quot;, &quot;id&quot;: 5670652, &quot;featureClass&quot;: &quot;A&quot;, &quot;featureCode&quot;: &quot;ADM2&quot;, &quot;countryCode&quot;: &quot;US&quot; }\" length=\"1\"></candidate> <candidate id=\"c190\" index=893 type=\"location\" info=\"{ &quot;coordinates&quot;: &quot;51.75421;-3.38736&quot;, &quot;id&quot;: 7296582, &quot;featureClass&quot;: &quot;A&quot;, &quot;featureCode&quot;: &quot;ADM3&quot;, &quot;countryCode&quot;: &quot;GB&quot; }\" length=\"1\"></candidate> <token id=\"t893\"> Park </token> <token id=\"t894\"> Zoo </token> <token id=\"t895\"> Considering </token> <token id=\"t896\"> that </token> <candidate id=\"c191\" index=897 type=\"location\" info=\"{ &quot;coordinates&quot;: &quot;35.13333;129.05&quot;, &quot;id&quot;: 1838519, &quot;featureClass&quot;: &quot;A&quot;, &quot;featureCode&quot;: &quot;ADM1&quot;, &quot;countryCode&quot;: &quot;KR&quot; }\" length=\"1\"></candidate> <candidate id=\"c192\" index=897 type=\"location\" info=\"{ &quot;coordinates&quot;: &quot;35.10278;129.04028&quot;, &quot;id&quot;: 1838524, &quot;featureClass&quot;: &quot;P&quot;, &quot;featureCode&quot;: &quot;PPLA&quot;, &quot;countryCode&quot;: &quot;KR&quot; }\" length=\"1\"></candidate> <token id=\"t897\"> Busan </token> <token id=\"t898\"> , </token> <candidate id=\"c193\" index=899 type=\"location\" info=\"{ &quot;coordinates&quot;: &quot;35.25;128.25&quot;, &quot;id&quot;: 1902028, &quot;featureClass&quot;: &quot;A&quot;, &quot;featureCode&quot;: &quot;ADM1&quot;, &quot;countryCode&quot;: &quot;KR&quot; }\" length=\"1\"></candidate> <token id=\"t899\"> Gyeongnam </token> <token id=\"t900\"> residents </token> <token id=\"t901\"> in </token> <token id=\"t902\"> preventive </token> <token id=\"t903\"> dimension </token> <token id=\"t904\"> has </token> <token id=\"t905\"> been </token> <token id=\"t906\"> highlighted </token> <token id=\"t907\"> as </token> <token id=\"t908\"> a </token> <token id=\"t909\"> temporary </token> <token id=\"t910\"> closed </token> <token id=\"t911\"> . </token> <token id=\"t912\"> closed </token> <token id=\"t913\"> for </token> <token id=\"t914\"> a </token> <token id=\"t915\"> minimum </token> <token id=\"t916\"> period </token> <token id=\"t917\"> of </token> <candidate id=\"c194\" index=918 type=\"number\" info=\"null\" length=\"1\"></candidate> <token id=\"t918\"> 30 </token> <token id=\"t919\"> days </token> <token id=\"t920\"> or </token> <token id=\"t921\"> more </token> <token id=\"t922\"> , </token> <token id=\"t923\"> given </token> <token id=\"t924\"> the </token> <token id=\"t925\"> incubation </token> <token id=\"t926\"> period </token> <token id=\"t927\"> of </token> <candidate id=\"c195\" index=928 type=\"number\" info=\"null\" length=\"1\"></candidate> <token id=\"t928\"> 15 </token> <token id=\"t929\"> days </token> <token id=\"t930\"> of </token> <token id=\"t931\"> virus </token> <token id=\"t932\"> is </token> <token id=\"t933\"> expected </token> <token id=\"t934\"> to </token> <token id=\"t935\"> be </token> <token id=\"t936\"> . </token> <candidate id=\"c196\" index=937 type=\"location\" info=\"{ &quot;coordinates&quot;: &quot;35.53722;129.31667&quot;, &quot;id&quot;: 1833747, &quot;featureClass&quot;: &quot;P&quot;, &quot;featureCode&quot;: &quot;PPLA&quot;, &quot;countryCode&quot;: &quot;KR&quot; }\" length=\"1\"></candidate> <candidate id=\"c197\" index=937 type=\"location\" info=\"{ &quot;coordinates&quot;: &quot;35.56667;129.26667&quot;, &quot;id&quot;: 1833742, &quot;featureClass&quot;: &quot;A&quot;, &quot;featureCode&quot;: &quot;ADM1&quot;, &quot;countryCode&quot;: &quot;KR&quot; }\" length=\"1\"></candidate> <token id=\"t937\"> Ulsan </token> <candidate id=\"c198\" index=938 type=\"location\" info=\"{ &quot;coordinates&quot;: &quot;38.98174;-109.56971&quot;, &quot;id&quot;: 5539784, &quot;featureClass&quot;: &quot;A&quot;, &quot;featureCode&quot;: &quot;ADM2&quot;, &quot;countryCode&quot;: &quot;US&quot; }\" length=\"1\"></candidate> <candidate id=\"c199\" index=938 type=\"location\" info=\"{ &quot;coordinates&quot;: &quot;40.10261;-106.11836&quot;, &quot;id&quot;: 5577529, &quot;featureClass&quot;: &quot;A&quot;, &quot;featureCode&quot;: &quot;ADM2&quot;, &quot;countryCode&quot;: &quot;US&quot; }\" length=\"1\"></candidate> <candidate id=\"c200\" index=938 type=\"location\" info=\"{ &quot;coordinates&quot;: &quot;48.38556;5.48611&quot;, &quot;id&quot;: 6454833, &quot;featureClass&quot;: &quot;A&quot;, &quot;featureCode&quot;: &quot;ADM4&quot;, &quot;countryCode&quot;: &quot;FR&quot; }\" length=\"1\"></candidate> <token id=\"t938\"> Grand </token> <candidate id=\"c201\" index=939 type=\"location\" info=\"{ &quot;coordinates&quot;: &quot;39.1193;-105.71717&quot;, &quot;id&quot;: 5433959, &quot;featureClass&quot;: &quot;A&quot;, &quot;featureCode&quot;: &quot;ADM2&quot;, &quot;countryCode&quot;: &quot;US&quot; }\" length=\"1\"></candidate> <candidate id=\"c202\" index=939 type=\"location\" info=\"{ &quot;coordinates&quot;: &quot;39.77363;-87.20636&quot;, &quot;id&quot;: 4262785, &quot;featureClass&quot;: &quot;A&quot;, &quot;featureCode&quot;: &quot;ADM2&quot;, &quot;countryCode&quot;: &quot;US&quot; }\" length=\"1\"></candidate> <candidate id=\"c203\" index=939 type=\"location\" info=\"{ &quot;coordinates&quot;: &quot;50.71671;-100.51755&quot;, &quot;id&quot;: 6098381, &quot;featureClass&quot;: &quot;A&quot;, &quot;featureCode&quot;: &quot;ADMD&quot;, &quot;countryCode&quot;: &quot;CA&quot; }\" length=\"1\"></candidate> <candidate id=\"c204\" index=939 type=\"location\" info=\"{ &quot;coordinates&quot;: &quot;44.52057;-109.58853&quot;, &quot;id&quot;: 5834587, &quot;featureClass&quot;: &quot;A&quot;, &quot;featureCode&quot;: &quot;ADM2&quot;, &quot;countryCode&quot;: &quot;US&quot; }\" length=\"1\"></candidate> <candidate id=\"c205\" index=939 type=\"location\" info=\"{ &quot;coordinates&quot;: &quot;45.48834;-110.52632&quot;, &quot;id&quot;: 5670652, &quot;featureClass&quot;: &quot;A&quot;, &quot;featureCode&quot;: &quot;ADM2&quot;, &quot;countryCode&quot;: &quot;US&quot; }\" length=\"1\"></candidate> <candidate id=\"c206\" index=939 type=\"location\" info=\"{ &quot;coordinates&quot;: &quot;51.75421;-3.38736&quot;, &quot;id&quot;: 7296582, &quot;featureClass&quot;: &quot;A&quot;, &quot;featureCode&quot;: &quot;ADM3&quot;, &quot;countryCode&quot;: &quot;GB&quot; }\" length=\"1\"></candidate> <token id=\"t939\"> Park </token> <token id=\"t940\"> zoo </token> <token id=\"t941\"> official </token> <token id=\"t942\"> said </token> <token id=\"t943\"> , </token> <token id=\"t944\"> `` </token> <token id=\"t945\"> Citizens </token> <token id=\"t946\"> exhibited </token> <token id=\"t947\"> to </token> <token id=\"t948\"> the </token> <token id=\"t949\"> public </token> <token id=\"t950\"> for </token> <token id=\"t951\"> the </token> <token id=\"t952\"> animal </token> <token id=\"t953\"> to </token> <token id=\"t954\"> obtain </token> <token id=\"t955\"> the </token> <token id=\"t956\"> understanding </token> <token id=\"t957\"> of </token> <token id=\"t958\"> the </token> <token id=\"t959\"> points </token> <token id=\"t960\"> that </token> <token id=\"t961\"> inevitably </token> <token id=\"t962\"> closed </token> <token id=\"t963\"> for </token> <token id=\"t964\"> safety </token> <token id=\"t965\"> reasons </token> <token id=\"t966\"> , </token> <token id=\"t967\"> '' </token> <token id=\"t968\"> said </token> <token id=\"t969\"> `` </token> <token id=\"t970\"> closed </token> <token id=\"t971\"> period </token> <token id=\"t972\"> is </token> <token id=\"t973\"> unclear </token> <token id=\"t974\"> ago </token> <candidate id=\"c207\" index=975 type=\"number\" info=\"null\" length=\"1\"></candidate> <token id=\"t975\"> 0 </token> <token id=\"t976\"> Visit </token> <token id=\"t977\"> website </token> <token id=\"t978\"> or </token> <token id=\"t979\"> contact </token> <token id=\"t980\"> us </token> <token id=\"t981\"> by </token> <token id=\"t982\"> phone </token> <token id=\"t983\"> ( </token> <candidate id=\"c208\" index=984 type=\"number\" info=\"null\" length=\"1\"></candidate> <token id=\"t984\"> 052 </token> <token id=\"t985\"> - </token> <token id=\"t986\"> 271-88161-8 </token> <token id=\"t987\"> ) </token> <token id=\"t988\"> and </token> <token id=\"t989\"> asked </token> <token id=\"t990\"> to </token> <token id=\"t991\"> check </token> <token id=\"t992\"> whether </token> <token id=\"t993\"> the </token> <token id=\"t994\"> zoo </token> <token id=\"t995\"> and </token> <token id=\"t996\"> different </token> <token id=\"t997\"> operations </token> <token id=\"t998\"> , </token> <token id=\"t999\"> `` </token> <token id=\"t1000\"> through </token> <token id=\"t1001\"> the </token> <candidate id=\"c209\" index=1002 type=\"location\" info=\"{ &quot;coordinates&quot;: &quot;35.53722;129.31667&quot;, &quot;id&quot;: 1833747, &quot;featureClass&quot;: &quot;P&quot;, &quot;featureCode&quot;: &quot;PPLA&quot;, &quot;countryCode&quot;: &quot;KR&quot; }\" length=\"1\"></candidate> <candidate id=\"c210\" index=1002 type=\"location\" info=\"{ &quot;coordinates&quot;: &quot;35.56667;129.26667&quot;, &quot;id&quot;: 1833742, &quot;featureClass&quot;: &quot;A&quot;, &quot;featureCode&quot;: &quot;ADM1&quot;, &quot;countryCode&quot;: &quot;KR&quot; }\" length=\"1\"></candidate> <token id=\"t1002\"> Ulsan </token> <candidate id=\"c211\" index=1003 type=\"location\" info=\"{ &quot;coordinates&quot;: &quot;38.98174;-109.56971&quot;, &quot;id&quot;: 5539784, &quot;featureClass&quot;: &quot;A&quot;, &quot;featureCode&quot;: &quot;ADM2&quot;, &quot;countryCode&quot;: &quot;US&quot; }\" length=\"1\"></candidate> <candidate id=\"c212\" index=1003 type=\"location\" info=\"{ &quot;coordinates&quot;: &quot;40.10261;-106.11836&quot;, &quot;id&quot;: 5577529, &quot;featureClass&quot;: &quot;A&quot;, &quot;featureCode&quot;: &quot;ADM2&quot;, &quot;countryCode&quot;: &quot;US&quot; }\" length=\"1\"></candidate> <candidate id=\"c213\" index=1003 type=\"location\" info=\"{ &quot;coordinates&quot;: &quot;48.38556;5.48611&quot;, &quot;id&quot;: 6454833, &quot;featureClass&quot;: &quot;A&quot;, &quot;featureCode&quot;: &quot;ADM4&quot;, &quot;countryCode&quot;: &quot;FR&quot; }\" length=\"1\"></candidate> <token id=\"t1003\"> Grand </token> <candidate id=\"c214\" index=1004 type=\"location\" info=\"{ &quot;coordinates&quot;: &quot;39.1193;-105.71717&quot;, &quot;id&quot;: 5433959, &quot;featureClass&quot;: &quot;A&quot;, &quot;featureCode&quot;: &quot;ADM2&quot;, &quot;countryCode&quot;: &quot;US&quot; }\" length=\"1\"></candidate> <candidate id=\"c215\" index=1004 type=\"location\" info=\"{ &quot;coordinates&quot;: &quot;39.77363;-87.20636&quot;, &quot;id&quot;: 4262785, &quot;featureClass&quot;: &quot;A&quot;, &quot;featureCode&quot;: &quot;ADM2&quot;, &quot;countryCode&quot;: &quot;US&quot; }\" length=\"1\"></candidate> <candidate id=\"c216\" index=1004 type=\"location\" info=\"{ &quot;coordinates&quot;: &quot;50.71671;-100.51755&quot;, &quot;id&quot;: 6098381, &quot;featureClass&quot;: &quot;A&quot;, &quot;featureCode&quot;: &quot;ADMD&quot;, &quot;countryCode&quot;: &quot;CA&quot; }\" length=\"1\"></candidate> <candidate id=\"c217\" index=1004 type=\"location\" info=\"{ &quot;coordinates&quot;: &quot;44.52057;-109.58853&quot;, &quot;id&quot;: 5834587, &quot;featureClass&quot;: &quot;A&quot;, &quot;featureCode&quot;: &quot;ADM2&quot;, &quot;countryCode&quot;: &quot;US&quot; }\" length=\"1\"></candidate> <candidate id=\"c218\" index=1004 type=\"location\" info=\"{ &quot;coordinates&quot;: &quot;45.48834;-110.52632&quot;, &quot;id&quot;: 5670652, &quot;featureClass&quot;: &quot;A&quot;, &quot;featureCode&quot;: &quot;ADM2&quot;, &quot;countryCode&quot;: &quot;US&quot; }\" length=\"1\"></candidate> <candidate id=\"c219\" index=1004 type=\"location\" info=\"{ &quot;coordinates&quot;: &quot;51.75421;-3.38736&quot;, &quot;id&quot;: 7296582, &quot;featureClass&quot;: &quot;A&quot;, &quot;featureCode&quot;: &quot;ADM3&quot;, &quot;countryCode&quot;: &quot;GB&quot; }\" length=\"1\"></candidate> <token id=\"t1004\"> Park </token> <token id=\"t1005\"> Zoo </token> <token id=\"t1006\"> has </token> <token id=\"t1007\"> exhibited </token> <candidate id=\"c220\" index=1008 type=\"host\" info=\"null\" length=\"1\"></candidate> <token id=\"t1008\"> birds </token> <token id=\"t1009\"> such </token> <token id=\"t1010\"> as </token> <token id=\"t1011\"> parrots </token> <token id=\"t1012\"> to </token> <candidate id=\"c221\" index=1013 type=\"location\" info=\"{ &quot;coordinates&quot;: &quot;34.6401;50.8764&quot;, &quot;id&quot;: 119208, &quot;featureClass&quot;: &quot;P&quot;, &quot;featureCode&quot;: &quot;PPLA&quot;, &quot;countryCode&quot;: &quot;IR&quot; }\" length=\"1\"></candidate> <token id=\"t1013\"> Kum </token> <candidate id=\"c222\" index=1014 type=\"location\" info=\"{ &quot;coordinates&quot;: &quot;10.31016;12.92473&quot;, &quot;id&quot;: 8659801, &quot;featureClass&quot;: &quot;A&quot;, &quot;featureCode&quot;: &quot;ADM2&quot;, &quot;countryCode&quot;: &quot;NG&quot; }\" length=\"1\"></candidate> <token id=\"t1014\"> Hong </token> <token id=\"t1015\"> , </token> <token id=\"t1016\"> including </token> <candidate id=\"c223\" index=1017 type=\"number\" info=\"null\" length=\"1\"></candidate> <token id=\"t1017\"> 22 </token> <token id=\"t1018\"> kinds </token> <token id=\"t1019\"> of </token> <token id=\"t1020\"> more </token> <token id=\"t1021\"> than </token> <candidate id=\"c224\" index=1022 type=\"number\" info=\"null\" length=\"1\"></candidate> <token id=\"t1022\"> 900 </token> <candidate id=\"c225\" index=1023 type=\"host\" info=\"null\" length=\"1\"></candidate> <token id=\"t1023\"> horses </token> <token id=\"t1024\"> in </token> <token id=\"t1025\"> the </token> <token id=\"t1026\"> nation </token> <token id=\"t1027\"> 's </token> <token id=\"t1028\"> first </token> <token id=\"t1029\"> successful </token> <token id=\"t1030\"> breeding </token> <token id=\"t1031\"> . </token> <token id=\"t1032\"> <br /> </token> <token id=\"t1033\"> And </token> <token id=\"t1034\"> this </token> <token id=\"t1035\"> syntax </token> <token id=\"t1036\"> challenged </token> <token id=\"t1037\"> machine </token> <token id=\"t1038\"> translation </token> <token id=\"t1039\"> of </token> <token id=\"t1040\"> an </token> <token id=\"t1041\"> outbreak </token> <token id=\"t1042\"> in </token> <candidate id=\"c226\" index=1043 type=\"location\" info=\"{ &quot;coordinates&quot;: &quot;35.25;128.25&quot;, &quot;id&quot;: 1902028, &quot;featureClass&quot;: &quot;A&quot;, &quot;featureCode&quot;: &quot;ADM1&quot;, &quot;countryCode&quot;: &quot;KR&quot; }\" length=\"2\"></candidate> <token id=\"t1043\"> South </token> <token id=\"t1044\"> Gyeongsang </token> <token id=\"t1045\"> , </token> <token id=\"t1046\"> that </token> <token id=\"t1047\"> appears </token> <token id=\"t1048\"> to </token> <token id=\"t1049\"> be </token> <token id=\"t1050\"> the </token> <token id=\"t1051\"> cause </token> <token id=\"t1052\"> of </token> <token id=\"t1053\"> the </token> <token id=\"t1054\"> zoo </token> <token id=\"t1055\"> shutdown </token> <token id=\"t1056\"> . </token> <token id=\"t1057\"> <br /> </token> <token id=\"t1058\"> ` </token> <token id=\"t1059\"> Largest </token> <token id=\"t1060\"> poultry </token> <token id=\"t1061\"> farm </token> <token id=\"t1062\"> miljipji </token> <token id=\"t1063\"> ' </token> <token id=\"t1064\"> production </token> <token id=\"t1065\"> caused </token> <candidate id=\"c227\" index=1066 type=\"disease\" info=\"null\" length=\"4\"></candidate> <token id=\"t1066\"> highly </token> <token id=\"t1067\"> pathogenic </token> <candidate id=\"c228\" index=1068 type=\"disease\" info=\"null\" length=\"2\"></candidate> <token id=\"t1068\"> avian </token> <token id=\"t1069\"> influenza </token> <token id=\"t1070\"> AI </token> <token id=\"t1071\"> <br /> </token> <token id=\"t1072\"> Articles </token> <token id=\"t1073\"> input </token> <candidate id=\"c229\" index=1074 type=\"number\" info=\"null\" length=\"1\"></candidate> <candidate id=\"c230\" index=1074 type=\"date\" info=\"2014\" length=\"1\"></candidate> <token id=\"t1074\"> 2014 </token> <token id=\"t1075\"> - </token> <candidate id=\"c231\" index=1076 type=\"number\" info=\"null\" length=\"1\"></candidate> <candidate id=\"c232\" index=1076 type=\"date\" info=\"2012\" length=\"1\"></candidate> <token id=\"t1076\"> 12 </token> <token id=\"t1077\"> -1611:09 </token> <token id=\"t1078\"> <br /> </token> <token id=\"t1079\"> Nearby </token> <candidate id=\"c233\" index=1080 type=\"location\" info=\"{ &quot;coordinates&quot;: &quot;35.13333;129.05&quot;, &quot;id&quot;: 1838519, &quot;featureClass&quot;: &quot;A&quot;, &quot;featureCode&quot;: &quot;ADM1&quot;, &quot;countryCode&quot;: &quot;KR&quot; }\" length=\"1\"></candidate> <candidate id=\"c234\" index=1080 type=\"location\" info=\"{ &quot;coordinates&quot;: &quot;35.10278;129.04028&quot;, &quot;id&quot;: 1838524, &quot;featureClass&quot;: &quot;P&quot;, &quot;featureCode&quot;: &quot;PPLA&quot;, &quot;countryCode&quot;: &quot;KR&quot; }\" length=\"1\"></candidate> <token id=\"t1080\"> Busan </token> <token id=\"t1081\"> and </token> <candidate id=\"c235\" index=1082 type=\"location\" info=\"{ &quot;coordinates&quot;: &quot;35.53722;129.31667&quot;, &quot;id&quot;: 1833747, &quot;featureClass&quot;: &quot;P&quot;, &quot;featureCode&quot;: &quot;PPLA&quot;, &quot;countryCode&quot;: &quot;KR&quot; }\" length=\"1\"></candidate> <candidate id=\"c236\" index=1082 type=\"location\" info=\"{ &quot;coordinates&quot;: &quot;35.56667;129.26667&quot;, &quot;id&quot;: 1833742, &quot;featureClass&quot;: &quot;A&quot;, &quot;featureCode&quot;: &quot;ADM1&quot;, &quot;countryCode&quot;: &quot;KR&quot; }\" length=\"1\"></candidate> <token id=\"t1082\"> Ulsan </token> <token id=\"t1083\"> also </token> <token id=\"t1084\"> emergency </token> <token id=\"t1085\"> alert </token> <token id=\"t1086\"> rush </token> <token id=\"t1087\"> <br /> </token> <token id=\"t1088\"> -LSB- </token> <token id=\"t1089\"> Herald </token> <token id=\"t1090\"> = </token> <token id=\"t1091\"> Yoon </token> <token id=\"t1092\"> Jeong-hee </token> <token id=\"t1093\"> ( </token> <candidate id=\"c237\" index=1094 type=\"location\" info=\"{ &quot;coordinates&quot;: &quot;51.51279;-0.09184&quot;, &quot;id&quot;: 2643741, &quot;featureClass&quot;: &quot;P&quot;, &quot;featureCode&quot;: &quot;PPLA3&quot;, &quot;countryCode&quot;: &quot;GB&quot; }\" length=\"1\"></candidate> <candidate id=\"c238\" index=1094 type=\"location\" info=\"{ &quot;coordinates&quot;: &quot;51.51334;-0.08901&quot;, &quot;id&quot;: 2643744, &quot;featureClass&quot;: &quot;A&quot;, &quot;featureCode&quot;: &quot;ADM3&quot;, &quot;countryCode&quot;: &quot;GB&quot; }\" length=\"1\"></candidate> <candidate id=\"c239\" index=1094 type=\"location\" info=\"{ &quot;coordinates&quot;: &quot;42.98339;-81.23304&quot;, &quot;id&quot;: 6058560, &quot;featureClass&quot;: &quot;P&quot;, &quot;featureCode&quot;: &quot;PPL&quot;, &quot;countryCode&quot;: &quot;CA&quot; }\" length=\"1\"></candidate> <candidate id=\"c240\" index=1094 type=\"location\" info=\"{ &quot;coordinates&quot;: &quot;51.50853;-0.12574&quot;, &quot;id&quot;: 2643743, &quot;featureClass&quot;: &quot;P&quot;, &quot;featureCode&quot;: &quot;PPLC&quot;, &quot;countryCode&quot;: &quot;GB&quot; }\" length=\"1\"></candidate> <token id=\"t1094\"> London </token> <token id=\"t1095\"> ) </token> <token id=\"t1096\"> reporter </token> <token id=\"t1097\"> -- </token> <token id=\"t1098\"> the </token> <token id=\"t1099\"> largest </token> <token id=\"t1100\"> poultry </token> <token id=\"t1101\"> farm </token> <token id=\"t1102\"> areas </token> <token id=\"t1103\"> in </token> <candidate id=\"c241\" index=1104 type=\"location\" info=\"{ &quot;coordinates&quot;: &quot;35.25;128.25&quot;, &quot;id&quot;: 1902028, &quot;featureClass&quot;: &quot;A&quot;, &quot;featureCode&quot;: &quot;ADM1&quot;, &quot;countryCode&quot;: &quot;KR&quot; }\" length=\"2\"></candidate> <token id=\"t1104\"> South </token> <token id=\"t1105\"> Gyeongsang </token> <token id=\"t1106\"> production </token> <token id=\"t1107\"> from </token> <token id=\"t1108\"> highly </token> <token id=\"t1109\"> pathogenic </token> <token id=\"t1110\"> ( </token> <token id=\"t1111\"> H5N8 </token> <token id=\"t1112\"> ) </token> <candidate id=\"c242\" index=1113 type=\"disease\" info=\"null\" length=\"2\"></candidate> <token id=\"t1113\"> avian </token> <token id=\"t1114\"> influenza </token> <token id=\"t1115\"> ( </token> <token id=\"t1116\"> AI </token> <token id=\"t1117\"> ) </token> <token id=\"t1118\"> let </token> <token id=\"t1119\"> that </token> <token id=\"t1120\"> occur </token> <token id=\"t1121\"> in </token> <candidate id=\"c243\" index=1122 type=\"location\" info=\"{ &quot;coordinates&quot;: &quot;35.39866;129.03612&quot;, &quot;id&quot;: 1832824, &quot;featureClass&quot;: &quot;A&quot;, &quot;featureCode&quot;: &quot;ADM2&quot;, &quot;countryCode&quot;: &quot;KR&quot; }\" length=\"1\"></candidate> <token id=\"t1122\"> Yangsan </token> <candidate id=\"c244\" index=1123 type=\"location\" info=\"{ &quot;coordinates&quot;: &quot;35.13333;129.05&quot;, &quot;id&quot;: 1838519, &quot;featureClass&quot;: &quot;A&quot;, &quot;featureCode&quot;: &quot;ADM1&quot;, &quot;countryCode&quot;: &quot;KR&quot; }\" length=\"1\"></candidate> <candidate id=\"c245\" index=1123 type=\"location\" info=\"{ &quot;coordinates&quot;: &quot;35.10278;129.04028&quot;, &quot;id&quot;: 1838524, &quot;featureClass&quot;: &quot;P&quot;, &quot;featureCode&quot;: &quot;PPLA&quot;, &quot;countryCode&quot;: &quot;KR&quot; }\" length=\"1\"></candidate> <token id=\"t1123\"> Pusan </token> <token id=\"t1124\"> perimeter </token> <token id=\"t1125\"> and </token> <token id=\"t1126\"> nearby </token> <token id=\"t1127\"> and </token> <candidate id=\"c246\" index=1128 type=\"location\" info=\"{ &quot;coordinates&quot;: &quot;35.53722;129.31667&quot;, &quot;id&quot;: 1833747, &quot;featureClass&quot;: &quot;P&quot;, &quot;featureCode&quot;: &quot;PPLA&quot;, &quot;countryCode&quot;: &quot;KR&quot; }\" length=\"1\"></candidate> <candidate id=\"c247\" index=1128 type=\"location\" info=\"{ &quot;coordinates&quot;: &quot;35.56667;129.26667&quot;, &quot;id&quot;: 1833742, &quot;featureClass&quot;: &quot;A&quot;, &quot;featureCode&quot;: &quot;ADM1&quot;, &quot;countryCode&quot;: &quot;KR&quot; }\" length=\"1\"></candidate> <token id=\"t1128\"> Ulsan </token> <token id=\"t1129\"> has </token> <token id=\"t1130\"> embarked </token> <token id=\"t1131\"> on </token> <token id=\"t1132\"> an </token> <token id=\"t1133\"> emergency </token> <token id=\"t1134\"> alert </token> <token id=\"t1135\"> . </token> <token id=\"t1136\"> <br /> </token> <candidate id=\"c248\" index=1137 type=\"location\" info=\"{ &quot;coordinates&quot;: &quot;35.25;128.25&quot;, &quot;id&quot;: 1902028, &quot;featureClass&quot;: &quot;A&quot;, &quot;featureCode&quot;: &quot;ADM1&quot;, &quot;countryCode&quot;: &quot;KR&quot; }\" length=\"1\"></candidate> <token id=\"t1137\"> Gyeongnam </token> <candidate id=\"c249\" index=1138 type=\"location\" info=\"{ &quot;coordinates&quot;: &quot;35.39866;129.03612&quot;, &quot;id&quot;: 1832824, &quot;featureClass&quot;: &quot;A&quot;, &quot;featureCode&quot;: &quot;ADM2&quot;, &quot;countryCode&quot;: &quot;KR&quot; }\" length=\"1\"></candidate> <token id=\"t1138\"> Yangsan </token> <token id=\"t1139\"> myeonggokdong </token> <candidate id=\"c250\" index=1140 type=\"number\" info=\"null\" length=\"1\"></candidate> <token id=\"t1140\"> one </token> <token id=\"t1141\"> of </token> <token id=\"t1142\"> the </token> <token id=\"t1143\"> farms </token> <token id=\"t1144\"> in </token> <token id=\"t1145\"> the </token> <token id=\"t1146\"> Highly </token> <token id=\"t1147\"> Pathogenic </token> <token id=\"t1148\"> Avian </token> <token id=\"t1149\"> dokgamga </token> <token id=\"t1150\"> occurred </token> <token id=\"t1151\"> , </token> <token id=\"t1152\"> according </token> <token id=\"t1153\"> to </token> <token id=\"t1154\"> the </token> <token id=\"t1155\"> ruling </token> <token id=\"t1156\"> confirmed </token> <token id=\"t1157\"> a </token> <token id=\"t1158\"> rating </token> <token id=\"t1159\"> of </token> <candidate id=\"c251\" index=1160 type=\"number\" info=\"null\" length=\"1\"></candidate> <token id=\"t1160\"> 13 </token> <token id=\"t1161\"> days </token> <token id=\"t1162\"> on </token> <token id=\"t1163\"> laying </token> <token id=\"t1164\"> hen </token> <token id=\"t1165\"> farms </token> <token id=\"t1166\"> in </token> <token id=\"t1167\"> densely </token> <token id=\"t1168\"> populated </token> <token id=\"t1169\"> areas </token> <token id=\"t1170\"> in </token> <candidate id=\"c252\" index=1171 type=\"location\" info=\"{ &quot;coordinates&quot;: &quot;39.16625;117.20423&quot;, &quot;id&quot;: 8426818, &quot;featureClass&quot;: &quot;A&quot;, &quot;featureCode&quot;: &quot;ADM3&quot;, &quot;countryCode&quot;: &quot;CN&quot; }\" length=\"1\"></candidate> <candidate id=\"c253\" index=1171 type=\"location\" info=\"{ &quot;coordinates&quot;: &quot;48.1064;125.931&quot;, &quot;id&quot;: 8743277, &quot;featureClass&quot;: &quot;A&quot;, &quot;featureCode&quot;: &quot;ADM4&quot;, &quot;countryCode&quot;: &quot;CN&quot; }\" length=\"1\"></candidate> <candidate id=\"c254\" index=1171 type=\"location\" info=\"{ &quot;coordinates&quot;: &quot;43.71452;127.33272&quot;, &quot;id&quot;: 9273573, &quot;featureClass&quot;: &quot;A&quot;, &quot;featureCode&quot;: &quot;ADM4&quot;, &quot;countryCode&quot;: &quot;CN&quot; }\" length=\"1\"></candidate> <candidate id=\"c255\" index=1171 type=\"location\" info=\"{ &quot;coordinates&quot;: &quot;39.0;115.66667&quot;, &quot;id&quot;: 1808773, &quot;featureClass&quot;: &quot;A&quot;, &quot;featureCode&quot;: &quot;ADM1&quot;, &quot;countryCode&quot;: &quot;CN&quot; }\" length=\"1\"></candidate> <token id=\"t1171\"> Hebei </token> <token id=\"t1172\"> and </token> <token id=\"t1173\"> nearby </token> <token id=\"t1174\"> ( </token> <token id=\"t1175\"> only </token> <candidate id=\"c256\" index=1176 type=\"number\" info=\"null\" length=\"1\"></candidate> <token id=\"t1176\"> 40140 </token> <token id=\"t1177\"> farm </token> <token id=\"t1178\"> animals </token> <token id=\"t1179\"> ) </token> <token id=\"t1180\"> , </token> <token id=\"t1181\"> the </token> <token id=\"t1182\"> Figure </token> <token id=\"t1183\"> defenses </token> <token id=\"t1184\"> will </token> <token id=\"t1185\"> chobisang </token> <token id=\"t1186\"> stuck </token> <token id=\"t1187\"> in </token> <token id=\"t1188\"> . </token> <candidate id=\"c257\" index=1189 type=\"date\" info=\"2014-11\" length=\"2\"></candidate> <token id=\"t1189\"> Last </token> <token id=\"t1190\"> month </token> <token id=\"t1191\"> , </token> <candidate id=\"c258\" index=1192 type=\"number\" info=\"null\" length=\"1\"></candidate> <token id=\"t1192\"> 20 </token> <token id=\"t1193\"> days </token> <token id=\"t1194\"> racing </token> <token id=\"t1195\"> farm </token> <candidate id=\"c259\" index=1196 type=\"host\" info=\"null\" length=\"1\"></candidate> <candidate id=\"c260\" index=1196 type=\"disease\" info=\"null\" length=\"2\"></candidate> <token id=\"t1196\"> bird </token> <token id=\"t1197\"> flu </token> <token id=\"t1198\"> at </token> <token id=\"t1199\"> a </token> <token id=\"t1200\"> farm </token> <token id=\"t1201\"> where </token> <token id=\"t1202\"> the </token> <token id=\"t1203\"> conduct </token> <token id=\"t1204\"> occurred </token> <token id=\"t1205\"> after </token> <token id=\"t1206\"> disinfection </token> <token id=\"t1207\"> of </token> <token id=\"t1208\"> their </token> <token id=\"t1209\"> defenses </token> <token id=\"t1210\"> , </token> <token id=\"t1211\"> such </token> <token id=\"t1212\"> as </token> <token id=\"t1213\"> increasing </token> <token id=\"t1214\"> the </token> <token id=\"t1215\"> number </token> <token id=\"t1216\"> of </token> <candidate id=\"c261\" index=1217 type=\"host\" info=\"null\" length=\"1\"></candidate> <candidate id=\"c262\" index=1217 type=\"disease\" info=\"null\" length=\"2\"></candidate> <token id=\"t1217\"> bird </token> <token id=\"t1218\"> flu </token> <token id=\"t1219\"> since </token> <token id=\"t1220\"> last </token> <candidate id=\"c263\" index=1221 type=\"number\" info=\"null\" length=\"1\"></candidate> <token id=\"t1221\"> 12 </token> <token id=\"t1222\"> days </token> <token id=\"t1223\"> off </token> <token id=\"t1224\"> were </token> <token id=\"t1225\"> pouring </token> <token id=\"t1226\"> struggled </token> <token id=\"t1227\"> on </token> <token id=\"t1228\"> . </token> <token id=\"t1229\"> <br /> </token> <token id=\"t1230\"> ( </token> <token id=\"t1231\"> Continue </token> <token id=\"t1232\"> ... </token> <token id=\"t1233\"> ) </token> <token id=\"t1234\"> <br /> </token> <token id=\"t1235\"> We </token> <token id=\"t1236\"> 've </token> <token id=\"t1237\"> already </token> <token id=\"t1238\"> seen </token> <token id=\"t1239\"> the </token> <token id=\"t1240\"> H5N8 </token> <token id=\"t1241\"> virus </token> <token id=\"t1242\"> show </token> <token id=\"t1243\"> up </token> <candidate id=\"c264\" index=1244 type=\"date\" info=\"2014-FA\" length=\"2\"></candidate> <token id=\"t1244\"> this </token> <token id=\"t1245\"> fall </token> <token id=\"t1246\"> in </token> <token id=\"t1247\"> Korea </token> <token id=\"t1248\"> , </token> <candidate id=\"c265\" index=1249 type=\"location\" info=\"{ &quot;coordinates&quot;: &quot;35.0;105.0&quot;, &quot;id&quot;: 1814991, &quot;featureClass&quot;: &quot;A&quot;, &quot;featureCode&quot;: &quot;PCLI&quot;, &quot;countryCode&quot;: &quot;CN&quot; }\" length=\"1\"></candidate> <candidate id=\"c266\" index=1249 type=\"location\" info=\"{ &quot;coordinates&quot;: &quot;25.51224;-99.00457&quot;, &quot;id&quot;: 8582434, &quot;featureClass&quot;: &quot;A&quot;, &quot;featureCode&quot;: &quot;ADM2&quot;, &quot;countryCode&quot;: &quot;MX&quot; }\" length=\"1\"></candidate> <token id=\"t1249\"> China </token> <token id=\"t1250\"> , </token> <candidate id=\"c267\" index=1251 type=\"location\" info=\"{ &quot;coordinates&quot;: &quot;-6.6733;110.9143&quot;, &quot;id&quot;: 6752478, &quot;featureClass&quot;: &quot;A&quot;, &quot;featureCode&quot;: &quot;ADM4&quot;, &quot;countryCode&quot;: &quot;ID&quot; }\" length=\"1\"></candidate> <candidate id=\"c268\" index=1251 type=\"location\" info=\"{ &quot;coordinates&quot;: &quot;-7.8467;111.4991&quot;, &quot;id&quot;: 6775165, &quot;featureClass&quot;: &quot;A&quot;, &quot;featureCode&quot;: &quot;ADM4&quot;, &quot;countryCode&quot;: &quot;ID&quot; }\" length=\"1\"></candidate> <candidate id=\"c269\" index=1251 type=\"location\" info=\"{ &quot;coordinates&quot;: &quot;-7.8428;111.5084&quot;, &quot;id&quot;: 6781398, &quot;featureClass&quot;: &quot;A&quot;, &quot;featureCode&quot;: &quot;ADM4&quot;, &quot;countryCode&quot;: &quot;ID&quot; }\" length=\"1\"></candidate> <candidate id=\"c270\" index=1251 type=\"location\" info=\"{ &quot;coordinates&quot;: &quot;35.68536;139.75309&quot;, &quot;id&quot;: 1861060, &quot;featureClass&quot;: &quot;A&quot;, &quot;featureCode&quot;: &quot;PCLI&quot;, &quot;countryCode&quot;: &quot;JP&quot; }\" length=\"1\"></candidate> <candidate id=\"c271\" index=1251 type=\"location\" info=\"{ &quot;coordinates&quot;: &quot;-7.4995;112.4262&quot;, &quot;id&quot;: 6881187, &quot;featureClass&quot;: &quot;A&quot;, &quot;featureCode&quot;: &quot;ADM4&quot;, &quot;countryCode&quot;: &quot;ID&quot; }\" length=\"1\"></candidate> <candidate id=\"c272\" index=1251 type=\"location\" info=\"{ &quot;coordinates&quot;: &quot;-7.8248;111.4758&quot;, &quot;id&quot;: 6775156, &quot;featureClass&quot;: &quot;A&quot;, &quot;featureCode&quot;: &quot;ADM4&quot;, &quot;countryCode&quot;: &quot;ID&quot; }\" length=\"1\"></candidate> <token id=\"t1251\"> Japan </token> <token id=\"t1252\"> , </token> <candidate id=\"c273\" index=1253 type=\"location\" info=\"{ &quot;coordinates&quot;: &quot;51.5;10.5&quot;, &quot;id&quot;: 2921044, &quot;featureClass&quot;: &quot;A&quot;, &quot;featureCode&quot;: &quot;PCLI&quot;, &quot;countryCode&quot;: &quot;DE&quot; }\" length=\"1\"></candidate> <token id=\"t1253\"> Germany </token> <token id=\"t1254\"> , </token> <token id=\"t1255\"> the </token> <candidate id=\"c274\" index=1256 type=\"location\" info=\"{ &quot;coordinates&quot;: &quot;52.25;5.75&quot;, &quot;id&quot;: 2750405, &quot;featureClass&quot;: &quot;A&quot;, &quot;featureCode&quot;: &quot;PCLI&quot;, &quot;countryCode&quot;: &quot;NL&quot; }\" length=\"1\"></candidate> <token id=\"t1256\"> Netherlands </token> <token id=\"t1257\"> , </token> <token id=\"t1258\"> and </token> <token id=\"t1259\"> the </token> <token id=\"t1260\"> UK </token> <token id=\"t1261\"> -- </token> <token id=\"t1262\"> both </token> <token id=\"t1263\"> in </token> <token id=\"t1264\"> domesticated </token> <token id=\"t1265\"> poultry </token> <token id=\"t1266\"> , </token> <token id=\"t1267\"> and </token> <token id=\"t1268\"> in </token> <token id=\"t1269\"> wild </token> <token id=\"t1270\"> or </token> <token id=\"t1271\"> migratory </token> <candidate id=\"c275\" index=1272 type=\"host\" info=\"null\" length=\"1\"></candidate> <token id=\"t1272\"> birds </token> <token id=\"t1273\"> . </token> <token id=\"t1274\"> <br /> </token> <token id=\"t1275\"> Compared </token> <token id=\"t1276\"> to </token> <token id=\"t1277\"> other </token> <candidate id=\"c276\" index=1278 type=\"disease\" info=\"null\" length=\"2\"></candidate> <token id=\"t1278\"> avian </token> <token id=\"t1279\"> flu </token> <token id=\"t1280\"> viruses </token> <token id=\"t1281\"> we </token> <token id=\"t1282\"> 've </token> <token id=\"t1283\"> followed </token> <token id=\"t1284\"> over </token> <candidate id=\"c277\" index=1285 type=\"date\" info=\"200\" length=\"3\"></candidate> <token id=\"t1285\"> the </token> <token id=\"t1286\"> past </token> <token id=\"t1287\"> decade </token> <token id=\"t1288\"> , </token> <token id=\"t1289\"> this </token> <candidate id=\"c278\" index=1290 type=\"number\" info=\"null\" length=\"1\"></candidate> <token id=\"t1290\"> one </token> <token id=\"t1291\"> seems </token> <token id=\"t1292\"> to </token> <token id=\"t1293\"> be </token> <token id=\"t1294\"> spreading </token> <token id=\"t1295\"> geographically </token> <token id=\"t1296\"> at </token> <token id=\"t1297\"> a </token> <token id=\"t1298\"> very </token> <token id=\"t1299\"> rapid </token> <token id=\"t1300\"> rate </token> <token id=\"t1301\"> . </token> <token id=\"t1302\"> <br /> </token> <token id=\"t1303\"> The </token> <token id=\"t1304\"> good </token> <token id=\"t1305\"> news </token> <token id=\"t1306\"> , </token> <token id=\"t1307\"> is </token> <token id=\"t1308\"> that </token> <token id=\"t1309\"> so </token> <token id=\"t1310\"> far </token> <token id=\"t1311\"> there </token> <token id=\"t1312\"> have </token> <token id=\"t1313\"> been </token> <token id=\"t1314\"> no </token> <token id=\"t1315\"> documented </token> <token id=\"t1316\"> human </token> <token id=\"t1317\"> infections </token> <token id=\"t1318\"> with </token> <token id=\"t1319\"> H5N8 </token> <token id=\"t1320\"> , </token> <token id=\"t1321\"> and </token> <token id=\"t1322\"> so </token> <token id=\"t1323\"> this </token> <token id=\"t1324\"> virus </token> <token id=\"t1325\"> remains </token> <token id=\"t1326\"> primarily </token> <token id=\"t1327\"> a </token> <token id=\"t1328\"> threat </token> <token id=\"t1329\"> to </token> <token id=\"t1330\"> wild </token> <candidate id=\"c279\" index=1331 type=\"host\" info=\"null\" length=\"1\"></candidate> <token id=\"t1331\"> birds </token> <token id=\"t1332\"> and </token> <token id=\"t1333\"> poultry </token> <token id=\"t1334\"> operations </token> <token id=\"t1335\"> . </token> <token id=\"t1336\"> <br /> </token> <token id=\"t1337\"> For </token> <token id=\"t1338\"> more </token> <token id=\"t1339\"> on </token> <token id=\"t1340\"> the </token> <token id=\"t1341\"> spread </token> <token id=\"t1342\"> of </token> <token id=\"t1343\"> H5N8 </token> <token id=\"t1344\"> , </token> <token id=\"t1345\"> you </token> <token id=\"t1346\"> may </token> <token id=\"t1347\"> wish </token> <token id=\"t1348\"> to </token> <token id=\"t1349\"> revisit </token> <token id=\"t1350\"> : </token> <token id=\"t1351\"> <br /> </token> <token id=\"t1352\"> FAO </token> <token id=\"t1353\"> Warns </token> <token id=\"t1354\"> On </token> <token id=\"t1355\"> H5N8 </token> <token id=\"t1356\"> 's </token> <token id=\"t1357\"> Spread </token> <token id=\"t1358\"> <br /> </token> <candidate id=\"c280\" index=1359 type=\"host\" info=\"null\" length=\"1\"></candidate> <candidate id=\"c281\" index=1359 type=\"disease\" info=\"null\" length=\"2\"></candidate> <token id=\"t1359\"> Bird </token> <token id=\"t1360\"> Flu </token> <token id=\"t1361\"> Spread </token> <token id=\"t1362\"> : </token> <token id=\"t1363\"> The </token> <token id=\"t1364\"> Flyway </token> <token id=\"t1365\"> Or </token> <token id=\"t1366\"> The </token> <token id=\"t1367\"> Highway </token> <token id=\"t1368\"> ? </token> <token id=\"t1369\"> <br /> </token> <token id=\"t1370\"> EID </token> <token id=\"t1371\"> Journal </token> <token id=\"t1372\"> : </token> <token id=\"t1373\"> Subclinical </token> <token id=\"t1374\"> HPAI </token> <token id=\"t1375\"> In </token> <token id=\"t1376\"> Vaccinated </token> <token id=\"t1377\"> Poultry </token> <token id=\"t1378\"> -- </token> <candidate id=\"c282\" index=1379 type=\"location\" info=\"{ &quot;coordinates&quot;: &quot;35.0;105.0&quot;, &quot;id&quot;: 1814991, &quot;featureClass&quot;: &quot;A&quot;, &quot;featureCode&quot;: &quot;PCLI&quot;, &quot;countryCode&quot;: &quot;CN&quot; }\" length=\"1\"></candidate> <candidate id=\"c283\" index=1379 type=\"location\" info=\"{ &quot;coordinates&quot;: &quot;25.51224;-99.00457&quot;, &quot;id&quot;: 8582434, &quot;featureClass&quot;: &quot;A&quot;, &quot;featureCode&quot;: &quot;ADM2&quot;, &quot;countryCode&quot;: &quot;MX&quot; }\" length=\"1\"></candidate> <token id=\"t1379\"> China </token> <token id=\"t1380\"> <br /> </token> <token id=\"t1381\"> <br /> </token> <token id=\"t1382\"> <br /> </token>","publication_date":"2014-12-16","id":454,"title":"Bird Flu Updates From Japan, Germany & South Korea","url":"http://outbreaknewstoday.com/bird-flu-updates-from-japan-germany-south-korea-64139/","content":"&#13;\n\t \t \tMike Coston is the Owner/Editor of Avian Flu Diary\nWe’ve updates this morning on two (now confirmed) suspected bird flu outbreaks I wrote about yesterday in Germany and Japan (see here, and here) , along with an update on the ongoing H5N8 outbreaks in South Korea.  H5N8 first appeared in South Korea 11 months ago, and since then has forced the culling of nearly 14 million birds across wide swaths of that country.\nWhile some media reports are stating the bird flu outbreaks in Germany and Japan are confirmed as H5N8, others simply state HPAI H5 – and that further characterization is awaited.\nJapanImage/CIA\nFirst, an update on Japan’s outbreak.  This first statement from the Japanese Ministry of Agriculture, Forestry and Fisheries(MAFF), which does not fully identify the subtype, followed by a recent media report (vianews24.jp) on the immediate response.\nFor confirmation of suspected affected animals of highly pathogenic avian influenza in Miyazaki Prefecture\nFor cases where highly pathogenic avian influenza in Miyazaki Prefecture is suspected, the results of genetic testing, is a H5 subtype, today, has been confirmed to be a pseudo-affected animals.\nIn addition, combined, I will inform you as Attachment, because there was a prime indication.\n1. Overview\nFor cases where highly pathogenic avian influenza in Miyazaki Prefecture is suspected, the results of genetic testing, is a H5 subtype, today, has been confirmed to be a pseudo-affected animals.\nCurrently, it is a test in National Agriculture and Food Research Organization National Institute of Animal Health for NA subtypes.\nPrefecture measures meeting with bird flu occurrence of Miyazaki Prefecture\n(Kumamoto Prefecture)\nIn response to that bird flu has occurred in the poultry farm in Miyazaki Prefecture Nobeoka, Kumamoto Prefecture was installed the 16th measures meeting. The avian influenza virus, which is seen as highly pathogenic is confirmed, Miyazaki Prefecture Nobeoka of poultry farms. Miya 﨑県 went from dawn the 16th, chickens have been bred in this poultry farm, approximately 4000 birds slaughtered. In addition, this poultry movement and restriction of birds within a radius of three kilometers from, and radius 10 km within the carry-out limit also performed. Kumamoto Prefecture In response to this open the installation and the first round of meeting the livestock epidemic measures meeting that top the the 16th of Agriculture, Forestry and Fisheries Department. The conference was carried out interviews over the phone for all poultry farmers prefecture has been reported that there was no abnormality. In addition measures conference in Kumamoto City opened, it has become a high alert in preparation for the occurrence of the prefecture.\nWhile the latest reports from Germany indicate a HP H5 virus – and while H5N8 is high on the suspect list – a final determination of the subtype has not been made.  At least according to most media reports.\nMedical Journal online, 16.12.2014\nLower Saxony\nOn a poultry farm in Lower Saxony Cloppenburg the bird flu virus has been detected. Whether it is the Asian dating, dangerous pathogens H5N8, should further tests show during the day.\nCLOPPENBURG / HANNOVER. After the detection of avian influenza virus in Lower Saxony further study results are expected this Tuesday.\nSpecialists of the Friedrich-Loeffler-Institut Riems to determine which virus subtypes are involved and how dangerous it is.\nThe disease had occurred on Monday on a turkey farm in Cloppenburg. Almost 20,000 animals on the farm now have to be killed.\nWhether it’s the dangerous H5N8 bird flu as recently is in Mecklenburg-Vorpommern , now have to show the test results.\nAlone in Cloppenburg nearly 13.5 million turkeys and chickens are kept. Lower Saxony is around 100 million poultry poultry producer in Germany is the most important.\n(Continue . . . )\nMeanwhile, in South Korea, while we aren’t seeing much media coverage (and what is available doesn’t translate particularly well), they are obviously continuing to see scattered outbreaks of H5N8 on poultry farms,presumably carried by migratory birds.\nYesterday it was announced that the zoo at Ulsan Grand Park would be closed over AI fears.\nUlsan Grand Park ‘AI precaution, zoo temporarily closed\n(Ulsan ACN 1) gimgyusin reporter | 16/12/2014 10:27:07 send an investigative\nDue to the highly pathogenic avian influenza (AI) occurred in the production of Ulsan Grand Park Zoo is temporarily closed.\nAccording to Ulsan City Facilities Management Corporation 16 days from the day to prevent the entry of bird flu bird flu has decided to temporarily calm closed to the point. This complex is that avian influenza region’re about 17km away from the Ulsan Grand Park beyond the scope of avian influenza court explained that. But at least 43.2% of the total passengers Ulsan Grand Park Zoo Considering that Busan, Gyeongnam residents in preventive dimension has been highlighted as a temporary closed. closed for a minimum period of 30 days or more, given the incubation period of 15 days of virus is expected to be. Ulsan Grand Park zoo official said, “Citizens exhibited to the public for the animal to obtain the understanding of the points that inevitably closed for safety reasons,” said “closed period is unclear ago ₩ 0 Visit website or contact us by phone (052- 271-8816 1-8) and asked to check whether the zoo and different operations, “through the Ulsan Grand Park Zoo has exhibited birds such as parrots to Kum Hong, including 22 kinds of more than 900 horses in the nation’s first successful breeding.\nAnd this syntax challenged machine translation of an outbreak in South Gyeongsang, that appears to be the cause of the zoo shutdown.\n‘Largest poultry farm miljipji’ production caused highly pathogenic avian influenza AI\nArticles input 2014-12-16 11:09\nNearby Busan and Ulsan also emergency alert rush\n[ Herald = Yoon Jeong-hee (London) reporter – the largest poultry farm areas in South Gyeongsang production from highly pathogenic (H5N8) avian influenza (AI) let that occur in Yangsan Pusan ​​perimeter and nearby and Ulsan has embarked on an emergency alert.\nGyeongnam Yangsan myeonggokdong one of the farms in the Highly Pathogenic Avian dokgamga occurred, according to the ruling confirmed a rating of 13 days on laying hen farms in densely populated areas in Hebei and nearby (only 40 140 farm animals), the Figure defenses will chobisang stuck in. Last month, 20 days racing farm bird flu at a farm where the conduct occurred after disinfection of their defenses, such as increasing the number of bird flu since last 12 days off were pouring struggled on.\n(Continue . . . )\nWe’ve already seen the H5N8 virus show up this fall in Korea, China, Japan, Germany, the Netherlands, and the UK – both in domesticated poultry, and in wild or migratory birds.\nCompared to other avian flu viruses we’ve followed over the past decade, this one seems to be spreading geographically at a very rapid rate.\nThe good news, is that so far there have been no documented human infections with H5N8, and so this virus remains primarily a threat to wild birds and poultry operations.\nFor more on the spread of H5N8, you may wish to revisit:\nFAO Warns On H5N8’s Spread\nBird Flu Spread: The Flyway Or The Highway?\nEID Journal: Subclinical HPAI In Vaccinated Poultry – China\n \n&#13;\n&#13;\n&#13;\n&#13;\n\t \t&#13;\n\t \t &#13;\n\t \t","candidateLabels":[]}
