# Supplementary material for: Web monitoring of emerging animal infectious diseases integrated in the French Animal Health Epidemic Intelligence System
Source: PLoS One. 2018 Aug 3;13(8):e0199960. doi: 10.1371/journal.pone.0199960 (PMC6075742; doi:10.1371/journal.pone.0199960)
Supplement: S1 Dataset — Dataset of news reports in English language used to evaluate and train the information extraction module of PADI-web (http://epia.clermont.inra.fr/vsi). This dataset is composed of 532 news reports (in JSON), with information about the report itself (publication date, title, content, url), as well as processing information related to the information extraction process (candidates for extraction information, correct or incorrect labels for each candidate). The named entity candidates (locations, diseases, hosts, dates, number of cases) are manually labelled in each article. Data are shared under a CC BY license and are freely available for download at: https://dataverse.cirad.fr/dataset.xhtml?persistentId=doi:10.18167/DVN1/KMTIFG. (GZ) [file pone.0199960.s001.gz › articles/203.json]

{"reports":[17818],"tagged_content":"<token id=\"t0\"> Russian </token> <candidate id=\"c1\" index=1 type=\"location\" info=\"{ &quot;coordinates&quot;: &quot;-30.95568;-58.78329&quot;, &quot;id&quot;: 8715308, &quot;featureClass&quot;: &quot;A&quot;, &quot;featureCode&quot;: &quot;ADM2&quot;, &quot;countryCode&quot;: &quot;AR&quot; }\" length=\"1\"></candidate> <token id=\"t1\"> Federal </token> <token id=\"t2\"> Service </token> <token id=\"t3\"> for </token> <token id=\"t4\"> Veterinary </token> <token id=\"t5\"> and </token> <token id=\"t6\"> Phytosanitary </token> <token id=\"t7\"> Surveillance </token> <token id=\"t8\"> has </token> <token id=\"t9\"> commented </token> <token id=\"t10\"> on </token> <token id=\"t11\"> the </token> <token id=\"t12\"> mass </token> <token id=\"t13\"> saigas </token> <token id=\"t14\"> die </token> <token id=\"t15\"> off </token> <token id=\"t16\"> in </token> <candidate id=\"c2\" index=17 type=\"location\" info=\"{ &quot;coordinates&quot;: &quot;48.0;68.0&quot;, &quot;id&quot;: 1522867, &quot;featureClass&quot;: &quot;A&quot;, &quot;featureCode&quot;: &quot;PCLI&quot;, &quot;countryCode&quot;: &quot;KZ&quot; }\" length=\"1\"></candidate> <token id=\"t17\"> Kazakhstan </token> <token id=\"t18\"> , </token> <token id=\"t19\"> Tengrinews </token> <token id=\"t20\"> reports </token> <token id=\"t21\"> citing </token> <candidate id=\"c3\" index=22 type=\"location\" info=\"{ &quot;coordinates&quot;: &quot;-29.68417;-53.80694&quot;, &quot;id&quot;: 3450083, &quot;featureClass&quot;: &quot;P&quot;, &quot;featureCode&quot;: &quot;PPLA2&quot;, &quot;countryCode&quot;: &quot;BR&quot; }\" length=\"1\"></candidate> <token id=\"t22\"> RIA </token> <token id=\"t23\"> Novosti </token> <token id=\"t24\"> . </token> <token id=\"t25\"> <br /> </token> <token id=\"t26\"> The </token> <token id=\"t27\"> Russian </token> <token id=\"t28\"> Service </token> <token id=\"t29\"> discussed </token> <token id=\"t30\"> the </token> <token id=\"t31\"> National </token> <token id=\"t32\"> Referential </token> <candidate id=\"c4\" index=33 type=\"location\" info=\"{ &quot;coordinates&quot;: &quot;7.25;2.16667&quot;, &quot;id&quot;: 2390719, &quot;featureClass&quot;: &quot;A&quot;, &quot;featureCode&quot;: &quot;ADM1&quot;, &quot;countryCode&quot;: &quot;BJ&quot; }\" length=\"1\"></candidate> <token id=\"t33\"> Center </token> <token id=\"t34\"> 's </token> <token id=\"t35\"> suggestion </token> <token id=\"t36\"> that </token> <token id=\"t37\"> saigas </token> <token id=\"t38\"> were </token> <token id=\"t39\"> dying </token> <token id=\"t40\"> from </token> <token id=\"t41\"> pasteurellosis </token> <token id=\"t42\"> in </token> <candidate id=\"c5\" index=43 type=\"location\" info=\"{ &quot;coordinates&quot;: &quot;48.0;68.0&quot;, &quot;id&quot;: 1522867, &quot;featureClass&quot;: &quot;A&quot;, &quot;featureCode&quot;: &quot;PCLI&quot;, &quot;countryCode&quot;: &quot;KZ&quot; }\" length=\"1\"></candidate> <token id=\"t43\"> Kazakhstan </token> <token id=\"t44\"> . </token> <token id=\"t45\"> However </token> <token id=\"t46\"> , </token> <token id=\"t47\"> the </token> <token id=\"t48\"> researches </token> <token id=\"t49\"> stated </token> <token id=\"t50\"> that </token> <token id=\"t51\"> the </token> <token id=\"t52\"> diagnosis </token> <token id=\"t53\"> was </token> <token id=\"t54\"> not </token> <token id=\"t55\"> confirmed </token> <token id=\"t56\"> . </token> <token id=\"t57\"> <br /> </token> <token id=\"t58\"> So </token> <token id=\"t59\"> far </token> <token id=\"t60\"> , </token> <candidate id=\"c6\" index=61 type=\"number\" info=\"null\" length=\"1\"></candidate> <candidate id=\"c7\" index=61 type=\"date\" info=\"1124-7-5\" length=\"1\"></candidate> <token id=\"t61\"> 112475 </token> <token id=\"t62\"> saigas </token> <token id=\"t63\"> have </token> <token id=\"t64\"> died </token> <token id=\"t65\"> in </token> <candidate id=\"c8\" index=66 type=\"location\" info=\"{ &quot;coordinates&quot;: &quot;48.0;68.0&quot;, &quot;id&quot;: 1522867, &quot;featureClass&quot;: &quot;A&quot;, &quot;featureCode&quot;: &quot;PCLI&quot;, &quot;countryCode&quot;: &quot;KZ&quot; }\" length=\"1\"></candidate> <token id=\"t66\"> Kazakhstan </token> <token id=\"t67\"> , </token> <token id=\"t68\"> it </token> <token id=\"t69\"> said </token> <token id=\"t70\"> . </token> <token id=\"t71\"> `` </token> <token id=\"t72\"> The </token> <candidate id=\"c9\" index=73 type=\"location\" info=\"{ &quot;coordinates&quot;: &quot;-30.95568;-58.78329&quot;, &quot;id&quot;: 8715308, &quot;featureClass&quot;: &quot;A&quot;, &quot;featureCode&quot;: &quot;ADM2&quot;, &quot;countryCode&quot;: &quot;AR&quot; }\" length=\"1\"></candidate> <token id=\"t73\"> Federal </token> <token id=\"t74\"> Service </token> <token id=\"t75\"> for </token> <token id=\"t76\"> Veterinary </token> <token id=\"t77\"> and </token> <token id=\"t78\"> Phytosanitary </token> <token id=\"t79\"> Surveillance </token> <token id=\"t80\"> expresses </token> <token id=\"t81\"> concerns </token> <token id=\"t82\"> in </token> <token id=\"t83\"> this </token> <token id=\"t84\"> regard </token> <token id=\"t85\"> , </token> <token id=\"t86\"> because </token> <token id=\"t87\"> the </token> <token id=\"t88\"> reason </token> <token id=\"t89\"> for </token> <token id=\"t90\"> the </token> <token id=\"t91\"> die </token> <token id=\"t92\"> off </token> <token id=\"t93\"> could </token> <token id=\"t94\"> be </token> <token id=\"t95\"> uncontrollable </token> <token id=\"t96\"> spread </token> <token id=\"t97\"> of </token> <token id=\"t98\"> diseases </token> <token id=\"t99\"> like </token> <candidate id=\"c10\" index=100 type=\"disease\" info=\"null\" length=\"2\"></candidate> <token id=\"t100\"> foot-and-mouth </token> <token id=\"t101\"> disease </token> <token id=\"t102\"> , </token> <candidate id=\"c11\" index=103 type=\"disease\" info=\"null\" length=\"1\"></candidate> <token id=\"t103\"> PPR </token> <token id=\"t104\"> or </token> <candidate id=\"c12\" index=105 type=\"host\" info=\"null\" length=\"1\"></candidate> <token id=\"t105\"> sheep </token> <token id=\"t106\"> pox </token> <token id=\"t107\"> . </token> <token id=\"t108\"> Saigas </token> <token id=\"t109\"> are </token> <token id=\"t110\"> known </token> <token id=\"t111\"> to </token> <token id=\"t112\"> be </token> <token id=\"t113\"> migrating </token> <token id=\"t114\"> to </token> <candidate id=\"c13\" index=115 type=\"location\" info=\"{ &quot;coordinates&quot;: &quot;48.0;68.0&quot;, &quot;id&quot;: 1522867, &quot;featureClass&quot;: &quot;A&quot;, &quot;featureCode&quot;: &quot;PCLI&quot;, &quot;countryCode&quot;: &quot;KZ&quot; }\" length=\"1\"></candidate> <token id=\"t115\"> Kazakhstan </token> <token id=\"t116\"> from </token> <candidate id=\"c14\" index=117 type=\"location\" info=\"{ &quot;coordinates&quot;: &quot;41.66667;63.83333&quot;, &quot;id&quot;: 1512440, &quot;featureClass&quot;: &quot;A&quot;, &quot;featureCode&quot;: &quot;PCLI&quot;, &quot;countryCode&quot;: &quot;UZ&quot; }\" length=\"1\"></candidate> <token id=\"t117\"> Uzbekistan </token> <token id=\"t118\"> that </token> <token id=\"t119\"> has </token> <token id=\"t120\"> issues </token> <token id=\"t121\"> with </token> <token id=\"t122\"> these </token> <token id=\"t123\"> diseases </token> <token id=\"t124\"> , </token> <token id=\"t125\"> '' </token> <token id=\"t126\"> the </token> <token id=\"t127\"> Russian </token> <token id=\"t128\"> service </token> <token id=\"t129\"> said </token> <token id=\"t130\"> . </token> <token id=\"t131\"> <br /> </token> <token id=\"t132\"> Meanwhile </token> <token id=\"t133\"> , </token> <token id=\"t134\"> the </token> <token id=\"t135\"> Prime </token> <token id=\"t136\"> Minister </token> <token id=\"t137\"> of </token> <candidate id=\"c15\" index=138 type=\"location\" info=\"{ &quot;coordinates&quot;: &quot;48.0;68.0&quot;, &quot;id&quot;: 1522867, &quot;featureClass&quot;: &quot;A&quot;, &quot;featureCode&quot;: &quot;PCLI&quot;, &quot;countryCode&quot;: &quot;KZ&quot; }\" length=\"1\"></candidate> <token id=\"t138\"> Kazakhstan </token> <token id=\"t139\"> Karim </token> <token id=\"t140\"> Massimov </token> <token id=\"t141\"> ordered </token> <token id=\"t142\"> a </token> <token id=\"t143\"> special </token> <token id=\"t144\"> governmental </token> <token id=\"t145\"> committee </token> <token id=\"t146\"> to </token> <token id=\"t147\"> study </token> <token id=\"t148\"> the </token> <token id=\"t149\"> situation </token> <token id=\"t150\"> and </token> <token id=\"t151\"> determine </token> <token id=\"t152\"> the </token> <token id=\"t153\"> reasons </token> <token id=\"t154\"> behind </token> <token id=\"t155\"> the </token> <token id=\"t156\"> tragic </token> <token id=\"t157\"> die </token> <token id=\"t158\"> off </token> <token id=\"t159\"> of </token> <token id=\"t160\"> the </token> <token id=\"t161\"> rare </token> <candidate id=\"c16\" index=162 type=\"host\" info=\"null\" length=\"1\"></candidate> <token id=\"t162\"> antelopes </token> <token id=\"t163\"> in </token> <candidate id=\"c17\" index=164 type=\"location\" info=\"{ &quot;coordinates&quot;: &quot;53.16667;63.58333&quot;, &quot;id&quot;: 1537246, &quot;featureClass&quot;: &quot;A&quot;, &quot;featureCode&quot;: &quot;ADM2&quot;, &quot;countryCode&quot;: &quot;KZ&quot; }\" length=\"1\"></candidate> <candidate id=\"c18\" index=164 type=\"location\" info=\"{ &quot;coordinates&quot;: &quot;53.21435;63.62463&quot;, &quot;id&quot;: 1519928, &quot;featureClass&quot;: &quot;P&quot;, &quot;featureCode&quot;: &quot;PPLA&quot;, &quot;countryCode&quot;: &quot;KZ&quot; }\" length=\"1\"></candidate> <token id=\"t164\"> Kostanay </token> <token id=\"t165\"> , </token> <candidate id=\"c19\" index=166 type=\"location\" info=\"{ &quot;coordinates&quot;: &quot;51.83333;69.91667&quot;, &quot;id&quot;: 1518003, &quot;featureClass&quot;: &quot;A&quot;, &quot;featureCode&quot;: &quot;ADM1&quot;, &quot;countryCode&quot;: &quot;KZ&quot; }\" length=\"1\"></candidate> <candidate id=\"c20\" index=166 type=\"location\" info=\"{ &quot;coordinates&quot;: &quot;51.1801;71.44598&quot;, &quot;id&quot;: 1526273, &quot;featureClass&quot;: &quot;P&quot;, &quot;featureCode&quot;: &quot;PPLC&quot;, &quot;countryCode&quot;: &quot;KZ&quot; }\" length=\"1\"></candidate> <token id=\"t166\"> Akmola </token> <token id=\"t167\"> and </token> <candidate id=\"c21\" index=168 type=\"location\" info=\"{ &quot;coordinates&quot;: &quot;50.27969;57.20718&quot;, &quot;id&quot;: 610611, &quot;featureClass&quot;: &quot;P&quot;, &quot;featureCode&quot;: &quot;PPLA&quot;, &quot;countryCode&quot;: &quot;KZ&quot; }\" length=\"1\"></candidate> <token id=\"t168\"> Aktobe </token> <token id=\"t169\"> Oblasts </token> <token id=\"t170\"> . </token> <token id=\"t171\"> <br /> </token> <token id=\"t172\"> The </token> <token id=\"t173\"> die </token> <token id=\"t174\"> off </token> <token id=\"t175\"> began </token> <token id=\"t176\"> approximately </token> <token id=\"t177\"> at </token> <token id=\"t178\"> around </token> <candidate id=\"c22\" index=179 type=\"location\" info=\"{ &quot;coordinates&quot;: &quot;21.38471;102.72594&quot;, &quot;id&quot;: 1904828, &quot;featureClass&quot;: &quot;A&quot;, &quot;featureCode&quot;: &quot;ADM2&quot;, &quot;countryCode&quot;: &quot;LA&quot; }\" length=\"1\"></candidate> <candidate id=\"c23\" index=179 type=\"date\" info=\"2015-05-11\" length=\"2\"></candidate> <token id=\"t179\"> May </token> <candidate id=\"c24\" index=180 type=\"number\" info=\"null\" length=\"1\"></candidate> <token id=\"t180\"> 11 </token> <token id=\"t181\"> with </token> <token id=\"t182\"> about </token> <candidate id=\"c25\" index=183 type=\"number\" info=\"null\" length=\"1\"></candidate> <token id=\"t183\"> 100 </token> <token id=\"t184\"> dead </token> <token id=\"t185\"> animals </token> <token id=\"t186\"> found </token> <token id=\"t187\"> in </token> <token id=\"t188\"> Amangeldinsk </token> <token id=\"t189\"> District </token> <token id=\"t190\"> of </token> <candidate id=\"c26\" index=191 type=\"location\" info=\"{ &quot;coordinates&quot;: &quot;53.16667;63.58333&quot;, &quot;id&quot;: 1537246, &quot;featureClass&quot;: &quot;A&quot;, &quot;featureCode&quot;: &quot;ADM2&quot;, &quot;countryCode&quot;: &quot;KZ&quot; }\" length=\"1\"></candidate> <candidate id=\"c27\" index=191 type=\"location\" info=\"{ &quot;coordinates&quot;: &quot;53.21435;63.62463&quot;, &quot;id&quot;: 1519928, &quot;featureClass&quot;: &quot;P&quot;, &quot;featureCode&quot;: &quot;PPLA&quot;, &quot;countryCode&quot;: &quot;KZ&quot; }\" length=\"1\"></candidate> <token id=\"t191\"> Kostanay </token> <token id=\"t192\"> Oblast </token> <token id=\"t193\"> . </token> <token id=\"t194\"> Since </token> <token id=\"t195\"> then </token> <token id=\"t196\"> the </token> <token id=\"t197\"> number </token> <token id=\"t198\"> of </token> <token id=\"t199\"> the </token> <token id=\"t200\"> dead </token> <token id=\"t201\"> animals </token> <token id=\"t202\"> has </token> <token id=\"t203\"> grown </token> <candidate id=\"c28\" index=204 type=\"number\" info=\"null\" length=\"1\"></candidate> <token id=\"t204\"> two </token> <candidate id=\"c29\" index=205 type=\"number\" info=\"null\" length=\"1\"></candidate> <token id=\"t205\"> thousand </token> <token id=\"t206\"> times </token> <token id=\"t207\"> exceeding </token> <candidate id=\"c30\" index=208 type=\"number\" info=\"null\" length=\"1\"></candidate> <token id=\"t208\"> 200 </token> <candidate id=\"c31\" index=209 type=\"number\" info=\"null\" length=\"1\"></candidate> <token id=\"t209\"> thousand </token> <token id=\"t210\"> dead </token> <token id=\"t211\"> representatives </token> <token id=\"t212\"> of </token> <token id=\"t213\"> the </token> <token id=\"t214\"> endangered </token> <token id=\"t215\"> species </token> <token id=\"t216\"> . </token> <token id=\"t217\"> The </token> <token id=\"t218\"> total </token> <token id=\"t219\"> number </token> <token id=\"t220\"> of </token> <token id=\"t221\"> the </token> <token id=\"t222\"> animals </token> <token id=\"t223\"> in </token> <candidate id=\"c32\" index=224 type=\"location\" info=\"{ &quot;coordinates&quot;: &quot;48.0;68.0&quot;, &quot;id&quot;: 1522867, &quot;featureClass&quot;: &quot;A&quot;, &quot;featureCode&quot;: &quot;PCLI&quot;, &quot;countryCode&quot;: &quot;KZ&quot; }\" length=\"1\"></candidate> <token id=\"t224\"> Kazakhstan </token> <token id=\"t225\"> before </token> <token id=\"t226\"> the </token> <token id=\"t227\"> die </token> <token id=\"t228\"> off </token> <token id=\"t229\"> stood </token> <token id=\"t230\"> at </token> <candidate id=\"c33\" index=231 type=\"number\" info=\"null\" length=\"1\"></candidate> <token id=\"t231\"> 300 </token> <candidate id=\"c34\" index=232 type=\"number\" info=\"null\" length=\"1\"></candidate> <token id=\"t232\"> thousand </token> <token id=\"t233\"> saigas </token> <token id=\"t234\"> . </token> <token id=\"t235\"> <br /> </token> <token id=\"t236\"> Saiga </token> <candidate id=\"c35\" index=237 type=\"host\" info=\"null\" length=\"1\"></candidate> <token id=\"t237\"> antelopes </token> <token id=\"t238\"> are </token> <token id=\"t239\"> among </token> <token id=\"t240\"> the </token> <token id=\"t241\"> species </token> <token id=\"t242\"> at </token> <token id=\"t243\"> risk </token> <token id=\"t244\"> of </token> <token id=\"t245\"> extinction </token> <token id=\"t246\"> . </token> <token id=\"t247\"> It </token> <token id=\"t248\"> used </token> <token id=\"t249\"> to </token> <token id=\"t250\"> inhabit </token> <token id=\"t251\"> vast </token> <token id=\"t252\"> areas </token> <token id=\"t253\"> of </token> <token id=\"t254\"> the </token> <token id=\"t255\"> Eurasian </token> <token id=\"t256\"> steppe </token> <token id=\"t257\"> zone </token> <token id=\"t258\"> but </token> <token id=\"t259\"> are </token> <candidate id=\"c36\" index=260 type=\"date\" info=\"PRESENT_REF\" length=\"1\"></candidate> <token id=\"t260\"> now </token> <token id=\"t261\"> found </token> <token id=\"t262\"> only </token> <token id=\"t263\"> in </token> <candidate id=\"c37\" index=264 type=\"number\" info=\"null\" length=\"1\"></candidate> <token id=\"t264\"> three </token> <token id=\"t265\"> areas </token> <token id=\"t266\"> in </token> <candidate id=\"c38\" index=267 type=\"location\" info=\"{ &quot;coordinates&quot;: &quot;48.0;68.0&quot;, &quot;id&quot;: 1522867, &quot;featureClass&quot;: &quot;A&quot;, &quot;featureCode&quot;: &quot;PCLI&quot;, &quot;countryCode&quot;: &quot;KZ&quot; }\" length=\"1\"></candidate> <token id=\"t267\"> Kazakhstan </token> <token id=\"t268\"> and </token> <candidate id=\"c39\" index=269 type=\"number\" info=\"null\" length=\"1\"></candidate> <token id=\"t269\"> one </token> <token id=\"t270\"> in </token> <candidate id=\"c40\" index=271 type=\"location\" info=\"{ &quot;coordinates&quot;: &quot;60.0;100.0&quot;, &quot;id&quot;: 2017370, &quot;featureClass&quot;: &quot;A&quot;, &quot;featureCode&quot;: &quot;PCLI&quot;, &quot;countryCode&quot;: &quot;RU&quot; }\" length=\"1\"></candidate> <token id=\"t271\"> Russia </token> <token id=\"t272\"> . </token> <token id=\"t273\"> <br /> </token> <token id=\"t274\"> Writing </token> <token id=\"t275\"> by </token> <token id=\"t276\"> Gyuzel </token> <token id=\"t277\"> Kamalova </token> <token id=\"t278\"> , </token> <token id=\"t279\"> editing </token> <token id=\"t280\"> by </token> <token id=\"t281\"> Tatyana </token> <token id=\"t282\"> Kuzmina </token>","publication_date":"2015-06-02","id":203,"title":"Russia suspects pasteurellosis as cause of saiga die off in Kazakhstan","url":"http://en.tengrinews.kz/environment/Russia-suspects-pasteurellosis-as-cause-of-saiga-die-off-in-260541/","content":"Russian Federal Service for Veterinary and Phytosanitary Surveillance has commented on the mass saigas die off in Kazakhstan, Tengrinews reports citing RIA Novosti.\nThe Russian Service discussed the National Referential Center’s suggestion that saigas were dying from pasteurellosis in Kazakhstan. However, the researches stated that the diagnosis was not confirmed.\nSo far, 112 475 saigas have died in Kazakhstan, it said. “The Federal Service for Veterinary and Phytosanitary Surveillance expresses concerns in this regard, because the reason for the die off could be uncontrollable spread of diseases like foot-and-mouth disease, PPR or sheep pox. Saigas are known to be migrating to Kazakhstan from Uzbekistan that has issues with these diseases,” the Russian service said.\nMeanwhile, the Prime Minister of Kazakhstan Karim Massimov ordered a special governmental committee to study the situation and determine the reasons behind the tragic die off of the rare antelopes in Kostanay, Akmola and Aktobe Oblasts.\nThe die off began approximately at around May 11 with about 100 dead animals found in Amangeldinsk District of Kostanay Oblast. Since then the number of the dead animals has grown two thousand times exceeding 200 thousand dead representatives of the endangered species. The total number of the animals in Kazakhstan before the die off stood at 300 thousand saigas.\nSaiga antelopes are among the species at risk of extinction. It used to inhabit vast areas of the Eurasian steppe zone but are now found only in three areas in Kazakhstan and one in Russia. \nWriting by Gyuzel Kamalova, editing by Tatyana Kuzmina","candidateLabels":[]}
