# Supplementary material for: Web monitoring of emerging animal infectious diseases integrated in the French Animal Health Epidemic Intelligence System
Source: PLoS One. 2018 Aug 3;13(8):e0199960. doi: 10.1371/journal.pone.0199960 (PMC6075742; doi:10.1371/journal.pone.0199960)
Supplement: S1 Dataset — Dataset of news reports in English language used to evaluate and train the information extraction module of PADI-web (http://epia.clermont.inra.fr/vsi). This dataset is composed of 532 news reports (in JSON), with information about the report itself (publication date, title, content, url), as well as processing information related to the information extraction process (candidates for extraction information, correct or incorrect labels for each candidate). The named entity candidates (locations, diseases, hosts, dates, number of cases) are manually labelled in each article. Data are shared under a CC BY license and are freely available for download at: https://dataverse.cirad.fr/dataset.xhtml?persistentId=doi:10.18167/DVN1/KMTIFG. (GZ) [file pone.0199960.s001.gz › articles/95.json]

{"reports":[17359,17367,17499,17746,17776,17834,17902],"tagged_content":"<token id=\"t0\"> <br /> </token> <token id=\"t1\"> <br /> </token> <token id=\"t2\"> InterAksyon.com </token> <token id=\"t3\"> means </token> <token id=\"t4\"> BUSINESS </token> <token id=\"t5\"> <br /> </token> <token id=\"t6\"> <br /> </token> <token id=\"t7\"> MANILA </token> <token id=\"t8\"> -- </token> <token id=\"t9\"> The </token> <candidate id=\"c1\" index=10 type=\"location\" info=\"{ &quot;coordinates&quot;: &quot;13.0;122.0&quot;, &quot;id&quot;: 1694008, &quot;featureClass&quot;: &quot;A&quot;, &quot;featureCode&quot;: &quot;PCLI&quot;, &quot;countryCode&quot;: &quot;PH&quot; }\" length=\"1\"></candidate> <token id=\"t10\"> Philippines </token> <token id=\"t11\"> has </token> <token id=\"t12\"> barred </token> <token id=\"t13\"> the </token> <token id=\"t14\"> entry </token> <token id=\"t15\"> of </token> <token id=\"t16\"> poultry </token> <token id=\"t17\"> from </token> <candidate id=\"c2\" index=18 type=\"location\" info=\"{ &quot;coordinates&quot;: &quot;16.16667;107.83333&quot;, &quot;id&quot;: 1562822, &quot;featureClass&quot;: &quot;A&quot;, &quot;featureCode&quot;: &quot;PCLI&quot;, &quot;countryCode&quot;: &quot;VN&quot; }\" length=\"1\"></candidate> <token id=\"t18\"> Vietnam </token> <token id=\"t19\"> and </token> <candidate id=\"c3\" index=20 type=\"number\" info=\"null\" length=\"1\"></candidate> <token id=\"t20\"> two </token> <token id=\"t21\"> European </token> <token id=\"t22\"> countries </token> <token id=\"t23\"> . </token> <token id=\"t24\"> <br /> </token> <token id=\"t25\"> In </token> <token id=\"t26\"> separate </token> <token id=\"t27\"> orders </token> <token id=\"t28\"> , </token> <token id=\"t29\"> Secretary </token> <token id=\"t30\"> Proceso </token> <candidate id=\"c4\" index=31 type=\"location\" info=\"{ &quot;coordinates&quot;: &quot;4.66667;-75.75&quot;, &quot;id&quot;: 3690238, &quot;featureClass&quot;: &quot;A&quot;, &quot;featureCode&quot;: &quot;ADM2&quot;, &quot;countryCode&quot;: &quot;CO&quot; }\" length=\"1\"></candidate> <candidate id=\"c5\" index=31 type=\"location\" info=\"{ &quot;coordinates&quot;: &quot;17.9;121.66667&quot;, &quot;id&quot;: 1731600, &quot;featureClass&quot;: &quot;A&quot;, &quot;featureCode&quot;: &quot;ADM3&quot;, &quot;countryCode&quot;: &quot;PH&quot; }\" length=\"1\"></candidate> <candidate id=\"c6\" index=31 type=\"location\" info=\"{ &quot;coordinates&quot;: &quot;15.84754;120.52274&quot;, &quot;id&quot;: 1731601, &quot;featureClass&quot;: &quot;A&quot;, &quot;featureCode&quot;: &quot;ADM3&quot;, &quot;countryCode&quot;: &quot;PH&quot; }\" length=\"1\"></candidate> <candidate id=\"c7\" index=31 type=\"location\" info=\"{ &quot;coordinates&quot;: &quot;-19.47094;-64.48727&quot;, &quot;id&quot;: 6621236, &quot;featureClass&quot;: &quot;A&quot;, &quot;featureCode&quot;: &quot;ADM4&quot;, &quot;countryCode&quot;: &quot;BO&quot; }\" length=\"1\"></candidate> <token id=\"t31\"> Alcala </token> <token id=\"t32\"> directed </token> <token id=\"t33\"> Department </token> <token id=\"t34\"> of </token> <token id=\"t35\"> Agriculture </token> <token id=\"t36\"> ( </token> <token id=\"t37\"> DA </token> <token id=\"t38\"> ) </token> <token id=\"t39\"> personnel </token> <token id=\"t40\"> to </token> <token id=\"t41\"> halt </token> <token id=\"t42\"> the </token> <token id=\"t43\"> processing </token> <token id=\"t44\"> of </token> <token id=\"t45\"> applications </token> <token id=\"t46\"> to </token> <token id=\"t47\"> import </token> <token id=\"t48\"> poultry </token> <token id=\"t49\"> from </token> <candidate id=\"c8\" index=50 type=\"location\" info=\"{ &quot;coordinates&quot;: &quot;42.83333;12.83333&quot;, &quot;id&quot;: 3175395, &quot;featureClass&quot;: &quot;A&quot;, &quot;featureCode&quot;: &quot;PCLI&quot;, &quot;countryCode&quot;: &quot;IT&quot; }\" length=\"1\"></candidate> <token id=\"t50\"> Italy </token> <token id=\"t51\"> , </token> <token id=\"t52\"> the </token> <candidate id=\"c9\" index=53 type=\"location\" info=\"{ &quot;coordinates&quot;: &quot;52.25;5.75&quot;, &quot;id&quot;: 2750405, &quot;featureClass&quot;: &quot;A&quot;, &quot;featureCode&quot;: &quot;PCLI&quot;, &quot;countryCode&quot;: &quot;NL&quot; }\" length=\"1\"></candidate> <token id=\"t53\"> Netherlands </token> <token id=\"t54\"> and </token> <candidate id=\"c10\" index=55 type=\"location\" info=\"{ &quot;coordinates&quot;: &quot;16.16667;107.83333&quot;, &quot;id&quot;: 1562822, &quot;featureClass&quot;: &quot;A&quot;, &quot;featureCode&quot;: &quot;PCLI&quot;, &quot;countryCode&quot;: &quot;VN&quot; }\" length=\"1\"></candidate> <token id=\"t55\"> Vietnam </token> <token id=\"t56\"> . </token> <token id=\"t57\"> <br /> </token> <token id=\"t58\"> The </token> <candidate id=\"c11\" index=59 type=\"location\" info=\"{ &quot;coordinates&quot;: &quot;38.49457;43.38323&quot;, &quot;id&quot;: 298117, &quot;featureClass&quot;: &quot;P&quot;, &quot;featureCode&quot;: &quot;PPLA&quot;, &quot;countryCode&quot;: &quot;TR&quot; }\" length=\"1\"></candidate> <token id=\"t59\"> ban </token> <token id=\"t60\"> covers </token> <token id=\"t61\"> domestic </token> <token id=\"t62\"> and </token> <token id=\"t63\"> wild </token> <candidate id=\"c12\" index=64 type=\"host\" info=\"null\" length=\"1\"></candidate> <token id=\"t64\"> birds </token> <token id=\"t65\"> , </token> <token id=\"t66\"> including </token> <token id=\"t67\"> poultry </token> <token id=\"t68\"> meat </token> <token id=\"t69\"> , </token> <token id=\"t70\"> day-old </token> <token id=\"t71\"> chicks </token> <token id=\"t72\"> , </token> <token id=\"t73\"> eggs </token> <token id=\"t74\"> and </token> <token id=\"t75\"> semen </token> <token id=\"t76\"> . </token> <token id=\"t77\"> <br /> </token> <token id=\"t78\"> The </token> <token id=\"t79\"> import </token> <candidate id=\"c13\" index=80 type=\"location\" info=\"{ &quot;coordinates&quot;: &quot;38.49457;43.38323&quot;, &quot;id&quot;: 298117, &quot;featureClass&quot;: &quot;P&quot;, &quot;featureCode&quot;: &quot;PPLA&quot;, &quot;countryCode&quot;: &quot;TR&quot; }\" length=\"1\"></candidate> <token id=\"t80\"> ban </token> <token id=\"t81\"> comes </token> <token id=\"t82\"> on </token> <token id=\"t83\"> the </token> <token id=\"t84\"> heels </token> <token id=\"t85\"> of </token> <token id=\"t86\"> reports </token> <token id=\"t87\"> from </token> <token id=\"t88\"> the </token> <token id=\"t89\"> Office </token> <token id=\"t90\"> Internationale </token> <token id=\"t91\"> Des </token> <token id=\"t92\"> Epizooties </token> <token id=\"t93\"> ( </token> <token id=\"t94\"> OIE </token> <token id=\"t95\"> ) </token> <token id=\"t96\"> of </token> <token id=\"t97\"> outbreaks </token> <token id=\"t98\"> of </token> <candidate id=\"c14\" index=99 type=\"disease\" info=\"null\" length=\"4\"></candidate> <token id=\"t99\"> highly </token> <token id=\"t100\"> pathogenic </token> <candidate id=\"c15\" index=101 type=\"disease\" info=\"null\" length=\"2\"></candidate> <token id=\"t101\"> Avian </token> <token id=\"t102\"> Influenza </token> <token id=\"t103\"> virus </token> <token id=\"t104\"> serotype </token> <token id=\"t105\"> H5 </token> <token id=\"t106\"> in </token> <candidate id=\"c16\" index=107 type=\"location\" info=\"{ &quot;coordinates&quot;: &quot;10.25369;105.9722&quot;, &quot;id&quot;: 1562693, &quot;featureClass&quot;: &quot;P&quot;, &quot;featureCode&quot;: &quot;PPLA&quot;, &quot;countryCode&quot;: &quot;VN&quot; }\" length=\"2\"></candidate> <candidate id=\"c17\" index=107 type=\"location\" info=\"{ &quot;coordinates&quot;: &quot;10.1;106.0&quot;, &quot;id&quot;: 1559977, &quot;featureClass&quot;: &quot;A&quot;, &quot;featureCode&quot;: &quot;ADM1&quot;, &quot;countryCode&quot;: &quot;VN&quot; }\" length=\"2\"></candidate> <token id=\"t107\"> Vinh </token> <candidate id=\"c18\" index=108 type=\"location\" info=\"{ &quot;coordinates&quot;: &quot;20.98503;100.83104&quot;, &quot;id&quot;: 1904826, &quot;featureClass&quot;: &quot;A&quot;, &quot;featureCode&quot;: &quot;ADM2&quot;, &quot;countryCode&quot;: &quot;LA&quot; }\" length=\"1\"></candidate> <candidate id=\"c19\" index=108 type=\"location\" info=\"{ &quot;coordinates&quot;: &quot;31.75258;-81.74577&quot;, &quot;id&quot;: 4048080, &quot;featureClass&quot;: &quot;A&quot;, &quot;featureCode&quot;: &quot;ADM2&quot;, &quot;countryCode&quot;: &quot;US&quot; }\" length=\"1\"></candidate> <candidate id=\"c20\" index=108 type=\"location\" info=\"{ &quot;coordinates&quot;: &quot;50.03944;1.98111&quot;, &quot;id&quot;: 6454763, &quot;featureClass&quot;: &quot;A&quot;, &quot;featureCode&quot;: &quot;ADM4&quot;, &quot;countryCode&quot;: &quot;FR&quot; }\" length=\"1\"></candidate> <token id=\"t108\"> Long </token> <token id=\"t109\"> and </token> <token id=\"t110\"> Trah </token> <candidate id=\"c21\" index=111 type=\"location\" info=\"{ &quot;coordinates&quot;: &quot;18.67337;105.69232&quot;, &quot;id&quot;: 1562798, &quot;featureClass&quot;: &quot;P&quot;, &quot;featureCode&quot;: &quot;PPLA&quot;, &quot;countryCode&quot;: &quot;VN&quot; }\" length=\"1\"></candidate> <token id=\"t111\"> Vinh </token> <token id=\"t112\"> in </token> <candidate id=\"c22\" index=113 type=\"location\" info=\"{ &quot;coordinates&quot;: &quot;16.16667;107.83333&quot;, &quot;id&quot;: 1562822, &quot;featureClass&quot;: &quot;A&quot;, &quot;featureCode&quot;: &quot;PCLI&quot;, &quot;countryCode&quot;: &quot;VN&quot; }\" length=\"1\"></candidate> <token id=\"t113\"> Vietnam </token> <token id=\"t114\"> ; </token> <token id=\"t115\"> and </token> <candidate id=\"c23\" index=116 type=\"disease\" info=\"null\" length=\"4\"></candidate> <token id=\"t116\"> highly </token> <token id=\"t117\"> pathogenic </token> <candidate id=\"c24\" index=118 type=\"disease\" info=\"null\" length=\"2\"></candidate> <token id=\"t118\"> Avian </token> <token id=\"t119\"> Influenza </token> <token id=\"t120\"> virus </token> <token id=\"t121\"> serotype </token> <token id=\"t122\"> H5N8 </token> <token id=\"t123\"> in </token> <candidate id=\"c25\" index=124 type=\"location\" info=\"{ &quot;coordinates&quot;: &quot;45.5;11.75&quot;, &quot;id&quot;: 3164604, &quot;featureClass&quot;: &quot;A&quot;, &quot;featureCode&quot;: &quot;ADM1&quot;, &quot;countryCode&quot;: &quot;IT&quot; }\" length=\"1\"></candidate> <token id=\"t124\"> Veneto </token> <token id=\"t125\"> , </token> <candidate id=\"c26\" index=126 type=\"location\" info=\"{ &quot;coordinates&quot;: &quot;42.83333;12.83333&quot;, &quot;id&quot;: 3175395, &quot;featureClass&quot;: &quot;A&quot;, &quot;featureCode&quot;: &quot;PCLI&quot;, &quot;countryCode&quot;: &quot;IT&quot; }\" length=\"1\"></candidate> <token id=\"t126\"> Italy </token> <token id=\"t127\"> ; </token> <token id=\"t128\"> and </token> <token id=\"t129\"> Ter </token> <token id=\"t130\"> Aar </token> <token id=\"t131\"> , </token> <candidate id=\"c27\" index=132 type=\"location\" info=\"{ &quot;coordinates&quot;: &quot;52.0;4.66667&quot;, &quot;id&quot;: 2743698, &quot;featureClass&quot;: &quot;A&quot;, &quot;featureCode&quot;: &quot;ADM1&quot;, &quot;countryCode&quot;: &quot;NL&quot; }\" length=\"1\"></candidate> <token id=\"t132\"> Zuid-Holland </token> <token id=\"t133\"> , </token> <token id=\"t134\"> Kamperveen </token> <token id=\"t135\"> and </token> <candidate id=\"c28\" index=136 type=\"location\" info=\"{ &quot;coordinates&quot;: &quot;52.0;5.25&quot;, &quot;id&quot;: 2745909, &quot;featureClass&quot;: &quot;A&quot;, &quot;featureCode&quot;: &quot;ADM1&quot;, &quot;countryCode&quot;: &quot;NL&quot; }\" length=\"1\"></candidate> <candidate id=\"c29\" index=136 type=\"location\" info=\"{ &quot;coordinates&quot;: &quot;52.09675;5.03708&quot;, &quot;id&quot;: 2745911, &quot;featureClass&quot;: &quot;A&quot;, &quot;featureCode&quot;: &quot;ADM2&quot;, &quot;countryCode&quot;: &quot;NL&quot; }\" length=\"1\"></candidate> <candidate id=\"c30\" index=136 type=\"location\" info=\"{ &quot;coordinates&quot;: &quot;52.09083;5.12222&quot;, &quot;id&quot;: 2745912, &quot;featureClass&quot;: &quot;P&quot;, &quot;featureCode&quot;: &quot;PPLA&quot;, &quot;countryCode&quot;: &quot;NL&quot; }\" length=\"1\"></candidate> <token id=\"t136\"> Utrecht </token> <candidate id=\"c31\" index=137 type=\"location\" info=\"{ &quot;coordinates&quot;: &quot;51.51279;-0.09184&quot;, &quot;id&quot;: 2643741, &quot;featureClass&quot;: &quot;P&quot;, &quot;featureCode&quot;: &quot;PPLA3&quot;, &quot;countryCode&quot;: &quot;GB&quot; }\" length=\"1\"></candidate> <token id=\"t137\"> City </token> <token id=\"t138\"> in </token> <token id=\"t139\"> the </token> <candidate id=\"c32\" index=140 type=\"location\" info=\"{ &quot;coordinates&quot;: &quot;52.25;5.75&quot;, &quot;id&quot;: 2750405, &quot;featureClass&quot;: &quot;A&quot;, &quot;featureCode&quot;: &quot;PCLI&quot;, &quot;countryCode&quot;: &quot;NL&quot; }\" length=\"1\"></candidate> <token id=\"t140\"> Netherlands </token> <token id=\"t141\"> . </token> <token id=\"t142\"> <br /> </token> <token id=\"t143\"> `` </token> <token id=\"t144\"> We </token> <token id=\"t145\"> want </token> <token id=\"t146\"> to </token> <token id=\"t147\"> protect </token> <token id=\"t148\"> our </token> <token id=\"t149\"> local </token> <candidate id=\"c33\" index=150 type=\"host\" info=\"null\" length=\"1\"></candidate> <token id=\"t150\"> bird </token> <token id=\"t151\"> population </token> <token id=\"t152\"> and </token> <token id=\"t153\"> ensure </token> <token id=\"t154\"> the </token> <token id=\"t155\"> safety </token> <token id=\"t156\"> of </token> <token id=\"t157\"> consumers </token> <token id=\"t158\"> , </token> <token id=\"t159\"> '' </token> <candidate id=\"c34\" index=160 type=\"location\" info=\"{ &quot;coordinates&quot;: &quot;4.66667;-75.75&quot;, &quot;id&quot;: 3690238, &quot;featureClass&quot;: &quot;A&quot;, &quot;featureCode&quot;: &quot;ADM2&quot;, &quot;countryCode&quot;: &quot;CO&quot; }\" length=\"1\"></candidate> <candidate id=\"c35\" index=160 type=\"location\" info=\"{ &quot;coordinates&quot;: &quot;17.9;121.66667&quot;, &quot;id&quot;: 1731600, &quot;featureClass&quot;: &quot;A&quot;, &quot;featureCode&quot;: &quot;ADM3&quot;, &quot;countryCode&quot;: &quot;PH&quot; }\" length=\"1\"></candidate> <candidate id=\"c36\" index=160 type=\"location\" info=\"{ &quot;coordinates&quot;: &quot;15.84754;120.52274&quot;, &quot;id&quot;: 1731601, &quot;featureClass&quot;: &quot;A&quot;, &quot;featureCode&quot;: &quot;ADM3&quot;, &quot;countryCode&quot;: &quot;PH&quot; }\" length=\"1\"></candidate> <candidate id=\"c37\" index=160 type=\"location\" info=\"{ &quot;coordinates&quot;: &quot;-19.47094;-64.48727&quot;, &quot;id&quot;: 6621236, &quot;featureClass&quot;: &quot;A&quot;, &quot;featureCode&quot;: &quot;ADM4&quot;, &quot;countryCode&quot;: &quot;BO&quot; }\" length=\"1\"></candidate> <token id=\"t160\"> Alcala </token> <token id=\"t161\"> said </token> <token id=\"t162\"> , </token> <token id=\"t163\"> adding </token> <token id=\"t164\"> that </token> <token id=\"t165\"> the </token> <candidate id=\"c38\" index=166 type=\"location\" info=\"{ &quot;coordinates&quot;: &quot;13.0;122.0&quot;, &quot;id&quot;: 1694008, &quot;featureClass&quot;: &quot;A&quot;, &quot;featureCode&quot;: &quot;PCLI&quot;, &quot;countryCode&quot;: &quot;PH&quot; }\" length=\"1\"></candidate> <token id=\"t166\"> Philippines </token> <token id=\"t167\"> is </token> <token id=\"t168\"> the </token> <token id=\"t169\"> only </token> <candidate id=\"c39\" index=170 type=\"location\" info=\"{ &quot;coordinates&quot;: &quot;6.61667;2.51667&quot;, &quot;id&quot;: 2392325, &quot;featureClass&quot;: &quot;A&quot;, &quot;featureCode&quot;: &quot;ADM1&quot;, &quot;countryCode&quot;: &quot;BJ&quot; }\" length=\"1\"></candidate> <token id=\"t170\"> Southeast </token> <token id=\"t171\"> Asian </token> <token id=\"t172\"> country </token> <token id=\"t173\"> free </token> <token id=\"t174\"> from </token> <candidate id=\"c40\" index=175 type=\"host\" info=\"null\" length=\"1\"></candidate> <candidate id=\"c41\" index=175 type=\"disease\" info=\"null\" length=\"2\"></candidate> <token id=\"t175\"> bird </token> <token id=\"t176\"> flu </token> <token id=\"t177\"> . </token> <token id=\"t178\"> <br /> </token> <token id=\"t179\"> He </token> <token id=\"t180\"> ordered </token> <token id=\"t181\"> all </token> <token id=\"t182\"> quarantine </token> <token id=\"t183\"> personnel </token> <token id=\"t184\"> to </token> <token id=\"t185\"> seize </token> <token id=\"t186\"> shipments </token> <token id=\"t187\"> of </token> <token id=\"t188\"> poultry </token> <token id=\"t189\"> products </token> <token id=\"t190\"> from </token> <token id=\"t191\"> the </token> <candidate id=\"c42\" index=192 type=\"number\" info=\"null\" length=\"1\"></candidate> <token id=\"t192\"> four </token> <token id=\"t193\"> countries </token> <token id=\"t194\"> . </token> <token id=\"t195\"> <br /> </token> <token id=\"t196\"> <br /> </token>","publication_date":"2015-01-13","id":95,"title":"Philippines imposes ban on poultry from Vietnam, 2 European states","url":"http://www.interaksyon.com/business/102904/philippines-imposes-ban-on-poultry-from-vietnam-2-european-states","content":" \t\n\t\n\t\n\t\n\t \n\t\n\t\n\t\n\t\n\t\n\t\n\tInterAksyon.com means BUSINESS\n\t\n\tMANILA – The Philippines has barred the entry of poultry from Vietnam and two European countries.\nIn separate orders, Secretary Proceso Alcala directed Department of Agriculture (DA) personnel to halt the processing of applications to import poultry from Italy, the Netherlands and Vietnam.\nThe ban covers domestic and wild birds, including poultry meat, day-old chicks, eggs and semen.\nThe import ban comes on the heels of reports from the Office Internationale Des Epizooties (OIE) of outbreaks of highly pathogenic Avian Influenza virus serotype H5 in Vinh Long and Trah Vinh in Vietnam; and highly pathogenic Avian Influenza virus serotype H5N8 in Veneto, Italy; and Ter Aar, Zuid-Holland, Kamperveen and Utrecht City in the Netherlands.\n\"We want to protect our local bird population and ensure the safety of consumers,\" Alcala said, adding that the Philippines is the only Southeast Asian country free from bird flu.\nHe ordered all quarantine personnel to seize shipments of poultry products from the four countries.\t\n\t\n\t\n\t\n\t\n\t\n\t\n\t\n\t\n\t\n\t\n\t\n\t\n\t\n\t \n\t\n\t\n\t \n\t\n\t\n\t\n\t\n\t\n\t\n\t\n\t\n\t\n\t\n\t\n\t\n\t\n\t \n\t\n\t","candidateLabels":[]}
