# Supplementary material for: Web monitoring of emerging animal infectious diseases integrated in the French Animal Health Epidemic Intelligence System
Source: PLoS One. 2018 Aug 3;13(8):e0199960. doi: 10.1371/journal.pone.0199960 (PMC6075742; doi:10.1371/journal.pone.0199960)
Supplement: S1 Dataset — Dataset of news reports in English language used to evaluate and train the information extraction module of PADI-web (http://epia.clermont.inra.fr/vsi). This dataset is composed of 532 news reports (in JSON), with information about the report itself (publication date, title, content, url), as well as processing information related to the information extraction process (candidates for extraction information, correct or incorrect labels for each candidate). The named entity candidates (locations, diseases, hosts, dates, number of cases) are manually labelled in each article. Data are shared under a CC BY license and are freely available for download at: https://dataverse.cirad.fr/dataset.xhtml?persistentId=doi:10.18167/DVN1/KMTIFG. (GZ) [file pone.0199960.s001.gz › articles/68.json]

{"reports":[17324,17358,17405,17440,17471,17515,17558,17604,17649,17700,17747,17788,17816,17850,17921,17976,18007,18066,18094,18120,18163,18184,18232,18301,18331,18434,18502,18567,18595,18660,18736,18784,18837,18905,18948,19005,19059,19108,19208,19277,19379,19422],"tagged_content":"<token id=\"t0\"> News </token> <candidate id=\"c1\" index=1 type=\"disease\" info=\"null\" length=\"3\"></candidate> <token id=\"t1\"> African </token> <candidate id=\"c2\" index=2 type=\"location\" info=\"{ &quot;coordinates&quot;: &quot;53.81678;-0.28796&quot;, &quot;id&quot;: 7291293, &quot;featureClass&quot;: &quot;A&quot;, &quot;featureCode&quot;: &quot;ADM3&quot;, &quot;countryCode&quot;: &quot;GB&quot; }\" length=\"1\"></candidate> <candidate id=\"c3\" index=2 type=\"host\" info=\"null\" length=\"1\"></candidate> <token id=\"t2\"> Swine </token> <token id=\"t3\"> Fever </token> <token id=\"t4\"> Detected </token> <token id=\"t5\"> in </token> <token id=\"t6\"> Wild </token> <candidate id=\"c4\" index=7 type=\"host\" info=\"null\" length=\"1\"></candidate> <token id=\"t7\"> Boar </token> <token id=\"t8\"> in </token> <token id=\"t9\"> Estonia08 </token> <candidate id=\"c5\" index=10 type=\"date\" info=\"2014-10\" length=\"2\"></candidate> <token id=\"t10\"> October </token> <candidate id=\"c6\" index=11 type=\"number\" info=\"null\" length=\"1\"></candidate> <token id=\"t11\"> 2014 </token> <token id=\"t12\"> ESTONIA </token> <token id=\"t13\"> - </token> <candidate id=\"c7\" index=14 type=\"number\" info=\"null\" length=\"1\"></candidate> <token id=\"t14\"> Six </token> <candidate id=\"c8\" index=15 type=\"host\" info=\"null\" length=\"2\"></candidate> <token id=\"t15\"> wild </token> <candidate id=\"c9\" index=16 type=\"host\" info=\"null\" length=\"1\"></candidate> <token id=\"t16\"> boar </token> <token id=\"t17\"> are </token> <token id=\"t18\"> reported </token> <token id=\"t19\"> to </token> <token id=\"t20\"> have </token> <token id=\"t21\"> tested </token> <token id=\"t22\"> positive </token> <token id=\"t23\"> for </token> <token id=\"t24\"> the </token> <candidate id=\"c10\" index=25 type=\"disease\" info=\"null\" length=\"3\"></candidate> <token id=\"t25\"> African </token> <candidate id=\"c11\" index=26 type=\"host\" info=\"null\" length=\"1\"></candidate> <token id=\"t26\"> swine </token> <token id=\"t27\"> fever </token> <token id=\"t28\"> virus </token> <token id=\"t29\"> in </token> <token id=\"t30\"> the </token> <token id=\"t31\"> last </token> <candidate id=\"c12\" index=32 type=\"number\" info=\"null\" length=\"1\"></candidate> <token id=\"t32\"> 10 </token> <token id=\"t33\"> days </token> <token id=\"t34\"> . </token> <token id=\"t35\"> There </token> <token id=\"t36\"> have </token> <token id=\"t37\"> been </token> <token id=\"t38\"> no </token> <token id=\"t39\"> reports </token> <token id=\"t40\"> from </token> <token id=\"t41\"> the </token> <token id=\"t42\"> Estonian </token> <token id=\"t43\"> veterinary </token> <token id=\"t44\"> authority </token> <token id=\"t45\"> to </token> <token id=\"t46\"> the </token> <token id=\"t47\"> World </token> <token id=\"t48\"> Organisation </token> <token id=\"t49\"> for </token> <token id=\"t50\"> Animal </token> <token id=\"t51\"> Health </token> <token id=\"t52\"> ( </token> <token id=\"t53\"> OIE </token> <token id=\"t54\"> ) </token> <token id=\"t55\"> describing </token> <token id=\"t56\"> new </token> <token id=\"t57\"> outbreaks </token> <token id=\"t58\"> of </token> <candidate id=\"c13\" index=59 type=\"disease\" info=\"null\" length=\"3\"></candidate> <token id=\"t59\"> African </token> <candidate id=\"c14\" index=60 type=\"host\" info=\"null\" length=\"1\"></candidate> <token id=\"t60\"> swine </token> <token id=\"t61\"> fever </token> <token id=\"t62\"> . </token> <token id=\"t63\"> <br /> </token> <token id=\"t64\"> However </token> <token id=\"t65\"> , </token> <candidate id=\"c15\" index=66 type=\"number\" info=\"null\" length=\"1\"></candidate> <token id=\"t66\"> three </token> <token id=\"t67\"> reports </token> <token id=\"t68\"> dated </token> <token id=\"t69\"> between </token> <candidate id=\"c16\" index=70 type=\"number\" info=\"null\" length=\"1\"></candidate> <candidate id=\"c17\" index=70 type=\"date\" info=\"2015-09-26\" length=\"2\"></candidate> <token id=\"t70\"> 26 </token> <token id=\"t71\"> September </token> <token id=\"t72\"> and </token> <candidate id=\"c18\" index=73 type=\"number\" info=\"null\" length=\"1\"></candidate> <candidate id=\"c19\" index=73 type=\"date\" info=\"2014-10-06\" length=\"2\"></candidate> <token id=\"t73\"> 6 </token> <token id=\"t74\"> October </token> <token id=\"t75\"> record </token> <token id=\"t76\"> a </token> <token id=\"t77\"> total </token> <token id=\"t78\"> of </token> <candidate id=\"c20\" index=79 type=\"number\" info=\"null\" length=\"1\"></candidate> <token id=\"t79\"> six </token> <candidate id=\"c21\" index=80 type=\"host\" info=\"null\" length=\"2\"></candidate> <token id=\"t80\"> wild </token> <candidate id=\"c22\" index=81 type=\"host\" info=\"null\" length=\"1\"></candidate> <token id=\"t81\"> boar </token> <token id=\"t82\"> that </token> <token id=\"t83\"> have </token> <token id=\"t84\"> been </token> <token id=\"t85\"> found </token> <token id=\"t86\"> dead </token> <token id=\"t87\"> and </token> <token id=\"t88\"> subsequently </token> <token id=\"t89\"> tested </token> <token id=\"t90\"> positive </token> <token id=\"t91\"> for </token> <token id=\"t92\"> the </token> <token id=\"t93\"> virus </token> <token id=\"t94\"> . </token> <token id=\"t95\"> <br /> </token> <candidate id=\"c23\" index=96 type=\"number\" info=\"null\" length=\"1\"></candidate> <candidate id=\"c24\" index=96 type=\"location\" info=\"{ &quot;coordinates&quot;: &quot;45.58722;5.19556&quot;, &quot;id&quot;: 6433202, &quot;featureClass&quot;: &quot;A&quot;, &quot;featureCode&quot;: &quot;ADM4&quot;, &quot;countryCode&quot;: &quot;FR&quot; }\" length=\"1\"></candidate> <token id=\"t96\"> Four </token> <token id=\"t97\"> of </token> <token id=\"t98\"> those </token> <token id=\"t99\"> animals </token> <token id=\"t100\"> were </token> <token id=\"t101\"> found </token> <token id=\"t102\"> in </token> <token id=\"t103\"> Roosilla </token> <token id=\"t104\"> near </token> <token id=\"t105\"> Vijandi </token> <token id=\"t106\"> in </token> <token id=\"t107\"> the </token> <token id=\"t108\"> centre </token> <token id=\"t109\"> of </token> <token id=\"t110\"> the </token> <token id=\"t111\"> country </token> <token id=\"t112\"> . </token> <candidate id=\"c25\" index=113 type=\"number\" info=\"null\" length=\"1\"></candidate> <token id=\"t113\"> Two </token> <token id=\"t114\"> of </token> <token id=\"t115\"> the </token> <token id=\"t116\"> most </token> <candidate id=\"c26\" index=117 type=\"date\" info=\"PAST_REF\" length=\"1\"></candidate> <token id=\"t117\"> recent </token> <token id=\"t118\"> cases </token> <token id=\"t119\"> were </token> <token id=\"t120\"> identified </token> <token id=\"t121\"> in </token> <token id=\"t122\"> Aitsa </token> <token id=\"t123\"> , </token> <token id=\"t124\"> which </token> <token id=\"t125\"> is </token> <token id=\"t126\"> in </token> <token id=\"t127\"> the </token> <token id=\"t128\"> south </token> <token id=\"t129\"> , </token> <token id=\"t130\"> near </token> <token id=\"t131\"> to </token> <token id=\"t132\"> the </token> <token id=\"t133\"> border </token> <token id=\"t134\"> with </token> <candidate id=\"c27\" index=135 type=\"location\" info=\"{ &quot;coordinates&quot;: &quot;57.0;25.0&quot;, &quot;id&quot;: 458258, &quot;featureClass&quot;: &quot;A&quot;, &quot;featureCode&quot;: &quot;PCLI&quot;, &quot;countryCode&quot;: &quot;LV&quot; }\" length=\"1\"></candidate> <token id=\"t135\"> Latvia </token> <token id=\"t136\"> . </token> <token id=\"t137\"> <br /> </token> <token id=\"t138\"> ThePigSite </token> <token id=\"t139\"> News </token> <token id=\"t140\"> Desk </token> <token id=\"t141\"> Top </token> <token id=\"t142\"> image </token> <token id=\"t143\"> via </token> <token id=\"t144\"> Shutterstock </token> <token id=\"t145\"> <br /> </token>","publication_date":"2014-10-08","id":68,"title":"African Swine Fever Detected in Wild Boar in Estonia","url":"http://www.thepigsite.com/swinenews/37873/african-swine-fever-detected-in-wild-boar-in-estonia","content":"News African Swine Fever Detected in Wild Boar in Estonia08 October 2014 ESTONIA - Six wild boar are reported to have tested positive for the African swine fever virus in the last 10 days.There have been no reports from the Estonian veterinary authority to the World Organisation for Animal Health (OIE) describing new outbreaks of African swine fever.&#13;\nHowever, three reports dated between 26 September and 6 October record a total of six wild boar that have been found dead and subsequently tested positive for the virus.&#13;\nFour of those animals were found in Roosilla near Vijandi in the centre of the country. Two of the most recent cases were identified in Aitsa, which is in the south, near to the border with Latvia.&#13;\nThePigSite News Desk Top image via Shutterstock \n","candidateLabels":[{"id":"c1","label":"correct"},{"id":"c2","label":"incorrect"},{"id":"c3","label":"correct"},{"id":"c4","label":"correct"},{"id":"c5","label":"partial"},{"id":"c6","label":"incorrect"},{"id":"c7","label":"correct"},{"id":"c8","label":"correct"},{"id":"c9","label":"correct"},{"id":"c10","label":"correct"},{"id":"c11","label":"partial"},{"id":"c12","label":"incorrect"},{"id":"c13","label":"correct"},{"id":"c14","label":"correct"},{"id":"c15","label":"partial"},{"id":"c16","label":"incorrect"},{"id":"c17","label":"partial"},{"id":"c18","label":"incorrect"},{"id":"c19","label":"partial"},{"id":"c20","label":"correct"},{"id":"c21","label":"correct"},{"id":"c22","label":"correct"},{"id":"c23","label":"correct"},{"id":"c24","label":"incorrect"},{"id":"c25","label":"correct"},{"id":"c26","label":"correct"},{"id":"c27","label":"partial"}]}
