# Supplementary material for: Web monitoring of emerging animal infectious diseases integrated in the French Animal Health Epidemic Intelligence System
Source: PLoS One. 2018 Aug 3;13(8):e0199960. doi: 10.1371/journal.pone.0199960 (PMC6075742; doi:10.1371/journal.pone.0199960)
Supplement: S1 Dataset — Dataset of news reports in English language used to evaluate and train the information extraction module of PADI-web (http://epia.clermont.inra.fr/vsi). This dataset is composed of 532 news reports (in JSON), with information about the report itself (publication date, title, content, url), as well as processing information related to the information extraction process (candidates for extraction information, correct or incorrect labels for each candidate). The named entity candidates (locations, diseases, hosts, dates, number of cases) are manually labelled in each article. Data are shared under a CC BY license and are freely available for download at: https://dataverse.cirad.fr/dataset.xhtml?persistentId=doi:10.18167/DVN1/KMTIFG. (GZ) [file pone.0199960.s001.gz › articles/141.json]

{"reports":[17426],"tagged_content":"<token id=\"t0\"> Dead </token> <candidate id=\"c1\" index=1 type=\"host\" info=\"null\" length=\"1\"></candidate> <token id=\"t1\"> crows </token> <token id=\"t2\"> put </token> <candidate id=\"c2\" index=3 type=\"location\" info=\"{ &quot;coordinates&quot;: &quot;26.25;82.0&quot;, &quot;id&quot;: 1255497, &quot;featureClass&quot;: &quot;A&quot;, &quot;featureCode&quot;: &quot;ADM2&quot;, &quot;countryCode&quot;: &quot;IN&quot; }\" length=\"1\"></candidate> <candidate id=\"c3\" index=3 type=\"location\" info=\"{ &quot;coordinates&quot;: &quot;26.25788;82.07269&quot;, &quot;id&quot;: 1255491, &quot;featureClass&quot;: &quot;P&quot;, &quot;featureCode&quot;: &quot;PPL&quot;, &quot;countryCode&quot;: &quot;IN&quot; }\" length=\"1\"></candidate> <token id=\"t3\"> Sultanpur </token> <token id=\"t4\"> on </token> <candidate id=\"c4\" index=5 type=\"disease\" info=\"null\" length=\"2\"></candidate> <token id=\"t5\"> avian </token> <token id=\"t6\"> flu </token> <token id=\"t7\"> alertfter </token> <token id=\"t8\"> Amethi </token> <token id=\"t9\"> , </token> <token id=\"t10\"> presence </token> <token id=\"t11\"> of </token> <candidate id=\"c5\" index=12 type=\"host\" info=\"null\" length=\"1\"></candidate> <candidate id=\"c6\" index=12 type=\"disease\" info=\"null\" length=\"2\"></candidate> <token id=\"t12\"> bird </token> <token id=\"t13\"> flu </token> <token id=\"t14\"> was </token> <token id=\"t15\"> confirmed </token> <token id=\"t16\"> in </token> <candidate id=\"c7\" index=17 type=\"location\" info=\"{ &quot;coordinates&quot;: &quot;26.25;82.0&quot;, &quot;id&quot;: 1255497, &quot;featureClass&quot;: &quot;A&quot;, &quot;featureCode&quot;: &quot;ADM2&quot;, &quot;countryCode&quot;: &quot;IN&quot; }\" length=\"1\"></candidate> <candidate id=\"c8\" index=17 type=\"location\" info=\"{ &quot;coordinates&quot;: &quot;26.25788;82.07269&quot;, &quot;id&quot;: 1255491, &quot;featureClass&quot;: &quot;P&quot;, &quot;featureCode&quot;: &quot;PPL&quot;, &quot;countryCode&quot;: &quot;IN&quot; }\" length=\"1\"></candidate> <token id=\"t17\"> Sultanpur </token> <token id=\"t18\"> <br /> </token> <token id=\"t19\"> district </token> <token id=\"t20\"> here </token> <token id=\"t21\"> on </token> <candidate id=\"c9\" index=22 type=\"date\" info=\"2015-03-22\" length=\"1\"></candidate> <token id=\"t22\"> Sunday </token> <token id=\"t23\"> . </token> <token id=\"t24\"> Since </token> <token id=\"t25\"> the </token> <candidate id=\"c10\" index=26 type=\"disease\" info=\"null\" length=\"2\"></candidate> <token id=\"t26\"> avian </token> <token id=\"t27\"> flu </token> <token id=\"t28\"> virus </token> <token id=\"t29\"> was </token> <token id=\"t30\"> confirmed </token> <token id=\"t31\"> in </token> <token id=\"t32\"> <br /> </token> <token id=\"t33\"> wild </token> <candidate id=\"c11\" index=34 type=\"host\" info=\"null\" length=\"1\"></candidate> <token id=\"t34\"> crows </token> <token id=\"t35\"> , </token> <token id=\"t36\"> culling </token> <token id=\"t37\"> could </token> <token id=\"t38\"> not </token> <token id=\"t39\"> be </token> <token id=\"t40\"> undertaken </token> <token id=\"t41\"> . </token> <token id=\"t42\"> All </token> <token id=\"t43\"> poultry </token> <token id=\"t44\"> farms </token> <token id=\"t45\"> and </token> <token id=\"t46\"> units </token> <token id=\"t47\"> <br /> </token> <token id=\"t48\"> in </token> <token id=\"t49\"> the </token> <token id=\"t50\"> area </token> <token id=\"t51\"> have </token> <token id=\"t52\"> been </token> <token id=\"t53\"> put </token> <token id=\"t54\"> on </token> <token id=\"t55\"> surveillance </token> <token id=\"t56\"> to </token> <token id=\"t57\"> track </token> <token id=\"t58\"> further </token> <token id=\"t59\"> activity </token> <token id=\"t60\"> of </token> <token id=\"t61\"> <br /> </token> <token id=\"t62\"> the </token> <token id=\"t63\"> virus.TNN </token> <token id=\"t64\"> | </token> <candidate id=\"c12\" index=65 type=\"location\" info=\"{ &quot;coordinates&quot;: &quot;41.57491;-8.78736&quot;, &quot;id&quot;: 8011131, &quot;featureClass&quot;: &quot;A&quot;, &quot;featureCode&quot;: &quot;ADM3&quot;, &quot;countryCode&quot;: &quot;PT&quot; }\" length=\"1\"></candidate> <candidate id=\"c13\" index=65 type=\"location\" info=\"{ &quot;coordinates&quot;: &quot;46.59819;-110.88564&quot;, &quot;id&quot;: 5665612, &quot;featureClass&quot;: &quot;A&quot;, &quot;featureCode&quot;: &quot;ADM2&quot;, &quot;countryCode&quot;: &quot;US&quot; }\" length=\"1\"></candidate> <candidate id=\"c14\" index=65 type=\"date\" info=\"2015-03-23\" length=\"4\"></candidate> <token id=\"t65\"> Mar </token> <candidate id=\"c15\" index=66 type=\"number\" info=\"null\" length=\"1\"></candidate> <token id=\"t66\"> 23 </token> <token id=\"t67\"> , </token> <candidate id=\"c16\" index=68 type=\"number\" info=\"null\" length=\"1\"></candidate> <token id=\"t68\"> 2015 </token> <token id=\"t69\"> , </token> <candidate id=\"c17\" index=70 type=\"number\" info=\"null\" length=\"1\"></candidate> <token id=\"t70\"> 01.58 </token> <token id=\"t71\"> AM </token> <token id=\"t72\"> ISTLUCKNOW </token> <token id=\"t73\"> : </token> <token id=\"t74\"> After </token> <token id=\"t75\"> Amethi </token> <token id=\"t76\"> , </token> <token id=\"t77\"> presence </token> <token id=\"t78\"> of </token> <candidate id=\"c18\" index=79 type=\"host\" info=\"null\" length=\"1\"></candidate> <candidate id=\"c19\" index=79 type=\"disease\" info=\"null\" length=\"2\"></candidate> <token id=\"t79\"> bird </token> <token id=\"t80\"> flu </token> <token id=\"t81\"> was </token> <token id=\"t82\"> confirmed </token> <token id=\"t83\"> in </token> <candidate id=\"c20\" index=84 type=\"location\" info=\"{ &quot;coordinates&quot;: &quot;26.25;82.0&quot;, &quot;id&quot;: 1255497, &quot;featureClass&quot;: &quot;A&quot;, &quot;featureCode&quot;: &quot;ADM2&quot;, &quot;countryCode&quot;: &quot;IN&quot; }\" length=\"1\"></candidate> <candidate id=\"c21\" index=84 type=\"location\" info=\"{ &quot;coordinates&quot;: &quot;26.25788;82.07269&quot;, &quot;id&quot;: 1255491, &quot;featureClass&quot;: &quot;P&quot;, &quot;featureCode&quot;: &quot;PPL&quot;, &quot;countryCode&quot;: &quot;IN&quot; }\" length=\"1\"></candidate> <token id=\"t84\"> Sultanpur </token> <token id=\"t85\"> district </token> <token id=\"t86\"> here </token> <token id=\"t87\"> on </token> <candidate id=\"c22\" index=88 type=\"date\" info=\"2015-03-22\" length=\"1\"></candidate> <token id=\"t88\"> Sunday </token> <token id=\"t89\"> . </token> <token id=\"t90\"> Since </token> <token id=\"t91\"> the </token> <candidate id=\"c23\" index=92 type=\"disease\" info=\"null\" length=\"2\"></candidate> <token id=\"t92\"> avian </token> <token id=\"t93\"> flu </token> <token id=\"t94\"> virus </token> <token id=\"t95\"> was </token> <token id=\"t96\"> confirmed </token> <token id=\"t97\"> in </token> <token id=\"t98\"> wild </token> <candidate id=\"c24\" index=99 type=\"host\" info=\"null\" length=\"1\"></candidate> <token id=\"t99\"> crows </token> <token id=\"t100\"> , </token> <token id=\"t101\"> culling </token> <token id=\"t102\"> could </token> <token id=\"t103\"> not </token> <token id=\"t104\"> be </token> <token id=\"t105\"> undertaken </token> <token id=\"t106\"> . </token> <token id=\"t107\"> All </token> <token id=\"t108\"> poultry </token> <token id=\"t109\"> farms </token> <token id=\"t110\"> and </token> <token id=\"t111\"> units </token> <token id=\"t112\"> in </token> <token id=\"t113\"> the </token> <token id=\"t114\"> area </token> <token id=\"t115\"> have </token> <token id=\"t116\"> been </token> <token id=\"t117\"> put </token> <token id=\"t118\"> on </token> <token id=\"t119\"> surveillance </token> <token id=\"t120\"> to </token> <token id=\"t121\"> track </token> <token id=\"t122\"> further </token> <token id=\"t123\"> activity </token> <token id=\"t124\"> of </token> <token id=\"t125\"> the </token> <token id=\"t126\"> virus </token> <token id=\"t127\"> . </token> <token id=\"t128\"> Confirming </token> <token id=\"t129\"> the </token> <token id=\"t130\"> news </token> <token id=\"t131\"> , </token> <candidate id=\"c25\" index=132 type=\"location\" info=\"{ &quot;coordinates&quot;: &quot;26.25;82.0&quot;, &quot;id&quot;: 1255497, &quot;featureClass&quot;: &quot;A&quot;, &quot;featureCode&quot;: &quot;ADM2&quot;, &quot;countryCode&quot;: &quot;IN&quot; }\" length=\"1\"></candidate> <candidate id=\"c26\" index=132 type=\"location\" info=\"{ &quot;coordinates&quot;: &quot;26.25788;82.07269&quot;, &quot;id&quot;: 1255491, &quot;featureClass&quot;: &quot;P&quot;, &quot;featureCode&quot;: &quot;PPL&quot;, &quot;countryCode&quot;: &quot;IN&quot; }\" length=\"1\"></candidate> <token id=\"t132\"> Sultanpur </token> <token id=\"t133\"> district </token> <token id=\"t134\"> magistrate </token> <token id=\"t135\"> Aditi </token> <token id=\"t136\"> Singh </token> <token id=\"t137\"> said </token> <token id=\"t138\"> , </token> <token id=\"t139\"> '' </token> <candidate id=\"c27\" index=140 type=\"number\" info=\"null\" length=\"1\"></candidate> <candidate id=\"c28\" index=140 type=\"date\" info=\"2015-03-19\" length=\"3\"></candidate> <token id=\"t140\"> Three </token> <token id=\"t141\"> days </token> <token id=\"t142\"> ago </token> <token id=\"t143\"> , </token> <candidate id=\"c29\" index=144 type=\"number\" info=\"null\" length=\"1\"></candidate> <token id=\"t144\"> two </token> <token id=\"t145\"> wild </token> <candidate id=\"c30\" index=146 type=\"host\" info=\"null\" length=\"1\"></candidate> <token id=\"t146\"> crows </token> <token id=\"t147\"> were </token> <token id=\"t148\"> found </token> <token id=\"t149\"> dead </token> <token id=\"t150\"> in </token> <token id=\"t151\"> Haliapur </token> <token id=\"t152\"> area </token> <token id=\"t153\"> . </token> <token id=\"t154\"> Their </token> <token id=\"t155\"> samples </token> <token id=\"t156\"> were </token> <token id=\"t157\"> sent </token> <token id=\"t158\"> for </token> <token id=\"t159\"> testing </token> <token id=\"t160\"> to </token> <token id=\"t161\"> the </token> <token id=\"t162\"> National </token> <token id=\"t163\"> Institute </token> <token id=\"t164\"> of </token> <token id=\"t165\"> High </token> <token id=\"t166\"> Security </token> <token id=\"t167\"> Animal </token> <token id=\"t168\"> Diseases </token> <token id=\"t169\"> in </token> <candidate id=\"c31\" index=170 type=\"location\" info=\"{ &quot;coordinates&quot;: &quot;23.25469;77.40289&quot;, &quot;id&quot;: 1275841, &quot;featureClass&quot;: &quot;P&quot;, &quot;featureCode&quot;: &quot;PPLA&quot;, &quot;countryCode&quot;: &quot;IN&quot; }\" length=\"1\"></candidate> <candidate id=\"c32\" index=170 type=\"location\" info=\"{ &quot;coordinates&quot;: &quot;23.5;77.41667&quot;, &quot;id&quot;: 1275842, &quot;featureClass&quot;: &quot;A&quot;, &quot;featureCode&quot;: &quot;ADM2&quot;, &quot;countryCode&quot;: &quot;IN&quot; }\" length=\"1\"></candidate> <token id=\"t170\"> Bhopal </token> <token id=\"t171\"> which </token> <token id=\"t172\"> confirmed </token> <token id=\"t173\"> the </token> <token id=\"t174\"> virus </token> <token id=\"t175\"> . </token> <token id=\"t176\"> '' </token> <token id=\"t177\"> On </token> <token id=\"t178\"> what </token> <token id=\"t179\"> action </token> <token id=\"t180\"> has </token> <token id=\"t181\"> been </token> <token id=\"t182\"> initiated </token> <token id=\"t183\"> to </token> <token id=\"t184\"> curb </token> <token id=\"t185\"> the </token> <token id=\"t186\"> crisis </token> <token id=\"t187\"> , </token> <token id=\"t188\"> Singh </token> <token id=\"t189\"> said </token> <token id=\"t190\"> , </token> <token id=\"t191\"> `` </token> <token id=\"t192\"> Since </token> <token id=\"t193\"> the </token> <token id=\"t194\"> virus </token> <token id=\"t195\"> was </token> <token id=\"t196\"> found </token> <token id=\"t197\"> in </token> <token id=\"t198\"> wild </token> <candidate id=\"c33\" index=199 type=\"host\" info=\"null\" length=\"1\"></candidate> <token id=\"t199\"> crows </token> <token id=\"t200\"> , </token> <token id=\"t201\"> culling </token> <token id=\"t202\"> can </token> <token id=\"t203\"> not </token> <token id=\"t204\"> be </token> <token id=\"t205\"> undertaken </token> <token id=\"t206\"> immediately </token> <token id=\"t207\"> . </token> <token id=\"t208\"> However </token> <token id=\"t209\"> , </token> <token id=\"t210\"> the </token> <token id=\"t211\"> area </token> <token id=\"t212\"> where </token> <token id=\"t213\"> they </token> <token id=\"t214\"> were </token> <token id=\"t215\"> found </token> <token id=\"t216\"> dead </token> <token id=\"t217\"> has </token> <token id=\"t218\"> been </token> <token id=\"t219\"> declared </token> <token id=\"t220\"> as </token> <token id=\"t221\"> core </token> <token id=\"t222\"> region </token> <token id=\"t223\"> of </token> <candidate id=\"c34\" index=224 type=\"host\" info=\"null\" length=\"1\"></candidate> <candidate id=\"c35\" index=224 type=\"disease\" info=\"null\" length=\"2\"></candidate> <token id=\"t224\"> bird </token> <token id=\"t225\"> flu </token> <token id=\"t226\"> . </token> <token id=\"t227\"> Accordingly </token> <token id=\"t228\"> , </token> <candidate id=\"c36\" index=229 type=\"number\" info=\"null\" length=\"1\"></candidate> <token id=\"t229\"> 10 </token> <token id=\"t230\"> teams </token> <token id=\"t231\"> have </token> <token id=\"t232\"> been </token> <token id=\"t233\"> formed </token> <token id=\"t234\"> to </token> <token id=\"t235\"> scan </token> <token id=\"t236\"> all </token> <token id=\"t237\"> poultry </token> <token id=\"t238\"> farms </token> <token id=\"t239\"> in </token> <token id=\"t240\"> 1km </token> <token id=\"t241\"> radius </token> <token id=\"t242\"> of </token> <token id=\"t243\"> the </token> <token id=\"t244\"> spot </token> <token id=\"t245\"> to </token> <token id=\"t246\"> keep </token> <token id=\"t247\"> an </token> <token id=\"t248\"> eye </token> <token id=\"t249\"> on </token> <token id=\"t250\"> any </token> <token id=\"t251\"> outbreak </token> <token id=\"t252\"> . </token> <token id=\"t253\"> '' </token> <candidate id=\"c37\" index=254 type=\"location\" info=\"{ &quot;coordinates&quot;: &quot;45.64139;-0.89722&quot;, &quot;id&quot;: 6456744, &quot;featureClass&quot;: &quot;A&quot;, &quot;featureCode&quot;: &quot;ADM4&quot;, &quot;countryCode&quot;: &quot;FR&quot; }\" length=\"1\"></candidate> <token id=\"t254\"> She </token> <token id=\"t255\"> also </token> <token id=\"t256\"> informed </token> <token id=\"t257\"> that </token> <token id=\"t258\"> surveillance </token> <token id=\"t259\"> activity </token> <token id=\"t260\"> will </token> <token id=\"t261\"> also </token> <token id=\"t262\"> take </token> <token id=\"t263\"> place </token> <token id=\"t264\"> in </token> <candidate id=\"c38\" index=265 type=\"number\" info=\"null\" length=\"1\"></candidate> <token id=\"t265\"> 20 </token> <token id=\"t266\"> kilometer </token> <token id=\"t267\"> radius </token> <token id=\"t268\"> area </token> <token id=\"t269\"> from </token> <token id=\"t270\"> the </token> <token id=\"t271\"> spot </token> <token id=\"t272\"> on </token> <candidate id=\"c39\" index=273 type=\"date\" info=\"2015-03-16\" length=\"1\"></candidate> <token id=\"t273\"> Monday </token> <token id=\"t274\"> . </token> <token id=\"t275\"> Highly </token> <token id=\"t276\"> pathogenic </token> <candidate id=\"c40\" index=277 type=\"disease\" info=\"null\" length=\"2\"></candidate> <token id=\"t277\"> avian </token> <token id=\"t278\"> flu </token> <token id=\"t279\"> outbreak </token> <token id=\"t280\"> was </token> <token id=\"t281\"> confirmed </token> <token id=\"t282\"> in </token> <token id=\"t283\"> Shukla </token> <token id=\"t284\"> Bazar </token> <token id=\"t285\"> area </token> <token id=\"t286\"> of </token> <token id=\"t287\"> Amethi </token> <token id=\"t288\"> on </token> <candidate id=\"c41\" index=289 type=\"location\" info=\"{ &quot;coordinates&quot;: &quot;0.35;34.25&quot;, &quot;id&quot;: 187753, &quot;featureClass&quot;: &quot;A&quot;, &quot;featureCode&quot;: &quot;ADMD&quot;, &quot;countryCode&quot;: &quot;KE&quot; }\" length=\"1\"></candidate> <candidate id=\"c42\" index=289 type=\"location\" info=\"{ &quot;coordinates&quot;: &quot;48.05;7.78333&quot;, &quot;id&quot;: 3209258, &quot;featureClass&quot;: &quot;A&quot;, &quot;featureCode&quot;: &quot;ADM4&quot;, &quot;countryCode&quot;: &quot;DE&quot; }\" length=\"1\"></candidate> <candidate id=\"c43\" index=289 type=\"location\" info=\"{ &quot;coordinates&quot;: &quot;52.55262;0.07028&quot;, &quot;id&quot;: 7292899, &quot;featureClass&quot;: &quot;A&quot;, &quot;featureCode&quot;: &quot;ADM4&quot;, &quot;countryCode&quot;: &quot;GB&quot; }\" length=\"1\"></candidate> <candidate id=\"c44\" index=289 type=\"location\" info=\"{ &quot;coordinates&quot;: &quot;47.16128;8.91103&quot;, &quot;id&quot;: 6458781, &quot;featureClass&quot;: &quot;A&quot;, &quot;featureCode&quot;: &quot;ADM2&quot;, &quot;countryCode&quot;: &quot;CH&quot; }\" length=\"1\"></candidate> <candidate id=\"c45\" index=289 type=\"date\" info=\"2015-03-13\" length=\"2\"></candidate> <token id=\"t289\"> March </token> <candidate id=\"c46\" index=290 type=\"number\" info=\"null\" length=\"1\"></candidate> <token id=\"t290\"> 13 </token> <token id=\"t291\"> , </token> <token id=\"t292\"> a </token> <token id=\"t293\"> week </token> <token id=\"t294\"> after </token> <token id=\"t295\"> over </token> <candidate id=\"c47\" index=296 type=\"number\" info=\"null\" length=\"1\"></candidate> <token id=\"t296\"> 350 </token> <candidate id=\"c48\" index=297 type=\"host\" info=\"null\" length=\"1\"></candidate> <token id=\"t297\"> birds </token> <token id=\"t298\"> died </token> <token id=\"t299\"> mysteriously </token> <token id=\"t300\"> in </token> <candidate id=\"c49\" index=301 type=\"number\" info=\"null\" length=\"1\"></candidate> <token id=\"t301\"> two </token> <token id=\"t302\"> villages </token> <token id=\"t303\"> of </token> <token id=\"t304\"> the </token> <token id=\"t305\"> area </token> <token id=\"t306\"> . </token> <token id=\"t307\"> State </token> <token id=\"t308\"> government </token> <token id=\"t309\"> declared </token> <token id=\"t310\"> an </token> <candidate id=\"c50\" index=311 type=\"disease\" info=\"null\" length=\"2\"></candidate> <token id=\"t311\"> avian </token> <token id=\"t312\"> flu </token> <token id=\"t313\"> alert </token> <token id=\"t314\"> across </token> <token id=\"t315\"> the </token> <token id=\"t316\"> state </token> <token id=\"t317\"> . </token> <token id=\"t318\"> Culling </token> <token id=\"t319\"> of </token> <token id=\"t320\"> over </token> <candidate id=\"c51\" index=321 type=\"number\" info=\"null\" length=\"1\"></candidate> <token id=\"t321\"> 850 </token> <candidate id=\"c52\" index=322 type=\"host\" info=\"null\" length=\"1\"></candidate> <token id=\"t322\"> birds </token> <token id=\"t323\"> including </token> <candidate id=\"c53\" index=324 type=\"host\" info=\"null\" length=\"1\"></candidate> <token id=\"t324\"> ducks </token> <token id=\"t325\"> , </token> <token id=\"t326\"> hens </token> <token id=\"t327\"> and </token> <token id=\"t328\"> pigeons </token> <token id=\"t329\"> followed </token> <token id=\"t330\"> thereafter </token> <token id=\"t331\"> . </token> <token id=\"t332\"> RELATEDMore </token> <token id=\"t333\"> From </token> <token id=\"t334\"> The </token> <token id=\"t335\"> Times </token> <token id=\"t336\"> of </token> <token id=\"t337\"> IndiaRecommended </token> <token id=\"t338\"> By </token> <candidate id=\"c54\" index=339 type=\"location\" info=\"{ &quot;coordinates&quot;: &quot;3.39929;-74.72034&quot;, &quot;id&quot;: 3686121, &quot;featureClass&quot;: &quot;A&quot;, &quot;featureCode&quot;: &quot;ADM2&quot;, &quot;countryCode&quot;: &quot;CO&quot; }\" length=\"1\"></candidate> <candidate id=\"c55\" index=339 type=\"location\" info=\"{ &quot;coordinates&quot;: &quot;4.0;-73.25&quot;, &quot;id&quot;: 3686110, &quot;featureClass&quot;: &quot;A&quot;, &quot;featureCode&quot;: &quot;PCLI&quot;, &quot;countryCode&quot;: &quot;CO&quot; }\" length=\"1\"></candidate> <token id=\"t339\"> Colombia </token> <token id=\"t340\"> <br /> </token>","publication_date":"2015-03-22","id":141,"title":"Dead crows put Sultanpur on avian flu alert","url":"http://timesofindia.indiatimes.com/city/lucknow/Dead-crows-put-Sultanpur-on-avian-flu-alert/articleshow/46656652.cms","content":"Dead crows put Sultanpur on avian flu alertfter Amethi, presence of bird flu was confirmed in Sultanpur\n district here on Sunday. Since the avian flu virus was confirmed in \nwild crows, culling could not be undertaken. All poultry farms and units\n in the area have been put on surveillance to track further activity of \nthe virus.TNN | Mar 23, 2015, 01.58 AM ISTLUCKNOW: After Amethi, presence of bird flu was confirmed in Sultanpur district here on Sunday. Since the avian flu virus was confirmed in wild crows, culling could not be undertaken. All poultry farms and units in the area have been put on surveillance to track further activity of the virus. Confirming the news, Sultanpur district magistrate Aditi Singh said, \"Three days ago, two wild crows were found dead in Haliapur area. Their samples were sent for testing to the National Institute of High Security Animal Diseases in Bhopal which confirmed the virus.\" On what action has been initiated to curb the crisis, Singh said, \"Since the virus was found in wild crows, culling cannot be undertaken immediately. However, the area where they were found dead has been declared as core region of bird flu. Accordingly, 10 teams have been formed to scan all poultry farms in 1km radius of the spot to keep an eye on any outbreak.\" She also informed that surveillance activity will also take place in 20 kilometer radius area from the spot on Monday. Highly pathogenic avian flu outbreak was confirmed in Shukla Bazar area of Amethi on March 13, a week after over 350 birds died mysteriously in two villages of the area. State government declared an avian flu alert across the state. Culling of over 850 birds including ducks, hens and pigeons followed thereafter. RELATEDMore From The Times of IndiaRecommended By Colombia\n \t ","candidateLabels":[{"id":"c1","label":"correct"},{"id":"c2","label":"correct"},{"id":"c3","label":"correct"},{"id":"c4","label":"correct"},{"id":"c5","label":"correct"},{"id":"c6","label":"correct"},{"id":"c7","label":"correct"},{"id":"c8","label":"correct"},{"id":"c9","label":"partial"},{"id":"c10","label":"correct"},{"id":"c11","label":"correct"},{"id":"c12","label":"incorrect"},{"id":"c13","label":"incorrect"},{"id":"c14","label":"partial"},{"id":"c15","label":"incorrect"},{"id":"c16","label":"incorrect"},{"id":"c17","label":"incorrect"},{"id":"c18","label":"correct"},{"id":"c19","label":"correct"},{"id":"c20","label":"correct"},{"id":"c21","label":"correct"},{"id":"c22","label":"correct"},{"id":"c23","label":"correct"},{"id":"c24","label":"correct"},{"id":"c25","label":"correct"},{"id":"c26","label":"correct"},{"id":"c27","label":"incorrect"},{"id":"c28","label":"partial"},{"id":"c29","label":"partial"},{"id":"c30","label":"correct"},{"id":"c31","label":"incorrect"},{"id":"c32","label":"incorrect"},{"id":"c33","label":"correct"},{"id":"c34","label":"correct"},{"id":"c35","label":"correct"},{"id":"c36","label":"incorrect"},{"id":"c37","label":"incorrect"},{"id":"c38","label":"incorrect"},{"id":"c39","label":"incorrect"},{"id":"c40","label":"correct"},{"id":"c41","label":"incorrect"},{"id":"c42","label":"incorrect"},{"id":"c43","label":"incorrect"},{"id":"c44","label":"incorrect"},{"id":"c45","label":"correct"},{"id":"c46","label":"incorrect"},{"id":"c47","label":"partial"},{"id":"c48","label":"correct"},{"id":"c49","label":"partial"},{"id":"c50","label":"correct"},{"id":"c51","label":"partial"},{"id":"c52","label":"correct"},{"id":"c53","label":"correct"},{"id":"c54","label":"incorrect"},{"id":"c55","label":"incorrect"}]}
