# Supplementary material for: Web monitoring of emerging animal infectious diseases integrated in the French Animal Health Epidemic Intelligence System
Source: PLoS One. 2018 Aug 3;13(8):e0199960. doi: 10.1371/journal.pone.0199960 (PMC6075742; doi:10.1371/journal.pone.0199960)
Supplement: S1 Dataset — Dataset of news reports in English language used to evaluate and train the information extraction module of PADI-web (http://epia.clermont.inra.fr/vsi). This dataset is composed of 532 news reports (in JSON), with information about the report itself (publication date, title, content, url), as well as processing information related to the information extraction process (candidates for extraction information, correct or incorrect labels for each candidate). The named entity candidates (locations, diseases, hosts, dates, number of cases) are manually labelled in each article. Data are shared under a CC BY license and are freely available for download at: https://dataverse.cirad.fr/dataset.xhtml?persistentId=doi:10.18167/DVN1/KMTIFG. (GZ) [file pone.0199960.s001.gz › articles/224.json]

{"reports":[17998],"tagged_content":"<token id=\"t0\"> <br /> </token> <candidate id=\"c1\" index=1 type=\"location\" info=\"{ &quot;coordinates&quot;: &quot;2.8;31.25&quot;, &quot;id&quot;: 229551, &quot;featureClass&quot;: &quot;A&quot;, &quot;featureCode&quot;: &quot;ADMD&quot;, &quot;countryCode&quot;: &quot;UG&quot; }\" length=\"1\"></candidate> <candidate id=\"c2\" index=1 type=\"disease\" info=\"null\" length=\"3\"></candidate> <token id=\"t1\"> Mad </token> <token id=\"t2\"> Cow </token> <token id=\"t3\"> Disease </token> <token id=\"t4\"> ? </token> <token id=\"t5\"> I </token> <token id=\"t6\"> thought </token> <token id=\"t7\"> we </token> <token id=\"t8\"> got </token> <token id=\"t9\"> rid </token> <token id=\"t10\"> of </token> <token id=\"t11\"> that </token> <token id=\"t12\"> years </token> <token id=\"t13\"> ago </token> <token id=\"t14\"> . </token> <token id=\"t15\"> How </token> <token id=\"t16\"> did </token> <token id=\"t17\"> it </token> <token id=\"t18\"> get </token> <token id=\"t19\"> back </token> <token id=\"t20\"> into </token> <token id=\"t21\"> the </token> <token id=\"t22\"> country </token> <token id=\"t23\"> ? </token> <token id=\"t24\"> <br /> </token> <candidate id=\"c3\" index=25 type=\"disease\" info=\"null\" length=\"1\"></candidate> <token id=\"t25\"> BSE </token> <token id=\"t26\"> , </token> <token id=\"t27\"> or </token> <candidate id=\"c4\" index=28 type=\"disease\" info=\"null\" length=\"3\"></candidate> <token id=\"t28\"> Bovine </token> <token id=\"t29\"> Spongiform </token> <token id=\"t30\"> Encephalopathy </token> <token id=\"t31\"> , </token> <token id=\"t32\"> never </token> <token id=\"t33\"> went </token> <token id=\"t34\"> away </token> <token id=\"t35\"> you </token> <token id=\"t36\"> know </token> <token id=\"t37\"> . </token> <token id=\"t38\"> Commonly </token> <token id=\"t39\"> known </token> <token id=\"t40\"> as </token> <candidate id=\"c5\" index=41 type=\"location\" info=\"{ &quot;coordinates&quot;: &quot;2.8;31.25&quot;, &quot;id&quot;: 229551, &quot;featureClass&quot;: &quot;A&quot;, &quot;featureCode&quot;: &quot;ADMD&quot;, &quot;countryCode&quot;: &quot;UG&quot; }\" length=\"1\"></candidate> <candidate id=\"c6\" index=41 type=\"disease\" info=\"null\" length=\"3\"></candidate> <token id=\"t41\"> Mad </token> <token id=\"t42\"> Cow </token> <token id=\"t43\"> Disease </token> <token id=\"t44\"> , </token> <token id=\"t45\"> the </token> <token id=\"t46\"> fatal </token> <token id=\"t47\"> brain </token> <token id=\"t48\"> disease </token> <token id=\"t49\"> was </token> <token id=\"t50\"> first </token> <token id=\"t51\"> diagnosed </token> <token id=\"t52\"> in </token> <token id=\"t53\"> an </token> <token id=\"t54\"> Irish </token> <token id=\"t55\"> animal </token> <token id=\"t56\"> in </token> <candidate id=\"c7\" index=57 type=\"number\" info=\"null\" length=\"1\"></candidate> <candidate id=\"c8\" index=57 type=\"date\" info=\"1989\" length=\"1\"></candidate> <token id=\"t57\"> 1989 </token> <token id=\"t58\"> . </token> <token id=\"t59\"> There </token> <token id=\"t60\"> have </token> <token id=\"t61\"> been </token> <token id=\"t62\"> more </token> <token id=\"t63\"> than </token> <candidate id=\"c9\" index=64 type=\"number\" info=\"null\" length=\"1\"></candidate> <token id=\"t64\"> 1,650 </token> <token id=\"t65\"> cases </token> <token id=\"t66\"> since </token> <token id=\"t67\"> then </token> <token id=\"t68\"> but </token> <token id=\"t69\"> they </token> <token id=\"t70\"> have </token> <token id=\"t71\"> been </token> <token id=\"t72\"> reducing </token> <token id=\"t73\"> in </token> <token id=\"t74\"> number </token> <token id=\"t75\"> every </token> <token id=\"t76\"> year </token> <token id=\"t77\"> until </token> <candidate id=\"c10\" index=78 type=\"date\" info=\"2014\" length=\"2\"></candidate> <token id=\"t78\"> last </token> <token id=\"t79\"> year </token> <token id=\"t80\"> when </token> <token id=\"t81\"> no </token> <token id=\"t82\"> case </token> <token id=\"t83\"> was </token> <token id=\"t84\"> recorded </token> <token id=\"t85\"> . </token> <token id=\"t86\"> <br /> </token> <token id=\"t87\"> What </token> <token id=\"t88\"> causes </token> <token id=\"t89\"> it </token> <token id=\"t90\"> ? </token> <token id=\"t91\"> <br /> </token> <token id=\"t92\"> <br /> </token> <candidate id=\"c11\" index=93 type=\"location\" info=\"{ &quot;coordinates&quot;: &quot;50.55;13.63333&quot;, &quot;id&quot;: 3070290, &quot;featureClass&quot;: &quot;A&quot;, &quot;featureCode&quot;: &quot;ADM2&quot;, &quot;countryCode&quot;: &quot;CZ&quot; }\" length=\"1\"></candidate> <candidate id=\"c12\" index=93 type=\"location\" info=\"{ &quot;coordinates&quot;: &quot;41.72778;25.53333&quot;, &quot;id&quot;: 6461051, &quot;featureClass&quot;: &quot;A&quot;, &quot;featureCode&quot;: &quot;ADM3&quot;, &quot;countryCode&quot;: &quot;BG&quot; }\" length=\"1\"></candidate> <token id=\"t93\"> Most </token> <token id=\"t94\"> experts </token> <token id=\"t95\"> agree </token> <candidate id=\"c13\" index=96 type=\"disease\" info=\"null\" length=\"1\"></candidate> <token id=\"t96\"> BSE </token> <token id=\"t97\"> was </token> <token id=\"t98\"> caused </token> <token id=\"t99\"> by </token> <token id=\"t100\"> animals </token> <token id=\"t101\"> eating </token> <token id=\"t102\"> feed </token> <token id=\"t103\"> that </token> <token id=\"t104\"> contained </token> <token id=\"t105\"> contaminated </token> <token id=\"t106\"> meat-and-bonemeal </token> <token id=\"t107\"> . </token> <candidate id=\"c14\" index=108 type=\"location\" info=\"{ &quot;coordinates&quot;: &quot;49.74917;4.60889&quot;, &quot;id&quot;: 6453601, &quot;featureClass&quot;: &quot;A&quot;, &quot;featureCode&quot;: &quot;ADM4&quot;, &quot;countryCode&quot;: &quot;FR&quot; }\" length=\"1\"></candidate> <token id=\"t108\"> This </token> <token id=\"t109\"> mix </token> <token id=\"t110\"> was </token> <token id=\"t111\"> made </token> <token id=\"t112\"> from </token> <token id=\"t113\"> otherwise </token> <token id=\"t114\"> unused </token> <token id=\"t115\"> animal </token> <token id=\"t116\"> products </token> <token id=\"t117\"> taken </token> <token id=\"t118\"> from </token> <token id=\"t119\"> the </token> <token id=\"t120\"> carcass </token> <token id=\"t121\"> and </token> <token id=\"t122\"> cooked </token> <token id=\"t123\"> . </token> <token id=\"t124\"> Feeding </token> <token id=\"t125\"> meat-and-bonemeal </token> <token id=\"t126\"> was </token> <token id=\"t127\"> banned </token> <token id=\"t128\"> in </token> <candidate id=\"c15\" index=129 type=\"location\" info=\"{ &quot;coordinates&quot;: &quot;53.0;-8.0&quot;, &quot;id&quot;: 2963597, &quot;featureClass&quot;: &quot;A&quot;, &quot;featureCode&quot;: &quot;PCLI&quot;, &quot;countryCode&quot;: &quot;IE&quot; }\" length=\"1\"></candidate> <token id=\"t129\"> Ireland </token> <token id=\"t130\"> in </token> <candidate id=\"c16\" index=131 type=\"number\" info=\"null\" length=\"1\"></candidate> <candidate id=\"c17\" index=131 type=\"date\" info=\"1990\" length=\"1\"></candidate> <token id=\"t131\"> 1990 </token> <token id=\"t132\"> and </token> <token id=\"t133\"> , </token> <token id=\"t134\"> after </token> <candidate id=\"c18\" index=135 type=\"disease\" info=\"null\" length=\"1\"></candidate> <token id=\"t135\"> BSE </token> <token id=\"t136\"> outbreaks </token> <token id=\"t137\"> across </token> <token id=\"t138\"> Europe </token> <token id=\"t139\"> , </token> <token id=\"t140\"> a </token> <candidate id=\"c19\" index=141 type=\"location\" info=\"{ &quot;coordinates&quot;: &quot;38.49457;43.38323&quot;, &quot;id&quot;: 298117, &quot;featureClass&quot;: &quot;P&quot;, &quot;featureCode&quot;: &quot;PPLA&quot;, &quot;countryCode&quot;: &quot;TR&quot; }\" length=\"1\"></candidate> <token id=\"t141\"> ban </token> <token id=\"t142\"> on </token> <token id=\"t143\"> feeding </token> <token id=\"t144\"> it </token> <token id=\"t145\"> to </token> <token id=\"t146\"> all </token> <token id=\"t147\"> farm </token> <token id=\"t148\"> animals </token> <token id=\"t149\"> was </token> <token id=\"t150\"> introduced </token> <token id=\"t151\"> in </token> <candidate id=\"c20\" index=152 type=\"number\" info=\"null\" length=\"1\"></candidate> <candidate id=\"c21\" index=152 type=\"date\" info=\"2001\" length=\"1\"></candidate> <token id=\"t152\"> 2001 </token> <token id=\"t153\"> . </token> <token id=\"t154\"> <br /> </token> <token id=\"t155\"> If </token> <token id=\"t156\"> this </token> <token id=\"t157\"> animal </token> <token id=\"t158\"> is </token> <token id=\"t159\"> confirmed </token> <token id=\"t160\"> as </token> <token id=\"t161\"> being </token> <token id=\"t162\"> BSE-positive </token> <token id=\"t163\"> , </token> <token id=\"t164\"> how </token> <token id=\"t165\"> did </token> <token id=\"t166\"> she </token> <token id=\"t167\"> get </token> <token id=\"t168\"> the </token> <token id=\"t169\"> disease </token> <token id=\"t170\"> ? </token> <token id=\"t171\"> <br /> </token> <token id=\"t172\"> The </token> <token id=\"t173\"> investigation </token> <token id=\"t174\"> is </token> <token id=\"t175\"> ongoing </token> <token id=\"t176\"> but </token> <token id=\"t177\"> in </token> <token id=\"t178\"> previous </token> <token id=\"t179\"> cases </token> <candidate id=\"c22\" index=180 type=\"disease\" info=\"null\" length=\"1\"></candidate> <token id=\"t180\"> BSE </token> <token id=\"t181\"> was </token> <token id=\"t182\"> contracted </token> <token id=\"t183\"> from </token> <token id=\"t184\"> feed </token> <token id=\"t185\"> containing </token> <token id=\"t186\"> meat </token> <token id=\"t187\"> and </token> <token id=\"t188\"> bonemeal </token> <token id=\"t189\"> . </token> <token id=\"t190\"> It </token> <token id=\"t191\"> can </token> <token id=\"t192\"> take </token> <candidate id=\"c23\" index=193 type=\"number\" info=\"null\" length=\"1\"></candidate> <token id=\"t193\"> four </token> <token id=\"t194\"> to </token> <candidate id=\"c24\" index=195 type=\"number\" info=\"null\" length=\"1\"></candidate> <token id=\"t195\"> six </token> <token id=\"t196\"> years </token> <token id=\"t197\"> for </token> <candidate id=\"c25\" index=198 type=\"host\" info=\"null\" length=\"1\"></candidate> <token id=\"t198\"> cattle </token> <token id=\"t199\"> to </token> <token id=\"t200\"> show </token> <token id=\"t201\"> signs </token> <token id=\"t202\"> of </token> <candidate id=\"c26\" index=203 type=\"disease\" info=\"null\" length=\"1\"></candidate> <token id=\"t203\"> BSE </token> <token id=\"t204\"> . </token> <token id=\"t205\"> The </token> <token id=\"t206\"> disease </token> <token id=\"t207\"> is </token> <token id=\"t208\"> characterised </token> <token id=\"t209\"> by </token> <token id=\"t210\"> disorientation </token> <token id=\"t211\"> and </token> <token id=\"t212\"> clumsiness </token> <token id=\"t213\"> . </token> <candidate id=\"c27\" index=214 type=\"location\" info=\"{ &quot;coordinates&quot;: &quot;10.44524;7.42016&quot;, &quot;id&quot;: 9412200, &quot;featureClass&quot;: &quot;A&quot;, &quot;featureCode&quot;: &quot;ADM3&quot;, &quot;countryCode&quot;: &quot;NG&quot; }\" length=\"1\"></candidate> <token id=\"t214\"> Television </token> <token id=\"t215\"> viewers </token> <token id=\"t216\"> might </token> <token id=\"t217\"> recall </token> <token id=\"t218\"> footage </token> <token id=\"t219\"> of </token> <token id=\"t220\"> the </token> <token id=\"t221\"> unfortunate </token> <token id=\"t222\"> animal </token> <token id=\"t223\"> staggering </token> <token id=\"t224\"> and </token> <token id=\"t225\"> stumbling </token> <token id=\"t226\"> which </token> <token id=\"t227\"> was </token> <token id=\"t228\"> repeatedly </token> <token id=\"t229\"> used </token> <token id=\"t230\"> in </token> <token id=\"t231\"> RTÉ </token> <token id=\"t232\"> clips </token> <token id=\"t233\"> to </token> <token id=\"t234\"> illustrate </token> <token id=\"t235\"> the </token> <candidate id=\"c28\" index=236 type=\"disease\" info=\"null\" length=\"1\"></candidate> <token id=\"t236\"> BSE </token> <token id=\"t237\"> crisis </token> <token id=\"t238\"> in </token> <candidate id=\"c29\" index=239 type=\"date\" info=\"199\" length=\"3\"></candidate> <token id=\"t239\"> the </token> <token id=\"t240\"> late </token> <token id=\"t241\"> 1990s </token> <token id=\"t242\"> . </token> <token id=\"t243\"> <br /> </token> <candidate id=\"c30\" index=244 type=\"location\" info=\"{ &quot;coordinates&quot;: &quot;49.18222;-0.37056&quot;, &quot;id&quot;: 6427109, &quot;featureClass&quot;: &quot;A&quot;, &quot;featureCode&quot;: &quot;ADM4&quot;, &quot;countryCode&quot;: &quot;FR&quot; }\" length=\"1\"></candidate> <candidate id=\"c31\" index=244 type=\"location\" info=\"{ &quot;coordinates&quot;: &quot;49.18585;-0.35912&quot;, &quot;id&quot;: 3029241, &quot;featureClass&quot;: &quot;P&quot;, &quot;featureCode&quot;: &quot;PPLA&quot;, &quot;countryCode&quot;: &quot;FR&quot; }\" length=\"1\"></candidate> <token id=\"t244\"> Can </token> <token id=\"t245\"> people </token> <token id=\"t246\"> get </token> <candidate id=\"c32\" index=247 type=\"disease\" info=\"null\" length=\"1\"></candidate> <token id=\"t247\"> BSE </token> <token id=\"t248\"> ? </token> <token id=\"t249\"> <br /> </token> <token id=\"t250\"> No </token> <token id=\"t251\"> . </token> <token id=\"t252\"> However </token> <token id=\"t253\"> , </token> <token id=\"t254\"> in </token> <candidate id=\"c33\" index=255 type=\"number\" info=\"null\" length=\"1\"></candidate> <token id=\"t255\"> 1996 </token> <token id=\"t256\"> scientists </token> <token id=\"t257\"> discovered </token> <token id=\"t258\"> a </token> <token id=\"t259\"> new </token> <token id=\"t260\"> strain </token> <token id=\"t261\"> of </token> <token id=\"t262\"> CJD </token> <token id=\"t263\"> brain </token> <token id=\"t264\"> disease </token> <token id=\"t265\"> , </token> <candidate id=\"c34\" index=266 type=\"date\" info=\"PRESENT_REF\" length=\"1\"></candidate> <token id=\"t266\"> now </token> <token id=\"t267\"> known </token> <token id=\"t268\"> as </token> <token id=\"t269\"> variant </token> <token id=\"t270\"> CJD </token> <token id=\"t271\"> , </token> <token id=\"t272\"> which </token> <token id=\"t273\"> has </token> <token id=\"t274\"> been </token> <token id=\"t275\"> connected </token> <token id=\"t276\"> with </token> <token id=\"t277\"> eating </token> <token id=\"t278\"> BSE-infected </token> <token id=\"t279\"> meat </token> <token id=\"t280\"> products </token> <token id=\"t281\"> . </token> <candidate id=\"c35\" index=282 type=\"location\" info=\"{ &quot;coordinates&quot;: &quot;28.91082;102.63799&quot;, &quot;id&quot;: 9631860, &quot;featureClass&quot;: &quot;A&quot;, &quot;featureCode&quot;: &quot;ADM4&quot;, &quot;countryCode&quot;: &quot;CN&quot; }\" length=\"1\"></candidate> <token id=\"t282\"> Like </token> <candidate id=\"c36\" index=283 type=\"disease\" info=\"null\" length=\"1\"></candidate> <token id=\"t283\"> BSE </token> <token id=\"t284\"> , </token> <token id=\"t285\"> variant </token> <token id=\"t286\"> CJD </token> <token id=\"t287\"> is </token> <token id=\"t288\"> fatal </token> <token id=\"t289\"> . </token> <token id=\"t290\"> When </token> <token id=\"t291\"> scientists </token> <token id=\"t292\"> made </token> <token id=\"t293\"> the </token> <token id=\"t294\"> link </token> <token id=\"t295\"> , </token> <token id=\"t296\"> control </token> <token id=\"t297\"> measures </token> <token id=\"t298\"> were </token> <token id=\"t299\"> stepped </token> <token id=\"t300\"> up </token> <token id=\"t301\"> . </token> <token id=\"t302\"> Animal </token> <token id=\"t303\"> tissue </token> <token id=\"t304\"> shown </token> <token id=\"t305\"> to </token> <token id=\"t306\"> be </token> <token id=\"t307\"> capable </token> <token id=\"t308\"> of </token> <token id=\"t309\"> transmitting </token> <token id=\"t310\"> the </token> <candidate id=\"c37\" index=311 type=\"disease\" info=\"null\" length=\"1\"></candidate> <token id=\"t311\"> BSE </token> <token id=\"t312\"> agent </token> <token id=\"t313\"> is </token> <candidate id=\"c38\" index=314 type=\"date\" info=\"PRESENT_REF\" length=\"1\"></candidate> <token id=\"t314\"> now </token> <token id=\"t315\"> removed </token> <token id=\"t316\"> and </token> <token id=\"t317\"> destroyed </token> <token id=\"t318\"> during </token> <token id=\"t319\"> the </token> <token id=\"t320\"> slaughtering </token> <token id=\"t321\"> of </token> <token id=\"t322\"> all </token> <token id=\"t323\"> animals </token> <token id=\"t324\"> over </token> <token id=\"t325\"> two-years </token> <token id=\"t326\"> - </token> <token id=\"t327\"> old </token> <token id=\"t328\"> . </token> <candidate id=\"c39\" index=329 type=\"location\" info=\"{ &quot;coordinates&quot;: &quot;49.74917;4.60889&quot;, &quot;id&quot;: 6453601, &quot;featureClass&quot;: &quot;A&quot;, &quot;featureCode&quot;: &quot;ADM4&quot;, &quot;countryCode&quot;: &quot;FR&quot; }\" length=\"1\"></candidate> <token id=\"t329\"> This </token> <token id=\"t330\"> specified </token> <token id=\"t331\"> risk </token> <token id=\"t332\"> material </token> <token id=\"t333\"> includes </token> <token id=\"t334\"> some </token> <token id=\"t335\"> of </token> <token id=\"t336\"> the </token> <token id=\"t337\"> more </token> <token id=\"t338\"> unappetising </token> <token id=\"t339\"> parts </token> <token id=\"t340\"> of </token> <token id=\"t341\"> an </token> <token id=\"t342\"> animal </token> <token id=\"t343\"> , </token> <token id=\"t344\"> such </token> <token id=\"t345\"> as </token> <token id=\"t346\"> the </token> <token id=\"t347\"> brain </token> <token id=\"t348\"> , </token> <token id=\"t349\"> eyes </token> <token id=\"t350\"> and </token> <token id=\"t351\"> spinal </token> <token id=\"t352\"> cord </token> <token id=\"t353\"> . </token> <token id=\"t354\"> <br /> </token> <token id=\"t355\"> In </token> <token id=\"t356\"> addition </token> <token id=\"t357\"> , </token> <token id=\"t358\"> all </token> <token id=\"t359\"> animals </token> <token id=\"t360\"> presented </token> <token id=\"t361\"> for </token> <token id=\"t362\"> slaughter </token> <token id=\"t363\"> are </token> <token id=\"t364\"> first </token> <token id=\"t365\"> subjected </token> <token id=\"t366\"> to </token> <token id=\"t367\"> examination </token> <token id=\"t368\"> by </token> <token id=\"t369\"> veterinary </token> <token id=\"t370\"> inspectors </token> <token id=\"t371\"> to </token> <token id=\"t372\"> ensure </token> <token id=\"t373\"> they </token> <token id=\"t374\"> do </token> <token id=\"t375\"> not </token> <token id=\"t376\"> have </token> <token id=\"t377\"> the </token> <token id=\"t378\"> disease </token> <token id=\"t379\"> . </token> <token id=\"t380\"> Minister </token> <token id=\"t381\"> for </token> <token id=\"t382\"> Agriculture </token> <token id=\"t383\"> Simon </token> <candidate id=\"c40\" index=384 type=\"location\" info=\"{ &quot;coordinates&quot;: &quot;52.4264;0.18307&quot;, &quot;id&quot;: 7301455, &quot;featureClass&quot;: &quot;A&quot;, &quot;featureCode&quot;: &quot;ADM4&quot;, &quot;countryCode&quot;: &quot;GB&quot; }\" length=\"1\"></candidate> <token id=\"t384\"> Coveney </token> <token id=\"t385\"> said </token> <token id=\"t386\"> the </token> <candidate id=\"c41\" index=387 type=\"date\" info=\"PRESENT_REF\" length=\"1\"></candidate> <token id=\"t387\"> current </token> <token id=\"t388\"> case </token> <token id=\"t389\"> posed </token> <token id=\"t390\"> `` </token> <token id=\"t391\"> zero </token> <token id=\"t392\"> human </token> <token id=\"t393\"> health </token> <token id=\"t394\"> risk </token> <token id=\"t395\"> '' </token> <token id=\"t396\"> and </token> <token id=\"t397\"> is </token> <token id=\"t398\"> an </token> <token id=\"t399\"> animal </token> <token id=\"t400\"> health </token> <token id=\"t401\"> issue </token> <token id=\"t402\"> . </token> <token id=\"t403\"> <br /> </token> <token id=\"t404\"> Is </token> <token id=\"t405\"> this </token> <token id=\"t406\"> bad </token> <token id=\"t407\"> for </token> <token id=\"t408\"> our </token> <token id=\"t409\"> beef </token> <token id=\"t410\"> exporters </token> <token id=\"t411\"> ? </token> <token id=\"t412\"> <br /> </token> <token id=\"t413\"> It </token> <token id=\"t414\"> 's </token> <token id=\"t415\"> a </token> <token id=\"t416\"> disappointment </token> <token id=\"t417\"> but </token> <token id=\"t418\"> not </token> <token id=\"t419\"> a </token> <token id=\"t420\"> catastrophe </token> <token id=\"t421\"> , </token> <token id=\"t422\"> according </token> <token id=\"t423\"> to </token> <token id=\"t424\"> Irish </token> <token id=\"t425\"> Creamery </token> <token id=\"t426\"> Milk </token> <token id=\"t427\"> Suppliers </token> <token id=\"t428\"> Association </token> <token id=\"t429\"> president </token> <token id=\"t430\"> John </token> <token id=\"t431\"> Comer </token> <token id=\"t432\"> . </token> <token id=\"t433\"> Up </token> <token id=\"t434\"> until </token> <candidate id=\"c42\" index=435 type=\"date\" info=\"2015-W23\" length=\"3\"></candidate> <token id=\"t435\"> a </token> <token id=\"t436\"> week </token> <token id=\"t437\"> ago </token> <token id=\"t438\"> , </token> <candidate id=\"c43\" index=439 type=\"location\" info=\"{ &quot;coordinates&quot;: &quot;53.0;-8.0&quot;, &quot;id&quot;: 2963597, &quot;featureClass&quot;: &quot;A&quot;, &quot;featureCode&quot;: &quot;PCLI&quot;, &quot;countryCode&quot;: &quot;IE&quot; }\" length=\"1\"></candidate> <token id=\"t439\"> Ireland </token> <token id=\"t440\"> had </token> <token id=\"t441\"> `` </token> <token id=\"t442\"> controlled </token> <token id=\"t443\"> risk </token> <token id=\"t444\"> status </token> <token id=\"t445\"> '' </token> <token id=\"t446\"> for </token> <candidate id=\"c44\" index=447 type=\"disease\" info=\"null\" length=\"1\"></candidate> <token id=\"t447\"> BSE </token> <token id=\"t448\"> . </token> <token id=\"t449\"> The </token> <token id=\"t450\"> US </token> <token id=\"t451\"> , </token> <candidate id=\"c45\" index=452 type=\"location\" info=\"{ &quot;coordinates&quot;: &quot;35.0;105.0&quot;, &quot;id&quot;: 1814991, &quot;featureClass&quot;: &quot;A&quot;, &quot;featureCode&quot;: &quot;PCLI&quot;, &quot;countryCode&quot;: &quot;CN&quot; }\" length=\"1\"></candidate> <candidate id=\"c46\" index=452 type=\"location\" info=\"{ &quot;coordinates&quot;: &quot;25.51224;-99.00457&quot;, &quot;id&quot;: 8582434, &quot;featureClass&quot;: &quot;A&quot;, &quot;featureCode&quot;: &quot;ADM2&quot;, &quot;countryCode&quot;: &quot;MX&quot; }\" length=\"1\"></candidate> <token id=\"t452\"> China </token> <token id=\"t453\"> and </token> <candidate id=\"c47\" index=454 type=\"location\" info=\"{ &quot;coordinates&quot;: &quot;-6.6733;110.9143&quot;, &quot;id&quot;: 6752478, &quot;featureClass&quot;: &quot;A&quot;, &quot;featureCode&quot;: &quot;ADM4&quot;, &quot;countryCode&quot;: &quot;ID&quot; }\" length=\"1\"></candidate> <candidate id=\"c48\" index=454 type=\"location\" info=\"{ &quot;coordinates&quot;: &quot;-7.8467;111.4991&quot;, &quot;id&quot;: 6775165, &quot;featureClass&quot;: &quot;A&quot;, &quot;featureCode&quot;: &quot;ADM4&quot;, &quot;countryCode&quot;: &quot;ID&quot; }\" length=\"1\"></candidate> <candidate id=\"c49\" index=454 type=\"location\" info=\"{ &quot;coordinates&quot;: &quot;-7.8428;111.5084&quot;, &quot;id&quot;: 6781398, &quot;featureClass&quot;: &quot;A&quot;, &quot;featureCode&quot;: &quot;ADM4&quot;, &quot;countryCode&quot;: &quot;ID&quot; }\" length=\"1\"></candidate> <candidate id=\"c50\" index=454 type=\"location\" info=\"{ &quot;coordinates&quot;: &quot;35.68536;139.75309&quot;, &quot;id&quot;: 1861060, &quot;featureClass&quot;: &quot;A&quot;, &quot;featureCode&quot;: &quot;PCLI&quot;, &quot;countryCode&quot;: &quot;JP&quot; }\" length=\"1\"></candidate> <candidate id=\"c51\" index=454 type=\"location\" info=\"{ &quot;coordinates&quot;: &quot;-7.4995;112.4262&quot;, &quot;id&quot;: 6881187, &quot;featureClass&quot;: &quot;A&quot;, &quot;featureCode&quot;: &quot;ADM4&quot;, &quot;countryCode&quot;: &quot;ID&quot; }\" length=\"1\"></candidate> <candidate id=\"c52\" index=454 type=\"location\" info=\"{ &quot;coordinates&quot;: &quot;-7.8248;111.4758&quot;, &quot;id&quot;: 6775156, &quot;featureClass&quot;: &quot;A&quot;, &quot;featureCode&quot;: &quot;ADM4&quot;, &quot;countryCode&quot;: &quot;ID&quot; }\" length=\"1\"></candidate> <token id=\"t454\"> Japan </token> <token id=\"t455\"> opened </token> <token id=\"t456\"> their </token> <token id=\"t457\"> markets </token> <token id=\"t458\"> to </token> <token id=\"t459\"> Irish </token> <token id=\"t460\"> beef </token> <token id=\"t461\"> with </token> <token id=\"t462\"> that </token> <token id=\"t463\"> status </token> <token id=\"t464\"> . </token> <token id=\"t465\"> Just </token> <candidate id=\"c53\" index=466 type=\"date\" info=\"2015-W23\" length=\"2\"></candidate> <token id=\"t466\"> last </token> <token id=\"t467\"> week </token> <token id=\"t468\"> the </token> <token id=\"t469\"> World </token> <token id=\"t470\"> Organisation </token> <token id=\"t471\"> for </token> <token id=\"t472\"> Animal </token> <token id=\"t473\"> Health </token> <token id=\"t474\"> upgraded </token> <token id=\"t475\"> our </token> <token id=\"t476\"> status </token> <token id=\"t477\"> to </token> <token id=\"t478\"> `` </token> <token id=\"t479\"> negligible </token> <token id=\"t480\"> risk </token> <token id=\"t481\"> '' </token> <token id=\"t482\"> because </token> <token id=\"t483\"> there </token> <token id=\"t484\"> had </token> <token id=\"t485\"> not </token> <token id=\"t486\"> been </token> <token id=\"t487\"> a </token> <token id=\"t488\"> case </token> <token id=\"t489\"> here </token> <token id=\"t490\"> since </token> <candidate id=\"c54\" index=491 type=\"number\" info=\"null\" length=\"1\"></candidate> <candidate id=\"c55\" index=491 type=\"date\" info=\"2013\" length=\"1\"></candidate> <token id=\"t491\"> 2013 </token> <token id=\"t492\"> . </token> <token id=\"t493\"> Optimists </token> <token id=\"t494\"> are </token> <token id=\"t495\"> hoping </token> <token id=\"t496\"> that </token> <token id=\"t497\"> if </token> <token id=\"t498\"> we </token> <token id=\"t499\"> revert </token> <token id=\"t500\"> to </token> <token id=\"t501\"> `` </token> <token id=\"t502\"> controlled </token> <token id=\"t503\"> risk </token> <token id=\"t504\"> '' </token> <token id=\"t505\"> status </token> <token id=\"t506\"> it </token> <token id=\"t507\"> will </token> <token id=\"t508\"> not </token> <token id=\"t509\"> affect </token> <token id=\"t510\"> trade </token> <token id=\"t511\"> . </token> <token id=\"t512\"> <br /> </token> <token id=\"t513\"> Anything </token> <token id=\"t514\"> else </token> <token id=\"t515\"> we </token> <token id=\"t516\"> should </token> <token id=\"t517\"> know </token> <token id=\"t518\"> about </token> <candidate id=\"c56\" index=519 type=\"location\" info=\"{ &quot;coordinates&quot;: &quot;2.8;31.25&quot;, &quot;id&quot;: 229551, &quot;featureClass&quot;: &quot;A&quot;, &quot;featureCode&quot;: &quot;ADMD&quot;, &quot;countryCode&quot;: &quot;UG&quot; }\" length=\"1\"></candidate> <candidate id=\"c57\" index=519 type=\"disease\" info=\"null\" length=\"3\"></candidate> <token id=\"t519\"> Mad </token> <token id=\"t520\"> Cow </token> <token id=\"t521\"> Disease </token> <token id=\"t522\"> ? </token> <token id=\"t523\"> <br /> </token> <candidate id=\"c58\" index=524 type=\"disease\" info=\"null\" length=\"1\"></candidate> <token id=\"t524\"> BSE </token> <token id=\"t525\"> also </token> <token id=\"t526\"> stands </token> <token id=\"t527\"> for </token> <candidate id=\"c59\" index=528 type=\"location\" info=\"{ &quot;coordinates&quot;: &quot;19.07283;72.88261&quot;, &quot;id&quot;: 1275339, &quot;featureClass&quot;: &quot;P&quot;, &quot;featureCode&quot;: &quot;PPLA&quot;, &quot;countryCode&quot;: &quot;IN&quot; }\" length=\"1\"></candidate> <token id=\"t528\"> Bombay </token> <candidate id=\"c60\" index=529 type=\"location\" info=\"{ &quot;coordinates&quot;: &quot;51.6678;0.4447&quot;, &quot;id&quot;: 7293510, &quot;featureClass&quot;: &quot;A&quot;, &quot;featureCode&quot;: &quot;ADM4&quot;, &quot;countryCode&quot;: &quot;GB&quot; }\" length=\"1\"></candidate> <token id=\"t529\"> Stock </token> <token id=\"t530\"> Exchange </token> <token id=\"t531\"> so </token> <token id=\"t532\"> some </token> <token id=\"t533\"> Indian </token> <token id=\"t534\"> stockbrokers </token> <token id=\"t535\"> may </token> <token id=\"t536\"> have </token> <token id=\"t537\"> been </token> <token id=\"t538\"> scratching </token> <token id=\"t539\"> their </token> <token id=\"t540\"> heads </token> <candidate id=\"c61\" index=541 type=\"date\" info=\"2015-06-11\" length=\"1\"></candidate> <token id=\"t541\"> today </token> <token id=\"t542\"> when </token> <token id=\"t543\"> they </token> <token id=\"t544\"> saw </token> <token id=\"t545\"> #BSE </token> <token id=\"t546\"> trending </token> <token id=\"t547\"> on </token> <token id=\"t548\"> Twitter </token> <token id=\"t549\"> in </token> <candidate id=\"c62\" index=550 type=\"location\" info=\"{ &quot;coordinates&quot;: &quot;53.0;-8.0&quot;, &quot;id&quot;: 2963597, &quot;featureClass&quot;: &quot;A&quot;, &quot;featureCode&quot;: &quot;PCLI&quot;, &quot;countryCode&quot;: &quot;IE&quot; }\" length=\"1\"></candidate> <token id=\"t550\"> Ireland </token> <token id=\"t551\"> . </token> <token id=\"t552\"> <br /> </token> <token id=\"t553\"> <br /> </token>","publication_date":"2015-06-11","id":224,"title":"Q&A: What does latest BSE case mean for Ireland?","url":"http://www.irishtimes.com/news/ireland/irish-news/q-a-what-does-latest-bse-case-mean-for-ireland-1.2246342","content":"\n Mad Cow Disease? I thought we got rid of that years ago. How did it get back into the country?\nBSE, or Bovine Spongiform Encephalopathy, never went away you know. Commonly known as Mad Cow Disease, the fatal brain disease was first diagnosed in an Irish animal in 1989. There have been more than 1,650 cases since then but they have been reducing in number every year until last year when no case was recorded. \nWhat causes it?\n \nMost experts agree BSE was caused by animals eating feed that contained contaminated meat-and-bonemeal. This mix was made from otherwise unused animal products taken from the carcass and cooked. Feeding meat-and-bonemeal was banned in Ireland in 1990 and, after BSE outbreaks across Europe, a ban on feeding it to all farm animals was introduced in 2001.\nIf this animal is confirmed as being BSE-positive, how did she get the disease?\nThe investigation is ongoing but in previous cases BSE was contracted from feed containing meat and bonemeal. It can take four to six years for cattle to show signs of BSE. The disease is characterised by disorientation and clumsiness. Television viewers might recall footage of the unfortunate animal staggering and stumbling which was repeatedly used in RTÉ clips to illustrate the BSE crisis in the late 1990s.\nCan people get BSE?\nNo. However, in 1996 scientists discovered a new strain of CJD brain disease, now known as variant CJD, which has been connected with eating BSE-infected meat products. Like BSE, variant CJD is fatal. When scientists made the link, control measures were stepped up. Animal tissue shown to be capable of transmitting the BSE agent is now removed and destroyed during the slaughtering of all animals over two-years-old. This specified risk material includes some of the more unappetising parts of an animal, such as the brain, eyes and spinal cord.\nIn addition, all animals presented for slaughter are first subjected to examination by veterinary inspectors to ensure they do not have the disease. Minister for Agriculture Simon Coveney said the current case posed “zero human health risk” and is an animal health issue. \nIs this bad for our beef exporters?\nIt’s a disappointment but not a catastrophe, according to Irish Creamery Milk Suppliers Association president John Comer. Up until a week ago, Ireland had “controlled risk status” for BSE. The US, China and Japan opened their markets to Irish beef with that status. Just last week the World Organisation for Animal Health upgraded our status to “negligible risk” because there had not been a case here since 2013. Optimists are hoping that if we revert to “controlled risk” status it will not affect trade. \nAnything else we should know about Mad Cow Disease?\nBSE also stands for Bombay Stock Exchange so some Indian stockbrokers may have been scratching their heads today when they saw #BSE trending on Twitter in Ireland.\n \n\t","candidateLabels":[]}
