# Supplementary material for: Web monitoring of emerging animal infectious diseases integrated in the French Animal Health Epidemic Intelligence System
Source: PLoS One. 2018 Aug 3;13(8):e0199960. doi: 10.1371/journal.pone.0199960 (PMC6075742; doi:10.1371/journal.pone.0199960)
Supplement: S1 Dataset — Dataset of news reports in English language used to evaluate and train the information extraction module of PADI-web (http://epia.clermont.inra.fr/vsi). This dataset is composed of 532 news reports (in JSON), with information about the report itself (publication date, title, content, url), as well as processing information related to the information extraction process (candidates for extraction information, correct or incorrect labels for each candidate). The named entity candidates (locations, diseases, hosts, dates, number of cases) are manually labelled in each article. Data are shared under a CC BY license and are freely available for download at: https://dataverse.cirad.fr/dataset.xhtml?persistentId=doi:10.18167/DVN1/KMTIFG. (GZ) [file pone.0199960.s001.gz › articles/234.json]

{"reports":[18000,18103,18302,18430],"tagged_content":"<token id=\"t0\"> <br /> </token> <token id=\"t1\"> CHICAGO </token> <token id=\"t2\"> The </token> <candidate id=\"c1\" index=3 type=\"location\" info=\"{ &quot;coordinates&quot;: &quot;39.76;-98.5&quot;, &quot;id&quot;: 6252001, &quot;featureClass&quot;: &quot;A&quot;, &quot;featureCode&quot;: &quot;PCLI&quot;, &quot;countryCode&quot;: &quot;US&quot; }\" length=\"1\"></candidate> <token id=\"t3\"> U.S. </token> <token id=\"t4\"> Department </token> <token id=\"t5\"> of </token> <token id=\"t6\"> Agriculture </token> <token id=\"t7\"> 's </token> <token id=\"t8\"> monthly </token> <token id=\"t9\"> turkey </token> <token id=\"t10\"> hatchery </token> <token id=\"t11\"> report </token> <token id=\"t12\"> on </token> <candidate id=\"c2\" index=13 type=\"date\" info=\"2015-06-16\" length=\"1\"></candidate> <token id=\"t13\"> Tuesday </token> <token id=\"t14\"> showed </token> <token id=\"t15\"> a </token> <token id=\"t16\"> significant </token> <token id=\"t17\"> decline </token> <token id=\"t18\"> in </token> <token id=\"t19\"> the </token> <token id=\"t20\"> number </token> <token id=\"t21\"> of </token> <token id=\"t22\"> poults </token> <token id=\"t23\"> , </token> <token id=\"t24\"> or </token> <token id=\"t25\"> young </token> <token id=\"t26\"> turkeys </token> <token id=\"t27\"> , </token> <token id=\"t28\"> placed </token> <token id=\"t29\"> on </token> <token id=\"t30\"> feed </token> <token id=\"t31\"> in </token> <candidate id=\"c3\" index=32 type=\"location\" info=\"{ &quot;coordinates&quot;: &quot;21.38471;102.72594&quot;, &quot;id&quot;: 1904828, &quot;featureClass&quot;: &quot;A&quot;, &quot;featureCode&quot;: &quot;ADM2&quot;, &quot;countryCode&quot;: &quot;LA&quot; }\" length=\"1\"></candidate> <candidate id=\"c4\" index=32 type=\"date\" info=\"2015-05\" length=\"1\"></candidate> <token id=\"t32\"> May </token> <token id=\"t33\"> , </token> <token id=\"t34\"> suggesting </token> <token id=\"t35\"> supplies </token> <token id=\"t36\"> of </token> <token id=\"t37\"> fresh </token> <token id=\"t38\"> whole </token> <candidate id=\"c5\" index=39 type=\"host\" info=\"null\" length=\"1\"></candidate> <token id=\"t39\"> birds </token> <token id=\"t40\"> may </token> <token id=\"t41\"> tighten </token> <token id=\"t42\"> this </token> <candidate id=\"c6\" index=43 type=\"date\" info=\"2015-11-26\" length=\"1\"></candidate> <token id=\"t43\"> Thanksgiving </token> <token id=\"t44\"> . </token> <token id=\"t45\"> But </token> <token id=\"t46\"> analysts </token> <token id=\"t47\"> are </token> <token id=\"t48\"> at </token> <token id=\"t49\"> odds </token> <token id=\"t50\"> about </token> <token id=\"t51\"> how </token> <token id=\"t52\"> much </token> <token id=\"t53\"> the </token> <token id=\"t54\"> shortfall </token> <token id=\"t55\"> will </token> <token id=\"t56\"> impact </token> <token id=\"t57\"> shoppers </token> <token id=\"t58\"> planning </token> <candidate id=\"c7\" index=59 type=\"date\" info=\"2014-11-27\" length=\"2\"></candidate> <token id=\"t59\"> Thanksgiving </token> <token id=\"t60\"> Day </token> <token id=\"t61\"> meals </token> <token id=\"t62\"> as </token> <token id=\"t63\"> many </token> <token id=\"t64\"> of </token> <token id=\"t65\"> the </token> <candidate id=\"c8\" index=66 type=\"host\" info=\"null\" length=\"1\"></candidate> <token id=\"t66\"> birds </token> <token id=\"t67\"> available </token> <token id=\"t68\"> in </token> <token id=\"t69\"> stores </token> <token id=\"t70\"> are </token> <token id=\"t71\"> slaughtered </token> <token id=\"t72\"> and </token> <token id=\"t73\"> frozen </token> <token id=\"t74\"> long </token> <token id=\"t75\"> before </token> <token id=\"t76\"> the </token> <candidate id=\"c9\" index=77 type=\"date\" info=\"2014-11\" length=\"1\"></candidate> <token id=\"t77\"> November </token> <token id=\"t78\"> holiday.The </token> <token id=\"t79\"> worst-ever </token> <candidate id=\"c10\" index=80 type=\"location\" info=\"{ &quot;coordinates&quot;: &quot;39.76;-98.5&quot;, &quot;id&quot;: 6252001, &quot;featureClass&quot;: &quot;A&quot;, &quot;featureCode&quot;: &quot;PCLI&quot;, &quot;countryCode&quot;: &quot;US&quot; }\" length=\"1\"></candidate> <token id=\"t80\"> U.S. </token> <token id=\"t81\"> outbreak </token> <token id=\"t82\"> of </token> <candidate id=\"c11\" index=83 type=\"disease\" info=\"null\" length=\"4\"></candidate> <token id=\"t83\"> highly </token> <token id=\"t84\"> pathogenic </token> <candidate id=\"c12\" index=85 type=\"disease\" info=\"null\" length=\"2\"></candidate> <token id=\"t85\"> avian </token> <token id=\"t86\"> influenza </token> <token id=\"t87\"> , </token> <token id=\"t88\"> or </token> <candidate id=\"c13\" index=89 type=\"host\" info=\"null\" length=\"1\"></candidate> <candidate id=\"c14\" index=89 type=\"disease\" info=\"null\" length=\"2\"></candidate> <token id=\"t89\"> bird </token> <token id=\"t90\"> flu </token> <token id=\"t91\"> , </token> <token id=\"t92\"> has </token> <token id=\"t93\"> raised </token> <token id=\"t94\"> concerns </token> <token id=\"t95\"> about </token> <token id=\"t96\"> higher </token> <token id=\"t97\"> turkey </token> <token id=\"t98\"> prices </token> <token id=\"t99\"> this </token> <token id=\"t100\"> holiday </token> <token id=\"t101\"> season </token> <token id=\"t102\"> . </token> <token id=\"t103\"> The </token> <token id=\"t104\"> outbreak </token> <token id=\"t105\"> has </token> <token id=\"t106\"> claimed </token> <token id=\"t107\"> about </token> <candidate id=\"c15\" index=108 type=\"number\" info=\"null\" length=\"1\"></candidate> <token id=\"t108\"> 7.8 </token> <candidate id=\"c16\" index=109 type=\"number\" info=\"null\" length=\"1\"></candidate> <token id=\"t109\"> million </token> <token id=\"t110\"> turkeys </token> <token id=\"t111\"> in </token> <candidate id=\"c17\" index=112 type=\"number\" info=\"null\" length=\"1\"></candidate> <token id=\"t112\"> seven </token> <token id=\"t113\"> states </token> <candidate id=\"c18\" index=114 type=\"date\" info=\"2015\" length=\"2\"></candidate> <token id=\"t114\"> this </token> <token id=\"t115\"> year </token> <token id=\"t116\"> , </token> <token id=\"t117\"> many </token> <token id=\"t118\"> of </token> <token id=\"t119\"> them </token> <token id=\"t120\"> culled </token> <token id=\"t121\"> to </token> <token id=\"t122\"> control </token> <token id=\"t123\"> the </token> <token id=\"t124\"> virus </token> <token id=\"t125\"> ' </token> <token id=\"t126\"> spread.The </token> <token id=\"t127\"> losses </token> <token id=\"t128\"> represent </token> <token id=\"t129\"> a </token> <token id=\"t130\"> sliver </token> <token id=\"t131\"> of </token> <token id=\"t132\"> total </token> <candidate id=\"c19\" index=133 type=\"location\" info=\"{ &quot;coordinates&quot;: &quot;39.76;-98.5&quot;, &quot;id&quot;: 6252001, &quot;featureClass&quot;: &quot;A&quot;, &quot;featureCode&quot;: &quot;PCLI&quot;, &quot;countryCode&quot;: &quot;US&quot; }\" length=\"1\"></candidate> <token id=\"t133\"> U.S. </token> <token id=\"t134\"> production </token> <token id=\"t135\"> that </token> <token id=\"t136\"> was </token> <token id=\"t137\"> pegged </token> <token id=\"t138\"> at </token> <candidate id=\"c20\" index=139 type=\"number\" info=\"null\" length=\"1\"></candidate> <token id=\"t139\"> 237.5 </token> <candidate id=\"c21\" index=140 type=\"number\" info=\"null\" length=\"1\"></candidate> <token id=\"t140\"> million </token> <token id=\"t141\"> turkeys </token> <token id=\"t142\"> in </token> <candidate id=\"c22\" index=143 type=\"number\" info=\"null\" length=\"1\"></candidate> <candidate id=\"c23\" index=143 type=\"date\" info=\"2014\" length=\"1\"></candidate> <token id=\"t143\"> 2014 </token> <token id=\"t144\"> , </token> <token id=\"t145\"> according </token> <token id=\"t146\"> to </token> <token id=\"t147\"> USDA </token> <token id=\"t148\"> data </token> <token id=\"t149\"> . </token> <candidate id=\"c24\" index=150 type=\"date\" info=\"2015-06-16\" length=\"1\"></candidate> <token id=\"t150\"> Tuesday </token> <token id=\"t151\"> 's </token> <token id=\"t152\"> monthly </token> <token id=\"t153\"> report </token> <token id=\"t154\"> showed </token> <token id=\"t155\"> poult </token> <token id=\"t156\"> placements </token> <token id=\"t157\"> dropped </token> <token id=\"t158\"> to </token> <candidate id=\"c25\" index=159 type=\"number\" info=\"null\" length=\"1\"></candidate> <token id=\"t159\"> 21.6 </token> <candidate id=\"c26\" index=160 type=\"number\" info=\"null\" length=\"1\"></candidate> <token id=\"t160\"> million </token> <token id=\"t161\"> in </token> <candidate id=\"c27\" index=162 type=\"location\" info=\"{ &quot;coordinates&quot;: &quot;21.38471;102.72594&quot;, &quot;id&quot;: 1904828, &quot;featureClass&quot;: &quot;A&quot;, &quot;featureCode&quot;: &quot;ADM2&quot;, &quot;countryCode&quot;: &quot;LA&quot; }\" length=\"1\"></candidate> <candidate id=\"c28\" index=162 type=\"date\" info=\"2015-05\" length=\"1\"></candidate> <token id=\"t162\"> May </token> <token id=\"t163\"> , </token> <token id=\"t164\"> down </token> <candidate id=\"c29\" index=165 type=\"number\" info=\"null\" length=\"1\"></candidate> <token id=\"t165\"> 1 </token> <token id=\"t166\"> percent </token> <token id=\"t167\"> from </token> <token id=\"t168\"> the </token> <token id=\"t169\"> prior </token> <token id=\"t170\"> month </token> <token id=\"t171\"> and </token> <candidate id=\"c30\" index=172 type=\"number\" info=\"null\" length=\"1\"></candidate> <token id=\"t172\"> 7 </token> <token id=\"t173\"> percent </token> <token id=\"t174\"> from </token> <candidate id=\"c31\" index=175 type=\"date\" info=\"2014-05\" length=\"3\"></candidate> <token id=\"t175\"> a </token> <token id=\"t176\"> year </token> <token id=\"t177\"> earlier </token> <token id=\"t178\"> . </token> <token id=\"t179\"> Amanda </token> <candidate id=\"c32\" index=180 type=\"location\" info=\"{ &quot;coordinates&quot;: &quot;43.67436;-94.55107&quot;, &quot;id&quot;: 5036797, &quot;featureClass&quot;: &quot;A&quot;, &quot;featureCode&quot;: &quot;ADM2&quot;, &quot;countryCode&quot;: &quot;US&quot; }\" length=\"1\"></candidate> <candidate id=\"c33\" index=180 type=\"location\" info=\"{ &quot;coordinates&quot;: &quot;27.08157;-80.39851&quot;, &quot;id&quot;: 4163566, &quot;featureClass&quot;: &quot;A&quot;, &quot;featureCode&quot;: &quot;ADM2&quot;, &quot;countryCode&quot;: &quot;US&quot; }\" length=\"1\"></candidate> <candidate id=\"c34\" index=180 type=\"location\" info=\"{ &quot;coordinates&quot;: &quot;49.06667;18.93333&quot;, &quot;id&quot;: 3058779, &quot;featureClass&quot;: &quot;A&quot;, &quot;featureCode&quot;: &quot;ADM2&quot;, &quot;countryCode&quot;: &quot;SK&quot; }\" length=\"1\"></candidate> <candidate id=\"c35\" index=180 type=\"location\" info=\"{ &quot;coordinates&quot;: &quot;53.13533;-0.30512&quot;, &quot;id&quot;: 7295504, &quot;featureClass&quot;: &quot;A&quot;, &quot;featureCode&quot;: &quot;ADM4&quot;, &quot;countryCode&quot;: &quot;GB&quot; }\" length=\"1\"></candidate> <candidate id=\"c36\" index=180 type=\"location\" info=\"{ &quot;coordinates&quot;: &quot;37.80158;-82.51329&quot;, &quot;id&quot;: 4299939, &quot;featureClass&quot;: &quot;A&quot;, &quot;featureCode&quot;: &quot;ADM2&quot;, &quot;countryCode&quot;: &quot;US&quot; }\" length=\"1\"></candidate> <candidate id=\"c37\" index=180 type=\"location\" info=\"{ &quot;coordinates&quot;: &quot;35.8416;-77.10708&quot;, &quot;id&quot;: 4478142, &quot;featureClass&quot;: &quot;A&quot;, &quot;featureCode&quot;: &quot;ADM2&quot;, &quot;countryCode&quot;: &quot;US&quot; }\" length=\"1\"></candidate> <candidate id=\"c38\" index=180 type=\"location\" info=\"{ &quot;coordinates&quot;: &quot;32.30603;-101.95122&quot;, &quot;id&quot;: 5525816, &quot;featureClass&quot;: &quot;A&quot;, &quot;featureCode&quot;: &quot;ADM2&quot;, &quot;countryCode&quot;: &quot;US&quot; }\" length=\"1\"></candidate> <candidate id=\"c39\" index=180 type=\"location\" info=\"{ &quot;coordinates&quot;: &quot;50.97484;-1.91554&quot;, &quot;id&quot;: 7295769, &quot;featureClass&quot;: &quot;A&quot;, &quot;featureCode&quot;: &quot;ADM4&quot;, &quot;countryCode&quot;: &quot;GB&quot; }\" length=\"1\"></candidate> <candidate id=\"c40\" index=180 type=\"location\" info=\"{ &quot;coordinates&quot;: &quot;38.70801;-86.80307&quot;, &quot;id&quot;: 4261020, &quot;featureClass&quot;: &quot;A&quot;, &quot;featureCode&quot;: &quot;ADM2&quot;, &quot;countryCode&quot;: &quot;US&quot; }\" length=\"1\"></candidate> <token id=\"t180\"> Martin </token> <token id=\"t181\"> , </token> <token id=\"t182\"> senior </token> <token id=\"t183\"> analyst </token> <token id=\"t184\"> with </token> <token id=\"t185\"> Indiana-based </token> <token id=\"t186\"> Express </token> <token id=\"t187\"> Markets </token> <token id=\"t188\"> Inc </token> <token id=\"t189\"> Analytics </token> <token id=\"t190\"> , </token> <token id=\"t191\"> said </token> <token id=\"t192\"> that </token> <candidate id=\"c41\" index=193 type=\"date\" info=\"2015-06-16\" length=\"1\"></candidate> <token id=\"t193\"> Tuesday </token> <token id=\"t194\"> 's </token> <token id=\"t195\"> report </token> <token id=\"t196\"> offered </token> <token id=\"t197\"> a </token> <token id=\"t198\"> `` </token> <token id=\"t199\"> hint </token> <token id=\"t200\"> '' </token> <token id=\"t201\"> of </token> <token id=\"t202\"> the </token> <candidate id=\"c42\" index=203 type=\"host\" info=\"null\" length=\"1\"></candidate> <candidate id=\"c43\" index=203 type=\"disease\" info=\"null\" length=\"2\"></candidate> <token id=\"t203\"> bird </token> <token id=\"t204\"> flu </token> <token id=\"t205\"> 's </token> <token id=\"t206\"> impact </token> <token id=\"t207\"> since </token> <token id=\"t208\"> an </token> <token id=\"t209\"> unknown </token> <token id=\"t210\"> number </token> <token id=\"t211\"> of </token> <token id=\"t212\"> breeder </token> <token id=\"t213\"> flocks </token> <token id=\"t214\"> were </token> <token id=\"t215\"> hit </token> <token id=\"t216\"> by </token> <token id=\"t217\"> the </token> <token id=\"t218\"> outbreak </token> <token id=\"t219\"> . </token> <token id=\"t220\"> A </token> <token id=\"t221\"> clearer </token> <token id=\"t222\"> picture </token> <token id=\"t223\"> may </token> <token id=\"t224\"> come </token> <token id=\"t225\"> with </token> <token id=\"t226\"> a </token> <token id=\"t227\"> USDA </token> <token id=\"t228\"> poultry </token> <token id=\"t229\"> slaughter </token> <token id=\"t230\"> report </token> <token id=\"t231\"> on </token> <candidate id=\"c44\" index=232 type=\"date\" info=\"2015-06-25\" length=\"2\"></candidate> <token id=\"t232\"> June </token> <candidate id=\"c45\" index=233 type=\"number\" info=\"null\" length=\"1\"></candidate> <token id=\"t233\"> 25 </token> <token id=\"t234\"> . </token> <token id=\"t235\"> <br /> </token> <token id=\"t236\"> <br /> </token> <token id=\"t237\"> At </token> <candidate id=\"c46\" index=238 type=\"number\" info=\"null\" length=\"1\"></candidate> <token id=\"t238\"> 22.3 </token> <candidate id=\"c47\" index=239 type=\"number\" info=\"null\" length=\"1\"></candidate> <token id=\"t239\"> million </token> <token id=\"t240\"> , </token> <token id=\"t241\"> total </token> <token id=\"t242\"> poults </token> <token id=\"t243\"> hatched </token> <candidate id=\"c48\" index=244 type=\"date\" info=\"2015-05\" length=\"2\"></candidate> <token id=\"t244\"> last </token> <token id=\"t245\"> month </token> <token id=\"t246\"> fell </token> <candidate id=\"c49\" index=247 type=\"number\" info=\"null\" length=\"1\"></candidate> <token id=\"t247\"> 8 </token> <token id=\"t248\"> percent </token> <token id=\"t249\"> from </token> <candidate id=\"c50\" index=250 type=\"location\" info=\"{ &quot;coordinates&quot;: &quot;21.38471;102.72594&quot;, &quot;id&quot;: 1904828, &quot;featureClass&quot;: &quot;A&quot;, &quot;featureCode&quot;: &quot;ADM2&quot;, &quot;countryCode&quot;: &quot;LA&quot; }\" length=\"1\"></candidate> <candidate id=\"c51\" index=250 type=\"date\" info=\"2014-05\" length=\"2\"></candidate> <token id=\"t250\"> May </token> <candidate id=\"c52\" index=251 type=\"number\" info=\"null\" length=\"1\"></candidate> <token id=\"t251\"> 2014 </token> <token id=\"t252\"> , </token> <token id=\"t253\"> and </token> <token id=\"t254\"> were </token> <token id=\"t255\"> down </token> <candidate id=\"c53\" index=256 type=\"number\" info=\"null\" length=\"1\"></candidate> <token id=\"t256\"> 4 </token> <token id=\"t257\"> percent </token> <token id=\"t258\"> from </token> <candidate id=\"c54\" index=259 type=\"date\" info=\"2015-04\" length=\"2\"></candidate> <token id=\"t259\"> April </token> <candidate id=\"c55\" index=260 type=\"number\" info=\"null\" length=\"1\"></candidate> <token id=\"t260\"> 2015 </token> <token id=\"t261\"> . </token> <candidate id=\"c56\" index=262 type=\"location\" info=\"{ &quot;coordinates&quot;: &quot;21.38471;102.72594&quot;, &quot;id&quot;: 1904828, &quot;featureClass&quot;: &quot;A&quot;, &quot;featureCode&quot;: &quot;ADM2&quot;, &quot;countryCode&quot;: &quot;LA&quot; }\" length=\"1\"></candidate> <candidate id=\"c57\" index=262 type=\"date\" info=\"2015-05\" length=\"1\"></candidate> <token id=\"t262\"> May </token> <token id=\"t263\"> placements </token> <token id=\"t264\"> would </token> <token id=\"t265\"> be </token> <token id=\"t266\"> going </token> <token id=\"t267\"> to </token> <token id=\"t268\"> slaughter </token> <token id=\"t269\"> between </token> <candidate id=\"c58\" index=270 type=\"date\" info=\"2015-08\" length=\"1\"></candidate> <token id=\"t270\"> August </token> <token id=\"t271\"> and </token> <candidate id=\"c59\" index=272 type=\"date\" info=\"2015-10\" length=\"1\"></candidate> <token id=\"t272\"> October </token> <token id=\"t273\"> , </token> <token id=\"t274\"> depending </token> <token id=\"t275\"> on </token> <token id=\"t276\"> whether </token> <candidate id=\"c60\" index=277 type=\"host\" info=\"null\" length=\"1\"></candidate> <token id=\"t277\"> birds </token> <token id=\"t278\"> are </token> <token id=\"t279\"> hens </token> <token id=\"t280\"> or </token> <token id=\"t281\"> toms </token> <token id=\"t282\"> . </token> <candidate id=\"c61\" index=283 type=\"location\" info=\"{ &quot;coordinates&quot;: &quot;43.67436;-94.55107&quot;, &quot;id&quot;: 5036797, &quot;featureClass&quot;: &quot;A&quot;, &quot;featureCode&quot;: &quot;ADM2&quot;, &quot;countryCode&quot;: &quot;US&quot; }\" length=\"1\"></candidate> <candidate id=\"c62\" index=283 type=\"location\" info=\"{ &quot;coordinates&quot;: &quot;27.08157;-80.39851&quot;, &quot;id&quot;: 4163566, &quot;featureClass&quot;: &quot;A&quot;, &quot;featureCode&quot;: &quot;ADM2&quot;, &quot;countryCode&quot;: &quot;US&quot; }\" length=\"1\"></candidate> <candidate id=\"c63\" index=283 type=\"location\" info=\"{ &quot;coordinates&quot;: &quot;49.06667;18.93333&quot;, &quot;id&quot;: 3058779, &quot;featureClass&quot;: &quot;A&quot;, &quot;featureCode&quot;: &quot;ADM2&quot;, &quot;countryCode&quot;: &quot;SK&quot; }\" length=\"1\"></candidate> <candidate id=\"c64\" index=283 type=\"location\" info=\"{ &quot;coordinates&quot;: &quot;53.13533;-0.30512&quot;, &quot;id&quot;: 7295504, &quot;featureClass&quot;: &quot;A&quot;, &quot;featureCode&quot;: &quot;ADM4&quot;, &quot;countryCode&quot;: &quot;GB&quot; }\" length=\"1\"></candidate> <candidate id=\"c65\" index=283 type=\"location\" info=\"{ &quot;coordinates&quot;: &quot;37.80158;-82.51329&quot;, &quot;id&quot;: 4299939, &quot;featureClass&quot;: &quot;A&quot;, &quot;featureCode&quot;: &quot;ADM2&quot;, &quot;countryCode&quot;: &quot;US&quot; }\" length=\"1\"></candidate> <candidate id=\"c66\" index=283 type=\"location\" info=\"{ &quot;coordinates&quot;: &quot;35.8416;-77.10708&quot;, &quot;id&quot;: 4478142, &quot;featureClass&quot;: &quot;A&quot;, &quot;featureCode&quot;: &quot;ADM2&quot;, &quot;countryCode&quot;: &quot;US&quot; }\" length=\"1\"></candidate> <candidate id=\"c67\" index=283 type=\"location\" info=\"{ &quot;coordinates&quot;: &quot;32.30603;-101.95122&quot;, &quot;id&quot;: 5525816, &quot;featureClass&quot;: &quot;A&quot;, &quot;featureCode&quot;: &quot;ADM2&quot;, &quot;countryCode&quot;: &quot;US&quot; }\" length=\"1\"></candidate> <candidate id=\"c68\" index=283 type=\"location\" info=\"{ &quot;coordinates&quot;: &quot;50.97484;-1.91554&quot;, &quot;id&quot;: 7295769, &quot;featureClass&quot;: &quot;A&quot;, &quot;featureCode&quot;: &quot;ADM4&quot;, &quot;countryCode&quot;: &quot;GB&quot; }\" length=\"1\"></candidate> <candidate id=\"c69\" index=283 type=\"location\" info=\"{ &quot;coordinates&quot;: &quot;38.70801;-86.80307&quot;, &quot;id&quot;: 4261020, &quot;featureClass&quot;: &quot;A&quot;, &quot;featureCode&quot;: &quot;ADM2&quot;, &quot;countryCode&quot;: &quot;US&quot; }\" length=\"1\"></candidate> <token id=\"t283\"> Martin </token> <token id=\"t284\"> noted </token> <token id=\"t285\"> a </token> <candidate id=\"c70\" index=286 type=\"location\" info=\"{ &quot;coordinates&quot;: &quot;21.38471;102.72594&quot;, &quot;id&quot;: 1904828, &quot;featureClass&quot;: &quot;A&quot;, &quot;featureCode&quot;: &quot;ADM2&quot;, &quot;countryCode&quot;: &quot;LA&quot; }\" length=\"1\"></candidate> <candidate id=\"c71\" index=286 type=\"date\" info=\"2015-05\" length=\"1\"></candidate> <token id=\"t286\"> May </token> <token id=\"t287\"> and </token> <candidate id=\"c72\" index=288 type=\"date\" info=\"2015-06\" length=\"1\"></candidate> <token id=\"t288\"> June </token> <token id=\"t289\"> deadline </token> <token id=\"t290\"> for </token> <token id=\"t291\"> placing </token> <token id=\"t292\"> heavy </token> <token id=\"t293\"> tom </token> <token id=\"t294\"> poults </token> <token id=\"t295\"> for </token> <token id=\"t296\"> them </token> <token id=\"t297\"> to </token> <token id=\"t298\"> be </token> <token id=\"t299\"> ready </token> <token id=\"t300\"> to </token> <token id=\"t301\"> be </token> <token id=\"t302\"> sold </token> <token id=\"t303\"> as </token> <token id=\"t304\"> whole </token> <candidate id=\"c73\" index=305 type=\"host\" info=\"null\" length=\"1\"></candidate> <token id=\"t305\"> birds </token> <token id=\"t306\"> at </token> <candidate id=\"c74\" index=307 type=\"date\" info=\"2014-11-27\" length=\"1\"></candidate> <token id=\"t307\"> Thanksgiving </token> <token id=\"t308\"> . </token> <token id=\"t309\"> `` </token> <token id=\"t310\"> To </token> <token id=\"t311\"> see </token> <token id=\"t312\"> that </token> <token id=\"t313\"> it </token> <token id=\"t314\"> is </token> <token id=\"t315\"> down </token> <candidate id=\"c75\" index=316 type=\"number\" info=\"null\" length=\"1\"></candidate> <token id=\"t316\"> 7 </token> <token id=\"t317\"> percent </token> <token id=\"t318\"> makes </token> <token id=\"t319\"> me </token> <token id=\"t320\"> think </token> <token id=\"t321\"> , </token> <token id=\"t322\"> that </token> <token id=\"t323\"> 's </token> <token id=\"t324\"> probably </token> <token id=\"t325\"> going </token> <token id=\"t326\"> to </token> <token id=\"t327\"> mean </token> <token id=\"t328\"> the </token> <token id=\"t329\"> big </token> <token id=\"t330\"> , </token> <token id=\"t331\"> whole </token> <candidate id=\"c76\" index=332 type=\"host\" info=\"null\" length=\"1\"></candidate> <token id=\"t332\"> birds </token> <token id=\"t333\"> for </token> <candidate id=\"c77\" index=334 type=\"date\" info=\"2015-11-26\" length=\"1\"></candidate> <token id=\"t334\"> Thanksgiving </token> <token id=\"t335\"> are </token> <token id=\"t336\"> going </token> <token id=\"t337\"> to </token> <token id=\"t338\"> be </token> <token id=\"t339\"> extremely </token> <token id=\"t340\"> hard </token> <token id=\"t341\"> to </token> <token id=\"t342\"> come </token> <token id=\"t343\"> by </token> <token id=\"t344\"> , </token> <token id=\"t345\"> '' </token> <token id=\"t346\"> said </token> <candidate id=\"c78\" index=347 type=\"location\" info=\"{ &quot;coordinates&quot;: &quot;43.67436;-94.55107&quot;, &quot;id&quot;: 5036797, &quot;featureClass&quot;: &quot;A&quot;, &quot;featureCode&quot;: &quot;ADM2&quot;, &quot;countryCode&quot;: &quot;US&quot; }\" length=\"1\"></candidate> <candidate id=\"c79\" index=347 type=\"location\" info=\"{ &quot;coordinates&quot;: &quot;27.08157;-80.39851&quot;, &quot;id&quot;: 4163566, &quot;featureClass&quot;: &quot;A&quot;, &quot;featureCode&quot;: &quot;ADM2&quot;, &quot;countryCode&quot;: &quot;US&quot; }\" length=\"1\"></candidate> <candidate id=\"c80\" index=347 type=\"location\" info=\"{ &quot;coordinates&quot;: &quot;49.06667;18.93333&quot;, &quot;id&quot;: 3058779, &quot;featureClass&quot;: &quot;A&quot;, &quot;featureCode&quot;: &quot;ADM2&quot;, &quot;countryCode&quot;: &quot;SK&quot; }\" length=\"1\"></candidate> <candidate id=\"c81\" index=347 type=\"location\" info=\"{ &quot;coordinates&quot;: &quot;53.13533;-0.30512&quot;, &quot;id&quot;: 7295504, &quot;featureClass&quot;: &quot;A&quot;, &quot;featureCode&quot;: &quot;ADM4&quot;, &quot;countryCode&quot;: &quot;GB&quot; }\" length=\"1\"></candidate> <candidate id=\"c82\" index=347 type=\"location\" info=\"{ &quot;coordinates&quot;: &quot;37.80158;-82.51329&quot;, &quot;id&quot;: 4299939, &quot;featureClass&quot;: &quot;A&quot;, &quot;featureCode&quot;: &quot;ADM2&quot;, &quot;countryCode&quot;: &quot;US&quot; }\" length=\"1\"></candidate> <candidate id=\"c83\" index=347 type=\"location\" info=\"{ &quot;coordinates&quot;: &quot;35.8416;-77.10708&quot;, &quot;id&quot;: 4478142, &quot;featureClass&quot;: &quot;A&quot;, &quot;featureCode&quot;: &quot;ADM2&quot;, &quot;countryCode&quot;: &quot;US&quot; }\" length=\"1\"></candidate> <candidate id=\"c84\" index=347 type=\"location\" info=\"{ &quot;coordinates&quot;: &quot;32.30603;-101.95122&quot;, &quot;id&quot;: 5525816, &quot;featureClass&quot;: &quot;A&quot;, &quot;featureCode&quot;: &quot;ADM2&quot;, &quot;countryCode&quot;: &quot;US&quot; }\" length=\"1\"></candidate> <candidate id=\"c85\" index=347 type=\"location\" info=\"{ &quot;coordinates&quot;: &quot;50.97484;-1.91554&quot;, &quot;id&quot;: 7295769, &quot;featureClass&quot;: &quot;A&quot;, &quot;featureCode&quot;: &quot;ADM4&quot;, &quot;countryCode&quot;: &quot;GB&quot; }\" length=\"1\"></candidate> <candidate id=\"c86\" index=347 type=\"location\" info=\"{ &quot;coordinates&quot;: &quot;38.70801;-86.80307&quot;, &quot;id&quot;: 4261020, &quot;featureClass&quot;: &quot;A&quot;, &quot;featureCode&quot;: &quot;ADM2&quot;, &quot;countryCode&quot;: &quot;US&quot; }\" length=\"1\"></candidate> <token id=\"t347\"> Martin </token> <token id=\"t348\"> . </token> <token id=\"t349\"> <br /> </token> <token id=\"t350\"> <br /> </token> <token id=\"t351\"> Others </token> <token id=\"t352\"> downplayed </token> <token id=\"t353\"> the </token> <token id=\"t354\"> impact </token> <token id=\"t355\"> and </token> <token id=\"t356\"> blamed </token> <token id=\"t357\"> the </token> <token id=\"t358\"> drop </token> <token id=\"t359\"> in </token> <token id=\"t360\"> placements </token> <token id=\"t361\"> on </token> <token id=\"t362\"> a </token> <token id=\"t363\"> `` </token> <token id=\"t364\"> bunching </token> <token id=\"t365\"> effect </token> <token id=\"t366\"> '' </token> <token id=\"t367\"> in </token> <token id=\"t368\"> production </token> <token id=\"t369\"> cycle.National </token> <candidate id=\"c87\" index=370 type=\"location\" info=\"{ &quot;coordinates&quot;: &quot;39.0;35.0&quot;, &quot;id&quot;: 298795, &quot;featureClass&quot;: &quot;A&quot;, &quot;featureCode&quot;: &quot;PCLI&quot;, &quot;countryCode&quot;: &quot;TR&quot; }\" length=\"1\"></candidate> <token id=\"t370\"> Turkey </token> <token id=\"t371\"> Federation </token> <token id=\"t372\"> spokesman </token> <token id=\"t373\"> Keith </token> <candidate id=\"c88\" index=374 type=\"location\" info=\"{ &quot;coordinates&quot;: &quot;-33.05217;116.70943&quot;, &quot;id&quot;: 7839852, &quot;featureClass&quot;: &quot;A&quot;, &quot;featureCode&quot;: &quot;ADM2&quot;, &quot;countryCode&quot;: &quot;AU&quot; }\" length=\"1\"></candidate> <token id=\"t374\"> Williams </token> <token id=\"t375\"> noted </token> <token id=\"t376\"> that </token> <token id=\"t377\"> most </token> <token id=\"t378\"> shoppers </token> <token id=\"t379\"> buy </token> <token id=\"t380\"> turkeys </token> <token id=\"t381\"> that </token> <token id=\"t382\"> are </token> <token id=\"t383\"> frozen </token> <token id=\"t384\"> and </token> <token id=\"t385\"> those </token> <token id=\"t386\"> consumed </token> <candidate id=\"c89\" index=387 type=\"date\" info=\"2015-11\" length=\"2\"></candidate> <token id=\"t387\"> this </token> <token id=\"t388\"> November </token> <token id=\"t389\"> were </token> <token id=\"t390\"> produced </token> <token id=\"t391\"> before </token> <token id=\"t392\"> the </token> <candidate id=\"c90\" index=393 type=\"host\" info=\"null\" length=\"1\"></candidate> <candidate id=\"c91\" index=393 type=\"disease\" info=\"null\" length=\"2\"></candidate> <token id=\"t393\"> bird </token> <token id=\"t394\"> flu </token> <token id=\"t395\"> struck </token> <token id=\"t396\"> the </token> <token id=\"t397\"> upper </token> <token id=\"t398\"> Midwest </token> <token id=\"t399\"> . </token> <token id=\"t400\"> <br /> </token> <token id=\"t401\"> <br /> </token> <token id=\"t402\"> USDA </token> <token id=\"t403\"> 's </token> <candidate id=\"c92\" index=404 type=\"location\" info=\"{ &quot;coordinates&quot;: &quot;21.38471;102.72594&quot;, &quot;id&quot;: 1904828, &quot;featureClass&quot;: &quot;A&quot;, &quot;featureCode&quot;: &quot;ADM2&quot;, &quot;countryCode&quot;: &quot;LA&quot; }\" length=\"1\"></candidate> <candidate id=\"c93\" index=404 type=\"date\" info=\"2015-05-22\" length=\"2\"></candidate> <token id=\"t404\"> May </token> <candidate id=\"c94\" index=405 type=\"number\" info=\"null\" length=\"1\"></candidate> <token id=\"t405\"> 22 </token> <token id=\"t406\"> Cold </token> <token id=\"t407\"> Storage </token> <token id=\"t408\"> Report </token> <token id=\"t409\"> showed </token> <token id=\"t410\"> there </token> <token id=\"t411\"> were </token> <candidate id=\"c95\" index=412 type=\"number\" info=\"null\" length=\"1\"></candidate> <token id=\"t412\"> 394.4 </token> <candidate id=\"c96\" index=413 type=\"number\" info=\"null\" length=\"1\"></candidate> <token id=\"t413\"> million </token> <token id=\"t414\"> pounds </token> <token id=\"t415\"> of </token> <token id=\"t416\"> turkey </token> <token id=\"t417\"> in </token> <token id=\"t418\"> cold </token> <token id=\"t419\"> storage </token> <token id=\"t420\"> during </token> <candidate id=\"c97\" index=421 type=\"date\" info=\"2015-04\" length=\"2\"></candidate> <token id=\"t421\"> April </token> <candidate id=\"c98\" index=422 type=\"number\" info=\"null\" length=\"1\"></candidate> <token id=\"t422\"> 2015 </token> <token id=\"t423\"> , </token> <token id=\"t424\"> up </token> <candidate id=\"c99\" index=425 type=\"number\" info=\"null\" length=\"1\"></candidate> <token id=\"t425\"> 5.2 </token> <token id=\"t426\"> percent </token> <token id=\"t427\"> from </token> <candidate id=\"c100\" index=428 type=\"date\" info=\"2014-04\" length=\"2\"></candidate> <token id=\"t428\"> April </token> <candidate id=\"c101\" index=429 type=\"number\" info=\"null\" length=\"1\"></candidate> <token id=\"t429\"> 2014 </token> <token id=\"t430\"> . </token> <token id=\"t431\"> ( </token> <candidate id=\"c102\" index=432 type=\"location\" info=\"{ &quot;coordinates&quot;: &quot;49.74917;4.60889&quot;, &quot;id&quot;: 6453601, &quot;featureClass&quot;: &quot;A&quot;, &quot;featureCode&quot;: &quot;ADM4&quot;, &quot;countryCode&quot;: &quot;FR&quot; }\" length=\"1\"></candidate> <token id=\"t432\"> This </token> <token id=\"t433\"> version </token> <token id=\"t434\"> of </token> <token id=\"t435\"> the </token> <token id=\"t436\"> story </token> <token id=\"t437\"> adds </token> <token id=\"t438\"> dropped </token> <token id=\"t439\"> word </token> <token id=\"t440\"> `` </token> <token id=\"t441\"> big </token> <token id=\"t442\"> '' </token> <token id=\"t443\"> to </token> <token id=\"t444\"> quote </token> <token id=\"t445\"> in </token> <token id=\"t446\"> paragraph </token> <candidate id=\"c103\" index=447 type=\"number\" info=\"null\" length=\"1\"></candidate> <token id=\"t447\"> nine </token> <token id=\"t448\"> , </token> <token id=\"t449\"> referring </token> <token id=\"t450\"> to </token> <token id=\"t451\"> whole </token> <token id=\"t452\"> turkeys </token> <token id=\"t453\"> for </token> <candidate id=\"c104\" index=454 type=\"date\" info=\"2015-11-26\" length=\"1\"></candidate> <token id=\"t454\"> Thanksgiving </token> <token id=\"t455\"> . </token> <token id=\"t456\"> The </token> <token id=\"t457\"> earlier </token> <token id=\"t458\"> version </token> <token id=\"t459\"> of </token> <token id=\"t460\"> the </token> <token id=\"t461\"> story </token> <token id=\"t462\"> was </token> <token id=\"t463\"> published </token> <token id=\"t464\"> on </token> <candidate id=\"c105\" index=465 type=\"date\" info=\"2015-06-16\" length=\"2\"></candidate> <token id=\"t465\"> June </token> <candidate id=\"c106\" index=466 type=\"number\" info=\"null\" length=\"1\"></candidate> <token id=\"t466\"> 16 </token> <token id=\"t467\"> ) </token> <token id=\"t468\"> ( </token> <token id=\"t469\"> Reporting </token> <token id=\"t470\"> by </token> <token id=\"t471\"> Theopolis </token> <token id=\"t472\"> Waters </token> <token id=\"t473\"> and </token> <candidate id=\"c107\" index=474 type=\"location\" info=\"{ &quot;coordinates&quot;: &quot;50.05;6.8&quot;, &quot;id&quot;: 6554336, &quot;featureClass&quot;: &quot;A&quot;, &quot;featureCode&quot;: &quot;ADM4&quot;, &quot;countryCode&quot;: &quot;DE&quot; }\" length=\"1\"></candidate> <token id=\"t474\"> Karl </token> <token id=\"t475\"> Plume </token> <token id=\"t476\"> ; </token> <token id=\"t477\"> Editing </token> <token id=\"t478\"> by </token> <token id=\"t479\"> Bernard </token> <token id=\"t480\"> Orr </token> <token id=\"t481\"> and </token> <token id=\"t482\"> Matthew </token> <token id=\"t483\"> Lewis </token> <token id=\"t484\"> ) </token>","publication_date":"2015-06-16","id":234,"title":"USDA turkey report hints at fewer birds for Thanksgiving meals","url":"http://www.reuters.com/article/us-health-birdflu-poultry-idUSKBN0OW2VU20150617","content":"\nCHICAGO The U.S. Department of Agriculture's monthly turkey hatchery report on Tuesday showed a significant decline in the number of poults, or young turkeys, placed on feed in May, suggesting supplies of fresh whole birds may tighten this Thanksgiving.But analysts are at odds about how much the shortfall will impact shoppers planning Thanksgiving Day meals as many of the birds available in stores are slaughtered and frozen long before the November holiday.The worst-ever U.S. outbreak of highly pathogenic avian influenza, or bird flu, has raised concerns about higher turkey prices this holiday season. The outbreak has claimed about 7.8 million turkeys in seven states this year, many of them culled to control the virus' spread.The losses represent a sliver of total U.S. production that was pegged at 237.5 million turkeys in 2014, according to USDA data.Tuesday's monthly report showed poult placements dropped to 21.6 million in May, down 1 percent from the prior month and 7 percent from a year earlier. Amanda Martin, senior analyst with Indiana-based Express Markets Inc Analytics, said that Tuesday's report offered a \"hint\" of the bird flu's impact since an unknown number of breeder flocks were hit by the outbreak. A clearer picture may come with a USDA poultry slaughter report on June 25.\n \n At 22.3 million, total poults hatched last month fell 8 percent from May 2014, and were down 4 percent from April 2015.May placements would be going to slaughter between August and October, depending on whether birds are hens or toms. Martin noted a May and June deadline for placing heavy tom poults for them to be ready to be sold as whole birds at Thanksgiving.\"To see that it is down 7 percent makes me think, that's probably going to mean the big, whole birds for Thanksgiving are going to be extremely hard to come by,\" said Martin.\n \n Others downplayed the impact and blamed the drop in placements on a \"bunching effect\" in production cycle.National Turkey Federation spokesman Keith Williams noted that most shoppers buy turkeys that are frozen and those consumed this November were produced before the bird flu struck the upper Midwest.\n \n USDA's May 22 Cold Storage Report showed there were 394.4 million pounds of turkey in cold storage during April 2015, up 5.2 percent from April 2014.(This version of the story adds dropped word \"big\" to quote in paragraph nine, referring to whole turkeys for Thanksgiving. The earlier version of the story was published on June 16) (Reporting by Theopolis Waters and Karl Plume; Editing by Bernard Orr and Matthew Lewis)","candidateLabels":[]}
