# Supplementary material for: Web monitoring of emerging animal infectious diseases integrated in the French Animal Health Epidemic Intelligence System
Source: PLoS One. 2018 Aug 3;13(8):e0199960. doi: 10.1371/journal.pone.0199960 (PMC6075742; doi:10.1371/journal.pone.0199960)
Supplement: S1 Dataset — Dataset of news reports in English language used to evaluate and train the information extraction module of PADI-web (http://epia.clermont.inra.fr/vsi). This dataset is composed of 532 news reports (in JSON), with information about the report itself (publication date, title, content, url), as well as processing information related to the information extraction process (candidates for extraction information, correct or incorrect labels for each candidate). The named entity candidates (locations, diseases, hosts, dates, number of cases) are manually labelled in each article. Data are shared under a CC BY license and are freely available for download at: https://dataverse.cirad.fr/dataset.xhtml?persistentId=doi:10.18167/DVN1/KMTIFG. (GZ) [file pone.0199960.s001.gz › articles/379.json]

{"reports":[18957,18960,19016,19056,19057,19097,19175,19177,19215,19284,19350,19361,19383,19426,19428],"tagged_content":"<token id=\"t0\"> <br /> </token> <token id=\"t1\"> By </token> <candidate id=\"c1\" index=2 type=\"location\" info=\"{ &quot;coordinates&quot;: &quot;43.18333;26.0&quot;, &quot;id&quot;: 6460899, &quot;featureClass&quot;: &quot;A&quot;, &quot;featureCode&quot;: &quot;ADM3&quot;, &quot;countryCode&quot;: &quot;BG&quot; }\" length=\"1\"></candidate> <token id=\"t2\"> Vladislav </token> <token id=\"t3\"> VorotnikovVladislav </token> <token id=\"t4\"> Vorotnikov </token> <token id=\"t5\"> , </token> <token id=\"t6\"> 21-Oct-20152015-10-21T00 </token> <token id=\"t7\"> :00:00 </token> <token id=\"t8\"> Z </token> <token id=\"t9\"> <br /> </token> <candidate id=\"c2\" index=10 type=\"host\" info=\"null\" length=\"2\"></candidate> <token id=\"t10\"> Wild </token> <candidate id=\"c3\" index=11 type=\"host\" info=\"null\" length=\"1\"></candidate> <token id=\"t11\"> boars </token> <token id=\"t12\"> in </token> <candidate id=\"c4\" index=13 type=\"location\" info=\"{ &quot;coordinates&quot;: &quot;57.0;25.0&quot;, &quot;id&quot;: 458258, &quot;featureClass&quot;: &quot;A&quot;, &quot;featureCode&quot;: &quot;PCLI&quot;, &quot;countryCode&quot;: &quot;LV&quot; }\" length=\"1\"></candidate> <token id=\"t13\"> Latvia </token> <token id=\"t14\"> that </token> <token id=\"t15\"> have </token> <token id=\"t16\"> managed </token> <token id=\"t17\"> to </token> <token id=\"t18\"> survive </token> <token id=\"t19\"> the </token> <candidate id=\"c5\" index=20 type=\"disease\" info=\"null\" length=\"3\"></candidate> <token id=\"t20\"> African </token> <candidate id=\"c6\" index=21 type=\"host\" info=\"null\" length=\"1\"></candidate> <token id=\"t21\"> swine </token> <token id=\"t22\"> fever </token> <token id=\"t23\"> ( </token> <candidate id=\"c7\" index=24 type=\"disease\" info=\"null\" length=\"1\"></candidate> <token id=\"t24\"> ASF </token> <token id=\"t25\"> ) </token> <token id=\"t26\"> and </token> <token id=\"t27\"> develop </token> <token id=\"t28\"> antibodies </token> <token id=\"t29\"> against </token> <token id=\"t30\"> it </token> <token id=\"t31\"> have </token> <token id=\"t32\"> been </token> <token id=\"t33\"> found </token> <token id=\"t34\"> in </token> <candidate id=\"c8\" index=35 type=\"location\" info=\"{ &quot;coordinates&quot;: &quot;57.0;25.0&quot;, &quot;id&quot;: 458258, &quot;featureClass&quot;: &quot;A&quot;, &quot;featureCode&quot;: &quot;PCLI&quot;, &quot;countryCode&quot;: &quot;LV&quot; }\" length=\"1\"></candidate> <token id=\"t35\"> Latvia </token> <token id=\"t36\"> , </token> <token id=\"t37\"> raising </token> <token id=\"t38\"> hopes </token> <token id=\"t39\"> for </token> <token id=\"t40\"> the </token> <token id=\"t41\"> development </token> <token id=\"t42\"> of </token> <token id=\"t43\"> a </token> <token id=\"t44\"> vaccine </token> <token id=\"t45\"> against </token> <token id=\"t46\"> the </token> <token id=\"t47\"> disease </token> <token id=\"t48\"> . </token> <token id=\"t49\"> <br /> </token> <token id=\"t50\"> <br /> </token> <token id=\"t51\"> `` </token> <candidate id=\"c10\" index=52 type=\"date\" info=\"2015\" length=\"2\"></candidate> <candidate id=\"c9\" index=52 type=\"location\" info=\"{ &quot;coordinates&quot;: &quot;49.74917;4.60889&quot;, &quot;id&quot;: 6453601, &quot;featureClass&quot;: &quot;A&quot;, &quot;featureCode&quot;: &quot;ADM4&quot;, &quot;countryCode&quot;: &quot;FR&quot; }\" length=\"1\"></candidate> <token id=\"t52\"> This </token> <token id=\"t53\"> year </token> <token id=\"t54\"> , </token> <candidate id=\"c11\" index=55 type=\"number\" info=\"null\" length=\"1\"></candidate> <token id=\"t55\"> 5 </token> <token id=\"t56\"> % </token> <token id=\"t57\"> of </token> <token id=\"t58\"> shot </token> <candidate id=\"c12\" index=59 type=\"host\" info=\"null\" length=\"1\"></candidate> <token id=\"t59\"> boars </token> <token id=\"t60\"> had </token> <token id=\"t61\"> antibodies </token> <token id=\"t62\"> to </token> <candidate id=\"c13\" index=63 type=\"disease\" info=\"null\" length=\"1\"></candidate> <token id=\"t63\"> ASF </token> <token id=\"t64\"> , </token> <token id=\"t65\"> which </token> <token id=\"t66\"> means </token> <token id=\"t67\"> that </token> <token id=\"t68\"> these </token> <token id=\"t69\"> animals </token> <token id=\"t70\"> managed </token> <token id=\"t71\"> to </token> <token id=\"t72\"> survive </token> <token id=\"t73\"> the </token> <token id=\"t74\"> infection </token> <token id=\"t75\"> and </token> <token id=\"t76\"> even </token> <token id=\"t77\"> gain </token> <token id=\"t78\"> immunity </token> <token id=\"t79\"> . </token> <token id=\"t80\"> Apparently </token> <token id=\"t81\"> , </token> <token id=\"t82\"> it </token> <token id=\"t83\"> was </token> <token id=\"t84\"> a </token> <token id=\"t85\"> particularly </token> <token id=\"t86\"> hardy </token> <token id=\"t87\"> specimen </token> <token id=\"t88\"> . </token> <candidate id=\"c14\" index=89 type=\"location\" info=\"{ &quot;coordinates&quot;: &quot;49.74917;4.60889&quot;, &quot;id&quot;: 6453601, &quot;featureClass&quot;: &quot;A&quot;, &quot;featureCode&quot;: &quot;ADM4&quot;, &quot;countryCode&quot;: &quot;FR&quot; }\" length=\"1\"></candidate> <token id=\"t89\"> This </token> <token id=\"t90\"> is </token> <token id=\"t91\"> something </token> <token id=\"t92\"> new </token> <token id=\"t93\"> for </token> <token id=\"t94\"> us </token> <token id=\"t95\"> , </token> <token id=\"t96\"> but </token> <token id=\"t97\"> it </token> <token id=\"t98\"> is </token> <token id=\"t99\"> clear </token> <token id=\"t100\"> that </token> <token id=\"t101\"> this </token> <token id=\"t102\"> disease </token> <token id=\"t103\"> is </token> <token id=\"t104\"> still </token> <token id=\"t105\"> not </token> <token id=\"t106\"> fully </token> <token id=\"t107\"> understood </token> <token id=\"t108\"> and </token> <token id=\"t109\"> this </token> <token id=\"t110\"> is </token> <token id=\"t111\"> a </token> <token id=\"t112\"> complex </token> <token id=\"t113\"> phenomenon </token> <token id=\"t114\"> , </token> <token id=\"t115\"> '' </token> <token id=\"t116\"> said </token> <token id=\"t117\"> general </token> <token id=\"t118\"> director </token> <token id=\"t119\"> of </token> <token id=\"t120\"> Food </token> <token id=\"t121\"> and </token> <token id=\"t122\"> Veterinary </token> <token id=\"t123\"> Service </token> <token id=\"t124\"> Maris </token> <token id=\"t125\"> Balodis.At </token> <token id=\"t126\"> the </token> <token id=\"t127\"> same </token> <token id=\"t128\"> time </token> <token id=\"t129\"> he </token> <token id=\"t130\"> raises </token> <token id=\"t131\"> concerns </token> <token id=\"t132\"> , </token> <token id=\"t133\"> as </token> <token id=\"t134\"> the </token> <token id=\"t135\"> situation </token> <token id=\"t136\"> with </token> <candidate id=\"c15\" index=137 type=\"disease\" info=\"null\" length=\"1\"></candidate> <token id=\"t137\"> ASF </token> <token id=\"t138\"> in </token> <token id=\"t139\"> the </token> <token id=\"t140\"> country </token> <token id=\"t141\"> continues </token> <token id=\"t142\"> to </token> <token id=\"t143\"> deteriorate </token> <token id=\"t144\"> rapidly </token> <token id=\"t145\"> , </token> <token id=\"t146\"> which </token> <token id=\"t147\"> poses </token> <token id=\"t148\"> a </token> <token id=\"t149\"> serious </token> <token id=\"t150\"> threat </token> <token id=\"t151\"> to </token> <token id=\"t152\"> the </token> <token id=\"t153\"> domestic </token> <candidate id=\"c16\" index=154 type=\"host\" info=\"null\" length=\"1\"></candidate> <token id=\"t154\"> pig </token> <token id=\"t155\"> sector </token> <token id=\"t156\"> . </token> <token id=\"t157\"> `` </token> <candidate id=\"c17\" index=158 type=\"disease\" info=\"null\" length=\"1\"></candidate> <token id=\"t158\"> ASF </token> <token id=\"t159\"> gradually </token> <token id=\"t160\"> covers </token> <token id=\"t161\"> the </token> <token id=\"t162\"> whole </token> <token id=\"t163\"> of </token> <token id=\"t164\"> territory </token> <candidate id=\"c18\" index=165 type=\"location\" info=\"{ &quot;coordinates&quot;: &quot;57.0;25.0&quot;, &quot;id&quot;: 458258, &quot;featureClass&quot;: &quot;A&quot;, &quot;featureCode&quot;: &quot;PCLI&quot;, &quot;countryCode&quot;: &quot;LV&quot; }\" length=\"1\"></candidate> <token id=\"t165\"> Latvia </token> <token id=\"t166\"> , </token> <token id=\"t167\"> and </token> <candidate id=\"c19\" index=168 type=\"date\" info=\"2016\" length=\"3\"></candidate> <token id=\"t168\"> the </token> <token id=\"t169\"> next </token> <token id=\"t170\"> year </token> <token id=\"t171\"> we </token> <token id=\"t172\"> will </token> <token id=\"t173\"> face </token> <token id=\"t174\"> a </token> <token id=\"t175\"> big </token> <token id=\"t176\"> problem </token> <token id=\"t177\"> when </token> <token id=\"t178\"> the </token> <token id=\"t179\"> infection </token> <token id=\"t180\"> will </token> <token id=\"t181\"> inevitably </token> <token id=\"t182\"> appear </token> <token id=\"t183\"> in </token> <token id=\"t184\"> the </token> <token id=\"t185\"> forests </token> <token id=\"t186\"> of </token> <token id=\"t187\"> Kurzeme </token> <token id=\"t188\"> , </token> <token id=\"t189\"> where </token> <token id=\"t190\"> the </token> <token id=\"t191\"> largest </token> <token id=\"t192\"> number </token> <token id=\"t193\"> of </token> <candidate id=\"c20\" index=194 type=\"host\" info=\"null\" length=\"2\"></candidate> <token id=\"t194\"> wild </token> <candidate id=\"c21\" index=195 type=\"host\" info=\"null\" length=\"1\"></candidate> <token id=\"t195\"> boars </token> <token id=\"t196\"> - </token> <candidate id=\"c22\" index=197 type=\"number\" info=\"null\" length=\"1\"></candidate> <token id=\"t197\"> 20 </token> <token id=\"t198\"> animals </token> <token id=\"t199\"> per </token> <token id=\"t200\"> square </token> <token id=\"t201\"> kilometer </token> <token id=\"t202\"> . </token> <token id=\"t203\"> If </token> <candidate id=\"c23\" index=204 type=\"disease\" info=\"null\" length=\"1\"></candidate> <token id=\"t204\"> ASF </token> <token id=\"t205\"> gets </token> <token id=\"t206\"> here </token> <token id=\"t207\"> , </token> <token id=\"t208\"> it </token> <token id=\"t209\"> will </token> <token id=\"t210\"> be </token> <token id=\"t211\"> very </token> <token id=\"t212\"> bad </token> <token id=\"t213\"> . </token> <token id=\"t214\"> Meanwhile </token> <token id=\"t215\"> , </token> <candidate id=\"c24\" index=216 type=\"number\" info=\"null\" length=\"1\"></candidate> <token id=\"t216\"> 75 </token> <token id=\"t217\"> % </token> <token id=\"t218\"> of </token> <token id=\"t219\"> farms </token> <token id=\"t220\"> in </token> <token id=\"t221\"> Kurzeme </token> <token id=\"t222\"> do </token> <token id=\"t223\"> not </token> <token id=\"t224\"> comply </token> <token id=\"t225\"> with </token> <token id=\"t226\"> the </token> <token id=\"t227\"> necessary </token> <token id=\"t228\"> measures </token> <token id=\"t229\"> of </token> <token id=\"t230\"> biological </token> <token id=\"t231\"> security </token> <token id=\"t232\"> , </token> <token id=\"t233\"> '' </token> <token id=\"t234\"> he </token> <token id=\"t235\"> added.Balodis </token> <token id=\"t236\"> believes </token> <token id=\"t237\"> that </token> <candidate id=\"c25\" index=238 type=\"number\" info=\"null\" length=\"1\"></candidate> <token id=\"t238\"> one </token> <token id=\"t239\"> of </token> <token id=\"t240\"> the </token> <token id=\"t241\"> most </token> <token id=\"t242\"> efficient </token> <token id=\"t243\"> ways </token> <token id=\"t244\"> to </token> <token id=\"t245\"> protect </token> <token id=\"t246\"> farms </token> <token id=\"t247\"> is </token> <token id=\"t248\"> to </token> <token id=\"t249\"> reduce </token> <token id=\"t250\"> the </token> <token id=\"t251\"> population </token> <token id=\"t252\"> of </token> <candidate id=\"c26\" index=253 type=\"host\" info=\"null\" length=\"2\"></candidate> <token id=\"t253\"> wild </token> <candidate id=\"c27\" index=254 type=\"host\" info=\"null\" length=\"1\"></candidate> <token id=\"t254\"> boars </token> <token id=\"t255\"> , </token> <token id=\"t256\"> and </token> <token id=\"t257\"> the </token> <token id=\"t258\"> government </token> <token id=\"t259\"> should </token> <token id=\"t260\"> encourage </token> <token id=\"t261\"> hunters </token> <token id=\"t262\"> to </token> <token id=\"t263\"> actively </token> <token id=\"t264\"> shoot </token> <token id=\"t265\"> them.Further </token> <token id=\"t266\"> verification </token> <token id=\"t267\"> is </token> <token id=\"t268\"> neededRussian </token> <token id=\"t269\"> veterinary </token> <token id=\"t270\"> experts </token> <token id=\"t271\"> have </token> <token id=\"t272\"> noted </token> <token id=\"t273\"> that </token> <token id=\"t274\"> the </token> <token id=\"t275\"> finding </token> <token id=\"t276\"> needs </token> <token id=\"t277\"> further </token> <token id=\"t278\"> verification </token> <token id=\"t279\"> . </token> <token id=\"t280\"> `` </token> <token id=\"t281\"> Previously </token> <token id=\"t282\"> some </token> <token id=\"t283\"> of </token> <token id=\"t284\"> the </token> <token id=\"t285\"> animals </token> <token id=\"t286\"> had </token> <token id=\"t287\"> survived </token> <token id=\"t288\"> the </token> <token id=\"t289\"> acute </token> <token id=\"t290\"> phase </token> <token id=\"t291\"> of </token> <token id=\"t292\"> the </token> <token id=\"t293\"> disease </token> <token id=\"t294\"> , </token> <token id=\"t295\"> while </token> <token id=\"t296\"> remaining </token> <token id=\"t297\"> carriers </token> <token id=\"t298\"> of </token> <token id=\"t299\"> the </token> <token id=\"t300\"> virus </token> <token id=\"t301\"> . </token> <token id=\"t302\"> We </token> <token id=\"t303\"> have </token> <token id=\"t304\"> no </token> <token id=\"t305\"> information </token> <token id=\"t306\"> as </token> <token id=\"t307\"> to </token> <token id=\"t308\"> exactly </token> <token id=\"t309\"> what </token> <token id=\"t310\"> kind </token> <token id=\"t311\"> of </token> <token id=\"t312\"> immunity </token> <token id=\"t313\"> we </token> <token id=\"t314\"> are </token> <token id=\"t315\"> talking </token> <token id=\"t316\"> about </token> <token id=\"t317\"> , </token> <token id=\"t318\"> and </token> <token id=\"t319\"> whether </token> <token id=\"t320\"> these </token> <token id=\"t321\"> antibodies </token> <token id=\"t322\"> could </token> <token id=\"t323\"> be </token> <token id=\"t324\"> used </token> <token id=\"t325\"> for </token> <token id=\"t326\"> vaccine </token> <token id=\"t327\"> development </token> <token id=\"t328\"> , </token> <token id=\"t329\"> '' </token> <token id=\"t330\"> commented </token> <token id=\"t331\"> the </token> <token id=\"t332\"> spokesperson </token> <token id=\"t333\"> of </token> <token id=\"t334\"> the </token> <token id=\"t335\"> Russian </token> <token id=\"t336\"> veterinary </token> <token id=\"t337\"> body </token> <token id=\"t338\"> Rosselhoznadzor </token> <token id=\"t339\"> . </token> <token id=\"t340\"> Meanwhile </token> <token id=\"t341\"> , </token> <token id=\"t342\"> number </token> <token id=\"t343\"> of </token> <token id=\"t344\"> Russian </token> <token id=\"t345\"> scientists </token> <token id=\"t346\"> expressed </token> <token id=\"t347\"> doubts </token> <token id=\"t348\"> that </token> <token id=\"t349\"> antibodies </token> <token id=\"t350\"> can </token> <token id=\"t351\"> be </token> <token id=\"t352\"> used </token> <token id=\"t353\"> for </token> <token id=\"t354\"> future </token> <token id=\"t355\"> production </token> <token id=\"t356\"> of </token> <token id=\"t357\"> vaccine </token> <token id=\"t358\"> . </token> <token id=\"t359\"> `` </token> <token id=\"t360\"> In </token> <token id=\"t361\"> general </token> <token id=\"t362\"> , </token> <token id=\"t363\"> neutralizing </token> <token id=\"t364\"> of </token> <candidate id=\"c28\" index=365 type=\"disease\" info=\"null\" length=\"2\"></candidate> <token id=\"t365\"> ASF </token> <token id=\"t366\"> virus </token> <token id=\"t367\"> with </token> <token id=\"t368\"> antibodies </token> <token id=\"t369\"> is </token> <token id=\"t370\"> impossible </token> <token id=\"t371\"> because </token> <token id=\"t372\"> the </token> <token id=\"t373\"> virus </token> <token id=\"t374\"> enters </token> <token id=\"t375\"> the </token> <token id=\"t376\"> target </token> <token id=\"t377\"> cells </token> <token id=\"t378\"> such </token> <token id=\"t379\"> as </token> <token id=\"t380\"> monocytes </token> <token id=\"t381\"> amd </token> <token id=\"t382\"> macrophages </token> <token id=\"t383\"> by </token> <token id=\"t384\"> phagocytosis </token> <token id=\"t385\"> regardless </token> <token id=\"t386\"> of </token> <token id=\"t387\"> specific </token> <token id=\"t388\"> receptors </token> <token id=\"t389\"> , </token> <token id=\"t390\"> '' </token> <token id=\"t391\"> explained </token> <token id=\"t392\"> Professor </token> <candidate id=\"c29\" index=393 type=\"location\" info=\"{ &quot;coordinates&quot;: &quot;56.0;40.5&quot;, &quot;id&quot;: 826294, &quot;featureClass&quot;: &quot;A&quot;, &quot;featureCode&quot;: &quot;ADM1&quot;, &quot;countryCode&quot;: &quot;RU&quot; }\" length=\"1\"></candidate> <candidate id=\"c30\" index=393 type=\"location\" info=\"{ &quot;coordinates&quot;: &quot;56.13655;40.39658&quot;, &quot;id&quot;: 473247, &quot;featureClass&quot;: &quot;P&quot;, &quot;featureCode&quot;: &quot;PPLA&quot;, &quot;countryCode&quot;: &quot;RU&quot; }\" length=\"1\"></candidate> <token id=\"t393\"> Vladimir </token> <token id=\"t394\"> Makarov </token> <token id=\"t395\"> from </token> <token id=\"t396\"> the </token> <token id=\"t397\"> All-Russian </token> <token id=\"t398\"> Research </token> <token id=\"t399\"> Institute </token> <token id=\"t400\"> of </token> <token id=\"t401\"> Veterinary </token> <token id=\"t402\"> Virology </token> <token id=\"t403\"> and </token> <token id=\"t404\"> Microphytology.Russian </token> <token id=\"t405\"> scientists </token> <token id=\"t406\"> are </token> <token id=\"t407\"> engaged </token> <token id=\"t408\"> in </token> <token id=\"t409\"> active </token> <token id=\"t410\"> development </token> <token id=\"t411\"> of </token> <token id=\"t412\"> a </token> <token id=\"t413\"> vaccine </token> <token id=\"t414\"> since </token> <candidate id=\"c31\" index=415 type=\"number\" info=\"null\" length=\"1\"></candidate> <candidate id=\"c32\" index=415 type=\"date\" info=\"2013\" length=\"1\"></candidate> <token id=\"t415\"> 2013 </token> <token id=\"t416\"> . </token> <token id=\"t417\"> In </token> <candidate id=\"c33\" index=418 type=\"number\" info=\"null\" length=\"1\"></candidate> <candidate id=\"c34\" index=418 type=\"date\" info=\"2014\" length=\"1\"></candidate> <token id=\"t418\"> 2014 </token> <token id=\"t419\"> it </token> <token id=\"t420\"> has </token> <token id=\"t421\"> been </token> <token id=\"t422\"> reported </token> <token id=\"t423\"> that </token> <token id=\"t424\"> the </token> <token id=\"t425\"> first </token> <token id=\"t426\"> trials </token> <token id=\"t427\"> of </token> <token id=\"t428\"> vaccine </token> <token id=\"t429\"> has </token> <token id=\"t430\"> been </token> <token id=\"t431\"> successfully </token> <token id=\"t432\"> finished </token> <token id=\"t433\"> , </token> <token id=\"t434\"> and </token> <token id=\"t435\"> the </token> <token id=\"t436\"> first </token> <token id=\"t437\"> results </token> <token id=\"t438\"> were </token> <token id=\"t439\"> encouraging.It </token> <token id=\"t440\"> is </token> <token id=\"t441\"> expected </token> <token id=\"t442\"> that </token> <token id=\"t443\"> the </token> <token id=\"t444\"> vaccine </token> <token id=\"t445\"> can </token> <token id=\"t446\"> be </token> <token id=\"t447\"> wiped </token> <token id=\"t448\"> out </token> <token id=\"t449\"> by </token> <candidate id=\"c35\" index=450 type=\"date\" info=\"2016\" length=\"1\"></candidate> <token id=\"t450\"> mid-2016 </token> <token id=\"t451\"> . </token> <token id=\"t452\"> In </token> <candidate id=\"c36\" index=453 type=\"date\" info=\"2015\" length=\"2\"></candidate> <token id=\"t453\"> early </token> <candidate id=\"c37\" index=454 type=\"number\" info=\"null\" length=\"1\"></candidate> <token id=\"t454\"> 2015 </token> <token id=\"t455\"> , </token> <token id=\"t456\"> Russian </token> <token id=\"t457\"> scientists </token> <token id=\"t458\"> were </token> <token id=\"t459\"> also </token> <token id=\"t460\"> able </token> <token id=\"t461\"> to </token> <token id=\"t462\"> identify </token> <token id=\"t463\"> the </token> <token id=\"t464\"> gene </token> <token id=\"t465\"> of </token> <candidate id=\"c38\" index=466 type=\"disease\" info=\"null\" length=\"1\"></candidate> <token id=\"t466\"> ASF </token> <token id=\"t467\"> , </token> <token id=\"t468\"> which </token> <token id=\"t469\"> also </token> <token id=\"t470\"> believed </token> <token id=\"t471\"> to </token> <token id=\"t472\"> be </token> <token id=\"t473\"> important </token> <token id=\"t474\"> milestone </token> <token id=\"t475\"> in </token> <token id=\"t476\"> terms </token> <token id=\"t477\"> of </token> <token id=\"t478\"> fighting </token> <token id=\"t479\"> the </token> <token id=\"t480\"> disease </token> <token id=\"t481\"> . </token> <token id=\"t482\"> <br /> </token> <token id=\"t483\"> <br /> </token>","publication_date":"2015-10-21","id":379,"title":"Boars immune to ASF discovered in Latvia","url":"http://www.globalmeatnews.com/Industry-Markets/Boars-immune-to-ASF-discovered-in-Latvia","content":"\n By Vladislav VorotnikovVladislav Vorotnikov , 21-Oct-20152015-10-21T00:00:00Z\n Wild boars in Latvia that have managed to survive the African swine fever (ASF) and develop antibodies against it have been found in Latvia, raising hopes for the development of a vaccine against the disease. \n \n “This year, 5% of shot boars had antibodies to ASF, which means that these animals managed to survive the infection and even gain immunity. Apparently, it was a particularly hardy specimen. This is something new for us, but it is clear that this disease is still not fully understood and this is a complex phenomenon,” said general director of Food and Veterinary Service Maris Balodis.At the same time he raises concerns, as the situation with ASF in the country continues to deteriorate rapidly, which poses a serious threat to the domestic pig sector.“ASF gradually covers the whole of territory Latvia, and the next year we will face a big problem when the infection will inevitably appear in the forests of Kurzeme, where the largest number of wild boars - 20 animals per square kilometer. If ASF gets here, it will be very bad. Meanwhile, 75% of farms in Kurzeme do not comply with the necessary measures of biological security,” he added.Balodis believes that one of the most efficient ways to protect farms is to reduce the population of wild boars, and the government should encourage hunters to actively shoot them.Further verification is neededRussian veterinary experts have noted that the finding needs further verification. “Previously some of the animals had survived the acute phase of the disease, while remaining carriers of the virus. We have no information as to exactly what kind of immunity we are talking about, and whether these antibodies could be used for vaccine development,” commented the spokesperson of the Russian veterinary body Rosselhoznadzor. Meanwhile, number of Russian scientists expressed doubts that antibodies can be used for future production of vaccine. “In general, neutralizing of ASF virus with antibodies is impossible because the virus enters the target cells such as monocytes amd macrophages by phagocytosis regardless of specific receptors,” explained Professor Vladimir Makarov from the All-Russian Research Institute of Veterinary Virology and Microphytology.Russian scientists are engaged in active development of a vaccine since 2013. In 2014 it has been reported that the first trials of vaccine has been successfully finished, and the first results were encouraging.It is expected that the vaccine can be wiped out by mid-2016. In early 2015, Russian scientists were also able to identify the gene of ASF, which also believed to be important milestone in terms of fighting the disease. \n \n ","candidateLabels":[]}
