# Supplementary material for: Web monitoring of emerging animal infectious diseases integrated in the French Animal Health Epidemic Intelligence System
Source: PLoS One. 2018 Aug 3;13(8):e0199960. doi: 10.1371/journal.pone.0199960 (PMC6075742; doi:10.1371/journal.pone.0199960)
Supplement: S1 Dataset — Dataset of news reports in English language used to evaluate and train the information extraction module of PADI-web (http://epia.clermont.inra.fr/vsi). This dataset is composed of 532 news reports (in JSON), with information about the report itself (publication date, title, content, url), as well as processing information related to the information extraction process (candidates for extraction information, correct or incorrect labels for each candidate). The named entity candidates (locations, diseases, hosts, dates, number of cases) are manually labelled in each article. Data are shared under a CC BY license and are freely available for download at: https://dataverse.cirad.fr/dataset.xhtml?persistentId=doi:10.18167/DVN1/KMTIFG. (GZ) [file pone.0199960.s001.gz › articles/176.json]

{"reports":[17622],"tagged_content":"<token id=\"t0\"> <br /> </token> <candidate id=\"c1\" index=1 type=\"location\" info=\"{ &quot;coordinates&quot;: &quot;50.61667;9.03333&quot;, &quot;id&quot;: 2868921, &quot;featureClass&quot;: &quot;A&quot;, &quot;featureCode&quot;: &quot;ADM4&quot;, &quot;countryCode&quot;: &quot;DE&quot; }\" length=\"1\"></candidate> <token id=\"t1\"> Mike </token> <token id=\"t2\"> Coston </token> <token id=\"t3\"> is </token> <token id=\"t4\"> the </token> <token id=\"t5\"> Owner/Editor </token> <token id=\"t6\"> of </token> <candidate id=\"c2\" index=7 type=\"disease\" info=\"null\" length=\"2\"></candidate> <token id=\"t7\"> Avian </token> <token id=\"t8\"> Flu </token> <token id=\"t9\"> Diary </token> <token id=\"t10\"> <br /> </token> <candidate id=\"c3\" index=11 type=\"location\" info=\"{ &quot;coordinates&quot;: &quot;7.8972;123.0274&quot;, &quot;id&quot;: 1725750, &quot;featureClass&quot;: &quot;A&quot;, &quot;featureCode&quot;: &quot;ADM3&quot;, &quot;countryCode&quot;: &quot;PH&quot; }\" length=\"1\"></candidate> <token id=\"t11\"> Although </token> <token id=\"t12\"> it </token> <token id=\"t13\"> is </token> <token id=\"t14\"> a </token> <token id=\"t15\"> little </token> <token id=\"t16\"> rough </token> <token id=\"t17\"> , </token> <token id=\"t18\"> we </token> <token id=\"t19\"> 've </token> <token id=\"t20\"> a </token> <token id=\"t21\"> translation </token> <token id=\"t22\"> of </token> <token id=\"t23\"> a </token> <token id=\"t24\"> letter </token> <token id=\"t25\"> posted </token> <token id=\"t26\"> on </token> <token id=\"t27\"> the </token> <token id=\"t28\"> central </token> <token id=\"t29\"> government </token> <token id=\"t30\"> site </token> <token id=\"t31\"> for </token> <token id=\"t32\"> the </token> <candidate id=\"c4\" index=33 type=\"location\" info=\"{ &quot;coordinates&quot;: &quot;52.25;5.75&quot;, &quot;id&quot;: 2750405, &quot;featureClass&quot;: &quot;A&quot;, &quot;featureCode&quot;: &quot;PCLI&quot;, &quot;countryCode&quot;: &quot;NL&quot; }\" length=\"1\"></candidate> <token id=\"t33\"> Netherlands </token> <token id=\"t34\"> ( </token> <token id=\"t35\"> Rijksoverheid.nl </token> <token id=\"t36\"> ) </token> <token id=\"t37\"> that </token> <token id=\"t38\"> confirms </token> <token id=\"t39\"> the </token> <token id=\"t40\"> subtype </token> <token id=\"t41\"> of </token> <token id=\"t42\"> the </token> <candidate id=\"c5\" index=43 type=\"disease\" info=\"null\" length=\"4\"></candidate> <token id=\"t43\"> Highly </token> <token id=\"t44\"> Pathogenic </token> <candidate id=\"c6\" index=45 type=\"disease\" info=\"null\" length=\"2\"></candidate> <token id=\"t45\"> Avian </token> <token id=\"t46\"> Influenza </token> <token id=\"t47\"> discovered </token> <token id=\"t48\"> on </token> <token id=\"t49\"> a </token> <token id=\"t50\"> local </token> <token id=\"t51\"> Poultry </token> <token id=\"t52\"> farm </token> <token id=\"t53\"> as </token> <token id=\"t54\"> being </token> <token id=\"t55\"> H5N8 </token> <token id=\"t56\"> . </token> <token id=\"t57\"> <br /> </token> <candidate id=\"c7\" index=58 type=\"location\" info=\"{ &quot;coordinates&quot;: &quot;49.74917;4.60889&quot;, &quot;id&quot;: 6453601, &quot;featureClass&quot;: &quot;A&quot;, &quot;featureCode&quot;: &quot;ADM4&quot;, &quot;countryCode&quot;: &quot;FR&quot; }\" length=\"1\"></candidate> <token id=\"t58\"> This </token> <token id=\"t59\"> comes </token> <token id=\"t60\"> just </token> <candidate id=\"c8\" index=61 type=\"number\" info=\"null\" length=\"1\"></candidate> <token id=\"t61\"> 9 </token> <token id=\"t62\"> days </token> <token id=\"t63\"> after </token> <token id=\"t64\"> the </token> <token id=\"t65\"> announcement </token> <token id=\"t66\"> of </token> <token id=\"t67\"> HPAI </token> <token id=\"t68\"> H5N8 </token> <token id=\"t69\"> having </token> <token id=\"t70\"> arrived </token> <token id=\"t71\"> in </token> <candidate id=\"c9\" index=72 type=\"location\" info=\"{ &quot;coordinates&quot;: &quot;51.5;10.5&quot;, &quot;id&quot;: 2921044, &quot;featureClass&quot;: &quot;A&quot;, &quot;featureCode&quot;: &quot;PCLI&quot;, &quot;countryCode&quot;: &quot;DE&quot; }\" length=\"1\"></candidate> <token id=\"t72\"> Germany </token> <token id=\"t73\"> . </token> <token id=\"t74\"> Prior </token> <token id=\"t75\"> to </token> <token id=\"t76\"> that </token> <token id=\"t77\"> , </token> <token id=\"t78\"> the </token> <token id=\"t79\"> highly </token> <token id=\"t80\"> pathogenic </token> <token id=\"t81\"> form </token> <token id=\"t82\"> of </token> <token id=\"t83\"> that </token> <candidate id=\"c10\" index=84 type=\"host\" info=\"null\" length=\"1\"></candidate> <candidate id=\"c11\" index=84 type=\"disease\" info=\"null\" length=\"2\"></candidate> <token id=\"t84\"> bird </token> <token id=\"t85\"> flu </token> <token id=\"t86\"> virus </token> <token id=\"t87\"> had </token> <token id=\"t88\"> only </token> <token id=\"t89\"> been </token> <token id=\"t90\"> reported </token> <token id=\"t91\"> in </token> <token id=\"t92\"> Korea </token> <token id=\"t93\"> and </token> <token id=\"t94\"> northeastern </token> <candidate id=\"c12\" index=95 type=\"location\" info=\"{ &quot;coordinates&quot;: &quot;35.0;105.0&quot;, &quot;id&quot;: 1814991, &quot;featureClass&quot;: &quot;A&quot;, &quot;featureCode&quot;: &quot;PCLI&quot;, &quot;countryCode&quot;: &quot;CN&quot; }\" length=\"1\"></candidate> <candidate id=\"c13\" index=95 type=\"location\" info=\"{ &quot;coordinates&quot;: &quot;25.51224;-99.00457&quot;, &quot;id&quot;: 8582434, &quot;featureClass&quot;: &quot;A&quot;, &quot;featureCode&quot;: &quot;ADM2&quot;, &quot;countryCode&quot;: &quot;MX&quot; }\" length=\"1\"></candidate> <token id=\"t95\"> China </token> <token id=\"t96\"> . </token> <token id=\"t97\"> <br /> </token> <token id=\"t98\"> Public </token> <token id=\"t99\"> domain </token> <token id=\"t100\"> image/Ben </token> <token id=\"t101\"> Rudiak-Gould </token> <token id=\"t102\"> <br /> </token> <token id=\"t103\"> As </token> <token id=\"t104\"> I </token> <token id=\"t105\"> wrote </token> <candidate id=\"c14\" index=106 type=\"date\" info=\"2014-11-17\" length=\"2\"></candidate> <token id=\"t106\"> earlier </token> <token id=\"t107\"> today </token> <token id=\"t108\"> , </token> <token id=\"t109\"> in </token> <token id=\"t110\"> FAO </token> <token id=\"t111\"> On </token> <token id=\"t112\"> The </token> <token id=\"t113\"> Potential </token> <token id=\"t114\"> Threat </token> <token id=\"t115\"> Of </token> <token id=\"t116\"> HPAI </token> <token id=\"t117\"> Spread </token> <token id=\"t118\"> Via </token> <token id=\"t119\"> Migratory </token> <candidate id=\"c15\" index=120 type=\"host\" info=\"null\" length=\"1\"></candidate> <token id=\"t120\"> Birds </token> <token id=\"t121\"> , </token> <token id=\"t122\"> Europe </token> <token id=\"t123\"> once </token> <token id=\"t124\"> again </token> <token id=\"t125\"> appears </token> <token id=\"t126\"> vulnerable </token> <token id=\"t127\"> to </token> <token id=\"t128\"> the </token> <token id=\"t129\"> introduction </token> <token id=\"t130\"> of </token> <token id=\"t131\"> newly </token> <token id=\"t132\"> emerging </token> <candidate id=\"c16\" index=133 type=\"disease\" info=\"null\" length=\"2\"></candidate> <token id=\"t133\"> avian </token> <token id=\"t134\"> flu </token> <token id=\"t135\"> viruses </token> <token id=\"t136\"> from </token> <candidate id=\"c17\" index=137 type=\"location\" info=\"{ &quot;coordinates&quot;: &quot;-12.79673;-76.51124&quot;, &quot;id&quot;: 8350058, &quot;featureClass&quot;: &quot;A&quot;, &quot;featureCode&quot;: &quot;ADM3&quot;, &quot;countryCode&quot;: &quot;PE&quot; }\" length=\"1\"></candidate> <candidate id=\"c18\" index=137 type=\"location\" info=\"{ &quot;coordinates&quot;: &quot;37.93682;27.34353&quot;, &quot;id&quot;: 8378482, &quot;featureClass&quot;: &quot;A&quot;, &quot;featureCode&quot;: &quot;ADM1H&quot;, &quot;countryCode&quot;: &quot;TR&quot; }\" length=\"1\"></candidate> <candidate id=\"c19\" index=137 type=\"location\" info=\"{ &quot;coordinates&quot;: &quot;9.56667;122.6&quot;, &quot;id&quot;: 1711613, &quot;featureClass&quot;: &quot;A&quot;, &quot;featureCode&quot;: &quot;ADM3&quot;, &quot;countryCode&quot;: &quot;PH&quot; }\" length=\"1\"></candidate> <token id=\"t137\"> Asia </token> <token id=\"t138\"> . </token> <token id=\"t139\"> <br /> </token> <token id=\"t140\"> ( </token> <token id=\"t141\"> machine </token> <token id=\"t142\"> translation </token> <token id=\"t143\"> ) </token> <token id=\"t144\"> <br /> </token> <token id=\"t145\"> Letter </token> <token id=\"t146\"> to </token> <token id=\"t147\"> Secretary </token> <token id=\"t148\"> of </token> <token id=\"t149\"> State </token> <token id=\"t150\"> Dijksma </token> <token id=\"t151\"> on </token> <token id=\"t152\"> the </token> <token id=\"t153\"> outbreak </token> <token id=\"t154\"> of </token> <candidate id=\"c20\" index=155 type=\"host\" info=\"null\" length=\"1\"></candidate> <candidate id=\"c21\" index=155 type=\"disease\" info=\"null\" length=\"2\"></candidate> <token id=\"t155\"> bird </token> <token id=\"t156\"> flu </token> <token id=\"t157\"> in </token> <token id=\"t158\"> Hekendorp </token> <token id=\"t159\"> <br /> </token> <token id=\"t160\"> Download </token> <token id=\"t161\"> `` </token> <token id=\"t162\"> Letter </token> <token id=\"t163\"> to </token> <token id=\"t164\"> Secretary </token> <token id=\"t165\"> of </token> <token id=\"t166\"> State </token> <token id=\"t167\"> Dijksma </token> <token id=\"t168\"> on </token> <token id=\"t169\"> the </token> <token id=\"t170\"> outbreak </token> <token id=\"t171\"> of </token> <candidate id=\"c22\" index=172 type=\"host\" info=\"null\" length=\"1\"></candidate> <candidate id=\"c23\" index=172 type=\"disease\" info=\"null\" length=\"2\"></candidate> <token id=\"t172\"> bird </token> <token id=\"t173\"> flu </token> <token id=\"t174\"> in </token> <token id=\"t175\"> Hekendorp </token> <token id=\"t176\"> '' </token> <token id=\"t177\"> <br /> </token> <token id=\"t178\"> Mr </token> <token id=\"t179\"> President-In-Office </token> <token id=\"t180\"> , </token> <token id=\"t181\"> On </token> <token id=\"t182\"> a </token> <token id=\"t183\"> poultry </token> <token id=\"t184\"> farm </token> <token id=\"t185\"> in </token> <token id=\"t186\"> hekendorp </token> <token id=\"t187\"> ( </token> <token id=\"t188\"> municipality </token> <token id=\"t189\"> of </token> <candidate id=\"c24\" index=190 type=\"location\" info=\"{ &quot;coordinates&quot;: &quot;52.0284;4.86243&quot;, &quot;id&quot;: 2748978, &quot;featureClass&quot;: &quot;A&quot;, &quot;featureCode&quot;: &quot;ADM2&quot;, &quot;countryCode&quot;: &quot;NL&quot; }\" length=\"1\"></candidate> <token id=\"t190\"> Oudewater </token> <token id=\"t191\"> ) </token> <token id=\"t192\"> is </token> <token id=\"t193\"> on </token> <candidate id=\"c25\" index=194 type=\"number\" info=\"null\" length=\"1\"></candidate> <candidate id=\"c26\" index=194 type=\"date\" info=\"2014-11-15\" length=\"2\"></candidate> <token id=\"t194\"> 15 </token> <token id=\"t195\"> november </token> <token id=\"t196\"> JL </token> <token id=\"t197\"> . </token> <token id=\"t198\"> an </token> <token id=\"t199\"> outbreak </token> <token id=\"t200\"> of </token> <candidate id=\"c27\" index=201 type=\"host\" info=\"null\" length=\"1\"></candidate> <candidate id=\"c28\" index=201 type=\"disease\" info=\"null\" length=\"2\"></candidate> <token id=\"t201\"> bird </token> <token id=\"t202\"> flu </token> <token id=\"t203\"> ( </token> <candidate id=\"c29\" index=204 type=\"disease\" info=\"null\" length=\"2\"></candidate> <token id=\"t204\"> Avian </token> <token id=\"t205\"> Influenza </token> <token id=\"t206\"> , </token> <token id=\"t207\"> AI </token> <token id=\"t208\"> ) </token> <token id=\"t209\"> of </token> <token id=\"t210\"> the </token> <token id=\"t211\"> H5 </token> <token id=\"t212\"> variant </token> <token id=\"t213\"> established </token> <token id=\"t214\"> . </token> <token id=\"t215\"> It </token> <token id=\"t216\"> concerns </token> <token id=\"t217\"> high </token> <token id=\"t218\"> pathogenic </token> <candidate id=\"c30\" index=219 type=\"disease\" info=\"null\" length=\"2\"></candidate> <token id=\"t219\"> avian </token> <token id=\"t220\"> influenza </token> <token id=\"t221\"> ( </token> <token id=\"t222\"> HPAI </token> <token id=\"t223\"> ) </token> <token id=\"t224\"> is </token> <token id=\"t225\"> of </token> <token id=\"t226\"> type </token> <token id=\"t227\"> H5N8 </token> <token id=\"t228\"> . </token> <token id=\"t229\"> HPAI </token> <token id=\"t230\"> is </token> <token id=\"t231\"> bestrijdingsplichtig </token> <token id=\"t232\"> in </token> <token id=\"t233\"> the </token> <token id=\"t234\"> European </token> <token id=\"t235\"> legislation </token> <token id=\"t236\"> . </token> <token id=\"t237\"> <br /> </token> <token id=\"t238\"> With </token> <token id=\"t239\"> this </token> <token id=\"t240\"> letter </token> <token id=\"t241\"> I </token> <token id=\"t242\"> message </token> <token id=\"t243\"> you </token> <token id=\"t244\"> about </token> <token id=\"t245\"> this </token> <token id=\"t246\"> infection </token> <token id=\"t247\"> and </token> <token id=\"t248\"> the </token> <token id=\"t249\"> measures </token> <token id=\"t250\"> I </token> <token id=\"t251\"> have </token> <token id=\"t252\"> affected </token> <token id=\"t253\"> . </token> <token id=\"t254\"> <br /> </token> <token id=\"t255\"> Monitoring </token> <token id=\"t256\"> and </token> <token id=\"t257\"> early </token> <token id=\"t258\"> warning </token> <token id=\"t259\"> <br /> </token> <token id=\"t260\"> In </token> <candidate id=\"c31\" index=261 type=\"location\" info=\"{ &quot;coordinates&quot;: &quot;52.25;5.75&quot;, &quot;id&quot;: 2750405, &quot;featureClass&quot;: &quot;A&quot;, &quot;featureCode&quot;: &quot;PCLI&quot;, &quot;countryCode&quot;: &quot;NL&quot; }\" length=\"1\"></candidate> <token id=\"t261\"> Netherlands </token> <token id=\"t262\"> are </token> <token id=\"t263\"> on </token> <token id=\"t264\"> commercial </token> <token id=\"t265\"> poultry </token> <token id=\"t266\"> farms </token> <token id=\"t267\"> regularly </token> <token id=\"t268\"> samples </token> <token id=\"t269\"> taken </token> <token id=\"t270\"> , </token> <token id=\"t271\"> which </token> <token id=\"t272\"> are </token> <token id=\"t273\"> tested </token> <token id=\"t274\"> for </token> <candidate id=\"c32\" index=275 type=\"host\" info=\"null\" length=\"1\"></candidate> <candidate id=\"c33\" index=275 type=\"disease\" info=\"null\" length=\"2\"></candidate> <token id=\"t275\"> bird </token> <token id=\"t276\"> flu </token> <token id=\"t277\"> ( </token> <token id=\"t278\"> regular </token> <token id=\"t279\"> monitoring </token> <token id=\"t280\"> ) </token> <token id=\"t281\"> . </token> <token id=\"t282\"> In </token> <token id=\"t283\"> Addition </token> <token id=\"t284\"> There </token> <token id=\"t285\"> is </token> <token id=\"t286\"> a </token> <token id=\"t287\"> system </token> <token id=\"t288\"> in </token> <token id=\"t289\"> which </token> <token id=\"t290\"> veterinarians </token> <token id=\"t291\"> in </token> <token id=\"t292\"> certain </token> <token id=\"t293\"> disease </token> <token id=\"t294\"> symptoms </token> <token id=\"t295\"> , </token> <token id=\"t296\"> that </token> <token id=\"t297\"> may </token> <token id=\"t298\"> indicate </token> <candidate id=\"c34\" index=299 type=\"host\" info=\"null\" length=\"1\"></candidate> <candidate id=\"c35\" index=299 type=\"disease\" info=\"null\" length=\"2\"></candidate> <token id=\"t299\"> bird </token> <token id=\"t300\"> flu </token> <token id=\"t301\"> , </token> <token id=\"t302\"> submit </token> <token id=\"t303\"> samples </token> <token id=\"t304\"> for </token> <token id=\"t305\"> research </token> <token id=\"t306\"> ( </token> <token id=\"t307\"> early </token> <token id=\"t308\"> warning </token> <token id=\"t309\"> ) </token> <token id=\"t310\"> . </token> <token id=\"t311\"> For </token> <candidate id=\"c36\" index=312 type=\"host\" info=\"null\" length=\"1\"></candidate> <candidate id=\"c37\" index=312 type=\"disease\" info=\"null\" length=\"2\"></candidate> <token id=\"t312\"> bird </token> <token id=\"t313\"> flu </token> <token id=\"t314\"> is </token> <token id=\"t315\"> a </token> <token id=\"t316\"> hailing </token> <token id=\"t317\"> at </token> <token id=\"t318\"> a </token> <token id=\"t319\"> suspicion </token> <token id=\"t320\"> . </token> <token id=\"t321\"> <br /> </token> <candidate id=\"c38\" index=322 type=\"date\" info=\"2014-11-14\" length=\"2\"></candidate> <token id=\"t322\"> Last </token> <token id=\"t323\"> Friday </token> <token id=\"t324\"> , </token> <candidate id=\"c39\" index=325 type=\"number\" info=\"null\" length=\"1\"></candidate> <candidate id=\"c40\" index=325 type=\"date\" info=\"2014-11-14\" length=\"2\"></candidate> <token id=\"t325\"> 14 </token> <token id=\"t326\"> november </token> <token id=\"t327\"> . </token> <token id=\"t328\"> a </token> <token id=\"t329\"> poultry </token> <token id=\"t330\"> farm </token> <token id=\"t331\"> in </token> <token id=\"t332\"> hekendorp </token> <token id=\"t333\"> ( </token> <token id=\"t334\"> municipality </token> <token id=\"t335\"> of </token> <candidate id=\"c41\" index=336 type=\"location\" info=\"{ &quot;coordinates&quot;: &quot;52.0284;4.86243&quot;, &quot;id&quot;: 2748978, &quot;featureClass&quot;: &quot;A&quot;, &quot;featureCode&quot;: &quot;ADM2&quot;, &quot;countryCode&quot;: &quot;NL&quot; }\" length=\"1\"></candidate> <token id=\"t336\"> Oudewater </token> <token id=\"t337\"> ) </token> <token id=\"t338\"> samples </token> <token id=\"t339\"> submitted </token> <token id=\"t340\"> because </token> <token id=\"t341\"> the </token> <token id=\"t342\"> chicken </token> <token id=\"t343\"> disease </token> <token id=\"t344\"> symptoms </token> <token id=\"t345\"> had </token> <token id=\"t346\"> that </token> <token id=\"t347\"> possibly </token> <token id=\"t348\"> being </token> <token id=\"t349\"> on </token> <candidate id=\"c42\" index=350 type=\"host\" info=\"null\" length=\"1\"></candidate> <candidate id=\"c43\" index=350 type=\"disease\" info=\"null\" length=\"2\"></candidate> <token id=\"t350\"> bird </token> <token id=\"t351\"> flu </token> <token id=\"t352\"> . </token> <candidate id=\"c44\" index=353 type=\"date\" info=\"2014-11-16\" length=\"1\"></candidate> <token id=\"t353\"> Yesterday </token> <token id=\"t354\"> it </token> <token id=\"t355\"> became </token> <token id=\"t356\"> clear </token> <token id=\"t357\"> that </token> <token id=\"t358\"> it </token> <token id=\"t359\"> is </token> <token id=\"t360\"> the </token> <token id=\"t361\"> H5 </token> <token id=\"t362\"> variant </token> <token id=\"t363\"> of </token> <candidate id=\"c45\" index=364 type=\"disease\" info=\"null\" length=\"2\"></candidate> <token id=\"t364\"> avian </token> <token id=\"t365\"> flu </token> <token id=\"t366\"> concerned </token> <token id=\"t367\"> and </token> <token id=\"t368\"> this </token> <token id=\"t369\"> morning </token> <token id=\"t370\"> was </token> <token id=\"t371\"> after </token> <token id=\"t372\"> laboratory </token> <token id=\"t373\"> testing </token> <token id=\"t374\"> clear </token> <token id=\"t375\"> that </token> <token id=\"t376\"> the </token> <candidate id=\"c46\" index=377 type=\"disease\" info=\"null\" length=\"2\"></candidate> <token id=\"t377\"> avian </token> <token id=\"t378\"> flu </token> <token id=\"t379\"> virus </token> <token id=\"t380\"> is </token> <token id=\"t381\"> the </token> <token id=\"t382\"> highly </token> <token id=\"t383\"> pathogenic </token> <token id=\"t384\"> variant </token> <token id=\"t385\"> on </token> <token id=\"t386\"> this </token> <token id=\"t387\"> company </token> <token id=\"t388\"> . </token> <token id=\"t389\"> <br /> </token> <candidate id=\"c47\" index=390 type=\"date\" info=\"PRESENT_REF\" length=\"1\"></candidate> <token id=\"t390\"> Now </token> <token id=\"t391\"> is </token> <token id=\"t392\"> also </token> <token id=\"t393\"> clear </token> <token id=\"t394\"> that </token> <token id=\"t395\"> the </token> <token id=\"t396\"> virus </token> <token id=\"t397\"> is </token> <token id=\"t398\"> the </token> <token id=\"t399\"> type </token> <token id=\"t400\"> H5N8 </token> <token id=\"t401\"> . </token> <candidate id=\"c48\" index=402 type=\"location\" info=\"{ &quot;coordinates&quot;: &quot;49.74917;4.60889&quot;, &quot;id&quot;: 6453601, &quot;featureClass&quot;: &quot;A&quot;, &quot;featureCode&quot;: &quot;ADM4&quot;, &quot;countryCode&quot;: &quot;FR&quot; }\" length=\"1\"></candidate> <token id=\"t402\"> This </token> <token id=\"t403\"> is </token> <token id=\"t404\"> the </token> <token id=\"t405\"> same </token> <token id=\"t406\"> type </token> <token id=\"t407\"> as </token> <token id=\"t408\"> has </token> <token id=\"t409\"> been </token> <token id=\"t410\"> established </token> <token id=\"t411\"> in </token> <candidate id=\"c49\" index=412 type=\"location\" info=\"{ &quot;coordinates&quot;: &quot;51.5;10.5&quot;, &quot;id&quot;: 2921044, &quot;featureClass&quot;: &quot;A&quot;, &quot;featureCode&quot;: &quot;PCLI&quot;, &quot;countryCode&quot;: &quot;DE&quot; }\" length=\"1\"></candidate> <token id=\"t412\"> Germany </token> <token id=\"t413\"> at </token> <candidate id=\"c50\" index=414 type=\"date\" info=\"2014-11\" length=\"4\"></candidate> <token id=\"t414\"> the </token> <token id=\"t415\"> beginning </token> <token id=\"t416\"> of </token> <token id=\"t417\"> november </token> <token id=\"t418\"> . </token> <token id=\"t419\"> <br /> </token> <token id=\"t420\"> Measures </token> <token id=\"t421\"> <br /> </token> <token id=\"t422\"> The </token> <token id=\"t423\"> RIVM </token> <token id=\"t424\"> indicates </token> <token id=\"t425\"> that </token> <token id=\"t426\"> in </token> <token id=\"t427\"> rare </token> <token id=\"t428\"> cases </token> <token id=\"t429\"> some </token> <token id=\"t430\"> virus </token> <token id=\"t431\"> types </token> <token id=\"t432\"> passing </token> <token id=\"t433\"> poultry </token> <token id=\"t434\"> on </token> <token id=\"t435\"> people </token> <token id=\"t436\"> . </token> <candidate id=\"c51\" index=437 type=\"location\" info=\"{ &quot;coordinates&quot;: &quot;49.74917;4.60889&quot;, &quot;id&quot;: 6453601, &quot;featureClass&quot;: &quot;A&quot;, &quot;featureCode&quot;: &quot;ADM4&quot;, &quot;countryCode&quot;: &quot;FR&quot; }\" length=\"1\"></candidate> <token id=\"t437\"> This </token> <token id=\"t438\"> only </token> <token id=\"t439\"> happens </token> <token id=\"t440\"> if </token> <token id=\"t441\"> there </token> <token id=\"t442\"> is </token> <token id=\"t443\"> direct </token> <token id=\"t444\"> and </token> <token id=\"t445\"> intensive </token> <token id=\"t446\"> contact </token> <token id=\"t447\"> with </token> <token id=\"t448\"> infected </token> <token id=\"t449\"> poultry </token> <token id=\"t450\"> . </token> <token id=\"t451\"> People </token> <token id=\"t452\"> who </token> <token id=\"t453\"> get </token> <token id=\"t454\"> sick </token> <token id=\"t455\"> from </token> <candidate id=\"c52\" index=456 type=\"host\" info=\"null\" length=\"1\"></candidate> <candidate id=\"c53\" index=456 type=\"disease\" info=\"null\" length=\"2\"></candidate> <token id=\"t456\"> bird </token> <token id=\"t457\"> flu </token> <token id=\"t458\"> get </token> <token id=\"t459\"> the </token> <token id=\"t460\"> same </token> <token id=\"t461\"> symptoms </token> <token id=\"t462\"> as </token> <token id=\"t463\"> a </token> <token id=\"t464\"> normal </token> <candidate id=\"c54\" index=465 type=\"date\" info=\"2014-WI\" length=\"1\"></candidate> <token id=\"t465\"> winter </token> <token id=\"t466\"> flu </token> <token id=\"t467\"> , </token> <token id=\"t468\"> generally </token> <token id=\"t469\"> expires </token> <candidate id=\"c55\" index=470 type=\"host\" info=\"null\" length=\"1\"></candidate> <candidate id=\"c56\" index=470 type=\"disease\" info=\"null\" length=\"2\"></candidate> <token id=\"t470\"> bird </token> <token id=\"t471\"> flu </token> <token id=\"t472\"> in </token> <token id=\"t473\"> humans </token> <token id=\"t474\"> mild </token> <token id=\"t475\"> . </token> <token id=\"t476\"> To </token> <token id=\"t477\"> prevent </token> <token id=\"t478\"> people </token> <token id=\"t479\"> involved </token> <token id=\"t480\"> in </token> <token id=\"t481\"> the </token> <token id=\"t482\"> culling </token> <token id=\"t483\"> are </token> <token id=\"t484\"> protective </token> <token id=\"t485\"> measures </token> <token id=\"t486\"> become </token> <token id=\"t487\"> infected </token> <token id=\"t488\"> . </token> <token id=\"t489\"> <br /> </token> <token id=\"t490\"> It </token> <token id=\"t491\"> is </token> <token id=\"t492\"> a </token> <token id=\"t493\"> legpluimveebedrijf </token> <token id=\"t494\"> with </token> <candidate id=\"c57\" index=495 type=\"number\" info=\"null\" length=\"1\"></candidate> <token id=\"t495\"> six </token> <token id=\"t496\"> stables </token> <token id=\"t497\"> with </token> <token id=\"t498\"> a </token> <token id=\"t499\"> total </token> <token id=\"t500\"> of </token> <token id=\"t501\"> around </token> <candidate id=\"c58\" index=502 type=\"number\" info=\"null\" length=\"1\"></candidate> <token id=\"t502\"> 150,000 </token> <token id=\"t503\"> laying </token> <token id=\"t504\"> hens </token> <token id=\"t505\"> . </token> <candidate id=\"c59\" index=506 type=\"location\" info=\"{ &quot;coordinates&quot;: &quot;49.74917;4.60889&quot;, &quot;id&quot;: 6453601, &quot;featureClass&quot;: &quot;A&quot;, &quot;featureCode&quot;: &quot;ADM4&quot;, &quot;countryCode&quot;: &quot;FR&quot; }\" length=\"1\"></candidate> <token id=\"t506\"> This </token> <token id=\"t507\"> company </token> <token id=\"t508\"> has </token> <token id=\"t509\"> no </token> <token id=\"t510\"> outdoor </token> <token id=\"t511\"> access </token> <token id=\"t512\"> . </token> <candidate id=\"c60\" index=513 type=\"date\" info=\"2014-11-17\" length=\"1\"></candidate> <token id=\"t513\"> Today </token> <token id=\"t514\"> , </token> <candidate id=\"c61\" index=515 type=\"date\" info=\"2014-11-16\" length=\"3\"></candidate> <token id=\"t515\"> Sunday </token> <token id=\"t516\"> november </token> <token id=\"t517\"> 16th </token> <token id=\"t518\"> , </token> <token id=\"t519\"> is </token> <token id=\"t520\"> with </token> <token id=\"t521\"> the </token> <token id=\"t522\"> culling </token> <token id=\"t523\"> of </token> <token id=\"t524\"> the </token> <token id=\"t525\"> company </token> <token id=\"t526\"> started </token> <token id=\"t527\"> . </token> <token id=\"t528\"> The </token> <token id=\"t529\"> chickens </token> <token id=\"t530\"> will </token> <token id=\"t531\"> be </token> <token id=\"t532\"> on </token> <token id=\"t533\"> the </token> <token id=\"t534\"> company </token> <token id=\"t535\"> killed </token> <token id=\"t536\"> and </token> <token id=\"t537\"> be </token> <token id=\"t538\"> drained </token> <token id=\"t539\"> to </token> <token id=\"t540\"> destruction </token> <token id=\"t541\"> . </token> <token id=\"t542\"> The </token> <token id=\"t543\"> cull </token> <token id=\"t544\"> is </token> <token id=\"t545\"> carried </token> <token id=\"t546\"> out </token> <token id=\"t547\"> by </token> <token id=\"t548\"> the </token> <token id=\"t549\"> Dutch </token> <token id=\"t550\"> food </token> <token id=\"t551\"> and </token> <token id=\"t552\"> consumer </token> <token id=\"t553\"> product </token> <token id=\"t554\"> safety </token> <token id=\"t555\"> authority </token> <token id=\"t556\"> ( </token> <token id=\"t557\"> VWA </token> <token id=\"t558\"> ) </token> <token id=\"t559\"> . </token> <token id=\"t560\"> <br /> </token> <token id=\"t561\"> The </token> <token id=\"t562\"> highly </token> <token id=\"t563\"> pathogenic </token> <token id=\"t564\"> variant </token> <token id=\"t565\"> of </token> <candidate id=\"c62\" index=566 type=\"host\" info=\"null\" length=\"1\"></candidate> <candidate id=\"c63\" index=566 type=\"disease\" info=\"null\" length=\"2\"></candidate> <token id=\"t566\"> bird </token> <token id=\"t567\"> flu </token> <token id=\"t568\"> is </token> <token id=\"t569\"> highly </token> <token id=\"t570\"> contagious </token> <token id=\"t571\"> for </token> <token id=\"t572\"> poultry </token> <token id=\"t573\"> . </token> <token id=\"t574\"> <br /> </token> <candidate id=\"c64\" index=575 type=\"location\" info=\"{ &quot;coordinates&quot;: &quot;49.74917;4.60889&quot;, &quot;id&quot;: 6453601, &quot;featureClass&quot;: &quot;A&quot;, &quot;featureCode&quot;: &quot;ADM4&quot;, &quot;countryCode&quot;: &quot;FR&quot; }\" length=\"1\"></candidate> <token id=\"t575\"> This </token> <token id=\"t576\"> variant </token> <token id=\"t577\"> is </token> <token id=\"t578\"> deadly </token> <token id=\"t579\"> for </token> <token id=\"t580\"> chickens </token> <token id=\"t581\"> . </token> <candidate id=\"c65\" index=582 type=\"host\" info=\"null\" length=\"1\"></candidate> <candidate id=\"c66\" index=582 type=\"disease\" info=\"null\" length=\"2\"></candidate> <token id=\"t582\"> Bird </token> <token id=\"t583\"> flu </token> <token id=\"t584\"> is </token> <token id=\"t585\"> a </token> <token id=\"t586\"> zoonosis </token> <token id=\"t587\"> , </token> <token id=\"t588\"> which </token> <token id=\"t589\"> means </token> <token id=\"t590\"> that </token> <token id=\"t591\"> the </token> <token id=\"t592\"> infection </token> <token id=\"t593\"> can </token> <token id=\"t594\"> be </token> <token id=\"t595\"> transferred </token> <token id=\"t596\"> from </token> <token id=\"t597\"> animals </token> <token id=\"t598\"> to </token> <token id=\"t599\"> humans </token> <token id=\"t600\"> . </token> <token id=\"t601\"> <br /> </token> <token id=\"t602\"> Because </token> <token id=\"t603\"> of </token> <token id=\"t604\"> the </token> <token id=\"t605\"> high </token> <token id=\"t606\"> risk </token> <token id=\"t607\"> of </token> <token id=\"t608\"> infection </token> <token id=\"t609\"> is </token> <token id=\"t610\"> from </token> <candidate id=\"c67\" index=611 type=\"date\" info=\"2014-11-16\" length=\"1\"></candidate> <token id=\"t611\"> Sunday </token> <candidate id=\"c68\" index=612 type=\"number\" info=\"null\" length=\"1\"></candidate> <candidate id=\"c69\" index=612 type=\"date\" info=\"2014-11-16\" length=\"3\"></candidate> <token id=\"t612\"> 16 </token> <token id=\"t613\"> november </token> <candidate id=\"c70\" index=614 type=\"number\" info=\"null\" length=\"1\"></candidate> <token id=\"t614\"> 2014 </token> <token id=\"t615\"> , </token> <candidate id=\"c71\" index=616 type=\"number\" info=\"null\" length=\"1\"></candidate> <token id=\"t616\"> 11.30 </token> <token id=\"t617\"> hours </token> <token id=\"t618\"> a </token> <token id=\"t619\"> total </token> <token id=\"t620\"> transport </token> <candidate id=\"c72\" index=621 type=\"location\" info=\"{ &quot;coordinates&quot;: &quot;38.49457;43.38323&quot;, &quot;id&quot;: 298117, &quot;featureClass&quot;: &quot;P&quot;, &quot;featureCode&quot;: &quot;PPLA&quot;, &quot;countryCode&quot;: &quot;TR&quot; }\" length=\"1\"></candidate> <token id=\"t621\"> ban </token> <token id=\"t622\"> ( </token> <token id=\"t623\"> standstill </token> <token id=\"t624\"> ) </token> <token id=\"t625\"> for </token> <token id=\"t626\"> poultry </token> <token id=\"t627\"> and </token> <token id=\"t628\"> other </token> <token id=\"t629\"> poultry </token> <token id=\"t630\"> , </token> <token id=\"t631\"> eggs </token> <token id=\"t632\"> , </token> <token id=\"t633\"> poultry </token> <token id=\"t634\"> manure </token> <token id=\"t635\"> and </token> <token id=\"t636\"> litter </token> <token id=\"t637\"> from </token> <token id=\"t638\"> poultry </token> <token id=\"t639\"> companies </token> <token id=\"t640\"> set </token> <token id=\"t641\"> . </token> <token id=\"t642\"> <br /> </token> <candidate id=\"c73\" index=643 type=\"location\" info=\"{ &quot;coordinates&quot;: &quot;49.74917;4.60889&quot;, &quot;id&quot;: 6453601, &quot;featureClass&quot;: &quot;A&quot;, &quot;featureCode&quot;: &quot;ADM4&quot;, &quot;countryCode&quot;: &quot;FR&quot; }\" length=\"1\"></candidate> <token id=\"t643\"> This </token> <token id=\"t644\"> is </token> <token id=\"t645\"> true </token> <token id=\"t646\"> for </token> <token id=\"t647\"> mixed </token> <token id=\"t648\"> farms </token> <token id=\"t649\"> with </token> <token id=\"t650\"> a </token> <token id=\"t651\"> transport </token> <candidate id=\"c74\" index=652 type=\"location\" info=\"{ &quot;coordinates&quot;: &quot;38.49457;43.38323&quot;, &quot;id&quot;: 298117, &quot;featureClass&quot;: &quot;P&quot;, &quot;featureCode&quot;: &quot;PPLA&quot;, &quot;countryCode&quot;: &quot;TR&quot; }\" length=\"1\"></candidate> <token id=\"t652\"> ban </token> <token id=\"t653\"> pluimveehouderijtak </token> <token id=\"t654\"> also </token> <token id=\"t655\"> for </token> <token id=\"t656\"> other </token> <token id=\"t657\"> animals </token> <token id=\"t658\"> and </token> <token id=\"t659\"> manure </token> <token id=\"t660\"> of </token> <token id=\"t661\"> other </token> <token id=\"t662\"> animals </token> <token id=\"t663\"> . </token> <token id=\"t664\"> <br /> </token> <token id=\"t665\"> In </token> <token id=\"t666\"> addition </token> <token id=\"t667\"> to </token> <token id=\"t668\"> the </token> <token id=\"t669\"> transport </token> <candidate id=\"c75\" index=670 type=\"location\" info=\"{ &quot;coordinates&quot;: &quot;38.49457;43.38323&quot;, &quot;id&quot;: 298117, &quot;featureClass&quot;: &quot;P&quot;, &quot;featureCode&quot;: &quot;PPLA&quot;, &quot;countryCode&quot;: &quot;TR&quot; }\" length=\"1\"></candidate> <token id=\"t670\"> ban </token> <token id=\"t671\"> is </token> <token id=\"t672\"> also </token> <token id=\"t673\"> a </token> <token id=\"t674\"> guard </token> <token id=\"t675\"> duty </token> <token id=\"t676\"> and </token> <token id=\"t677\"> for </token> <token id=\"t678\"> poultry </token> <token id=\"t679\"> and </token> <token id=\"t680\"> ophok </token> <token id=\"t681\"> other </token> <candidate id=\"c76\" index=682 type=\"host\" info=\"null\" length=\"1\"></candidate> <token id=\"t682\"> fowl </token> <token id=\"t683\"> throughout </token> <candidate id=\"c77\" index=684 type=\"location\" info=\"{ &quot;coordinates&quot;: &quot;52.25;5.75&quot;, &quot;id&quot;: 2750405, &quot;featureClass&quot;: &quot;A&quot;, &quot;featureCode&quot;: &quot;PCLI&quot;, &quot;countryCode&quot;: &quot;NL&quot; }\" length=\"1\"></candidate> <token id=\"t684\"> Netherlands </token> <token id=\"t685\"> set </token> <token id=\"t686\"> and </token> <token id=\"t687\"> applies </token> <token id=\"t688\"> a </token> <token id=\"t689\"> visitors </token> <token id=\"t690\"> scheme </token> <token id=\"t691\"> on </token> <token id=\"t692\"> all </token> <token id=\"t693\"> poultry </token> <token id=\"t694\"> farms </token> <token id=\"t695\"> and </token> <token id=\"t696\"> mixed </token> <token id=\"t697\"> farms </token> <token id=\"t698\"> with </token> <token id=\"t699\"> poultry </token> <token id=\"t700\"> . </token> <token id=\"t701\"> Also </token> <token id=\"t702\"> is </token> <token id=\"t703\"> there </token> <token id=\"t704\"> for </token> <token id=\"t705\"> very </token> <candidate id=\"c78\" index=706 type=\"location\" info=\"{ &quot;coordinates&quot;: &quot;52.25;5.75&quot;, &quot;id&quot;: 2750405, &quot;featureClass&quot;: &quot;A&quot;, &quot;featureCode&quot;: &quot;PCLI&quot;, &quot;countryCode&quot;: &quot;NL&quot; }\" length=\"1\"></candidate> <token id=\"t706\"> Netherlands </token> <token id=\"t707\"> set </token> <token id=\"t708\"> up </token> <token id=\"t709\"> a </token> <token id=\"t710\"> hunting </token> <candidate id=\"c79\" index=711 type=\"location\" info=\"{ &quot;coordinates&quot;: &quot;38.49457;43.38323&quot;, &quot;id&quot;: 298117, &quot;featureClass&quot;: &quot;P&quot;, &quot;featureCode&quot;: &quot;PPLA&quot;, &quot;countryCode&quot;: &quot;TR&quot; }\" length=\"1\"></candidate> <token id=\"t711\"> ban </token> <token id=\"t712\"> on </token> <token id=\"t713\"> all </token> <token id=\"t714\"> animals </token> <token id=\"t715\"> . </token> <token id=\"t716\"> Finally </token> <token id=\"t717\"> , </token> <token id=\"t718\"> a </token> <token id=\"t719\"> collect </token> <candidate id=\"c80\" index=720 type=\"location\" info=\"{ &quot;coordinates&quot;: &quot;38.49457;43.38323&quot;, &quot;id&quot;: 298117, &quot;featureClass&quot;: &quot;P&quot;, &quot;featureCode&quot;: &quot;PPLA&quot;, &quot;countryCode&quot;: &quot;TR&quot; }\" length=\"1\"></candidate> <token id=\"t720\"> ban </token> <token id=\"t721\"> poultry </token> <token id=\"t722\"> and </token> <token id=\"t723\"> other </token> <candidate id=\"c81\" index=724 type=\"host\" info=\"null\" length=\"1\"></candidate> <token id=\"t724\"> fowl </token> <token id=\"t725\"> and </token> <token id=\"t726\"> exhibition </token> <token id=\"t727\"> prohibition </token> <token id=\"t728\"> of </token> <token id=\"t729\"> force </token> <token id=\"t730\"> . </token> <token id=\"t731\"> The </token> <token id=\"t732\"> obligations </token> <token id=\"t733\"> also </token> <token id=\"t734\"> apply </token> <token id=\"t735\"> to </token> <token id=\"t736\"> hobby </token> <token id=\"t737\"> poultry </token> <token id=\"t738\"> and </token> <token id=\"t739\"> animal </token> <token id=\"t740\"> holders </token> <token id=\"t741\"> other </token> <token id=\"t742\"> poultry </token> <token id=\"t743\"> . </token> <token id=\"t744\"> <br /> </token> <token id=\"t745\"> European </token> <token id=\"t746\"> legislation </token> <token id=\"t747\"> requires </token> <token id=\"t748\"> that </token> <token id=\"t749\"> there </token> <token id=\"t750\"> is </token> <token id=\"t751\"> a </token> <candidate id=\"c82\" index=752 type=\"number\" info=\"null\" length=\"1\"></candidate> <token id=\"t752\"> 3 </token> <token id=\"t753\"> and </token> <candidate id=\"c83\" index=754 type=\"number\" info=\"null\" length=\"1\"></candidate> <token id=\"t754\"> 10 </token> <token id=\"t755\"> km </token> <token id=\"t756\"> area </token> <token id=\"t757\"> is </token> <token id=\"t758\"> set </token> <token id=\"t759\"> ( </token> <token id=\"t760\"> protection </token> <token id=\"t761\"> and </token> <token id=\"t762\"> surveillance </token> <token id=\"t763\"> zone </token> <token id=\"t764\"> ) </token> <token id=\"t765\"> . </token> <candidate id=\"c84\" index=766 type=\"date\" info=\"PRESENT_REF\" length=\"1\"></candidate> <token id=\"t766\"> Currently </token> <token id=\"t767\"> in </token> <token id=\"t768\"> force </token> <token id=\"t769\"> in </token> <token id=\"t770\"> this </token> <token id=\"t771\"> area </token> <token id=\"t772\"> the </token> <token id=\"t773\"> same </token> <token id=\"t774\"> measures </token> <token id=\"t775\"> as </token> <token id=\"t776\"> in </token> <token id=\"t777\"> the </token> <token id=\"t778\"> rest </token> <token id=\"t779\"> of </token> <candidate id=\"c85\" index=780 type=\"location\" info=\"{ &quot;coordinates&quot;: &quot;52.25;5.75&quot;, &quot;id&quot;: 2750405, &quot;featureClass&quot;: &quot;A&quot;, &quot;featureCode&quot;: &quot;PCLI&quot;, &quot;countryCode&quot;: &quot;NL&quot; }\" length=\"1\"></candidate> <token id=\"t780\"> Netherlands </token> <token id=\"t781\"> . </token> <token id=\"t782\"> In </token> <token id=\"t783\"> the </token> <candidate id=\"c86\" index=784 type=\"number\" info=\"null\" length=\"1\"></candidate> <token id=\"t784\"> 10 </token> <token id=\"t785\"> km </token> <token id=\"t786\"> area </token> <token id=\"t787\"> are </token> <candidate id=\"c87\" index=788 type=\"number\" info=\"null\" length=\"1\"></candidate> <token id=\"t788\"> 16 </token> <token id=\"t789\"> other </token> <token id=\"t790\"> poultry </token> <token id=\"t791\"> farms </token> <token id=\"t792\"> . </token> <token id=\"t793\"> These </token> <token id=\"t794\"> companies </token> <token id=\"t795\"> be </token> <token id=\"t796\"> sampled </token> <token id=\"t797\"> and </token> <token id=\"t798\"> tested </token> <token id=\"t799\"> for </token> <candidate id=\"c88\" index=800 type=\"host\" info=\"null\" length=\"1\"></candidate> <candidate id=\"c89\" index=800 type=\"disease\" info=\"null\" length=\"2\"></candidate> <token id=\"t800\"> bird </token> <token id=\"t801\"> flu </token> <token id=\"t802\"> . </token> <token id=\"t803\"> Also </token> <token id=\"t804\"> be </token> <token id=\"t805\"> contacts </token> <token id=\"t806\"> of </token> <token id=\"t807\"> the </token> <token id=\"t808\"> company </token> <token id=\"t809\"> investigated </token> <token id=\"t810\"> . </token> <token id=\"t811\"> <br /> </token> <token id=\"t812\"> The </token> <candidate id=\"c90\" index=813 type=\"date\" info=\"FUTURE_REF\" length=\"2\"></candidate> <token id=\"t813\"> coming </token> <token id=\"t814\"> days </token> <token id=\"t815\"> are </token> <token id=\"t816\"> focused </token> <token id=\"t817\"> on </token> <token id=\"t818\"> the </token> <token id=\"t819\"> origin </token> <token id=\"t820\"> and </token> <token id=\"t821\"> spread </token> <token id=\"t822\"> of </token> <token id=\"t823\"> the </token> <token id=\"t824\"> virus </token> <token id=\"t825\"> to </token> <token id=\"t826\"> find </token> <token id=\"t827\"> out </token> <token id=\"t828\"> and </token> <token id=\"t829\"> prevent </token> <token id=\"t830\"> further </token> <token id=\"t831\"> spread </token> <token id=\"t832\"> . </token> <token id=\"t833\"> <br /> </token> <token id=\"t834\"> I </token> <token id=\"t835\"> will </token> <token id=\"t836\"> of </token> <token id=\"t837\"> course </token> <token id=\"t838\"> keep </token> <token id=\"t839\"> you </token> <token id=\"t840\"> informed </token> <token id=\"t841\"> of </token> <token id=\"t842\"> developments </token> <token id=\"t843\"> . </token> <token id=\"t844\"> <br /> </token> <token id=\"t845\"> ( </token> <token id=\"t846\"> signed </token> <token id=\"t847\"> ) </token> <candidate id=\"c91\" index=848 type=\"location\" info=\"{ &quot;coordinates&quot;: &quot;46.2942;-1.1053&quot;, &quot;id&quot;: 6447417, &quot;featureClass&quot;: &quot;A&quot;, &quot;featureCode&quot;: &quot;ADM4&quot;, &quot;countryCode&quot;: &quot;FR&quot; }\" length=\"1\"></candidate> <token id=\"t848\"> Sharon </token> <token id=\"t849\"> A.M. </token> <token id=\"t850\"> Denis </token> <token id=\"t851\"> <br /> </token> <token id=\"t852\"> State </token> <token id=\"t853\"> Secretary </token> <token id=\"t854\"> for </token> <token id=\"t855\"> Economic </token> <token id=\"t856\"> Affairs </token> <token id=\"t857\"> <br /> </token> <token id=\"t858\"> <br /> </token>","publication_date":"2014-11-17","id":176,"title":"H5N8 bird flu confirmed in The Netherlands","url":"http://outbreaknewstoday.com/h5n8-bird-flu-confirmed-in-the-netherlands-97048/","content":"&#13;\n\t \t \tMike Coston is the Owner/Editor of Avian Flu Diary\nAlthough it is a little rough, we’ve a translation of a letter posted on the central government site for the Netherlands (Rijksoverheid.nl) that confirms the subtype of the Highly Pathogenic Avian Influenza discovered on a local Poultry farm as being H5N8.\nThis comes just 9 days after the announcement of HPAI H5N8 having arrived in Germany.  Prior to that, the highly pathogenic form of that bird flu virus had only been reported in Korea and northeastern China.\nPublic domain image/Ben Rudiak-Gould\nAs I wrote earlier today, in FAO On The Potential Threat Of HPAI Spread Via Migratory Birds, Europe once again appears vulnerable to the introduction of newly emerging avian flu viruses from Asia.\n(machine translation)\nLetter to Secretary of State Dijksma on the outbreak of bird flu in Hekendorp\nDownload “Letter to Secretary of State Dijksma on the outbreak of bird flu in Hekendorp”\n Mr President-In-Office,On a poultry farm in hekendorp (municipality of Oudewater) is on 15 november JL. an outbreak of bird flu (Avian Influenza, AI) of the H5 variant  established. It concerns high pathogenic avian influenza (HPAI) is of type H5N8. HPAI is  bestrijdingsplichtig in the European legislation.\nWith this letter I message you about this infection and the measures I have affected.\nMonitoring and early warning\nIn Netherlands are on commercial poultry farms regularly samples taken, which are tested for bird flu (regular monitoring). In Addition There is a system in which veterinarians in certain disease symptoms, that may indicate bird flu, submit samples for research (early warning). For bird flu is a hailing at a suspicion.\nLast Friday, 14 november. a poultry farm in hekendorp (municipality of Oudewater) samples submitted because the chicken disease symptoms had that possibly being on bird flu. Yesterday it became clear that it is the H5 variant of avian flu concerned and this morning was after laboratory testing clear that the avian flu virus is the highly pathogenic variant on this company.\nNow is also clear that the virus is the type H5N8. This is the same type as has been established in Germany at the beginning of november.\nMeasures\nThe RIVM indicates that in rare cases some virus types passing poultry on people. This only happens if there is direct and intensive contact with infected poultry. People who get sick from bird flu get the same symptoms as a normal winter flu, generally expires bird flu in humans mild. To prevent people involved in the culling are protective measures become infected.\nIt is a legpluimveebedrijf with six stables with a total of around 150,000 laying hens. This company has no outdoor access. Today, Sunday november 16th, is with the culling of the company started. The chickens will be on the company  killed and be drained to destruction. The cull is carried out by the Dutch food and consumer product safety authority (VWA).\nThe highly pathogenic variant of bird flu is highly contagious for poultry.\nThis variant is deadly for chickens. Bird flu is a zoonosis, which means that the infection can be transferred from animals to humans.\nBecause of the high risk of infection is from Sunday 16 november 2014, 11.30 hours a total transport ban (standstill) for poultry and other poultry, eggs, poultry manure and litter from poultry companies set.\nThis is true for mixed farms with a transport ban pluimveehouderijtak also for other animals and manure of other animals.\nIn addition to the transport ban is also a guard duty and for poultry and ophok other fowl throughout Netherlands set and applies a visitors scheme on all poultry farms and mixed farms with poultry. Also is there for very Netherlands set up a hunting ban on all animals. Finally, a collect ban poultry and other fowl and exhibition prohibition of force. The obligations also apply to hobby poultry and animal holders other poultry.\nEuropean legislation requires that there is a 3 and 10 km area is set (protection and surveillance zone). Currently in force in this area the same measures as in the rest of Netherlands.  In the 10 km area are 16 other poultry farms. These companies be sampled and tested for bird flu. Also be contacts of the company investigated.\nThe coming days are focused on the origin and spread of the virus to find out and prevent further spread.\nI will of course keep you informed of developments.\n(signed) Sharon A.M. Denis\nState Secretary for Economic Affairs\n&#13;\n&#13;\n&#13;\n&#13;\n\t \t&#13;\n\t \t &#13;\n\t \t","candidateLabels":[{"id":"c1","label":"incorrect"},{"id":"c2","label":"correct"},{"id":"c3","label":"incorrect"},{"id":"c4","label":"correct"},{"id":"c5","label":"correct"},{"id":"c6","label":"correct"},{"id":"c7","label":"incorrect"},{"id":"c8","label":"incorrect"},{"id":"c9","label":"partial"},{"id":"c10","label":"correct"},{"id":"c11","label":"correct"},{"id":"c12","label":"partial"},{"id":"c13","label":"incorrect"},{"id":"c14","label":"partial"},{"id":"c15","label":"correct"},{"id":"c16","label":"correct"},{"id":"c17","label":"incorrect"},{"id":"c18","label":"incorrect"},{"id":"c19","label":"incorrect"},{"id":"c20","label":"correct"},{"id":"c21","label":"correct"},{"id":"c22","label":"correct"},{"id":"c23","label":"correct"},{"id":"c24","label":"correct"},{"id":"c25","label":"incorrect"},{"id":"c26","label":"correct"},{"id":"c27","label":"correct"},{"id":"c28","label":"correct"},{"id":"c29","label":"correct"},{"id":"c30","label":"partial"},{"id":"c31","label":"correct"},{"id":"c32","label":"correct"},{"id":"c33","label":"correct"},{"id":"c34","label":"partial"},{"id":"c35","label":"correct"},{"id":"c36","label":"correct"},{"id":"c37","label":"correct"},{"id":"c38","label":"partial"},{"id":"c39","label":"incorrect"},{"id":"c40","label":"partial"},{"id":"c41","label":"correct"},{"id":"c42","label":"correct"},{"id":"c43","label":"correct"},{"id":"c44","label":"partial"},{"id":"c45","label":"correct"},{"id":"c46","label":"correct"},{"id":"c47","label":"correct"},{"id":"c48","label":"incorrect"},{"id":"c49","label":"correct"},{"id":"c50","label":"correct"},{"id":"c51","label":"incorrect"},{"id":"c52","label":"correct"},{"id":"c53","label":"correct"},{"id":"c54","label":"incorrect"},{"id":"c55","label":"correct"},{"id":"c56","label":"correct"},{"id":"c57","label":"incorrect"},{"id":"c58","label":"partial"},{"id":"c59","label":"incorrect"},{"id":"c60","label":"partial"},{"id":"c61","label":"partial"},{"id":"c62","label":"correct"},{"id":"c63","label":"correct"},{"id":"c64","label":"incorrect"},{"id":"c65","label":"correct"},{"id":"c66","label":"correct"},{"id":"c67","label":"partial"},{"id":"c68","label":"incorrect"},{"id":"c69","label":"partial"},{"id":"c70","label":"incorrect"},{"id":"c71","label":"incorrect"},{"id":"c72","label":"incorrect"},{"id":"c73","label":"incorrect"},{"id":"c74","label":"incorrect"},{"id":"c75","label":"incorrect"},{"id":"c76","label":"correct"},{"id":"c77","label":"correct"},{"id":"c78","label":"correct"},{"id":"c79","label":"incorrect"},{"id":"c80","label":"incorrect"},{"id":"c81","label":"correct"},{"id":"c82","label":"incorrect"},{"id":"c83","label":"incorrect"},{"id":"c84","label":"partial"},{"id":"c85","label":"correct"},{"id":"c86","label":"incorrect"},{"id":"c87","label":"incorrect"},{"id":"c88","label":"correct"},{"id":"c89","label":"correct"},{"id":"c90","label":"partial"},{"id":"c91","label":"incorrect"}]}
