# Supplementary material for: Web monitoring of emerging animal infectious diseases integrated in the French Animal Health Epidemic Intelligence System
Source: PLoS One. 2018 Aug 3;13(8):e0199960. doi: 10.1371/journal.pone.0199960 (PMC6075742; doi:10.1371/journal.pone.0199960)
Supplement: S1 Dataset — Dataset of news reports in English language used to evaluate and train the information extraction module of PADI-web (http://epia.clermont.inra.fr/vsi). This dataset is composed of 532 news reports (in JSON), with information about the report itself (publication date, title, content, url), as well as processing information related to the information extraction process (candidates for extraction information, correct or incorrect labels for each candidate). The named entity candidates (locations, diseases, hosts, dates, number of cases) are manually labelled in each article. Data are shared under a CC BY license and are freely available for download at: https://dataverse.cirad.fr/dataset.xhtml?persistentId=doi:10.18167/DVN1/KMTIFG. (GZ) [file pone.0199960.s001.gz › articles/272.json]

{"reports":[18356,18714,18813,19026],"tagged_content":"<token id=\"t0\"> <br /> </token> <token id=\"t1\"> Ondangwa </token> <token id=\"t2\"> <br /> </token> <token id=\"t3\"> Following </token> <token id=\"t4\"> the </token> <token id=\"t5\"> outbreak </token> <token id=\"t6\"> of </token> <candidate id=\"c1\" index=7 type=\"disease\" info=\"null\" length=\"4\"></candidate> <token id=\"t7\"> Foot </token> <token id=\"t8\"> and </token> <token id=\"t9\"> Mouth </token> <token id=\"t10\"> Disease </token> <token id=\"t11\"> ( </token> <candidate id=\"c2\" index=12 type=\"disease\" info=\"null\" length=\"1\"></candidate> <token id=\"t12\"> FMD </token> <token id=\"t13\"> ) </token> <token id=\"t14\"> in </token> <token id=\"t15\"> the </token> <candidate id=\"c10\" index=16 type=\"location\" info=\"{ &quot;coordinates&quot;: &quot;2.41667;102.18333&quot;, &quot;id&quot;: 1734744, &quot;featureClass&quot;: &quot;A&quot;, &quot;featureCode&quot;: &quot;ADMD&quot;, &quot;countryCode&quot;: &quot;MY&quot; }\" length=\"1\"></candidate> <candidate id=\"c11\" index=16 type=\"location\" info=\"{ &quot;coordinates&quot;: &quot;-9.75;30.75&quot;, &quot;id&quot;: 900601, &quot;featureClass&quot;: &quot;A&quot;, &quot;featureCode&quot;: &quot;ADM1&quot;, &quot;countryCode&quot;: &quot;ZM&quot; }\" length=\"1\"></candidate> <candidate id=\"c12\" index=16 type=\"location\" info=\"{ &quot;coordinates&quot;: &quot;-9.0;148.5&quot;, &quot;id&quot;: 2089478, &quot;featureClass&quot;: &quot;A&quot;, &quot;featureCode&quot;: &quot;ADM1&quot;, &quot;countryCode&quot;: &quot;PG&quot; }\" length=\"1\"></candidate> <candidate id=\"c13\" index=16 type=\"location\" info=\"{ &quot;coordinates&quot;: &quot;27.66667;88.5&quot;, &quot;id&quot;: 1261190, &quot;featureClass&quot;: &quot;A&quot;, &quot;featureCode&quot;: &quot;ADM2&quot;, &quot;countryCode&quot;: &quot;IN&quot; }\" length=\"1\"></candidate> <candidate id=\"c3\" index=16 type=\"location\" info=\"{ &quot;coordinates&quot;: &quot;-16.5;179.5&quot;, &quot;id&quot;: 2199295, &quot;featureClass&quot;: &quot;A&quot;, &quot;featureCode&quot;: &quot;ADM1&quot;, &quot;countryCode&quot;: &quot;FJ&quot; }\" length=\"1\"></candidate> <candidate id=\"c4\" index=16 type=\"location\" info=\"{ &quot;coordinates&quot;: &quot;32.83333;35.33333&quot;, &quot;id&quot;: 294824, &quot;featureClass&quot;: &quot;A&quot;, &quot;featureCode&quot;: &quot;ADM1&quot;, &quot;countryCode&quot;: &quot;IL&quot; }\" length=\"1\"></candidate> <candidate id=\"c5\" index=16 type=\"location\" info=\"{ &quot;coordinates&quot;: &quot;9.16667;80.41667&quot;, &quot;id&quot;: 7671049, &quot;featureClass&quot;: &quot;A&quot;, &quot;featureCode&quot;: &quot;ADM1&quot;, &quot;countryCode&quot;: &quot;LK&quot; }\" length=\"1\"></candidate> <candidate id=\"c6\" index=16 type=\"location\" info=\"{ &quot;coordinates&quot;: &quot;9.5;-1.0&quot;, &quot;id&quot;: 2297169, &quot;featureClass&quot;: &quot;A&quot;, &quot;featureCode&quot;: &quot;ADM1&quot;, &quot;countryCode&quot;: &quot;GH&quot; }\" length=\"1\"></candidate> <candidate id=\"c7\" index=16 type=\"location\" info=\"{ &quot;coordinates&quot;: &quot;26.15;50.46667&quot;, &quot;id&quot;: 7090974, &quot;featureClass&quot;: &quot;A&quot;, &quot;featureCode&quot;: &quot;ADM1&quot;, &quot;countryCode&quot;: &quot;BH&quot; }\" length=\"1\"></candidate> <candidate id=\"c8\" index=16 type=\"location\" info=\"{ &quot;coordinates&quot;: &quot;9.13333;-12.0&quot;, &quot;id&quot;: 2404798, &quot;featureClass&quot;: &quot;A&quot;, &quot;featureCode&quot;: &quot;ADM1&quot;, &quot;countryCode&quot;: &quot;SL&quot; }\" length=\"1\"></candidate> <candidate id=\"c9\" index=16 type=\"location\" info=\"{ &quot;coordinates&quot;: &quot;19.3;29.5&quot;, &quot;id&quot;: 378389, &quot;featureClass&quot;: &quot;A&quot;, &quot;featureCode&quot;: &quot;ADM1&quot;, &quot;countryCode&quot;: &quot;SD&quot; }\" length=\"1\"></candidate> <token id=\"t16\"> Northern </token> <token id=\"t17\"> Communal </token> <token id=\"t18\"> Areas </token> <token id=\"t19\"> ( </token> <token id=\"t20\"> NCA </token> <token id=\"t21\"> ) </token> <token id=\"t22\"> , </token> <token id=\"t23\"> meat </token> <token id=\"t24\"> traders </token> <token id=\"t25\"> relying </token> <token id=\"t26\"> on </token> <token id=\"t27\"> kapana </token> <token id=\"t28\"> and </token> <token id=\"t29\"> fresh </token> <token id=\"t30\"> meat </token> <token id=\"t31\"> in </token> <token id=\"t32\"> the </token> <token id=\"t33\"> contaminated </token> <token id=\"t34\"> areas </token> <token id=\"t35\"> have </token> <token id=\"t36\"> seen </token> <token id=\"t37\"> a </token> <token id=\"t38\"> dip </token> <token id=\"t39\"> in </token> <token id=\"t40\"> sales </token> <token id=\"t41\"> . </token> <token id=\"t42\"> <br /> </token> <token id=\"t43\"> The </token> <token id=\"t44\"> situation </token> <token id=\"t45\"> is </token> <token id=\"t46\"> also </token> <token id=\"t47\"> likely </token> <token id=\"t48\"> to </token> <token id=\"t49\"> affect </token> <token id=\"t50\"> the </token> <token id=\"t51\"> cash-in </token> <token id=\"t52\"> of </token> <token id=\"t53\"> meat </token> <token id=\"t54\"> traders </token> <token id=\"t55\"> at </token> <token id=\"t56\"> various </token> <token id=\"t57\"> exhibition </token> <token id=\"t58\"> trade </token> <token id=\"t59\"> fairs </token> <token id=\"t60\"> expected </token> <token id=\"t61\"> in </token> <token id=\"t62\"> the </token> <token id=\"t63\"> northern </token> <token id=\"t64\"> regions </token> <token id=\"t65\"> between </token> <candidate id=\"c14\" index=66 type=\"date\" info=\"2015-07\" length=\"1\"></candidate> <token id=\"t66\"> July </token> <token id=\"t67\"> and </token> <candidate id=\"c15\" index=68 type=\"date\" info=\"2015-08\" length=\"1\"></candidate> <token id=\"t68\"> August </token> <token id=\"t69\"> . </token> <token id=\"t70\"> <br /> </token> <token id=\"t71\"> People </token> <token id=\"t72\"> familiar </token> <token id=\"t73\"> with </token> <token id=\"t74\"> the </token> <token id=\"t75\"> industry </token> <token id=\"t76\"> allege </token> <token id=\"t77\"> that </token> <token id=\"t78\"> the </token> <token id=\"t79\"> Ministry </token> <token id=\"t80\"> of </token> <token id=\"t81\"> Agriculture </token> <token id=\"t82\"> Water </token> <token id=\"t83\"> and </token> <token id=\"t84\"> Forestry </token> <token id=\"t85\"> 's </token> <token id=\"t86\"> decision </token> <token id=\"t87\"> to </token> <token id=\"t88\"> have </token> <token id=\"t89\"> livestock </token> <token id=\"t90\"> movement </token> <token id=\"t91\"> and </token> <token id=\"t92\"> direct </token> <token id=\"t93\"> slaughter </token> <token id=\"t94\"> confined </token> <token id=\"t95\"> to </token> <candidate id=\"c16\" index=96 type=\"number\" info=\"null\" length=\"1\"></candidate> <token id=\"t96\"> 24 </token> <token id=\"t97\"> hours </token> <token id=\"t98\"> have </token> <token id=\"t99\"> worsened </token> <token id=\"t100\"> the </token> <token id=\"t101\"> situation </token> <token id=\"t102\"> . </token> <token id=\"t103\"> <br /> </token> <token id=\"t104\"> After </token> <token id=\"t105\"> the </token> <candidate id=\"c17\" index=106 type=\"disease\" info=\"null\" length=\"1\"></candidate> <token id=\"t106\"> FMD </token> <token id=\"t107\"> outbreak </token> <token id=\"t108\"> was </token> <token id=\"t109\"> reported </token> <token id=\"t110\"> , </token> <token id=\"t111\"> movement </token> <token id=\"t112\"> of </token> <token id=\"t113\"> animals </token> <token id=\"t114\"> and </token> <token id=\"t115\"> meat </token> <token id=\"t116\"> products </token> <token id=\"t117\"> , </token> <token id=\"t118\"> like </token> <token id=\"t119\"> milk </token> <token id=\"t120\"> and </token> <token id=\"t121\"> meat </token> <token id=\"t122\"> from </token> <token id=\"t123\"> the </token> <token id=\"t124\"> affected </token> <token id=\"t125\"> areas </token> <token id=\"t126\"> was </token> <token id=\"t127\"> halted </token> <token id=\"t128\"> . </token> <token id=\"t129\"> <br /> </token> <token id=\"t130\"> In </token> <token id=\"t131\"> addition </token> <token id=\"t132\"> , </token> <token id=\"t133\"> the </token> <token id=\"t134\"> Ministry </token> <token id=\"t135\"> of </token> <token id=\"t136\"> Agriculture </token> <token id=\"t137\"> has </token> <token id=\"t138\"> since </token> <token id=\"t139\"> then </token> <token id=\"t140\"> also </token> <token id=\"t141\"> put </token> <token id=\"t142\"> in </token> <token id=\"t143\"> place </token> <token id=\"t144\"> preventative </token> <token id=\"t145\"> measures </token> <token id=\"t146\"> permitting </token> <token id=\"t147\"> the </token> <token id=\"t148\"> movement </token> <token id=\"t149\"> of </token> <token id=\"t150\"> livestock </token> <token id=\"t151\"> aimed </token> <token id=\"t152\"> for </token> <token id=\"t153\"> direct </token> <token id=\"t154\"> slaughter </token> <token id=\"t155\"> to </token> <token id=\"t156\"> be </token> <token id=\"t157\"> done </token> <token id=\"t158\"> within </token> <token id=\"t159\"> a </token> <token id=\"t160\"> 24-hour </token> <token id=\"t161\"> period </token> <token id=\"t162\"> under </token> <token id=\"t163\"> strict </token> <token id=\"t164\"> veterinary </token> <token id=\"t165\"> supervision </token> <token id=\"t166\"> . </token> <token id=\"t167\"> Meat </token> <token id=\"t168\"> traders </token> <token id=\"t169\"> say </token> <token id=\"t170\"> the </token> <token id=\"t171\"> 24-hour </token> <token id=\"t172\"> restriction </token> <token id=\"t173\"> is </token> <token id=\"t174\"> a </token> <token id=\"t175\"> burden </token> <token id=\"t176\"> on </token> <token id=\"t177\"> their </token> <token id=\"t178\"> businesses </token> <token id=\"t179\"> and </token> <token id=\"t180\"> restricts </token> <token id=\"t181\"> their </token> <token id=\"t182\"> ability </token> <token id=\"t183\"> to </token> <token id=\"t184\"> secure </token> <token id=\"t185\"> livestock </token> <token id=\"t186\"> for </token> <token id=\"t187\"> slaughter </token> <token id=\"t188\"> in </token> <token id=\"t189\"> order </token> <token id=\"t190\"> to </token> <token id=\"t191\"> keep </token> <token id=\"t192\"> their </token> <token id=\"t193\"> businesses </token> <token id=\"t194\"> up </token> <token id=\"t195\"> and </token> <token id=\"t196\"> running </token> <token id=\"t197\"> . </token> <token id=\"t198\"> `` </token> <token id=\"t199\"> Getting </token> <token id=\"t200\"> livestock </token> <token id=\"t201\"> is </token> <token id=\"t202\"> easy </token> <token id=\"t203\"> , </token> <token id=\"t204\"> as </token> <token id=\"t205\"> we </token> <token id=\"t206\"> get </token> <token id=\"t207\"> these </token> <token id=\"t208\"> from </token> <token id=\"t209\"> our </token> <token id=\"t210\"> usual </token> <token id=\"t211\"> suppliers </token> <token id=\"t212\"> . </token> <token id=\"t213\"> However </token> <token id=\"t214\"> , </token> <token id=\"t215\"> getting </token> <token id=\"t216\"> a </token> <token id=\"t217\"> veterinary </token> <token id=\"t218\"> official </token> <token id=\"t219\"> is </token> <token id=\"t220\"> not </token> <token id=\"t221\"> always </token> <token id=\"t222\"> easy </token> <token id=\"t223\"> , </token> <token id=\"t224\"> leaving </token> <token id=\"t225\"> the </token> <token id=\"t226\"> business </token> <token id=\"t227\"> dysfunctional </token> <token id=\"t228\"> for </token> <token id=\"t229\"> some </token> <token id=\"t230\"> days </token> <token id=\"t231\"> , </token> <token id=\"t232\"> '' </token> <token id=\"t233\"> an </token> <token id=\"t234\"> industry </token> <token id=\"t235\"> source </token> <token id=\"t236\"> explained </token> <token id=\"t237\"> . </token> <token id=\"t238\"> <br /> </token> <token id=\"t239\"> Rauna </token> <token id=\"t240\"> Kalwenya </token> <token id=\"t241\"> , </token> <token id=\"t242\"> an </token> <token id=\"t243\"> annual </token> <token id=\"t244\"> participant </token> <token id=\"t245\"> at </token> <token id=\"t246\"> the </token> <token id=\"t247\"> Eenhana </token> <token id=\"t248\"> Trade </token> <token id=\"t249\"> and </token> <token id=\"t250\"> Business </token> <token id=\"t251\"> Expo </token> <token id=\"t252\"> also </token> <token id=\"t253\"> expressed </token> <token id=\"t254\"> concern </token> <token id=\"t255\"> over </token> <token id=\"t256\"> their </token> <token id=\"t257\"> ability </token> <token id=\"t258\"> to </token> <token id=\"t259\"> secure </token> <token id=\"t260\"> fresh </token> <token id=\"t261\"> meat </token> <token id=\"t262\"> . </token> <token id=\"t263\"> <br /> </token> <token id=\"t264\"> Kalwenya </token> <token id=\"t265\"> , </token> <token id=\"t266\"> who </token> <token id=\"t267\"> sells </token> <token id=\"t268\"> meat </token> <token id=\"t269\"> and </token> <token id=\"t270\"> other </token> <token id=\"t271\"> food </token> <token id=\"t272\"> delicacies </token> <token id=\"t273\"> , </token> <token id=\"t274\"> said </token> <token id=\"t275\"> that </token> <token id=\"t276\"> meat </token> <token id=\"t277\"> has </token> <token id=\"t278\"> not </token> <token id=\"t279\"> been </token> <token id=\"t280\"> easy </token> <token id=\"t281\"> to </token> <token id=\"t282\"> secure </token> <token id=\"t283\"> since </token> <token id=\"t284\"> the </token> <token id=\"t285\"> outbreak </token> <token id=\"t286\"> of </token> <candidate id=\"c18\" index=287 type=\"disease\" info=\"null\" length=\"1\"></candidate> <token id=\"t287\"> FMD </token> <token id=\"t288\"> in </token> <candidate id=\"c19\" index=289 type=\"location\" info=\"{ &quot;coordinates&quot;: &quot;21.38471;102.72594&quot;, &quot;id&quot;: 1904828, &quot;featureClass&quot;: &quot;A&quot;, &quot;featureCode&quot;: &quot;ADM2&quot;, &quot;countryCode&quot;: &quot;LA&quot; }\" length=\"1\"></candidate> <candidate id=\"c20\" index=289 type=\"date\" info=\"2015-05\" length=\"3\"></candidate> <token id=\"t289\"> May </token> <token id=\"t290\"> this </token> <token id=\"t291\"> year </token> <token id=\"t292\"> . </token> <token id=\"t293\"> <br /> </token> <candidate id=\"c21\" index=294 type=\"location\" info=\"{ &quot;coordinates&quot;: &quot;45.64139;-0.89722&quot;, &quot;id&quot;: 6456744, &quot;featureClass&quot;: &quot;A&quot;, &quot;featureCode&quot;: &quot;ADM4&quot;, &quot;countryCode&quot;: &quot;FR&quot; }\" length=\"1\"></candidate> <token id=\"t294\"> She </token> <token id=\"t295\"> said </token> <token id=\"t296\"> her </token> <token id=\"t297\"> profits </token> <token id=\"t298\"> at </token> <token id=\"t299\"> the </token> <token id=\"t300\"> expo </token> <token id=\"t301\"> are </token> <token id=\"t302\"> heavily </token> <token id=\"t303\"> dependent </token> <token id=\"t304\"> on </token> <token id=\"t305\"> meat </token> <token id=\"t306\"> sales </token> <token id=\"t307\"> , </token> <token id=\"t308\"> but </token> <token id=\"t309\"> she </token> <token id=\"t310\"> was </token> <token id=\"t311\"> hopeful </token> <token id=\"t312\"> that </token> <token id=\"t313\"> they </token> <token id=\"t314\"> would </token> <token id=\"t315\"> find </token> <token id=\"t316\"> a </token> <token id=\"t317\"> way </token> <token id=\"t318\"> to </token> <token id=\"t319\"> keep </token> <token id=\"t320\"> the </token> <token id=\"t321\"> business </token> <token id=\"t322\"> afloat </token> <token id=\"t323\"> . </token> <token id=\"t324\"> <br /> </token> <token id=\"t325\"> `` </token> <token id=\"t326\"> Sometimes </token> <candidate id=\"c22\" index=327 type=\"number\" info=\"null\" length=\"1\"></candidate> <token id=\"t327\"> one </token> <token id=\"t328\"> is </token> <token id=\"t329\"> forced </token> <token id=\"t330\"> to </token> <token id=\"t331\"> buy </token> <token id=\"t332\"> meat </token> <token id=\"t333\"> from </token> <token id=\"t334\"> the </token> <token id=\"t335\"> supermarkets </token> <token id=\"t336\"> , </token> <token id=\"t337\"> which </token> <token id=\"t338\"> is </token> <token id=\"t339\"> very </token> <token id=\"t340\"> expensive </token> <token id=\"t341\"> . </token> <token id=\"t342\"> It </token> <token id=\"t343\"> then </token> <token id=\"t344\"> also </token> <token id=\"t345\"> forces </token> <token id=\"t346\"> us </token> <token id=\"t347\"> to </token> <token id=\"t348\"> up </token> <token id=\"t349\"> our </token> <token id=\"t350\"> prices </token> <token id=\"t351\"> , </token> <token id=\"t352\"> but </token> <token id=\"t353\"> we </token> <token id=\"t354\"> do </token> <token id=\"t355\"> n't </token> <token id=\"t356\"> have </token> <token id=\"t357\"> a </token> <token id=\"t358\"> choice </token> <token id=\"t359\"> . </token> <token id=\"t360\"> Perhaps </token> <candidate id=\"c23\" index=361 type=\"date\" info=\"2015\" length=\"2\"></candidate> <token id=\"t361\"> this </token> <token id=\"t362\"> year </token> <token id=\"t363\"> , </token> <token id=\"t364\"> we </token> <token id=\"t365\"> will </token> <token id=\"t366\"> have </token> <token id=\"t367\"> to </token> <token id=\"t368\"> look </token> <token id=\"t369\"> at </token> <token id=\"t370\"> incorporating </token> <token id=\"t371\"> chicken </token> <token id=\"t372\"> and </token> <candidate id=\"c24\" index=373 type=\"host\" info=\"null\" length=\"1\"></candidate> <token id=\"t373\"> fish </token> <token id=\"t374\"> in </token> <token id=\"t375\"> order </token> <token id=\"t376\"> to </token> <token id=\"t377\"> make </token> <token id=\"t378\"> enough </token> <token id=\"t379\"> sales </token> <token id=\"t380\"> , </token> <token id=\"t381\"> '' </token> <token id=\"t382\"> Kalwenya </token> <token id=\"t383\"> said </token> <token id=\"t384\"> . </token> <token id=\"t385\"> <br /> </token> <token id=\"t386\"> Meanwhile </token> <token id=\"t387\"> , </token> <token id=\"t388\"> meat </token> <token id=\"t389\"> traders </token> <token id=\"t390\"> along </token> <token id=\"t391\"> the </token> <token id=\"t392\"> roads </token> <token id=\"t393\"> , </token> <token id=\"t394\"> such </token> <token id=\"t395\"> as </token> <token id=\"t396\"> the </token> <token id=\"t397\"> route </token> <token id=\"t398\"> between </token> <token id=\"t399\"> Ongwediva </token> <token id=\"t400\"> and </token> <token id=\"t401\"> Oshakati </token> <token id=\"t402\"> have </token> <token id=\"t403\"> also </token> <token id=\"t404\"> tended </token> <token id=\"t405\"> to </token> <token id=\"t406\"> become </token> <token id=\"t407\"> casual </token> <token id=\"t408\"> sellers </token> <token id=\"t409\"> . </token> <token id=\"t410\"> <br /> </token> <candidate id=\"c25\" index=411 type=\"disease\" info=\"null\" length=\"1\"></candidate> <token id=\"t411\"> FMD </token> <token id=\"t412\"> was </token> <token id=\"t413\"> first </token> <token id=\"t414\"> detected </token> <token id=\"t415\"> in </token> <token id=\"t416\"> the </token> <token id=\"t417\"> Ondama </token> <token id=\"t418\"> Yamunghete </token> <token id=\"t419\"> crush </token> <token id=\"t420\"> pen </token> <token id=\"t421\"> in </token> <token id=\"t422\"> Okongo </token> <token id=\"t423\"> of </token> <token id=\"t424\"> the </token> <candidate id=\"c26\" index=425 type=\"location\" info=\"{ &quot;coordinates&quot;: &quot;-17.58333;16.75&quot;, &quot;id&quot;: 3371203, &quot;featureClass&quot;: &quot;A&quot;, &quot;featureCode&quot;: &quot;ADM1&quot;, &quot;countryCode&quot;: &quot;NA&quot; }\" length=\"2\"></candidate> <token id=\"t425\"> Ohangwena </token> <token id=\"t426\"> Region </token> <token id=\"t427\"> . </token> <token id=\"t428\"> Since </token> <token id=\"t429\"> then </token> <token id=\"t430\"> the </token> <token id=\"t431\"> disease </token> <token id=\"t432\"> spread </token> <token id=\"t433\"> to </token> <token id=\"t434\"> other </token> <token id=\"t435\"> parts </token> <token id=\"t436\"> of </token> <candidate id=\"c27\" index=437 type=\"location\" info=\"{ &quot;coordinates&quot;: &quot;-18.5;17.08333&quot;, &quot;id&quot;: 3371208, &quot;featureClass&quot;: &quot;A&quot;, &quot;featureCode&quot;: &quot;ADM1&quot;, &quot;countryCode&quot;: &quot;NA&quot; }\" length=\"1\"></candidate> <token id=\"t437\"> Oshikoto </token> <token id=\"t438\"> , </token> <candidate id=\"c28\" index=439 type=\"location\" info=\"{ &quot;coordinates&quot;: &quot;-18.5;15.75&quot;, &quot;id&quot;: 3371207, &quot;featureClass&quot;: &quot;A&quot;, &quot;featureCode&quot;: &quot;ADM1&quot;, &quot;countryCode&quot;: &quot;NA&quot; }\" length=\"1\"></candidate> <token id=\"t439\"> Oshana </token> <token id=\"t440\"> , </token> <token id=\"t441\"> with </token> <token id=\"t442\"> some </token> <token id=\"t443\"> suspected </token> <token id=\"t444\"> cases </token> <token id=\"t445\"> in </token> <token id=\"t446\"> the </token> <candidate id=\"c29\" index=447 type=\"location\" info=\"{ &quot;coordinates&quot;: &quot;-18.33333;14.83333&quot;, &quot;id&quot;: 3371206, &quot;featureClass&quot;: &quot;A&quot;, &quot;featureCode&quot;: &quot;ADM1&quot;, &quot;countryCode&quot;: &quot;NA&quot; }\" length=\"1\"></candidate> <token id=\"t447\"> Omusati </token> <token id=\"t448\"> and </token> <candidate id=\"c30\" index=449 type=\"location\" info=\"{ &quot;coordinates&quot;: &quot;-18.25;18.91667&quot;, &quot;id&quot;: 8693189, &quot;featureClass&quot;: &quot;A&quot;, &quot;featureCode&quot;: &quot;ADM1&quot;, &quot;countryCode&quot;: &quot;NA&quot; }\" length=\"2\"></candidate> <token id=\"t449\"> Kavango </token> <candidate id=\"c31\" index=450 type=\"location\" info=\"{ &quot;coordinates&quot;: &quot;64.75;-21.83333&quot;, &quot;id&quot;: 3426184, &quot;featureClass&quot;: &quot;A&quot;, &quot;featureCode&quot;: &quot;ADM1&quot;, &quot;countryCode&quot;: &quot;IS&quot; }\" length=\"1\"></candidate> <candidate id=\"c32\" index=450 type=\"location\" info=\"{ &quot;coordinates&quot;: &quot;-6.16667;39.25&quot;, &quot;id&quot;: 155356, &quot;featureClass&quot;: &quot;A&quot;, &quot;featureCode&quot;: &quot;ADM2&quot;, &quot;countryCode&quot;: &quot;TZ&quot; }\" length=\"1\"></candidate> <candidate id=\"c33\" index=450 type=\"location\" info=\"{ &quot;coordinates&quot;: &quot;5.5;10.66667&quot;, &quot;id&quot;: 2222934, &quot;featureClass&quot;: &quot;A&quot;, &quot;featureCode&quot;: &quot;ADM1&quot;, &quot;countryCode&quot;: &quot;CM&quot; }\" length=\"1\"></candidate> <token id=\"t450\"> West </token> <token id=\"t451\"> regions </token> <token id=\"t452\"> . </token> <token id=\"t453\"> <br /> </token> <token id=\"t454\"> <br /> </token>","publication_date":"2015-07-22","id":272,"title":"FMD worries meat sellers in the North","url":"https://www.newera.com.na/2015/07/22/fmd-worries-meat-sellers-north/","content":"&#13;\n\tOndangwa\nFollowing the outbreak of Foot and Mouth Disease (FMD) in the Northern Communal Areas (NCA), meat traders relying on kapana and fresh meat in the contaminated areas have seen a dip in sales.\nThe situation is also likely to affect the cash-in of meat traders at various exhibition trade fairs expected in the northern regions between July and August.\nPeople familiar with the industry allege that the Ministry of Agriculture Water and Forestry’s decision to have livestock movement and direct slaughter confined to 24 hours have worsened the situation.\nAfter the FMD outbreak was reported, movement of animals and meat products, like milk and meat from the affected areas was halted.\nIn addition, the Ministry of Agriculture has since then also put in place preventative measures permitting the movement of livestock aimed for direct slaughter to be done within a 24-hour period under strict veterinary supervision. Meat traders say the 24-hour restriction is a burden on their businesses and restricts their ability to secure livestock for slaughter in order to keep their businesses up and running. “Getting livestock is easy, as we get these from our usual suppliers. However, getting a veterinary official is not always easy, leaving the business dysfunctional for some days,” an industry source explained.\nRauna Kalwenya, an annual participant at the Eenhana Trade and Business Expo also expressed concern over their ability to secure fresh meat.\nKalwenya, who sells meat and other food delicacies, said that meat has not been easy to secure since the outbreak of FMD in May this year.\nShe said her profits at the expo are heavily dependent on meat sales, but she was hopeful that they would find a way to keep the business afloat.\n“Sometimes one is forced to buy meat from the supermarkets, which is very expensive. It then also forces us to up our prices, but we don’t have a choice. Perhaps this year, we will have to look at incorporating chicken and fish in order to make enough sales,” Kalwenya said.\nMeanwhile, meat traders along the roads, such as the route between Ongwediva and Oshakati have also tended to become casual sellers.\nFMD was first detected in the Ondama Yamunghete crush pen in Okongo of the Ohangwena Region. Since then the disease spread to other parts of Oshikoto, Oshana, with some suspected cases in the Omusati and Kavango West regions.\n&#13;\n\t","candidateLabels":[]}
