# Supplementary material for: Web monitoring of emerging animal infectious diseases integrated in the French Animal Health Epidemic Intelligence System
Source: PLoS One. 2018 Aug 3;13(8):e0199960. doi: 10.1371/journal.pone.0199960 (PMC6075742; doi:10.1371/journal.pone.0199960)
Supplement: S1 Dataset — Dataset of news reports in English language used to evaluate and train the information extraction module of PADI-web (http://epia.clermont.inra.fr/vsi). This dataset is composed of 532 news reports (in JSON), with information about the report itself (publication date, title, content, url), as well as processing information related to the information extraction process (candidates for extraction information, correct or incorrect labels for each candidate). The named entity candidates (locations, diseases, hosts, dates, number of cases) are manually labelled in each article. Data are shared under a CC BY license and are freely available for download at: https://dataverse.cirad.fr/dataset.xhtml?persistentId=doi:10.18167/DVN1/KMTIFG. (GZ) [file pone.0199960.s001.gz › articles/320.json]

{"reports":[18684,18730,18733,18771,18828,18886,19006,19053,19085,19089,19138,19201,19249,19334,19374,19412],"tagged_content":"<token id=\"t0\"> <br /> </token> <candidate id=\"c1\" index=1 type=\"location\" info=\"{ &quot;coordinates&quot;: &quot;46.0;2.0&quot;, &quot;id&quot;: 3017382, &quot;featureClass&quot;: &quot;A&quot;, &quot;featureCode&quot;: &quot;PCLI&quot;, &quot;countryCode&quot;: &quot;FR&quot; }\" length=\"1\"></candidate> <token id=\"t1\"> France </token> <token id=\"t2\"> sees </token> <token id=\"t3\"> first </token> <token id=\"t4\"> case </token> <token id=\"t5\"> of </token> <candidate id=\"c2\" index=6 type=\"disease\" info=\"null\" length=\"1\"></candidate> <token id=\"t6\"> bluetongue </token> <token id=\"t7\"> in </token> <token id=\"t8\"> EU </token> <token id=\"t9\"> since </token> <candidate id=\"c3\" index=10 type=\"number\" info=\"null\" length=\"1\"></candidate> <candidate id=\"c4\" index=10 type=\"date\" info=\"2011\" length=\"1\"></candidate> <token id=\"t10\"> 2011 </token> <token id=\"t11\"> <br /> </token> <token id=\"t12\"> <br /> </token> <candidate id=\"c5\" index=13 type=\"date\" info=\"2015-09-14\" length=\"1\"></candidate> <token id=\"t13\"> Monday </token> <candidate id=\"c6\" index=14 type=\"number\" info=\"null\" length=\"1\"></candidate> <candidate id=\"c7\" index=14 type=\"date\" info=\"2015-09-14\" length=\"2\"></candidate> <token id=\"t14\"> 14 </token> <token id=\"t15\"> September </token> <token id=\"t16\"> 201515:29 </token> <token id=\"t17\"> <br /> </token> <token id=\"t18\"> <br /> </token> <token id=\"t19\"> © </token> <token id=\"t20\"> Nick </token> <token id=\"t21\"> Spurling/FLPA </token> <token id=\"t22\"> / </token> <token id=\"t23\"> imageBROKER/REXUK </token> <token id=\"t24\"> livestock </token> <token id=\"t25\"> farmers </token> <token id=\"t26\"> have </token> <token id=\"t27\"> been </token> <token id=\"t28\"> told </token> <token id=\"t29\"> to </token> <token id=\"t30\"> be </token> <token id=\"t31\"> on </token> <token id=\"t32\"> the </token> <token id=\"t33\"> alert </token> <token id=\"t34\"> after </token> <token id=\"t35\"> the </token> <token id=\"t36\"> first </token> <token id=\"t37\"> case </token> <token id=\"t38\"> of </token> <candidate id=\"c8\" index=39 type=\"disease\" info=\"null\" length=\"1\"></candidate> <token id=\"t39\"> bluetongue </token> <token id=\"t40\"> disease </token> <token id=\"t41\"> seen </token> <token id=\"t42\"> in </token> <token id=\"t43\"> the </token> <token id=\"t44\"> EU </token> <token id=\"t45\"> since </token> <candidate id=\"c10\" index=46 type=\"date\" info=\"2011\" length=\"1\"></candidate> <candidate id=\"c9\" index=46 type=\"number\" info=\"null\" length=\"1\"></candidate> <token id=\"t46\"> 2011 </token> <token id=\"t47\"> was </token> <token id=\"t48\"> confirmed </token> <token id=\"t49\"> on </token> <token id=\"t50\"> a </token> <token id=\"t51\"> farm </token> <token id=\"t52\"> in </token> <token id=\"t53\"> central </token> <candidate id=\"c11\" index=54 type=\"location\" info=\"{ &quot;coordinates&quot;: &quot;46.0;2.0&quot;, &quot;id&quot;: 3017382, &quot;featureClass&quot;: &quot;A&quot;, &quot;featureCode&quot;: &quot;PCLI&quot;, &quot;countryCode&quot;: &quot;FR&quot; }\" length=\"1\"></candidate> <token id=\"t54\"> France </token> <token id=\"t55\"> . </token> <token id=\"t56\"> <br /> </token> <token id=\"t57\"> Suspicions </token> <token id=\"t58\"> were </token> <token id=\"t59\"> raised </token> <token id=\"t60\"> after </token> <token id=\"t61\"> a </token> <candidate id=\"c12\" index=62 type=\"host\" info=\"null\" length=\"1\"></candidate> <token id=\"t62\"> sheep </token> <token id=\"t63\"> on </token> <token id=\"t64\"> the </token> <token id=\"t65\"> holding </token> <token id=\"t66\"> in </token> <token id=\"t67\"> the </token> <candidate id=\"c13\" index=68 type=\"location\" info=\"{ &quot;coordinates&quot;: &quot;43.17722;0.1225&quot;, &quot;id&quot;: 6452460, &quot;featureClass&quot;: &quot;A&quot;, &quot;featureCode&quot;: &quot;ADM4&quot;, &quot;countryCode&quot;: &quot;FR&quot; }\" length=\"1\"></candidate> <candidate id=\"c14\" index=68 type=\"location\" info=\"{ &quot;coordinates&quot;: &quot;46.5;3.0&quot;, &quot;id&quot;: 3038111, &quot;featureClass&quot;: &quot;A&quot;, &quot;featureCode&quot;: &quot;ADM2&quot;, &quot;countryCode&quot;: &quot;FR&quot; }\" length=\"1\"></candidate> <token id=\"t68\"> Allier </token> <token id=\"t69\"> region </token> <token id=\"t70\"> showed </token> <token id=\"t71\"> symptoms </token> <token id=\"t72\"> of </token> <token id=\"t73\"> the </token> <token id=\"t74\"> disease </token> <token id=\"t75\"> on </token> <candidate id=\"c15\" index=76 type=\"number\" info=\"null\" length=\"1\"></candidate> <candidate id=\"c16\" index=76 type=\"date\" info=\"2015-08-21\" length=\"2\"></candidate> <token id=\"t76\"> 21 </token> <token id=\"t77\"> August </token> <token id=\"t78\"> . </token> <token id=\"t79\"> <br /> </token> <token id=\"t80\"> Subsequent </token> <token id=\"t81\"> tests </token> <token id=\"t82\"> have </token> <token id=\"t83\"> found </token> <candidate id=\"c17\" index=84 type=\"number\" info=\"null\" length=\"1\"></candidate> <token id=\"t84\"> five </token> <token id=\"t85\"> out </token> <token id=\"t86\"> of </token> <candidate id=\"c18\" index=87 type=\"number\" info=\"null\" length=\"1\"></candidate> <token id=\"t87\"> 175 </token> <candidate id=\"c19\" index=88 type=\"host\" info=\"null\" length=\"1\"></candidate> <token id=\"t88\"> sheep </token> <token id=\"t89\"> and </token> <candidate id=\"c20\" index=90 type=\"number\" info=\"null\" length=\"1\"></candidate> <token id=\"t90\"> 27 </token> <token id=\"t91\"> out </token> <token id=\"t92\"> of </token> <candidate id=\"c21\" index=93 type=\"number\" info=\"null\" length=\"1\"></candidate> <token id=\"t93\"> 147 </token> <candidate id=\"c22\" index=94 type=\"host\" info=\"null\" length=\"1\"></candidate> <token id=\"t94\"> cattle </token> <token id=\"t95\"> were </token> <token id=\"t96\"> positive </token> <token id=\"t97\"> for </token> <token id=\"t98\"> the </token> <token id=\"t99\"> disease </token> <token id=\"t100\"> . </token> <token id=\"t101\"> <br /> </token> <candidate id=\"c23\" index=102 type=\"location\" info=\"{ &quot;coordinates&quot;: &quot;47.04483;10.44739&quot;, &quot;id&quot;: 7873671, &quot;featureClass&quot;: &quot;A&quot;, &quot;featureCode&quot;: &quot;ADM3&quot;, &quot;countryCode&quot;: &quot;AT&quot; }\" length=\"1\"></candidate> <token id=\"t102\"> See </token> <token id=\"t103\"> also </token> <token id=\"t104\"> : </token> <candidate id=\"c24\" index=105 type=\"disease\" info=\"null\" length=\"1\"></candidate> <token id=\"t105\"> Bluetongue </token> <token id=\"t106\"> symptoms </token> <token id=\"t107\"> <br /> </token> <token id=\"t108\"> According </token> <token id=\"t109\"> to </token> <token id=\"t110\"> the </token> <token id=\"t111\"> French </token> <token id=\"t112\"> Ministry </token> <token id=\"t113\"> of </token> <token id=\"t114\"> Agriculture </token> <token id=\"t115\"> , </token> <token id=\"t116\"> a </token> <token id=\"t117\"> 150km </token> <token id=\"t118\"> zone </token> <token id=\"t119\"> has </token> <token id=\"t120\"> since </token> <token id=\"t121\"> been </token> <token id=\"t122\"> put </token> <token id=\"t123\"> in </token> <token id=\"t124\"> place </token> <token id=\"t125\"> , </token> <token id=\"t126\"> introducing </token> <token id=\"t127\"> movement </token> <token id=\"t128\"> restrictions </token> <token id=\"t129\"> , </token> <token id=\"t130\"> along </token> <token id=\"t131\"> with </token> <token id=\"t132\"> active </token> <token id=\"t133\"> surveillance </token> <token id=\"t134\"> and </token> <token id=\"t135\"> a </token> <candidate id=\"c25\" index=136 type=\"location\" info=\"{ &quot;coordinates&quot;: &quot;38.49457;43.38323&quot;, &quot;id&quot;: 298117, &quot;featureClass&quot;: &quot;P&quot;, &quot;featureCode&quot;: &quot;PPLA&quot;, &quot;countryCode&quot;: &quot;TR&quot; }\" length=\"1\"></candidate> <token id=\"t136\"> ban </token> <token id=\"t137\"> on </token> <token id=\"t138\"> gatherings </token> <token id=\"t139\"> . </token> <token id=\"t140\"> <br /> </token> <token id=\"t141\"> In </token> <token id=\"t142\"> addition </token> <token id=\"t143\"> , </token> <token id=\"t144\"> the </token> <token id=\"t145\"> French </token> <token id=\"t146\"> government </token> <token id=\"t147\"> and </token> <token id=\"t148\"> livestock </token> <token id=\"t149\"> sectors </token> <token id=\"t150\"> have </token> <token id=\"t151\"> in </token> <token id=\"t152\"> place </token> <token id=\"t153\"> a </token> <token id=\"t154\"> vaccination </token> <token id=\"t155\"> strategy </token> <token id=\"t156\"> and </token> <candidate id=\"c26\" index=157 type=\"number\" info=\"null\" length=\"1\"></candidate> <token id=\"t157\"> 1.3 </token> <token id=\"t158\"> m </token> <token id=\"t159\"> doses </token> <token id=\"t160\"> of </token> <token id=\"t161\"> vaccine </token> <token id=\"t162\"> will </token> <token id=\"t163\"> be </token> <token id=\"t164\"> made </token> <token id=\"t165\"> available </token> <candidate id=\"c27\" index=166 type=\"date\" info=\"FUTURE_REF\" length=\"4\"></candidate> <token id=\"t166\"> as </token> <token id=\"t167\"> soon </token> <token id=\"t168\"> as </token> <token id=\"t169\"> possible </token> <token id=\"t170\"> . </token> <token id=\"t171\"> <br /> </token> <token id=\"t172\"> Preliminary </token> <token id=\"t173\"> investigations </token> <token id=\"t174\"> suggest </token> <token id=\"t175\"> an </token> <token id=\"t176\"> additional </token> <candidate id=\"c28\" index=177 type=\"number\" info=\"null\" length=\"1\"></candidate> <token id=\"t177\"> seven </token> <token id=\"t178\"> holdings </token> <token id=\"t179\"> in </token> <token id=\"t180\"> the </token> <token id=\"t181\"> 2km </token> <token id=\"t182\"> zone </token> <token id=\"t183\"> around </token> <token id=\"t184\"> the </token> <token id=\"t185\"> index </token> <token id=\"t186\"> case </token> <token id=\"t187\"> also </token> <token id=\"t188\"> have </token> <token id=\"t189\"> animals </token> <token id=\"t190\"> which </token> <token id=\"t191\"> have </token> <token id=\"t192\"> tested </token> <token id=\"t193\"> positive </token> <token id=\"t194\"> . </token> <token id=\"t195\"> <br /> </token> <token id=\"t196\"> According </token> <token id=\"t197\"> to </token> <token id=\"t198\"> a </token> <token id=\"t199\"> Defra </token> <token id=\"t200\"> briefing </token> <token id=\"t201\"> document </token> <token id=\"t202\"> , </token> <token id=\"t203\"> investigations </token> <token id=\"t204\"> are </token> <token id=\"t205\"> under </token> <token id=\"t206\"> way </token> <token id=\"t207\"> in </token> <token id=\"t208\"> the </token> <token id=\"t209\"> region </token> <token id=\"t210\"> and </token> <token id=\"t211\"> neighbouring </token> <token id=\"t212\"> areas </token> <token id=\"t213\"> to </token> <token id=\"t214\"> determine </token> <token id=\"t215\"> the </token> <token id=\"t216\"> source </token> <token id=\"t217\"> of </token> <token id=\"t218\"> infection </token> <token id=\"t219\"> . </token> <token id=\"t220\"> <br /> </token> <token id=\"t221\"> The </token> <token id=\"t222\"> EU </token> <token id=\"t223\"> 's </token> <token id=\"t224\"> trade </token> <token id=\"t225\"> notification </token> <token id=\"t226\"> system </token> <token id=\"t227\"> ( </token> <token id=\"t228\"> Traces </token> <token id=\"t229\"> ) </token> <token id=\"t230\"> , </token> <token id=\"t231\"> shows </token> <token id=\"t232\"> there </token> <token id=\"t233\"> have </token> <token id=\"t234\"> been </token> <token id=\"t235\"> no </token> <token id=\"t236\"> direct </token> <candidate id=\"c29\" index=237 type=\"host\" info=\"null\" length=\"1\"></candidate> <token id=\"t237\"> cattle </token> <token id=\"t238\"> or </token> <token id=\"t239\"> sheep/goat </token> <token id=\"t240\"> imports </token> <token id=\"t241\"> into </token> <token id=\"t242\"> the </token> <token id=\"t243\"> UK </token> <token id=\"t244\"> from </token> <token id=\"t245\"> this </token> <token id=\"t246\"> region </token> <token id=\"t247\"> or </token> <token id=\"t248\"> the </token> <token id=\"t249\"> neighbouring </token> <candidate id=\"c30\" index=250 type=\"location\" info=\"{ &quot;coordinates&quot;: &quot;45.66667;3.0&quot;, &quot;id&quot;: 2984986, &quot;featureClass&quot;: &quot;A&quot;, &quot;featureCode&quot;: &quot;ADM2&quot;, &quot;countryCode&quot;: &quot;FR&quot; }\" length=\"3\"></candidate> <token id=\"t250\"> Puy </token> <token id=\"t251\"> de </token> <token id=\"t252\"> Dome </token> <token id=\"t253\"> region </token> <token id=\"t254\"> since </token> <candidate id=\"c31\" index=255 type=\"number\" info=\"null\" length=\"1\"></candidate> <candidate id=\"c32\" index=255 type=\"date\" info=\"2015-08-01\" length=\"2\"></candidate> <token id=\"t255\"> 1 </token> <token id=\"t256\"> August </token> <token id=\"t257\"> . </token> <token id=\"t258\"> <br /> </token> <token id=\"t259\"> `` </token> <token id=\"t260\"> However </token> <token id=\"t261\"> , </token> <token id=\"t262\"> as </token> <token id=\"t263\"> many </token> <token id=\"t264\"> consignments </token> <token id=\"t265\"> come </token> <token id=\"t266\"> through </token> <token id=\"t267\"> assembly </token> <token id=\"t268\"> centres </token> <token id=\"t269\"> , </token> <token id=\"t270\"> it </token> <token id=\"t271\"> is </token> <token id=\"t272\"> not </token> <token id=\"t273\"> always </token> <token id=\"t274\"> obvious </token> <token id=\"t275\"> what </token> <token id=\"t276\"> the </token> <token id=\"t277\"> place </token> <token id=\"t278\"> of </token> <token id=\"t279\"> origin </token> <token id=\"t280\"> would </token> <token id=\"t281\"> be </token> <token id=\"t282\"> and </token> <token id=\"t283\"> therefore </token> <token id=\"t284\"> livestock </token> <token id=\"t285\"> keepers </token> <token id=\"t286\"> in </token> <token id=\"t287\"> the </token> <token id=\"t288\"> UK </token> <token id=\"t289\"> should </token> <token id=\"t290\"> be </token> <token id=\"t291\"> vigilant </token> <token id=\"t292\"> to </token> <token id=\"t293\"> possible </token> <token id=\"t294\"> clinical </token> <token id=\"t295\"> signs </token> <token id=\"t296\"> , </token> <token id=\"t297\"> '' </token> <token id=\"t298\"> said </token> <token id=\"t299\"> Defra </token> <token id=\"t300\"> . </token> <token id=\"t301\"> <br /> </token> <token id=\"t302\"> `` </token> <token id=\"t303\"> Until </token> <token id=\"t304\"> the </token> <token id=\"t305\"> origin </token> <token id=\"t306\"> of </token> <token id=\"t307\"> disease </token> <token id=\"t308\"> is </token> <token id=\"t309\"> understood </token> <token id=\"t310\"> and </token> <token id=\"t311\"> the </token> <token id=\"t312\"> extent </token> <token id=\"t313\"> of </token> <token id=\"t314\"> spread </token> <token id=\"t315\"> , </token> <token id=\"t316\"> it </token> <token id=\"t317\"> is </token> <token id=\"t318\"> difficult </token> <token id=\"t319\"> to </token> <token id=\"t320\"> assess </token> <token id=\"t321\"> whether </token> <token id=\"t322\"> this </token> <token id=\"t323\"> outbreak </token> <token id=\"t324\"> signifies </token> <token id=\"t325\"> an </token> <token id=\"t326\"> increase </token> <token id=\"t327\"> in </token> <token id=\"t328\"> our </token> <token id=\"t329\"> risk </token> <token id=\"t330\"> level </token> <token id=\"t331\"> from </token> <token id=\"t332\"> low </token> <token id=\"t333\"> to </token> <token id=\"t334\"> medium </token> <token id=\"t335\"> . </token> <token id=\"t336\"> Meteorological </token> <token id=\"t337\"> modelling </token> <token id=\"t338\"> of </token> <candidate id=\"c33\" index=339 type=\"date\" info=\"PAST_REF\" length=\"1\"></candidate> <token id=\"t339\"> recent </token> <token id=\"t340\"> weather </token> <token id=\"t341\"> conditions </token> <token id=\"t342\"> to </token> <token id=\"t343\"> assess </token> <token id=\"t344\"> whether </token> <token id=\"t345\"> the </token> <token id=\"t346\"> UK </token> <token id=\"t347\"> has </token> <token id=\"t348\"> been </token> <token id=\"t349\"> at </token> <token id=\"t350\"> risk </token> <token id=\"t351\"> of </token> <token id=\"t352\"> incursion </token> <token id=\"t353\"> in </token> <token id=\"t354\"> the </token> <token id=\"t355\"> past </token> <candidate id=\"c34\" index=356 type=\"number\" info=\"null\" length=\"1\"></candidate> <token id=\"t356\"> two </token> <token id=\"t357\"> months </token> <token id=\"t358\"> will </token> <token id=\"t359\"> be </token> <token id=\"t360\"> carried </token> <token id=\"t361\"> out </token> <token id=\"t362\"> . </token> <token id=\"t363\"> '' </token> <token id=\"t364\"> <br /> </token>","publication_date":"2015-09-14","id":320,"title":"France sees first case of bluetongue in EU since 2011","url":"http://www.fwi.co.uk/news/france-sees-first-case-of-bluetongue-in-eu-since-2011.htm","content":"\n France sees first case of bluetongue in EU since 2011\n \n Monday 14 September 2015 15:29 \n \n ©Nick Spurling/FLPA / imageBROKER/REXUK livestock farmers have been told to be on the alert after the first case of bluetongue disease seen in the EU since 2011 was confirmed on a farm in central France.\nSuspicions were raised after a sheep on the holding in the Allier region showed symptoms of the disease on 21 August.\nSubsequent tests have found five out of 175 sheep and 27 out of 147 cattle were positive for the disease.\nSee also: Bluetongue symptoms\nAccording to the French Ministry of Agriculture, a 150km zone has since been put in place, introducing movement restrictions, along with active surveillance and a ban on gatherings.\nIn addition, the French government and livestock sectors have in place a vaccination strategy and 1.3m doses of vaccine will be made available as soon as possible.\nPreliminary investigations suggest an additional seven holdings in the 2km zone around the index case also have animals which have tested positive.\nAccording to a Defra briefing document, investigations are under way in the region and neighbouring areas to determine the source of infection.\nThe EU’s trade notification system (Traces), shows there have been no direct cattle or sheep/goat imports into the UK from this region or the neighbouring Puy de Dome region since 1 August.\n“However, as many consignments come through assembly centres, it is not always obvious what the place of origin would be and therefore livestock keepers in the UK should be vigilant to possible clinical signs,” said Defra.\n“Until the origin of disease is understood and the extent of spread, it is difficult to assess whether this outbreak signifies an increase in our risk level from low to medium. Meteorological modelling of recent weather conditions to assess whether the UK has been at risk of incursion in the past two months will be carried out.”\n ","candidateLabels":[{"id":"c1","label":"correct"},{"id":"c2","label":"correct"},{"id":"c3","label":"incorrect"},{"id":"c4","label":"partial"},{"id":"c5","label":"partial"},{"id":"c6","label":"incorrect"},{"id":"c7","label":"partial"},{"id":"c8","label":"correct"},{"id":"c9","label":"incorrect"},{"id":"c10","label":"partial"},{"id":"c11","label":"correct"},{"id":"c12","label":"correct"},{"id":"c13","label":"incorrect"},{"id":"c14","label":"correct"},{"id":"c15","label":"incorrect"},{"id":"c16","label":"correct"},{"id":"c17","label":"correct"},{"id":"c18","label":"partial"},{"id":"c19","label":"correct"},{"id":"c20","label":"correct"},{"id":"c21","label":"partial"},{"id":"c22","label":"correct"},{"id":"c23","label":"incorrect"},{"id":"c24","label":"correct"},{"id":"c25","label":"incorrect"},{"id":"c26","label":"incorrect"},{"id":"c27","label":"incorrect"},{"id":"c28","label":"incorrect"},{"id":"c29","label":"correct"},{"id":"c30","label":"partial"},{"id":"c31","label":"incorrect"},{"id":"c32","label":"partial"},{"id":"c33","label":"incorrect"},{"id":"c34","label":"incorrect"}]}
