# Supplementary material for: Web monitoring of emerging animal infectious diseases integrated in the French Animal Health Epidemic Intelligence System
Source: PLoS One. 2018 Aug 3;13(8):e0199960. doi: 10.1371/journal.pone.0199960 (PMC6075742; doi:10.1371/journal.pone.0199960)
Supplement: S1 Dataset — Dataset of news reports in English language used to evaluate and train the information extraction module of PADI-web (http://epia.clermont.inra.fr/vsi). This dataset is composed of 532 news reports (in JSON), with information about the report itself (publication date, title, content, url), as well as processing information related to the information extraction process (candidates for extraction information, correct or incorrect labels for each candidate). The named entity candidates (locations, diseases, hosts, dates, number of cases) are manually labelled in each article. Data are shared under a CC BY license and are freely available for download at: https://dataverse.cirad.fr/dataset.xhtml?persistentId=doi:10.18167/DVN1/KMTIFG. (GZ) [file pone.0199960.s001.gz › articles/384.json]

{"reports":[18982],"tagged_content":"<token id=\"t0\"> <br /> </token> <token id=\"t1\"> <br /> </token> <token id=\"t2\"> International </token> <candidate id=\"c1\" index=3 type=\"host\" info=\"null\" length=\"1\"></candidate> <token id=\"t3\"> horse </token> <token id=\"t4\"> transport </token> <token id=\"t5\"> has </token> <token id=\"t6\"> been </token> <token id=\"t7\"> blamed </token> <token id=\"t8\"> for </token> <token id=\"t9\"> the </token> <token id=\"t10\"> first </token> <token id=\"t11\"> outbreak </token> <token id=\"t12\"> of </token> <candidate id=\"c2\" index=13 type=\"disease\" info=\"null\" length=\"2\"></candidate> <token id=\"t13\"> equine </token> <token id=\"t14\"> influenza </token> <token id=\"t15\"> in </token> <candidate id=\"c3\" index=16 type=\"location\" info=\"{ &quot;coordinates&quot;: &quot;2.5;112.5&quot;, &quot;id&quot;: 1733045, &quot;featureClass&quot;: &quot;A&quot;, &quot;featureCode&quot;: &quot;PCLI&quot;, &quot;countryCode&quot;: &quot;MY&quot; }\" length=\"1\"></candidate> <token id=\"t16\"> Malaysia </token> <token id=\"t17\"> in </token> <token id=\"t18\"> nearly </token> <candidate id=\"c4\" index=19 type=\"number\" info=\"null\" length=\"1\"></candidate> <token id=\"t19\"> 40 </token> <token id=\"t20\"> years </token> <token id=\"t21\"> . </token> <token id=\"t22\"> The </token> <token id=\"t23\"> occurrence </token> <token id=\"t24\"> has </token> <token id=\"t25\"> resulted </token> <token id=\"t26\"> in </token> <token id=\"t27\"> a </token> <token id=\"t28\"> disruption </token> <token id=\"t29\"> of </token> <token id=\"t30\"> events </token> <token id=\"t31\"> in </token> <token id=\"t32\"> the </token> <token id=\"t33\"> racing </token> <token id=\"t34\"> industry </token> <token id=\"t35\"> and </token> <token id=\"t36\"> a </token> <token id=\"t37\"> complete </token> <candidate id=\"c5\" index=38 type=\"location\" info=\"{ &quot;coordinates&quot;: &quot;38.49457;43.38323&quot;, &quot;id&quot;: 298117, &quot;featureClass&quot;: &quot;P&quot;, &quot;featureCode&quot;: &quot;PPLA&quot;, &quot;countryCode&quot;: &quot;TR&quot; }\" length=\"1\"></candidate> <token id=\"t38\"> ban </token> <token id=\"t39\"> on </token> <candidate id=\"c6\" index=40 type=\"host\" info=\"null\" length=\"1\"></candidate> <token id=\"t40\"> horse </token> <token id=\"t41\"> movement </token> <token id=\"t42\"> in </token> <token id=\"t43\"> and </token> <token id=\"t44\"> out </token> <token id=\"t45\"> of </token> <token id=\"t46\"> the </token> <token id=\"t47\"> country </token> <token id=\"t48\"> , </token> <token id=\"t49\"> according </token> <token id=\"t50\"> to </token> <token id=\"t51\"> official </token> <token id=\"t52\"> reports </token> <token id=\"t53\"> . </token> <token id=\"t54\"> <br /> </token> <token id=\"t55\"> <br /> </token> <candidate id=\"c7\" index=56 type=\"host\" info=\"null\" length=\"1\"></candidate> <token id=\"t56\"> Horse </token> <token id=\"t57\"> races </token> <token id=\"t58\"> across </token> <token id=\"t59\"> the </token> <token id=\"t60\"> country </token> <token id=\"t61\"> have </token> <token id=\"t62\"> been </token> <token id=\"t63\"> cancelled </token> <token id=\"t64\"> since </token> <token id=\"t65\"> the </token> <token id=\"t66\"> outbreak </token> <token id=\"t67\"> was </token> <token id=\"t68\"> detected </token> <token id=\"t69\"> in </token> <candidate id=\"c8\" index=70 type=\"date\" info=\"2015-08\" length=\"2\"></candidate> <token id=\"t70\"> late </token> <token id=\"t71\"> August </token> <token id=\"t72\"> . </token> <token id=\"t73\"> However </token> <token id=\"t74\"> , </token> <token id=\"t75\"> morning </token> <token id=\"t76\"> gallops </token> <token id=\"t77\"> were </token> <token id=\"t78\"> allowed </token> <token id=\"t79\"> to </token> <token id=\"t80\"> resume </token> <token id=\"t81\"> at </token> <token id=\"t82\"> affected </token> <token id=\"t83\"> courses </token> <candidate id=\"c9\" index=84 type=\"date\" info=\"2015-W37\" length=\"2\"></candidate> <token id=\"t84\"> last </token> <token id=\"t85\"> week </token> <token id=\"t86\"> . </token> <token id=\"t87\"> <br /> </token> <token id=\"t88\"> <br /> </token> <token id=\"t89\"> As </token> <token id=\"t90\"> many </token> <token id=\"t91\"> as </token> <candidate id=\"c10\" index=92 type=\"number\" info=\"null\" length=\"1\"></candidate> <token id=\"t92\"> 400 </token> <candidate id=\"c11\" index=93 type=\"host\" info=\"null\" length=\"1\"></candidate> <token id=\"t93\"> horses </token> <token id=\"t94\"> might </token> <token id=\"t95\"> have </token> <token id=\"t96\"> been </token> <token id=\"t97\"> exposed </token> <token id=\"t98\"> to </token> <token id=\"t99\"> the </token> <token id=\"t100\"> disease </token> <token id=\"t101\"> at </token> <token id=\"t102\"> the </token> <candidate id=\"c12\" index=103 type=\"location\" info=\"{ &quot;coordinates&quot;: &quot;3.16667;101.5&quot;, &quot;id&quot;: 1733037, &quot;featureClass&quot;: &quot;A&quot;, &quot;featureCode&quot;: &quot;ADM1&quot;, &quot;countryCode&quot;: &quot;MY&quot; }\" length=\"1\"></candidate> <token id=\"t103\"> Selangor </token> <token id=\"t104\"> Turf </token> <token id=\"t105\"> Club </token> <token id=\"t106\"> in </token> <candidate id=\"c13\" index=107 type=\"location\" info=\"{ &quot;coordinates&quot;: &quot;3.14309;101.68653&quot;, &quot;id&quot;: 1733046, &quot;featureClass&quot;: &quot;A&quot;, &quot;featureCode&quot;: &quot;ADM1&quot;, &quot;countryCode&quot;: &quot;MY&quot; }\" length=\"2\"></candidate> <candidate id=\"c14\" index=107 type=\"location\" info=\"{ &quot;coordinates&quot;: &quot;3.1412;101.68653&quot;, &quot;id&quot;: 1735161, &quot;featureClass&quot;: &quot;P&quot;, &quot;featureCode&quot;: &quot;PPLC&quot;, &quot;countryCode&quot;: &quot;MY&quot; }\" length=\"2\"></candidate> <token id=\"t107\"> Kuala </token> <candidate id=\"c15\" index=108 type=\"location\" info=\"{ &quot;coordinates&quot;: &quot;-7.1491;112.651&quot;, &quot;id&quot;: 6765920, &quot;featureClass&quot;: &quot;A&quot;, &quot;featureCode&quot;: &quot;ADM4&quot;, &quot;countryCode&quot;: &quot;ID&quot; }\" length=\"1\"></candidate> <token id=\"t108\"> Lumpur </token> <token id=\"t109\"> , </token> <token id=\"t110\"> said </token> <token id=\"t111\"> Mohamad </token> <token id=\"t112\"> Azmie </token> <token id=\"t113\"> Zakaria </token> <token id=\"t114\"> , </token> <token id=\"t115\"> DVM </token> <token id=\"t116\"> , </token> <token id=\"t117\"> PhD </token> <token id=\"t118\"> , </token> <token id=\"t119\"> director </token> <token id=\"t120\"> general </token> <token id=\"t121\"> and </token> <token id=\"t122\"> chief </token> <token id=\"t123\"> veterinary </token> <token id=\"t124\"> officer </token> <token id=\"t125\"> in </token> <token id=\"t126\"> the </token> <token id=\"t127\"> Department </token> <token id=\"t128\"> of </token> <token id=\"t129\"> Veterinary </token> <token id=\"t130\"> Services </token> <token id=\"t131\"> and </token> <token id=\"t132\"> Ministry </token> <token id=\"t133\"> of </token> <token id=\"t134\"> Agriculture </token> <token id=\"t135\"> and </token> <token id=\"t136\"> Agro-Based </token> <token id=\"t137\"> Industry </token> <token id=\"t138\"> in </token> <candidate id=\"c16\" index=139 type=\"location\" info=\"{ &quot;coordinates&quot;: &quot;2.91667;101.7&quot;, &quot;id&quot;: 1996552, &quot;featureClass&quot;: &quot;A&quot;, &quot;featureCode&quot;: &quot;ADM1&quot;, &quot;countryCode&quot;: &quot;MY&quot; }\" length=\"1\"></candidate> <token id=\"t139\"> Putrajaya </token> <token id=\"t140\"> . </token> <token id=\"t141\"> <br /> </token> <token id=\"t142\"> <br /> </token> <token id=\"t143\"> Of </token> <token id=\"t144\"> those </token> <candidate id=\"c17\" index=145 type=\"host\" info=\"null\" length=\"1\"></candidate> <token id=\"t145\"> horses </token> <token id=\"t146\"> , </token> <candidate id=\"c18\" index=147 type=\"number\" info=\"null\" length=\"1\"></candidate> <token id=\"t147\"> two </token> <token id=\"t148\"> were </token> <token id=\"t149\"> found </token> <token id=\"t150\"> to </token> <token id=\"t151\"> be </token> <token id=\"t152\"> positive </token> <token id=\"t153\"> for </token> <candidate id=\"c19\" index=154 type=\"disease\" info=\"null\" length=\"2\"></candidate> <token id=\"t154\"> equine </token> <token id=\"t155\"> influenza </token> <token id=\"t156\"> in </token> <candidate id=\"c20\" index=157 type=\"date\" info=\"2015-08\" length=\"1\"></candidate> <token id=\"t157\"> mid-August </token> <token id=\"t158\"> . </token> <token id=\"t159\"> Both </token> <candidate id=\"c21\" index=160 type=\"host\" info=\"null\" length=\"1\"></candidate> <token id=\"t160\"> horses </token> <token id=\"t161\"> had </token> <token id=\"t162\"> been </token> <token id=\"t163\"> imported </token> <token id=\"t164\"> , </token> <token id=\"t165\"> Zakaria </token> <token id=\"t166\"> reported </token> <token id=\"t167\"> in </token> <token id=\"t168\"> an </token> <token id=\"t169\"> official </token> <token id=\"t170\"> outbreak </token> <token id=\"t171\"> notification </token> <token id=\"t172\"> published </token> <token id=\"t173\"> by </token> <token id=\"t174\"> the </token> <token id=\"t175\"> World </token> <token id=\"t176\"> Animal </token> <token id=\"t177\"> Health </token> <token id=\"t178\"> Organization </token> <token id=\"t179\"> ( </token> <token id=\"t180\"> OIE </token> <token id=\"t181\"> ) </token> <token id=\"t182\"> . </token> <token id=\"t183\"> According </token> <token id=\"t184\"> to </token> <token id=\"t185\"> the </token> <token id=\"t186\"> Malayan </token> <token id=\"t187\"> Racing </token> <token id=\"t188\"> Association </token> <token id=\"t189\"> ( </token> <candidate id=\"c22\" index=190 type=\"location\" info=\"{ &quot;coordinates&quot;: &quot;32.37535;15.09254&quot;, &quot;id&quot;: 2214846, &quot;featureClass&quot;: &quot;P&quot;, &quot;featureCode&quot;: &quot;PPLA&quot;, &quot;countryCode&quot;: &quot;LY&quot; }\" length=\"1\"></candidate> <token id=\"t190\"> MRA </token> <token id=\"t191\"> ) </token> <token id=\"t192\"> in </token> <candidate id=\"c23\" index=193 type=\"location\" info=\"{ &quot;coordinates&quot;: &quot;35.79154;-78.78112&quot;, &quot;id&quot;: 4459467, &quot;featureClass&quot;: &quot;P&quot;, &quot;featureCode&quot;: &quot;PPL&quot;, &quot;countryCode&quot;: &quot;US&quot; }\" length=\"1\"></candidate> <token id=\"t193\"> Keri </token> <candidate id=\"c24\" index=194 type=\"location\" info=\"{ &quot;coordinates&quot;: &quot;-7.6013;111.3933&quot;, &quot;id&quot;: 6830163, &quot;featureClass&quot;: &quot;A&quot;, &quot;featureCode&quot;: &quot;ADM4&quot;, &quot;countryCode&quot;: &quot;ID&quot; }\" length=\"1\"></candidate> <candidate id=\"c25\" index=194 type=\"location\" info=\"{ &quot;coordinates&quot;: &quot;-7.44972;109.43333&quot;, &quot;id&quot;: 6370574, &quot;featureClass&quot;: &quot;A&quot;, &quot;featureCode&quot;: &quot;ADM4&quot;, &quot;countryCode&quot;: &quot;ID&quot; }\" length=\"1\"></candidate> <candidate id=\"c26\" index=194 type=\"location\" info=\"{ &quot;coordinates&quot;: &quot;-7.0439;112.286&quot;, &quot;id&quot;: 6777696, &quot;featureClass&quot;: &quot;A&quot;, &quot;featureCode&quot;: &quot;ADM4&quot;, &quot;countryCode&quot;: &quot;ID&quot; }\" length=\"1\"></candidate> <candidate id=\"c27\" index=194 type=\"location\" info=\"{ &quot;coordinates&quot;: &quot;-6.8841;110.5746&quot;, &quot;id&quot;: 6739780, &quot;featureClass&quot;: &quot;A&quot;, &quot;featureCode&quot;: &quot;ADM4&quot;, &quot;countryCode&quot;: &quot;ID&quot; }\" length=\"1\"></candidate> <candidate id=\"c28\" index=194 type=\"location\" info=\"{ &quot;coordinates&quot;: &quot;-7.1717;112.6102&quot;, &quot;id&quot;: 6775928, &quot;featureClass&quot;: &quot;A&quot;, &quot;featureCode&quot;: &quot;ADM4&quot;, &quot;countryCode&quot;: &quot;ID&quot; }\" length=\"1\"></candidate> <token id=\"t194\"> Kembangan </token> <token id=\"t195\"> , </token> <token id=\"t196\"> as </token> <token id=\"t197\"> many </token> <token id=\"t198\"> as </token> <candidate id=\"c29\" index=199 type=\"number\" info=\"null\" length=\"1\"></candidate> <token id=\"t199\"> 90 </token> <candidate id=\"c30\" index=200 type=\"host\" info=\"null\" length=\"1\"></candidate> <token id=\"t200\"> horses </token> <token id=\"t201\"> have </token> <token id=\"t202\"> fallen </token> <token id=\"t203\"> ill </token> <token id=\"t204\"> at </token> <candidate id=\"c31\" index=205 type=\"location\" info=\"{ &quot;coordinates&quot;: &quot;3.16667;101.5&quot;, &quot;id&quot;: 1733037, &quot;featureClass&quot;: &quot;A&quot;, &quot;featureCode&quot;: &quot;ADM1&quot;, &quot;countryCode&quot;: &quot;MY&quot; }\" length=\"1\"></candidate> <token id=\"t205\"> Selangor </token> <token id=\"t206\"> . </token> <token id=\"t207\"> `` </token> <candidate id=\"c32\" index=208 type=\"location\" info=\"{ &quot;coordinates&quot;: &quot;27.57869;86.2721&quot;, &quot;id&quot;: 7802268, &quot;featureClass&quot;: &quot;A&quot;, &quot;featureCode&quot;: &quot;ADM4&quot;, &quot;countryCode&quot;: &quot;NP&quot; }\" length=\"1\"></candidate> <token id=\"t208\"> Those </token> <token id=\"t209\"> treated </token> <token id=\"t210\"> with </token> <token id=\"t211\"> antibiotics </token> <token id=\"t212\"> are </token> <token id=\"t213\"> recovering </token> <token id=\"t214\"> well </token> <token id=\"t215\"> , </token> <token id=\"t216\"> '' </token> <token id=\"t217\"> said </token> <candidate id=\"c33\" index=218 type=\"location\" info=\"{ &quot;coordinates&quot;: &quot;16.66667;81.0&quot;, &quot;id&quot;: 1265869, &quot;featureClass&quot;: &quot;A&quot;, &quot;featureCode&quot;: &quot;ADM2&quot;, &quot;countryCode&quot;: &quot;IN&quot; }\" length=\"1\"></candidate> <candidate id=\"c34\" index=218 type=\"location\" info=\"{ &quot;coordinates&quot;: &quot;16.18747;81.13888&quot;, &quot;id&quot;: 1264637, &quot;featureClass&quot;: &quot;P&quot;, &quot;featureCode&quot;: &quot;PPL&quot;, &quot;countryCode&quot;: &quot;IN&quot; }\" length=\"1\"></candidate> <token id=\"t218\"> Krishna </token> <token id=\"t219\"> Kumar </token> <token id=\"t220\"> K </token> <token id=\"t221\"> , </token> <token id=\"t222\"> secretary </token> <token id=\"t223\"> at </token> <token id=\"t224\"> the </token> <candidate id=\"c35\" index=225 type=\"location\" info=\"{ &quot;coordinates&quot;: &quot;32.37535;15.09254&quot;, &quot;id&quot;: 2214846, &quot;featureClass&quot;: &quot;P&quot;, &quot;featureCode&quot;: &quot;PPLA&quot;, &quot;countryCode&quot;: &quot;LY&quot; }\" length=\"1\"></candidate> <token id=\"t225\"> MRA </token> <token id=\"t226\"> . </token> <token id=\"t227\"> <br /> </token> <token id=\"t228\"> <br /> </token> <token id=\"t229\"> While </token> <token id=\"t230\"> no </token> <token id=\"t231\"> other </token> <token id=\"t232\"> official </token> <token id=\"t233\"> reports </token> <token id=\"t234\"> have </token> <token id=\"t235\"> been </token> <token id=\"t236\"> made </token> <token id=\"t237\"> to </token> <token id=\"t238\"> the </token> <token id=\"t239\"> OIE </token> <token id=\"t240\"> to </token> <token id=\"t241\"> date </token> <token id=\"t242\"> , </token> <token id=\"t243\"> another </token> <token id=\"t244\"> Malaysian </token> <token id=\"t245\"> racecourse </token> <token id=\"t246\"> has </token> <token id=\"t247\"> also </token> <token id=\"t248\"> declared </token> <token id=\"t249\"> that </token> <token id=\"t250\"> its </token> <candidate id=\"c36\" index=251 type=\"host\" info=\"null\" length=\"1\"></candidate> <token id=\"t251\"> horses </token> <token id=\"t252\"> have </token> <token id=\"t253\"> been </token> <token id=\"t254\"> infected </token> <token id=\"t255\"> with </token> <candidate id=\"c37\" index=256 type=\"disease\" info=\"null\" length=\"2\"></candidate> <token id=\"t256\"> equine </token> <token id=\"t257\"> influenza </token> <token id=\"t258\"> . </token> <token id=\"t259\"> The </token> <candidate id=\"c38\" index=260 type=\"location\" info=\"{ &quot;coordinates&quot;: &quot;5.0;101.0&quot;, &quot;id&quot;: 1733041, &quot;featureClass&quot;: &quot;A&quot;, &quot;featureCode&quot;: &quot;ADM1&quot;, &quot;countryCode&quot;: &quot;MY&quot; }\" length=\"1\"></candidate> <candidate id=\"c39\" index=260 type=\"location\" info=\"{ &quot;coordinates&quot;: &quot;-8.4741;120.5039&quot;, &quot;id&quot;: 7570436, &quot;featureClass&quot;: &quot;A&quot;, &quot;featureCode&quot;: &quot;ADM4&quot;, &quot;countryCode&quot;: &quot;ID&quot; }\" length=\"1\"></candidate> <token id=\"t260\"> Perak </token> <token id=\"t261\"> Turf </token> <token id=\"t262\"> Club </token> <token id=\"t263\"> in </token> <candidate id=\"c40\" index=264 type=\"location\" info=\"{ &quot;coordinates&quot;: &quot;4.5841;101.0829&quot;, &quot;id&quot;: 1734634, &quot;featureClass&quot;: &quot;P&quot;, &quot;featureCode&quot;: &quot;PPLA&quot;, &quot;countryCode&quot;: &quot;MY&quot; }\" length=\"1\"></candidate> <token id=\"t264\"> Ipoh </token> <token id=\"t265\"> began </token> <token id=\"t266\"> canceling </token> <token id=\"t267\"> races </token> <token id=\"t268\"> in </token> <candidate id=\"c41\" index=269 type=\"date\" info=\"2015-09\" length=\"2\"></candidate> <token id=\"t269\"> early </token> <token id=\"t270\"> September </token> <token id=\"t271\"> due </token> <token id=\"t272\"> to </token> <token id=\"t273\"> an </token> <token id=\"t274\"> `` </token> <token id=\"t275\"> outbreak </token> <token id=\"t276\"> of </token> <token id=\"t277\"> respiratory </token> <token id=\"t278\"> disease </token> <token id=\"t279\"> '' </token> <token id=\"t280\"> in </token> <token id=\"t281\"> its </token> <token id=\"t282\"> home </token> <token id=\"t283\"> stables </token> <token id=\"t284\"> , </token> <token id=\"t285\"> according </token> <token id=\"t286\"> to </token> <token id=\"t287\"> the </token> <token id=\"t288\"> club </token> <token id=\"t289\"> 's </token> <token id=\"t290\"> published </token> <token id=\"t291\"> cancellation </token> <token id=\"t292\"> notices </token> <token id=\"t293\"> . </token> <token id=\"t294\"> About </token> <candidate id=\"c42\" index=295 type=\"number\" info=\"null\" length=\"1\"></candidate> <token id=\"t295\"> 30 </token> <candidate id=\"c43\" index=296 type=\"host\" info=\"null\" length=\"1\"></candidate> <token id=\"t296\"> horses </token> <token id=\"t297\"> at </token> <token id=\"t298\"> this </token> <token id=\"t299\"> site </token> <token id=\"t300\"> have </token> <token id=\"t301\"> been </token> <token id=\"t302\"> isolated </token> <token id=\"t303\"> after </token> <token id=\"t304\"> showing </token> <token id=\"t305\"> signs </token> <token id=\"t306\"> of </token> <token id=\"t307\"> illness </token> <token id=\"t308\"> , </token> <token id=\"t309\"> according </token> <token id=\"t310\"> to </token> <token id=\"t311\"> the </token> <candidate id=\"c44\" index=312 type=\"location\" info=\"{ &quot;coordinates&quot;: &quot;32.37535;15.09254&quot;, &quot;id&quot;: 2214846, &quot;featureClass&quot;: &quot;P&quot;, &quot;featureCode&quot;: &quot;PPLA&quot;, &quot;countryCode&quot;: &quot;LY&quot; }\" length=\"1\"></candidate> <token id=\"t312\"> MRA </token> <token id=\"t313\"> . </token> <token id=\"t314\"> <br /> </token> <token id=\"t315\"> <br /> </token> <token id=\"t316\"> At </token> <token id=\"t317\"> the </token> <candidate id=\"c45\" index=318 type=\"location\" info=\"{ &quot;coordinates&quot;: &quot;5.37677;100.25848&quot;, &quot;id&quot;: 1733047, &quot;featureClass&quot;: &quot;A&quot;, &quot;featureCode&quot;: &quot;ADM1&quot;, &quot;countryCode&quot;: &quot;MY&quot; }\" length=\"1\"></candidate> <candidate id=\"c46\" index=318 type=\"location\" info=\"{ &quot;coordinates&quot;: &quot;5.41123;100.33543&quot;, &quot;id&quot;: 1735106, &quot;featureClass&quot;: &quot;P&quot;, &quot;featureCode&quot;: &quot;PPLA&quot;, &quot;countryCode&quot;: &quot;MY&quot; }\" length=\"1\"></candidate> <token id=\"t318\"> Penang </token> <token id=\"t319\"> Turf </token> <token id=\"t320\"> Club </token> <token id=\"t321\"> , </token> <token id=\"t322\"> a </token> <token id=\"t323\"> single </token> <candidate id=\"c47\" index=324 type=\"host\" info=\"null\" length=\"1\"></candidate> <token id=\"t324\"> horse </token> <token id=\"t325\"> showed </token> <token id=\"t326\"> signs </token> <token id=\"t327\"> of </token> <token id=\"t328\"> the </token> <token id=\"t329\"> disease </token> <token id=\"t330\"> . </token> <token id=\"t331\"> The </token> <candidate id=\"c48\" index=332 type=\"host\" info=\"null\" length=\"1\"></candidate> <token id=\"t332\"> horse </token> <token id=\"t333\"> was </token> <token id=\"t334\"> isolated </token> <token id=\"t335\"> and </token> <token id=\"t336\"> treated </token> <token id=\"t337\"> with </token> <token id=\"t338\"> antibiotics </token> <token id=\"t339\"> . </token> <token id=\"t340\"> It </token> <token id=\"t341\"> has </token> <token id=\"t342\"> since </token> <token id=\"t343\"> recovered </token> <token id=\"t344\"> , </token> <token id=\"t345\"> the </token> <candidate id=\"c49\" index=346 type=\"location\" info=\"{ &quot;coordinates&quot;: &quot;32.37535;15.09254&quot;, &quot;id&quot;: 2214846, &quot;featureClass&quot;: &quot;P&quot;, &quot;featureCode&quot;: &quot;PPLA&quot;, &quot;countryCode&quot;: &quot;LY&quot; }\" length=\"1\"></candidate> <token id=\"t346\"> MRA </token> <token id=\"t347\"> reported </token> <token id=\"t348\"> . </token> <token id=\"t349\"> <br /> </token> <token id=\"t350\"> <br /> </token> <candidate id=\"c50\" index=351 type=\"disease\" info=\"null\" length=\"2\"></candidate> <token id=\"t351\"> Equine </token> <token id=\"t352\"> influenza </token> <token id=\"t353\"> has </token> <token id=\"t354\"> been </token> <token id=\"t355\"> nonexistent </token> <token id=\"t356\"> in </token> <candidate id=\"c51\" index=357 type=\"location\" info=\"{ &quot;coordinates&quot;: &quot;2.5;112.5&quot;, &quot;id&quot;: 1733045, &quot;featureClass&quot;: &quot;A&quot;, &quot;featureCode&quot;: &quot;PCLI&quot;, &quot;countryCode&quot;: &quot;MY&quot; }\" length=\"1\"></candidate> <token id=\"t357\"> Malaysia </token> <token id=\"t358\"> since </token> <candidate id=\"c52\" index=359 type=\"number\" info=\"null\" length=\"1\"></candidate> <candidate id=\"c53\" index=359 type=\"date\" info=\"1977\" length=\"1\"></candidate> <token id=\"t359\"> 1977 </token> <token id=\"t360\"> . </token> <token id=\"t361\"> The </token> <token id=\"t362\"> origin </token> <token id=\"t363\"> of </token> <token id=\"t364\"> the </token> <token id=\"t365\"> outbreak </token> <token id=\"t366\"> had </token> <token id=\"t367\"> been </token> <token id=\"t368\"> recorded </token> <token id=\"t369\"> as </token> <token id=\"t370\"> the </token> <token id=\"t371\"> `` </token> <token id=\"t372\"> introduction </token> <token id=\"t373\"> of </token> <token id=\"t374\"> new </token> <token id=\"t375\"> live </token> <token id=\"t376\"> animals </token> <token id=\"t377\"> , </token> <token id=\"t378\"> '' </token> <token id=\"t379\"> the </token> <token id=\"t380\"> OIE </token> <token id=\"t381\"> notification </token> <token id=\"t382\"> stated </token> <token id=\"t383\"> . </token> <token id=\"t384\"> <br /> </token> <token id=\"t385\"> <br /> </token> <token id=\"t386\"> Affected </token> <candidate id=\"c54\" index=387 type=\"host\" info=\"null\" length=\"1\"></candidate> <token id=\"t387\"> horses </token> <token id=\"t388\"> have </token> <token id=\"t389\"> been </token> <token id=\"t390\"> treated </token> <token id=\"t391\"> with </token> <token id=\"t392\"> antibiotics </token> <token id=\"t393\"> and </token> <token id=\"t394\"> anti-inflammatory </token> <token id=\"t395\"> medications </token> <token id=\"t396\"> , </token> <token id=\"t397\"> and </token> <token id=\"t398\"> no </token> <token id=\"t399\"> deaths </token> <token id=\"t400\"> have </token> <token id=\"t401\"> been </token> <token id=\"t402\"> reported </token> <token id=\"t403\"> . </token> <token id=\"t404\"> <br /> </token> <token id=\"t405\"> <br /> </token> <token id=\"t406\"> Veterinarians </token> <token id=\"t407\"> have </token> <token id=\"t408\"> sought </token> <token id=\"t409\"> to </token> <token id=\"t410\"> control </token> <token id=\"t411\"> the </token> <token id=\"t412\"> outbreak </token> <token id=\"t413\"> through </token> <token id=\"t414\"> disinfection </token> <token id=\"t415\"> of </token> <token id=\"t416\"> the </token> <token id=\"t417\"> affected </token> <token id=\"t418\"> areas </token> <token id=\"t419\"> , </token> <token id=\"t420\"> quarantine </token> <token id=\"t421\"> of </token> <token id=\"t422\"> infected </token> <candidate id=\"c55\" index=423 type=\"host\" info=\"null\" length=\"1\"></candidate> <token id=\"t423\"> horses </token> <token id=\"t424\"> , </token> <token id=\"t425\"> and </token> <token id=\"t426\"> a </token> <token id=\"t427\"> screening </token> <token id=\"t428\"> and </token> <token id=\"t429\"> traceability </token> <token id=\"t430\"> program </token> <token id=\"t431\"> of </token> <token id=\"t432\"> animals </token> <token id=\"t433\"> that </token> <token id=\"t434\"> could </token> <token id=\"t435\"> have </token> <token id=\"t436\"> been </token> <token id=\"t437\"> affected </token> <token id=\"t438\"> . </token> <token id=\"t439\"> Officials </token> <token id=\"t440\"> also </token> <token id=\"t441\"> set </token> <token id=\"t442\"> up </token> <token id=\"t443\"> a </token> <token id=\"t444\"> strict </token> <candidate id=\"c56\" index=445 type=\"location\" info=\"{ &quot;coordinates&quot;: &quot;38.49457;43.38323&quot;, &quot;id&quot;: 298117, &quot;featureClass&quot;: &quot;P&quot;, &quot;featureCode&quot;: &quot;PPLA&quot;, &quot;countryCode&quot;: &quot;TR&quot; }\" length=\"1\"></candidate> <token id=\"t445\"> ban </token> <token id=\"t446\"> on </token> <token id=\"t447\"> international </token> <token id=\"t448\"> movement </token> <token id=\"t449\"> , </token> <token id=\"t450\"> allowing </token> <token id=\"t451\"> no </token> <candidate id=\"c57\" index=452 type=\"host\" info=\"null\" length=\"1\"></candidate> <token id=\"t452\"> horses </token> <token id=\"t453\"> to </token> <token id=\"t454\"> leave </token> <token id=\"t455\"> or </token> <token id=\"t456\"> enter </token> <token id=\"t457\"> the </token> <token id=\"t458\"> country </token> <token id=\"t459\"> until </token> <token id=\"t460\"> the </token> <token id=\"t461\"> disease </token> <token id=\"t462\"> has </token> <token id=\"t463\"> been </token> <token id=\"t464\"> completely </token> <token id=\"t465\"> eradicated </token> <token id=\"t466\"> . </token> <token id=\"t467\"> Eradication </token> <token id=\"t468\"> is </token> <token id=\"t469\"> determined </token> <token id=\"t470\"> by </token> <token id=\"t471\"> a </token> <token id=\"t472\"> period </token> <token id=\"t473\"> of </token> <candidate id=\"c58\" index=474 type=\"number\" info=\"null\" length=\"1\"></candidate> <token id=\"t474\"> 28 </token> <token id=\"t475\"> days </token> <token id=\"t476\"> from </token> <token id=\"t477\"> the </token> <token id=\"t478\"> last </token> <token id=\"t479\"> outbreak </token> <token id=\"t480\"> . </token> <token id=\"t481\"> <br /> </token> <token id=\"t482\"> <br /> </token> <token id=\"t483\"> Vaccinations </token> <token id=\"t484\"> were </token> <token id=\"t485\"> not </token> <token id=\"t486\"> administered </token> <token id=\"t487\"> , </token> <token id=\"t488\"> the </token> <token id=\"t489\"> OIE </token> <token id=\"t490\"> said </token> <token id=\"t491\"> . </token> <token id=\"t492\"> <br /> </token> <token id=\"t493\"> <br /> </token> <token id=\"t494\"> About </token> <token id=\"t495\"> the </token> <token id=\"t496\"> Author </token> <token id=\"t497\"> <br /> </token> <token id=\"t498\"> <br /> </token> <token id=\"t499\"> Christa </token> <token id=\"t500\"> Lesté-Lasserre </token> <token id=\"t501\"> is </token> <token id=\"t502\"> a </token> <token id=\"t503\"> freelance </token> <token id=\"t504\"> writer </token> <token id=\"t505\"> based </token> <token id=\"t506\"> in </token> <candidate id=\"c59\" index=507 type=\"location\" info=\"{ &quot;coordinates&quot;: &quot;46.0;2.0&quot;, &quot;id&quot;: 3017382, &quot;featureClass&quot;: &quot;A&quot;, &quot;featureCode&quot;: &quot;PCLI&quot;, &quot;countryCode&quot;: &quot;FR&quot; }\" length=\"1\"></candidate> <token id=\"t507\"> France </token> <token id=\"t508\"> . </token> <token id=\"t509\"> A </token> <token id=\"t510\"> native </token> <token id=\"t511\"> of </token> <candidate id=\"c60\" index=512 type=\"location\" info=\"{ &quot;coordinates&quot;: &quot;37.68041;-93.02366&quot;, &quot;id&quot;: 4383238, &quot;featureClass&quot;: &quot;A&quot;, &quot;featureCode&quot;: &quot;ADM2&quot;, &quot;countryCode&quot;: &quot;US&quot; }\" length=\"1\"></candidate> <candidate id=\"c61\" index=512 type=\"location\" info=\"{ &quot;coordinates&quot;: &quot;41.68489;-94.03974&quot;, &quot;id&quot;: 4853335, &quot;featureClass&quot;: &quot;A&quot;, &quot;featureCode&quot;: &quot;ADM2&quot;, &quot;countryCode&quot;: &quot;US&quot; }\" length=\"1\"></candidate> <candidate id=\"c62\" index=512 type=\"location\" info=\"{ &quot;coordinates&quot;: &quot;32.78306;-96.80667&quot;, &quot;id&quot;: 4684888, &quot;featureClass&quot;: &quot;P&quot;, &quot;featureCode&quot;: &quot;PPLA2&quot;, &quot;countryCode&quot;: &quot;US&quot; }\" length=\"1\"></candidate> <candidate id=\"c63\" index=512 type=\"location\" info=\"{ &quot;coordinates&quot;: &quot;32.76663;-96.77787&quot;, &quot;id&quot;: 4684904, &quot;featureClass&quot;: &quot;A&quot;, &quot;featureCode&quot;: &quot;ADM2&quot;, &quot;countryCode&quot;: &quot;US&quot; }\" length=\"1\"></candidate> <candidate id=\"c64\" index=512 type=\"location\" info=\"{ &quot;coordinates&quot;: &quot;32.32597;-87.10648&quot;, &quot;id&quot;: 4058076, &quot;featureClass&quot;: &quot;A&quot;, &quot;featureCode&quot;: &quot;ADM2&quot;, &quot;countryCode&quot;: &quot;US&quot; }\" length=\"1\"></candidate> <candidate id=\"c65\" index=512 type=\"location\" info=\"{ &quot;coordinates&quot;: &quot;33.96983;-92.65444&quot;, &quot;id&quot;: 4107572, &quot;featureClass&quot;: &quot;A&quot;, &quot;featureCode&quot;: &quot;ADM2&quot;, &quot;countryCode&quot;: &quot;US&quot; }\" length=\"1\"></candidate> <token id=\"t512\"> Dallas </token> <token id=\"t513\"> , </token> <candidate id=\"c66\" index=514 type=\"location\" info=\"{ &quot;coordinates&quot;: &quot;31.25044;-99.25061&quot;, &quot;id&quot;: 4736286, &quot;featureClass&quot;: &quot;A&quot;, &quot;featureCode&quot;: &quot;ADM1&quot;, &quot;countryCode&quot;: &quot;US&quot; }\" length=\"1\"></candidate> <token id=\"t514\"> Texas </token> <token id=\"t515\"> , </token> <token id=\"t516\"> Lesté-Lasserre </token> <token id=\"t517\"> grew </token> <token id=\"t518\"> up </token> <token id=\"t519\"> riding </token> <token id=\"t520\"> Quarter </token> <candidate id=\"c67\" index=521 type=\"host\" info=\"null\" length=\"1\"></candidate> <token id=\"t521\"> Horses </token> <token id=\"t522\"> , </token> <token id=\"t523\"> Appaloosas </token> <token id=\"t524\"> , </token> <token id=\"t525\"> and </token> <candidate id=\"c68\" index=526 type=\"location\" info=\"{ &quot;coordinates&quot;: &quot;60.33333;-1.33333&quot;, &quot;id&quot;: 2638010, &quot;featureClass&quot;: &quot;A&quot;, &quot;featureCode&quot;: &quot;ADM2&quot;, &quot;countryCode&quot;: &quot;GB&quot; }\" length=\"1\"></candidate> <token id=\"t526\"> Shetland </token> <token id=\"t527\"> Ponies </token> <token id=\"t528\"> . </token> <candidate id=\"c69\" index=529 type=\"location\" info=\"{ &quot;coordinates&quot;: &quot;45.64139;-0.89722&quot;, &quot;id&quot;: 6456744, &quot;featureClass&quot;: &quot;A&quot;, &quot;featureCode&quot;: &quot;ADM4&quot;, &quot;countryCode&quot;: &quot;FR&quot; }\" length=\"1\"></candidate> <token id=\"t529\"> She </token> <token id=\"t530\"> holds </token> <token id=\"t531\"> a </token> <token id=\"t532\"> master </token> <token id=\"t533\"> 's </token> <token id=\"t534\"> degree </token> <token id=\"t535\"> in </token> <token id=\"t536\"> English </token> <token id=\"t537\"> , </token> <token id=\"t538\"> specializing </token> <token id=\"t539\"> in </token> <token id=\"t540\"> creative </token> <token id=\"t541\"> writing </token> <token id=\"t542\"> , </token> <token id=\"t543\"> from </token> <token id=\"t544\"> the </token> <token id=\"t545\"> University </token> <token id=\"t546\"> of </token> <candidate id=\"c70\" index=547 type=\"location\" info=\"{ &quot;coordinates&quot;: &quot;35.7639;-90.05417&quot;, &quot;id&quot;: 4121839, &quot;featureClass&quot;: &quot;A&quot;, &quot;featureCode&quot;: &quot;ADM2&quot;, &quot;countryCode&quot;: &quot;US&quot; }\" length=\"1\"></candidate> <candidate id=\"c71\" index=547 type=\"location\" info=\"{ &quot;coordinates&quot;: &quot;32.75041;-89.75036&quot;, &quot;id&quot;: 4436296, &quot;featureClass&quot;: &quot;A&quot;, &quot;featureCode&quot;: &quot;ADM1&quot;, &quot;countryCode&quot;: &quot;US&quot; }\" length=\"1\"></candidate> <token id=\"t547\"> Mississippi </token> <token id=\"t548\"> in </token> <candidate id=\"c72\" index=549 type=\"location\" info=\"{ &quot;coordinates&quot;: &quot;51.75315;-1.23854&quot;, &quot;id&quot;: 7290621, &quot;featureClass&quot;: &quot;A&quot;, &quot;featureCode&quot;: &quot;ADM3&quot;, &quot;countryCode&quot;: &quot;GB&quot; }\" length=\"1\"></candidate> <candidate id=\"c73\" index=549 type=\"location\" info=\"{ &quot;coordinates&quot;: &quot;51.75222;-1.25596&quot;, &quot;id&quot;: 2640729, &quot;featureClass&quot;: &quot;P&quot;, &quot;featureCode&quot;: &quot;PPLA2&quot;, &quot;countryCode&quot;: &quot;GB&quot; }\" length=\"1\"></candidate> <candidate id=\"c74\" index=549 type=\"location\" info=\"{ &quot;coordinates&quot;: &quot;-43.16667;172.08333&quot;, &quot;id&quot;: 2185147, &quot;featureClass&quot;: &quot;A&quot;, &quot;featureCode&quot;: &quot;ADM1H&quot;, &quot;countryCode&quot;: &quot;NZ&quot; }\" length=\"1\"></candidate> <token id=\"t549\"> Oxford </token> <token id=\"t550\"> and </token> <token id=\"t551\"> earned </token> <token id=\"t552\"> a </token> <token id=\"t553\"> bachelor </token> <token id=\"t554\"> 's </token> <token id=\"t555\"> in </token> <token id=\"t556\"> journalism </token> <token id=\"t557\"> and </token> <token id=\"t558\"> creative </token> <token id=\"t559\"> writing </token> <token id=\"t560\"> with </token> <token id=\"t561\"> a </token> <token id=\"t562\"> minor </token> <token id=\"t563\"> in </token> <token id=\"t564\"> sciences </token> <token id=\"t565\"> from </token> <token id=\"t566\"> Baylor </token> <token id=\"t567\"> University </token> <token id=\"t568\"> in </token> <candidate id=\"c75\" index=569 type=\"location\" info=\"{ &quot;coordinates&quot;: &quot;31.54933;-97.14667&quot;, &quot;id&quot;: 4739526, &quot;featureClass&quot;: &quot;P&quot;, &quot;featureCode&quot;: &quot;PPLA2&quot;, &quot;countryCode&quot;: &quot;US&quot; }\" length=\"1\"></candidate> <token id=\"t569\"> Waco </token> <token id=\"t570\"> , </token> <candidate id=\"c76\" index=571 type=\"location\" info=\"{ &quot;coordinates&quot;: &quot;31.25044;-99.25061&quot;, &quot;id&quot;: 4736286, &quot;featureClass&quot;: &quot;A&quot;, &quot;featureCode&quot;: &quot;ADM1&quot;, &quot;countryCode&quot;: &quot;US&quot; }\" length=\"1\"></candidate> <token id=\"t571\"> Texas </token> <token id=\"t572\"> . </token> <candidate id=\"c77\" index=573 type=\"location\" info=\"{ &quot;coordinates&quot;: &quot;45.64139;-0.89722&quot;, &quot;id&quot;: 6456744, &quot;featureClass&quot;: &quot;A&quot;, &quot;featureCode&quot;: &quot;ADM4&quot;, &quot;countryCode&quot;: &quot;FR&quot; }\" length=\"1\"></candidate> <token id=\"t573\"> She </token> <candidate id=\"c78\" index=574 type=\"date\" info=\"PRESENT_REF\" length=\"1\"></candidate> <token id=\"t574\"> currently </token> <token id=\"t575\"> keeps </token> <token id=\"t576\"> her </token> <candidate id=\"c79\" index=577 type=\"number\" info=\"null\" length=\"1\"></candidate> <token id=\"t577\"> two </token> <token id=\"t578\"> Trakehners </token> <token id=\"t579\"> at </token> <token id=\"t580\"> home </token> <token id=\"t581\"> near </token> <candidate id=\"c80\" index=582 type=\"location\" info=\"{ &quot;coordinates&quot;: &quot;48.86;2.34444&quot;, &quot;id&quot;: 6455259, &quot;featureClass&quot;: &quot;A&quot;, &quot;featureCode&quot;: &quot;ADM4&quot;, &quot;countryCode&quot;: &quot;FR&quot; }\" length=\"1\"></candidate> <candidate id=\"c81\" index=582 type=\"location\" info=\"{ &quot;coordinates&quot;: &quot;48.8534;2.3486&quot;, &quot;id&quot;: 2968815, &quot;featureClass&quot;: &quot;A&quot;, &quot;featureCode&quot;: &quot;ADM2&quot;, &quot;countryCode&quot;: &quot;FR&quot; }\" length=\"1\"></candidate> <candidate id=\"c82\" index=582 type=\"location\" info=\"{ &quot;coordinates&quot;: &quot;48.85341;2.3488&quot;, &quot;id&quot;: 2988507, &quot;featureClass&quot;: &quot;P&quot;, &quot;featureCode&quot;: &quot;PPLC&quot;, &quot;countryCode&quot;: &quot;FR&quot; }\" length=\"1\"></candidate> <candidate id=\"c83\" index=582 type=\"location\" info=\"{ &quot;coordinates&quot;: &quot;48.85339;2.34864&quot;, &quot;id&quot;: 2988506, &quot;featureClass&quot;: &quot;A&quot;, &quot;featureCode&quot;: &quot;ADM3&quot;, &quot;countryCode&quot;: &quot;FR&quot; }\" length=\"1\"></candidate> <token id=\"t582\"> Paris </token> <token id=\"t583\"> . </token> <token id=\"t584\"> Follow </token> <token id=\"t585\"> Lesté-Lasserre </token> <token id=\"t586\"> on </token> <token id=\"t587\"> Twitter </token> <token id=\"t588\"> @christalestelas </token> <token id=\"t589\"> . </token> <token id=\"t590\"> <br /> </token> <token id=\"t591\"> <br /> </token>","publication_date":"2015-09-17","id":384,"title":"Equine Influenza Hits Malaysia","url":"http://www.thehorse.com/articles/36436/equine-influenza-hits-malaysia","content":"&#13;\n\t&#13;\n\tInternational horse transport has been blamed for the first outbreak of equine influenza in Malaysia in nearly 40 years. The occurrence has resulted in a disruption of events in the racing industry and a complete ban on horse movement in and out of the country, according to official reports.&#13;\n&#13;\n\tHorse races across the country have been cancelled since the outbreak was detected in late August. However, morning gallops were allowed to resume at affected courses last week.&#13;\n&#13;\n\tAs many as 400 horses might have been exposed to the disease at the Selangor Turf Club in Kuala Lumpur, said Mohamad Azmie Zakaria, DVM, PhD, director general and chief veterinary officer in the Department of Veterinary Services and Ministry of Agriculture and Agro-Based Industry in Putrajaya.&#13;\n&#13;\n\tOf those horses, two were found to be positive for equine influenza in mid-August. Both horses had been imported, Zakaria reported in an official outbreak notification published by the World Animal Health Organization (OIE). According to the Malayan Racing Association (MRA) in Keri Kembangan, as many as 90 horses have fallen ill at Selangor. “Those treated with antibiotics are recovering well,” said Krishna Kumar K, secretary at the MRA.&#13;\n&#13;\n\tWhile no other official reports have been made to the OIE to date, another Malaysian racecourse has also declared that its horses have been infected with equine influenza. The Perak Turf Club in Ipoh began canceling races in early September due to an “outbreak of respiratory disease” in its home stables, according to the club’s published cancellation notices. About 30 horses at this site have been isolated after showing signs of illness, according to the MRA.&#13;\n&#13;\n\tAt the Penang Turf Club, a single horse showed signs of the disease. The horse was isolated and treated with antibiotics. It has since recovered, the MRA reported.&#13;\n&#13;\n\tEquine influenza has been nonexistent in Malaysia since 1977. The origin of the outbreak had been recorded as the “introduction of new live animals,” the OIE notification stated.&#13;\n&#13;\n\tAffected horses have been treated with antibiotics and anti-inflammatory medications, and no deaths have been reported.&#13;\n&#13;\n\tVeterinarians have sought to control the outbreak through disinfection of the affected areas, quarantine of infected horses, and a screening and traceability program of animals that could have been affected. Officials also set up a strict ban on international movement, allowing no horses to leave or enter the country until the disease has been completely eradicated. Eradication is determined by a period of 28 days from the last outbreak.&#13;\n&#13;\n\tVaccinations were not administered, the OIE said.&#13;\n&#13;\n\t&#13;\n\tAbout the Author&#13;\n\t&#13;\n\t&#13;\n\t&#13;\n\t&#13;\n\tChrista Lesté-Lasserre is a freelance writer based in France. A native of Dallas, Texas, Lesté-Lasserre grew up riding Quarter Horses, Appaloosas, and Shetland Ponies. She holds a master’s degree in English, specializing in creative writing, from the University of Mississippi in Oxford and earned a bachelor's in journalism and creative writing with a minor in sciences from Baylor University in Waco, Texas. She currently keeps her two Trakehners at home near Paris. Follow Lesté-Lasserre on Twitter @christalestelas.&#13;\n\t&#13;\n\t","candidateLabels":[{"id":"c1","label":"correct"},{"id":"c2","label":"correct"},{"id":"c3","label":"correct"},{"id":"c4","label":"incorrect"},{"id":"c5","label":"incorrect"},{"id":"c6","label":"correct"},{"id":"c7","label":"correct"},{"id":"c8","label":"correct"},{"id":"c9","label":"partial"},{"id":"c10","label":"partial"},{"id":"c11","label":"correct"},{"id":"c12","label":"correct"},{"id":"c13","label":"correct"},{"id":"c14","label":"correct"},{"id":"c15","label":"incorrect"},{"id":"c16","label":"incorrect"},{"id":"c17","label":"correct"},{"id":"c18","label":"correct"},{"id":"c19","label":"correct"},{"id":"c20","label":"correct"},{"id":"c21","label":"correct"},{"id":"c22","label":"incorrect"},{"id":"c23","label":"incorrect"},{"id":"c24","label":"correct"},{"id":"c25","label":"correct"},{"id":"c26","label":"correct"},{"id":"c27","label":"correct"},{"id":"c28","label":"correct"},{"id":"c29","label":"partial"},{"id":"c30","label":"correct"},{"id":"c31","label":"correct"},{"id":"c32","label":"incorrect"},{"id":"c33","label":"incorrect"},{"id":"c34","label":"incorrect"},{"id":"c35","label":"incorrect"},{"id":"c36","label":"correct"},{"id":"c37","label":"correct"},{"id":"c38","label":"partial"},{"id":"c39","label":"incorrect"},{"id":"c40","label":"correct"},{"id":"c41","label":"partial"},{"id":"c42","label":"partial"},{"id":"c43","label":"correct"},{"id":"c44","label":"incorrect"},{"id":"c45","label":"partial"},{"id":"c46","label":"partial"},{"id":"c47","label":"correct"},{"id":"c48","label":"correct"},{"id":"c49","label":"incorrect"},{"id":"c50","label":"correct"},{"id":"c51","label":"correct"},{"id":"c52","label":"incorrect"},{"id":"c53","label":"correct"},{"id":"c54","label":"correct"},{"id":"c55","label":"correct"},{"id":"c56","label":"incorrect"},{"id":"c57","label":"correct"},{"id":"c58","label":"incorrect"},{"id":"c59","label":"incorrect"},{"id":"c60","label":"incorrect"},{"id":"c61","label":"incorrect"},{"id":"c62","label":"incorrect"},{"id":"c63","label":"incorrect"},{"id":"c64","label":"incorrect"},{"id":"c65","label":"incorrect"},{"id":"c66","label":"incorrect"},{"id":"c67","label":"correct"},{"id":"c68","label":"incorrect"},{"id":"c69","label":"incorrect"},{"id":"c70","label":"incorrect"},{"id":"c71","label":"incorrect"},{"id":"c72","label":"incorrect"},{"id":"c73","label":"incorrect"},{"id":"c74","label":"incorrect"},{"id":"c75","label":"incorrect"},{"id":"c76","label":"incorrect"},{"id":"c77","label":"incorrect"},{"id":"c78","label":"incorrect"},{"id":"c79","label":"incorrect"},{"id":"c80","label":"incorrect"},{"id":"c81","label":"incorrect"},{"id":"c82","label":"incorrect"},{"id":"c83","label":"incorrect"}]}
