# Supplementary material for: Web monitoring of emerging animal infectious diseases integrated in the French Animal Health Epidemic Intelligence System
Source: PLoS One. 2018 Aug 3;13(8):e0199960. doi: 10.1371/journal.pone.0199960 (PMC6075742; doi:10.1371/journal.pone.0199960)
Supplement: S1 Dataset — Dataset of news reports in English language used to evaluate and train the information extraction module of PADI-web (http://epia.clermont.inra.fr/vsi). This dataset is composed of 532 news reports (in JSON), with information about the report itself (publication date, title, content, url), as well as processing information related to the information extraction process (candidates for extraction information, correct or incorrect labels for each candidate). The named entity candidates (locations, diseases, hosts, dates, number of cases) are manually labelled in each article. Data are shared under a CC BY license and are freely available for download at: https://dataverse.cirad.fr/dataset.xhtml?persistentId=doi:10.18167/DVN1/KMTIFG. (GZ) [file pone.0199960.s001.gz › articles/297.json]

{"reports":[18525,18611,18658,18659,18676,18678,18709,18711,18718,18737,18748,18868,18882,18924,18989,19052,19087,19127,19166,19347,19349],"tagged_content":"<candidate id=\"c1\" index=0 type=\"location\" info=\"{ &quot;coordinates&quot;: &quot;10.0;8.0&quot;, &quot;id&quot;: 2328926, &quot;featureClass&quot;: &quot;A&quot;, &quot;featureCode&quot;: &quot;PCLI&quot;, &quot;countryCode&quot;: &quot;NG&quot; }\" length=\"1\"></candidate> <token id=\"t0\"> Nigeria </token> <token id=\"t1\"> has </token> <token id=\"t2\"> banned </token> <token id=\"t3\"> frozen </token> <token id=\"t4\"> chicken </token> <token id=\"t5\"> import </token> <token id=\"t6\"> . </token> <token id=\"t7\"> The </token> <token id=\"t8\"> move </token> <token id=\"t9\"> has </token> <token id=\"t10\"> provided </token> <token id=\"t11\"> local </token> <token id=\"t12\"> producers </token> <token id=\"t13\"> with </token> <token id=\"t14\"> an </token> <token id=\"t15\"> opportunity </token> <token id=\"t16\"> to </token> <token id=\"t17\"> gain </token> <token id=\"t18\"> a </token> <token id=\"t19\"> bigger </token> <token id=\"t20\"> market </token> <token id=\"t21\"> share </token> <token id=\"t22\"> , </token> <token id=\"t23\"> but </token> <token id=\"t24\"> it </token> <token id=\"t25\"> has </token> <token id=\"t26\"> also </token> <token id=\"t27\"> presented </token> <token id=\"t28\"> stakeholders </token> <token id=\"t29\"> with </token> <token id=\"t30\"> some </token> <token id=\"t31\"> challenges </token> <token id=\"t32\"> , </token> <token id=\"t33\"> DANIEL </token> <token id=\"t34\"> ESSIET </token> <token id=\"t35\"> writes </token> <token id=\"t36\"> . </token> <token id=\"t37\"> <br /> </token> <token id=\"t38\"> The </token> <candidate id=\"c2\" index=39 type=\"location\" info=\"{ &quot;coordinates&quot;: &quot;38.49457;43.38323&quot;, &quot;id&quot;: 298117, &quot;featureClass&quot;: &quot;P&quot;, &quot;featureCode&quot;: &quot;PPLA&quot;, &quot;countryCode&quot;: &quot;TR&quot; }\" length=\"1\"></candidate> <token id=\"t39\"> ban </token> <token id=\"t40\"> on </token> <token id=\"t41\"> frozen </token> <token id=\"t42\"> chicken </token> <token id=\"t43\"> imports </token> <token id=\"t44\"> would </token> <token id=\"t45\"> have </token> <token id=\"t46\"> been </token> <token id=\"t47\"> a </token> <token id=\"t48\"> boom </token> <token id=\"t49\"> to </token> <token id=\"t50\"> local </token> <token id=\"t51\"> producers </token> <token id=\"t52\"> , </token> <token id=\"t53\"> allowing </token> <token id=\"t54\"> them </token> <token id=\"t55\"> to </token> <token id=\"t56\"> enlarge </token> <token id=\"t57\"> their </token> <token id=\"t58\"> market </token> <token id=\"t59\"> share </token> <token id=\"t60\"> and </token> <token id=\"t61\"> boost </token> <token id=\"t62\"> sales </token> <token id=\"t63\"> . </token> <token id=\"t64\"> But </token> <token id=\"t65\"> , </token> <token id=\"t66\"> so </token> <token id=\"t67\"> far </token> <token id=\"t68\"> , </token> <token id=\"t69\"> the </token> <token id=\"t70\"> policy </token> <token id=\"t71\"> has </token> <token id=\"t72\"> proven </token> <token id=\"t73\"> successful </token> <token id=\"t74\"> only </token> <token id=\"t75\"> in </token> <token id=\"t76\"> boosting </token> <token id=\"t77\"> domestic </token> <token id=\"t78\"> output </token> <token id=\"t79\"> . </token> <token id=\"t80\"> The </token> <token id=\"t81\"> problem </token> <token id=\"t82\"> is </token> <token id=\"t83\"> partly </token> <token id=\"t84\"> the </token> <token id=\"t85\"> mismatch </token> <token id=\"t86\"> between </token> <token id=\"t87\"> the </token> <token id=\"t88\"> high </token> <token id=\"t89\"> demand </token> <token id=\"t90\"> for </token> <token id=\"t91\"> poultry </token> <token id=\"t92\"> products </token> <token id=\"t93\"> , </token> <token id=\"t94\"> the </token> <token id=\"t95\"> productive </token> <token id=\"t96\"> capacity </token> <token id=\"t97\"> of </token> <token id=\"t98\"> the </token> <token id=\"t99\"> local </token> <token id=\"t100\"> industry </token> <token id=\"t101\"> and </token> <token id=\"t102\"> the </token> <token id=\"t103\"> harsh </token> <token id=\"t104\"> operating </token> <token id=\"t105\"> realities </token> <token id=\"t106\"> . </token> <token id=\"t107\"> <br /> </token> <token id=\"t108\"> Indeed </token> <token id=\"t109\"> , </token> <token id=\"t110\"> the </token> <token id=\"t111\"> mood </token> <token id=\"t112\"> in </token> <token id=\"t113\"> the </token> <token id=\"t114\"> industry </token> <token id=\"t115\"> is </token> <token id=\"t116\"> lukewarm </token> <token id=\"t117\"> . </token> <token id=\"t118\"> Smuggling </token> <token id=\"t119\"> continues </token> <token id=\"t120\"> ; </token> <token id=\"t121\"> high </token> <token id=\"t122\"> feed </token> <token id=\"t123\"> costs </token> <token id=\"t124\"> and </token> <token id=\"t125\"> red </token> <token id=\"t126\"> tape </token> <token id=\"t127\"> threaten </token> <token id=\"t128\"> growth </token> <token id=\"t129\"> . </token> <token id=\"t130\"> The </token> <token id=\"t131\"> sector </token> <token id=\"t132\"> that </token> <token id=\"t133\"> could </token> <token id=\"t134\"> have </token> <token id=\"t135\"> turned </token> <token id=\"t136\"> out </token> <token id=\"t137\"> to </token> <token id=\"t138\"> be </token> <token id=\"t139\"> a </token> <token id=\"t140\"> huge </token> <token id=\"t141\"> asset </token> <token id=\"t142\"> for </token> <token id=\"t143\"> the </token> <token id=\"t144\"> growth </token> <token id=\"t145\"> of </token> <token id=\"t146\"> the </token> <token id=\"t147\"> national </token> <token id=\"t148\"> economy </token> <token id=\"t149\"> remains </token> <token id=\"t150\"> a </token> <token id=\"t151\"> todler </token> <token id=\"t152\"> . </token> <token id=\"t153\"> <br /> </token> <token id=\"t154\"> While </token> <token id=\"t155\"> the </token> <token id=\"t156\"> international </token> <token id=\"t157\"> community </token> <token id=\"t158\"> may </token> <token id=\"t159\"> see </token> <candidate id=\"c3\" index=160 type=\"location\" info=\"{ &quot;coordinates&quot;: &quot;10.0;8.0&quot;, &quot;id&quot;: 2328926, &quot;featureClass&quot;: &quot;A&quot;, &quot;featureCode&quot;: &quot;PCLI&quot;, &quot;countryCode&quot;: &quot;NG&quot; }\" length=\"1\"></candidate> <token id=\"t160\"> Nigeria </token> <token id=\"t161\"> as </token> <token id=\"t162\"> a </token> <token id=\"t163\"> fading </token> <token id=\"t164\"> import </token> <token id=\"t165\"> market </token> <token id=\"t166\"> for </token> <token id=\"t167\"> chicken </token> <token id=\"t168\"> , </token> <token id=\"t169\"> stakeholders </token> <token id=\"t170\"> see </token> <token id=\"t171\"> the </token> <token id=\"t172\"> inability </token> <token id=\"t173\"> of </token> <token id=\"t174\"> the </token> <token id=\"t175\"> domestic </token> <token id=\"t176\"> poultry </token> <token id=\"t177\"> industry </token> <token id=\"t178\"> to </token> <token id=\"t179\"> respond </token> <token id=\"t180\"> adequately </token> <token id=\"t181\"> to </token> <token id=\"t182\"> expanding </token> <token id=\"t183\"> demand </token> <token id=\"t184\"> for </token> <token id=\"t185\"> poultry </token> <token id=\"t186\"> products </token> <token id=\"t187\"> , </token> <token id=\"t188\"> as </token> <token id=\"t189\"> opening </token> <token id=\"t190\"> up </token> <token id=\"t191\"> a </token> <token id=\"t192\"> market </token> <token id=\"t193\"> for </token> <token id=\"t194\"> smuggling.Nigeria </token> <token id=\"t195\"> is </token> <token id=\"t196\"> losing </token> <token id=\"t197\"> about </token> <token id=\"t198\"> $ </token> <candidate id=\"c4\" index=199 type=\"number\" info=\"null\" length=\"1\"></candidate> <token id=\"t199\"> 2.7 </token> <candidate id=\"c5\" index=200 type=\"number\" info=\"null\" length=\"1\"></candidate> <token id=\"t200\"> billion </token> <token id=\"t201\"> ( </token> <token id=\"t202\"> about </token> <token id=\"t203\"> N399 </token> <token id=\"t204\"> .4 </token> <candidate id=\"c6\" index=205 type=\"number\" info=\"null\" length=\"1\"></candidate> <token id=\"t205\"> billion </token> <token id=\"t206\"> ) </token> <token id=\"t207\"> yearly </token> <token id=\"t208\"> in </token> <token id=\"t209\"> revenue </token> <token id=\"t210\"> to </token> <token id=\"t211\"> smuggling </token> <token id=\"t212\"> of </token> <token id=\"t213\"> poultry </token> <token id=\"t214\"> products </token> <token id=\"t215\"> , </token> <token id=\"t216\"> the </token> <token id=\"t217\"> Poultry </token> <token id=\"t218\"> Association </token> <token id=\"t219\"> of </token> <candidate id=\"c7\" index=220 type=\"location\" info=\"{ &quot;coordinates&quot;: &quot;10.0;8.0&quot;, &quot;id&quot;: 2328926, &quot;featureClass&quot;: &quot;A&quot;, &quot;featureCode&quot;: &quot;PCLI&quot;, &quot;countryCode&quot;: &quot;NG&quot; }\" length=\"1\"></candidate> <token id=\"t220\"> Nigeria </token> <token id=\"t221\"> , </token> <token id=\"t222\"> has </token> <token id=\"t223\"> said </token> <token id=\"t224\"> . </token> <token id=\"t225\"> <br /> </token> <token id=\"t226\"> `` </token> <token id=\"t227\"> The </token> <token id=\"t228\"> supply </token> <token id=\"t229\"> of </token> <token id=\"t230\"> corn </token> <token id=\"t231\"> is </token> <token id=\"t232\"> not </token> <token id=\"t233\"> adequate </token> <token id=\"t234\"> to </token> <token id=\"t235\"> meet </token> <token id=\"t236\"> expanding </token> <token id=\"t237\"> feed </token> <token id=\"t238\"> use </token> <token id=\"t239\"> , </token> <token id=\"t240\"> and </token> <token id=\"t241\"> restrictions </token> <token id=\"t242\"> on </token> <token id=\"t243\"> corn </token> <token id=\"t244\"> imports </token> <token id=\"t245\"> could </token> <token id=\"t246\"> combine </token> <token id=\"t247\"> to </token> <token id=\"t248\"> constrain </token> <token id=\"t249\"> growth </token> <token id=\"t250\"> in </token> <token id=\"t251\"> both </token> <token id=\"t252\"> the </token> <token id=\"t253\"> poultry </token> <token id=\"t254\"> and </token> <token id=\"t255\"> egg </token> <token id=\"t256\"> industries </token> <token id=\"t257\"> , </token> <token id=\"t258\"> raising </token> <token id=\"t259\"> production </token> <token id=\"t260\"> costs </token> <token id=\"t261\"> and </token> <token id=\"t262\"> consumer </token> <token id=\"t263\"> prices </token> <token id=\"t264\"> and </token> <token id=\"t265\"> slowing </token> <token id=\"t266\"> consumption </token> <token id=\"t267\"> . </token> <token id=\"t268\"> '' </token> <token id=\"t269\"> <br /> </token> <token id=\"t270\"> The </token> <token id=\"t271\"> President </token> <token id=\"t272\"> of </token> <token id=\"t273\"> the </token> <token id=\"t274\"> association </token> <token id=\"t275\"> , </token> <token id=\"t276\"> Dr. </token> <token id=\"t277\"> Ayoola </token> <token id=\"t278\"> Oduntan </token> <token id=\"t279\"> , </token> <token id=\"t280\"> said </token> <token id=\"t281\"> at </token> <token id=\"t282\"> the </token> <candidate id=\"c8\" index=283 type=\"location\" info=\"{ &quot;coordinates&quot;: &quot;10.0;8.0&quot;, &quot;id&quot;: 2328926, &quot;featureClass&quot;: &quot;A&quot;, &quot;featureCode&quot;: &quot;PCLI&quot;, &quot;countryCode&quot;: &quot;NG&quot; }\" length=\"1\"></candidate> <token id=\"t283\"> Nigeria </token> <token id=\"t284\"> Poultry </token> <token id=\"t285\"> Summit </token> <token id=\"t286\"> that </token> <token id=\"t287\"> local </token> <token id=\"t288\"> production </token> <token id=\"t289\"> of </token> <token id=\"t290\"> chicken </token> <token id=\"t291\"> has </token> <token id=\"t292\"> fallen </token> <token id=\"t293\"> short </token> <token id=\"t294\"> of </token> <token id=\"t295\"> the </token> <token id=\"t296\"> demand </token> <token id=\"t297\"> for </token> <token id=\"t298\"> the </token> <token id=\"t299\"> product </token> <token id=\"t300\"> , </token> <token id=\"t301\"> thereby </token> <token id=\"t302\"> creating </token> <token id=\"t303\"> an </token> <token id=\"t304\"> avenue </token> <token id=\"t305\"> for </token> <token id=\"t306\"> smuggling </token> <token id=\"t307\"> . </token> <token id=\"t308\"> <br /> </token> <token id=\"t309\"> According </token> <token id=\"t310\"> to </token> <token id=\"t311\"> Oduntan </token> <token id=\"t312\"> , </token> <token id=\"t313\"> while </token> <token id=\"t314\"> the </token> <token id=\"t315\"> local </token> <token id=\"t316\"> demand </token> <token id=\"t317\"> for </token> <token id=\"t318\"> frozen </token> <token id=\"t319\"> chicken </token> <token id=\"t320\"> is </token> <token id=\"t321\"> above </token> <candidate id=\"c9\" index=322 type=\"number\" info=\"null\" length=\"1\"></candidate> <token id=\"t322\"> two </token> <candidate id=\"c10\" index=323 type=\"number\" info=\"null\" length=\"1\"></candidate> <token id=\"t323\"> million </token> <token id=\"t324\"> metric </token> <token id=\"t325\"> tonnes </token> <token id=\"t326\"> yearly </token> <token id=\"t327\"> , </token> <token id=\"t328\"> Nigerian </token> <token id=\"t329\"> farmers </token> <token id=\"t330\"> produce </token> <candidate id=\"c11\" index=331 type=\"number\" info=\"null\" length=\"1\"></candidate> <token id=\"t331\"> 300,000 </token> <token id=\"t332\"> metric </token> <token id=\"t333\"> tonnes </token> <token id=\"t334\"> , </token> <token id=\"t335\"> leaving </token> <token id=\"t336\"> a </token> <token id=\"t337\"> wide </token> <candidate id=\"c12\" index=338 type=\"location\" info=\"{ &quot;coordinates&quot;: &quot;44.55861;6.07778&quot;, &quot;id&quot;: 6446644, &quot;featureClass&quot;: &quot;A&quot;, &quot;featureCode&quot;: &quot;ADM4&quot;, &quot;countryCode&quot;: &quot;FR&quot; }\" length=\"1\"></candidate> <token id=\"t338\"> gap </token> <token id=\"t339\"> of </token> <token id=\"t340\"> more </token> <token id=\"t341\"> than </token> <candidate id=\"c13\" index=342 type=\"number\" info=\"null\" length=\"1\"></candidate> <token id=\"t342\"> 1.7 </token> <candidate id=\"c14\" index=343 type=\"number\" info=\"null\" length=\"1\"></candidate> <token id=\"t343\"> million </token> <token id=\"t344\"> metric </token> <token id=\"t345\"> tonnes </token> <token id=\"t346\"> . </token> <token id=\"t347\"> '' </token> <token id=\"t348\"> Out </token> <token id=\"t349\"> of </token> <token id=\"t350\"> this </token> <token id=\"t351\"> figure </token> <token id=\"t352\"> , </token> <token id=\"t353\"> smuggled </token> <token id=\"t354\"> chicken </token> <token id=\"t355\"> accounts </token> <token id=\"t356\"> for </token> <candidate id=\"c15\" index=357 type=\"number\" info=\"null\" length=\"1\"></candidate> <token id=\"t357\"> 1.2 </token> <candidate id=\"c16\" index=358 type=\"number\" info=\"null\" length=\"1\"></candidate> <token id=\"t358\"> million </token> <token id=\"t359\"> metric </token> <token id=\"t360\"> tonnes </token> <token id=\"t361\"> annually </token> <token id=\"t362\"> , </token> <token id=\"t363\"> '' </token> <token id=\"t364\"> he </token> <token id=\"t365\"> said </token> <token id=\"t366\"> . </token> <token id=\"t367\"> <br /> </token> <token id=\"t368\"> The </token> <token id=\"t369\"> industry </token> <token id=\"t370\"> still </token> <token id=\"t371\"> appears </token> <token id=\"t372\"> unprotected </token> <token id=\"t373\"> , </token> <token id=\"t374\"> a </token> <token id=\"t375\"> state </token> <token id=\"t376\"> of </token> <token id=\"t377\"> affairs </token> <token id=\"t378\"> that </token> <token id=\"t379\"> is </token> <token id=\"t380\"> being </token> <token id=\"t381\"> exploited </token> <token id=\"t382\"> by </token> <token id=\"t383\"> smugglers </token> <token id=\"t384\"> . </token> <token id=\"t385\"> Oduntan </token> <token id=\"t386\"> said </token> <token id=\"t387\"> smuggled </token> <token id=\"t388\"> chicken </token> <token id=\"t389\"> and </token> <token id=\"t390\"> rising </token> <token id=\"t391\"> costs </token> <token id=\"t392\"> of </token> <token id=\"t393\"> production </token> <token id=\"t394\"> are </token> <token id=\"t395\"> forcing </token> <token id=\"t396\"> local </token> <token id=\"t397\"> poultry </token> <token id=\"t398\"> producers </token> <token id=\"t399\"> to </token> <token id=\"t400\"> shed </token> <token id=\"t401\"> a </token> <token id=\"t402\"> bigger </token> <token id=\"t403\"> chunk </token> <token id=\"t404\"> of </token> <token id=\"t405\"> the </token> <token id=\"t406\"> chicken </token> <token id=\"t407\"> industry </token> <token id=\"t408\"> . </token> <token id=\"t409\"> The </token> <token id=\"t410\"> local </token> <token id=\"t411\"> poultry </token> <token id=\"t412\"> industry </token> <token id=\"t413\"> , </token> <token id=\"t414\"> experts </token> <token id=\"t415\"> maintained </token> <token id=\"t416\"> , </token> <token id=\"t417\"> has </token> <token id=\"t418\"> seen </token> <token id=\"t419\"> the </token> <token id=\"t420\"> demise </token> <token id=\"t421\"> of </token> <token id=\"t422\"> some </token> <token id=\"t423\"> of </token> <token id=\"t424\"> smaller </token> <token id=\"t425\"> poultry </token> <token id=\"t426\"> producers </token> <token id=\"t427\"> . </token> <token id=\"t428\"> In </token> <token id=\"t429\"> the </token> <token id=\"t430\"> last </token> <token id=\"t431\"> couple </token> <token id=\"t432\"> of </token> <token id=\"t433\"> years </token> <token id=\"t434\"> , </token> <token id=\"t435\"> some </token> <token id=\"t436\"> of </token> <token id=\"t437\"> small </token> <token id=\"t438\"> producers </token> <token id=\"t439\"> have </token> <token id=\"t440\"> either </token> <token id=\"t441\"> gone </token> <token id=\"t442\"> under </token> <token id=\"t443\"> , </token> <token id=\"t444\"> or </token> <token id=\"t445\"> scaled </token> <token id=\"t446\"> down </token> <token id=\"t447\"> production </token> <token id=\"t448\"> . </token> <token id=\"t449\"> <br /> </token> <token id=\"t450\"> According </token> <token id=\"t451\"> to </token> <token id=\"t452\"> the </token> <token id=\"t453\"> PAN </token> <token id=\"t454\"> President </token> <token id=\"t455\"> , </token> <token id=\"t456\"> though </token> <token id=\"t457\"> the </token> <candidate id=\"c17\" index=458 type=\"location\" info=\"{ &quot;coordinates&quot;: &quot;38.49457;43.38323&quot;, &quot;id&quot;: 298117, &quot;featureClass&quot;: &quot;P&quot;, &quot;featureCode&quot;: &quot;PPLA&quot;, &quot;countryCode&quot;: &quot;TR&quot; }\" length=\"1\"></candidate> <token id=\"t458\"> ban </token> <token id=\"t459\"> on </token> <token id=\"t460\"> import </token> <token id=\"t461\"> is </token> <token id=\"t462\"> supposed </token> <token id=\"t463\"> to </token> <token id=\"t464\"> boost </token> <token id=\"t465\"> production </token> <token id=\"t466\"> , </token> <token id=\"t467\"> yields </token> <token id=\"t468\"> are </token> <token id=\"t469\"> lower </token> <token id=\"t470\"> , </token> <token id=\"t471\"> and </token> <token id=\"t472\"> the </token> <token id=\"t473\"> viability </token> <token id=\"t474\"> of </token> <token id=\"t475\"> poultry </token> <token id=\"t476\"> is </token> <token id=\"t477\"> reduced </token> <token id=\"t478\"> by </token> <token id=\"t479\"> its </token> <token id=\"t480\"> high </token> <token id=\"t481\"> production </token> <token id=\"t482\"> costs </token> <token id=\"t483\"> and </token> <token id=\"t484\"> increased </token> <token id=\"t485\"> chicken </token> <token id=\"t486\"> imports </token> <token id=\"t487\"> . </token> <token id=\"t488\"> <br /> </token> <token id=\"t489\"> To </token> <token id=\"t490\"> this </token> <token id=\"t491\"> end </token> <token id=\"t492\"> , </token> <token id=\"t493\"> Oduntan </token> <token id=\"t494\"> said </token> <token id=\"t495\"> local </token> <token id=\"t496\"> producers </token> <token id=\"t497\"> must </token> <token id=\"t498\"> be </token> <token id=\"t499\"> committed </token> <token id=\"t500\"> to </token> <token id=\"t501\"> increasing </token> <token id=\"t502\"> output </token> <token id=\"t503\"> and </token> <token id=\"t504\"> supplying </token> <token id=\"t505\"> fresh </token> <token id=\"t506\"> chicken </token> <token id=\"t507\"> to </token> <token id=\"t508\"> limit </token> <token id=\"t509\"> the </token> <token id=\"t510\"> import </token> <token id=\"t511\"> of </token> <token id=\"t512\"> chicken </token> <token id=\"t513\"> . </token> <token id=\"t514\"> While </token> <token id=\"t515\"> local </token> <token id=\"t516\"> producers </token> <token id=\"t517\"> are </token> <token id=\"t518\"> making </token> <token id=\"t519\"> efforts </token> <token id=\"t520\"> to </token> <token id=\"t521\"> produce </token> <token id=\"t522\"> more </token> <token id=\"t523\"> chicken </token> <token id=\"t524\"> , </token> <token id=\"t525\"> he </token> <token id=\"t526\"> said </token> <token id=\"t527\"> the </token> <token id=\"t528\"> industry </token> <token id=\"t529\"> is </token> <token id=\"t530\"> bewildered </token> <token id=\"t531\"> by </token> <token id=\"t532\"> the </token> <token id=\"t533\"> negative </token> <token id=\"t534\"> impacts </token> <token id=\"t535\"> of </token> <token id=\"t536\"> higher </token> <token id=\"t537\"> input </token> <token id=\"t538\"> costs </token> <token id=\"t539\"> , </token> <token id=\"t540\"> especially </token> <token id=\"t541\"> maize </token> <token id=\"t542\"> , </token> <token id=\"t543\"> soya </token> <token id=\"t544\"> , </token> <token id=\"t545\"> power </token> <token id=\"t546\"> , </token> <token id=\"t547\"> labour </token> <token id=\"t548\"> and </token> <token id=\"t549\"> fuel </token> <token id=\"t550\"> . </token> <token id=\"t551\"> <br /> </token> <token id=\"t552\"> <br /> </token> <token id=\"t553\"> Feed </token> <token id=\"t554\"> costs </token> <token id=\"t555\"> <br /> </token> <token id=\"t556\"> <br /> </token> <token id=\"t557\"> The </token> <token id=\"t558\"> high </token> <token id=\"t559\"> price </token> <token id=\"t560\"> of </token> <token id=\"t561\"> feed </token> <token id=\"t562\"> raw </token> <token id=\"t563\"> materials </token> <token id=\"t564\"> is </token> <token id=\"t565\"> an </token> <token id=\"t566\"> issue </token> <token id=\"t567\"> everywhere </token> <token id=\"t568\"> . </token> <token id=\"t569\"> Since </token> <token id=\"t570\"> the </token> <token id=\"t571\"> high </token> <token id=\"t572\"> feed </token> <token id=\"t573\"> costs </token> <token id=\"t574\"> are </token> <token id=\"t575\"> felt </token> <token id=\"t576\"> throughout </token> <token id=\"t577\"> the </token> <token id=\"t578\"> industry </token> <token id=\"t579\"> , </token> <token id=\"t580\"> operators </token> <token id=\"t581\"> have </token> <token id=\"t582\"> found </token> <token id=\"t583\"> the </token> <token id=\"t584\"> business </token> <token id=\"t585\"> less </token> <token id=\"t586\"> competitive </token> <token id=\"t587\"> . </token> <token id=\"t588\"> Feed </token> <token id=\"t589\"> is </token> <token id=\"t590\"> the </token> <token id=\"t591\"> single </token> <token id=\"t592\"> biggest </token> <token id=\"t593\"> input </token> <token id=\"t594\"> cost </token> <token id=\"t595\"> , </token> <token id=\"t596\"> making </token> <token id=\"t597\"> up </token> <candidate id=\"c18\" index=598 type=\"number\" info=\"null\" length=\"1\"></candidate> <token id=\"t598\"> 60 </token> <token id=\"t599\"> to </token> <candidate id=\"c19\" index=600 type=\"number\" info=\"null\" length=\"1\"></candidate> <token id=\"t600\"> 70 </token> <token id=\"t601\"> per </token> <token id=\"t602\"> cent </token> <token id=\"t603\"> of </token> <token id=\"t604\"> total </token> <token id=\"t605\"> input </token> <token id=\"t606\"> costs </token> <token id=\"t607\"> . </token> <token id=\"t608\"> Inputs </token> <token id=\"t609\"> and </token> <token id=\"t610\"> costs </token> <token id=\"t611\"> have </token> <token id=\"t612\"> presented </token> <token id=\"t613\"> the </token> <token id=\"t614\"> poultry </token> <token id=\"t615\"> industry </token> <token id=\"t616\"> with </token> <token id=\"t617\"> huge </token> <token id=\"t618\"> challenges </token> <token id=\"t619\"> , </token> <token id=\"t620\"> he </token> <token id=\"t621\"> said </token> <token id=\"t622\"> , </token> <token id=\"t623\"> highlighting </token> <token id=\"t624\"> the </token> <token id=\"t625\"> fluctuations </token> <token id=\"t626\"> in </token> <token id=\"t627\"> feed </token> <token id=\"t628\"> ingredients </token> <token id=\"t629\"> prices </token> <token id=\"t630\"> . </token> <token id=\"t631\"> <br /> </token> <token id=\"t632\"> `` </token> <candidate id=\"c20\" index=633 type=\"location\" info=\"{ &quot;coordinates&quot;: &quot;49.0025;6.52167&quot;, &quot;id&quot;: 6437697, &quot;featureClass&quot;: &quot;A&quot;, &quot;featureCode&quot;: &quot;ADM4&quot;, &quot;countryCode&quot;: &quot;FR&quot; }\" length=\"1\"></candidate> <token id=\"t633\"> Many </token> <token id=\"t634\"> farmers </token> <token id=\"t635\"> have </token> <token id=\"t636\"> complained </token> <token id=\"t637\"> that </token> <token id=\"t638\"> the </token> <token id=\"t639\"> industry </token> <token id=\"t640\"> does </token> <token id=\"t641\"> n't </token> <token id=\"t642\"> have </token> <token id=\"t643\"> the </token> <token id=\"t644\"> capacity </token> <token id=\"t645\"> to </token> <token id=\"t646\"> facilitate </token> <token id=\"t647\"> smooth </token> <token id=\"t648\"> movement </token> <token id=\"t649\"> of </token> <token id=\"t650\"> poultry </token> <token id=\"t651\"> products </token> <token id=\"t652\"> from </token> <token id=\"t653\"> the </token> <token id=\"t654\"> farms </token> <token id=\"t655\"> to </token> <token id=\"t656\"> supply </token> <token id=\"t657\"> points </token> <token id=\"t658\"> . </token> <token id=\"t659\"> While </token> <token id=\"t660\"> there </token> <token id=\"t661\"> are </token> <token id=\"t662\"> marginal </token> <token id=\"t663\"> investment </token> <token id=\"t664\"> in </token> <token id=\"t665\"> infrastructure </token> <token id=\"t666\"> , </token> <token id=\"t667\"> not </token> <token id=\"t668\"> so </token> <token id=\"t669\"> much </token> <token id=\"t670\"> have </token> <token id=\"t671\"> been </token> <token id=\"t672\"> recorded </token> <token id=\"t673\"> to </token> <token id=\"t674\"> make </token> <token id=\"t675\"> specialised </token> <token id=\"t676\"> chick </token> <token id=\"t677\"> delivery </token> <token id=\"t678\"> vehicles </token> <token id=\"t679\"> commonplace </token> <token id=\"t680\"> '' </token> <token id=\"t681\"> <br /> </token> <token id=\"t682\"> For </token> <token id=\"t683\"> the </token> <candidate id=\"c21\" index=684 type=\"location\" info=\"{ &quot;coordinates&quot;: &quot;-5.42225;-80.8766&quot;, &quot;id&quot;: 8350870, &quot;featureClass&quot;: &quot;A&quot;, &quot;featureCode&quot;: &quot;ADM3&quot;, &quot;countryCode&quot;: &quot;PE&quot; }\" length=\"1\"></candidate> <token id=\"t684\"> Vice </token> <token id=\"t685\"> - </token> <token id=\"t686\"> President </token> <token id=\"t687\"> ( </token> <token id=\"t688\"> Agriculture </token> <token id=\"t689\"> ) </token> <token id=\"t690\"> , </token> <token id=\"t691\"> Association </token> <token id=\"t692\"> of </token> <token id=\"t693\"> Small </token> <token id=\"t694\"> Business </token> <token id=\"t695\"> Owners </token> <token id=\"t696\"> of </token> <candidate id=\"c22\" index=697 type=\"location\" info=\"{ &quot;coordinates&quot;: &quot;10.0;8.0&quot;, &quot;id&quot;: 2328926, &quot;featureClass&quot;: &quot;A&quot;, &quot;featureCode&quot;: &quot;PCLI&quot;, &quot;countryCode&quot;: &quot;NG&quot; }\" length=\"1\"></candidate> <token id=\"t697\"> Nigeria </token> <token id=\"t698\"> ( </token> <token id=\"t699\"> ASBON </token> <token id=\"t700\"> ) </token> <token id=\"t701\"> , </token> <token id=\"t702\"> Mr. </token> <token id=\"t703\"> Stephen </token> <token id=\"t704\"> Oludipupo </token> <token id=\"t705\"> , </token> <token id=\"t706\"> the </token> <token id=\"t707\"> sector </token> <token id=\"t708\"> is </token> <token id=\"t709\"> not </token> <token id=\"t710\"> moving </token> <token id=\"t711\"> forward </token> <token id=\"t712\"> as </token> <token id=\"t713\"> it </token> <token id=\"t714\"> battles </token> <token id=\"t715\"> soaring </token> <token id=\"t716\"> feed </token> <token id=\"t717\"> costs </token> <token id=\"t718\"> and </token> <token id=\"t719\"> rising </token> <token id=\"t720\"> electricity </token> <token id=\"t721\"> bills </token> <token id=\"t722\"> . </token> <token id=\"t723\"> He </token> <token id=\"t724\"> believes </token> <token id=\"t725\"> if </token> <token id=\"t726\"> poultry </token> <token id=\"t727\"> and </token> <token id=\"t728\"> egg </token> <token id=\"t729\"> production </token> <token id=\"t730\"> are </token> <token id=\"t731\"> sustained </token> <token id=\"t732\"> , </token> <token id=\"t733\"> growth </token> <token id=\"t734\"> in </token> <token id=\"t735\"> demand </token> <token id=\"t736\"> for </token> <token id=\"t737\"> corn </token> <token id=\"t738\"> and </token> <token id=\"t739\"> soybean </token> <token id=\"t740\"> meal </token> <token id=\"t741\"> is </token> <token id=\"t742\"> likely </token> <token id=\"t743\"> to </token> <token id=\"t744\"> outpace </token> <token id=\"t745\"> gains </token> <token id=\"t746\"> in </token> <token id=\"t747\"> domestic </token> <token id=\"t748\"> production </token> <token id=\"t749\"> . </token> <token id=\"t750\"> <br /> </token> <token id=\"t751\"> Farmers </token> <token id=\"t752\"> like </token> <token id=\"t753\"> him </token> <token id=\"t754\"> also </token> <token id=\"t755\"> complained </token> <token id=\"t756\"> that </token> <token id=\"t757\"> the </token> <token id=\"t758\"> supply </token> <token id=\"t759\"> of </token> <token id=\"t760\"> corn </token> <token id=\"t761\"> is </token> <token id=\"t762\"> not </token> <token id=\"t763\"> adequate </token> <token id=\"t764\"> to </token> <token id=\"t765\"> meet </token> <token id=\"t766\"> expanding </token> <token id=\"t767\"> feed </token> <token id=\"t768\"> use </token> <token id=\"t769\"> , </token> <token id=\"t770\"> and </token> <token id=\"t771\"> restrictions </token> <token id=\"t772\"> on </token> <token id=\"t773\"> corn </token> <token id=\"t774\"> imports </token> <token id=\"t775\"> could </token> <token id=\"t776\"> combine </token> <token id=\"t777\"> to </token> <token id=\"t778\"> constrain </token> <token id=\"t779\"> growth </token> <token id=\"t780\"> in </token> <token id=\"t781\"> both </token> <token id=\"t782\"> the </token> <token id=\"t783\"> poultry </token> <token id=\"t784\"> and </token> <token id=\"t785\"> egg </token> <token id=\"t786\"> industries </token> <token id=\"t787\"> , </token> <token id=\"t788\"> raising </token> <token id=\"t789\"> production </token> <token id=\"t790\"> costs </token> <token id=\"t791\"> and </token> <token id=\"t792\"> consumer </token> <token id=\"t793\"> prices </token> <token id=\"t794\"> , </token> <token id=\"t795\"> thereby </token> <token id=\"t796\"> slowing </token> <token id=\"t797\"> consumption </token> <token id=\"t798\"> . </token> <token id=\"t799\"> The </token> <token id=\"t800\"> same </token> <token id=\"t801\"> thing </token> <token id=\"t802\"> is </token> <token id=\"t803\"> said </token> <token id=\"t804\"> about </token> <token id=\"t805\"> soybean </token> <token id=\"t806\"> meal </token> <token id=\"t807\"> , </token> <token id=\"t808\"> which </token> <token id=\"t809\"> the </token> <token id=\"t810\"> industry </token> <token id=\"t811\"> can </token> <token id=\"t812\"> not </token> <token id=\"t813\"> guarantee </token> <token id=\"t814\"> local </token> <token id=\"t815\"> surpluses </token> <token id=\"t816\"> and </token> <token id=\"t817\"> ready </token> <token id=\"t818\"> availability </token> <token id=\"t819\"> . </token> <token id=\"t820\"> <br /> </token> <candidate id=\"c23\" index=821 type=\"date\" info=\"PRESENT_REF\" length=\"1\"></candidate> <token id=\"t821\"> Currently </token> <token id=\"t822\"> , </token> <token id=\"t823\"> the </token> <token id=\"t824\"> poultry </token> <token id=\"t825\"> industry </token> <token id=\"t826\"> accounts </token> <token id=\"t827\"> for </token> <token id=\"t828\"> about </token> <token id=\"t829\"> a </token> <token id=\"t830\"> third </token> <token id=\"t831\"> of </token> <token id=\"t832\"> local </token> <token id=\"t833\"> maize </token> <token id=\"t834\"> consumption </token> <token id=\"t835\"> and </token> <token id=\"t836\"> almost </token> <token id=\"t837\"> all </token> <token id=\"t838\"> the </token> <token id=\"t839\"> soya </token> <token id=\"t840\"> consumption </token> <token id=\"t841\"> in </token> <token id=\"t842\"> the </token> <token id=\"t843\"> country </token> <token id=\"t844\"> , </token> <token id=\"t845\"> its </token> <token id=\"t846\"> sustainability </token> <token id=\"t847\"> and </token> <token id=\"t848\"> future </token> <token id=\"t849\"> development </token> <token id=\"t850\"> are </token> <token id=\"t851\"> also </token> <token id=\"t852\"> in </token> <token id=\"t853\"> danger </token> <token id=\"t854\"> . </token> <candidate id=\"c24\" index=855 type=\"location\" info=\"{ &quot;coordinates&quot;: &quot;49.74917;4.60889&quot;, &quot;id&quot;: 6453601, &quot;featureClass&quot;: &quot;A&quot;, &quot;featureCode&quot;: &quot;ADM4&quot;, &quot;countryCode&quot;: &quot;FR&quot; }\" length=\"1\"></candidate> <token id=\"t855\"> This </token> <token id=\"t856\"> scenario </token> <token id=\"t857\"> represents </token> <token id=\"t858\"> an </token> <token id=\"t859\"> `` </token> <token id=\"t860\"> industry </token> <token id=\"t861\"> in </token> <token id=\"t862\"> distress </token> <token id=\"t863\"> '' </token> <token id=\"t864\"> as </token> <token id=\"t865\"> acknowledged </token> <token id=\"t866\"> by </token> <token id=\"t867\"> experts </token> <token id=\"t868\"> who </token> <token id=\"t869\"> are </token> <token id=\"t870\"> considering </token> <token id=\"t871\"> measures </token> <token id=\"t872\"> that </token> <token id=\"t873\"> help </token> <token id=\"t874\"> producers </token> <token id=\"t875\"> to </token> <token id=\"t876\"> remain </token> <token id=\"t877\"> in </token> <token id=\"t878\"> business </token> <token id=\"t879\"> . </token> <token id=\"t880\"> <br /> </token> <token id=\"t881\"> The </token> <token id=\"t882\"> concern </token> <token id=\"t883\"> is </token> <token id=\"t884\"> that </token> <candidate id=\"c25\" index=885 type=\"location\" info=\"{ &quot;coordinates&quot;: &quot;10.0;8.0&quot;, &quot;id&quot;: 2328926, &quot;featureClass&quot;: &quot;A&quot;, &quot;featureCode&quot;: &quot;PCLI&quot;, &quot;countryCode&quot;: &quot;NG&quot; }\" length=\"1\"></candidate> <token id=\"t885\"> Nigeria </token> <token id=\"t886\"> is </token> <token id=\"t887\"> on </token> <token id=\"t888\"> the </token> <token id=\"t889\"> verge </token> <token id=\"t890\"> of </token> <token id=\"t891\"> becoming </token> <token id=\"t892\"> a </token> <token id=\"t893\"> major </token> <token id=\"t894\"> importer </token> <token id=\"t895\"> of </token> <token id=\"t896\"> soymeal </token> <token id=\"t897\"> , </token> <token id=\"t898\"> thanks </token> <token id=\"t899\"> to </token> <token id=\"t900\"> the </token> <token id=\"t901\"> country </token> <token id=\"t902\"> 's </token> <token id=\"t903\"> surging </token> <token id=\"t904\"> poultry </token> <token id=\"t905\"> production </token> <token id=\"t906\"> , </token> <token id=\"t907\"> boosting </token> <token id=\"t908\"> feed </token> <token id=\"t909\"> demand </token> <token id=\"t910\"> . </token> <token id=\"t911\"> The </token> <token id=\"t912\"> layer </token> <token id=\"t913\"> industry </token> <token id=\"t914\"> is </token> <token id=\"t915\"> also </token> <token id=\"t916\"> expanding </token> <token id=\"t917\"> rapidly </token> <token id=\"t918\"> as </token> <token id=\"t919\"> it </token> <token id=\"t920\"> is </token> <token id=\"t921\"> able </token> <token id=\"t922\"> to </token> <token id=\"t923\"> provide </token> <token id=\"t924\"> a </token> <token id=\"t925\"> relatively </token> <token id=\"t926\"> cheap </token> <token id=\"t927\"> protein </token> <token id=\"t928\"> source </token> <token id=\"t929\"> compared </token> <token id=\"t930\"> to </token> <token id=\"t931\"> other </token> <token id=\"t932\"> sources </token> <token id=\"t933\"> of </token> <token id=\"t934\"> protein </token> <token id=\"t935\"> . </token> <token id=\"t936\"> However </token> <token id=\"t937\"> , </token> <token id=\"t938\"> poultry </token> <token id=\"t939\"> feed </token> <token id=\"t940\"> manufacturers </token> <token id=\"t941\"> are </token> <token id=\"t942\"> also </token> <token id=\"t943\"> finding </token> <token id=\"t944\"> a </token> <token id=\"t945\"> ready </token> <token id=\"t946\"> growth </token> <token id=\"t947\"> market </token> <token id=\"t948\"> in </token> <token id=\"t949\"> livestock </token> <token id=\"t950\"> , </token> <token id=\"t951\"> for </token> <token id=\"t952\"> which </token> <token id=\"t953\"> production </token> <token id=\"t954\"> of </token> <token id=\"t955\"> suitable </token> <token id=\"t956\"> rations </token> <token id=\"t957\"> is </token> <token id=\"t958\"> increasing </token> <token id=\"t959\"> at </token> <token id=\"t960\"> an </token> <token id=\"t961\"> accelerated </token> <token id=\"t962\"> pace </token> <token id=\"t963\"> to </token> <token id=\"t964\"> meet </token> <token id=\"t965\"> the </token> <token id=\"t966\"> demand </token> <token id=\"t967\"> . </token> <candidate id=\"c26\" index=968 type=\"location\" info=\"{ &quot;coordinates&quot;: &quot;49.74917;4.60889&quot;, &quot;id&quot;: 6453601, &quot;featureClass&quot;: &quot;A&quot;, &quot;featureCode&quot;: &quot;ADM4&quot;, &quot;countryCode&quot;: &quot;FR&quot; }\" length=\"1\"></candidate> <token id=\"t968\"> This </token> <token id=\"t969\"> has </token> <token id=\"t970\"> resulted </token> <token id=\"t971\"> in </token> <token id=\"t972\"> a </token> <token id=\"t973\"> shift </token> <token id=\"t974\"> in </token> <token id=\"t975\"> demand </token> <token id=\"t976\"> of </token> <token id=\"t977\"> soymeal </token> <token id=\"t978\"> by </token> <token id=\"t979\"> feed </token> <token id=\"t980\"> millers </token> <token id=\"t981\"> from </token> <token id=\"t982\"> the </token> <token id=\"t983\"> traditional </token> <token id=\"t984\"> poultry </token> <token id=\"t985\"> farmers </token> <token id=\"t986\"> . </token> <token id=\"t987\"> <br /> </token> <token id=\"t988\"> The </token> <token id=\"t989\"> increased </token> <token id=\"t990\"> demand </token> <token id=\"t991\"> for </token> <token id=\"t992\"> soymeal </token> <token id=\"t993\"> is </token> <token id=\"t994\"> driving </token> <token id=\"t995\"> feed </token> <token id=\"t996\"> mills </token> <token id=\"t997\"> beyond </token> <token id=\"t998\"> their </token> <token id=\"t999\"> typical </token> <token id=\"t1000\"> origin </token> <token id=\"t1001\"> and </token> <token id=\"t1002\"> supplies </token> <token id=\"t1003\"> also </token> <token id=\"t1004\"> suffer </token> <token id=\"t1005\"> from </token> <token id=\"t1006\"> consistency </token> <token id=\"t1007\"> in </token> <token id=\"t1008\"> quality </token> <token id=\"t1009\"> . </token> <token id=\"t1010\"> <br /> </token> <token id=\"t1011\"> Already </token> <token id=\"t1012\"> , </token> <token id=\"t1013\"> like </token> <token id=\"t1014\"> the </token> <token id=\"t1015\"> Chairman </token> <token id=\"t1016\"> , </token> <candidate id=\"c27\" index=1017 type=\"location\" info=\"{ &quot;coordinates&quot;: &quot;6.53774;3.3522&quot;, &quot;id&quot;: 2332453, &quot;featureClass&quot;: &quot;A&quot;, &quot;featureCode&quot;: &quot;ADM1&quot;, &quot;countryCode&quot;: &quot;NG&quot; }\" length=\"1\"></candidate> <candidate id=\"c28\" index=1017 type=\"location\" info=\"{ &quot;coordinates&quot;: &quot;43.20861;-0.22472&quot;, &quot;id&quot;: 6440443, &quot;featureClass&quot;: &quot;A&quot;, &quot;featureCode&quot;: &quot;ADM4&quot;, &quot;countryCode&quot;: &quot;FR&quot; }\" length=\"1\"></candidate> <candidate id=\"c29\" index=1017 type=\"location\" info=\"{ &quot;coordinates&quot;: &quot;6.45407;3.39467&quot;, &quot;id&quot;: 2332459, &quot;featureClass&quot;: &quot;P&quot;, &quot;featureCode&quot;: &quot;PPLA2&quot;, &quot;countryCode&quot;: &quot;NG&quot; }\" length=\"1\"></candidate> <candidate id=\"c30\" index=1017 type=\"location\" info=\"{ &quot;coordinates&quot;: &quot;37.09567;-8.67661&quot;, &quot;id&quot;: 8010518, &quot;featureClass&quot;: &quot;A&quot;, &quot;featureCode&quot;: &quot;ADM2&quot;, &quot;countryCode&quot;: &quot;PT&quot; }\" length=\"1\"></candidate> <token id=\"t1017\"> Lagos </token> <token id=\"t1018\"> Chairman </token> <token id=\"t1019\"> , </token> <token id=\"t1020\"> Dr </token> <token id=\"t1021\"> Dotun </token> <token id=\"t1022\"> Agbojo </token> <token id=\"t1023\"> once </token> <token id=\"t1024\"> disclosed </token> <token id=\"t1025\"> , </token> <token id=\"t1026\"> local </token> <token id=\"t1027\"> operators </token> <token id=\"t1028\"> have </token> <token id=\"t1029\"> demanded </token> <token id=\"t1030\"> permission </token> <token id=\"t1031\"> to </token> <token id=\"t1032\"> import </token> <token id=\"t1033\"> soybean </token> <token id=\"t1034\"> meal </token> <token id=\"t1035\"> , </token> <token id=\"t1036\"> to </token> <token id=\"t1037\"> help </token> <token id=\"t1038\"> them </token> <token id=\"t1039\"> deal </token> <token id=\"t1040\"> with </token> <token id=\"t1041\"> the </token> <token id=\"t1042\"> impending </token> <token id=\"t1043\"> competition </token> <token id=\"t1044\"> of </token> <token id=\"t1045\"> cheaper </token> <token id=\"t1046\"> smuggled </token> <token id=\"t1047\"> chicken </token> <token id=\"t1048\"> . </token> <token id=\"t1049\"> Producers </token> <token id=\"t1050\"> think </token> <token id=\"t1051\"> this </token> <token id=\"t1052\"> will </token> <token id=\"t1053\"> help </token> <token id=\"t1054\"> the </token> <token id=\"t1055\"> poultry </token> <token id=\"t1056\"> industry </token> <token id=\"t1057\"> to </token> <token id=\"t1058\"> get </token> <token id=\"t1059\"> cheaper </token> <token id=\"t1060\"> raw </token> <token id=\"t1061\"> material </token> <token id=\"t1062\"> and </token> <token id=\"t1063\"> reduce </token> <token id=\"t1064\"> its </token> <token id=\"t1065\"> cost </token> <token id=\"t1066\"> of </token> <token id=\"t1067\"> production </token> <token id=\"t1068\"> , </token> <token id=\"t1069\"> which </token> <token id=\"t1070\"> is </token> <candidate id=\"c31\" index=1071 type=\"number\" info=\"null\" length=\"1\"></candidate> <token id=\"t1071\"> three </token> <token id=\"t1072\"> times </token> <token id=\"t1073\"> the </token> <token id=\"t1074\"> cost </token> <token id=\"t1075\"> of </token> <token id=\"t1076\"> production </token> <token id=\"t1077\"> of </token> <token id=\"t1078\"> imported </token> <token id=\"t1079\"> ones </token> <token id=\"t1080\"> . </token> <token id=\"t1081\"> <br /> </token> <token id=\"t1082\"> He </token> <token id=\"t1083\"> said </token> <token id=\"t1084\"> corn </token> <token id=\"t1085\"> supply </token> <token id=\"t1086\"> was </token> <token id=\"t1087\"> important </token> <token id=\"t1088\"> because </token> <token id=\"t1089\"> the </token> <token id=\"t1090\"> commodity </token> <token id=\"t1091\"> was </token> <token id=\"t1092\"> the </token> <token id=\"t1093\"> main </token> <token id=\"t1094\"> material </token> <token id=\"t1095\"> used </token> <token id=\"t1096\"> in </token> <token id=\"t1097\"> poultry </token> <token id=\"t1098\"> feed </token> <token id=\"t1099\"> , </token> <token id=\"t1100\"> which </token> <candidate id=\"c32\" index=1101 type=\"date\" info=\"PRESENT_REF\" length=\"1\"></candidate> <token id=\"t1101\"> currently </token> <token id=\"t1102\"> consumes </token> <candidate id=\"c33\" index=1103 type=\"number\" info=\"null\" length=\"1\"></candidate> <token id=\"t1103\"> 90 </token> <token id=\"t1104\"> percent </token> <token id=\"t1105\"> of </token> <token id=\"t1106\"> national </token> <token id=\"t1107\"> corn </token> <token id=\"t1108\"> production </token> <token id=\"t1109\"> . </token> <token id=\"t1110\"> <br /> </token> <token id=\"t1111\"> However </token> <token id=\"t1112\"> , </token> <token id=\"t1113\"> as </token> <token id=\"t1114\"> he </token> <token id=\"t1115\"> said </token> <token id=\"t1116\"> , </token> <token id=\"t1117\"> it </token> <token id=\"t1118\"> is </token> <token id=\"t1119\"> not </token> <token id=\"t1120\"> only </token> <token id=\"t1121\"> feed </token> <token id=\"t1122\"> prices </token> <token id=\"t1123\"> that </token> <token id=\"t1124\"> present </token> <token id=\"t1125\"> challenges </token> <token id=\"t1126\"> to </token> <token id=\"t1127\"> producers </token> <token id=\"t1128\"> . </token> <token id=\"t1129\"> The </token> <token id=\"t1130\"> sector </token> <candidate id=\"c34\" index=1131 type=\"date\" info=\"PRESENT_REF\" length=\"1\"></candidate> <token id=\"t1131\"> now </token> <token id=\"t1132\"> faces </token> <token id=\"t1133\"> a </token> <token id=\"t1134\"> number </token> <token id=\"t1135\"> of </token> <token id=\"t1136\"> issues </token> <token id=\"t1137\"> and </token> <token id=\"t1138\"> difficulties </token> <token id=\"t1139\"> including </token> <token id=\"t1140\"> water </token> <token id=\"t1141\"> , </token> <token id=\"t1142\"> food </token> <token id=\"t1143\"> , </token> <token id=\"t1144\"> electricity </token> <token id=\"t1145\"> and </token> <token id=\"t1146\"> other </token> <token id=\"t1147\"> major </token> <token id=\"t1148\"> problems </token> <token id=\"t1149\"> . </token> <token id=\"t1150\"> As </token> <token id=\"t1151\"> a </token> <token id=\"t1152\"> result </token> <token id=\"t1153\"> , </token> <token id=\"t1154\"> the </token> <token id=\"t1155\"> economic </token> <token id=\"t1156\"> efficiency </token> <token id=\"t1157\"> of </token> <token id=\"t1158\"> local </token> <token id=\"t1159\"> producers </token> <token id=\"t1160\"> does </token> <token id=\"t1161\"> not </token> <token id=\"t1162\"> compare </token> <token id=\"t1163\"> as </token> <token id=\"t1164\"> well </token> <token id=\"t1165\"> as </token> <token id=\"t1166\"> their </token> <token id=\"t1167\"> technical </token> <token id=\"t1168\"> efficiency </token> <token id=\"t1169\"> , </token> <token id=\"t1170\"> largely </token> <token id=\"t1171\"> due </token> <token id=\"t1172\"> to </token> <token id=\"t1173\"> higher </token> <token id=\"t1174\"> production </token> <token id=\"t1175\"> costs </token> <token id=\"t1176\"> . </token> <token id=\"t1177\"> Therefore </token> <token id=\"t1178\"> , </token> <token id=\"t1179\"> the </token> <token id=\"t1180\"> industry </token> <token id=\"t1181\"> is </token> <token id=\"t1182\"> struggling </token> <token id=\"t1183\"> to </token> <token id=\"t1184\"> remain </token> <token id=\"t1185\"> competitive </token> <token id=\"t1186\"> . </token> <candidate id=\"c35\" index=1187 type=\"location\" info=\"{ &quot;coordinates&quot;: &quot;49.0025;6.52167&quot;, &quot;id&quot;: 6437697, &quot;featureClass&quot;: &quot;A&quot;, &quot;featureCode&quot;: &quot;ADM4&quot;, &quot;countryCode&quot;: &quot;FR&quot; }\" length=\"1\"></candidate> <token id=\"t1187\"> Many </token> <token id=\"t1188\"> farmers </token> <token id=\"t1189\"> have </token> <token id=\"t1190\"> abandoned </token> <token id=\"t1191\"> commercial </token> <token id=\"t1192\"> poultry </token> <token id=\"t1193\"> production </token> <token id=\"t1194\"> because </token> <token id=\"t1195\"> it </token> <token id=\"t1196\"> was </token> <token id=\"t1197\"> uncompetitive </token> <token id=\"t1198\"> , </token> <token id=\"t1199\"> and </token> <token id=\"t1200\"> instead </token> <token id=\"t1201\"> focus </token> <token id=\"t1202\"> on </token> <token id=\"t1203\"> other </token> <token id=\"t1204\"> things </token> <token id=\"t1205\"> . </token> <token id=\"t1206\"> In </token> <token id=\"t1207\"> addition </token> <token id=\"t1208\"> to </token> <token id=\"t1209\"> the </token> <token id=\"t1210\"> challenges </token> <token id=\"t1211\"> posed </token> <token id=\"t1212\"> by </token> <token id=\"t1213\"> the </token> <token id=\"t1214\"> various </token> <token id=\"t1215\"> pathogenic </token> <token id=\"t1216\"> diseases </token> <token id=\"t1217\"> , </token> <token id=\"t1218\"> the </token> <token id=\"t1219\"> farmers </token> <token id=\"t1220\"> also </token> <token id=\"t1221\"> face </token> <token id=\"t1222\"> the </token> <token id=\"t1223\"> problem </token> <token id=\"t1224\"> for </token> <token id=\"t1225\"> low </token> <token id=\"t1226\"> capital </token> <token id=\"t1227\"> . </token> <token id=\"t1228\"> Unfortunately </token> <token id=\"t1229\"> , </token> <token id=\"t1230\"> lack </token> <token id=\"t1231\"> of </token> <token id=\"t1232\"> financial </token> <token id=\"t1233\"> support </token> <token id=\"t1234\"> and </token> <token id=\"t1235\"> incentive </token> <token id=\"t1236\"> packages </token> <token id=\"t1237\"> for </token> <token id=\"t1238\"> players </token> <token id=\"t1239\"> in </token> <token id=\"t1240\"> the </token> <token id=\"t1241\"> industry </token> <token id=\"t1242\"> has </token> <token id=\"t1243\"> , </token> <token id=\"t1244\"> over </token> <token id=\"t1245\"> the </token> <token id=\"t1246\"> years </token> <token id=\"t1247\"> , </token> <token id=\"t1248\"> led </token> <token id=\"t1249\"> to </token> <token id=\"t1250\"> the </token> <token id=\"t1251\"> gradual </token> <token id=\"t1252\"> collapse </token> <token id=\"t1253\"> of </token> <token id=\"t1254\"> the </token> <token id=\"t1255\"> industry </token> <token id=\"t1256\"> and </token> <token id=\"t1257\"> the </token> <token id=\"t1258\"> retrenchment </token> <token id=\"t1259\"> of </token> <token id=\"t1260\"> a </token> <token id=\"t1261\"> large </token> <token id=\"t1262\"> number </token> <token id=\"t1263\"> of </token> <token id=\"t1264\"> employees </token> <token id=\"t1265\"> in </token> <token id=\"t1266\"> it </token> <token id=\"t1267\"> . </token> <token id=\"t1268\"> Due </token> <token id=\"t1269\"> to </token> <token id=\"t1270\"> the </token> <token id=\"t1271\"> high-risk </token> <token id=\"t1272\"> nature </token> <token id=\"t1273\"> of </token> <token id=\"t1274\"> poultry </token> <token id=\"t1275\"> farming </token> <token id=\"t1276\"> , </token> <token id=\"t1277\"> many </token> <token id=\"t1278\"> commercial </token> <token id=\"t1279\"> banks </token> <token id=\"t1280\"> shied </token> <token id=\"t1281\"> away </token> <token id=\"t1282\"> from </token> <token id=\"t1283\"> giving </token> <token id=\"t1284\"> loans </token> <token id=\"t1285\"> to </token> <token id=\"t1286\"> operators </token> <token id=\"t1287\"> in </token> <token id=\"t1288\"> the </token> <token id=\"t1289\"> industry </token> <token id=\"t1290\"> . </token> <token id=\"t1291\"> <br /> </token> <token id=\"t1292\"> <br /> </token> <token id=\"t1293\"> Foreign </token> <token id=\"t1294\"> direct </token> <token id=\"t1295\"> investment </token> <token id=\"t1296\"> ( </token> <token id=\"t1297\"> FDI </token> <token id=\"t1298\"> ) </token> <token id=\"t1299\"> <br /> </token> <token id=\"t1300\"> <br /> </token> <token id=\"t1301\"> Foreign </token> <token id=\"t1302\"> direct </token> <token id=\"t1303\"> investment </token> <token id=\"t1304\"> ( </token> <token id=\"t1305\"> FDI </token> <token id=\"t1306\"> ) </token> <token id=\"t1307\"> has </token> <token id=\"t1308\"> , </token> <token id=\"t1309\"> so </token> <token id=\"t1310\"> far </token> <token id=\"t1311\"> , </token> <token id=\"t1312\"> not </token> <token id=\"t1313\"> been </token> <token id=\"t1314\"> a </token> <token id=\"t1315\"> major </token> <token id=\"t1316\"> factor </token> <token id=\"t1317\"> in </token> <token id=\"t1318\"> the </token> <token id=\"t1319\"> development </token> <token id=\"t1320\"> of </token> <token id=\"t1321\"> poultry </token> <token id=\"t1322\"> sector </token> <token id=\"t1323\"> . </token> <token id=\"t1324\"> But </token> <token id=\"t1325\"> to </token> <token id=\"t1326\"> watchers </token> <token id=\"t1327\"> the </token> <token id=\"t1328\"> nation </token> <token id=\"t1329\"> 's </token> <token id=\"t1330\"> competitive </token> <token id=\"t1331\"> , </token> <token id=\"t1332\"> and </token> <token id=\"t1333\"> potentially </token> <token id=\"t1334\"> large </token> <token id=\"t1335\"> industry </token> <token id=\"t1336\"> offers </token> <token id=\"t1337\"> investment </token> <token id=\"t1338\"> opportunities </token> <token id=\"t1339\"> in </token> <token id=\"t1340\"> input </token> <token id=\"t1341\"> activities </token> <token id=\"t1342\"> , </token> <token id=\"t1343\"> such </token> <token id=\"t1344\"> as </token> <token id=\"t1345\"> breeding </token> <token id=\"t1346\"> , </token> <token id=\"t1347\"> medicines </token> <token id=\"t1348\"> , </token> <token id=\"t1349\"> feed </token> <token id=\"t1350\"> , </token> <token id=\"t1351\"> and </token> <token id=\"t1352\"> equipment </token> <token id=\"t1353\"> , </token> <token id=\"t1354\"> as </token> <token id=\"t1355\"> well </token> <token id=\"t1356\"> as </token> <token id=\"t1357\"> vertical </token> <token id=\"t1358\"> integration </token> <token id=\"t1359\"> and </token> <token id=\"t1360\"> processing </token> <token id=\"t1361\"> . </token> <token id=\"t1362\"> While </token> <token id=\"t1363\"> the </token> <token id=\"t1364\"> country </token> <token id=\"t1365\"> permits </token> <token id=\"t1366\"> FDI </token> <token id=\"t1367\"> in </token> <token id=\"t1368\"> these </token> <token id=\"t1369\"> activities </token> <token id=\"t1370\"> , </token> <token id=\"t1371\"> investments </token> <token id=\"t1372\"> are </token> <token id=\"t1373\"> constrained </token> <token id=\"t1374\"> by </token> <token id=\"t1375\"> market </token> <token id=\"t1376\"> and </token> <token id=\"t1377\"> policy </token> <token id=\"t1378\"> uncertainty </token> <token id=\"t1379\"> , </token> <token id=\"t1380\"> poor </token> <token id=\"t1381\"> power </token> <token id=\"t1382\"> and </token> <token id=\"t1383\"> transport </token> <token id=\"t1384\"> infrastructure </token> <token id=\"t1385\"> , </token> <token id=\"t1386\"> and </token> <token id=\"t1387\"> high </token> <token id=\"t1388\"> taxes </token> <token id=\"t1389\"> on </token> <token id=\"t1390\"> processed </token> <token id=\"t1391\"> food </token> <token id=\"t1392\"> . </token> <token id=\"t1393\"> <br /> </token> <candidate id=\"c36\" index=1394 type=\"location\" info=\"{ &quot;coordinates&quot;: &quot;-27.83333;-64.5&quot;, &quot;id&quot;: 3862747, &quot;featureClass&quot;: &quot;A&quot;, &quot;featureCode&quot;: &quot;ADM2&quot;, &quot;countryCode&quot;: &quot;AR&quot; }\" length=\"1\"></candidate> <candidate id=\"c37\" index=1394 type=\"location\" info=\"{ &quot;coordinates&quot;: &quot;-31.5;-60.66667&quot;, &quot;id&quot;: 3852292, &quot;featureClass&quot;: &quot;A&quot;, &quot;featureCode&quot;: &quot;ADM2&quot;, &quot;countryCode&quot;: &quot;AR&quot; }\" length=\"1\"></candidate> <candidate id=\"c38\" index=1394 type=\"location\" info=\"{ &quot;coordinates&quot;: &quot;-31.53333;-68.53333&quot;, &quot;id&quot;: 3862743, &quot;featureClass&quot;: &quot;A&quot;, &quot;featureCode&quot;: &quot;ADM2&quot;, &quot;countryCode&quot;: &quot;AR&quot; }\" length=\"1\"></candidate> <candidate id=\"c39\" index=1394 type=\"location\" info=\"{ &quot;coordinates&quot;: &quot;-36.5;-64.25&quot;, &quot;id&quot;: 3862741, &quot;featureClass&quot;: &quot;A&quot;, &quot;featureCode&quot;: &quot;ADM2&quot;, &quot;countryCode&quot;: &quot;AR&quot; }\" length=\"1\"></candidate> <candidate id=\"c40\" index=1394 type=\"location\" info=\"{ &quot;coordinates&quot;: &quot;-31.41667;-64.2&quot;, &quot;id&quot;: 3862744, &quot;featureClass&quot;: &quot;A&quot;, &quot;featureCode&quot;: &quot;ADM2&quot;, &quot;countryCode&quot;: &quot;AR&quot; }\" length=\"1\"></candidate> <candidate id=\"c41\" index=1394 type=\"location\" info=\"{ &quot;coordinates&quot;: &quot;-29.33333;-66.33333&quot;, &quot;id&quot;: 3862745, &quot;featureClass&quot;: &quot;A&quot;, &quot;featureCode&quot;: &quot;ADM2&quot;, &quot;countryCode&quot;: &quot;AR&quot; }\" length=\"1\"></candidate> <candidate id=\"c42\" index=1394 type=\"location\" info=\"{ &quot;coordinates&quot;: &quot;-26.82825;-65.21126&quot;, &quot;id&quot;: 3862748, &quot;featureClass&quot;: &quot;A&quot;, &quot;featureCode&quot;: &quot;ADM2&quot;, &quot;countryCode&quot;: &quot;AR&quot; }\" length=\"1\"></candidate> <candidate id=\"c43\" index=1394 type=\"location\" info=\"{ &quot;coordinates&quot;: &quot;-26.0;-58.5&quot;, &quot;id&quot;: 3433898, &quot;featureClass&quot;: &quot;A&quot;, &quot;featureCode&quot;: &quot;ADM2&quot;, &quot;countryCode&quot;: &quot;AR&quot; }\" length=\"1\"></candidate> <candidate id=\"c44\" index=1394 type=\"location\" info=\"{ &quot;coordinates&quot;: &quot;-28.41667;-65.8&quot;, &quot;id&quot;: 3862746, &quot;featureClass&quot;: &quot;A&quot;, &quot;featureCode&quot;: &quot;ADM2&quot;, &quot;countryCode&quot;: &quot;AR&quot; }\" length=\"1\"></candidate> <candidate id=\"c45\" index=1394 type=\"location\" info=\"{ &quot;coordinates&quot;: &quot;-32.88469;-68.85826&quot;, &quot;id&quot;: 3862742, &quot;featureClass&quot;: &quot;A&quot;, &quot;featureCode&quot;: &quot;ADM2&quot;, &quot;countryCode&quot;: &quot;AR&quot; }\" length=\"1\"></candidate> <candidate id=\"c46\" index=1394 type=\"location\" info=\"{ &quot;coordinates&quot;: &quot;10.47639;-66.98333&quot;, &quot;id&quot;: 3640847, &quot;featureClass&quot;: &quot;A&quot;, &quot;featureCode&quot;: &quot;ADM1&quot;, &quot;countryCode&quot;: &quot;VE&quot; }\" length=\"1\"></candidate> <candidate id=\"c47\" index=1394 type=\"location\" info=\"{ &quot;coordinates&quot;: &quot;26.21667;50.58333&quot;, &quot;id&quot;: 7090954, &quot;featureClass&quot;: &quot;A&quot;, &quot;featureCode&quot;: &quot;ADM1&quot;, &quot;countryCode&quot;: &quot;BH&quot; }\" length=\"1\"></candidate> <candidate id=\"c48\" index=1394 type=\"location\" info=\"{ &quot;coordinates&quot;: &quot;-27.5;-58.75&quot;, &quot;id&quot;: 3435698, &quot;featureClass&quot;: &quot;A&quot;, &quot;featureCode&quot;: &quot;ADM2&quot;, &quot;countryCode&quot;: &quot;AR&quot; }\" length=\"1\"></candidate> <candidate id=\"c49\" index=1394 type=\"location\" info=\"{ &quot;coordinates&quot;: &quot;-27.5;-55.83333&quot;, &quot;id&quot;: 3435699, &quot;featureClass&quot;: &quot;A&quot;, &quot;featureCode&quot;: &quot;ADM2&quot;, &quot;countryCode&quot;: &quot;AR&quot; }\" length=\"1\"></candidate> <token id=\"t1394\"> Capital </token> <token id=\"t1395\"> and </token> <token id=\"t1396\"> infrastructure </token> <token id=\"t1397\"> for </token> <token id=\"t1398\"> future </token> <token id=\"t1399\"> production </token> <token id=\"t1400\"> is </token> <token id=\"t1401\"> a </token> <token id=\"t1402\"> concern </token> <token id=\"t1403\"> . </token> <token id=\"t1404\"> Very </token> <token id=\"t1405\"> little </token> <token id=\"t1406\"> investment </token> <token id=\"t1407\"> in </token> <token id=\"t1408\"> infrastructure </token> <token id=\"t1409\"> has </token> <token id=\"t1410\"> been </token> <token id=\"t1411\"> made </token> <token id=\"t1412\"> in </token> <token id=\"t1413\"> the </token> <token id=\"t1414\"> last </token> <candidate id=\"c50\" index=1415 type=\"number\" info=\"null\" length=\"1\"></candidate> <token id=\"t1415\"> 10 </token> <token id=\"t1416\"> years </token> <token id=\"t1417\"> because </token> <token id=\"t1418\"> of </token> <token id=\"t1419\"> poor </token> <token id=\"t1420\"> returns </token> <token id=\"t1421\"> , </token> <token id=\"t1422\"> restricted </token> <token id=\"t1423\"> access </token> <token id=\"t1424\"> to </token> <token id=\"t1425\"> credit </token> <token id=\"t1426\"> because </token> <token id=\"t1427\"> of </token> <token id=\"t1428\"> the </token> <token id=\"t1429\"> economic </token> <token id=\"t1430\"> situation </token> <token id=\"t1431\"> , </token> <token id=\"t1432\"> the </token> <token id=\"t1433\"> difficulties </token> <token id=\"t1434\"> in </token> <token id=\"t1435\"> obtaining </token> <token id=\"t1436\"> planning </token> <token id=\"t1437\"> permission </token> <token id=\"t1438\"> and </token> <token id=\"t1439\"> the </token> <token id=\"t1440\"> new </token> <token id=\"t1441\"> requirements </token> <token id=\"t1442\"> for </token> <token id=\"t1443\"> environmental </token> <token id=\"t1444\"> permits </token> <token id=\"t1445\"> . </token> <candidate id=\"c51\" index=1446 type=\"date\" info=\"PRESENT_REF\" length=\"1\"></candidate> <token id=\"t1446\"> Currently </token> <token id=\"t1447\"> , </token> <token id=\"t1448\"> the </token> <token id=\"t1449\"> poultry </token> <token id=\"t1450\"> business </token> <token id=\"t1451\"> is </token> <token id=\"t1452\"> still </token> <token id=\"t1453\"> kept </token> <token id=\"t1454\"> by </token> <token id=\"t1455\"> smallholders </token> <token id=\"t1456\"> . </token> <token id=\"t1457\"> <br /> </token> <token id=\"t1458\"> The </token> <token id=\"t1459\"> poultry </token> <token id=\"t1460\"> production </token> <token id=\"t1461\"> system </token> <token id=\"t1462\"> is </token> <token id=\"t1463\"> a </token> <token id=\"t1464\"> mix </token> <token id=\"t1465\"> of </token> <token id=\"t1466\"> family </token> <token id=\"t1467\"> businesses </token> <token id=\"t1468\"> and </token> <token id=\"t1469\"> commercial </token> <token id=\"t1470\"> operations </token> <token id=\"t1471\"> , </token> <token id=\"t1472\"> from </token> <token id=\"t1473\"> the </token> <token id=\"t1474\"> small </token> <token id=\"t1475\"> - </token> <token id=\"t1476\"> to </token> <token id=\"t1477\"> large-scale </token> <token id=\"t1478\"> with </token> <token id=\"t1479\"> varying </token> <token id=\"t1480\"> degrees </token> <token id=\"t1481\"> of </token> <token id=\"t1482\"> modern </token> <token id=\"t1483\"> technology </token> <token id=\"t1484\"> . </token> <candidate id=\"c52\" index=1485 type=\"location\" info=\"{ &quot;coordinates&quot;: &quot;49.74917;4.60889&quot;, &quot;id&quot;: 6453601, &quot;featureClass&quot;: &quot;A&quot;, &quot;featureCode&quot;: &quot;ADM4&quot;, &quot;countryCode&quot;: &quot;FR&quot; }\" length=\"1\"></candidate> <token id=\"t1485\"> This </token> <token id=\"t1486\"> has </token> <token id=\"t1487\"> clear </token> <token id=\"t1488\"> implications </token> <token id=\"t1489\"> for </token> <token id=\"t1490\"> rising </token> <token id=\"t1491\"> demand </token> <token id=\"t1492\"> for </token> <token id=\"t1493\"> poultry </token> <token id=\"t1494\"> meat </token> <token id=\"t1495\"> . </token> <token id=\"t1496\"> <br /> </token> <token id=\"t1497\"> <br /> </token> <candidate id=\"c53\" index=1498 type=\"host\" info=\"null\" length=\"1\"></candidate> <candidate id=\"c54\" index=1498 type=\"disease\" info=\"null\" length=\"2\"></candidate> <token id=\"t1498\"> Bird </token> <token id=\"t1499\"> flu </token> <token id=\"t1500\"> <br /> </token> <token id=\"t1501\"> <br /> </token> <token id=\"t1502\"> There </token> <token id=\"t1503\"> have </token> <token id=\"t1504\"> been </token> <candidate id=\"c55\" index=1505 type=\"number\" info=\"null\" length=\"1\"></candidate> <token id=\"t1505\"> four </token> <token id=\"t1506\"> more </token> <token id=\"t1507\"> outbreaks </token> <token id=\"t1508\"> of </token> <candidate id=\"c56\" index=1509 type=\"disease\" info=\"null\" length=\"4\"></candidate> <token id=\"t1509\"> highly </token> <token id=\"t1510\"> pathogenic </token> <candidate id=\"c57\" index=1511 type=\"disease\" info=\"null\" length=\"2\"></candidate> <token id=\"t1511\"> avian </token> <token id=\"t1512\"> influenza </token> <token id=\"t1513\"> in </token> <candidate id=\"c58\" index=1514 type=\"location\" info=\"{ &quot;coordinates&quot;: &quot;10.0;8.0&quot;, &quot;id&quot;: 2328926, &quot;featureClass&quot;: &quot;A&quot;, &quot;featureCode&quot;: &quot;PCLI&quot;, &quot;countryCode&quot;: &quot;NG&quot; }\" length=\"1\"></candidate> <token id=\"t1514\"> Nigeria </token> <token id=\"t1515\"> . </token> <token id=\"t1516\"> The </token> <token id=\"t1517\"> outbreaks </token> <token id=\"t1518\"> were </token> <token id=\"t1519\"> of </token> <token id=\"t1520\"> the </token> <token id=\"t1521\"> H5N1 </token> <token id=\"t1522\"> subtype </token> <token id=\"t1523\"> , </token> <token id=\"t1524\"> and </token> <token id=\"t1525\"> all </token> <candidate id=\"c59\" index=1526 type=\"number\" info=\"null\" length=\"1\"></candidate> <token id=\"t1526\"> four </token> <token id=\"t1527\"> involved </token> <token id=\"t1528\"> layers </token> <token id=\"t1529\"> of </token> <token id=\"t1530\"> different </token> <token id=\"t1531\"> ages </token> <token id=\"t1532\"> between </token> <candidate id=\"c60\" index=1533 type=\"number\" info=\"null\" length=\"1\"></candidate> <token id=\"t1533\"> 20 </token> <token id=\"t1534\"> and </token> <candidate id=\"c61\" index=1535 type=\"number\" info=\"null\" length=\"1\"></candidate> <token id=\"t1535\"> 60 </token> <token id=\"t1536\"> weeks </token> <token id=\"t1537\"> . </token> <token id=\"t1538\"> <br /> </token> <token id=\"t1539\"> `` </token> <token id=\"t1540\"> Except </token> <token id=\"t1541\"> there </token> <token id=\"t1542\"> is </token> <token id=\"t1543\"> a </token> <token id=\"t1544\"> development </token> <token id=\"t1545\"> plan </token> <token id=\"t1546\"> for </token> <token id=\"t1547\"> the </token> <token id=\"t1548\"> poultry </token> <token id=\"t1549\"> sector </token> <token id=\"t1550\"> to </token> <token id=\"t1551\"> boost </token> <token id=\"t1552\"> production </token> <token id=\"t1553\"> of </token> <token id=\"t1554\"> chickens </token> <token id=\"t1555\"> and </token> <token id=\"t1556\"> eggs </token> <token id=\"t1557\"> , </token> <token id=\"t1558\"> the </token> <token id=\"t1559\"> import </token> <candidate id=\"c62\" index=1560 type=\"location\" info=\"{ &quot;coordinates&quot;: &quot;38.49457;43.38323&quot;, &quot;id&quot;: 298117, &quot;featureClass&quot;: &quot;P&quot;, &quot;featureCode&quot;: &quot;PPLA&quot;, &quot;countryCode&quot;: &quot;TR&quot; }\" length=\"1\"></candidate> <token id=\"t1560\"> ban </token> <token id=\"t1561\"> on </token> <token id=\"t1562\"> frozen </token> <token id=\"t1563\"> chicken </token> <token id=\"t1564\"> meat </token> <token id=\"t1565\"> may </token> <token id=\"t1566\"> not </token> <token id=\"t1567\"> achieve </token> <token id=\"t1568\"> its </token> <token id=\"t1569\"> goal </token> <token id=\"t1570\"> '' </token> <token id=\"t1571\"> <br /> </token> <token id=\"t1572\"> There </token> <token id=\"t1573\"> were </token> <candidate id=\"c63\" index=1574 type=\"number\" info=\"null\" length=\"1\"></candidate> <token id=\"t1574\"> 668 </token> <token id=\"t1575\"> deaths </token> <token id=\"t1576\"> from </token> <token id=\"t1577\"> the </token> <token id=\"t1578\"> disease </token> <token id=\"t1579\"> out </token> <token id=\"t1580\"> of </token> <token id=\"t1581\"> a </token> <token id=\"t1582\"> susceptible </token> <token id=\"t1583\"> population </token> <token id=\"t1584\"> of </token> <candidate id=\"c64\" index=1585 type=\"number\" info=\"null\" length=\"1\"></candidate> <token id=\"t1585\"> 3600 </token> <token id=\"t1586\"> . </token> <token id=\"t1587\"> The </token> <token id=\"t1588\"> remaining </token> <candidate id=\"c65\" index=1589 type=\"host\" info=\"null\" length=\"1\"></candidate> <token id=\"t1589\"> birds </token> <token id=\"t1590\"> were </token> <token id=\"t1591\"> destroyed </token> <token id=\"t1592\"> to </token> <token id=\"t1593\"> prevent </token> <token id=\"t1594\"> the </token> <token id=\"t1595\"> disease </token> <token id=\"t1596\"> spreading </token> <token id=\"t1597\"> . </token> <token id=\"t1598\"> The </token> <token id=\"t1599\"> disease </token> <token id=\"t1600\"> report </token> <token id=\"t1601\"> to </token> <token id=\"t1602\"> the </token> <token id=\"t1603\"> World </token> <token id=\"t1604\"> Organisation </token> <token id=\"t1605\"> of </token> <token id=\"t1606\"> Animal </token> <token id=\"t1607\"> Health </token> <token id=\"t1608\"> ( </token> <token id=\"t1609\"> OIE </token> <token id=\"t1610\"> ) </token> <token id=\"t1611\"> commented </token> <token id=\"t1612\"> that </token> <token id=\"t1613\"> the </token> <candidate id=\"c66\" index=1614 type=\"number\" info=\"null\" length=\"1\"></candidate> <token id=\"t1614\"> one </token> <token id=\"t1615\"> farm </token> <token id=\"t1616\"> and </token> <candidate id=\"c67\" index=1617 type=\"number\" info=\"null\" length=\"1\"></candidate> <token id=\"t1617\"> three </token> <token id=\"t1618\"> backyard </token> <token id=\"t1619\"> operations </token> <token id=\"t1620\"> involved </token> <token id=\"t1621\"> displayed </token> <token id=\"t1622\"> poor </token> <token id=\"t1623\"> biosecurity </token> <token id=\"t1624\"> . </token> <token id=\"t1625\"> Help </token> <token id=\"t1626\"> from </token> <token id=\"t1627\"> the </token> <token id=\"t1628\"> side </token> <token id=\"t1629\"> of </token> <token id=\"t1630\"> the </token> <token id=\"t1631\"> government </token> <token id=\"t1632\"> and </token> <token id=\"t1633\"> other </token> <token id=\"t1634\"> investment </token> <token id=\"t1635\"> institutions </token> <token id=\"t1636\"> , </token> <token id=\"t1637\"> is </token> <token id=\"t1638\"> all </token> <token id=\"t1639\"> that </token> <token id=\"t1640\"> is </token> <token id=\"t1641\"> needed </token> <token id=\"t1642\"> by </token> <token id=\"t1643\"> them </token> <token id=\"t1644\"> for </token> <token id=\"t1645\"> ensuring </token> <token id=\"t1646\"> health </token> <token id=\"t1647\"> growth </token> <token id=\"t1648\"> and </token> <token id=\"t1649\"> development </token> <token id=\"t1650\"> conditions </token> <token id=\"t1651\"> for </token> <token id=\"t1652\"> the </token> <token id=\"t1653\"> domesticated </token> <token id=\"t1654\"> animals </token> <token id=\"t1655\"> . </token> <token id=\"t1656\"> <br /> </token> <token id=\"t1657\"> <br /> </token> <token id=\"t1658\"> Power </token> <token id=\"t1659\"> <br /> </token> <token id=\"t1660\"> <br /> </token> <token id=\"t1661\"> Meanwhile </token> <token id=\"t1662\"> , </token> <token id=\"t1663\"> as </token> <token id=\"t1664\"> far </token> <token id=\"t1665\"> as </token> <token id=\"t1666\"> poultry </token> <token id=\"t1667\"> farmers </token> <token id=\"t1668\"> are </token> <token id=\"t1669\"> concerned </token> <token id=\"t1670\"> , </token> <token id=\"t1671\"> a </token> <token id=\"t1672\"> more </token> <token id=\"t1673\"> reliable </token> <token id=\"t1674\"> supply </token> <token id=\"t1675\"> of </token> <token id=\"t1676\"> electricity </token> <token id=\"t1677\"> is </token> <token id=\"t1678\"> needed </token> <token id=\"t1679\"> if </token> <token id=\"t1680\"> food </token> <token id=\"t1681\"> security </token> <token id=\"t1682\"> is </token> <token id=\"t1683\"> to </token> <token id=\"t1684\"> be </token> <token id=\"t1685\"> truly </token> <token id=\"t1686\"> enhanced </token> <token id=\"t1687\"> . </token> <candidate id=\"c68\" index=1688 type=\"location\" info=\"{ &quot;coordinates&quot;: &quot;64.0;26.0&quot;, &quot;id&quot;: 660013, &quot;featureClass&quot;: &quot;A&quot;, &quot;featureCode&quot;: &quot;PCLI&quot;, &quot;countryCode&quot;: &quot;FI&quot; }\" length=\"1\"></candidate> <token id=\"t1688\"> Some </token> <token id=\"t1689\"> frozen </token> <token id=\"t1690\"> food </token> <token id=\"t1691\"> traders </token> <token id=\"t1692\"> in </token> <token id=\"t1693\"> Ijora-Olopa </token> <token id=\"t1694\"> , </token> <candidate id=\"c69\" index=1695 type=\"location\" info=\"{ &quot;coordinates&quot;: &quot;6.53774;3.3522&quot;, &quot;id&quot;: 2332453, &quot;featureClass&quot;: &quot;A&quot;, &quot;featureCode&quot;: &quot;ADM1&quot;, &quot;countryCode&quot;: &quot;NG&quot; }\" length=\"1\"></candidate> <candidate id=\"c70\" index=1695 type=\"location\" info=\"{ &quot;coordinates&quot;: &quot;43.20861;-0.22472&quot;, &quot;id&quot;: 6440443, &quot;featureClass&quot;: &quot;A&quot;, &quot;featureCode&quot;: &quot;ADM4&quot;, &quot;countryCode&quot;: &quot;FR&quot; }\" length=\"1\"></candidate> <candidate id=\"c71\" index=1695 type=\"location\" info=\"{ &quot;coordinates&quot;: &quot;6.45407;3.39467&quot;, &quot;id&quot;: 2332459, &quot;featureClass&quot;: &quot;P&quot;, &quot;featureCode&quot;: &quot;PPLA2&quot;, &quot;countryCode&quot;: &quot;NG&quot; }\" length=\"1\"></candidate> <candidate id=\"c72\" index=1695 type=\"location\" info=\"{ &quot;coordinates&quot;: &quot;37.09567;-8.67661&quot;, &quot;id&quot;: 8010518, &quot;featureClass&quot;: &quot;A&quot;, &quot;featureCode&quot;: &quot;ADM2&quot;, &quot;countryCode&quot;: &quot;PT&quot; }\" length=\"1\"></candidate> <token id=\"t1695\"> Lagos </token> <token id=\"t1696\"> , </token> <token id=\"t1697\"> lost </token> <token id=\"t1698\"> approximately </token> <token id=\"t1699\"> N10 </token> <candidate id=\"c73\" index=1700 type=\"number\" info=\"null\" length=\"1\"></candidate> <token id=\"t1700\"> million </token> <token id=\"t1701\"> worth </token> <token id=\"t1702\"> of </token> <token id=\"t1703\"> product </token> <token id=\"t1704\"> to </token> <token id=\"t1705\"> spoilage </token> <token id=\"t1706\"> in </token> <candidate id=\"c74\" index=1707 type=\"date\" info=\"2015-05\" length=\"2\"></candidate> <token id=\"t1707\"> late </token> <candidate id=\"c75\" index=1708 type=\"location\" info=\"{ &quot;coordinates&quot;: &quot;21.38471;102.72594&quot;, &quot;id&quot;: 1904828, &quot;featureClass&quot;: &quot;A&quot;, &quot;featureCode&quot;: &quot;ADM2&quot;, &quot;countryCode&quot;: &quot;LA&quot; }\" length=\"1\"></candidate> <token id=\"t1708\"> May </token> <token id=\"t1709\"> , </token> <token id=\"t1710\"> following </token> <token id=\"t1711\"> a </token> <token id=\"t1712\"> electric </token> <token id=\"t1713\"> grid </token> <token id=\"t1714\"> blackout </token> <token id=\"t1715\"> compounded </token> <token id=\"t1716\"> by </token> <token id=\"t1717\"> a </token> <token id=\"t1718\"> scarcity </token> <token id=\"t1719\"> of </token> <token id=\"t1720\"> petrol </token> <token id=\"t1721\"> to </token> <token id=\"t1722\"> power </token> <token id=\"t1723\"> backup </token> <token id=\"t1724\"> generators </token> <token id=\"t1725\"> . </token> <token id=\"t1726\"> <br /> </token> <token id=\"t1727\"> <br /> </token> <token id=\"t1728\"> Inefficient </token> <token id=\"t1729\"> supply </token> <token id=\"t1730\"> chain </token> <token id=\"t1731\"> <br /> </token> <token id=\"t1732\"> <br /> </token> <token id=\"t1733\"> A </token> <token id=\"t1734\"> major </token> <token id=\"t1735\"> concern </token> <token id=\"t1736\"> is </token> <token id=\"t1737\"> the </token> <token id=\"t1738\"> inefficient </token> <token id=\"t1739\"> supply </token> <token id=\"t1740\"> chain </token> <token id=\"t1741\"> in </token> <token id=\"t1742\"> handling </token> <token id=\"t1743\"> poultry </token> <token id=\"t1744\"> production </token> <token id=\"t1745\"> and </token> <token id=\"t1746\"> distribution </token> <token id=\"t1747\"> is </token> <token id=\"t1748\"> another </token> <token id=\"t1749\"> of </token> <token id=\"t1750\"> those </token> <token id=\"t1751\"> sob </token> <token id=\"t1752\"> stories </token> <token id=\"t1753\"> which </token> <token id=\"t1754\"> still </token> <token id=\"t1755\"> poses </token> <token id=\"t1756\"> a </token> <token id=\"t1757\"> big </token> <token id=\"t1758\"> question </token> <token id=\"t1759\"> mark </token> <token id=\"t1760\"> on </token> <token id=\"t1761\"> management </token> <token id=\"t1762\"> skills </token> <token id=\"t1763\"> . </token> <token id=\"t1764\"> <br /> </token> <token id=\"t1765\"> Oduntan </token> <token id=\"t1766\"> said </token> <token id=\"t1767\"> cold </token> <token id=\"t1768\"> chains </token> <token id=\"t1769\"> , </token> <token id=\"t1770\"> a </token> <token id=\"t1771\"> crucial </token> <candidate id=\"c76\" index=1772 type=\"location\" info=\"{ &quot;coordinates&quot;: &quot;-31.95224;115.8614&quot;, &quot;id&quot;: 2063523, &quot;featureClass&quot;: &quot;P&quot;, &quot;featureCode&quot;: &quot;PPLA&quot;, &quot;countryCode&quot;: &quot;AU&quot; }\" length=\"1\"></candidate> <token id=\"t1772\"> part </token> <token id=\"t1773\"> of </token> <token id=\"t1774\"> the </token> <token id=\"t1775\"> supply </token> <token id=\"t1776\"> chain </token> <token id=\"t1777\"> infrastructure </token> <token id=\"t1778\"> in </token> <token id=\"t1779\"> poultry </token> <token id=\"t1780\"> production </token> <token id=\"t1781\"> is </token> <token id=\"t1782\"> not </token> <token id=\"t1783\"> sufficient </token> <token id=\"t1784\"> to </token> <token id=\"t1785\"> support </token> <token id=\"t1786\"> massive </token> <token id=\"t1787\"> production </token> <token id=\"t1788\"> . </token> <candidate id=\"c77\" index=1789 type=\"location\" info=\"{ &quot;coordinates&quot;: &quot;43.06667;0.96667&quot;, &quot;id&quot;: 6612462, &quot;featureClass&quot;: &quot;A&quot;, &quot;featureCode&quot;: &quot;ADM4&quot;, &quot;countryCode&quot;: &quot;FR&quot; }\" length=\"1\"></candidate> <token id=\"t1789\"> His </token> <token id=\"t1790\"> concern </token> <token id=\"t1791\"> is </token> <token id=\"t1792\"> that </token> <token id=\"t1793\"> not </token> <token id=\"t1794\"> only </token> <token id=\"t1795\"> is </token> <token id=\"t1796\"> the </token> <token id=\"t1797\"> industry </token> <token id=\"t1798\"> lacking </token> <token id=\"t1799\"> in </token> <token id=\"t1800\"> the </token> <token id=\"t1801\"> issue </token> <token id=\"t1802\"> of </token> <token id=\"t1803\"> storage </token> <token id=\"t1804\"> facilities </token> <token id=\"t1805\"> but </token> <token id=\"t1806\"> other </token> <token id=\"t1807\"> vehicles </token> <token id=\"t1808\"> such </token> <token id=\"t1809\"> as </token> <token id=\"t1810\"> refrigerated </token> <token id=\"t1811\"> vehicles </token> <token id=\"t1812\"> . </token> <token id=\"t1813\"> For </token> <token id=\"t1814\"> him </token> <token id=\"t1815\"> , </token> <token id=\"t1816\"> the </token> <token id=\"t1817\"> cold </token> <token id=\"t1818\"> chain </token> <token id=\"t1819\"> is </token> <token id=\"t1820\"> essential </token> <token id=\"t1821\"> . </token> <candidate id=\"c78\" index=1822 type=\"location\" info=\"{ &quot;coordinates&quot;: &quot;49.74917;4.60889&quot;, &quot;id&quot;: 6453601, &quot;featureClass&quot;: &quot;A&quot;, &quot;featureCode&quot;: &quot;ADM4&quot;, &quot;countryCode&quot;: &quot;FR&quot; }\" length=\"1\"></candidate> <token id=\"t1822\"> This </token> <token id=\"t1823\"> is </token> <token id=\"t1824\"> because </token> <token id=\"t1825\"> it </token> <token id=\"t1826\"> is </token> <token id=\"t1827\"> the </token> <token id=\"t1828\"> conduit </token> <token id=\"t1829\"> for </token> <token id=\"t1830\"> the </token> <token id=\"t1831\"> flow </token> <token id=\"t1832\"> of </token> <token id=\"t1833\"> poultry </token> <token id=\"t1834\"> products </token> <token id=\"t1835\"> . </token> <token id=\"t1836\"> <br /> </token> <token id=\"t1837\"> He </token> <token id=\"t1838\"> is </token> <token id=\"t1839\"> not </token> <token id=\"t1840\"> alone </token> <token id=\"t1841\"> sharing </token> <token id=\"t1842\"> this </token> <token id=\"t1843\"> concern </token> <token id=\"t1844\"> . </token> <token id=\"t1845\"> Other </token> <token id=\"t1846\"> stakeholders </token> <token id=\"t1847\"> believe </token> <token id=\"t1848\"> the </token> <token id=\"t1849\"> cold </token> <token id=\"t1850\"> chain </token> <token id=\"t1851\"> segment </token> <token id=\"t1852\"> plays </token> <token id=\"t1853\"> a </token> <token id=\"t1854\"> critical </token> <token id=\"t1855\"> role </token> <token id=\"t1856\"> in </token> <token id=\"t1857\"> the </token> <token id=\"t1858\"> poultry </token> <token id=\"t1859\"> supply </token> <token id=\"t1860\"> chain </token> <token id=\"t1861\"> . </token> <candidate id=\"c79\" index=1862 type=\"location\" info=\"{ &quot;coordinates&quot;: &quot;50.55;13.63333&quot;, &quot;id&quot;: 3070290, &quot;featureClass&quot;: &quot;A&quot;, &quot;featureCode&quot;: &quot;ADM2&quot;, &quot;countryCode&quot;: &quot;CZ&quot; }\" length=\"1\"></candidate> <candidate id=\"c80\" index=1862 type=\"location\" info=\"{ &quot;coordinates&quot;: &quot;41.72778;25.53333&quot;, &quot;id&quot;: 6461051, &quot;featureClass&quot;: &quot;A&quot;, &quot;featureCode&quot;: &quot;ADM3&quot;, &quot;countryCode&quot;: &quot;BG&quot; }\" length=\"1\"></candidate> <token id=\"t1862\"> Most </token> <token id=\"t1863\"> of </token> <token id=\"t1864\"> the </token> <token id=\"t1865\"> domestic </token> <token id=\"t1866\"> poultry </token> <token id=\"t1867\"> business </token> <token id=\"t1868\"> is </token> <token id=\"t1869\"> in </token> <token id=\"t1870\"> chilled </token> <token id=\"t1871\"> product </token> <token id=\"t1872\"> , </token> <token id=\"t1873\"> but </token> <token id=\"t1874\"> freezing </token> <token id=\"t1875\"> is </token> <token id=\"t1876\"> necessary </token> <token id=\"t1877\"> for </token> <token id=\"t1878\"> longer </token> <token id=\"t1879\"> journeys </token> <token id=\"t1880\"> . </token> <token id=\"t1881\"> Stakeholders </token> <token id=\"t1882\"> believe </token> <token id=\"t1883\"> the </token> <token id=\"t1884\"> industry </token> <token id=\"t1885\"> operators </token> <token id=\"t1886\"> of </token> <token id=\"t1887\"> cold </token> <token id=\"t1888\"> chain </token> <token id=\"t1889\"> transportation </token> <token id=\"t1890\"> need </token> <token id=\"t1891\"> to </token> <token id=\"t1892\"> pay </token> <token id=\"t1893\"> close </token> <token id=\"t1894\"> attention </token> <token id=\"t1895\"> to </token> <token id=\"t1896\"> market </token> <token id=\"t1897\"> trends </token> <token id=\"t1898\"> and </token> <token id=\"t1899\"> best </token> <token id=\"t1900\"> practices </token> <token id=\"t1901\"> as </token> <token id=\"t1902\"> continuous </token> <token id=\"t1903\"> temperature </token> <token id=\"t1904\"> monitoring </token> <token id=\"t1905\"> is </token> <token id=\"t1906\"> also </token> <token id=\"t1907\"> of </token> <token id=\"t1908\"> growing </token> <token id=\"t1909\"> importance </token> <token id=\"t1910\"> to </token> <token id=\"t1911\"> the </token> <token id=\"t1912\"> industry </token> <token id=\"t1913\"> . </token> <candidate id=\"c81\" index=1914 type=\"location\" info=\"{ &quot;coordinates&quot;: &quot;49.0025;6.52167&quot;, &quot;id&quot;: 6437697, &quot;featureClass&quot;: &quot;A&quot;, &quot;featureCode&quot;: &quot;ADM4&quot;, &quot;countryCode&quot;: &quot;FR&quot; }\" length=\"1\"></candidate> <token id=\"t1914\"> Many </token> <token id=\"t1915\"> farmers </token> <token id=\"t1916\"> have </token> <token id=\"t1917\"> complained </token> <token id=\"t1918\"> that </token> <token id=\"t1919\"> the </token> <token id=\"t1920\"> industry </token> <token id=\"t1921\"> does </token> <token id=\"t1922\"> n't </token> <token id=\"t1923\"> have </token> <token id=\"t1924\"> the </token> <token id=\"t1925\"> capacity </token> <token id=\"t1926\"> to </token> <token id=\"t1927\"> facilitate </token> <token id=\"t1928\"> smooth </token> <token id=\"t1929\"> movement </token> <token id=\"t1930\"> of </token> <token id=\"t1931\"> poultry </token> <token id=\"t1932\"> products </token> <token id=\"t1933\"> from </token> <token id=\"t1934\"> the </token> <token id=\"t1935\"> farms </token> <token id=\"t1936\"> to </token> <token id=\"t1937\"> supply </token> <token id=\"t1938\"> points </token> <token id=\"t1939\"> . </token> <token id=\"t1940\"> While </token> <token id=\"t1941\"> there </token> <token id=\"t1942\"> are </token> <token id=\"t1943\"> marginal </token> <token id=\"t1944\"> investment </token> <token id=\"t1945\"> in </token> <token id=\"t1946\"> infrastructure </token> <token id=\"t1947\"> , </token> <token id=\"t1948\"> not </token> <token id=\"t1949\"> so </token> <token id=\"t1950\"> much </token> <token id=\"t1951\"> have </token> <token id=\"t1952\"> been </token> <token id=\"t1953\"> recorded </token> <token id=\"t1954\"> to </token> <token id=\"t1955\"> make </token> <token id=\"t1956\"> specialised </token> <token id=\"t1957\"> chick </token> <token id=\"t1958\"> delivery </token> <token id=\"t1959\"> vehicles </token> <token id=\"t1960\"> commonplace </token> <token id=\"t1961\"> . </token> <token id=\"t1962\"> These </token> <token id=\"t1963\"> differences </token> <token id=\"t1964\"> in </token> <token id=\"t1965\"> infrastructure </token> <token id=\"t1966\"> and </token> <token id=\"t1967\"> logistics </token> <token id=\"t1968\"> performance </token> <token id=\"t1969\"> translate </token> <token id=\"t1970\"> into </token> <token id=\"t1971\"> real </token> <token id=\"t1972\"> costs </token> <token id=\"t1973\"> for </token> <token id=\"t1974\"> supply </token> <token id=\"t1975\"> chains </token> <token id=\"t1976\"> . </token> <token id=\"t1977\"> To </token> <token id=\"t1978\"> overcome </token> <token id=\"t1979\"> these </token> <token id=\"t1980\"> constraints </token> <token id=\"t1981\"> , </token> <token id=\"t1982\"> government </token> <token id=\"t1983\"> intervention </token> <token id=\"t1984\"> is </token> <token id=\"t1985\"> required </token> <token id=\"t1986\"> , </token> <token id=\"t1987\"> for </token> <token id=\"t1988\"> instance </token> <token id=\"t1989\"> , </token> <token id=\"t1990\"> to </token> <token id=\"t1991\"> build </token> <token id=\"t1992\"> infrastructure </token> <token id=\"t1993\"> such </token> <token id=\"t1994\"> as </token> <token id=\"t1995\"> roads </token> <token id=\"t1996\"> , </token> <token id=\"t1997\"> which </token> <token id=\"t1998\"> need </token> <token id=\"t1999\"> to </token> <token id=\"t2000\"> be </token> <token id=\"t2001\"> improved </token> <token id=\"t2002\"> to </token> <token id=\"t2003\"> allow </token> <token id=\"t2004\"> heavy </token> <token id=\"t2005\"> feed </token> <token id=\"t2006\"> trucks </token> <token id=\"t2007\"> and </token> <token id=\"t2008\"> chicken </token> <token id=\"t2009\"> transporters </token> <token id=\"t2010\"> move </token> <token id=\"t2011\"> around </token> <token id=\"t2012\"> easily </token> <token id=\"t2013\"> in </token> <token id=\"t2014\"> rural </token> <token id=\"t2015\"> areas </token> <token id=\"t2016\"> . </token> <token id=\"t2017\"> <br /> </token> <token id=\"t2018\"> <br /> </token> <token id=\"t2019\"> Day-old </token> <token id=\"t2020\"> chicks </token> <token id=\"t2021\"> and </token> <token id=\"t2022\"> broiler </token> <token id=\"t2023\"> producers </token> <token id=\"t2024\"> <br /> </token> <token id=\"t2025\"> <br /> </token> <token id=\"t2026\"> The </token> <token id=\"t2027\"> industry </token> <token id=\"t2028\"> 's </token> <token id=\"t2029\"> challenges </token> <token id=\"t2030\"> also </token> <token id=\"t2031\"> include </token> <token id=\"t2032\"> lack </token> <token id=\"t2033\"> of </token> <token id=\"t2034\"> large </token> <token id=\"t2035\"> quantities </token> <token id=\"t2036\"> of </token> <token id=\"t2037\"> day-old </token> <token id=\"t2038\"> chicks </token> <token id=\"t2039\"> and </token> <token id=\"t2040\"> broiler </token> <token id=\"t2041\"> producers </token> <token id=\"t2042\"> or </token> <token id=\"t2043\"> even </token> <token id=\"t2044\"> farmers </token> <token id=\"t2045\"> who </token> <token id=\"t2046\"> could </token> <token id=\"t2047\"> move </token> <token id=\"t2048\"> into </token> <token id=\"t2049\"> poultry </token> <token id=\"t2050\"> . </token> <token id=\"t2051\"> Though </token> <token id=\"t2052\"> the </token> <token id=\"t2053\"> number </token> <token id=\"t2054\"> of </token> <token id=\"t2055\"> broilers </token> <token id=\"t2056\"> slaughtered </token> <token id=\"t2057\"> and </token> <token id=\"t2058\"> poultry </token> <token id=\"t2059\"> meat </token> <token id=\"t2060\"> produced </token> <token id=\"t2061\"> have </token> <token id=\"t2062\"> increased </token> <token id=\"t2063\"> , </token> <token id=\"t2064\"> the </token> <token id=\"t2065\"> industry </token> <token id=\"t2066\"> does </token> <token id=\"t2067\"> not </token> <token id=\"t2068\"> produce </token> <token id=\"t2069\"> sufficient </token> <token id=\"t2070\"> quantities </token> <token id=\"t2071\"> to </token> <token id=\"t2072\"> satisfy </token> <token id=\"t2073\"> demand </token> <token id=\"t2074\"> , </token> <token id=\"t2075\"> with </token> <token id=\"t2076\"> the </token> <token id=\"t2077\"> shortfall </token> <token id=\"t2078\"> addressed </token> <token id=\"t2079\"> through </token> <token id=\"t2080\"> imports </token> <token id=\"t2081\"> . </token> <token id=\"t2082\"> <br /> </token> <token id=\"t2083\"> <br /> </token> <token id=\"t2084\"> Opportunities </token> <token id=\"t2085\"> for </token> <token id=\"t2086\"> sector </token> <token id=\"t2087\"> expansion </token> <token id=\"t2088\"> <br /> </token> <token id=\"t2089\"> <br /> </token> <token id=\"t2090\"> There </token> <token id=\"t2091\"> are </token> <token id=\"t2092\"> various </token> <token id=\"t2093\"> opportunities </token> <token id=\"t2094\"> available </token> <token id=\"t2095\"> to </token> <token id=\"t2096\"> commercial </token> <token id=\"t2097\"> poultry </token> <token id=\"t2098\"> producers </token> <token id=\"t2099\"> , </token> <token id=\"t2100\"> and </token> <token id=\"t2101\"> chief </token> <token id=\"t2102\"> among </token> <token id=\"t2103\"> these </token> <token id=\"t2104\"> are </token> <token id=\"t2105\"> production </token> <token id=\"t2106\"> of </token> <token id=\"t2107\"> further </token> <token id=\"t2108\"> processed </token> <token id=\"t2109\"> products </token> <token id=\"t2110\"> , </token> <token id=\"t2111\"> expansion </token> <token id=\"t2112\"> of </token> <token id=\"t2113\"> broiler </token> <token id=\"t2114\"> breeding </token> <token id=\"t2115\"> facilities </token> <token id=\"t2116\"> to </token> <token id=\"t2117\"> meet </token> <token id=\"t2118\"> hatching </token> <token id=\"t2119\"> egg </token> <token id=\"t2120\"> requirements.As </token> <token id=\"t2121\"> foreign </token> <token id=\"t2122\"> nationals </token> <token id=\"t2123\"> are </token> <token id=\"t2124\"> not </token> <token id=\"t2125\"> involved </token> <token id=\"t2126\"> in </token> <token id=\"t2127\"> production </token> <token id=\"t2128\"> , </token> <token id=\"t2129\"> partnerships </token> <token id=\"t2130\"> between </token> <candidate id=\"c82\" index=2131 type=\"date\" info=\"PRESENT_REF\" length=\"1\"></candidate> <token id=\"t2131\"> current </token> <token id=\"t2132\"> medium-size </token> <token id=\"t2133\"> producers </token> <token id=\"t2134\"> and </token> <token id=\"t2135\"> foreign </token> <token id=\"t2136\"> companies </token> <token id=\"t2137\"> with </token> <token id=\"t2138\"> access </token> <token id=\"t2139\"> to </token> <token id=\"t2140\"> capital </token> <token id=\"t2141\"> and </token> <token id=\"t2142\"> technology </token> <token id=\"t2143\"> are </token> <token id=\"t2144\"> the </token> <token id=\"t2145\"> way </token> <token id=\"t2146\"> forward </token> <token id=\"t2147\"> . </token> <token id=\"t2148\"> There </token> <token id=\"t2149\"> are </token> <token id=\"t2150\"> good </token> <token id=\"t2151\"> opportunities </token> <token id=\"t2152\"> for </token> <token id=\"t2153\"> the </token> <token id=\"t2154\"> poultry </token> <token id=\"t2155\"> industry </token> <token id=\"t2156\"> , </token> <token id=\"t2157\"> which </token> <token id=\"t2158\"> Oduntan </token> <token id=\"t2159\"> summarised </token> <token id=\"t2160\"> as </token> <token id=\"t2161\"> the </token> <token id=\"t2162\"> growing </token> <token id=\"t2163\"> demand </token> <token id=\"t2164\"> for </token> <token id=\"t2165\"> foods </token> <token id=\"t2166\"> and </token> <token id=\"t2167\"> those </token> <token id=\"t2168\"> produced </token> <token id=\"t2169\"> to </token> <token id=\"t2170\"> higher </token> <token id=\"t2171\"> welfare </token> <token id=\"t2172\"> standards </token> <token id=\"t2173\"> , </token> <token id=\"t2174\"> as </token> <token id=\"t2175\"> well </token> <token id=\"t2176\"> as </token> <token id=\"t2177\"> cost </token> <token id=\"t2178\"> savings </token> <token id=\"t2179\"> . </token> <token id=\"t2180\"> <br /> </token> <token id=\"t2181\"> <br /> </token> <token id=\"t2182\"> The </token> <token id=\"t2183\"> business </token> <token id=\"t2184\"> environment </token> <token id=\"t2185\"> <br /> </token> <token id=\"t2186\"> <br /> </token> <token id=\"t2187\"> Watchers </token> <token id=\"t2188\"> have </token> <token id=\"t2189\"> expressed </token> <token id=\"t2190\"> concern </token> <token id=\"t2191\"> that </token> <token id=\"t2192\"> the </token> <token id=\"t2193\"> once </token> <token id=\"t2194\"> flourishing </token> <token id=\"t2195\"> small-scale </token> <token id=\"t2196\"> poultry </token> <token id=\"t2197\"> industry </token> <token id=\"t2198\"> has </token> <token id=\"t2199\"> over </token> <token id=\"t2200\"> the </token> <token id=\"t2201\"> past </token> <candidate id=\"c83\" index=2202 type=\"number\" info=\"null\" length=\"1\"></candidate> <token id=\"t2202\"> two </token> <token id=\"t2203\"> decades </token> <token id=\"t2204\"> undergone </token> <token id=\"t2205\"> a </token> <token id=\"t2206\"> severe </token> <token id=\"t2207\"> deterioration </token> <token id=\"t2208\"> as </token> <token id=\"t2209\"> a </token> <token id=\"t2210\"> result </token> <token id=\"t2211\"> of </token> <token id=\"t2212\"> fortunes </token> <token id=\"t2213\"> that </token> <token id=\"t2214\"> have </token> <token id=\"t2215\"> diverted </token> <token id=\"t2216\"> the </token> <token id=\"t2217\"> industry </token> <token id=\"t2218\"> from </token> <token id=\"t2219\"> near </token> <token id=\"t2220\"> self-sufficiency </token> <token id=\"t2221\"> to </token> <token id=\"t2222\"> a </token> <token id=\"t2223\"> net </token> <token id=\"t2224\"> importer </token> <token id=\"t2225\"> of </token> <token id=\"t2226\"> poultry </token> <token id=\"t2227\"> products </token> <token id=\"t2228\"> . </token> <token id=\"t2229\"> The </token> <token id=\"t2230\"> market </token> <token id=\"t2231\"> has </token> <token id=\"t2232\"> followed </token> <token id=\"t2233\"> a </token> <token id=\"t2234\"> steep </token> <token id=\"t2235\"> and </token> <token id=\"t2236\"> uncontrolled </token> <token id=\"t2237\"> influx </token> <token id=\"t2238\"> of </token> <token id=\"t2239\"> cheap </token> <token id=\"t2240\"> poultry </token> <token id=\"t2241\"> meat </token> <token id=\"t2242\"> from </token> <token id=\"t2243\"> subsidised </token> <token id=\"t2244\"> poultry </token> <token id=\"t2245\"> producers </token> <token id=\"t2246\"> from </token> <token id=\"t2247\"> advanced </token> <token id=\"t2248\"> countries </token> <token id=\"t2249\"> . </token> <token id=\"t2250\"> A </token> <token id=\"t2251\"> multiplicity </token> <token id=\"t2252\"> of </token> <token id=\"t2253\"> factors </token> <token id=\"t2254\"> have </token> <token id=\"t2255\"> accounted </token> <token id=\"t2256\"> for </token> <token id=\"t2257\"> the </token> <token id=\"t2258\"> decline </token> <token id=\"t2259\"> and </token> <token id=\"t2260\"> mortalities </token> <token id=\"t2261\"> of </token> <token id=\"t2262\"> the </token> <token id=\"t2263\"> domestic </token> <token id=\"t2264\"> poultry </token> <token id=\"t2265\"> industry </token> <token id=\"t2266\"> . </token> <token id=\"t2267\"> These </token> <token id=\"t2268\"> include </token> <token id=\"t2269\"> unfair </token> <token id=\"t2270\"> competition </token> <token id=\"t2271\"> from </token> <token id=\"t2272\"> subsidised </token> <token id=\"t2273\"> smuggled </token> <token id=\"t2274\"> poultry </token> <token id=\"t2275\"> from </token> <token id=\"t2276\"> advanced </token> <token id=\"t2277\"> countries </token> <token id=\"t2278\"> , </token> <token id=\"t2279\"> unfavourable </token> <token id=\"t2280\"> and </token> <token id=\"t2281\"> indifferent </token> <token id=\"t2282\"> government </token> <token id=\"t2283\"> 's </token> <token id=\"t2284\"> policy </token> <token id=\"t2285\"> direction </token> <token id=\"t2286\"> , </token> <token id=\"t2287\"> escalating </token> <token id=\"t2288\"> costs </token> <token id=\"t2289\"> of </token> <token id=\"t2290\"> production </token> <token id=\"t2291\"> , </token> <token id=\"t2292\"> inefficient </token> <token id=\"t2293\"> methods </token> <token id=\"t2294\"> of </token> <token id=\"t2295\"> production </token> <token id=\"t2296\"> , </token> <token id=\"t2297\"> lack </token> <token id=\"t2298\"> of </token> <token id=\"t2299\"> funds </token> <token id=\"t2300\"> and </token> <token id=\"t2301\"> credit </token> <token id=\"t2302\"> , </token> <token id=\"t2303\"> inadequate </token> <token id=\"t2304\"> knowledge </token> <token id=\"t2305\"> in </token> <token id=\"t2306\"> poultry </token> <token id=\"t2307\"> management </token> <token id=\"t2308\"> , </token> <token id=\"t2309\"> lack </token> <token id=\"t2310\"> of </token> <token id=\"t2311\"> information </token> <token id=\"t2312\"> needs </token> <token id=\"t2313\"> on </token> <token id=\"t2314\"> the </token> <candidate id=\"c84\" index=2315 type=\"location\" info=\"{ &quot;coordinates&quot;: &quot;-31.95224;115.8614&quot;, &quot;id&quot;: 2063523, &quot;featureClass&quot;: &quot;P&quot;, &quot;featureCode&quot;: &quot;PPLA&quot;, &quot;countryCode&quot;: &quot;AU&quot; }\" length=\"1\"></candidate> <token id=\"t2315\"> part </token> <token id=\"t2316\"> of </token> <token id=\"t2317\"> small-scale </token> <token id=\"t2318\"> poultry </token> <token id=\"t2319\"> farmers </token> <token id=\"t2320\"> , </token> <token id=\"t2321\"> inadequate </token> <token id=\"t2322\"> access </token> <token id=\"t2323\"> to </token> <token id=\"t2324\"> market </token> <token id=\"t2325\"> , </token> <token id=\"t2326\"> lack </token> <token id=\"t2327\"> of </token> <token id=\"t2328\"> processing </token> <token id=\"t2329\"> facilities </token> <token id=\"t2330\"> , </token> <token id=\"t2331\"> and </token> <token id=\"t2332\"> high </token> <token id=\"t2333\"> rates </token> <token id=\"t2334\"> of </token> <token id=\"t2335\"> perishability </token> <token id=\"t2336\"> . </token> <token id=\"t2337\"> The </token> <token id=\"t2338\"> business </token> <token id=\"t2339\"> environment </token> <token id=\"t2340\"> for </token> <token id=\"t2341\"> the </token> <token id=\"t2342\"> poultry </token> <token id=\"t2343\"> industry </token> <token id=\"t2344\"> has </token> <token id=\"t2345\"> been </token> <token id=\"t2346\"> challenging </token> <token id=\"t2347\"> in </token> <candidate id=\"c85\" index=2348 type=\"date\" info=\"PAST_REF\" length=\"2\"></candidate> <token id=\"t2348\"> recent </token> <token id=\"t2349\"> years </token> <token id=\"t2350\"> . </token> <token id=\"t2351\"> For </token> <token id=\"t2352\"> Oladipupo </token> <token id=\"t2353\"> , </token> <token id=\"t2354\"> if </token> <token id=\"t2355\"> the </token> <token id=\"t2356\"> challenges </token> <token id=\"t2357\"> are </token> <token id=\"t2358\"> overcome </token> <token id=\"t2359\"> and </token> <token id=\"t2360\"> poultry </token> <token id=\"t2361\"> production </token> <token id=\"t2362\"> and </token> <token id=\"t2363\"> industry </token> <token id=\"t2364\"> are </token> <token id=\"t2365\"> enhanced </token> <token id=\"t2366\"> , </token> <token id=\"t2367\"> the </token> <token id=\"t2368\"> industry </token> <token id=\"t2369\"> has </token> <token id=\"t2370\"> the </token> <token id=\"t2371\"> potential </token> <token id=\"t2372\"> of </token> <token id=\"t2373\"> employing </token> <token id=\"t2374\"> more </token> <token id=\"t2375\"> people </token> <token id=\"t2376\"> and </token> <token id=\"t2377\"> thereby </token> <token id=\"t2378\"> helping </token> <token id=\"t2379\"> to </token> <token id=\"t2380\"> reduce </token> <token id=\"t2381\"> the </token> <token id=\"t2382\"> problem </token> <token id=\"t2383\"> of </token> <token id=\"t2384\"> unemployment </token> <token id=\"t2385\"> in </token> <token id=\"t2386\"> the </token> <token id=\"t2387\"> country </token> <token id=\"t2388\"> . </token> <token id=\"t2389\"> <br /> </token> <token id=\"t2390\"> Watchers </token> <token id=\"t2391\"> believe </token> <token id=\"t2392\"> if </token> <candidate id=\"c86\" index=2393 type=\"location\" info=\"{ &quot;coordinates&quot;: &quot;10.0;8.0&quot;, &quot;id&quot;: 2328926, &quot;featureClass&quot;: &quot;A&quot;, &quot;featureCode&quot;: &quot;PCLI&quot;, &quot;countryCode&quot;: &quot;NG&quot; }\" length=\"1\"></candidate> <token id=\"t2393\"> Nigeria </token> <token id=\"t2394\"> creates </token> <token id=\"t2395\"> a </token> <token id=\"t2396\"> more </token> <token id=\"t2397\"> friendly </token> <token id=\"t2398\"> business </token> <token id=\"t2399\"> environment </token> <token id=\"t2400\"> , </token> <token id=\"t2401\"> the </token> <token id=\"t2402\"> poultry </token> <token id=\"t2403\"> industry </token> <token id=\"t2404\"> will </token> <token id=\"t2405\"> grow </token> <token id=\"t2406\"> and </token> <token id=\"t2407\"> attract </token> <token id=\"t2408\"> more </token> <token id=\"t2409\"> investment </token> <token id=\"t2410\"> . </token> <token id=\"t2411\"> <br /> </token> <token id=\"t2412\"> <br /> </token> <token id=\"t2413\"> Technical </token> <token id=\"t2414\"> training </token> <token id=\"t2415\"> and </token> <token id=\"t2416\"> assistance </token> <token id=\"t2417\"> for </token> <token id=\"t2418\"> farmers </token> <token id=\"t2419\"> <br /> </token> <token id=\"t2420\"> <br /> </token> <candidate id=\"c87\" index=2421 type=\"location\" info=\"{ &quot;coordinates&quot;: &quot;47.69861;1.50778&quot;, &quot;id&quot;: 6434050, &quot;featureClass&quot;: &quot;A&quot;, &quot;featureCode&quot;: &quot;ADM4&quot;, &quot;countryCode&quot;: &quot;FR&quot; }\" length=\"1\"></candidate> <candidate id=\"c88\" index=2421 type=\"location\" info=\"{ &quot;coordinates&quot;: &quot;62.7345;7.1506&quot;, &quot;id&quot;: 3145495, &quot;featureClass&quot;: &quot;A&quot;, &quot;featureCode&quot;: &quot;ADM1&quot;, &quot;countryCode&quot;: &quot;NO&quot; }\" length=\"1\"></candidate> <candidate id=\"c89\" index=2421 type=\"location\" info=\"{ &quot;coordinates&quot;: &quot;52.53772;-2.9726&quot;, &quot;id&quot;: 7292280, &quot;featureClass&quot;: &quot;A&quot;, &quot;featureCode&quot;: &quot;ADM3&quot;, &quot;countryCode&quot;: &quot;GB&quot; }\" length=\"1\"></candidate> <token id=\"t2421\"> More </token> <token id=\"t2422\"> specifically </token> <token id=\"t2423\"> , </token> <token id=\"t2424\"> poultry </token> <token id=\"t2425\"> producers </token> <token id=\"t2426\"> face </token> <token id=\"t2427\"> multiple </token> <token id=\"t2428\"> challenges </token> <token id=\"t2429\"> such </token> <token id=\"t2430\"> as </token> <token id=\"t2431\"> inefficient </token> <token id=\"t2432\"> feeding </token> <token id=\"t2433\"> practices </token> <token id=\"t2434\"> and </token> <token id=\"t2435\"> low </token> <token id=\"t2436\"> quality </token> <token id=\"t2437\"> of </token> <token id=\"t2438\"> baby </token> <token id=\"t2439\"> chickens-the </token> <candidate id=\"c90\" index=2440 type=\"number\" info=\"null\" length=\"1\"></candidate> <token id=\"t2440\"> two </token> <token id=\"t2441\"> key </token> <token id=\"t2442\"> inputs </token> <token id=\"t2443\"> that </token> <token id=\"t2444\"> together </token> <token id=\"t2445\"> represent </token> <token id=\"t2446\"> a </token> <token id=\"t2447\"> large </token> <token id=\"t2448\"> percent </token> <token id=\"t2449\"> of </token> <token id=\"t2450\"> their </token> <token id=\"t2451\"> costs </token> <token id=\"t2452\"> . </token> <token id=\"t2453\"> <br /> </token> <token id=\"t2454\"> Another </token> <token id=\"t2455\"> issue </token> <token id=\"t2456\"> is </token> <token id=\"t2457\"> disease </token> <token id=\"t2458\"> management </token> <token id=\"t2459\"> , </token> <token id=\"t2460\"> which </token> <token id=\"t2461\"> are </token> <token id=\"t2462\"> critical </token> <token id=\"t2463\"> to </token> <token id=\"t2464\"> the </token> <token id=\"t2465\"> sustainability </token> <token id=\"t2466\"> of </token> <token id=\"t2467\"> the </token> <token id=\"t2468\"> industry </token> <token id=\"t2469\"> . </token> <token id=\"t2470\"> <br /> </token> <token id=\"t2471\"> To </token> <token id=\"t2472\"> address </token> <token id=\"t2473\"> a </token> <token id=\"t2474\"> lot </token> <token id=\"t2475\"> of </token> <token id=\"t2476\"> issues </token> <token id=\"t2477\"> , </token> <token id=\"t2478\"> stakeholders </token> <token id=\"t2479\"> canvassed </token> <token id=\"t2480\"> training </token> <token id=\"t2481\"> programmes </token> <token id=\"t2482\"> to </token> <token id=\"t2483\"> provide </token> <token id=\"t2484\"> awareness </token> <token id=\"t2485\"> to </token> <token id=\"t2486\"> the </token> <token id=\"t2487\"> famers </token> <token id=\"t2488\"> on </token> <token id=\"t2489\"> various </token> <token id=\"t2490\"> diseases </token> <token id=\"t2491\"> , </token> <token id=\"t2492\"> health </token> <token id=\"t2493\"> conditions </token> <token id=\"t2494\"> , </token> <token id=\"t2495\"> strategies </token> <token id=\"t2496\"> and </token> <token id=\"t2497\"> techniques </token> <token id=\"t2498\"> to </token> <token id=\"t2499\"> ensure </token> <token id=\"t2500\"> the </token> <token id=\"t2501\"> quality </token> <token id=\"t2502\"> of </token> <token id=\"t2503\"> poultry </token> <token id=\"t2504\"> products </token> <token id=\"t2505\"> and </token> <token id=\"t2506\"> for </token> <token id=\"t2507\"> the </token> <token id=\"t2508\"> better </token> <token id=\"t2509\"> health </token> <token id=\"t2510\"> of </token> <token id=\"t2511\"> the </token> <token id=\"t2512\"> chickens </token> <token id=\"t2513\"> , </token> <candidate id=\"c91\" index=2514 type=\"host\" info=\"null\" length=\"1\"></candidate> <token id=\"t2514\"> ducks </token> <token id=\"t2515\"> and </token> <token id=\"t2516\"> other </token> <token id=\"t2517\"> domesticated </token> <token id=\"t2518\"> animals </token> <token id=\"t2519\"> . </token> <token id=\"t2520\"> <br /> </token> <token id=\"t2521\"> Training </token> <token id=\"t2522\"> and </token> <token id=\"t2523\"> mentoring </token> <token id=\"t2524\"> on </token> <token id=\"t2525\"> poultry </token> <token id=\"t2526\"> production </token> <token id=\"t2527\"> and </token> <token id=\"t2528\"> business </token> <token id=\"t2529\"> are </token> <token id=\"t2530\"> also </token> <token id=\"t2531\"> needed </token> <token id=\"t2532\"> . </token> <token id=\"t2533\"> Small </token> <token id=\"t2534\"> poultry </token> <token id=\"t2535\"> farmers </token> <token id=\"t2536\"> need </token> <token id=\"t2537\"> the </token> <token id=\"t2538\"> services </token> <token id=\"t2539\"> of </token> <token id=\"t2540\"> specialist </token> <token id=\"t2541\"> extension </token> <token id=\"t2542\"> officers </token> <token id=\"t2543\"> who </token> <token id=\"t2544\"> are </token> <token id=\"t2545\"> continually </token> <token id=\"t2546\"> assessed </token> <token id=\"t2547\"> and </token> <token id=\"t2548\"> up-skilled </token> <token id=\"t2549\"> . </token> <token id=\"t2550\"> Gaining </token> <token id=\"t2551\"> market </token> <token id=\"t2552\"> access </token> <token id=\"t2553\"> is </token> <token id=\"t2554\"> a </token> <token id=\"t2555\"> common </token> <token id=\"t2556\"> problem </token> <token id=\"t2557\"> . </token> <token id=\"t2558\"> The </token> <token id=\"t2559\"> poultry </token> <token id=\"t2560\"> sector </token> <token id=\"t2561\"> has </token> <token id=\"t2562\"> lost </token> <token id=\"t2563\"> a </token> <token id=\"t2564\"> lot </token> <token id=\"t2565\"> in </token> <token id=\"t2566\"> profits </token> <token id=\"t2567\"> over </token> <token id=\"t2568\"> the </token> <token id=\"t2569\"> years </token> <token id=\"t2570\"> . </token> <candidate id=\"c92\" index=2571 type=\"location\" info=\"{ &quot;coordinates&quot;: &quot;49.74917;4.60889&quot;, &quot;id&quot;: 6453601, &quot;featureClass&quot;: &quot;A&quot;, &quot;featureCode&quot;: &quot;ADM4&quot;, &quot;countryCode&quot;: &quot;FR&quot; }\" length=\"1\"></candidate> <token id=\"t2571\"> This </token> <token id=\"t2572\"> loss </token> <token id=\"t2573\"> is </token> <token id=\"t2574\"> primarily </token> <token id=\"t2575\"> due </token> <token id=\"t2576\"> to </token> <token id=\"t2577\"> the </token> <token id=\"t2578\"> fact </token> <token id=\"t2579\"> that </token> <token id=\"t2580\"> local </token> <token id=\"t2581\"> SMEs </token> <token id=\"t2582\"> lack </token> <token id=\"t2583\"> formal </token> <token id=\"t2584\"> training </token> <token id=\"t2585\"> on </token> <token id=\"t2586\"> farm </token> <token id=\"t2587\"> management </token> <token id=\"t2588\"> and </token> <token id=\"t2589\"> struggle </token> <token id=\"t2590\"> to </token> <token id=\"t2591\"> stay </token> <token id=\"t2592\"> profitable </token> <token id=\"t2593\"> . </token> <token id=\"t2594\"> <br /> </token> <token id=\"t2595\"> <br /> </token> <token id=\"t2596\"> Prospects </token> <token id=\"t2597\"> for </token> <token id=\"t2598\"> change </token> <token id=\"t2599\"> <br /> </token> <token id=\"t2600\"> <br /> </token> <token id=\"t2601\"> The </token> <token id=\"t2602\"> outlook </token> <token id=\"t2603\"> for </token> <token id=\"t2604\"> the </token> <token id=\"t2605\"> future </token> <token id=\"t2606\"> is </token> <token id=\"t2607\"> unclear </token> <token id=\"t2608\"> . </token> <token id=\"t2609\"> The </token> <token id=\"t2610\"> plight </token> <token id=\"t2611\"> of </token> <token id=\"t2612\"> the </token> <token id=\"t2613\"> poultry </token> <token id=\"t2614\"> industry </token> <token id=\"t2615\"> comes </token> <token id=\"t2616\"> to </token> <token id=\"t2617\"> the </token> <token id=\"t2618\"> fore </token> <token id=\"t2619\"> with </token> <token id=\"t2620\"> regular </token> <token id=\"t2621\"> cries </token> <token id=\"t2622\"> for </token> <token id=\"t2623\"> help </token> <token id=\"t2624\"> from </token> <token id=\"t2625\"> the </token> <token id=\"t2626\"> industry </token> <token id=\"t2627\"> , </token> <token id=\"t2628\"> followed </token> <token id=\"t2629\"> by </token> <token id=\"t2630\"> regular </token> <token id=\"t2631\"> promises </token> <token id=\"t2632\"> from </token> <token id=\"t2633\"> the </token> <token id=\"t2634\"> government </token> <token id=\"t2635\"> and </token> <token id=\"t2636\"> answered </token> <token id=\"t2637\"> with </token> <token id=\"t2638\"> regular </token> <token id=\"t2639\"> accusations </token> <token id=\"t2640\"> of </token> <token id=\"t2641\"> insufficient </token> <token id=\"t2642\"> government </token> <token id=\"t2643\"> support </token> <token id=\"t2644\"> . </token> <token id=\"t2645\"> The </token> <token id=\"t2646\"> solution </token> <token id=\"t2647\"> lies </token> <token id=\"t2648\"> in </token> <token id=\"t2649\"> the </token> <token id=\"t2650\"> hands </token> <token id=\"t2651\"> of </token> <token id=\"t2652\"> the </token> <token id=\"t2653\"> government.The </token> <token id=\"t2654\"> other </token> <token id=\"t2655\"> issue </token> <token id=\"t2656\"> is </token> <token id=\"t2657\"> that </token> <token id=\"t2658\"> watchers </token> <token id=\"t2659\"> are </token> <token id=\"t2660\"> not </token> <token id=\"t2661\"> anticipating </token> <token id=\"t2662\"> any </token> <token id=\"t2663\"> major </token> <token id=\"t2664\"> industry </token> <token id=\"t2665\"> investments </token> <token id=\"t2666\"> in </token> <token id=\"t2667\"> the </token> <token id=\"t2668\"> short-term </token> <token id=\"t2669\"> , </token> <token id=\"t2670\"> given </token> <token id=\"t2671\"> the </token> <token id=\"t2672\"> country </token> <token id=\"t2673\"> 's </token> <token id=\"t2674\"> economic </token> <token id=\"t2675\"> situation </token> <token id=\"t2676\"> . </token> <token id=\"t2677\"> A </token> <token id=\"t2678\"> lot </token> <token id=\"t2679\"> of </token> <token id=\"t2680\"> farms </token> <token id=\"t2681\"> are </token> <token id=\"t2682\"> facing </token> <token id=\"t2683\"> challenges </token> <token id=\"t2684\"> due </token> <token id=\"t2685\"> to </token> <token id=\"t2686\"> limited </token> <token id=\"t2687\"> access </token> <token id=\"t2688\"> to </token> <token id=\"t2689\"> bank </token> <token id=\"t2690\"> credit </token> <token id=\"t2691\"> and </token> <token id=\"t2692\"> operating </token> <token id=\"t2693\"> funds </token> <token id=\"t2694\"> . </token> <token id=\"t2695\"> For </token> <token id=\"t2696\"> farmers </token> <token id=\"t2697\"> , </token> <token id=\"t2698\"> food </token> <token id=\"t2699\"> security </token> <token id=\"t2700\"> will </token> <token id=\"t2701\"> be </token> <token id=\"t2702\"> put </token> <token id=\"t2703\"> at </token> <token id=\"t2704\"> risk </token> <token id=\"t2705\"> if </token> <token id=\"t2706\"> the </token> <token id=\"t2707\"> chicken </token> <token id=\"t2708\"> business </token> <token id=\"t2709\"> is </token> <token id=\"t2710\"> not </token> <token id=\"t2711\"> well </token> <token id=\"t2712\"> funded </token> <token id=\"t2713\"> . </token> <token id=\"t2714\"> The </token> <candidate id=\"c93\" index=2715 type=\"number\" info=\"null\" length=\"1\"></candidate> <token id=\"t2715\"> one </token> <token id=\"t2716\"> thing </token> <token id=\"t2717\"> that </token> <token id=\"t2718\"> might </token> <token id=\"t2719\"> change </token> <token id=\"t2720\"> this </token> <token id=\"t2721\"> picture </token> <token id=\"t2722\"> again </token> <token id=\"t2723\"> could </token> <token id=\"t2724\"> be </token> <token id=\"t2725\"> future </token> <token id=\"t2726\"> developments </token> <token id=\"t2727\"> . </token> <token id=\"t2728\"> To </token> <token id=\"t2729\"> observers </token> <token id=\"t2730\"> , </token> <token id=\"t2731\"> except </token> <token id=\"t2732\"> there </token> <token id=\"t2733\"> is </token> <token id=\"t2734\"> a </token> <token id=\"t2735\"> development </token> <token id=\"t2736\"> plan </token> <token id=\"t2737\"> for </token> <token id=\"t2738\"> the </token> <token id=\"t2739\"> poultry </token> <token id=\"t2740\"> sector </token> <token id=\"t2741\"> to </token> <token id=\"t2742\"> boost </token> <token id=\"t2743\"> production </token> <token id=\"t2744\"> of </token> <token id=\"t2745\"> chickens </token> <token id=\"t2746\"> and </token> <token id=\"t2747\"> eggs </token> <token id=\"t2748\"> , </token> <token id=\"t2749\"> the </token> <token id=\"t2750\"> import </token> <candidate id=\"c94\" index=2751 type=\"location\" info=\"{ &quot;coordinates&quot;: &quot;38.49457;43.38323&quot;, &quot;id&quot;: 298117, &quot;featureClass&quot;: &quot;P&quot;, &quot;featureCode&quot;: &quot;PPLA&quot;, &quot;countryCode&quot;: &quot;TR&quot; }\" length=\"1\"></candidate> <token id=\"t2751\"> ban </token> <token id=\"t2752\"> on </token> <token id=\"t2753\"> frozen </token> <token id=\"t2754\"> chicken </token> <token id=\"t2755\"> meat </token> <token id=\"t2756\"> may </token> <token id=\"t2757\"> not </token> <token id=\"t2758\"> achieve </token> <token id=\"t2759\"> its </token> <token id=\"t2760\"> goal </token> <token id=\"t2761\"> . </token> <token id=\"t2762\"> Oladipupo </token> <token id=\"t2763\"> urged </token> <token id=\"t2764\"> the </token> <token id=\"t2765\"> government </token> <token id=\"t2766\"> to </token> <token id=\"t2767\"> provide </token> <token id=\"t2768\"> incentives </token> <token id=\"t2769\"> for </token> <token id=\"t2770\"> poultry </token> <token id=\"t2771\"> farmers </token> <token id=\"t2772\"> , </token> <token id=\"t2773\"> such </token> <token id=\"t2774\"> as </token> <token id=\"t2775\"> support </token> <token id=\"t2776\"> for </token> <token id=\"t2777\"> those </token> <token id=\"t2778\"> who </token> <token id=\"t2779\"> import </token> <token id=\"t2780\"> poultry </token> <token id=\"t2781\"> feed </token> <token id=\"t2782\"> and </token> <token id=\"t2783\"> other </token> <token id=\"t2784\"> inputs </token> <token id=\"t2785\"> , </token> <token id=\"t2786\"> so </token> <token id=\"t2787\"> that </token> <token id=\"t2788\"> those </token> <token id=\"t2789\"> items </token> <token id=\"t2790\"> can </token> <token id=\"t2791\"> be </token> <token id=\"t2792\"> obtained </token> <token id=\"t2793\"> at </token> <token id=\"t2794\"> affordable </token> <token id=\"t2795\"> prices </token> <token id=\"t2796\"> . </token> <token id=\"t2797\"> He </token> <token id=\"t2798\"> wants </token> <token id=\"t2799\"> commercial </token> <token id=\"t2800\"> banks </token> <token id=\"t2801\"> encouraged </token> <token id=\"t2802\"> to </token> <token id=\"t2803\"> give </token> <token id=\"t2804\"> favourable </token> <token id=\"t2805\"> responses </token> <token id=\"t2806\"> to </token> <token id=\"t2807\"> the </token> <token id=\"t2808\"> funding </token> <token id=\"t2809\"> of </token> <token id=\"t2810\"> the </token> <token id=\"t2811\"> poultry </token> <token id=\"t2812\"> industry </token> <token id=\"t2813\"> by </token> <token id=\"t2814\"> devising </token> <token id=\"t2815\"> innovative </token> <token id=\"t2816\"> products </token> <token id=\"t2817\"> to </token> <token id=\"t2818\"> meet </token> <token id=\"t2819\"> the </token> <token id=\"t2820\"> needs </token> <token id=\"t2821\"> of </token> <token id=\"t2822\"> poultry </token> <token id=\"t2823\"> farmers </token> <token id=\"t2824\"> . </token> <token id=\"t2825\"> For </token> <token id=\"t2826\"> him </token> <token id=\"t2827\"> , </token> <token id=\"t2828\"> there </token> <token id=\"t2829\"> is </token> <token id=\"t2830\"> a </token> <token id=\"t2831\"> compelling </token> <token id=\"t2832\"> need </token> <token id=\"t2833\"> for </token> <token id=\"t2834\"> such </token> <token id=\"t2835\"> interventions </token> <token id=\"t2836\"> to </token> <token id=\"t2837\"> restore </token> <token id=\"t2838\"> the </token> <token id=\"t2839\"> vibrancy </token> <token id=\"t2840\"> of </token> <token id=\"t2841\"> the </token> <token id=\"t2842\"> poultry </token> <token id=\"t2843\"> industry </token> <token id=\"t2844\"> and </token> <token id=\"t2845\"> create </token> <token id=\"t2846\"> jobs </token> <token id=\"t2847\"> , </token> <token id=\"t2848\"> which </token> <token id=\"t2849\"> will </token> <token id=\"t2850\"> also </token> <token id=\"t2851\"> help </token> <token id=\"t2852\"> realise </token> <token id=\"t2853\"> the </token> <token id=\"t2854\"> government </token> <token id=\"t2855\"> 's </token> <token id=\"t2856\"> dream </token> <token id=\"t2857\"> of </token> <token id=\"t2858\"> reducing </token> <token id=\"t2859\"> the </token> <token id=\"t2860\"> rate </token> <token id=\"t2861\"> of </token> <token id=\"t2862\"> unemployment </token> <token id=\"t2863\"> . </token> <token id=\"t2864\"> There </token> <token id=\"t2865\"> is </token> <token id=\"t2866\"> need </token> <token id=\"t2867\"> to </token> <token id=\"t2868\"> work </token> <token id=\"t2869\"> with </token> <token id=\"t2870\"> Small </token> <token id=\"t2871\"> and </token> <token id=\"t2872\"> Medium </token> <token id=\"t2873\"> Enterprises </token> <token id=\"t2874\"> ( </token> <token id=\"t2875\"> SMEs </token> <token id=\"t2876\"> ) </token> <token id=\"t2877\"> and </token> <token id=\"t2878\"> farmers </token> <token id=\"t2879\"> in </token> <token id=\"t2880\"> the </token> <token id=\"t2881\"> poultry </token> <token id=\"t2882\"> sector </token> <token id=\"t2883\"> to </token> <token id=\"t2884\"> strengthen </token> <token id=\"t2885\"> their </token> <token id=\"t2886\"> technical </token> <token id=\"t2887\"> skills </token> <token id=\"t2888\"> , </token> <token id=\"t2889\"> increase </token> <token id=\"t2890\"> profitability </token> <token id=\"t2891\"> , </token> <token id=\"t2892\"> and </token> <token id=\"t2893\"> expand </token> <token id=\"t2894\"> access </token> <token id=\"t2895\"> to </token> <token id=\"t2896\"> markets </token> <token id=\"t2897\"> . </token> <token id=\"t2898\"> The </token> <token id=\"t2899\"> government </token> <token id=\"t2900\"> needs </token> <token id=\"t2901\"> to </token> <token id=\"t2902\"> build </token> <token id=\"t2903\"> the </token> <token id=\"t2904\"> capacity </token> <token id=\"t2905\"> of </token> <token id=\"t2906\"> local </token> <token id=\"t2907\"> poultry </token> <token id=\"t2908\"> companies </token> <token id=\"t2909\"> and </token> <token id=\"t2910\"> poultry </token> <token id=\"t2911\"> farmers </token> <token id=\"t2912\"> , </token> <token id=\"t2913\"> address </token> <token id=\"t2914\"> industry-wide </token> <token id=\"t2915\"> challenges </token> <token id=\"t2916\"> , </token> <token id=\"t2917\"> such </token> <token id=\"t2918\"> as </token> <token id=\"t2919\"> lack </token> <token id=\"t2920\"> of </token> <token id=\"t2921\"> veterinarian </token> <token id=\"t2922\"> skills </token> <token id=\"t2923\"> and </token> <token id=\"t2924\"> bio-security </token> <token id=\"t2925\"> standards </token> <token id=\"t2926\"> , </token> <token id=\"t2927\"> low </token> <token id=\"t2928\"> production </token> <token id=\"t2929\"> efficiency </token> <token id=\"t2930\"> , </token> <token id=\"t2931\"> and </token> <token id=\"t2932\"> limited </token> <token id=\"t2933\"> farm </token> <token id=\"t2934\"> management </token> <token id=\"t2935\"> skills </token> <token id=\"t2936\"> . </token> <token id=\"t2937\"> <br /> </token> <token id=\"t2938\"> For </token> <token id=\"t2939\"> sure </token> <token id=\"t2940\"> , </token> <token id=\"t2941\"> the </token> <candidate id=\"c95\" index=2942 type=\"location\" info=\"{ &quot;coordinates&quot;: &quot;38.49457;43.38323&quot;, &quot;id&quot;: 298117, &quot;featureClass&quot;: &quot;P&quot;, &quot;featureCode&quot;: &quot;PPLA&quot;, &quot;countryCode&quot;: &quot;TR&quot; }\" length=\"1\"></candidate> <token id=\"t2942\"> ban </token> <token id=\"t2943\"> calls </token> <token id=\"t2944\"> for </token> <token id=\"t2945\"> further </token> <token id=\"t2946\"> action </token> <token id=\"t2947\"> and </token> <token id=\"t2948\"> reaction </token> <token id=\"t2949\"> . </token> <token id=\"t2950\"> On </token> <token id=\"t2951\"> the </token> <token id=\"t2952\"> whole </token> <token id=\"t2953\"> , </token> <token id=\"t2954\"> producers </token> <token id=\"t2955\"> in </token> <token id=\"t2956\"> the </token> <token id=\"t2957\"> poultry </token> <token id=\"t2958\"> industry </token> <token id=\"t2959\"> are </token> <token id=\"t2960\"> welcoming </token> <token id=\"t2961\"> a </token> <token id=\"t2962\"> government </token> <candidate id=\"c96\" index=2963 type=\"location\" info=\"{ &quot;coordinates&quot;: &quot;38.49457;43.38323&quot;, &quot;id&quot;: 298117, &quot;featureClass&quot;: &quot;P&quot;, &quot;featureCode&quot;: &quot;PPLA&quot;, &quot;countryCode&quot;: &quot;TR&quot; }\" length=\"1\"></candidate> <token id=\"t2963\"> ban </token> <token id=\"t2964\"> on </token> <token id=\"t2965\"> poultry </token> <token id=\"t2966\"> products </token> <token id=\"t2967\"> imports </token> <token id=\"t2968\"> . </token> <token id=\"t2969\"> The </token> <candidate id=\"c97\" index=2970 type=\"location\" info=\"{ &quot;coordinates&quot;: &quot;38.49457;43.38323&quot;, &quot;id&quot;: 298117, &quot;featureClass&quot;: &quot;P&quot;, &quot;featureCode&quot;: &quot;PPLA&quot;, &quot;countryCode&quot;: &quot;TR&quot; }\" length=\"1\"></candidate> <token id=\"t2970\"> ban </token> <token id=\"t2971\"> was </token> <token id=\"t2972\"> imposed </token> <token id=\"t2973\"> following </token> <token id=\"t2974\"> ongoing </token> <token id=\"t2975\"> concerns </token> <token id=\"t2976\"> about </token> <token id=\"t2977\"> potential </token> <token id=\"t2978\"> health </token> <token id=\"t2979\"> threats.Farmers </token> <token id=\"t2980\"> say </token> <token id=\"t2981\"> , </token> <token id=\"t2982\"> the </token> <candidate id=\"c98\" index=2983 type=\"location\" info=\"{ &quot;coordinates&quot;: &quot;38.49457;43.38323&quot;, &quot;id&quot;: 298117, &quot;featureClass&quot;: &quot;P&quot;, &quot;featureCode&quot;: &quot;PPLA&quot;, &quot;countryCode&quot;: &quot;TR&quot; }\" length=\"1\"></candidate> <token id=\"t2983\"> ban </token> <token id=\"t2984\"> will </token> <token id=\"t2985\"> boost </token> <token id=\"t2986\"> business </token> <token id=\"t2987\"> for </token> <token id=\"t2988\"> local </token> <token id=\"t2989\"> poultry </token> <token id=\"t2990\"> producers </token> <token id=\"t2991\"> by </token> <token id=\"t2992\"> giving </token> <token id=\"t2993\"> them </token> <token id=\"t2994\"> an </token> <token id=\"t2995\"> increased </token> <token id=\"t2996\"> foothold </token> <token id=\"t2997\"> in </token> <token id=\"t2998\"> the </token> <token id=\"t2999\"> local </token> <token id=\"t3000\"> market.Poultry </token> <token id=\"t3001\"> farmers </token> <token id=\"t3002\"> had </token> <token id=\"t3003\"> been </token> <token id=\"t3004\"> advocating </token> <token id=\"t3005\"> for </token> <token id=\"t3006\"> a </token> <candidate id=\"c99\" index=3007 type=\"location\" info=\"{ &quot;coordinates&quot;: &quot;38.49457;43.38323&quot;, &quot;id&quot;: 298117, &quot;featureClass&quot;: &quot;P&quot;, &quot;featureCode&quot;: &quot;PPLA&quot;, &quot;countryCode&quot;: &quot;TR&quot; }\" length=\"1\"></candidate> <token id=\"t3007\"> ban </token> <token id=\"t3008\"> to </token> <token id=\"t3009\"> protect </token> <token id=\"t3010\"> the </token> <token id=\"t3011\"> local </token> <token id=\"t3012\"> industry </token> <token id=\"t3013\"> . </token> <token id=\"t3014\"> They </token> <token id=\"t3015\"> say </token> <token id=\"t3016\"> the </token> <candidate id=\"c100\" index=3017 type=\"location\" info=\"{ &quot;coordinates&quot;: &quot;38.49457;43.38323&quot;, &quot;id&quot;: 298117, &quot;featureClass&quot;: &quot;P&quot;, &quot;featureCode&quot;: &quot;PPLA&quot;, &quot;countryCode&quot;: &quot;TR&quot; }\" length=\"1\"></candidate> <token id=\"t3017\"> ban </token> <token id=\"t3018\"> will </token> <token id=\"t3019\"> support </token> <token id=\"t3020\"> hard </token> <token id=\"t3021\"> working </token> <token id=\"t3022\"> small </token> <token id=\"t3023\"> holder </token> <token id=\"t3024\"> farmers </token> <token id=\"t3025\"> . </token> <token id=\"t3026\"> They </token> <token id=\"t3027\"> also </token> <token id=\"t3028\"> say </token> <token id=\"t3029\"> the </token> <candidate id=\"c101\" index=3030 type=\"location\" info=\"{ &quot;coordinates&quot;: &quot;38.49457;43.38323&quot;, &quot;id&quot;: 298117, &quot;featureClass&quot;: &quot;P&quot;, &quot;featureCode&quot;: &quot;PPLA&quot;, &quot;countryCode&quot;: &quot;TR&quot; }\" length=\"1\"></candidate> <token id=\"t3030\"> ban </token> <token id=\"t3031\"> is </token> <token id=\"t3032\"> good </token> <token id=\"t3033\"> news </token> <token id=\"t3034\"> for </token> <token id=\"t3035\"> small </token> <token id=\"t3036\"> and </token> <token id=\"t3037\"> medium </token> <token id=\"t3038\"> enterprises </token> <token id=\"t3039\"> and </token> <token id=\"t3040\"> will </token> <token id=\"t3041\"> provide </token> <token id=\"t3042\"> more </token> <token id=\"t3043\"> job </token> <token id=\"t3044\"> opportunities </token> <token id=\"t3045\"> in </token> <token id=\"t3046\"> the </token> <token id=\"t3047\"> community </token> <token id=\"t3048\"> . </token> <token id=\"t3049\"> They </token> <token id=\"t3050\"> said </token> <token id=\"t3051\"> the </token> <candidate id=\"c102\" index=3052 type=\"location\" info=\"{ &quot;coordinates&quot;: &quot;38.49457;43.38323&quot;, &quot;id&quot;: 298117, &quot;featureClass&quot;: &quot;P&quot;, &quot;featureCode&quot;: &quot;PPLA&quot;, &quot;countryCode&quot;: &quot;TR&quot; }\" length=\"1\"></candidate> <token id=\"t3052\"> ban </token> <token id=\"t3053\"> is </token> <token id=\"t3054\"> a </token> <token id=\"t3055\"> step </token> <token id=\"t3056\"> forward </token> <token id=\"t3057\"> in </token> <token id=\"t3058\"> the </token> <token id=\"t3059\"> right </token> <token id=\"t3060\"> direction </token> <token id=\"t3061\"> towards </token> <token id=\"t3062\"> improving </token> <token id=\"t3063\"> policies </token> <token id=\"t3064\"> that </token> <token id=\"t3065\"> will </token> <token id=\"t3066\"> protect </token> <token id=\"t3067\"> local </token> <token id=\"t3068\"> produce </token> <token id=\"t3069\"> and </token> <token id=\"t3070\"> increase </token> <token id=\"t3071\"> trade </token> <token id=\"t3072\"> <br /> </token>","publication_date":"2015-08-30","id":297,"title":"Poultry still troubled despite import curbs","url":"http://thenationonlineng.net/poultry-still-troubled-despite-import-curbs/","content":" Nigeria has banned frozen chicken  import. The move has provided local  producers with an opportunity to gain a bigger market share, but it has also presented stakeholders with some challenges, DANIEL ESSIET writes.\nThe ban on frozen chicken  imports would have been a boom to local producers, allowing them to enlarge their market share and boost sales.  But, so far,  the policy has proven successful only in boosting domestic output. The problem is partly the mismatch between the high demand for poultry products, the productive capacity of the local industry and the harsh operating realities.\nIndeed, the  mood in the industry is lukewarm. Smuggling continues; high feed costs and red tape threaten growth. The sector that could have turned out to be a huge asset for the growth of the national economy remains a todler.\nWhile  the  international  community  may  see Nigeria as a fading import market for chicken, stakeholders  see  the  inability  of the  domestic poultry industry  to  respond  adequately to expanding demand for  poultry products, as opening up a market for smuggling.Nigeria is losing about $2.7billion (about N399.4billion) yearly in revenue to smuggling of poultry products, the Poultry Association of Nigeria, has said.\n“The supply of  corn  is  not  adequate to meet expanding feed use, and restrictions on corn imports could combine to constrain growth in both the poultry and egg industries, raising production costs and consumer prices and slowing consumption.” \nThe President of the association, Dr. Ayoola Oduntan, said at the Nigeria Poultry Summit that local production of chicken has fallen short of the demand for the product, thereby creating an avenue for smuggling.\nAccording to Oduntan, while the local demand for frozen chicken is above two million metric tonnes yearly, Nigerian farmers produce 300,000 metric tonnes, leaving a wide gap of more than 1.7 million metric tonnes.”Out of this figure, smuggled chicken accounts for 1.2 million metric tonnes annually,” he said.\nThe  industry still appears  unprotected, a state of affairs that is being exploited by smugglers.  Oduntan said smuggled  chicken  and rising costs of production are forcing local poultry producers to shed a bigger chunk of the chicken industry. The local poultry industry, experts    maintained,  has  seen the demise of some of smaller poultry producers.  In the last couple of years, some of small producers have either gone under, or scaled down production.\nAccording  to  the PAN   President,  though the  ban on import  is supposed to boost production, yields are lower, and the viability of poultry is reduced by its high production costs and increased chicken imports.\nTo this end, Oduntan said  local producers must be committed to increasing output and supplying fresh chicken to limit the import of chicken.  While  local  producers  are  making  efforts  to  produce more  chicken, he  said the  industry is  bewildered  by  the  negative  impacts  of    higher input costs, especially maize, soya, power, labour and fuel.\n \nFeed costs\n \nThe high price of feed raw materials is an issue everywhere.  Since the high feed costs are felt  throughout  the  industry, operators have  found  the business  less competitive. Feed is the single biggest input cost, making up 60 to 70 per cent of total input costs. Inputs and costs have presented the poultry industry with huge challenges, he said, highlighting the fluctuations in feed ingredients prices.\n“Many  farmers have  complained  that the  industry  doesn’t  have  the  capacity  to  facilitate smooth movement  of  poultry  products  from the farms  to  supply  points. While  there are  marginal    investment in infrastructure, not  so much  have  been  recorded  to make  specialised  chick delivery vehicles  commonplace”\nFor the Vice- President (Agriculture), Association of  Small Business  Owners of Nigeria (ASBON), Mr.  Stephen Oludipupo,   the  sector  is  not moving  forward  as  it  battles  soaring feed costs and  rising electricity bills. He believes if poultry and egg production are sustained, growth in demand for corn and soybean meal is likely to outpace gains in domestic production.\nFarmers like him also complained that  the supply of  corn  is  not  adequate to meet expanding feed use, and restrictions on corn imports could combine to constrain growth in both the poultry and egg industries, raising production costs and consumer prices, thereby slowing consumption.  The same thing is said about soybean meal, which the industry cannot guarantee local surpluses and ready availability.\nCurrently, the poultry industry accounts for about a third of local maize consumption and almost all the soya consumption in the country, its sustainability and future development are also in danger. This scenario represents an “industry in distress” as acknowledged by experts who are considering measures that help producers to remain in business.\nThe concern is that Nigeria is on the verge of becoming a major importer of soymeal, thanks to the country’s surging poultry production, boosting feed demand. The layer industry is also expanding rapidly as it is able to provide a relatively cheap protein source compared to other sources of protein. However, poultry feed manufacturers are also finding a ready growth market in livestock, for which production of suitable rations is increasing at an accelerated pace to meet the demand .This has resulted in a shift in demand of soymeal by feed millers from the traditional poultry farmers.\nThe increased demand for  soymeal is driving feed mills beyond their typical origin and  supplies also suffer from consistency in quality.\nAlready, like  the Chairman,Lagos Chairman,Dr Dotun Agbojo  once disclosed, local operators have    demanded permission to import soybean meal, to help them deal with the impending competition of cheaper  smuggled  chicken. Producers think this will help the poultry industry to get cheaper raw material and reduce its cost of production, which is three times the cost of production of imported ones.\nHe  said corn supply was important because the commodity was the main material used in poultry feed, which currently consumes 90 percent of national corn production.\nHowever, as he  said, it is not only feed prices that present challenges to producers.  The sector now faces a number of issues and difficulties including water, food, electricity and other major problems.  As a result, the economic efficiency of local producers does not compare as well as their technical efficiency, largely due to higher production costs. Therefore, the industry is struggling to remain competitive. Many farmers  have  abandoned commercial poultry production because it was uncompetitive, and instead focus on  other things.  In addition to the challenges posed by the various pathogenic diseases, the farmers also face the problem for low capital. Unfortunately, lack of financial support and incentive packages for players in the industry has, over the years, led to the gradual collapse of the industry and the retrenchment of a large number of employees in it. Due to the high-risk nature of poultry farming, many commercial banks shied  away from giving loans to operators in the industry.\n \nForeign direct investment (FDI) \n \nForeign direct investment (FDI) has, so far, not been a major factor in the development of  poultry sector.  But to watchers the nation’s    competitive, and potentially large industry offers investment opportunities in input activities, such as breeding, medicines, feed, and equipment, as well as vertical integration and processing. While the country permits FDI in these activities, investments are constrained by market and policy uncertainty, poor power and transport infrastructure, and high taxes on processed food.\nCapital and infrastructure for future production is a concern. Very little investment in infrastructure has been made in the last 10 years because of  poor returns, restricted access to credit because of the economic situation, the difficulties in obtaining planning permission and the new requirements for environmental permits. Currently, the poultry business is still kept by smallholders.\nThe poultry production system is a mix of family businesses and commercial operations, from the small- to large-scale with varying degrees of modern technology.  This has clear implications for rising demand for poultry meat.\n \nBird flu\n \nThere have been four more outbreaks of highly pathogenic avian influenza in Nigeria. The outbreaks were of the H5N1 subtype, and all four involved layers of different ages between 20 and 60 weeks.\n“Except there is a development plan for the poultry sector to  boost production of chickens and eggs, the  import ban on frozen chicken meat may not achieve its goal”\nThere were 668 deaths from the disease out of a susceptible population of 3600. The remaining birds were destroyed to prevent the disease spreading. The disease report to the World Organisation of Animal Health (OIE) commented that the one farm and three backyard operations involved displayed poor biosecurity. Help from the side of the government and other investment institutions, is all that is needed by them for ensuring health growth and development conditions for the domesticated animals.\n \nPower \n \nMeanwhile, as far as poultry  farmers  are   concerned, a more reliable supply of electricity is needed if food security is to be truly enhanced.  Some  frozen food traders in Ijora-Olopa, Lagos, lost approximately N10 million worth of product to spoilage in late May, following a electric grid blackout compounded by a scarcity of petrol to power backup generators.\n \nInefficient supply chain\n \nA major concern is the inefficient supply chain in handling poultry production and distribution  is another of those sob stories which still poses a big question mark on management skills.\nOduntan said  cold chains , a crucial  part  of the  supply chain infrastructure in poultry  production  is  not  sufficient to  support  massive  production. His  concern  is that  not  only  is the  industry  lacking  in  the  issue of storage facilities but  other  vehicles  such  as  refrigerated vehicles. For him, the cold chain is essential. This is because  it is  the  conduit for the flow of poultry products.\nHe is not alone sharing this concern.  Other stakeholders  believe the  cold  chain  segment   plays a critical role in the poultry supply chain. Most of the domestic poultry business is in chilled product, but freezing is necessary for longer journeys. Stakeholders believe  the  industry  operators  of  cold chain transportation need to pay close attention to market trends and best practices as  continuous temperature monitoring is also of growing importance to the industry. Many  farmers have  complained  that the  industry  doesn’t  have  the  capacity  to  facilitate smooth movement  of  poultry  products  from the farms  to  supply  points. While  there are  marginal    investment in infrastructure, not  so much  have  been  recorded  to make  specialised  chick delivery vehicles  commonplace. These differences in infrastructure and logistics performance translate into real costs for supply chains.  To  overcome these constraints, government intervention is required, for instance, to build infrastructure such as roads, which need to be improved to allow heavy feed trucks and chicken transporters  move around easily in rural areas.\n \nDay-old chicks and broiler producers\n \nThe industry’s challenges also include lack of large quantities of day-old chicks and broiler producers or even farmers who could move into poultry. Though the  number of broilers slaughtered and poultry meat produced have increased, the  industry does not produce sufficient quantities to satisfy demand, with the shortfall addressed through imports.\n \nOpportunities for sector expansion\n \nThere are various opportunities available to commercial poultry producers, and chief among these are production of further processed products, expansion of broiler breeding facilities to meet hatching egg requirements.As foreign nationals  are  not  involved  in  production,  partnerships between current medium-size producers and foreign companies  with access to capital and technology are the way forward. There are good opportunities for the poultry industry, which Oduntan  summarised as the growing demand for foods and those produced to higher welfare standards, as well as cost savings.\n \nThe business environment\n \nWatchers have expressed concern  that  the  once flourishing small-scale poultry industry has over the past two decades undergone a severe deterioration as a result of fortunes that have diverted the industry from near self-sufficiency to a net importer of poultry products. The market has followed a steep and uncontrolled influx of cheap poultry meat from subsidised poultry producers from advanced countries.  A multiplicity of factors have accounted for the decline and mortalities of the domestic poultry industry. These include unfair competition from subsidised smuggled poultry  from advanced countries, unfavourable and indifferent government’s policy direction, escalating costs of production, inefficient methods of production, lack of funds and credit, inadequate knowledge in poultry management, lack of information needs on the part of small-scale poultry farmers, inadequate access to market, lack of processing facilities, and high rates of perishability. The business environment for the poultry industry has been challenging in recent years. For Oladipupo,  if  the  challenges are overcome and poultry production  and industry are enhanced, the industry has the potential of employing more people  and thereby helping to reduce the problem of unemployment in the country.\nWatchers believe if Nigeria creates a more friendly business environment, the poultry industry will grow and attract more investment.\n \nTechnical training and assistance for  farmers\n \nMore specifically, poultry producers face multiple challenges such as inefficient feeding practices and low quality of baby chickens-the two key inputs that together represent a large  percent of their costs.\nAnother issue is disease management, which are critical to the sustainability of the industry.\nTo  address  a lot  of   issues, stakeholders  canvassed  training programmes  to provide awareness to the famers on various diseases, health conditions, strategies and techniques to ensure the quality of poultry products and for the better health of the chickens, ducks and other domesticated animals.\nTraining and mentoring on poultry production and business are also needed.  Small poultry farmers need the services of specialist extension officers who are continually assessed and up-skilled. Gaining market access is a common problem.  The    poultry sector has  lost  a  lot  in profits  over  the  years.  This loss is primarily due to the fact that local SMEs lack formal training on farm management and struggle to stay profitable.\n \n Prospects for change\n \nThe outlook for the future is unclear. The plight of the poultry industry comes to the fore with regular cries for help from the industry, followed by regular promises from the government and answered with regular accusations of insufficient government support. The solution lies in the hands of the  government.The other issue  is that  watchers are  not  anticipating  any major industry investments in the short-term, given the country’s economic situation. A lot of farms  are  facing  challenges  due to limited access to bank credit and operating funds.  For  farmers, food security will be put at risk if the chicken business is not well funded. The one thing that might change this picture again could be future developments. To observers, except there is a development plan for the poultry sector to  boost production of chickens and eggs, the  import ban on frozen chicken meat may not achieve its goal. Oladipupo   urged  the  government to provide incentives  for poultry farmers, such as support for those who import poultry feed and other inputs, so that those items can be obtained at affordable prices. He  wants  commercial banks  encouraged  to give favourable responses to the funding of the poultry industry by devising innovative products to meet the needs of poultry farmers. For  him,  there is a compelling need for such interventions to restore the vibrancy of the poultry industry  and   create jobs, which will also help realise the government’s dream of reducing the rate of unemployment. There is  need  to  work  with  Small and Medium Enterprises (SMEs) and farmers in the poultry sector to strengthen their technical skills, increase profitability, and expand access to markets. The government needs to  build the capacity of  local poultry companies and poultry farmers, address industry-wide challenges, such as lack of veterinarian skills and bio-security standards, low production efficiency, and limited farm management skills.\nFor sure, the ban calls for further action and reaction. On  the  whole , producers in the poultry industry are welcoming a government ban on poultry products imports.  The  ban was imposed following ongoing concerns about potential health threats.Farmers say, the ban will boost business for local poultry producers by giving them an increased foothold in the local  market.Poultry  farmers had been advocating for a ban to  protect  the  local  industry . They  say  the  ban will support hard working small holder farmers. They  also  say the ban is good news for  small and medium enterprises and will provide more job opportunities in the community. They  said  the ban is a step forward in the right direction towards improving policies that will protect local produce and increase trade\n","candidateLabels":[]}
