# Supplementary material for: Web monitoring of emerging animal infectious diseases integrated in the French Animal Health Epidemic Intelligence System
Source: PLoS One. 2018 Aug 3;13(8):e0199960. doi: 10.1371/journal.pone.0199960 (PMC6075742; doi:10.1371/journal.pone.0199960)
Supplement: S1 Dataset — Dataset of news reports in English language used to evaluate and train the information extraction module of PADI-web (http://epia.clermont.inra.fr/vsi). This dataset is composed of 532 news reports (in JSON), with information about the report itself (publication date, title, content, url), as well as processing information related to the information extraction process (candidates for extraction information, correct or incorrect labels for each candidate). The named entity candidates (locations, diseases, hosts, dates, number of cases) are manually labelled in each article. Data are shared under a CC BY license and are freely available for download at: https://dataverse.cirad.fr/dataset.xhtml?persistentId=doi:10.18167/DVN1/KMTIFG. (GZ) [file pone.0199960.s001.gz › articles/128.json]

{"reports":[17422,17699],"tagged_content":"<token id=\"t0\"> <br /> </token> <token id=\"t1\"> DUBLIN </token> <token id=\"t2\"> -- </token> <token id=\"t3\"> ( </token> <token id=\"t4\"> BUSINESS </token> <token id=\"t5\"> WIRE </token> <token id=\"t6\"> ) </token> <token id=\"t7\"> -- </token> <token id=\"t8\"> Research </token> <token id=\"t9\"> and </token> <token id=\"t10\"> Markets </token> <token id=\"t11\"> ( </token> <token id=\"t12\"> http://www.researchandmarkets.com/research/c233kn/research_report </token> <token id=\"t13\"> ) </token> <token id=\"t14\"> <br /> </token> <token id=\"t15\"> has </token> <token id=\"t16\"> announced </token> <token id=\"t17\"> the </token> <token id=\"t18\"> addition </token> <token id=\"t19\"> of </token> <token id=\"t20\"> the </token> <token id=\"t21\"> `` </token> <token id=\"t22\"> Research </token> <token id=\"t23\"> <br /> </token> <token id=\"t24\"> Report </token> <token id=\"t25\"> on </token> <candidate id=\"c1\" index=26 type=\"location\" info=\"{ &quot;coordinates&quot;: &quot;35.0;105.0&quot;, &quot;id&quot;: 1814991, &quot;featureClass&quot;: &quot;A&quot;, &quot;featureCode&quot;: &quot;PCLI&quot;, &quot;countryCode&quot;: &quot;CN&quot; }\" length=\"1\"></candidate> <candidate id=\"c2\" index=26 type=\"location\" info=\"{ &quot;coordinates&quot;: &quot;25.51224;-99.00457&quot;, &quot;id&quot;: 8582434, &quot;featureClass&quot;: &quot;A&quot;, &quot;featureCode&quot;: &quot;ADM2&quot;, &quot;countryCode&quot;: &quot;MX&quot; }\" length=\"1\"></candidate> <token id=\"t26\"> China </token> <candidate id=\"c3\" index=27 type=\"disease\" info=\"null\" length=\"4\"></candidate> <token id=\"t27\"> Foot </token> <token id=\"t28\"> and </token> <token id=\"t29\"> Mouth </token> <token id=\"t30\"> Disease </token> <token id=\"t31\"> ( </token> <candidate id=\"c4\" index=32 type=\"disease\" info=\"null\" length=\"1\"></candidate> <token id=\"t32\"> FMD </token> <token id=\"t33\"> ) </token> <token id=\"t34\"> Vaccine </token> <token id=\"t35\"> Industry </token> <token id=\"t36\"> , </token> <candidate id=\"c5\" index=37 type=\"number\" info=\"null\" length=\"1\"></candidate> <candidate id=\"c6\" index=37 type=\"date\" info=\"2013\" length=\"1\"></candidate> <token id=\"t37\"> 2013 </token> <token id=\"t38\"> - </token> <candidate id=\"c7\" index=39 type=\"number\" info=\"null\" length=\"1\"></candidate> <candidate id=\"c8\" index=39 type=\"date\" info=\"2017\" length=\"1\"></candidate> <token id=\"t39\"> 2017 </token> <token id=\"t40\"> '' </token> <token id=\"t41\"> <br /> </token> <token id=\"t42\"> report </token> <token id=\"t43\"> to </token> <token id=\"t44\"> their </token> <token id=\"t45\"> offering </token> <token id=\"t46\"> . </token> <token id=\"t47\"> <br /> </token> <token id=\"t48\"> <br /> </token> <token id=\"t49\"> From </token> <candidate id=\"c10\" index=50 type=\"date\" info=\"2010\" length=\"1\"></candidate> <candidate id=\"c9\" index=50 type=\"number\" info=\"null\" length=\"1\"></candidate> <token id=\"t50\"> 2010 </token> <token id=\"t51\"> to </token> <candidate id=\"c11\" index=52 type=\"number\" info=\"null\" length=\"1\"></candidate> <candidate id=\"c12\" index=52 type=\"date\" info=\"2012\" length=\"1\"></candidate> <token id=\"t52\"> 2012 </token> <token id=\"t53\"> , </token> <token id=\"t54\"> the </token> <token id=\"t55\"> epidemic </token> <token id=\"t56\"> prevalence </token> <token id=\"t57\"> of </token> <candidate id=\"c13\" index=58 type=\"disease\" info=\"null\" length=\"2\"></candidate> <token id=\"t58\"> Foot-and-mouth </token> <token id=\"t59\"> disease </token> <token id=\"t60\"> <br /> </token> <token id=\"t61\"> ( </token> <candidate id=\"c14\" index=62 type=\"disease\" info=\"null\" length=\"1\"></candidate> <token id=\"t62\"> FMD </token> <token id=\"t63\"> ) </token> <token id=\"t64\"> decreased </token> <token id=\"t65\"> in </token> <candidate id=\"c15\" index=66 type=\"location\" info=\"{ &quot;coordinates&quot;: &quot;35.0;105.0&quot;, &quot;id&quot;: 1814991, &quot;featureClass&quot;: &quot;A&quot;, &quot;featureCode&quot;: &quot;PCLI&quot;, &quot;countryCode&quot;: &quot;CN&quot; }\" length=\"1\"></candidate> <candidate id=\"c16\" index=66 type=\"location\" info=\"{ &quot;coordinates&quot;: &quot;25.51224;-99.00457&quot;, &quot;id&quot;: 8582434, &quot;featureClass&quot;: &quot;A&quot;, &quot;featureCode&quot;: &quot;ADM2&quot;, &quot;countryCode&quot;: &quot;MX&quot; }\" length=\"1\"></candidate> <token id=\"t66\"> China </token> <token id=\"t67\"> as </token> <token id=\"t68\"> the </token> <token id=\"t69\"> incidence </token> <token id=\"t70\"> number </token> <token id=\"t71\"> greatly </token> <token id=\"t72\"> declined </token> <token id=\"t73\"> and </token> <token id=\"t74\"> <br /> </token> <token id=\"t75\"> the </token> <token id=\"t76\"> incidence </token> <token id=\"t77\"> frequency </token> <token id=\"t78\"> decreased </token> <token id=\"t79\"> obviously </token> <token id=\"t80\"> , </token> <token id=\"t81\"> so </token> <token id=\"t82\"> the </token> <token id=\"t83\"> overall </token> <token id=\"t84\"> epidemic </token> <token id=\"t85\"> <br /> </token> <token id=\"t86\"> situation </token> <token id=\"t87\"> was </token> <token id=\"t88\"> controlled </token> <token id=\"t89\"> on </token> <token id=\"t90\"> a </token> <token id=\"t91\"> quite </token> <token id=\"t92\"> low </token> <token id=\"t93\"> level </token> <token id=\"t94\"> . </token> <token id=\"t95\"> In </token> <token id=\"t96\"> terms </token> <token id=\"t97\"> of </token> <token id=\"t98\"> Type </token> <candidate id=\"c17\" index=99 type=\"location\" info=\"{ &quot;coordinates&quot;: &quot;-12.79673;-76.51124&quot;, &quot;id&quot;: 8350058, &quot;featureClass&quot;: &quot;A&quot;, &quot;featureCode&quot;: &quot;ADM3&quot;, &quot;countryCode&quot;: &quot;PE&quot; }\" length=\"1\"></candidate> <candidate id=\"c18\" index=99 type=\"location\" info=\"{ &quot;coordinates&quot;: &quot;37.93682;27.34353&quot;, &quot;id&quot;: 8378482, &quot;featureClass&quot;: &quot;A&quot;, &quot;featureCode&quot;: &quot;ADM1H&quot;, &quot;countryCode&quot;: &quot;TR&quot; }\" length=\"1\"></candidate> <candidate id=\"c19\" index=99 type=\"location\" info=\"{ &quot;coordinates&quot;: &quot;9.56667;122.6&quot;, &quot;id&quot;: 1711613, &quot;featureClass&quot;: &quot;A&quot;, &quot;featureCode&quot;: &quot;ADM3&quot;, &quot;countryCode&quot;: &quot;PH&quot; }\" length=\"1\"></candidate> <token id=\"t99\"> Asia </token> <token id=\"t100\"> I </token> <token id=\"t101\"> <br /> </token> <candidate id=\"c20\" index=102 type=\"disease\" info=\"null\" length=\"1\"></candidate> <token id=\"t102\"> FMD </token> <token id=\"t103\"> , </token> <token id=\"t104\"> it </token> <token id=\"t105\"> occurred </token> <token id=\"t106\"> for </token> <candidate id=\"c21\" index=107 type=\"number\" info=\"null\" length=\"1\"></candidate> <token id=\"t107\"> 17 </token> <token id=\"t108\"> times </token> <token id=\"t109\"> , </token> <candidate id=\"c22\" index=110 type=\"number\" info=\"null\" length=\"1\"></candidate> <token id=\"t110\"> 8 </token> <token id=\"t111\"> times </token> <token id=\"t112\"> , </token> <candidate id=\"c23\" index=113 type=\"number\" info=\"null\" length=\"1\"></candidate> <token id=\"t113\"> 3 </token> <token id=\"t114\"> times </token> <token id=\"t115\"> and </token> <candidate id=\"c24\" index=116 type=\"number\" info=\"null\" length=\"1\"></candidate> <token id=\"t116\"> 8 </token> <token id=\"t117\"> times </token> <token id=\"t118\"> in </token> <candidate id=\"c25\" index=119 type=\"number\" info=\"null\" length=\"1\"></candidate> <candidate id=\"c26\" index=119 type=\"date\" info=\"2006\" length=\"1\"></candidate> <token id=\"t119\"> 2006 </token> <token id=\"t120\"> , </token> <token id=\"t121\"> <br /> </token> <candidate id=\"c27\" index=122 type=\"number\" info=\"null\" length=\"1\"></candidate> <candidate id=\"c28\" index=122 type=\"date\" info=\"2007\" length=\"1\"></candidate> <token id=\"t122\"> 2007 </token> <token id=\"t123\"> , </token> <candidate id=\"c29\" index=124 type=\"number\" info=\"null\" length=\"1\"></candidate> <candidate id=\"c30\" index=124 type=\"date\" info=\"2008\" length=\"1\"></candidate> <token id=\"t124\"> 2008 </token> <token id=\"t125\"> and </token> <candidate id=\"c31\" index=126 type=\"number\" info=\"null\" length=\"1\"></candidate> <candidate id=\"c32\" index=126 type=\"date\" info=\"2009\" length=\"1\"></candidate> <token id=\"t126\"> 2009 </token> <token id=\"t127\"> respectively </token> <token id=\"t128\"> . </token> <token id=\"t129\"> In </token> <candidate id=\"c33\" index=130 type=\"number\" info=\"null\" length=\"1\"></candidate> <candidate id=\"c34\" index=130 type=\"date\" info=\"2010\" length=\"1\"></candidate> <token id=\"t130\"> 2010 </token> <token id=\"t131\"> , </token> <token id=\"t132\"> Type </token> <token id=\"t133\"> O </token> <candidate id=\"c35\" index=134 type=\"disease\" info=\"null\" length=\"1\"></candidate> <token id=\"t134\"> FMD </token> <token id=\"t135\"> occurred </token> <token id=\"t136\"> for </token> <candidate id=\"c36\" index=137 type=\"number\" info=\"null\" length=\"1\"></candidate> <token id=\"t137\"> 18 </token> <token id=\"t138\"> <br /> </token> <token id=\"t139\"> times </token> <token id=\"t140\"> in </token> <candidate id=\"c37\" index=141 type=\"location\" info=\"{ &quot;coordinates&quot;: &quot;35.0;105.0&quot;, &quot;id&quot;: 1814991, &quot;featureClass&quot;: &quot;A&quot;, &quot;featureCode&quot;: &quot;PCLI&quot;, &quot;countryCode&quot;: &quot;CN&quot; }\" length=\"1\"></candidate> <candidate id=\"c38\" index=141 type=\"location\" info=\"{ &quot;coordinates&quot;: &quot;25.51224;-99.00457&quot;, &quot;id&quot;: 8582434, &quot;featureClass&quot;: &quot;A&quot;, &quot;featureCode&quot;: &quot;ADM2&quot;, &quot;countryCode&quot;: &quot;MX&quot; }\" length=\"1\"></candidate> <token id=\"t141\"> China </token> <token id=\"t142\"> . </token> <token id=\"t143\"> By </token> <candidate id=\"c39\" index=144 type=\"date\" info=\"2012\" length=\"4\"></candidate> <token id=\"t144\"> the </token> <token id=\"t145\"> end </token> <token id=\"t146\"> of </token> <candidate id=\"c40\" index=147 type=\"number\" info=\"null\" length=\"1\"></candidate> <token id=\"t147\"> 2012 </token> <token id=\"t148\"> , </token> <token id=\"t149\"> Type </token> <candidate id=\"c41\" index=150 type=\"location\" info=\"{ &quot;coordinates&quot;: &quot;-12.79673;-76.51124&quot;, &quot;id&quot;: 8350058, &quot;featureClass&quot;: &quot;A&quot;, &quot;featureCode&quot;: &quot;ADM3&quot;, &quot;countryCode&quot;: &quot;PE&quot; }\" length=\"1\"></candidate> <candidate id=\"c42\" index=150 type=\"location\" info=\"{ &quot;coordinates&quot;: &quot;37.93682;27.34353&quot;, &quot;id&quot;: 8378482, &quot;featureClass&quot;: &quot;A&quot;, &quot;featureCode&quot;: &quot;ADM1H&quot;, &quot;countryCode&quot;: &quot;TR&quot; }\" length=\"1\"></candidate> <candidate id=\"c43\" index=150 type=\"location\" info=\"{ &quot;coordinates&quot;: &quot;9.56667;122.6&quot;, &quot;id&quot;: 1711613, &quot;featureClass&quot;: &quot;A&quot;, &quot;featureCode&quot;: &quot;ADM3&quot;, &quot;countryCode&quot;: &quot;PH&quot; }\" length=\"1\"></candidate> <token id=\"t150\"> Asia </token> <token id=\"t151\"> I </token> <candidate id=\"c44\" index=152 type=\"disease\" info=\"null\" length=\"1\"></candidate> <token id=\"t152\"> FMD </token> <token id=\"t153\"> disappeared </token> <token id=\"t154\"> for </token> <candidate id=\"c45\" index=155 type=\"number\" info=\"null\" length=\"1\"></candidate> <token id=\"t155\"> 42 </token> <token id=\"t156\"> <br /> </token> <token id=\"t157\"> months </token> <token id=\"t158\"> successively </token> <token id=\"t159\"> and </token> <token id=\"t160\"> Type </token> <token id=\"t161\"> A </token> <candidate id=\"c46\" index=162 type=\"disease\" info=\"null\" length=\"1\"></candidate> <token id=\"t162\"> FMD </token> <token id=\"t163\"> disappeared </token> <token id=\"t164\"> for </token> <candidate id=\"c47\" index=165 type=\"number\" info=\"null\" length=\"1\"></candidate> <token id=\"t165\"> 33 </token> <token id=\"t166\"> months </token> <token id=\"t167\"> <br /> </token> <token id=\"t168\"> successively </token> <token id=\"t169\"> . </token> <token id=\"t170\"> In </token> <candidate id=\"c48\" index=171 type=\"number\" info=\"null\" length=\"1\"></candidate> <candidate id=\"c49\" index=171 type=\"date\" info=\"2012\" length=\"1\"></candidate> <token id=\"t171\"> 2012 </token> <token id=\"t172\"> , </token> <token id=\"t173\"> Type </token> <token id=\"t174\"> O </token> <candidate id=\"c50\" index=175 type=\"disease\" info=\"null\" length=\"1\"></candidate> <token id=\"t175\"> FMD </token> <token id=\"t176\"> only </token> <token id=\"t177\"> occurred </token> <token id=\"t178\"> for </token> <candidate id=\"c51\" index=179 type=\"number\" info=\"null\" length=\"1\"></candidate> <token id=\"t179\"> 5 </token> <token id=\"t180\"> times </token> <token id=\"t181\"> in </token> <candidate id=\"c52\" index=182 type=\"location\" info=\"{ &quot;coordinates&quot;: &quot;35.0;105.0&quot;, &quot;id&quot;: 1814991, &quot;featureClass&quot;: &quot;A&quot;, &quot;featureCode&quot;: &quot;PCLI&quot;, &quot;countryCode&quot;: &quot;CN&quot; }\" length=\"1\"></candidate> <candidate id=\"c53\" index=182 type=\"location\" info=\"{ &quot;coordinates&quot;: &quot;25.51224;-99.00457&quot;, &quot;id&quot;: 8582434, &quot;featureClass&quot;: &quot;A&quot;, &quot;featureCode&quot;: &quot;ADM2&quot;, &quot;countryCode&quot;: &quot;MX&quot; }\" length=\"1\"></candidate> <token id=\"t182\"> China </token> <token id=\"t183\"> . </token> <token id=\"t184\"> <br /> </token> <token id=\"t185\"> <br /> </token> <token id=\"t186\"> Chinese </token> <token id=\"t187\"> government </token> <token id=\"t188\"> adopts </token> <token id=\"t189\"> compulsory </token> <token id=\"t190\"> immunization </token> <token id=\"t191\"> measures </token> <token id=\"t192\"> for </token> <candidate id=\"c54\" index=193 type=\"disease\" info=\"null\" length=\"1\"></candidate> <token id=\"t193\"> FMD </token> <token id=\"t194\"> . </token> <token id=\"t195\"> <br /> </token> <token id=\"t196\"> Specifically </token> <token id=\"t197\"> , </token> <token id=\"t198\"> Chinese </token> <token id=\"t199\"> government </token> <token id=\"t200\"> purchases </token> <candidate id=\"c55\" index=201 type=\"disease\" info=\"null\" length=\"1\"></candidate> <token id=\"t201\"> FMD </token> <token id=\"t202\"> vaccines </token> <token id=\"t203\"> from </token> <token id=\"t204\"> animal </token> <token id=\"t205\"> <br /> </token> <token id=\"t206\"> vaccine </token> <token id=\"t207\"> manufacturers </token> <token id=\"t208\"> and </token> <token id=\"t209\"> freely </token> <token id=\"t210\"> distributes </token> <token id=\"t211\"> them </token> <token id=\"t212\"> to </token> <token id=\"t213\"> the </token> <token id=\"t214\"> farmers </token> <token id=\"t215\"> in </token> <token id=\"t216\"> the </token> <token id=\"t217\"> <br /> </token> <token id=\"t218\"> animal </token> <token id=\"t219\"> husbandry </token> <token id=\"t220\"> . </token> <token id=\"t221\"> In </token> <candidate id=\"c56\" index=222 type=\"number\" info=\"null\" length=\"1\"></candidate> <candidate id=\"c57\" index=222 type=\"date\" info=\"2012\" length=\"1\"></candidate> <token id=\"t222\"> 2012 </token> <token id=\"t223\"> , </token> <candidate id=\"c58\" index=224 type=\"location\" info=\"{ &quot;coordinates&quot;: &quot;35.0;105.0&quot;, &quot;id&quot;: 1814991, &quot;featureClass&quot;: &quot;A&quot;, &quot;featureCode&quot;: &quot;PCLI&quot;, &quot;countryCode&quot;: &quot;CN&quot; }\" length=\"1\"></candidate> <candidate id=\"c59\" index=224 type=\"location\" info=\"{ &quot;coordinates&quot;: &quot;25.51224;-99.00457&quot;, &quot;id&quot;: 8582434, &quot;featureClass&quot;: &quot;A&quot;, &quot;featureCode&quot;: &quot;ADM2&quot;, &quot;countryCode&quot;: &quot;MX&quot; }\" length=\"1\"></candidate> <token id=\"t224\"> China </token> <token id=\"t225\"> 's </token> <token id=\"t226\"> total </token> <token id=\"t227\"> output </token> <token id=\"t228\"> volume </token> <token id=\"t229\"> of </token> <candidate id=\"c60\" index=230 type=\"disease\" info=\"null\" length=\"1\"></candidate> <token id=\"t230\"> FMD </token> <token id=\"t231\"> Vaccines </token> <token id=\"t232\"> <br /> </token> <token id=\"t233\"> was </token> <token id=\"t234\"> about </token> <candidate id=\"c61\" index=235 type=\"number\" info=\"null\" length=\"1\"></candidate> <token id=\"t235\"> 3.6 </token> <candidate id=\"c62\" index=236 type=\"number\" info=\"null\" length=\"1\"></candidate> <token id=\"t236\"> billion </token> <token id=\"t237\"> milliliters </token> <token id=\"t238\"> ( </token> <candidate id=\"c63\" index=239 type=\"number\" info=\"null\" length=\"1\"></candidate> <token id=\"t239\"> 2.1 </token> <candidate id=\"c64\" index=240 type=\"number\" info=\"null\" length=\"1\"></candidate> <token id=\"t240\"> billion </token> <token id=\"t241\"> milliliters </token> <token id=\"t242\"> of </token> <candidate id=\"c65\" index=243 type=\"host\" info=\"null\" length=\"1\"></candidate> <token id=\"t243\"> pig </token> <candidate id=\"c66\" index=244 type=\"disease\" info=\"null\" length=\"1\"></candidate> <token id=\"t244\"> FMD </token> <token id=\"t245\"> <br /> </token> <token id=\"t246\"> vaccines </token> <token id=\"t247\"> , </token> <candidate id=\"c67\" index=248 type=\"number\" info=\"null\" length=\"1\"></candidate> <token id=\"t248\"> 1.5 </token> <candidate id=\"c68\" index=249 type=\"number\" info=\"null\" length=\"1\"></candidate> <token id=\"t249\"> billion </token> <token id=\"t250\"> milliliters </token> <token id=\"t251\"> of </token> <candidate id=\"c69\" index=252 type=\"host\" info=\"null\" length=\"1\"></candidate> <token id=\"t252\"> cattle </token> <token id=\"t253\"> & </token> <candidate id=\"c70\" index=254 type=\"host\" info=\"null\" length=\"1\"></candidate> <token id=\"t254\"> sheep </token> <candidate id=\"c71\" index=255 type=\"disease\" info=\"null\" length=\"1\"></candidate> <token id=\"t255\"> FMD </token> <token id=\"t256\"> vaccines </token> <token id=\"t257\"> ) </token> <token id=\"t258\"> , </token> <token id=\"t259\"> with </token> <token id=\"t260\"> <br /> </token> <token id=\"t261\"> the </token> <token id=\"t262\"> total </token> <token id=\"t263\"> output </token> <token id=\"t264\"> volume </token> <token id=\"t265\"> of </token> <token id=\"t266\"> CAHIC </token> <token id=\"t267\"> , </token> <candidate id=\"c72\" index=268 type=\"location\" info=\"{ &quot;coordinates&quot;: &quot;43.5;114.75&quot;, &quot;id&quot;: 2035607, &quot;featureClass&quot;: &quot;A&quot;, &quot;featureCode&quot;: &quot;ADM1&quot;, &quot;countryCode&quot;: &quot;CN&quot; }\" length=\"2\"></candidate> <token id=\"t268\"> Inner </token> <candidate id=\"c73\" index=269 type=\"location\" info=\"{ &quot;coordinates&quot;: &quot;46.0;105.0&quot;, &quot;id&quot;: 2029969, &quot;featureClass&quot;: &quot;A&quot;, &quot;featureCode&quot;: &quot;PCLI&quot;, &quot;countryCode&quot;: &quot;MN&quot; }\" length=\"1\"></candidate> <token id=\"t269\"> Mongolia </token> <candidate id=\"c74\" index=270 type=\"location\" info=\"{ &quot;coordinates&quot;: &quot;26.11899;101.86448&quot;, &quot;id&quot;: 9622935, &quot;featureClass&quot;: &quot;A&quot;, &quot;featureCode&quot;: &quot;ADM4&quot;, &quot;countryCode&quot;: &quot;CN&quot; }\" length=\"1\"></candidate> <token id=\"t270\"> Jinyu </token> <token id=\"t271\"> Group </token> <candidate id=\"c75\" index=272 type=\"location\" info=\"{ &quot;coordinates&quot;: &quot;51.6678;0.4447&quot;, &quot;id&quot;: 7293510, &quot;featureClass&quot;: &quot;A&quot;, &quot;featureCode&quot;: &quot;ADM4&quot;, &quot;countryCode&quot;: &quot;GB&quot; }\" length=\"1\"></candidate> <token id=\"t272\"> Stock </token> <token id=\"t273\"> <br /> </token> <token id=\"t274\"> Company </token> <token id=\"t275\"> and </token> <candidate id=\"c76\" index=276 type=\"location\" info=\"{ &quot;coordinates&quot;: &quot;41.5;85.5&quot;, &quot;id&quot;: 1529047, &quot;featureClass&quot;: &quot;A&quot;, &quot;featureCode&quot;: &quot;ADM1&quot;, &quot;countryCode&quot;: &quot;CN&quot; }\" length=\"1\"></candidate> <candidate id=\"c77\" index=276 type=\"location\" info=\"{ &quot;coordinates&quot;: &quot;35.60787;111.1629&quot;, &quot;id&quot;: 1788796, &quot;featureClass&quot;: &quot;A&quot;, &quot;featureCode&quot;: &quot;ADM3&quot;, &quot;countryCode&quot;: &quot;CN&quot; }\" length=\"1\"></candidate> <candidate id=\"c78\" index=276 type=\"location\" info=\"{ &quot;coordinates&quot;: &quot;22.62207;108.49282&quot;, &quot;id&quot;: 8624079, &quot;featureClass&quot;: &quot;A&quot;, &quot;featureCode&quot;: &quot;ADM4&quot;, &quot;countryCode&quot;: &quot;CN&quot; }\" length=\"1\"></candidate> <token id=\"t276\"> Xinjiang </token> <token id=\"t277\"> Tecon </token> <token id=\"t278\"> Animal </token> <token id=\"t279\"> Husbandry </token> <token id=\"t280\"> Bio-Technology </token> <token id=\"t281\"> Co. </token> <token id=\"t282\"> , </token> <token id=\"t283\"> Ltd. </token> <token id=\"t284\"> . </token> <token id=\"t285\"> <br /> </token> <token id=\"t286\"> accounting </token> <token id=\"t287\"> for </token> <candidate id=\"c79\" index=288 type=\"number\" info=\"null\" length=\"1\"></candidate> <token id=\"t288\"> 80 </token> <token id=\"t289\"> % </token> <token id=\"t290\"> . </token> <token id=\"t291\"> Because </token> <token id=\"t292\"> there </token> <token id=\"t293\"> are </token> <token id=\"t294\"> a </token> <token id=\"t295\"> few </token> <candidate id=\"c80\" index=296 type=\"disease\" info=\"null\" length=\"1\"></candidate> <token id=\"t296\"> FMD </token> <token id=\"t297\"> vaccine </token> <token id=\"t298\"> manufacturers </token> <token id=\"t299\"> in </token> <token id=\"t300\"> <br /> </token> <candidate id=\"c81\" index=301 type=\"location\" info=\"{ &quot;coordinates&quot;: &quot;35.0;105.0&quot;, &quot;id&quot;: 1814991, &quot;featureClass&quot;: &quot;A&quot;, &quot;featureCode&quot;: &quot;PCLI&quot;, &quot;countryCode&quot;: &quot;CN&quot; }\" length=\"1\"></candidate> <candidate id=\"c82\" index=301 type=\"location\" info=\"{ &quot;coordinates&quot;: &quot;25.51224;-99.00457&quot;, &quot;id&quot;: 8582434, &quot;featureClass&quot;: &quot;A&quot;, &quot;featureCode&quot;: &quot;ADM2&quot;, &quot;countryCode&quot;: &quot;MX&quot; }\" length=\"1\"></candidate> <token id=\"t301\"> China </token> <token id=\"t302\"> with </token> <token id=\"t303\"> high </token> <token id=\"t304\"> market </token> <token id=\"t305\"> concentration </token> <token id=\"t306\"> rate </token> <token id=\"t307\"> , </token> <token id=\"t308\"> government </token> <token id=\"t309\"> 's </token> <token id=\"t310\"> purchasing </token> <token id=\"t311\"> price </token> <token id=\"t312\"> <br /> </token> <token id=\"t313\"> is </token> <token id=\"t314\"> comparatively </token> <token id=\"t315\"> stable </token> <token id=\"t316\"> in </token> <candidate id=\"c83\" index=317 type=\"date\" info=\"PAST_REF\" length=\"2\"></candidate> <token id=\"t317\"> recent </token> <token id=\"t318\"> years </token> <token id=\"t319\"> . </token> <token id=\"t320\"> <br /> </token> <token id=\"t321\"> <br /> </token> <token id=\"t322\"> Who </token> <token id=\"t323\"> Should </token> <token id=\"t324\"> Buy </token> <candidate id=\"c84\" index=325 type=\"location\" info=\"{ &quot;coordinates&quot;: &quot;49.74917;4.60889&quot;, &quot;id&quot;: 6453601, &quot;featureClass&quot;: &quot;A&quot;, &quot;featureCode&quot;: &quot;ADM4&quot;, &quot;countryCode&quot;: &quot;FR&quot; }\" length=\"1\"></candidate> <token id=\"t325\"> This </token> <token id=\"t326\"> Report </token> <token id=\"t327\"> <br /> </token> <token id=\"t328\"> <br /> </token> <token id=\"t329\"> - </token> <token id=\"t330\"> Animal </token> <token id=\"t331\"> vaccine </token> <token id=\"t332\"> production </token> <token id=\"t333\"> / </token> <token id=\"t334\"> trade </token> <token id=\"t335\"> enterprises </token> <token id=\"t336\"> <br /> </token> <token id=\"t337\"> <br /> </token> <token id=\"t338\"> - </token> <token id=\"t339\"> Breeding </token> <token id=\"t340\"> enterprises </token> <token id=\"t341\"> <br /> </token> <token id=\"t342\"> <br /> </token> <token id=\"t343\"> - </token> <token id=\"t344\"> Animal </token> <token id=\"t345\"> husbandry </token> <token id=\"t346\"> regulatory </token> <token id=\"t347\"> agencies </token> <token id=\"t348\"> of </token> <token id=\"t349\"> each </token> <token id=\"t350\"> country </token> <token id=\"t351\"> <br /> </token> <token id=\"t352\"> <br /> </token> <token id=\"t353\"> - </token> <token id=\"t354\"> Investors </token> <token id=\"t355\"> and </token> <token id=\"t356\"> research </token> <token id=\"t357\"> institutes </token> <token id=\"t358\"> concerned </token> <token id=\"t359\"> about </token> <token id=\"t360\"> animal </token> <token id=\"t361\"> vaccine </token> <token id=\"t362\"> <br /> </token> <token id=\"t363\"> industry </token> <token id=\"t364\"> <br /> </token> <token id=\"t365\"> <br /> </token> <token id=\"t366\"> Key </token> <token id=\"t367\"> Topics </token> <token id=\"t368\"> Covered </token> <token id=\"t369\"> <br /> </token> <token id=\"t370\"> <br /> </token> <candidate id=\"c85\" index=371 type=\"number\" info=\"null\" length=\"1\"></candidate> <token id=\"t371\"> 1 </token> <candidate id=\"c86\" index=372 type=\"location\" info=\"{ &quot;coordinates&quot;: &quot;46.09028;4.94944&quot;, &quot;id&quot;: 6424641, &quot;featureClass&quot;: &quot;A&quot;, &quot;featureCode&quot;: &quot;ADM4&quot;, &quot;countryCode&quot;: &quot;FR&quot; }\" length=\"1\"></candidate> <token id=\"t372\"> Relevant </token> <token id=\"t373\"> Concepts </token> <token id=\"t374\"> of </token> <candidate id=\"c87\" index=375 type=\"disease\" info=\"null\" length=\"4\"></candidate> <token id=\"t375\"> Foot </token> <token id=\"t376\"> and </token> <token id=\"t377\"> Mouth </token> <token id=\"t378\"> Disease </token> <token id=\"t379\"> ( </token> <candidate id=\"c88\" index=380 type=\"disease\" info=\"null\" length=\"1\"></candidate> <token id=\"t380\"> FMD </token> <token id=\"t381\"> ) </token> <token id=\"t382\"> Vaccine </token> <token id=\"t383\"> <br /> </token> <token id=\"t384\"> <br /> </token> <candidate id=\"c89\" index=385 type=\"number\" info=\"null\" length=\"1\"></candidate> <token id=\"t385\"> 1.1 </token> <token id=\"t386\"> Basic </token> <token id=\"t387\"> Status </token> <token id=\"t388\"> of </token> <candidate id=\"c90\" index=389 type=\"disease\" info=\"null\" length=\"4\"></candidate> <token id=\"t389\"> Foot </token> <token id=\"t390\"> and </token> <token id=\"t391\"> Mouth </token> <token id=\"t392\"> Disease </token> <token id=\"t393\"> <br /> </token> <token id=\"t394\"> <br /> </token> <candidate id=\"c91\" index=395 type=\"number\" info=\"null\" length=\"1\"></candidate> <token id=\"t395\"> 1.2 </token> <candidate id=\"c92\" index=396 type=\"location\" info=\"{ &quot;coordinates&quot;: &quot;46.09028;4.94944&quot;, &quot;id&quot;: 6424641, &quot;featureClass&quot;: &quot;A&quot;, &quot;featureCode&quot;: &quot;ADM4&quot;, &quot;countryCode&quot;: &quot;FR&quot; }\" length=\"1\"></candidate> <token id=\"t396\"> Relevant </token> <token id=\"t397\"> Concepts </token> <token id=\"t398\"> of </token> <candidate id=\"c93\" index=399 type=\"disease\" info=\"null\" length=\"4\"></candidate> <token id=\"t399\"> Foot </token> <token id=\"t400\"> and </token> <token id=\"t401\"> Mouth </token> <token id=\"t402\"> Disease </token> <token id=\"t403\"> ( </token> <candidate id=\"c94\" index=404 type=\"disease\" info=\"null\" length=\"1\"></candidate> <token id=\"t404\"> FMD </token> <token id=\"t405\"> ) </token> <token id=\"t406\"> Vaccine </token> <token id=\"t407\"> <br /> </token> <token id=\"t408\"> <br /> </token> <candidate id=\"c95\" index=409 type=\"number\" info=\"null\" length=\"1\"></candidate> <token id=\"t409\"> 2 </token> <token id=\"t410\"> Development </token> <token id=\"t411\"> Environment </token> <token id=\"t412\"> of </token> <candidate id=\"c96\" index=413 type=\"disease\" info=\"null\" length=\"4\"></candidate> <token id=\"t413\"> Foot </token> <token id=\"t414\"> and </token> <token id=\"t415\"> Mouth </token> <token id=\"t416\"> Disease </token> <token id=\"t417\"> ( </token> <candidate id=\"c97\" index=418 type=\"disease\" info=\"null\" length=\"1\"></candidate> <token id=\"t418\"> FMD </token> <token id=\"t419\"> ) </token> <token id=\"t420\"> Vaccines </token> <token id=\"t421\"> in </token> <token id=\"t422\"> <br /> </token> <candidate id=\"c98\" index=423 type=\"location\" info=\"{ &quot;coordinates&quot;: &quot;35.0;105.0&quot;, &quot;id&quot;: 1814991, &quot;featureClass&quot;: &quot;A&quot;, &quot;featureCode&quot;: &quot;PCLI&quot;, &quot;countryCode&quot;: &quot;CN&quot; }\" length=\"1\"></candidate> <candidate id=\"c99\" index=423 type=\"location\" info=\"{ &quot;coordinates&quot;: &quot;25.51224;-99.00457&quot;, &quot;id&quot;: 8582434, &quot;featureClass&quot;: &quot;A&quot;, &quot;featureCode&quot;: &quot;ADM2&quot;, &quot;countryCode&quot;: &quot;MX&quot; }\" length=\"1\"></candidate> <token id=\"t423\"> China </token> <token id=\"t424\"> , </token> <candidate id=\"c100\" index=425 type=\"number\" info=\"null\" length=\"1\"></candidate> <candidate id=\"c101\" index=425 type=\"date\" info=\"2012\" length=\"1\"></candidate> <token id=\"t425\"> 2012 </token> <token id=\"t426\"> - </token> <candidate id=\"c102\" index=427 type=\"number\" info=\"null\" length=\"1\"></candidate> <candidate id=\"c103\" index=427 type=\"date\" info=\"2013\" length=\"1\"></candidate> <token id=\"t427\"> 2013 </token> <token id=\"t428\"> <br /> </token> <token id=\"t429\"> <br /> </token> <candidate id=\"c104\" index=430 type=\"number\" info=\"null\" length=\"1\"></candidate> <token id=\"t430\"> 2.1 </token> <token id=\"t431\"> Policies </token> <token id=\"t432\"> on </token> <candidate id=\"c105\" index=433 type=\"location\" info=\"{ &quot;coordinates&quot;: &quot;35.0;105.0&quot;, &quot;id&quot;: 1814991, &quot;featureClass&quot;: &quot;A&quot;, &quot;featureCode&quot;: &quot;PCLI&quot;, &quot;countryCode&quot;: &quot;CN&quot; }\" length=\"1\"></candidate> <candidate id=\"c106\" index=433 type=\"location\" info=\"{ &quot;coordinates&quot;: &quot;25.51224;-99.00457&quot;, &quot;id&quot;: 8582434, &quot;featureClass&quot;: &quot;A&quot;, &quot;featureCode&quot;: &quot;ADM2&quot;, &quot;countryCode&quot;: &quot;MX&quot; }\" length=\"1\"></candidate> <token id=\"t433\"> China </token> <token id=\"t434\"> Animal </token> <token id=\"t435\"> Vaccine </token> <token id=\"t436\"> Industry </token> <token id=\"t437\"> <br /> </token> <token id=\"t438\"> <br /> </token> <candidate id=\"c107\" index=439 type=\"number\" info=\"null\" length=\"1\"></candidate> <token id=\"t439\"> 2.2 </token> <token id=\"t440\"> Appropriation </token> <token id=\"t441\"> for </token> <token id=\"t442\"> Epidemic </token> <token id=\"t443\"> Prevention </token> <token id=\"t444\"> <br /> </token> <token id=\"t445\"> <br /> </token> <candidate id=\"c108\" index=446 type=\"number\" info=\"null\" length=\"1\"></candidate> <token id=\"t446\"> 2.3 </token> <token id=\"t447\"> Breeding </token> <token id=\"t448\"> Status </token> <token id=\"t449\"> of </token> <token id=\"t450\"> Cloven-hoofed </token> <token id=\"t451\"> Animals </token> <token id=\"t452\"> in </token> <candidate id=\"c109\" index=453 type=\"location\" info=\"{ &quot;coordinates&quot;: &quot;35.0;105.0&quot;, &quot;id&quot;: 1814991, &quot;featureClass&quot;: &quot;A&quot;, &quot;featureCode&quot;: &quot;PCLI&quot;, &quot;countryCode&quot;: &quot;CN&quot; }\" length=\"1\"></candidate> <candidate id=\"c110\" index=453 type=\"location\" info=\"{ &quot;coordinates&quot;: &quot;25.51224;-99.00457&quot;, &quot;id&quot;: 8582434, &quot;featureClass&quot;: &quot;A&quot;, &quot;featureCode&quot;: &quot;ADM2&quot;, &quot;countryCode&quot;: &quot;MX&quot; }\" length=\"1\"></candidate> <token id=\"t453\"> China </token> <token id=\"t454\"> , </token> <candidate id=\"c111\" index=455 type=\"number\" info=\"null\" length=\"1\"></candidate> <candidate id=\"c112\" index=455 type=\"date\" info=\"2011\" length=\"1\"></candidate> <token id=\"t455\"> 2011 </token> <token id=\"t456\"> - </token> <candidate id=\"c113\" index=457 type=\"number\" info=\"null\" length=\"1\"></candidate> <candidate id=\"c114\" index=457 type=\"date\" info=\"2012\" length=\"1\"></candidate> <token id=\"t457\"> 2012 </token> <token id=\"t458\"> <br /> </token> <token id=\"t459\"> <br /> </token> <candidate id=\"c115\" index=460 type=\"number\" info=\"null\" length=\"1\"></candidate> <token id=\"t460\"> 2.4 </token> <token id=\"t461\"> Incidence </token> <token id=\"t462\"> Status </token> <token id=\"t463\"> of </token> <candidate id=\"c116\" index=464 type=\"disease\" info=\"null\" length=\"4\"></candidate> <token id=\"t464\"> Foot </token> <token id=\"t465\"> and </token> <token id=\"t466\"> Mouth </token> <token id=\"t467\"> Disease </token> <token id=\"t468\"> in </token> <candidate id=\"c117\" index=469 type=\"location\" info=\"{ &quot;coordinates&quot;: &quot;35.0;105.0&quot;, &quot;id&quot;: 1814991, &quot;featureClass&quot;: &quot;A&quot;, &quot;featureCode&quot;: &quot;PCLI&quot;, &quot;countryCode&quot;: &quot;CN&quot; }\" length=\"1\"></candidate> <candidate id=\"c118\" index=469 type=\"location\" info=\"{ &quot;coordinates&quot;: &quot;25.51224;-99.00457&quot;, &quot;id&quot;: 8582434, &quot;featureClass&quot;: &quot;A&quot;, &quot;featureCode&quot;: &quot;ADM2&quot;, &quot;countryCode&quot;: &quot;MX&quot; }\" length=\"1\"></candidate> <token id=\"t469\"> China </token> <token id=\"t470\"> , </token> <candidate id=\"c119\" index=471 type=\"number\" info=\"null\" length=\"1\"></candidate> <candidate id=\"c120\" index=471 type=\"date\" info=\"2012\" length=\"1\"></candidate> <token id=\"t471\"> 2012 </token> <token id=\"t472\"> - </token> <candidate id=\"c121\" index=473 type=\"number\" info=\"null\" length=\"1\"></candidate> <candidate id=\"c122\" index=473 type=\"date\" info=\"2013\" length=\"1\"></candidate> <token id=\"t473\"> 2013 </token> <token id=\"t474\"> <br /> </token> <token id=\"t475\"> <br /> </token> <candidate id=\"c123\" index=476 type=\"number\" info=\"null\" length=\"1\"></candidate> <token id=\"t476\"> 2.5 </token> <token id=\"t477\"> Overview </token> <token id=\"t478\"> of </token> <candidate id=\"c124\" index=479 type=\"disease\" info=\"null\" length=\"4\"></candidate> <token id=\"t479\"> Foot </token> <token id=\"t480\"> and </token> <token id=\"t481\"> Mouth </token> <token id=\"t482\"> Disease </token> <token id=\"t483\"> ( </token> <candidate id=\"c125\" index=484 type=\"disease\" info=\"null\" length=\"1\"></candidate> <token id=\"t484\"> FMD </token> <token id=\"t485\"> ) </token> <token id=\"t486\"> Vaccines </token> <token id=\"t487\"> <br /> </token> <token id=\"t488\"> <br /> </token> <candidate id=\"c126\" index=489 type=\"number\" info=\"null\" length=\"1\"></candidate> <token id=\"t489\"> 3 </token> <token id=\"t490\"> Operation </token> <token id=\"t491\"> Performance </token> <token id=\"t492\"> of </token> <candidate id=\"c127\" index=493 type=\"location\" info=\"{ &quot;coordinates&quot;: &quot;35.0;105.0&quot;, &quot;id&quot;: 1814991, &quot;featureClass&quot;: &quot;A&quot;, &quot;featureCode&quot;: &quot;PCLI&quot;, &quot;countryCode&quot;: &quot;CN&quot; }\" length=\"1\"></candidate> <candidate id=\"c128\" index=493 type=\"location\" info=\"{ &quot;coordinates&quot;: &quot;25.51224;-99.00457&quot;, &quot;id&quot;: 8582434, &quot;featureClass&quot;: &quot;A&quot;, &quot;featureCode&quot;: &quot;ADM2&quot;, &quot;countryCode&quot;: &quot;MX&quot; }\" length=\"1\"></candidate> <token id=\"t493\"> China </token> <candidate id=\"c129\" index=494 type=\"disease\" info=\"null\" length=\"4\"></candidate> <token id=\"t494\"> Foot </token> <token id=\"t495\"> and </token> <token id=\"t496\"> Mouth </token> <token id=\"t497\"> Disease </token> <token id=\"t498\"> ( </token> <candidate id=\"c130\" index=499 type=\"disease\" info=\"null\" length=\"1\"></candidate> <token id=\"t499\"> FMD </token> <token id=\"t500\"> ) </token> <token id=\"t501\"> Vaccine </token> <token id=\"t502\"> <br /> </token> <token id=\"t503\"> Industry </token> <token id=\"t504\"> , </token> <candidate id=\"c131\" index=505 type=\"number\" info=\"null\" length=\"1\"></candidate> <candidate id=\"c132\" index=505 type=\"date\" info=\"2008\" length=\"1\"></candidate> <token id=\"t505\"> 2008 </token> <token id=\"t506\"> - </token> <candidate id=\"c133\" index=507 type=\"number\" info=\"null\" length=\"1\"></candidate> <candidate id=\"c134\" index=507 type=\"date\" info=\"2012\" length=\"1\"></candidate> <token id=\"t507\"> 2012 </token> <token id=\"t508\"> <br /> </token> <token id=\"t509\"> <br /> </token> <candidate id=\"c135\" index=510 type=\"number\" info=\"null\" length=\"1\"></candidate> <token id=\"t510\"> 3.1 </token> <token id=\"t511\"> Supply </token> <token id=\"t512\"> of </token> <candidate id=\"c136\" index=513 type=\"disease\" info=\"null\" length=\"4\"></candidate> <token id=\"t513\"> Foot </token> <token id=\"t514\"> and </token> <token id=\"t515\"> Mouth </token> <token id=\"t516\"> Disease </token> <token id=\"t517\"> ( </token> <candidate id=\"c137\" index=518 type=\"disease\" info=\"null\" length=\"1\"></candidate> <token id=\"t518\"> FMD </token> <token id=\"t519\"> ) </token> <token id=\"t520\"> Vaccines </token> <token id=\"t521\"> in </token> <candidate id=\"c138\" index=522 type=\"location\" info=\"{ &quot;coordinates&quot;: &quot;35.0;105.0&quot;, &quot;id&quot;: 1814991, &quot;featureClass&quot;: &quot;A&quot;, &quot;featureCode&quot;: &quot;PCLI&quot;, &quot;countryCode&quot;: &quot;CN&quot; }\" length=\"1\"></candidate> <candidate id=\"c139\" index=522 type=\"location\" info=\"{ &quot;coordinates&quot;: &quot;25.51224;-99.00457&quot;, &quot;id&quot;: 8582434, &quot;featureClass&quot;: &quot;A&quot;, &quot;featureCode&quot;: &quot;ADM2&quot;, &quot;countryCode&quot;: &quot;MX&quot; }\" length=\"1\"></candidate> <token id=\"t522\"> China </token> <token id=\"t523\"> , </token> <candidate id=\"c140\" index=524 type=\"number\" info=\"null\" length=\"1\"></candidate> <candidate id=\"c141\" index=524 type=\"date\" info=\"2008\" length=\"1\"></candidate> <token id=\"t524\"> 2008 </token> <token id=\"t525\"> - </token> <candidate id=\"c142\" index=526 type=\"number\" info=\"null\" length=\"1\"></candidate> <candidate id=\"c143\" index=526 type=\"date\" info=\"2012\" length=\"1\"></candidate> <token id=\"t526\"> 2012 </token> <token id=\"t527\"> <br /> </token> <token id=\"t528\"> <br /> </token> <candidate id=\"c144\" index=529 type=\"number\" info=\"null\" length=\"1\"></candidate> <token id=\"t529\"> 3.2 </token> <token id=\"t530\"> Supply </token> <token id=\"t531\"> and </token> <token id=\"t532\"> Demand </token> <token id=\"t533\"> of </token> <candidate id=\"c145\" index=534 type=\"disease\" info=\"null\" length=\"4\"></candidate> <token id=\"t534\"> Foot </token> <token id=\"t535\"> and </token> <token id=\"t536\"> Mouth </token> <token id=\"t537\"> Disease </token> <token id=\"t538\"> ( </token> <candidate id=\"c146\" index=539 type=\"disease\" info=\"null\" length=\"1\"></candidate> <token id=\"t539\"> FMD </token> <token id=\"t540\"> ) </token> <token id=\"t541\"> Vaccines </token> <token id=\"t542\"> in </token> <candidate id=\"c147\" index=543 type=\"location\" info=\"{ &quot;coordinates&quot;: &quot;35.0;105.0&quot;, &quot;id&quot;: 1814991, &quot;featureClass&quot;: &quot;A&quot;, &quot;featureCode&quot;: &quot;PCLI&quot;, &quot;countryCode&quot;: &quot;CN&quot; }\" length=\"1\"></candidate> <candidate id=\"c148\" index=543 type=\"location\" info=\"{ &quot;coordinates&quot;: &quot;25.51224;-99.00457&quot;, &quot;id&quot;: 8582434, &quot;featureClass&quot;: &quot;A&quot;, &quot;featureCode&quot;: &quot;ADM2&quot;, &quot;countryCode&quot;: &quot;MX&quot; }\" length=\"1\"></candidate> <token id=\"t543\"> China </token> <token id=\"t544\"> , </token> <token id=\"t545\"> <br /> </token> <candidate id=\"c149\" index=546 type=\"number\" info=\"null\" length=\"1\"></candidate> <candidate id=\"c150\" index=546 type=\"date\" info=\"2008\" length=\"1\"></candidate> <token id=\"t546\"> 2008 </token> <token id=\"t547\"> - </token> <candidate id=\"c151\" index=548 type=\"number\" info=\"null\" length=\"1\"></candidate> <candidate id=\"c152\" index=548 type=\"date\" info=\"2012\" length=\"1\"></candidate> <token id=\"t548\"> 2012 </token> <token id=\"t549\"> <br /> </token> <token id=\"t550\"> <br /> </token> <candidate id=\"c153\" index=551 type=\"number\" info=\"null\" length=\"1\"></candidate> <token id=\"t551\"> 4 </token> <token id=\"t552\"> Major </token> <candidate id=\"c154\" index=553 type=\"disease\" info=\"null\" length=\"4\"></candidate> <token id=\"t553\"> Foot </token> <token id=\"t554\"> and </token> <token id=\"t555\"> Mouth </token> <token id=\"t556\"> Disease </token> <token id=\"t557\"> ( </token> <candidate id=\"c155\" index=558 type=\"disease\" info=\"null\" length=\"1\"></candidate> <token id=\"t558\"> FMD </token> <token id=\"t559\"> ) </token> <token id=\"t560\"> Vaccine </token> <token id=\"t561\"> Manufacturing </token> <token id=\"t562\"> Enterprises </token> <token id=\"t563\"> <br /> </token> <token id=\"t564\"> in </token> <candidate id=\"c156\" index=565 type=\"location\" info=\"{ &quot;coordinates&quot;: &quot;35.0;105.0&quot;, &quot;id&quot;: 1814991, &quot;featureClass&quot;: &quot;A&quot;, &quot;featureCode&quot;: &quot;PCLI&quot;, &quot;countryCode&quot;: &quot;CN&quot; }\" length=\"1\"></candidate> <candidate id=\"c157\" index=565 type=\"location\" info=\"{ &quot;coordinates&quot;: &quot;25.51224;-99.00457&quot;, &quot;id&quot;: 8582434, &quot;featureClass&quot;: &quot;A&quot;, &quot;featureCode&quot;: &quot;ADM2&quot;, &quot;countryCode&quot;: &quot;MX&quot; }\" length=\"1\"></candidate> <token id=\"t565\"> China </token> <token id=\"t566\"> , </token> <candidate id=\"c158\" index=567 type=\"number\" info=\"null\" length=\"1\"></candidate> <candidate id=\"c159\" index=567 type=\"date\" info=\"2008\" length=\"1\"></candidate> <token id=\"t567\"> 2008 </token> <token id=\"t568\"> - </token> <candidate id=\"c160\" index=569 type=\"number\" info=\"null\" length=\"1\"></candidate> <candidate id=\"c161\" index=569 type=\"date\" info=\"2013\" length=\"1\"></candidate> <token id=\"t569\"> 2013 </token> <token id=\"t570\"> <br /> </token> <token id=\"t571\"> <br /> </token> <candidate id=\"c162\" index=572 type=\"number\" info=\"null\" length=\"1\"></candidate> <token id=\"t572\"> 5 </token> <token id=\"t573\"> Forecast </token> <token id=\"t574\"> on </token> <candidate id=\"c163\" index=575 type=\"location\" info=\"{ &quot;coordinates&quot;: &quot;35.0;105.0&quot;, &quot;id&quot;: 1814991, &quot;featureClass&quot;: &quot;A&quot;, &quot;featureCode&quot;: &quot;PCLI&quot;, &quot;countryCode&quot;: &quot;CN&quot; }\" length=\"1\"></candidate> <candidate id=\"c164\" index=575 type=\"location\" info=\"{ &quot;coordinates&quot;: &quot;25.51224;-99.00457&quot;, &quot;id&quot;: 8582434, &quot;featureClass&quot;: &quot;A&quot;, &quot;featureCode&quot;: &quot;ADM2&quot;, &quot;countryCode&quot;: &quot;MX&quot; }\" length=\"1\"></candidate> <token id=\"t575\"> China </token> <candidate id=\"c165\" index=576 type=\"disease\" info=\"null\" length=\"4\"></candidate> <token id=\"t576\"> Foot </token> <token id=\"t577\"> and </token> <token id=\"t578\"> Mouth </token> <token id=\"t579\"> Disease </token> <token id=\"t580\"> ( </token> <candidate id=\"c166\" index=581 type=\"disease\" info=\"null\" length=\"1\"></candidate> <token id=\"t581\"> FMD </token> <token id=\"t582\"> ) </token> <token id=\"t583\"> Vaccine </token> <token id=\"t584\"> Industry </token> <token id=\"t585\"> , </token> <token id=\"t586\"> <br /> </token> <candidate id=\"c167\" index=587 type=\"number\" info=\"null\" length=\"1\"></candidate> <candidate id=\"c168\" index=587 type=\"date\" info=\"2013\" length=\"1\"></candidate> <token id=\"t587\"> 2013 </token> <token id=\"t588\"> - </token> <candidate id=\"c169\" index=589 type=\"number\" info=\"null\" length=\"1\"></candidate> <candidate id=\"c170\" index=589 type=\"date\" info=\"2017\" length=\"1\"></candidate> <token id=\"t589\"> 2017 </token> <token id=\"t590\"> <br /> </token> <token id=\"t591\"> <br /> </token> <candidate id=\"c171\" index=592 type=\"number\" info=\"null\" length=\"1\"></candidate> <token id=\"t592\"> 5.1 </token> <token id=\"t593\"> Forecast </token> <token id=\"t594\"> on </token> <token id=\"t595\"> Supply </token> <token id=\"t596\"> <br /> </token> <token id=\"t597\"> <br /> </token> <candidate id=\"c172\" index=598 type=\"number\" info=\"null\" length=\"1\"></candidate> <token id=\"t598\"> 5.2 </token> <token id=\"t599\"> Forecast </token> <token id=\"t600\"> on </token> <token id=\"t601\"> Demand </token> <token id=\"t602\"> <br /> </token> <token id=\"t603\"> <br /> </token> <candidate id=\"c173\" index=604 type=\"number\" info=\"null\" length=\"1\"></candidate> <token id=\"t604\"> 5.3 </token> <token id=\"t605\"> Recommendations </token> <token id=\"t606\"> on </token> <token id=\"t607\"> Investment </token> <token id=\"t608\"> and </token> <token id=\"t609\"> Development </token> <token id=\"t610\"> <br /> </token> <token id=\"t611\"> <br /> </token> <token id=\"t612\"> Companies </token> <token id=\"t613\"> Mentioned </token> <token id=\"t614\"> <br /> </token> <token id=\"t615\"> <br /> </token> <token id=\"t616\"> - </token> <token id=\"t617\"> CAHIC </token> <token id=\"t618\"> <br /> </token> <token id=\"t619\"> <br /> </token> <token id=\"t620\"> - </token> <candidate id=\"c174\" index=621 type=\"location\" info=\"{ &quot;coordinates&quot;: &quot;35.0;105.0&quot;, &quot;id&quot;: 1814991, &quot;featureClass&quot;: &quot;A&quot;, &quot;featureCode&quot;: &quot;PCLI&quot;, &quot;countryCode&quot;: &quot;CN&quot; }\" length=\"1\"></candidate> <candidate id=\"c175\" index=621 type=\"location\" info=\"{ &quot;coordinates&quot;: &quot;25.51224;-99.00457&quot;, &quot;id&quot;: 8582434, &quot;featureClass&quot;: &quot;A&quot;, &quot;featureCode&quot;: &quot;ADM2&quot;, &quot;countryCode&quot;: &quot;MX&quot; }\" length=\"1\"></candidate> <token id=\"t621\"> China </token> <token id=\"t622\"> Agricultural </token> <token id=\"t623\"> Vet </token> <token id=\"t624\"> . </token> <candidate id=\"c176\" index=625 type=\"location\" info=\"{ &quot;coordinates&quot;: &quot;43.62861;7.09556&quot;, &quot;id&quot;: 6446675, &quot;featureClass&quot;: &quot;A&quot;, &quot;featureCode&quot;: &quot;ADM4&quot;, &quot;countryCode&quot;: &quot;FR&quot; }\" length=\"1\"></candidate> <candidate id=\"c177\" index=625 type=\"location\" info=\"{ &quot;coordinates&quot;: &quot;44.78278;1.78472&quot;, &quot;id&quot;: 6449205, &quot;featureClass&quot;: &quot;A&quot;, &quot;featureCode&quot;: &quot;ADM4&quot;, &quot;countryCode&quot;: &quot;FR&quot; }\" length=\"1\"></candidate> <token id=\"t625\"> Bio </token> <token id=\"t626\"> . </token> <token id=\"t627\"> Science </token> <token id=\"t628\"> and </token> <token id=\"t629\"> Technology </token> <token id=\"t630\"> <br /> </token> <token id=\"t631\"> <br /> </token> <token id=\"t632\"> - </token> <candidate id=\"c178\" index=633 type=\"location\" info=\"{ &quot;coordinates&quot;: &quot;43.5;114.75&quot;, &quot;id&quot;: 2035607, &quot;featureClass&quot;: &quot;A&quot;, &quot;featureCode&quot;: &quot;ADM1&quot;, &quot;countryCode&quot;: &quot;CN&quot; }\" length=\"2\"></candidate> <token id=\"t633\"> Inner </token> <candidate id=\"c179\" index=634 type=\"location\" info=\"{ &quot;coordinates&quot;: &quot;46.0;105.0&quot;, &quot;id&quot;: 2029969, &quot;featureClass&quot;: &quot;A&quot;, &quot;featureCode&quot;: &quot;PCLI&quot;, &quot;countryCode&quot;: &quot;MN&quot; }\" length=\"1\"></candidate> <token id=\"t634\"> Mongolia </token> <candidate id=\"c180\" index=635 type=\"location\" info=\"{ &quot;coordinates&quot;: &quot;26.11899;101.86448&quot;, &quot;id&quot;: 9622935, &quot;featureClass&quot;: &quot;A&quot;, &quot;featureCode&quot;: &quot;ADM4&quot;, &quot;countryCode&quot;: &quot;CN&quot; }\" length=\"1\"></candidate> <token id=\"t635\"> Jinyu </token> <token id=\"t636\"> Group </token> <candidate id=\"c181\" index=637 type=\"location\" info=\"{ &quot;coordinates&quot;: &quot;51.6678;0.4447&quot;, &quot;id&quot;: 7293510, &quot;featureClass&quot;: &quot;A&quot;, &quot;featureCode&quot;: &quot;ADM4&quot;, &quot;countryCode&quot;: &quot;GB&quot; }\" length=\"1\"></candidate> <token id=\"t637\"> Stock </token> <token id=\"t638\"> <br /> </token> <token id=\"t639\"> <br /> </token> <token id=\"t640\"> - </token> <token id=\"t641\"> QYH </token> <token id=\"t642\"> Biotech </token> <token id=\"t643\"> <br /> </token> <token id=\"t644\"> <br /> </token> <token id=\"t645\"> - </token> <candidate id=\"c182\" index=646 type=\"location\" info=\"{ &quot;coordinates&quot;: &quot;49.51361;4.76417&quot;, &quot;id&quot;: 6455484, &quot;featureClass&quot;: &quot;A&quot;, &quot;featureCode&quot;: &quot;ADM4&quot;, &quot;countryCode&quot;: &quot;FR&quot; }\" length=\"1\"></candidate> <token id=\"t646\"> Shen </token> <candidate id=\"c183\" index=647 type=\"location\" info=\"{ &quot;coordinates&quot;: &quot;14.0;120.65&quot;, &quot;id&quot;: 1706788, &quot;featureClass&quot;: &quot;A&quot;, &quot;featureCode&quot;: &quot;ADM3&quot;, &quot;countryCode&quot;: &quot;PH&quot; }\" length=\"1\"></candidate> <token id=\"t647\"> Lian </token> <token id=\"t648\"> Biotechnology </token> <token id=\"t649\"> <br /> </token> <token id=\"t650\"> <br /> </token> <token id=\"t651\"> - </token> <candidate id=\"c184\" index=652 type=\"location\" info=\"{ &quot;coordinates&quot;: &quot;41.5;85.5&quot;, &quot;id&quot;: 1529047, &quot;featureClass&quot;: &quot;A&quot;, &quot;featureCode&quot;: &quot;ADM1&quot;, &quot;countryCode&quot;: &quot;CN&quot; }\" length=\"1\"></candidate> <candidate id=\"c185\" index=652 type=\"location\" info=\"{ &quot;coordinates&quot;: &quot;35.60787;111.1629&quot;, &quot;id&quot;: 1788796, &quot;featureClass&quot;: &quot;A&quot;, &quot;featureCode&quot;: &quot;ADM3&quot;, &quot;countryCode&quot;: &quot;CN&quot; }\" length=\"1\"></candidate> <candidate id=\"c186\" index=652 type=\"location\" info=\"{ &quot;coordinates&quot;: &quot;22.62207;108.49282&quot;, &quot;id&quot;: 8624079, &quot;featureClass&quot;: &quot;A&quot;, &quot;featureCode&quot;: &quot;ADM4&quot;, &quot;countryCode&quot;: &quot;CN&quot; }\" length=\"1\"></candidate> <token id=\"t652\"> Xinjiang </token> <token id=\"t653\"> Tecon </token> <token id=\"t654\"> Animal </token> <token id=\"t655\"> Husbandry </token> <token id=\"t656\"> Bio-Technology </token> <token id=\"t657\"> <br /> </token> <token id=\"t658\"> <br /> </token> <token id=\"t659\"> For </token> <token id=\"t660\"> more </token> <token id=\"t661\"> information </token> <token id=\"t662\"> visit </token> <token id=\"t663\"> http://www.researchandmarkets.com/research/c233kn/research_report </token> <token id=\"t664\"> <br /> </token> <token id=\"t665\"> <br /> </token> <token id=\"t666\"> About </token> <token id=\"t667\"> Research </token> <token id=\"t668\"> and </token> <token id=\"t669\"> Markets </token> <token id=\"t670\"> <br /> </token> <token id=\"t671\"> <br /> </token> <token id=\"t672\"> Research </token> <token id=\"t673\"> and </token> <token id=\"t674\"> Markets </token> <token id=\"t675\"> is </token> <token id=\"t676\"> the </token> <token id=\"t677\"> world </token> <token id=\"t678\"> 's </token> <token id=\"t679\"> leading </token> <token id=\"t680\"> source </token> <token id=\"t681\"> for </token> <token id=\"t682\"> international </token> <token id=\"t683\"> <br /> </token> <token id=\"t684\"> market </token> <token id=\"t685\"> research </token> <token id=\"t686\"> reports </token> <token id=\"t687\"> and </token> <token id=\"t688\"> market </token> <token id=\"t689\"> data </token> <token id=\"t690\"> . </token> <token id=\"t691\"> We </token> <token id=\"t692\"> provide </token> <token id=\"t693\"> you </token> <token id=\"t694\"> with </token> <token id=\"t695\"> the </token> <token id=\"t696\"> latest </token> <token id=\"t697\"> <br /> </token> <token id=\"t698\"> data </token> <token id=\"t699\"> on </token> <token id=\"t700\"> international </token> <token id=\"t701\"> and </token> <token id=\"t702\"> regional </token> <token id=\"t703\"> markets </token> <token id=\"t704\"> , </token> <token id=\"t705\"> key </token> <token id=\"t706\"> industries </token> <token id=\"t707\"> , </token> <token id=\"t708\"> the </token> <token id=\"t709\"> top </token> <token id=\"t710\"> <br /> </token> <token id=\"t711\"> companies </token> <token id=\"t712\"> , </token> <token id=\"t713\"> new </token> <token id=\"t714\"> products </token> <token id=\"t715\"> and </token> <token id=\"t716\"> the </token> <token id=\"t717\"> latest </token> <token id=\"t718\"> trends </token> <token id=\"t719\"> . </token> <token id=\"t720\"> <br /> </token> <token id=\"t721\"> <br /> </token>","publication_date":"2013-11-01","id":128,"title":"Research and Markets: China Foot and Mouth Disease (FMD ...","url":"http://www.businesswire.com/news/home/20131101005489/en/Research-Markets-China-Foot-Mouth-Disease-FMD","content":"\n\tDUBLIN--(BUSINESS WIRE)--Research and Markets (http://www.researchandmarkets.com/research/c233kn/research_report) \n has announced the addition of the \"Research \n Report on China Foot and Mouth Disease (FMD) Vaccine Industry, 2013-2017\" \n report to their offering.\n \n \n From 2010 to 2012, the epidemic prevalence of Foot-and-mouth disease \n (FMD) decreased in China as the incidence number greatly declined and \n the incidence frequency decreased obviously, so the overall epidemic \n situation was controlled on a quite low level. In terms of Type Asia I \n FMD, it occurred for 17 times, 8 times, 3 times and 8 times in 2006, \n 2007, 2008 and 2009 respectively. In 2010, Type O FMD occurred for 18 \n times in China. By the end of 2012, Type Asia I FMD disappeared for 42 \n months successively and Type A FMD disappeared for 33 months \n successively. In 2012, Type O FMD only occurred for 5 times in China.\n \n \n Chinese government adopts compulsory immunization measures for FMD. \n Specifically, Chinese government purchases FMD vaccines from animal \n vaccine manufacturers and freely distributes them to the farmers in the \n animal husbandry. In 2012, China's total output volume of FMD Vaccines \n was about 3.6 billion milliliters (2.1 billion milliliters of pig FMD \n vaccines, 1.5 billion milliliters of cattle &amp; sheep FMD vaccines), with \n the total output volume of CAHIC, Inner Mongolia Jinyu Group Stock \n Company and Xinjiang Tecon Animal Husbandry Bio-Technology Co., Ltd. \n accounting for 80%. Because there are a few FMD vaccine manufacturers in \n China with high market concentration rate, government's purchasing price \n is comparatively stable in recent years.\n \n \n Who Should Buy This Report\n \n \n - Animal vaccine production/ trade enterprises\n \n \n - Breeding enterprises\n \n \n - Animal husbandry regulatory agencies of each country\n \n \n - Investors and research institutes concerned about animal vaccine \n industry\n \n \n Key Topics Covered\n \n \n 1 Relevant Concepts of Foot and Mouth Disease (FMD) Vaccine\n \n \n 1.1 Basic Status of Foot and Mouth Disease\n \n \n 1.2 Relevant Concepts of Foot and Mouth Disease (FMD) Vaccine\n \n \n 2 Development Environment of Foot and Mouth Disease (FMD) Vaccines in \n China, 2012-2013\n \n \n 2.1 Policies on China Animal Vaccine Industry\n \n \n 2.2 Appropriation for Epidemic Prevention\n \n \n 2.3 Breeding Status of Cloven-hoofed Animals in China, 2011-2012\n \n \n 2.4 Incidence Status of Foot and Mouth Disease in China, 2012-2013\n \n \n 2.5 Overview of Foot and Mouth Disease (FMD) Vaccines\n \n \n 3 Operation Performance of China Foot and Mouth Disease (FMD) Vaccine \n Industry, 2008-2012\n \n \n 3.1 Supply of Foot and Mouth Disease (FMD) Vaccines in China, 2008-2012\n \n \n 3.2 Supply and Demand of Foot and Mouth Disease (FMD) Vaccines in China, \n 2008-2012\n \n \n 4 Major Foot and Mouth Disease (FMD) Vaccine Manufacturing Enterprises \n in China, 2008-2013\n \n \n 5 Forecast on China Foot and Mouth Disease (FMD) Vaccine Industry, \n 2013-2017\n \n \n 5.1 Forecast on Supply\n \n \n 5.2 Forecast on Demand\n \n \n 5.3 Recommendations on Investment and Development\n \n \n Companies Mentioned\n \n \n - CAHIC\n \n \n - China Agricultural Vet. Bio. Science and Technology\n \n \n - Inner Mongolia Jinyu Group Stock\n \n \n - QYH Biotech\n \n \n - Shen Lian Biotechnology\n \n \n - Xinjiang Tecon Animal Husbandry Bio-Technology\n \n \n For more information visit http://www.researchandmarkets.com/research/c233kn/research_report\n \n \n About Research and Markets\n \n \n Research and Markets is the world's leading source for international \n market research reports and market data. We provide you with the latest \n data on international and regional markets, key industries, the top \n companies, new products and the latest trends.\n \n\t\n\t","candidateLabels":[]}
