# Supplementary material for: Web monitoring of emerging animal infectious diseases integrated in the French Animal Health Epidemic Intelligence System
Source: PLoS One. 2018 Aug 3;13(8):e0199960. doi: 10.1371/journal.pone.0199960 (PMC6075742; doi:10.1371/journal.pone.0199960)
Supplement: S1 Dataset — Dataset of news reports in English language used to evaluate and train the information extraction module of PADI-web (http://epia.clermont.inra.fr/vsi). This dataset is composed of 532 news reports (in JSON), with information about the report itself (publication date, title, content, url), as well as processing information related to the information extraction process (candidates for extraction information, correct or incorrect labels for each candidate). The named entity candidates (locations, diseases, hosts, dates, number of cases) are manually labelled in each article. Data are shared under a CC BY license and are freely available for download at: https://dataverse.cirad.fr/dataset.xhtml?persistentId=doi:10.18167/DVN1/KMTIFG. (GZ) [file pone.0199960.s001.gz › articles/20.json]

{"reports":[17290,17311,17348,17435,17460,17517,17579,17638,17702,17751,17790,17837,17888,17954,18012,18082,18127,18196,18249,18371,18448,18511,18526,18652,18708],"tagged_content":"<token id=\"t0\"> Latvia-registered </token> <token id=\"t1\"> company </token> <token id=\"t2\"> Reck </token> <token id=\"t3\"> has </token> <token id=\"t4\"> won </token> <token id=\"t5\"> the </token> <token id=\"t6\"> Road </token> <token id=\"t7\"> Traffic </token> <token id=\"t8\"> Safety </token> <token id=\"t9\"> Directorate </token> <token id=\"t10\"> 's </token> <token id=\"t11\"> open </token> <token id=\"t12\"> tender </token> <token id=\"t13\"> for </token> <token id=\"t14\"> the </token> <token id=\"t15\"> procurement </token> <token id=\"t16\"> of </token> <candidate id=\"c1\" index=17 type=\"number\" info=\"null\" length=\"1\"></candidate> <token id=\"t17\"> 20 </token> <token id=\"t18\"> stationary </token> <token id=\"t19\"> speed </token> <token id=\"t20\"> cameras </token> <token id=\"t21\"> , </token> <token id=\"t22\"> and </token> <token id=\"t23\"> will </token> <token id=\"t24\"> deliver </token> <token id=\"t25\"> the </token> <token id=\"t26\"> first </token> <candidate id=\"c2\" index=27 type=\"number\" info=\"null\" length=\"1\"></candidate> <token id=\"t27\"> 16 </token> <token id=\"t28\"> devices </token> <token id=\"t29\"> already </token> <candidate id=\"c3\" index=30 type=\"date\" info=\"2014\" length=\"2\"></candidate> <token id=\"t30\"> this </token> <token id=\"t31\"> year </token> <token id=\"t32\"> , </token> <token id=\"t33\"> the </token> <token id=\"t34\"> Road </token> <token id=\"t35\"> Traffic </token> <token id=\"t36\"> Safety </token> <token id=\"t37\"> Directorate </token> <token id=\"t38\"> informed </token> <token id=\"t39\"> LETA </token> <token id=\"t40\"> . </token> <token id=\"t41\"> <br /> </token> <token id=\"t42\"> <br /> </token> <token id=\"t43\"> The </token> <token id=\"t44\"> said </token> <candidate id=\"c4\" index=45 type=\"number\" info=\"null\" length=\"1\"></candidate> <token id=\"t45\"> 16 </token> <token id=\"t46\"> cameras </token> <token id=\"t47\"> are </token> <token id=\"t48\"> <br /> </token> <token id=\"t49\"> manufactured </token> <token id=\"t50\"> by </token> <token id=\"t51\"> Netherlands-registered </token> <token id=\"t52\"> Gatso </token> <token id=\"t53\"> , </token> <token id=\"t54\"> <br /> </token> <token id=\"t55\"> which </token> <token id=\"t56\"> has </token> <token id=\"t57\"> been </token> <token id=\"t58\"> working </token> <token id=\"t59\"> in </token> <token id=\"t60\"> the </token> <token id=\"t61\"> industry </token> <token id=\"t62\"> for </token> <token id=\"t63\"> several </token> <candidate id=\"c5\" index=64 type=\"number\" info=\"null\" length=\"1\"></candidate> <token id=\"t64\"> dozen </token> <token id=\"t65\"> years </token> <token id=\"t66\"> , </token> <token id=\"t67\"> providing </token> <token id=\"t68\"> services </token> <token id=\"t69\"> <br /> </token> <token id=\"t70\"> in </token> <token id=\"t71\"> more </token> <token id=\"t72\"> than </token> <candidate id=\"c6\" index=73 type=\"number\" info=\"null\" length=\"1\"></candidate> <token id=\"t73\"> 60 </token> <token id=\"t74\"> countries </token> <token id=\"t75\"> around </token> <token id=\"t76\"> the </token> <token id=\"t77\"> world </token> <token id=\"t78\"> . </token> <token id=\"t79\"> Reck </token> <token id=\"t80\"> <br /> </token> <token id=\"t81\"> will </token> <token id=\"t82\"> take </token> <token id=\"t83\"> the </token> <token id=\"t84\"> cameras </token> <token id=\"t85\"> to </token> <candidate id=\"c7\" index=86 type=\"location\" info=\"{ &quot;coordinates&quot;: &quot;56.946;24.10589&quot;, &quot;id&quot;: 456172, &quot;featureClass&quot;: &quot;P&quot;, &quot;featureCode&quot;: &quot;PPLC&quot;, &quot;countryCode&quot;: &quot;LV&quot; }\" length=\"1\"></candidate> <candidate id=\"c8\" index=86 type=\"location\" info=\"{ &quot;coordinates&quot;: &quot;56.97778;24.12167&quot;, &quot;id&quot;: 456173, &quot;featureClass&quot;: &quot;A&quot;, &quot;featureCode&quot;: &quot;ADM1&quot;, &quot;countryCode&quot;: &quot;LV&quot; }\" length=\"1\"></candidate> <token id=\"t86\"> Riga </token> <token id=\"t87\"> and </token> <token id=\"t88\"> ensure </token> <token id=\"t89\"> maintenance </token> <token id=\"t90\"> of </token> <token id=\"t91\"> the </token> <token id=\"t92\"> devices </token> <token id=\"t93\"> for </token> <candidate id=\"c9\" index=94 type=\"number\" info=\"null\" length=\"1\"></candidate> <token id=\"t94\"> five </token> <token id=\"t95\"> <br /> </token> <token id=\"t96\"> years </token> <token id=\"t97\"> . </token> <token id=\"t98\"> The </token> <token id=\"t99\"> amount </token> <token id=\"t100\"> of </token> <token id=\"t101\"> the </token> <token id=\"t102\"> contract </token> <token id=\"t103\"> is </token> <token id=\"t104\"> EUR </token> <candidate id=\"c10\" index=105 type=\"number\" info=\"null\" length=\"1\"></candidate> <token id=\"t105\"> 896,786 </token> <token id=\"t106\"> , </token> <token id=\"t107\"> without </token> <token id=\"t108\"> value </token> <token id=\"t109\"> added </token> <token id=\"t110\"> tax </token> <token id=\"t111\"> . </token> <token id=\"t112\"> <br /> </token> <token id=\"t113\"> <br /> </token> <token id=\"t114\"> <br /> </token> <token id=\"t115\"> <br /> </token> <token id=\"t116\"> Reck </token> <token id=\"t117\"> 's </token> <token id=\"t118\"> <br /> </token> <token id=\"t119\"> offer </token> <token id=\"t120\"> was </token> <token id=\"t121\"> selected </token> <token id=\"t122\"> as </token> <token id=\"t123\"> it </token> <token id=\"t124\"> offered </token> <token id=\"t125\"> the </token> <token id=\"t126\"> lowest </token> <token id=\"t127\"> price </token> <token id=\"t128\"> . </token> <token id=\"t129\"> <br /> </token> <token id=\"t130\"> <br /> </token> <token id=\"t131\"> <br /> </token> <token id=\"t132\"> <br /> </token> <token id=\"t133\"> The </token> <token id=\"t134\"> procurement </token> <token id=\"t135\"> will </token> <token id=\"t136\"> consist </token> <token id=\"t137\"> of </token> <candidate id=\"c11\" index=138 type=\"number\" info=\"null\" length=\"1\"></candidate> <token id=\"t138\"> two </token> <token id=\"t139\"> <br /> </token> <token id=\"t140\"> parts </token> <token id=\"t141\"> : </token> <token id=\"t142\"> procurement </token> <token id=\"t143\"> of </token> <candidate id=\"c12\" index=144 type=\"number\" info=\"null\" length=\"1\"></candidate> <token id=\"t144\"> 16 </token> <token id=\"t145\"> stationary </token> <token id=\"t146\"> speed </token> <token id=\"t147\"> cameras </token> <token id=\"t148\"> with </token> <token id=\"t149\"> a </token> <token id=\"t150\"> Doppler </token> <token id=\"t151\"> radar </token> <token id=\"t152\"> , </token> <token id=\"t153\"> and </token> <token id=\"t154\"> <br /> </token> <token id=\"t155\"> procurement </token> <token id=\"t156\"> of </token> <candidate id=\"c13\" index=157 type=\"number\" info=\"null\" length=\"1\"></candidate> <token id=\"t157\"> four </token> <token id=\"t158\"> speed </token> <token id=\"t159\"> cameras </token> <token id=\"t160\"> with </token> <token id=\"t161\"> a </token> <token id=\"t162\"> laser </token> <token id=\"t163\"> scanner.The </token> <token id=\"t164\"> Road </token> <token id=\"t165\"> Traffic </token> <token id=\"t166\"> Safety </token> <token id=\"t167\"> Directorate </token> <token id=\"t168\"> emphasizes </token> <token id=\"t169\"> that </token> <token id=\"t170\"> setting </token> <token id=\"t171\"> up </token> <token id=\"t172\"> <br /> </token> <token id=\"t173\"> stationary </token> <token id=\"t174\"> speed </token> <token id=\"t175\"> cameras </token> <token id=\"t176\"> is </token> <token id=\"t177\"> only </token> <candidate id=\"c14\" index=178 type=\"number\" info=\"null\" length=\"1\"></candidate> <token id=\"t178\"> one </token> <token id=\"t179\"> way </token> <token id=\"t180\"> to </token> <token id=\"t181\"> improve </token> <token id=\"t182\"> safety </token> <token id=\"t183\"> on </token> <token id=\"t184\"> the </token> <token id=\"t185\"> roads </token> <token id=\"t186\"> . </token> <token id=\"t187\"> <br /> </token> <token id=\"t188\"> It </token> <token id=\"t189\"> is </token> <token id=\"t190\"> also </token> <token id=\"t191\"> important </token> <token id=\"t192\"> that </token> <token id=\"t193\"> infrastructure </token> <token id=\"t194\"> upgrades </token> <token id=\"t195\"> continue </token> <token id=\"t196\"> , </token> <token id=\"t197\"> and </token> <token id=\"t198\"> <br /> </token> <token id=\"t199\"> portable </token> <token id=\"t200\"> speed </token> <token id=\"t201\"> cameras </token> <token id=\"t202\"> are </token> <token id=\"t203\"> also </token> <token id=\"t204\"> necessary </token> <token id=\"t205\"> . </token> <token id=\"t206\"> The </token> <token id=\"t207\"> public </token> <token id=\"t208\"> needs </token> <token id=\"t209\"> to </token> <token id=\"t210\"> be </token> <token id=\"t211\"> better </token> <token id=\"t212\"> <br /> </token> <token id=\"t213\"> educated </token> <token id=\"t214\"> about </token> <token id=\"t215\"> traffic </token> <token id=\"t216\"> safety </token> <token id=\"t217\"> as </token> <token id=\"t218\"> well.The </token> <token id=\"t219\"> directorate </token> <token id=\"t220\"> believes </token> <token id=\"t221\"> that </token> <token id=\"t222\"> speed </token> <token id=\"t223\"> cameras </token> <token id=\"t224\"> have </token> <token id=\"t225\"> to </token> <token id=\"t226\"> ensure </token> <token id=\"t227\"> safety </token> <token id=\"t228\"> and </token> <token id=\"t229\"> <br /> </token> <token id=\"t230\"> compliance </token> <token id=\"t231\"> with </token> <token id=\"t232\"> the </token> <token id=\"t233\"> traffic </token> <token id=\"t234\"> rules </token> <token id=\"t235\"> on </token> <token id=\"t236\"> the </token> <token id=\"t237\"> roads </token> <token id=\"t238\"> , </token> <token id=\"t239\"> not </token> <token id=\"t240\"> earn </token> <token id=\"t241\"> money </token> <token id=\"t242\"> for </token> <token id=\"t243\"> the </token> <token id=\"t244\"> <br /> </token> <token id=\"t245\"> camera </token> <token id=\"t246\"> owners </token> <token id=\"t247\"> . </token> <token id=\"t248\"> For </token> <token id=\"t249\"> this </token> <token id=\"t250\"> reason </token> <token id=\"t251\"> , </token> <token id=\"t252\"> the </token> <token id=\"t253\"> directorate </token> <token id=\"t254\"> will </token> <token id=\"t255\"> place </token> <token id=\"t256\"> information </token> <token id=\"t257\"> <br /> </token> <token id=\"t258\"> signs </token> <token id=\"t259\"> and </token> <token id=\"t260\"> speed </token> <token id=\"t261\"> limit </token> <token id=\"t262\"> signs </token> <token id=\"t263\"> on </token> <token id=\"t264\"> roads </token> <token id=\"t265\"> before </token> <token id=\"t266\"> setting </token> <token id=\"t267\"> up </token> <token id=\"t268\"> the </token> <token id=\"t269\"> speed </token> <token id=\"t270\"> <br /> </token> <token id=\"t271\"> cameras.It </token> <token id=\"t272\"> is </token> <token id=\"t273\"> important </token> <token id=\"t274\"> that </token> <token id=\"t275\"> the </token> <token id=\"t276\"> fines </token> <token id=\"t277\"> collected </token> <token id=\"t278\"> from </token> <token id=\"t279\"> violations </token> <token id=\"t280\"> detected </token> <token id=\"t281\"> by </token> <token id=\"t282\"> <br /> </token> <token id=\"t283\"> these </token> <token id=\"t284\"> speed </token> <token id=\"t285\"> cameras </token> <token id=\"t286\"> go </token> <token id=\"t287\"> into </token> <token id=\"t288\"> the </token> <token id=\"t289\"> state </token> <token id=\"t290\"> budget </token> <token id=\"t291\"> and </token> <token id=\"t292\"> are </token> <token id=\"t293\"> used </token> <token id=\"t294\"> to </token> <token id=\"t295\"> improve </token> <token id=\"t296\"> the </token> <token id=\"t297\"> <br /> </token> <token id=\"t298\"> road </token> <token id=\"t299\"> infrastructure </token> <token id=\"t300\"> and </token> <token id=\"t301\"> traffic </token> <token id=\"t302\"> safety </token> <token id=\"t303\"> , </token> <token id=\"t304\"> the </token> <token id=\"t305\"> Road </token> <token id=\"t306\"> Traffic </token> <token id=\"t307\"> Safety </token> <token id=\"t308\"> <br /> </token> <token id=\"t309\"> Directorate </token> <token id=\"t310\"> indicates </token> <token id=\"t311\"> . </token> <token id=\"t312\"> <br /> </token> <token id=\"t313\"> <br /> </token> <token id=\"t314\"> Reck </token> <token id=\"t315\"> <br /> </token> <token id=\"t316\"> deals </token> <token id=\"t317\"> with </token> <token id=\"t318\"> maintenance </token> <token id=\"t319\"> of </token> <token id=\"t320\"> electric </token> <token id=\"t321\"> installations </token> <token id=\"t322\"> , </token> <token id=\"t323\"> power </token> <token id=\"t324\"> lines </token> <token id=\"t325\"> , </token> <token id=\"t326\"> electric </token> <token id=\"t327\"> devices </token> <token id=\"t328\"> , </token> <token id=\"t329\"> <br /> </token> <token id=\"t330\"> and </token> <token id=\"t331\"> electrical </token> <token id=\"t332\"> transformers </token> <token id=\"t333\"> . </token> <token id=\"t334\"> <br /> </token> <token id=\"t335\"> <br /> </token> <token id=\"t336\"> <br /> </token> <token id=\"t337\"> <br /> </token> <token id=\"t338\"> In </token> <candidate id=\"c15\" index=339 type=\"number\" info=\"null\" length=\"1\"></candidate> <candidate id=\"c16\" index=339 type=\"date\" info=\"2013\" length=\"1\"></candidate> <token id=\"t339\"> 2013 </token> <token id=\"t340\"> , </token> <token id=\"t341\"> the </token> <token id=\"t342\"> company </token> <token id=\"t343\"> turned </token> <token id=\"t344\"> over </token> <token id=\"t345\"> <br /> </token> <token id=\"t346\"> EUR </token> <candidate id=\"c17\" index=347 type=\"number\" info=\"null\" length=\"1\"></candidate> <token id=\"t347\"> 15,180,636 </token> <token id=\"t348\"> , </token> <token id=\"t349\"> and </token> <token id=\"t350\"> earned </token> <token id=\"t351\"> EUR </token> <candidate id=\"c18\" index=352 type=\"number\" info=\"null\" length=\"1\"></candidate> <token id=\"t352\"> 969,566 </token> <token id=\"t353\"> . </token> <token id=\"t354\"> Reck </token> <token id=\"t355\"> <br /> </token> <token id=\"t356\"> fully </token> <token id=\"t357\"> belongs </token> <token id=\"t358\"> to </token> <token id=\"t359\"> Armands </token> <token id=\"t360\"> Garkans </token> <token id=\"t361\"> and </token> <token id=\"t362\"> <br /> </token> <token id=\"t363\"> Viesturs </token> <token id=\"t364\"> Kagis </token> <token id=\"t365\"> , </token> <token id=\"t366\"> according </token> <token id=\"t367\"> to </token> <token id=\"t368\"> <br /> </token> <token id=\"t369\"> information </token> <token id=\"t370\"> provided </token> <token id=\"t371\"> by </token> <token id=\"t372\"> Firmas.lv </token> <token id=\"t373\"> . </token> <token id=\"t374\"> <br /> </token> <token id=\"t375\"> <br /> </token>","publication_date":"2014-10-10","id":20,"title":"Reck to deliver first 16 stationary speed cameras to Latvia already in ...","url":"http://www.baltic-course.com/eng/transport/?doc=97477","content":"Latvia-registered company Reck has won the Road Traffic Safety Directorate's open tender for the procurement of 20 stationary speed cameras, and will deliver the first 16 devices already this year, the Road Traffic Safety Directorate informed LETA.&#13;\n \t&#13;\n\t&#13;\n\tThe said 16 cameras are&#13;\nmanufactured by Netherlands-registered Gatso,&#13;\nwhich has been working in the industry for several dozen years, providing services&#13;\nin more than 60 countries around the world. Reck&#13;\nwill take the cameras to Riga and ensure maintenance of the devices for five&#13;\nyears. The amount of the contract is EUR 896,786, without value added tax.&#13;\n&#13;\n &#13;\n&#13;\nReck's&#13;\noffer was selected as it offered the lowest price.&#13;\n&#13;\n &#13;\n&#13;\nThe procurement will consist of two&#13;\nparts: procurement of 16 stationary speed cameras with a Doppler radar, and&#13;\nprocurement of four speed cameras with a laser scanner.The Road Traffic Safety Directorate emphasizes that setting up &#13;\nstationary speed cameras is only one way to improve safety on the roads.&#13;\n It is also important that infrastructure upgrades continue, and &#13;\nportable speed cameras are also necessary. The public needs to be better&#13;\n educated about traffic safety as well.The directorate believes that speed cameras have to ensure safety and&#13;\n compliance with the traffic rules on the roads, not earn money for the &#13;\ncamera owners. For this reason, the directorate will place information &#13;\nsigns and speed limit signs on roads before setting up the speed &#13;\ncameras.It is important that the fines collected from violations detected by &#13;\nthese speed cameras go into the state budget and are used to improve the&#13;\n road infrastructure and traffic safety, the Road Traffic Safety &#13;\nDirectorate indicates.&#13;\n&#13;\nReck&#13;\ndeals with maintenance of electric installations, power lines, electric devices,&#13;\nand electrical transformers.&#13;\n&#13;\n &#13;\n&#13;\nIn 2013, the company turned over&#13;\nEUR 15,180,636, and earned EUR 969,566. Reck&#13;\nfully belongs to Armands Garkans and&#13;\nViesturs Kagis, according to&#13;\ninformation provided by Firmas.lv.&#13;\n&#13;\n&#13;\n&#13;\n","candidateLabels":[]}
