# Supplementary material for: Web monitoring of emerging animal infectious diseases integrated in the French Animal Health Epidemic Intelligence System
Source: PLoS One. 2018 Aug 3;13(8):e0199960. doi: 10.1371/journal.pone.0199960 (PMC6075742; doi:10.1371/journal.pone.0199960)
Supplement: S1 Dataset — Dataset of news reports in English language used to evaluate and train the information extraction module of PADI-web (http://epia.clermont.inra.fr/vsi). This dataset is composed of 532 news reports (in JSON), with information about the report itself (publication date, title, content, url), as well as processing information related to the information extraction process (candidates for extraction information, correct or incorrect labels for each candidate). The named entity candidates (locations, diseases, hosts, dates, number of cases) are manually labelled in each article. Data are shared under a CC BY license and are freely available for download at: https://dataverse.cirad.fr/dataset.xhtml?persistentId=doi:10.18167/DVN1/KMTIFG. (GZ) [file pone.0199960.s001.gz › articles/501.json]

{"reports":[17097,17145,17184,17256],"tagged_content":"<candidate id=\"c1\" index=0 type=\"location\" info=\"{ &quot;coordinates&quot;: &quot;60.0;100.0&quot;, &quot;id&quot;: 2017370, &quot;featureClass&quot;: &quot;A&quot;, &quot;featureCode&quot;: &quot;PCLI&quot;, &quot;countryCode&quot;: &quot;RU&quot; }\" length=\"1\"></candidate> <token id=\"t0\"> Russia </token> <token id=\"t1\"> has </token> <token id=\"t2\"> stopped </token> <token id=\"t3\"> procedures </token> <token id=\"t4\"> to </token> <token id=\"t5\"> let </token> <token id=\"t6\"> favoured </token> <token id=\"t7\"> EU </token> <token id=\"t8\"> countries </token> <token id=\"t9\"> resume </token> <candidate id=\"c2\" index=10 type=\"host\" info=\"null\" length=\"1\"></candidate> <token id=\"t10\"> pig </token> <token id=\"t11\"> meat </token> <token id=\"t12\"> exports </token> <token id=\"t13\"> after </token> <token id=\"t14\"> a </token> <token id=\"t15\"> European </token> <token id=\"t16\"> outcry </token> <token id=\"t17\"> . </token> <token id=\"t18\"> Sergei </token> <token id=\"t19\"> Dankvert </token> <token id=\"t20\"> , </token> <token id=\"t21\"> the </token> <token id=\"t22\"> head </token> <token id=\"t23\"> of </token> <token id=\"t24\"> its </token> <token id=\"t25\"> food </token> <token id=\"t26\"> safety </token> <token id=\"t27\"> body </token> <token id=\"t28\"> , </token> <token id=\"t29\"> Rosselkhoznadzor </token> <token id=\"t30\"> , </token> <token id=\"t31\"> told </token> <token id=\"t32\"> the </token> <token id=\"t33\"> Interfax </token> <token id=\"t34\"> news </token> <token id=\"t35\"> agency </token> <token id=\"t36\"> on </token> <candidate id=\"c3\" index=37 type=\"date\" info=\"2015-01-29\" length=\"1\"></candidate> <token id=\"t37\"> Thursday </token> <token id=\"t38\"> ( </token> <candidate id=\"c4\" index=39 type=\"number\" info=\"null\" length=\"1\"></candidate> <candidate id=\"c5\" index=39 type=\"date\" info=\"2015-01-29\" length=\"2\"></candidate> <token id=\"t39\"> 29 </token> <token id=\"t40\"> January </token> <token id=\"t41\"> ) </token> <token id=\"t42\"> : </token> <token id=\"t43\"> `` </token> <token id=\"t44\"> We </token> <token id=\"t45\"> began </token> <token id=\"t46\"> planning </token> <token id=\"t47\"> inspections </token> <token id=\"t48\"> , </token> <token id=\"t49\"> but </token> <token id=\"t50\"> are </token> <candidate id=\"c6\" index=51 type=\"date\" info=\"PRESENT_REF\" length=\"1\"></candidate> <token id=\"t51\"> now </token> <token id=\"t52\"> pausing </token> <token id=\"t53\"> to </token> <token id=\"t54\"> consider </token> <token id=\"t55\"> whether </token> <token id=\"t56\"> to </token> <token id=\"t57\"> do </token> <token id=\"t58\"> that </token> <token id=\"t59\"> or </token> <token id=\"t60\"> not </token> <token id=\"t61\"> '' </token> <token id=\"t62\"> . </token> <token id=\"t63\"> <br /> </token> <token id=\"t64\"> <br /> </token> <token id=\"t65\"> ` </token> <token id=\"t66\"> All </token> <token id=\"t67\"> member </token> <token id=\"t68\"> states </token> <token id=\"t69\"> agreed </token> <token id=\"t70\"> we </token> <token id=\"t71\"> have </token> <token id=\"t72\"> to </token> <token id=\"t73\"> show </token> <token id=\"t74\"> solidarity </token> <token id=\"t75\"> ' </token> <token id=\"t76\"> , </token> <token id=\"t77\"> EU </token> <token id=\"t78\"> commissioner </token> <token id=\"t79\"> Hogan </token> <token id=\"t80\"> ( </token> <token id=\"t81\"> l </token> <token id=\"t82\"> ) </token> <token id=\"t83\"> has </token> <token id=\"t84\"> said </token> <token id=\"t85\"> . </token> <token id=\"t86\"> ( </token> <token id=\"t87\"> Photo </token> <token id=\"t88\"> : </token> <token id=\"t89\"> European </token> <token id=\"t90\"> Commission </token> <token id=\"t91\"> ) </token> <token id=\"t92\"> <br /> </token> <token id=\"t93\"> <br /> </token> <token id=\"t94\"> `` </token> <token id=\"t95\"> We </token> <token id=\"t96\"> were </token> <token id=\"t97\"> trying </token> <token id=\"t98\"> to </token> <token id=\"t99\"> find </token> <token id=\"t100\"> a </token> <token id=\"t101\"> way </token> <token id=\"t102\"> out </token> <token id=\"t103\"> of </token> <token id=\"t104\"> the </token> <token id=\"t105\"> situation </token> <token id=\"t106\"> and </token> <token id=\"t107\"> to </token> <token id=\"t108\"> create </token> <token id=\"t109\"> the </token> <token id=\"t110\"> opportunity </token> <token id=\"t111\"> for </token> <token id=\"t112\"> a </token> <token id=\"t113\"> return </token> <token id=\"t114\"> of </token> <token id=\"t115\"> European </token> <token id=\"t116\"> pork </token> <token id=\"t117\"> to </token> <token id=\"t118\"> the </token> <token id=\"t119\"> Russian </token> <token id=\"t120\"> market </token> <token id=\"t121\"> . </token> <token id=\"t122\"> But </token> <token id=\"t123\"> if </token> <token id=\"t124\"> our </token> <token id=\"t125\"> European </token> <token id=\"t126\"> colleagues </token> <token id=\"t127\"> find </token> <token id=\"t128\"> that </token> <token id=\"t129\"> path </token> <token id=\"t130\"> to </token> <token id=\"t131\"> be </token> <token id=\"t132\"> unacceptable </token> <token id=\"t133\"> , </token> <token id=\"t134\"> we </token> <token id=\"t135\"> will </token> <token id=\"t136\"> not </token> <token id=\"t137\"> take </token> <token id=\"t138\"> the </token> <token id=\"t139\"> initiative </token> <token id=\"t140\"> '' </token> <token id=\"t141\"> . </token> <token id=\"t142\"> <br /> </token> <token id=\"t143\"> He </token> <token id=\"t144\"> said </token> <token id=\"t145\"> inspections </token> <token id=\"t146\"> were </token> <token id=\"t147\"> to </token> <token id=\"t148\"> take </token> <token id=\"t149\"> place </token> <token id=\"t150\"> in </token> <candidate id=\"c7\" index=151 type=\"location\" info=\"{ &quot;coordinates&quot;: &quot;56.0;10.0&quot;, &quot;id&quot;: 2623032, &quot;featureClass&quot;: &quot;A&quot;, &quot;featureCode&quot;: &quot;PCLI&quot;, &quot;countryCode&quot;: &quot;DK&quot; }\" length=\"1\"></candidate> <candidate id=\"c8\" index=151 type=\"location\" info=\"{ &quot;coordinates&quot;: &quot;-34.93473;117.37518&quot;, &quot;id&quot;: 7839499, &quot;featureClass&quot;: &quot;A&quot;, &quot;featureCode&quot;: &quot;ADM2&quot;, &quot;countryCode&quot;: &quot;AU&quot; }\" length=\"1\"></candidate> <token id=\"t151\"> Denmark </token> <token id=\"t152\"> , </token> <candidate id=\"c9\" index=153 type=\"location\" info=\"{ &quot;coordinates&quot;: &quot;46.0;2.0&quot;, &quot;id&quot;: 3017382, &quot;featureClass&quot;: &quot;A&quot;, &quot;featureCode&quot;: &quot;PCLI&quot;, &quot;countryCode&quot;: &quot;FR&quot; }\" length=\"1\"></candidate> <token id=\"t153\"> France </token> <token id=\"t154\"> , </token> <candidate id=\"c10\" index=155 type=\"location\" info=\"{ &quot;coordinates&quot;: &quot;51.5;10.5&quot;, &quot;id&quot;: 2921044, &quot;featureClass&quot;: &quot;A&quot;, &quot;featureCode&quot;: &quot;PCLI&quot;, &quot;countryCode&quot;: &quot;DE&quot; }\" length=\"1\"></candidate> <token id=\"t155\"> Germany </token> <token id=\"t156\"> , </token> <candidate id=\"c11\" index=157 type=\"location\" info=\"{ &quot;coordinates&quot;: &quot;47.0;20.0&quot;, &quot;id&quot;: 719819, &quot;featureClass&quot;: &quot;A&quot;, &quot;featureCode&quot;: &quot;PCLI&quot;, &quot;countryCode&quot;: &quot;HU&quot; }\" length=\"1\"></candidate> <token id=\"t157\"> Hungary </token> <token id=\"t158\"> , </token> <candidate id=\"c12\" index=159 type=\"location\" info=\"{ &quot;coordinates&quot;: &quot;42.83333;12.83333&quot;, &quot;id&quot;: 3175395, &quot;featureClass&quot;: &quot;A&quot;, &quot;featureCode&quot;: &quot;PCLI&quot;, &quot;countryCode&quot;: &quot;IT&quot; }\" length=\"1\"></candidate> <token id=\"t159\"> Italy </token> <token id=\"t160\"> , </token> <token id=\"t161\"> and </token> <token id=\"t162\"> the </token> <candidate id=\"c13\" index=163 type=\"location\" info=\"{ &quot;coordinates&quot;: &quot;52.25;5.75&quot;, &quot;id&quot;: 2750405, &quot;featureClass&quot;: &quot;A&quot;, &quot;featureCode&quot;: &quot;PCLI&quot;, &quot;countryCode&quot;: &quot;NL&quot; }\" length=\"1\"></candidate> <token id=\"t163\"> Netherlands </token> <token id=\"t164\"> . </token> <token id=\"t165\"> <br /> </token> <token id=\"t166\"> But </token> <token id=\"t167\"> he </token> <token id=\"t168\"> said </token> <candidate id=\"c14\" index=169 type=\"location\" info=\"{ &quot;coordinates&quot;: &quot;59.0;26.0&quot;, &quot;id&quot;: 453733, &quot;featureClass&quot;: &quot;A&quot;, &quot;featureCode&quot;: &quot;PCLI&quot;, &quot;countryCode&quot;: &quot;EE&quot; }\" length=\"1\"></candidate> <token id=\"t169\"> Estonia </token> <token id=\"t170\"> , </token> <candidate id=\"c15\" index=171 type=\"location\" info=\"{ &quot;coordinates&quot;: &quot;57.0;25.0&quot;, &quot;id&quot;: 458258, &quot;featureClass&quot;: &quot;A&quot;, &quot;featureCode&quot;: &quot;PCLI&quot;, &quot;countryCode&quot;: &quot;LV&quot; }\" length=\"1\"></candidate> <token id=\"t171\"> Latvia </token> <token id=\"t172\"> , </token> <candidate id=\"c16\" index=173 type=\"location\" info=\"{ &quot;coordinates&quot;: &quot;55.41667;24.0&quot;, &quot;id&quot;: 597427, &quot;featureClass&quot;: &quot;A&quot;, &quot;featureCode&quot;: &quot;PCLI&quot;, &quot;countryCode&quot;: &quot;LT&quot; }\" length=\"1\"></candidate> <token id=\"t173\"> Lithuania </token> <token id=\"t174\"> , </token> <token id=\"t175\"> and </token> <candidate id=\"c17\" index=176 type=\"location\" info=\"{ &quot;coordinates&quot;: &quot;52.0;20.0&quot;, &quot;id&quot;: 798544, &quot;featureClass&quot;: &quot;A&quot;, &quot;featureCode&quot;: &quot;PCLI&quot;, &quot;countryCode&quot;: &quot;PL&quot; }\" length=\"1\"></candidate> <token id=\"t176\"> Poland </token> <token id=\"t177\"> are </token> <token id=\"t178\"> ineligible </token> <token id=\"t179\"> due </token> <token id=\"t180\"> to </token> <token id=\"t181\"> concerns </token> <token id=\"t182\"> on </token> <candidate id=\"c18\" index=183 type=\"disease\" info=\"null\" length=\"3\"></candidate> <token id=\"t183\"> African </token> <candidate id=\"c19\" index=184 type=\"host\" info=\"null\" length=\"1\"></candidate> <token id=\"t184\"> swine </token> <token id=\"t185\"> fever </token> <token id=\"t186\"> . </token> <token id=\"t187\"> <br /> </token> <candidate id=\"c20\" index=188 type=\"location\" info=\"{ &quot;coordinates&quot;: &quot;60.0;100.0&quot;, &quot;id&quot;: 2017370, &quot;featureClass&quot;: &quot;A&quot;, &quot;featureCode&quot;: &quot;PCLI&quot;, &quot;countryCode&quot;: &quot;RU&quot; }\" length=\"1\"></candidate> <token id=\"t188\"> Russia </token> <candidate id=\"c21\" index=189 type=\"date\" info=\"2014\" length=\"2\"></candidate> <token id=\"t189\"> last </token> <token id=\"t190\"> year </token> <token id=\"t191\"> banned </token> <token id=\"t192\"> EU </token> <candidate id=\"c22\" index=193 type=\"host\" info=\"null\" length=\"1\"></candidate> <token id=\"t193\"> pig </token> <token id=\"t194\"> meat </token> <token id=\"t195\"> exports </token> <token id=\"t196\"> due </token> <token id=\"t197\"> to </token> <token id=\"t198\"> a </token> <candidate id=\"c23\" index=199 type=\"host\" info=\"null\" length=\"1\"></candidate> <token id=\"t199\"> swine </token> <token id=\"t200\"> fever </token> <token id=\"t201\"> alert </token> <token id=\"t202\"> . </token> <token id=\"t203\"> <br /> </token> <token id=\"t204\"> It </token> <token id=\"t205\"> later </token> <token id=\"t206\"> banned </token> <token id=\"t207\"> almost </token> <token id=\"t208\"> all </token> <token id=\"t209\"> food </token> <token id=\"t210\"> exports </token> <token id=\"t211\"> in </token> <token id=\"t212\"> retaliation </token> <token id=\"t213\"> against </token> <token id=\"t214\"> EU </token> <token id=\"t215\"> sanctions </token> <token id=\"t216\"> over </token> <token id=\"t217\"> its </token> <token id=\"t218\"> war </token> <token id=\"t219\"> on </token> <candidate id=\"c24\" index=220 type=\"location\" info=\"{ &quot;coordinates&quot;: &quot;49.0;32.0&quot;, &quot;id&quot;: 690791, &quot;featureClass&quot;: &quot;A&quot;, &quot;featureCode&quot;: &quot;PCLI&quot;, &quot;countryCode&quot;: &quot;UA&quot; }\" length=\"1\"></candidate> <token id=\"t220\"> Ukraine </token> <token id=\"t221\"> , </token> <token id=\"t222\"> costing </token> <token id=\"t223\"> European </token> <token id=\"t224\"> exporters </token> <candidate id=\"c25\" index=225 type=\"number\" info=\"null\" length=\"1\"></candidate> <token id=\"t225\"> hundreds </token> <token id=\"t226\"> of </token> <candidate id=\"c26\" index=227 type=\"number\" info=\"null\" length=\"1\"></candidate> <token id=\"t227\"> millions </token> <token id=\"t228\"> of </token> <token id=\"t229\"> euros </token> <token id=\"t230\"> . </token> <token id=\"t231\"> <br /> </token> <token id=\"t232\"> The </token> <token id=\"t233\"> Rosselkhoznadzor </token> <token id=\"t234\"> inspections </token> <token id=\"t235\"> in </token> <token id=\"t236\"> select </token> <token id=\"t237\"> EU </token> <token id=\"t238\"> states </token> <token id=\"t239\"> were </token> <token id=\"t240\"> designed </token> <token id=\"t241\"> to </token> <token id=\"t242\"> let </token> <token id=\"t243\"> them </token> <token id=\"t244\"> resume </token> <candidate id=\"c27\" index=245 type=\"host\" info=\"null\" length=\"1\"></candidate> <token id=\"t245\"> pig </token> <token id=\"t246\"> meat </token> <token id=\"t247\"> exports </token> <token id=\"t248\"> as </token> <token id=\"t249\"> quickly </token> <token id=\"t250\"> as </token> <token id=\"t251\"> possible </token> <token id=\"t252\"> . </token> <token id=\"t253\"> <br /> </token> <token id=\"t254\"> <br /> </token> <token id=\"t255\"> But </token> <token id=\"t256\"> other </token> <token id=\"t257\"> EU </token> <token id=\"t258\"> countries </token> <token id=\"t259\"> - </token> <token id=\"t260\"> led </token> <token id=\"t261\"> by </token> <candidate id=\"c28\" index=262 type=\"location\" info=\"{ &quot;coordinates&quot;: &quot;52.0;20.0&quot;, &quot;id&quot;: 798544, &quot;featureClass&quot;: &quot;A&quot;, &quot;featureCode&quot;: &quot;PCLI&quot;, &quot;countryCode&quot;: &quot;PL&quot; }\" length=\"1\"></candidate> <token id=\"t262\"> Poland </token> <token id=\"t263\"> - </token> <token id=\"t264\"> complained </token> <token id=\"t265\"> that </token> <candidate id=\"c29\" index=266 type=\"location\" info=\"{ &quot;coordinates&quot;: &quot;60.0;100.0&quot;, &quot;id&quot;: 2017370, &quot;featureClass&quot;: &quot;A&quot;, &quot;featureCode&quot;: &quot;PCLI&quot;, &quot;countryCode&quot;: &quot;RU&quot; }\" length=\"1\"></candidate> <token id=\"t266\"> Russia </token> <token id=\"t267\"> is </token> <token id=\"t268\"> using </token> <token id=\"t269\"> food </token> <token id=\"t270\"> markets </token> <token id=\"t271\"> to </token> <token id=\"t272\"> reward </token> <token id=\"t273\"> EU </token> <token id=\"t274\"> doves </token> <token id=\"t275\"> and </token> <token id=\"t276\"> to </token> <token id=\"t277\"> punish </token> <token id=\"t278\"> hawks </token> <token id=\"t279\"> in </token> <token id=\"t280\"> an </token> <token id=\"t281\"> attempt </token> <token id=\"t282\"> to </token> <token id=\"t283\"> sow </token> <token id=\"t284\"> division </token> <token id=\"t285\"> . </token> <token id=\"t286\"> The </token> <token id=\"t287\"> European </token> <token id=\"t288\"> Commission </token> <token id=\"t289\"> , </token> <token id=\"t290\"> which </token> <token id=\"t291\"> initially </token> <token id=\"t292\"> approved </token> <candidate id=\"c30\" index=293 type=\"location\" info=\"{ &quot;coordinates&quot;: &quot;60.0;100.0&quot;, &quot;id&quot;: 2017370, &quot;featureClass&quot;: &quot;A&quot;, &quot;featureCode&quot;: &quot;PCLI&quot;, &quot;countryCode&quot;: &quot;RU&quot; }\" length=\"1\"></candidate> <token id=\"t293\"> Russia </token> <token id=\"t294\"> 's </token> <token id=\"t295\"> pick-and-choose </token> <token id=\"t296\"> approach </token> <token id=\"t297\"> , </token> <token id=\"t298\"> later </token> <token id=\"t299\"> disowned </token> <token id=\"t300\"> the </token> <token id=\"t301\"> deal </token> <token id=\"t302\"> . </token> <token id=\"t303\"> <br /> </token> <token id=\"t304\"> `` </token> <token id=\"t305\"> All </token> <token id=\"t306\"> member </token> <token id=\"t307\"> states </token> <token id=\"t308\"> agreed </token> <token id=\"t309\"> we </token> <token id=\"t310\"> have </token> <token id=\"t311\"> to </token> <token id=\"t312\"> show </token> <token id=\"t313\"> solidarity </token> <token id=\"t314\"> on </token> <token id=\"t315\"> this </token> <token id=\"t316\"> issue </token> <token id=\"t317\"> '' </token> <token id=\"t318\"> , </token> <token id=\"t319\"> the </token> <token id=\"t320\"> EU </token> <token id=\"t321\"> 's </token> <token id=\"t322\"> agriculture </token> <token id=\"t323\"> commissioner </token> <token id=\"t324\"> , </token> <token id=\"t325\"> Phil </token> <token id=\"t326\"> Hogan </token> <token id=\"t327\"> , </token> <token id=\"t328\"> told </token> <token id=\"t329\"> press </token> <token id=\"t330\"> on </token> <candidate id=\"c31\" index=331 type=\"date\" info=\"2015-01-26\" length=\"1\"></candidate> <token id=\"t331\"> Monday </token> <token id=\"t332\"> . </token> <token id=\"t333\"> <br /> </token> <token id=\"t334\"> Sanctions </token> <token id=\"t335\"> ` </token> <token id=\"t336\"> regrettable </token> <token id=\"t337\"> ' </token> <token id=\"t338\"> <br /> </token> <token id=\"t339\"> The </token> <candidate id=\"c32\" index=340 type=\"host\" info=\"null\" length=\"1\"></candidate> <token id=\"t340\"> pig </token> <token id=\"t341\"> meat </token> <token id=\"t342\"> news </token> <token id=\"t343\"> came </token> <token id=\"t344\"> shortly </token> <token id=\"t345\"> before </token> <token id=\"t346\"> EU </token> <token id=\"t347\"> foreign </token> <token id=\"t348\"> ministers </token> <token id=\"t349\"> in </token> <candidate id=\"c33\" index=350 type=\"location\" info=\"{ &quot;coordinates&quot;: &quot;50.85045;4.34878&quot;, &quot;id&quot;: 2800866, &quot;featureClass&quot;: &quot;P&quot;, &quot;featureCode&quot;: &quot;PPLC&quot;, &quot;countryCode&quot;: &quot;BE&quot; }\" length=\"1\"></candidate> <token id=\"t350\"> Brussels </token> <token id=\"t351\"> agreed </token> <token id=\"t352\"> to </token> <token id=\"t353\"> extend </token> <candidate id=\"c34\" index=354 type=\"location\" info=\"{ &quot;coordinates&quot;: &quot;60.0;100.0&quot;, &quot;id&quot;: 2017370, &quot;featureClass&quot;: &quot;A&quot;, &quot;featureCode&quot;: &quot;PCLI&quot;, &quot;countryCode&quot;: &quot;RU&quot; }\" length=\"1\"></candidate> <token id=\"t354\"> Russia </token> <token id=\"t355\"> sanctions </token> <token id=\"t356\"> for </token> <candidate id=\"c35\" index=357 type=\"number\" info=\"null\" length=\"1\"></candidate> <token id=\"t357\"> six </token> <token id=\"t358\"> months </token> <token id=\"t359\"> and </token> <token id=\"t360\"> to </token> <token id=\"t361\"> blacklist </token> <token id=\"t362\"> more </token> <token id=\"t363\"> names </token> <token id=\"t364\"> . </token> <token id=\"t365\"> <br /> </token> <token id=\"t366\"> `` </token> <token id=\"t367\"> By </token> <token id=\"t368\"> acting </token> <token id=\"t369\"> in </token> <token id=\"t370\"> such </token> <token id=\"t371\"> a </token> <token id=\"t372\"> narrow-minded </token> <token id=\"t373\"> way </token> <token id=\"t374\"> , </token> <token id=\"t375\"> the </token> <token id=\"t376\"> EU </token> <token id=\"t377\"> in </token> <token id=\"t378\"> essence </token> <token id=\"t379\"> is </token> <token id=\"t380\"> subjecting </token> <token id=\"t381\"> to </token> <token id=\"t382\"> additional </token> <token id=\"t383\"> tests </token> <token id=\"t384\"> our </token> <token id=\"t385\"> partnership </token> <token id=\"t386\"> - </token> <token id=\"t387\"> the </token> <token id=\"t388\"> partnership </token> <token id=\"t389\"> between </token> <candidate id=\"c36\" index=390 type=\"location\" info=\"{ &quot;coordinates&quot;: &quot;60.0;100.0&quot;, &quot;id&quot;: 2017370, &quot;featureClass&quot;: &quot;A&quot;, &quot;featureCode&quot;: &quot;PCLI&quot;, &quot;countryCode&quot;: &quot;RU&quot; }\" length=\"1\"></candidate> <token id=\"t390\"> Russia </token> <token id=\"t391\"> and </token> <token id=\"t392\"> the </token> <candidate id=\"c37\" index=393 type=\"location\" info=\"{ &quot;coordinates&quot;: &quot;50.83857;4.37599&quot;, &quot;id&quot;: 6695072, &quot;featureClass&quot;: &quot;A&quot;, &quot;featureCode&quot;: &quot;ZN&quot;, &quot;countryCode&quot;: &quot;&quot; }\" length=\"2\"></candidate> <token id=\"t393\"> European </token> <candidate id=\"c38\" index=394 type=\"location\" info=\"{ &quot;coordinates&quot;: &quot;34.83401;-83.99076&quot;, &quot;id&quot;: 4227781, &quot;featureClass&quot;: &quot;A&quot;, &quot;featureCode&quot;: &quot;ADM2&quot;, &quot;countryCode&quot;: &quot;US&quot; }\" length=\"1\"></candidate> <candidate id=\"c39\" index=394 type=\"location\" info=\"{ &quot;coordinates&quot;: &quot;-32.83333;-62.75&quot;, &quot;id&quot;: 3833419, &quot;featureClass&quot;: &quot;A&quot;, &quot;featureCode&quot;: &quot;ADM2&quot;, &quot;countryCode&quot;: &quot;AR&quot; }\" length=\"1\"></candidate> <candidate id=\"c40\" index=394 type=\"location\" info=\"{ &quot;coordinates&quot;: &quot;13.55;-87.9&quot;, &quot;id&quot;: 3584767, &quot;featureClass&quot;: &quot;A&quot;, &quot;featureCode&quot;: &quot;ADM1&quot;, &quot;countryCode&quot;: &quot;SV&quot; }\" length=\"1\"></candidate> <token id=\"t394\"> Union </token> <token id=\"t395\"> , </token> <token id=\"t396\"> which </token> <token id=\"t397\"> is </token> <token id=\"t398\"> regrettable </token> <token id=\"t399\"> '' </token> <token id=\"t400\"> , </token> <candidate id=\"c41\" index=401 type=\"location\" info=\"{ &quot;coordinates&quot;: &quot;60.0;100.0&quot;, &quot;id&quot;: 2017370, &quot;featureClass&quot;: &quot;A&quot;, &quot;featureCode&quot;: &quot;PCLI&quot;, &quot;countryCode&quot;: &quot;RU&quot; }\" length=\"1\"></candidate> <token id=\"t401\"> Russia </token> <token id=\"t402\"> 's </token> <token id=\"t403\"> ambassador </token> <token id=\"t404\"> to </token> <token id=\"t405\"> the </token> <token id=\"t406\"> EU </token> <token id=\"t407\"> , </token> <candidate id=\"c42\" index=408 type=\"location\" info=\"{ &quot;coordinates&quot;: &quot;56.0;40.5&quot;, &quot;id&quot;: 826294, &quot;featureClass&quot;: &quot;A&quot;, &quot;featureCode&quot;: &quot;ADM1&quot;, &quot;countryCode&quot;: &quot;RU&quot; }\" length=\"1\"></candidate> <candidate id=\"c43\" index=408 type=\"location\" info=\"{ &quot;coordinates&quot;: &quot;56.13655;40.39658&quot;, &quot;id&quot;: 473247, &quot;featureClass&quot;: &quot;P&quot;, &quot;featureCode&quot;: &quot;PPLA&quot;, &quot;countryCode&quot;: &quot;RU&quot; }\" length=\"1\"></candidate> <token id=\"t408\"> Vladimir </token> <token id=\"t409\"> Chizhov </token> <token id=\"t410\"> , </token> <token id=\"t411\"> told </token> <token id=\"t412\"> the </token> <token id=\"t413\"> Tass </token> <token id=\"t414\"> news </token> <token id=\"t415\"> agency </token> <token id=\"t416\"> . </token> <token id=\"t417\"> <br /> </token> <token id=\"t418\"> He </token> <token id=\"t419\"> said </token> <candidate id=\"c44\" index=420 type=\"location\" info=\"{ &quot;coordinates&quot;: &quot;49.0;32.0&quot;, &quot;id&quot;: 690791, &quot;featureClass&quot;: &quot;A&quot;, &quot;featureCode&quot;: &quot;PCLI&quot;, &quot;countryCode&quot;: &quot;UA&quot; }\" length=\"1\"></candidate> <token id=\"t420\"> Ukraine </token> <token id=\"t421\"> , </token> <token id=\"t422\"> not </token> <candidate id=\"c45\" index=423 type=\"location\" info=\"{ &quot;coordinates&quot;: &quot;60.0;100.0&quot;, &quot;id&quot;: 2017370, &quot;featureClass&quot;: &quot;A&quot;, &quot;featureCode&quot;: &quot;PCLI&quot;, &quot;countryCode&quot;: &quot;RU&quot; }\" length=\"1\"></candidate> <token id=\"t423\"> Russia </token> <token id=\"t424\"> , </token> <token id=\"t425\"> is </token> <token id=\"t426\"> responsible </token> <token id=\"t427\"> for </token> <token id=\"t428\"> the </token> <token id=\"t429\"> `` </token> <token id=\"t430\"> bloodbath </token> <token id=\"t431\"> '' </token> <token id=\"t432\"> in </token> <token id=\"t433\"> east </token> <candidate id=\"c46\" index=434 type=\"location\" info=\"{ &quot;coordinates&quot;: &quot;49.0;32.0&quot;, &quot;id&quot;: 690791, &quot;featureClass&quot;: &quot;A&quot;, &quot;featureCode&quot;: &quot;PCLI&quot;, &quot;countryCode&quot;: &quot;UA&quot; }\" length=\"1\"></candidate> <token id=\"t434\"> Ukraine </token> <token id=\"t435\"> . </token> <token id=\"t436\"> <br /> </token> <token id=\"t437\"> He </token> <token id=\"t438\"> accused </token> <token id=\"t439\"> the </token> <token id=\"t440\"> EU </token> <token id=\"t441\"> of </token> <token id=\"t442\"> hiding </token> <token id=\"t443\"> its </token> <token id=\"t444\"> fear </token> <token id=\"t445\"> of </token> <candidate id=\"c47\" index=446 type=\"location\" info=\"{ &quot;coordinates&quot;: &quot;49.0;32.0&quot;, &quot;id&quot;: 690791, &quot;featureClass&quot;: &quot;A&quot;, &quot;featureCode&quot;: &quot;PCLI&quot;, &quot;countryCode&quot;: &quot;UA&quot; }\" length=\"1\"></candidate> <token id=\"t446\"> Ukraine </token> <token id=\"t447\"> 's </token> <token id=\"t448\"> `` </token> <token id=\"t449\"> economic </token> <token id=\"t450\"> collapse </token> <token id=\"t451\"> '' </token> <token id=\"t452\"> , </token> <token id=\"t453\"> which </token> <token id=\"t454\"> threatens </token> <token id=\"t455\"> the </token> <token id=\"t456\"> future </token> <token id=\"t457\"> of </token> <token id=\"t458\"> the </token> <token id=\"t459\"> `` </token> <token id=\"t460\"> notorious </token> <token id=\"t461\"> association </token> <token id=\"t462\"> agreement </token> <token id=\"t463\"> '' </token> <token id=\"t464\"> - </token> <token id=\"t465\"> an </token> <token id=\"t466\"> EU-Ukraine </token> <token id=\"t467\"> political </token> <token id=\"t468\"> and </token> <token id=\"t469\"> free </token> <token id=\"t470\"> trade </token> <token id=\"t471\"> treaty </token> <token id=\"t472\"> . </token> <token id=\"t473\"> <br /> </token> <token id=\"t474\"> Speaking </token> <token id=\"t475\"> earlier </token> <token id=\"t476\"> on </token> <candidate id=\"c48\" index=477 type=\"date\" info=\"2015-01-29\" length=\"1\"></candidate> <token id=\"t477\"> Thursday </token> <token id=\"t478\"> in </token> <token id=\"t479\"> the </token> <token id=\"t480\"> European </token> <token id=\"t481\"> Parliament </token> <token id=\"t482\"> , </token> <token id=\"t483\"> Chizhov </token> <token id=\"t484\"> also </token> <token id=\"t485\"> accused </token> <token id=\"t486\"> Nato </token> <token id=\"t487\"> of </token> <token id=\"t488\"> false </token> <token id=\"t489\"> claims </token> <token id=\"t490\"> that </token> <token id=\"t491\"> Russian </token> <token id=\"t492\"> soldiers </token> <token id=\"t493\"> are </token> <token id=\"t494\"> fighting </token> <token id=\"t495\"> in </token> <candidate id=\"c49\" index=496 type=\"location\" info=\"{ &quot;coordinates&quot;: &quot;49.0;32.0&quot;, &quot;id&quot;: 690791, &quot;featureClass&quot;: &quot;A&quot;, &quot;featureCode&quot;: &quot;PCLI&quot;, &quot;countryCode&quot;: &quot;UA&quot; }\" length=\"1\"></candidate> <token id=\"t496\"> Ukraine </token> <token id=\"t497\"> . </token> <token id=\"t498\"> <br /> </token> <token id=\"t499\"> `` </token> <token id=\"t500\"> Let </token> <token id=\"t501\"> me </token> <token id=\"t502\"> assure </token> <token id=\"t503\"> you </token> <token id=\"t504\"> that </token> <token id=\"t505\"> the </token> <token id=\"t506\"> Russian </token> <token id=\"t507\"> army </token> <token id=\"t508\"> is </token> <token id=\"t509\"> not </token> <token id=\"t510\"> an </token> <token id=\"t511\"> army </token> <token id=\"t512\"> of </token> <token id=\"t513\"> the </token> <token id=\"t514\"> future </token> <token id=\"t515\"> which </token> <token id=\"t516\"> can </token> <token id=\"t517\"> make </token> <token id=\"t518\"> its </token> <token id=\"t519\"> soldiers </token> <token id=\"t520\"> invisible </token> <token id=\"t521\"> '' </token> <token id=\"t522\"> , </token> <token id=\"t523\"> he </token> <token id=\"t524\"> said </token> <token id=\"t525\"> . </token> <token id=\"t526\"> <br /> </token> <token id=\"t527\"> World </token> <token id=\"t528\"> Cup </token> <token id=\"t529\"> budget </token> <token id=\"t530\"> reduced </token> <token id=\"t531\"> <br /> </token> <candidate id=\"c50\" index=532 type=\"location\" info=\"{ &quot;coordinates&quot;: &quot;45.81681;-75.94936&quot;, &quot;id&quot;: 6061013, &quot;featureClass&quot;: &quot;A&quot;, &quot;featureCode&quot;: &quot;ADM3&quot;, &quot;countryCode&quot;: &quot;CA&quot; }\" length=\"1\"></candidate> <token id=\"t532\"> Low </token> <token id=\"t533\"> oil </token> <token id=\"t534\"> prices </token> <token id=\"t535\"> , </token> <token id=\"t536\"> coupled </token> <token id=\"t537\"> with </token> <token id=\"t538\"> EU </token> <token id=\"t539\"> economic </token> <token id=\"t540\"> sanctions </token> <token id=\"t541\"> , </token> <token id=\"t542\"> have </token> <token id=\"t543\"> caused </token> <token id=\"t544\"> the </token> <token id=\"t545\"> rouble </token> <token id=\"t546\"> to </token> <token id=\"t547\"> crash </token> <token id=\"t548\"> in </token> <token id=\"t549\"> value </token> <token id=\"t550\"> and </token> <token id=\"t551\"> bond </token> <token id=\"t552\"> yields </token> <token id=\"t553\"> to </token> <token id=\"t554\"> soar </token> <token id=\"t555\"> . </token> <token id=\"t556\"> <br /> </token> <candidate id=\"c51\" index=557 type=\"location\" info=\"{ &quot;coordinates&quot;: &quot;60.0;100.0&quot;, &quot;id&quot;: 2017370, &quot;featureClass&quot;: &quot;A&quot;, &quot;featureCode&quot;: &quot;PCLI&quot;, &quot;countryCode&quot;: &quot;RU&quot; }\" length=\"1\"></candidate> <token id=\"t557\"> Russia </token> <token id=\"t558\"> 's </token> <token id=\"t559\"> sports </token> <token id=\"t560\"> minister </token> <token id=\"t561\"> , </token> <token id=\"t562\"> Vitaly </token> <token id=\"t563\"> Mutko </token> <token id=\"t564\"> , </token> <token id=\"t565\"> said </token> <token id=\"t566\"> on </token> <candidate id=\"c52\" index=567 type=\"date\" info=\"2015-01-29\" length=\"1\"></candidate> <token id=\"t567\"> Thursday </token> <token id=\"t568\"> it </token> <token id=\"t569\"> will </token> <token id=\"t570\"> cut </token> <token id=\"t571\"> its </token> <token id=\"t572\"> $ </token> <candidate id=\"c53\" index=573 type=\"number\" info=\"null\" length=\"1\"></candidate> <token id=\"t573\"> 9.5 </token> <candidate id=\"c54\" index=574 type=\"number\" info=\"null\" length=\"1\"></candidate> <token id=\"t574\"> billion </token> <token id=\"t575\"> budget </token> <token id=\"t576\"> for </token> <token id=\"t577\"> the </token> <candidate id=\"c55\" index=578 type=\"number\" info=\"null\" length=\"1\"></candidate> <candidate id=\"c56\" index=578 type=\"date\" info=\"2018\" length=\"1\"></candidate> <token id=\"t578\"> 2018 </token> <token id=\"t579\"> World </token> <token id=\"t580\"> Cup </token> <token id=\"t581\"> in </token> <candidate id=\"c57\" index=582 type=\"location\" info=\"{ &quot;coordinates&quot;: &quot;60.0;100.0&quot;, &quot;id&quot;: 2017370, &quot;featureClass&quot;: &quot;A&quot;, &quot;featureCode&quot;: &quot;PCLI&quot;, &quot;countryCode&quot;: &quot;RU&quot; }\" length=\"1\"></candidate> <token id=\"t582\"> Russia </token> <token id=\"t583\"> by </token> <candidate id=\"c58\" index=584 type=\"number\" info=\"null\" length=\"1\"></candidate> <token id=\"t584\"> 10 </token> <token id=\"t585\"> percent </token> <token id=\"t586\"> as </token> <candidate id=\"c59\" index=587 type=\"location\" info=\"{ &quot;coordinates&quot;: &quot;-31.95224;115.8614&quot;, &quot;id&quot;: 2063523, &quot;featureClass&quot;: &quot;P&quot;, &quot;featureCode&quot;: &quot;PPLA&quot;, &quot;countryCode&quot;: &quot;AU&quot; }\" length=\"1\"></candidate> <token id=\"t587\"> part </token> <token id=\"t588\"> of </token> <token id=\"t589\"> anti-crisis </token> <token id=\"t590\"> measures </token> <token id=\"t591\"> . </token> <token id=\"t592\"> <br /> </token> <token id=\"t593\"> But </token> <token id=\"t594\"> EU </token> <token id=\"t595\"> foreign </token> <token id=\"t596\"> ministers </token> <token id=\"t597\"> also </token> <token id=\"t598\"> agreed </token> <token id=\"t599\"> to </token> <token id=\"t600\"> explore </token> <token id=\"t601\"> further </token> <token id=\"t602\"> economic </token> <token id=\"t603\"> sanctions </token> <token id=\"t604\"> if </token> <candidate id=\"c60\" index=605 type=\"location\" info=\"{ &quot;coordinates&quot;: &quot;60.0;100.0&quot;, &quot;id&quot;: 2017370, &quot;featureClass&quot;: &quot;A&quot;, &quot;featureCode&quot;: &quot;PCLI&quot;, &quot;countryCode&quot;: &quot;RU&quot; }\" length=\"1\"></candidate> <token id=\"t605\"> Russia </token> <token id=\"t606\"> attacks </token> <token id=\"t607\"> the </token> <token id=\"t608\"> Ukrainian </token> <token id=\"t609\"> city </token> <token id=\"t610\"> of </token> <candidate id=\"c61\" index=611 type=\"location\" info=\"{ &quot;coordinates&quot;: &quot;47.09514;37.54131&quot;, &quot;id&quot;: 701822, &quot;featureClass&quot;: &quot;P&quot;, &quot;featureCode&quot;: &quot;PPL&quot;, &quot;countryCode&quot;: &quot;UA&quot; }\" length=\"1\"></candidate> <token id=\"t611\"> Mariupol </token> <token id=\"t612\"> . </token> <token id=\"t613\"> <br /> </token> <token id=\"t614\"> Meanwhile </token> <token id=\"t615\"> , </token> <token id=\"t616\"> an </token> <token id=\"t617\"> EU </token> <token id=\"t618\"> options </token> <token id=\"t619\"> paper </token> <token id=\"t620\"> from </token> <candidate id=\"c62\" index=621 type=\"date\" info=\"2014-09\" length=\"2\"></candidate> <token id=\"t621\"> last </token> <token id=\"t622\"> September </token> <token id=\"t623\"> , </token> <token id=\"t624\"> which </token> <token id=\"t625\"> EU </token> <token id=\"t626\"> diplomats </token> <token id=\"t627\"> say </token> <token id=\"t628\"> is </token> <token id=\"t629\"> still </token> <token id=\"t630\"> `` </token> <token id=\"t631\"> relevant </token> <token id=\"t632\"> '' </token> <token id=\"t633\"> , </token> <token id=\"t634\"> threatened </token> <token id=\"t635\"> to </token> <token id=\"t636\"> block </token> <token id=\"t637\"> the </token> <token id=\"t638\"> World </token> <token id=\"t639\"> Cup </token> <token id=\"t640\"> if </token> <token id=\"t641\"> need </token> <token id=\"t642\"> be </token> <token id=\"t643\"> . </token> <token id=\"t644\"> <br /> </token> <token id=\"t645\"> `` </token> <token id=\"t646\"> Thought </token> <token id=\"t647\"> could </token> <token id=\"t648\"> be </token> <token id=\"t649\"> given </token> <token id=\"t650\"> to </token> <token id=\"t651\"> taking </token> <token id=\"t652\"> co-ordinated </token> <token id=\"t653\"> action </token> <token id=\"t654\"> ... </token> <token id=\"t655\"> to </token> <token id=\"t656\"> recommend </token> <token id=\"t657\"> suspension </token> <token id=\"t658\"> of </token> <token id=\"t659\"> Russian </token> <token id=\"t660\"> participation </token> <token id=\"t661\"> in </token> <token id=\"t662\"> high </token> <token id=\"t663\"> profile </token> <token id=\"t664\"> international </token> <token id=\"t665\"> cultural </token> <token id=\"t666\"> , </token> <token id=\"t667\"> economic </token> <token id=\"t668\"> , </token> <token id=\"t669\"> or </token> <token id=\"t670\"> sports </token> <token id=\"t671\"> events </token> <token id=\"t672\"> ( </token> <token id=\"t673\"> Formula </token> <candidate id=\"c63\" index=674 type=\"number\" info=\"null\" length=\"1\"></candidate> <token id=\"t674\"> 1 </token> <token id=\"t675\"> races </token> <token id=\"t676\"> , </token> <token id=\"t677\"> Uefa </token> <token id=\"t678\"> football </token> <token id=\"t679\"> competitions </token> <token id=\"t680\"> , </token> <candidate id=\"c64\" index=681 type=\"number\" info=\"null\" length=\"1\"></candidate> <candidate id=\"c65\" index=681 type=\"date\" info=\"2018\" length=\"1\"></candidate> <token id=\"t681\"> 2018 </token> <token id=\"t682\"> World </token> <token id=\"t683\"> Cup </token> <token id=\"t684\"> etc. </token> <token id=\"t685\"> ) </token> <token id=\"t686\"> '' </token> <token id=\"t687\"> , </token> <token id=\"t688\"> the </token> <token id=\"t689\"> EU </token> <token id=\"t690\"> paper </token> <token id=\"t691\"> , </token> <token id=\"t692\"> seen </token> <token id=\"t693\"> by </token> <token id=\"t694\"> EUobserver </token> <token id=\"t695\"> , </token> <token id=\"t696\"> says </token> <token id=\"t697\"> . </token> <token id=\"t698\"> <br /> </token>","publication_date":"2015-01-30","id":501,"title":"Russia halts EU sweetheart food deals","url":"https://euobserver.com/foreign/127431","content":"Russia has stopped procedures to let favoured EU countries resume pig meat exports after a European outcry. Sergei Dankvert, the head of its food safety body, Rosselkhoznadzor, told the Interfax news agency on Thursday (29 January): “We began planning inspections, but are now pausing to consider whether to do that or not”. \n \n'All member states agreed we have to show solidarity', EU commissioner Hogan (l) has said. (Photo: European Commission)\n \n\"We were trying to find a way out of the situation and to create the opportunity for a return of European pork to the Russian market. But if our European colleagues find that path to be unacceptable, we will not take the initiative”. \nHe said inspections were to take place in Denmark, France, Germany, Hungary, Italy, and the Netherlands. \nBut he said Estonia, Latvia, Lithuania, and Poland are ineligible due to concerns on African swine fever. \nRussia last year banned EU pig meat exports due to a swine fever alert. \nIt later banned almost all food exports in retaliation against EU sanctions over its war on Ukraine, costing European exporters hundreds of millions of euros. \nThe Rosselkhoznadzor inspections in select EU states were designed to let them resume pig meat exports as quickly as possible. \n \n \n \nBut other EU countries - led by Poland - complained that Russia is using food markets to reward EU doves and to punish hawks in an attempt to sow division. The European Commission, which initially approved Russia’s pick-and-choose approach, later disowned the deal.\n“All member states agreed we have to show solidarity on this issue”, the EU’s agriculture commissioner, Phil Hogan, told press on Monday.\nSanctions ‘regrettable’\nThe pig meat news came shortly before EU foreign ministers in Brussels agreed to extend Russia sanctions for six months and to blacklist more names. \n\"By acting in such a narrow-minded way, the EU in essence is subjecting to additional tests our partnership - the partnership between Russia and the European Union, which is regrettable”, Russia’s ambassador to the EU, Vladimir Chizhov, told the Tass news agency.\nHe said Ukraine, not Russia, is responsible for the “bloodbath” in east Ukraine.\nHe accused the EU of hiding its fear of Ukraine’s “economic collapse”, which threatens the future of the “notorious association agreement” - an EU-Ukraine political and free trade treaty. \nSpeaking earlier on Thursday in the European Parliament, Chizhov also accused Nato of false claims that Russian soldiers are fighting in Ukraine.\n“Let me assure you that the Russian army is not an army of the future which can make its soldiers invisible”, he said. \nWorld Cup budget reduced\nLow oil prices, coupled with EU economic sanctions, have caused the rouble to crash in value and bond yields to soar. \nRussia's sports minister, Vitaly Mutko, said on Thursday it will cut its $9.5 billion budget for the 2018 World Cup in Russia by 10 percent as part of anti-crisis measures. \nBut EU foreign ministers also agreed to explore further economic sanctions if Russia attacks the Ukrainian city of Mariupol. \nMeanwhile, an EU options paper from last September, which EU diplomats say is still “relevant”, threatened to block the World Cup if need be.\n“Thought could be given to taking co-ordinated action … to recommend suspension of Russian participation in high profile international cultural, economic, or sports events (Formula 1 races, Uefa football competitions, 2018 World Cup etc.)”, the EU paper, seen by EUobserver, says.\n ","candidateLabels":[]}
