# Supplementary material for: Web monitoring of emerging animal infectious diseases integrated in the French Animal Health Epidemic Intelligence System
Source: PLoS One. 2018 Aug 3;13(8):e0199960. doi: 10.1371/journal.pone.0199960 (PMC6075742; doi:10.1371/journal.pone.0199960)
Supplement: S1 Dataset — Dataset of news reports in English language used to evaluate and train the information extraction module of PADI-web (http://epia.clermont.inra.fr/vsi). This dataset is composed of 532 news reports (in JSON), with information about the report itself (publication date, title, content, url), as well as processing information related to the information extraction process (candidates for extraction information, correct or incorrect labels for each candidate). The named entity candidates (locations, diseases, hosts, dates, number of cases) are manually labelled in each article. Data are shared under a CC BY license and are freely available for download at: https://dataverse.cirad.fr/dataset.xhtml?persistentId=doi:10.18167/DVN1/KMTIFG. (GZ) [file pone.0199960.s001.gz › articles/322.json]

{"reports":[18690,18735,18757,18789,18850,18899,18968,19122,19282],"tagged_content":"<token id=\"t0\"> <br /> </token> <token id=\"t1\"> Interreg </token> <token id=\"t2\"> IPA </token> <token id=\"t3\"> cross-border </token> <token id=\"t4\"> cooperation </token> <token id=\"t5\"> Programme </token> <token id=\"t6\"> Romania-Serbia </token> <token id=\"t7\"> was </token> <token id=\"t8\"> launched </token> <candidate id=\"c1\" index=9 type=\"date\" info=\"2015-09-14\" length=\"1\"></candidate> <token id=\"t9\"> yesterday </token> <token id=\"t10\"> <br /> </token> <candidate id=\"c2\" index=11 type=\"date\" info=\"2015-09-16\" length=\"6\"></candidate> <token id=\"t11\"> Wednesday </token> <token id=\"t12\"> , </token> <token id=\"t13\"> September </token> <candidate id=\"c3\" index=14 type=\"number\" info=\"null\" length=\"1\"></candidate> <token id=\"t14\"> 16 </token> <token id=\"t15\"> , </token> <candidate id=\"c4\" index=16 type=\"number\" info=\"null\" length=\"1\"></candidate> <token id=\"t16\"> 2015 </token> <token id=\"t17\"> <br /> </token> <token id=\"t18\"> <br /> </token> <token id=\"t19\"> The </token> <token id=\"t20\"> Interreg </token> <token id=\"t21\"> IPA </token> <token id=\"t22\"> cross-border </token> <token id=\"t23\"> cooperation </token> <token id=\"t24\"> Programme </token> <token id=\"t25\"> Romania-Serbia </token> <token id=\"t26\"> , </token> <token id=\"t27\"> which </token> <token id=\"t28\"> continues </token> <token id=\"t29\"> financing </token> <token id=\"t30\"> of </token> <token id=\"t31\"> the </token> <token id=\"t32\"> cross-border </token> <token id=\"t33\"> cooperation </token> <token id=\"t34\"> projects </token> <token id=\"t35\"> in </token> <token id=\"t36\"> the </token> <token id=\"t37\"> Romanian-Serbian </token> <token id=\"t38\"> border </token> <token id=\"t39\"> area </token> <token id=\"t40\"> for </token> <token id=\"t41\"> the </token> <candidate id=\"c5\" index=42 type=\"number\" info=\"null\" length=\"1\"></candidate> <candidate id=\"c6\" index=42 type=\"date\" info=\"2014\" length=\"1\"></candidate> <token id=\"t42\"> 2014 </token> <token id=\"t43\"> - </token> <candidate id=\"c7\" index=44 type=\"number\" info=\"null\" length=\"1\"></candidate> <candidate id=\"c8\" index=44 type=\"date\" info=\"2020\" length=\"1\"></candidate> <token id=\"t44\"> 2020 </token> <token id=\"t45\"> programming </token> <token id=\"t46\"> period </token> <token id=\"t47\"> , </token> <token id=\"t48\"> through </token> <token id=\"t49\"> the </token> <token id=\"t50\"> pre-accession </token> <token id=\"t51\"> assistance </token> <token id=\"t52\"> Instrument </token> <token id=\"t53\"> , </token> <token id=\"t54\"> with </token> <token id=\"t55\"> the </token> <token id=\"t56\"> EU </token> <token id=\"t57\"> support </token> <token id=\"t58\"> and </token> <token id=\"t59\"> the </token> <candidate id=\"c9\" index=60 type=\"number\" info=\"null\" length=\"1\"></candidate> <token id=\"t60\"> one </token> <token id=\"t61\"> of </token> <token id=\"t62\"> the </token> <candidate id=\"c10\" index=63 type=\"number\" info=\"null\" length=\"1\"></candidate> <token id=\"t63\"> two </token> <token id=\"t64\"> countries </token> <token id=\"t65\"> ' </token> <token id=\"t66\"> governments </token> <token id=\"t67\"> , </token> <token id=\"t68\"> was </token> <token id=\"t69\"> officially </token> <token id=\"t70\"> launched </token> <token id=\"t71\"> on </token> <candidate id=\"c11\" index=72 type=\"date\" info=\"2015-09-15\" length=\"1\"></candidate> <token id=\"t72\"> Tuesday </token> <token id=\"t73\"> . </token> <token id=\"t74\"> <br /> </token> <token id=\"t75\"> According </token> <token id=\"t76\"> to </token> <token id=\"t77\"> a </token> <token id=\"t78\"> release </token> <token id=\"t79\"> by </token> <token id=\"t80\"> the </token> <token id=\"t81\"> Regional </token> <token id=\"t82\"> Development </token> <token id=\"t83\"> and </token> <token id=\"t84\"> Public </token> <token id=\"t85\"> Administration </token> <token id=\"t86\"> Ministry </token> <token id=\"t87\"> ( </token> <token id=\"t88\"> MDRAP </token> <token id=\"t89\"> ) </token> <token id=\"t90\"> , </token> <token id=\"t91\"> the </token> <token id=\"t92\"> total </token> <token id=\"t93\"> budget </token> <token id=\"t94\"> of </token> <token id=\"t95\"> the </token> <token id=\"t96\"> programme </token> <token id=\"t97\"> is </token> <candidate id=\"c12\" index=98 type=\"number\" info=\"null\" length=\"1\"></candidate> <token id=\"t98\"> 88,124,999 </token> <token id=\"t99\"> euros </token> <token id=\"t100\"> , </token> <token id=\"t101\"> of </token> <token id=\"t102\"> which </token> <candidate id=\"c13\" index=103 type=\"number\" info=\"null\" length=\"1\"></candidate> <token id=\"t103\"> 74,906,248 </token> <token id=\"t104\"> euros </token> <token id=\"t105\"> in </token> <token id=\"t106\"> EU </token> <token id=\"t107\"> grant </token> <token id=\"t108\"> . </token> <token id=\"t109\"> The </token> <token id=\"t110\"> first </token> <token id=\"t111\"> call </token> <token id=\"t112\"> for </token> <token id=\"t113\"> projects </token> <token id=\"t114\"> under </token> <token id=\"t115\"> the </token> <token id=\"t116\"> programme </token> <token id=\"t117\"> was </token> <token id=\"t118\"> also </token> <token id=\"t119\"> launched </token> <token id=\"t120\"> on </token> <candidate id=\"c14\" index=121 type=\"date\" info=\"2015-09-15\" length=\"1\"></candidate> <token id=\"t121\"> Tuesday </token> <token id=\"t122\"> , </token> <token id=\"t123\"> on </token> <token id=\"t124\"> a </token> <token id=\"t125\"> budget </token> <token id=\"t126\"> of </token> <candidate id=\"c15\" index=127 type=\"number\" info=\"null\" length=\"1\"></candidate> <token id=\"t127\"> 50 </token> <candidate id=\"c16\" index=128 type=\"number\" info=\"null\" length=\"1\"></candidate> <token id=\"t128\"> million </token> <token id=\"t129\"> euros </token> <token id=\"t130\"> , </token> <token id=\"t131\"> of </token> <token id=\"t132\"> which </token> <candidate id=\"c17\" index=133 type=\"number\" info=\"null\" length=\"1\"></candidate> <token id=\"t133\"> 22 </token> <candidate id=\"c18\" index=134 type=\"number\" info=\"null\" length=\"1\"></candidate> <token id=\"t134\"> million </token> <token id=\"t135\"> euros </token> <token id=\"t136\"> earmarked </token> <token id=\"t137\"> for </token> <token id=\"t138\"> strategic </token> <token id=\"t139\"> project </token> <token id=\"t140\"> . </token> <token id=\"t141\"> The </token> <token id=\"t142\"> deadline </token> <token id=\"t143\"> for </token> <token id=\"t144\"> tendering </token> <token id=\"t145\"> is </token> <candidate id=\"c19\" index=146 type=\"date\" info=\"2016-01\" length=\"1\"></candidate> <token id=\"t146\"> January </token> <candidate id=\"c20\" index=147 type=\"number\" info=\"null\" length=\"1\"></candidate> <candidate id=\"c21\" index=147 type=\"date\" info=\"1520-1-6\" length=\"1\"></candidate> <token id=\"t147\"> 152016 </token> <token id=\"t148\"> , </token> <token id=\"t149\"> except </token> <token id=\"t150\"> for </token> <token id=\"t151\"> strategic </token> <token id=\"t152\"> projects </token> <token id=\"t153\"> , </token> <token id=\"t154\"> which </token> <token id=\"t155\"> can </token> <token id=\"t156\"> be </token> <token id=\"t157\"> proposed </token> <token id=\"t158\"> until </token> <candidate id=\"c22\" index=159 type=\"location\" info=\"{ &quot;coordinates&quot;: &quot;0.35;34.25&quot;, &quot;id&quot;: 187753, &quot;featureClass&quot;: &quot;A&quot;, &quot;featureCode&quot;: &quot;ADMD&quot;, &quot;countryCode&quot;: &quot;KE&quot; }\" length=\"1\"></candidate> <candidate id=\"c23\" index=159 type=\"location\" info=\"{ &quot;coordinates&quot;: &quot;48.05;7.78333&quot;, &quot;id&quot;: 3209258, &quot;featureClass&quot;: &quot;A&quot;, &quot;featureCode&quot;: &quot;ADM4&quot;, &quot;countryCode&quot;: &quot;DE&quot; }\" length=\"1\"></candidate> <candidate id=\"c24\" index=159 type=\"location\" info=\"{ &quot;coordinates&quot;: &quot;52.55262;0.07028&quot;, &quot;id&quot;: 7292899, &quot;featureClass&quot;: &quot;A&quot;, &quot;featureCode&quot;: &quot;ADM4&quot;, &quot;countryCode&quot;: &quot;GB&quot; }\" length=\"1\"></candidate> <candidate id=\"c25\" index=159 type=\"location\" info=\"{ &quot;coordinates&quot;: &quot;47.16128;8.91103&quot;, &quot;id&quot;: 6458781, &quot;featureClass&quot;: &quot;A&quot;, &quot;featureCode&quot;: &quot;ADM2&quot;, &quot;countryCode&quot;: &quot;CH&quot; }\" length=\"1\"></candidate> <candidate id=\"c26\" index=159 type=\"date\" info=\"2016-03\" length=\"1\"></candidate> <token id=\"t159\"> March </token> <candidate id=\"c27\" index=160 type=\"number\" info=\"null\" length=\"1\"></candidate> <candidate id=\"c28\" index=160 type=\"date\" info=\"1520-1-6\" length=\"1\"></candidate> <token id=\"t160\"> 152016 </token> <token id=\"t161\"> . </token> <token id=\"t162\"> The </token> <token id=\"t163\"> applicant </token> <token id=\"t164\"> 's </token> <token id=\"t165\"> guides </token> <token id=\"t166\"> are </token> <token id=\"t167\"> available </token> <token id=\"t168\"> on </token> <token id=\"t169\"> the </token> <token id=\"t170\"> programme </token> <token id=\"t171\"> 's </token> <token id=\"t172\"> website </token> <token id=\"t173\"> www.romania-serbia.net </token> <token id=\"t174\"> . </token> <token id=\"t175\"> From </token> <candidate id=\"c29\" index=176 type=\"number\" info=\"null\" length=\"1\"></candidate> <candidate id=\"c30\" index=176 type=\"date\" info=\"2014\" length=\"1\"></candidate> <token id=\"t176\"> 2014 </token> <token id=\"t177\"> through </token> <candidate id=\"c31\" index=178 type=\"number\" info=\"null\" length=\"1\"></candidate> <candidate id=\"c32\" index=178 type=\"date\" info=\"2020\" length=\"1\"></candidate> <token id=\"t178\"> 2020 </token> <token id=\"t179\"> , </token> <token id=\"t180\"> projects </token> <token id=\"t181\"> on </token> <candidate id=\"c33\" index=182 type=\"number\" info=\"null\" length=\"1\"></candidate> <token id=\"t182\"> four </token> <token id=\"t183\"> priority </token> <token id=\"t184\"> axes </token> <token id=\"t185\"> could </token> <token id=\"t186\"> be </token> <token id=\"t187\"> funded </token> <token id=\"t188\"> in </token> <token id=\"t189\"> the </token> <token id=\"t190\"> following </token> <token id=\"t191\"> fields </token> <token id=\"t192\"> : </token> <token id=\"t193\"> promotion </token> <token id=\"t194\"> of </token> <token id=\"t195\"> employment </token> <token id=\"t196\"> and </token> <token id=\"t197\"> services </token> <token id=\"t198\"> for </token> <token id=\"t199\"> a </token> <token id=\"t200\"> growth </token> <token id=\"t201\"> favourable </token> <token id=\"t202\"> to </token> <token id=\"t203\"> inclusion </token> <token id=\"t204\"> - </token> <candidate id=\"c34\" index=205 type=\"number\" info=\"null\" length=\"1\"></candidate> <token id=\"t205\"> 18 </token> <candidate id=\"c35\" index=206 type=\"number\" info=\"null\" length=\"1\"></candidate> <token id=\"t206\"> million </token> <token id=\"t207\"> euros </token> <token id=\"t208\"> , </token> <token id=\"t209\"> environment </token> <token id=\"t210\"> protection </token> <token id=\"t211\"> and </token> <token id=\"t212\"> risk </token> <token id=\"t213\"> management </token> <token id=\"t214\"> - </token> <candidate id=\"c36\" index=215 type=\"number\" info=\"null\" length=\"1\"></candidate> <token id=\"t215\"> 21 </token> <candidate id=\"c37\" index=216 type=\"number\" info=\"null\" length=\"1\"></candidate> <token id=\"t216\"> million </token> <token id=\"t217\"> euros </token> <token id=\"t218\"> , </token> <token id=\"t219\"> sustainable </token> <token id=\"t220\"> mobility </token> <token id=\"t221\"> and </token> <token id=\"t222\"> accessibility </token> <token id=\"t223\"> - </token> <candidate id=\"c38\" index=224 type=\"number\" info=\"null\" length=\"1\"></candidate> <token id=\"t224\"> 21 </token> <candidate id=\"c39\" index=225 type=\"number\" info=\"null\" length=\"1\"></candidate> <token id=\"t225\"> million </token> <token id=\"t226\"> euros </token> <token id=\"t227\"> , </token> <token id=\"t228\"> and </token> <token id=\"t229\"> attractiveness </token> <token id=\"t230\"> for </token> <token id=\"t231\"> a </token> <token id=\"t232\"> sustainable </token> <token id=\"t233\"> tourism </token> <token id=\"t234\"> - </token> <candidate id=\"c40\" index=235 type=\"number\" info=\"null\" length=\"1\"></candidate> <token id=\"t235\"> 18 </token> <candidate id=\"c41\" index=236 type=\"number\" info=\"null\" length=\"1\"></candidate> <token id=\"t236\"> million </token> <token id=\"t237\"> euros </token> <token id=\"t238\"> . </token> <token id=\"t239\"> The </token> <token id=\"t240\"> programme </token> <token id=\"t241\"> 's </token> <token id=\"t242\"> eligible </token> <token id=\"t243\"> area </token> <token id=\"t244\"> is </token> <token id=\"t245\"> covered </token> <token id=\"t246\"> by </token> <token id=\"t247\"> the </token> <token id=\"t248\"> Romanian </token> <token id=\"t249\"> southwestern </token> <token id=\"t250\"> counties </token> <token id=\"t251\"> of </token> <candidate id=\"c42\" index=252 type=\"location\" info=\"{ &quot;coordinates&quot;: &quot;45.66667;21.5&quot;, &quot;id&quot;: 665091, &quot;featureClass&quot;: &quot;A&quot;, &quot;featureCode&quot;: &quot;ADM1&quot;, &quot;countryCode&quot;: &quot;RO&quot; }\" length=\"1\"></candidate> <token id=\"t252\"> Timis </token> <token id=\"t253\"> , </token> <candidate id=\"c43\" index=254 type=\"location\" info=\"{ &quot;coordinates&quot;: &quot;45.08333;22.08333&quot;, &quot;id&quot;: 682714, &quot;featureClass&quot;: &quot;A&quot;, &quot;featureCode&quot;: &quot;ADM1&quot;, &quot;countryCode&quot;: &quot;RO&quot; }\" length=\"1\"></candidate> <token id=\"t254\"> Caras-Severin </token> <token id=\"t255\"> and </token> <candidate id=\"c44\" index=256 type=\"location\" info=\"{ &quot;coordinates&quot;: &quot;44.66667;22.83333&quot;, &quot;id&quot;: 673612, &quot;featureClass&quot;: &quot;A&quot;, &quot;featureCode&quot;: &quot;ADM1&quot;, &quot;countryCode&quot;: &quot;RO&quot; }\" length=\"1\"></candidate> <token id=\"t256\"> Mehedinti </token> <token id=\"t257\"> , </token> <token id=\"t258\"> and </token> <token id=\"t259\"> the </token> <token id=\"t260\"> Serbian </token> <token id=\"t261\"> districts </token> <token id=\"t262\"> of </token> <token id=\"t263\"> Severno </token> <token id=\"t264\"> Banatski </token> <token id=\"t265\"> , </token> <token id=\"t266\"> Srednje </token> <token id=\"t267\"> Banatski </token> <token id=\"t268\"> , </token> <token id=\"t269\"> Juzno </token> <token id=\"t270\"> Banatski </token> <token id=\"t271\"> , </token> <token id=\"t272\"> Branicevski </token> <token id=\"t273\"> , </token> <token id=\"t274\"> Borski </token> <token id=\"t275\"> and </token> <token id=\"t276\"> Podunavski </token> <token id=\"t277\"> . </token> <candidate id=\"c45\" index=278 type=\"location\" info=\"{ &quot;coordinates&quot;: &quot;46.0;25.0&quot;, &quot;id&quot;: 798549, &quot;featureClass&quot;: &quot;A&quot;, &quot;featureCode&quot;: &quot;PCLI&quot;, &quot;countryCode&quot;: &quot;RO&quot; }\" length=\"1\"></candidate> <token id=\"t278\"> Romania </token> <token id=\"t279\"> continues </token> <token id=\"t280\"> to </token> <token id=\"t281\"> be </token> <token id=\"t282\"> a </token> <token id=\"t283\"> management </token> <token id=\"t284\"> authority </token> <token id=\"t285\"> through </token> <token id=\"t286\"> the </token> <token id=\"t287\"> MDRAP </token> <token id=\"t288\"> , </token> <token id=\"t289\"> the </token> <token id=\"t290\"> national </token> <token id=\"t291\"> authority </token> <token id=\"t292\"> being </token> <token id=\"t293\"> established </token> <token id=\"t294\"> within </token> <token id=\"t295\"> the </token> <token id=\"t296\"> European </token> <token id=\"t297\"> Integration </token> <token id=\"t298\"> Office </token> <token id=\"t299\"> - </token> <token id=\"t300\"> the </token> <token id=\"t301\"> Government </token> <token id=\"t302\"> of </token> <token id=\"t303\"> the </token> <token id=\"t304\"> Republic </token> <token id=\"t305\"> of </token> <candidate id=\"c46\" index=306 type=\"location\" info=\"{ &quot;coordinates&quot;: &quot;44.81892;20.45998&quot;, &quot;id&quot;: 6290252, &quot;featureClass&quot;: &quot;A&quot;, &quot;featureCode&quot;: &quot;PCLI&quot;, &quot;countryCode&quot;: &quot;RS&quot; }\" length=\"1\"></candidate> <token id=\"t306\"> Serbia </token> <token id=\"t307\"> , </token> <token id=\"t308\"> and </token> <token id=\"t309\"> the </token> <token id=\"t310\"> joint </token> <token id=\"t311\"> secretariat </token> <token id=\"t312\"> is </token> <token id=\"t313\"> organized </token> <token id=\"t314\"> in </token> <candidate id=\"c47\" index=315 type=\"location\" info=\"{ &quot;coordinates&quot;: &quot;45.75372;21.22571&quot;, &quot;id&quot;: 665087, &quot;featureClass&quot;: &quot;P&quot;, &quot;featureCode&quot;: &quot;PPLA&quot;, &quot;countryCode&quot;: &quot;RO&quot; }\" length=\"1\"></candidate> <token id=\"t315\"> Timisoara </token> <token id=\"t316\"> , </token> <token id=\"t317\"> within </token> <token id=\"t318\"> the </token> <candidate id=\"c48\" index=319 type=\"location\" info=\"{ &quot;coordinates&quot;: &quot;45.75372;21.22571&quot;, &quot;id&quot;: 665087, &quot;featureClass&quot;: &quot;P&quot;, &quot;featureCode&quot;: &quot;PPLA&quot;, &quot;countryCode&quot;: &quot;RO&quot; }\" length=\"1\"></candidate> <token id=\"t319\"> Timisoara </token> <token id=\"t320\"> Regional </token> <token id=\"t321\"> Office </token> <token id=\"t322\"> for </token> <token id=\"t323\"> Cross-border </token> <token id=\"t324\"> Cooperation </token> <token id=\"t325\"> , </token> <token id=\"t326\"> being </token> <token id=\"t327\"> supported </token> <token id=\"t328\"> by </token> <token id=\"t329\"> Antena </token> <token id=\"t330\"> SC </token> <token id=\"t331\"> established </token> <token id=\"t332\"> in </token> <token id=\"t333\"> Vrsac </token> <token id=\"t334\"> , </token> <candidate id=\"c49\" index=335 type=\"location\" info=\"{ &quot;coordinates&quot;: &quot;44.81892;20.45998&quot;, &quot;id&quot;: 6290252, &quot;featureClass&quot;: &quot;A&quot;, &quot;featureCode&quot;: &quot;PCLI&quot;, &quot;countryCode&quot;: &quot;RS&quot; }\" length=\"1\"></candidate> <token id=\"t335\"> Serbia </token> <token id=\"t336\"> . </token> <token id=\"t337\"> The </token> <token id=\"t338\"> programme </token> <token id=\"t339\"> 's </token> <token id=\"t340\"> audit </token> <token id=\"t341\"> will </token> <token id=\"t342\"> be </token> <token id=\"t343\"> carried </token> <token id=\"t344\"> by </token> <token id=\"t345\"> the </token> <token id=\"t346\"> auditing </token> <token id=\"t347\"> authority </token> <token id=\"t348\"> under </token> <token id=\"t349\"> the </token> <candidate id=\"c50\" index=350 type=\"location\" info=\"{ &quot;coordinates&quot;: &quot;47.23975;7.35923&quot;, &quot;id&quot;: 7285581, &quot;featureClass&quot;: &quot;A&quot;, &quot;featureCode&quot;: &quot;ADM3&quot;, &quot;countryCode&quot;: &quot;CH&quot; }\" length=\"1\"></candidate> <token id=\"t350\"> Court </token> <token id=\"t351\"> of </token> <token id=\"t352\"> Accounts </token> <token id=\"t353\"> of </token> <candidate id=\"c51\" index=354 type=\"location\" info=\"{ &quot;coordinates&quot;: &quot;46.0;25.0&quot;, &quot;id&quot;: 798549, &quot;featureClass&quot;: &quot;A&quot;, &quot;featureCode&quot;: &quot;PCLI&quot;, &quot;countryCode&quot;: &quot;RO&quot; }\" length=\"1\"></candidate> <token id=\"t354\"> Romania </token> <token id=\"t355\"> , </token> <token id=\"t356\"> and </token> <token id=\"t357\"> the </token> <token id=\"t358\"> attributions </token> <token id=\"t359\"> of </token> <token id=\"t360\"> certification </token> <token id=\"t361\"> will </token> <token id=\"t362\"> be </token> <token id=\"t363\"> covered </token> <token id=\"t364\"> by </token> <token id=\"t365\"> the </token> <token id=\"t366\"> management </token> <token id=\"t367\"> authority </token> <token id=\"t368\"> . </token> <token id=\"t369\"> The </token> <token id=\"t370\"> potential </token> <token id=\"t371\"> beneficiaries </token> <token id=\"t372\"> and </token> <token id=\"t373\"> those </token> <token id=\"t374\"> interested </token> <token id=\"t375\"> in </token> <token id=\"t376\"> the </token> <token id=\"t377\"> Romanian-Serbian </token> <token id=\"t378\"> cross-border </token> <token id=\"t379\"> cooperation </token> <token id=\"t380\"> within </token> <token id=\"t381\"> the </token> <token id=\"t382\"> Interreg </token> <token id=\"t383\"> IPA </token> <token id=\"t384\"> Programme </token> <token id=\"t385\"> of </token> <token id=\"t386\"> cross-border </token> <token id=\"t387\"> cooperation </token> <candidate id=\"c52\" index=388 type=\"location\" info=\"{ &quot;coordinates&quot;: &quot;46.0;25.0&quot;, &quot;id&quot;: 798549, &quot;featureClass&quot;: &quot;A&quot;, &quot;featureCode&quot;: &quot;PCLI&quot;, &quot;countryCode&quot;: &quot;RO&quot; }\" length=\"1\"></candidate> <token id=\"t388\"> Romania </token> <token id=\"t389\"> - </token> <candidate id=\"c53\" index=390 type=\"location\" info=\"{ &quot;coordinates&quot;: &quot;44.81892;20.45998&quot;, &quot;id&quot;: 6290252, &quot;featureClass&quot;: &quot;A&quot;, &quot;featureCode&quot;: &quot;PCLI&quot;, &quot;countryCode&quot;: &quot;RS&quot; }\" length=\"1\"></candidate> <token id=\"t390\"> Serbia </token> <token id=\"t391\"> can </token> <token id=\"t392\"> get </token> <token id=\"t393\"> more </token> <token id=\"t394\"> information </token> <token id=\"t395\"> by </token> <token id=\"t396\"> accessing </token> <token id=\"t397\"> the </token> <token id=\"t398\"> section </token> <candidate id=\"c54\" index=399 type=\"number\" info=\"null\" length=\"1\"></candidate> <token id=\"t399\"> 2014 </token> <token id=\"t400\"> - </token> <candidate id=\"c55\" index=401 type=\"number\" info=\"null\" length=\"1\"></candidate> <candidate id=\"c56\" index=401 type=\"date\" info=\"2020\" length=\"1\"></candidate> <token id=\"t401\"> 2020 </token> <token id=\"t402\"> of </token> <token id=\"t403\"> www.brct-timisoara.ro and www.romania-serbia.net </token> <token id=\"t404\"> websites </token> <token id=\"t405\"> . </token> <token id=\"t406\"> <br /> </token>","publication_date":"2015-09-15","id":322,"title":"Interreg IPA cross-border cooperation Programme Romania-Serbia ...","url":"http://actmedia.eu/daily/interreg-ipa-cross-border-cooperation-programme-romania-serbia-was-launched-yesterday/59975","content":"\n\t Interreg IPA cross-border cooperation Programme Romania-Serbia was launched yesterday\n\tWednesday, September 16, 2015\n\t\n\t\n\t\n\t\n\t The Interreg IPA cross-border cooperation Programme Romania-Serbia, which continues financing of the cross-border cooperation projects in the Romanian-Serbian border area for the 2014-2020 programming period, through the pre-accession assistance Instrument, with the EU support and the one of the two countries' governments, was officially launched on Tuesday.&#13;\nAccording to a release by the Regional Development and Public Administration Ministry (MDRAP), the total budget of the programme is 88,124,999 euros, of which 74,906,248 euros in EU grant. The first call for projects under the programme was also launched on Tuesday, on a budget of 50 million euros, of which 22 million euros earmarked for strategic project. The deadline for tendering is January 15 2016, except for strategic projects, which can be proposed until March 15 2016. The applicant's guides are available on the programme's website www.romania-serbia.net. From 2014 through 2020, projects on four priority axes could be funded in the following fields: promotion of employment and services for a growth favourable to inclusion - 18 million euros, environment protection and risk management - 21 million euros, sustainable mobility and accessibility - 21 million euros, and attractiveness for a sustainable tourism - 18 million euros. The programme's eligible area is covered by the Romanian southwestern counties of Timis, Caras-Severin and Mehedinti, and the Serbian districts of Severno Banatski, Srednje Banatski, Juzno Banatski, Branicevski, Borski and Podunavski. Romania continues to be a management authority through the MDRAP, the national authority being established within the European Integration Office - the Government of the Republic of Serbia, and the joint secretariat is organized in Timisoara, within the Timisoara Regional Office for Cross-border Cooperation, being supported by Antena SC established in Vrsac, Serbia. The programme's audit will be carried by the auditing authority under the Court of Accounts of Romania, and the attributions of certification will be covered by the management authority. The potential beneficiaries and those interested in the Romanian-Serbian cross-border cooperation within the Interreg IPA Programme of cross-border cooperation Romania - Serbia can get more information by accessing the section 2014-2020 of www.brct-timisoara.ro and www.romania-serbia.net websites.&#13;\n\t","candidateLabels":[]}
