# Supplementary material for: Web monitoring of emerging animal infectious diseases integrated in the French Animal Health Epidemic Intelligence System
Source: PLoS One. 2018 Aug 3;13(8):e0199960. doi: 10.1371/journal.pone.0199960 (PMC6075742; doi:10.1371/journal.pone.0199960)
Supplement: S1 Dataset — Dataset of news reports in English language used to evaluate and train the information extraction module of PADI-web (http://epia.clermont.inra.fr/vsi). This dataset is composed of 532 news reports (in JSON), with information about the report itself (publication date, title, content, url), as well as processing information related to the information extraction process (candidates for extraction information, correct or incorrect labels for each candidate). The named entity candidates (locations, diseases, hosts, dates, number of cases) are manually labelled in each article. Data are shared under a CC BY license and are freely available for download at: https://dataverse.cirad.fr/dataset.xhtml?persistentId=doi:10.18167/DVN1/KMTIFG. (GZ) [file pone.0199960.s001.gz › articles/478.json]

{"reports":[16945],"tagged_content":"<token id=\"t0\"> <br /> </token> <token id=\"t1\"> PARIS </token> <candidate id=\"c1\" index=2 type=\"location\" info=\"{ &quot;coordinates&quot;: &quot;51.5;10.5&quot;, &quot;id&quot;: 2921044, &quot;featureClass&quot;: &quot;A&quot;, &quot;featureCode&quot;: &quot;PCLI&quot;, &quot;countryCode&quot;: &quot;DE&quot; }\" length=\"1\"></candidate> <token id=\"t2\"> Germany </token> <token id=\"t3\"> has </token> <token id=\"t4\"> detected </token> <token id=\"t5\"> a </token> <token id=\"t6\"> highly </token> <token id=\"t7\"> pathogenic </token> <candidate id=\"c2\" index=8 type=\"host\" info=\"null\" length=\"1\"></candidate> <candidate id=\"c3\" index=8 type=\"disease\" info=\"null\" length=\"2\"></candidate> <token id=\"t8\"> bird </token> <token id=\"t9\"> flu </token> <token id=\"t10\"> strain </token> <token id=\"t11\"> which </token> <token id=\"t12\"> hit </token> <candidate id=\"c4\" index=13 type=\"location\" info=\"{ &quot;coordinates&quot;: &quot;-12.79673;-76.51124&quot;, &quot;id&quot;: 8350058, &quot;featureClass&quot;: &quot;A&quot;, &quot;featureCode&quot;: &quot;ADM3&quot;, &quot;countryCode&quot;: &quot;PE&quot; }\" length=\"1\"></candidate> <candidate id=\"c5\" index=13 type=\"location\" info=\"{ &quot;coordinates&quot;: &quot;37.93682;27.34353&quot;, &quot;id&quot;: 8378482, &quot;featureClass&quot;: &quot;A&quot;, &quot;featureCode&quot;: &quot;ADM1H&quot;, &quot;countryCode&quot;: &quot;TR&quot; }\" length=\"1\"></candidate> <candidate id=\"c6\" index=13 type=\"location\" info=\"{ &quot;coordinates&quot;: &quot;9.56667;122.6&quot;, &quot;id&quot;: 1711613, &quot;featureClass&quot;: &quot;A&quot;, &quot;featureCode&quot;: &quot;ADM3&quot;, &quot;countryCode&quot;: &quot;PH&quot; }\" length=\"1\"></candidate> <token id=\"t13\"> Asia </token> <token id=\"t14\"> severely </token> <token id=\"t15\"> but </token> <token id=\"t16\"> has </token> <token id=\"t17\"> never </token> <token id=\"t18\"> been </token> <token id=\"t19\"> reported </token> <token id=\"t20\"> in </token> <token id=\"t21\"> Europe </token> <token id=\"t22\"> , </token> <token id=\"t23\"> the </token> <token id=\"t24\"> World </token> <token id=\"t25\"> Organization </token> <token id=\"t26\"> for </token> <token id=\"t27\"> Animal </token> <token id=\"t28\"> Health </token> <token id=\"t29\"> ( </token> <token id=\"t30\"> OIE </token> <token id=\"t31\"> ) </token> <token id=\"t32\"> said </token> <token id=\"t33\"> on </token> <candidate id=\"c7\" index=34 type=\"date\" info=\"2014-11-06\" length=\"1\"></candidate> <token id=\"t34\"> Thursday </token> <token id=\"t35\"> . </token> <token id=\"t36\"> Turkeys </token> <token id=\"t37\"> were </token> <token id=\"t38\"> found </token> <token id=\"t39\"> infected </token> <token id=\"t40\"> with </token> <token id=\"t41\"> the </token> <token id=\"t42\"> H5N8 </token> <token id=\"t43\"> serotype </token> <token id=\"t44\"> of </token> <token id=\"t45\"> the </token> <token id=\"t46\"> disease </token> <token id=\"t47\"> on </token> <candidate id=\"c8\" index=48 type=\"date\" info=\"2014-11-04\" length=\"2\"></candidate> <token id=\"t48\"> Nov. </token> <candidate id=\"c9\" index=49 type=\"number\" info=\"null\" length=\"1\"></candidate> <token id=\"t49\"> 4 </token> <token id=\"t50\"> on </token> <token id=\"t51\"> a </token> <token id=\"t52\"> farm </token> <token id=\"t53\"> in </token> <token id=\"t54\"> the </token> <token id=\"t55\"> northeastern </token> <token id=\"t56\"> state </token> <token id=\"t57\"> of </token> <candidate id=\"c10\" index=58 type=\"location\" info=\"{ &quot;coordinates&quot;: &quot;53.83333;12.5&quot;, &quot;id&quot;: 2872567, &quot;featureClass&quot;: &quot;A&quot;, &quot;featureCode&quot;: &quot;ADM1&quot;, &quot;countryCode&quot;: &quot;DE&quot; }\" length=\"1\"></candidate> <token id=\"t58\"> Mecklenburg-Vorpommern </token> <token id=\"t59\"> , </token> <token id=\"t60\"> OIE </token> <token id=\"t61\"> reported </token> <token id=\"t62\"> on </token> <token id=\"t63\"> its </token> <token id=\"t64\"> website </token> <token id=\"t65\"> , </token> <token id=\"t66\"> citing </token> <token id=\"t67\"> data </token> <token id=\"t68\"> submitted </token> <token id=\"t69\"> by </token> <token id=\"t70\"> the </token> <candidate id=\"c11\" index=71 type=\"location\" info=\"{ &quot;coordinates&quot;: &quot;54.22197;-4.69464&quot;, &quot;id&quot;: 9782171, &quot;featureClass&quot;: &quot;A&quot;, &quot;featureCode&quot;: &quot;ADM1&quot;, &quot;countryCode&quot;: &quot;IM&quot; }\" length=\"1\"></candidate> <candidate id=\"c12\" index=71 type=\"location\" info=\"{ &quot;coordinates&quot;: &quot;42.61667;23.41667&quot;, &quot;id&quot;: 6461720, &quot;featureClass&quot;: &quot;A&quot;, &quot;featureCode&quot;: &quot;ADM3&quot;, &quot;countryCode&quot;: &quot;BG&quot; }\" length=\"1\"></candidate> <candidate id=\"c13\" index=71 type=\"location\" info=\"{ &quot;coordinates&quot;: &quot;38.69602;-123.43195&quot;, &quot;id&quot;: 5352017, &quot;featureClass&quot;: &quot;A&quot;, &quot;featureCode&quot;: &quot;ADMD&quot;, &quot;countryCode&quot;: &quot;US&quot; }\" length=\"1\"></candidate> <candidate id=\"c14\" index=71 type=\"location\" info=\"{ &quot;coordinates&quot;: &quot;51.5;10.5&quot;, &quot;id&quot;: 2921044, &quot;featureClass&quot;: &quot;A&quot;, &quot;featureCode&quot;: &quot;PCLI&quot;, &quot;countryCode&quot;: &quot;DE&quot; }\" length=\"1\"></candidate> <candidate id=\"c15\" index=71 type=\"location\" info=\"{ &quot;coordinates&quot;: &quot;-7.1778;112.3084&quot;, &quot;id&quot;: 6781987, &quot;featureClass&quot;: &quot;A&quot;, &quot;featureCode&quot;: &quot;ADM4&quot;, &quot;countryCode&quot;: &quot;ID&quot; }\" length=\"1\"></candidate> <token id=\"t71\"> German </token> <token id=\"t72\"> ministry </token> <token id=\"t73\"> of </token> <token id=\"t74\"> agriculture </token> <token id=\"t75\"> . </token> <token id=\"t76\"> `` </token> <token id=\"t77\"> It </token> <token id=\"t78\"> is </token> <token id=\"t79\"> the </token> <token id=\"t80\"> first </token> <token id=\"t81\"> time </token> <token id=\"t82\"> that </token> <token id=\"t83\"> the </token> <token id=\"t84\"> highly </token> <token id=\"t85\"> pathogenic </token> <token id=\"t86\"> H5N8 </token> <token id=\"t87\"> strain </token> <token id=\"t88\"> has </token> <token id=\"t89\"> been </token> <token id=\"t90\"> notified </token> <token id=\"t91\"> by </token> <token id=\"t92\"> a </token> <token id=\"t93\"> member </token> <token id=\"t94\"> of </token> <token id=\"t95\"> the </token> <token id=\"t96\"> OIE </token> <token id=\"t97\"> in </token> <token id=\"t98\"> Europe </token> <token id=\"t99\"> , </token> <token id=\"t100\"> '' </token> <token id=\"t101\"> a </token> <token id=\"t102\"> spokeswoman </token> <token id=\"t103\"> for </token> <token id=\"t104\"> the </token> <token id=\"t105\"> Paris-based </token> <token id=\"t106\"> organization </token> <token id=\"t107\"> told </token> <token id=\"t108\"> Reuters.Some </token> <candidate id=\"c16\" index=109 type=\"number\" info=\"null\" length=\"1\"></candidate> <token id=\"t109\"> 5,000 </token> <candidate id=\"c17\" index=110 type=\"host\" info=\"null\" length=\"1\"></candidate> <token id=\"t110\"> birds </token> <token id=\"t111\"> were </token> <token id=\"t112\"> infected </token> <token id=\"t113\"> by </token> <token id=\"t114\"> the </token> <token id=\"t115\"> disease </token> <token id=\"t116\"> , </token> <token id=\"t117\"> of </token> <token id=\"t118\"> which </token> <candidate id=\"c18\" index=119 type=\"number\" info=\"null\" length=\"1\"></candidate> <token id=\"t119\"> 1,880 </token> <token id=\"t120\"> died </token> <token id=\"t121\"> , </token> <token id=\"t122\"> according </token> <token id=\"t123\"> to </token> <token id=\"t124\"> the </token> <token id=\"t125\"> report </token> <token id=\"t126\"> . </token> <token id=\"t127\"> It </token> <token id=\"t128\"> quoted </token> <candidate id=\"c19\" index=129 type=\"location\" info=\"{ &quot;coordinates&quot;: &quot;54.22197;-4.69464&quot;, &quot;id&quot;: 9782171, &quot;featureClass&quot;: &quot;A&quot;, &quot;featureCode&quot;: &quot;ADM1&quot;, &quot;countryCode&quot;: &quot;IM&quot; }\" length=\"1\"></candidate> <candidate id=\"c20\" index=129 type=\"location\" info=\"{ &quot;coordinates&quot;: &quot;42.61667;23.41667&quot;, &quot;id&quot;: 6461720, &quot;featureClass&quot;: &quot;A&quot;, &quot;featureCode&quot;: &quot;ADM3&quot;, &quot;countryCode&quot;: &quot;BG&quot; }\" length=\"1\"></candidate> <candidate id=\"c21\" index=129 type=\"location\" info=\"{ &quot;coordinates&quot;: &quot;38.69602;-123.43195&quot;, &quot;id&quot;: 5352017, &quot;featureClass&quot;: &quot;A&quot;, &quot;featureCode&quot;: &quot;ADMD&quot;, &quot;countryCode&quot;: &quot;US&quot; }\" length=\"1\"></candidate> <candidate id=\"c22\" index=129 type=\"location\" info=\"{ &quot;coordinates&quot;: &quot;51.5;10.5&quot;, &quot;id&quot;: 2921044, &quot;featureClass&quot;: &quot;A&quot;, &quot;featureCode&quot;: &quot;PCLI&quot;, &quot;countryCode&quot;: &quot;DE&quot; }\" length=\"1\"></candidate> <candidate id=\"c23\" index=129 type=\"location\" info=\"{ &quot;coordinates&quot;: &quot;-7.1778;112.3084&quot;, &quot;id&quot;: 6781987, &quot;featureClass&quot;: &quot;A&quot;, &quot;featureCode&quot;: &quot;ADM4&quot;, &quot;countryCode&quot;: &quot;ID&quot; }\" length=\"1\"></candidate> <token id=\"t129\"> German </token> <token id=\"t130\"> authorities </token> <token id=\"t131\"> as </token> <token id=\"t132\"> saying </token> <token id=\"t133\"> that </token> <token id=\"t134\"> the </token> <token id=\"t135\"> dead </token> <candidate id=\"c24\" index=136 type=\"host\" info=\"null\" length=\"1\"></candidate> <token id=\"t136\"> birds </token> <token id=\"t137\"> had </token> <token id=\"t138\"> been </token> <token id=\"t139\"> safely </token> <token id=\"t140\"> disposed </token> <token id=\"t141\"> of </token> <token id=\"t142\"> and </token> <token id=\"t143\"> the </token> <token id=\"t144\"> farm </token> <token id=\"t145\"> was </token> <token id=\"t146\"> being </token> <token id=\"t147\"> disinfected </token> <token id=\"t148\"> . </token> <token id=\"t149\"> <br /> </token> <token id=\"t150\"> <br /> </token> <token id=\"t151\"> The </token> <token id=\"t152\"> H5N8 </token> <token id=\"t153\"> strain </token> <token id=\"t154\"> has </token> <token id=\"t155\"> never </token> <token id=\"t156\"> been </token> <token id=\"t157\"> detected </token> <token id=\"t158\"> in </token> <token id=\"t159\"> humans </token> <token id=\"t160\"> but </token> <token id=\"t161\"> has </token> <token id=\"t162\"> led </token> <token id=\"t163\"> to </token> <token id=\"t164\"> massive </token> <token id=\"t165\"> culling </token> <token id=\"t166\"> of </token> <token id=\"t167\"> animals </token> <token id=\"t168\"> in </token> <token id=\"t169\"> countries </token> <token id=\"t170\"> affected </token> <token id=\"t171\"> . </token> <candidate id=\"c25\" index=172 type=\"location\" info=\"{ &quot;coordinates&quot;: &quot;36.5;127.75&quot;, &quot;id&quot;: 1835841, &quot;featureClass&quot;: &quot;A&quot;, &quot;featureCode&quot;: &quot;PCLI&quot;, &quot;countryCode&quot;: &quot;KR&quot; }\" length=\"2\"></candidate> <token id=\"t172\"> South </token> <token id=\"t173\"> Korea </token> <token id=\"t174\"> had </token> <token id=\"t175\"> to </token> <token id=\"t176\"> slaughter </token> <candidate id=\"c26\" index=177 type=\"number\" info=\"null\" length=\"1\"></candidate> <token id=\"t177\"> millions </token> <token id=\"t178\"> of </token> <token id=\"t179\"> farm </token> <candidate id=\"c27\" index=180 type=\"host\" info=\"null\" length=\"1\"></candidate> <token id=\"t180\"> birds </token> <token id=\"t181\"> to </token> <token id=\"t182\"> try </token> <token id=\"t183\"> to </token> <token id=\"t184\"> contain </token> <token id=\"t185\"> an </token> <token id=\"t186\"> outbreak </token> <token id=\"t187\"> there </token> <token id=\"t188\"> . </token> <token id=\"t189\"> <br /> </token> <token id=\"t190\"> <br /> </token> <candidate id=\"c28\" index=191 type=\"location\" info=\"{ &quot;coordinates&quot;: &quot;35.0;105.0&quot;, &quot;id&quot;: 1814991, &quot;featureClass&quot;: &quot;A&quot;, &quot;featureCode&quot;: &quot;PCLI&quot;, &quot;countryCode&quot;: &quot;CN&quot; }\" length=\"1\"></candidate> <candidate id=\"c29\" index=191 type=\"location\" info=\"{ &quot;coordinates&quot;: &quot;25.51224;-99.00457&quot;, &quot;id&quot;: 8582434, &quot;featureClass&quot;: &quot;A&quot;, &quot;featureCode&quot;: &quot;ADM2&quot;, &quot;countryCode&quot;: &quot;MX&quot; }\" length=\"1\"></candidate> <token id=\"t191\"> China </token> <token id=\"t192\"> and </token> <candidate id=\"c30\" index=193 type=\"location\" info=\"{ &quot;coordinates&quot;: &quot;-6.6733;110.9143&quot;, &quot;id&quot;: 6752478, &quot;featureClass&quot;: &quot;A&quot;, &quot;featureCode&quot;: &quot;ADM4&quot;, &quot;countryCode&quot;: &quot;ID&quot; }\" length=\"1\"></candidate> <candidate id=\"c31\" index=193 type=\"location\" info=\"{ &quot;coordinates&quot;: &quot;-7.8467;111.4991&quot;, &quot;id&quot;: 6775165, &quot;featureClass&quot;: &quot;A&quot;, &quot;featureCode&quot;: &quot;ADM4&quot;, &quot;countryCode&quot;: &quot;ID&quot; }\" length=\"1\"></candidate> <candidate id=\"c32\" index=193 type=\"location\" info=\"{ &quot;coordinates&quot;: &quot;-7.8428;111.5084&quot;, &quot;id&quot;: 6781398, &quot;featureClass&quot;: &quot;A&quot;, &quot;featureCode&quot;: &quot;ADM4&quot;, &quot;countryCode&quot;: &quot;ID&quot; }\" length=\"1\"></candidate> <candidate id=\"c33\" index=193 type=\"location\" info=\"{ &quot;coordinates&quot;: &quot;35.68536;139.75309&quot;, &quot;id&quot;: 1861060, &quot;featureClass&quot;: &quot;A&quot;, &quot;featureCode&quot;: &quot;PCLI&quot;, &quot;countryCode&quot;: &quot;JP&quot; }\" length=\"1\"></candidate> <candidate id=\"c34\" index=193 type=\"location\" info=\"{ &quot;coordinates&quot;: &quot;-7.4995;112.4262&quot;, &quot;id&quot;: 6881187, &quot;featureClass&quot;: &quot;A&quot;, &quot;featureCode&quot;: &quot;ADM4&quot;, &quot;countryCode&quot;: &quot;ID&quot; }\" length=\"1\"></candidate> <candidate id=\"c35\" index=193 type=\"location\" info=\"{ &quot;coordinates&quot;: &quot;-7.8248;111.4758&quot;, &quot;id&quot;: 6775156, &quot;featureClass&quot;: &quot;A&quot;, &quot;featureCode&quot;: &quot;ADM4&quot;, &quot;countryCode&quot;: &quot;ID&quot; }\" length=\"1\"></candidate> <token id=\"t193\"> Japan </token> <token id=\"t194\"> also </token> <token id=\"t195\"> reported </token> <token id=\"t196\"> cases </token> <token id=\"t197\"> of </token> <token id=\"t198\"> the </token> <token id=\"t199\"> H5N8 </token> <token id=\"t200\"> virus </token> <candidate id=\"c36\" index=201 type=\"date\" info=\"2014\" length=\"3\"></candidate> <token id=\"t201\"> earlier </token> <token id=\"t202\"> this </token> <token id=\"t203\"> year </token> <token id=\"t204\"> . </token> <candidate id=\"c37\" index=205 type=\"location\" info=\"{ &quot;coordinates&quot;: &quot;51.5;10.5&quot;, &quot;id&quot;: 2921044, &quot;featureClass&quot;: &quot;A&quot;, &quot;featureCode&quot;: &quot;PCLI&quot;, &quot;countryCode&quot;: &quot;DE&quot; }\" length=\"1\"></candidate> <token id=\"t205\"> Germany </token> <token id=\"t206\"> had </token> <token id=\"t207\"> not </token> <token id=\"t208\"> been </token> <token id=\"t209\"> hit </token> <token id=\"t210\"> by </token> <token id=\"t211\"> a </token> <token id=\"t212\"> highly </token> <token id=\"t213\"> pathogenic </token> <token id=\"t214\"> form </token> <token id=\"t215\"> of </token> <candidate id=\"c38\" index=216 type=\"disease\" info=\"null\" length=\"2\"></candidate> <token id=\"t216\"> avian </token> <token id=\"t217\"> influenza </token> <token id=\"t218\"> since </token> <candidate id=\"c39\" index=219 type=\"number\" info=\"null\" length=\"1\"></candidate> <candidate id=\"c40\" index=219 type=\"date\" info=\"2009\" length=\"1\"></candidate> <token id=\"t219\"> 2009 </token> <token id=\"t220\"> . </token> <token id=\"t221\"> In </token> <token id=\"t222\"> that </token> <token id=\"t223\"> year </token> <token id=\"t224\"> it </token> <token id=\"t225\"> reported </token> <token id=\"t226\"> cases </token> <token id=\"t227\"> of </token> <token id=\"t228\"> H5N1 </token> <token id=\"t229\"> , </token> <token id=\"t230\"> a </token> <token id=\"t231\"> different </token> <token id=\"t232\"> strain </token> <token id=\"t233\"> that </token> <token id=\"t234\"> can </token> <token id=\"t235\"> be </token> <token id=\"t236\"> transmitted </token> <token id=\"t237\"> from </token> <candidate id=\"c41\" index=238 type=\"host\" info=\"null\" length=\"1\"></candidate> <token id=\"t238\"> birds </token> <token id=\"t239\"> to </token> <token id=\"t240\"> humans </token> <token id=\"t241\"> and </token> <token id=\"t242\"> had </token> <token id=\"t243\"> caused </token> <token id=\"t244\"> the </token> <token id=\"t245\"> death </token> <token id=\"t246\"> of </token> <token id=\"t247\"> nearly </token> <candidate id=\"c42\" index=248 type=\"number\" info=\"null\" length=\"1\"></candidate> <token id=\"t248\"> 400 </token> <token id=\"t249\"> people </token> <token id=\"t250\"> in </token> <token id=\"t251\"> the </token> <token id=\"t252\"> world </token> <token id=\"t253\"> as </token> <token id=\"t254\"> of </token> <candidate id=\"c43\" index=255 type=\"date\" info=\"2014-07\" length=\"2\"></candidate> <token id=\"t255\"> July </token> <candidate id=\"c44\" index=256 type=\"number\" info=\"null\" length=\"1\"></candidate> <token id=\"t256\"> 2014 </token> <token id=\"t257\"> , </token> <token id=\"t258\"> according </token> <token id=\"t259\"> to </token> <token id=\"t260\"> World </token> <token id=\"t261\"> Health </token> <token id=\"t262\"> Organization </token> <token id=\"t263\"> ( </token> <token id=\"t264\"> WHO </token> <token id=\"t265\"> ) </token> <token id=\"t266\"> data </token> <token id=\"t267\"> . </token> <token id=\"t268\"> <br /> </token> <token id=\"t269\"> <br /> </token> <token id=\"t270\"> ( </token> <token id=\"t271\"> Reporting </token> <token id=\"t272\"> by </token> <token id=\"t273\"> Sybille </token> <token id=\"t274\"> de </token> <token id=\"t275\"> La </token> <token id=\"t276\"> Hamaide </token> <token id=\"t277\"> ; </token> <token id=\"t278\"> Editing </token> <token id=\"t279\"> by </token> <candidate id=\"c45\" index=280 type=\"location\" info=\"{ &quot;coordinates&quot;: &quot;57.47604;12.59462&quot;, &quot;id&quot;: 2692570, &quot;featureClass&quot;: &quot;A&quot;, &quot;featureCode&quot;: &quot;ADM2&quot;, &quot;countryCode&quot;: &quot;SE&quot; }\" length=\"1\"></candidate> <candidate id=\"c46\" index=280 type=\"location\" info=\"{ &quot;coordinates&quot;: &quot;50.9481;1.9511&quot;, &quot;id&quot;: 6618361, &quot;featureClass&quot;: &quot;A&quot;, &quot;featureCode&quot;: &quot;ADM4&quot;, &quot;countryCode&quot;: &quot;FR&quot; }\" length=\"1\"></candidate> <candidate id=\"c47\" index=280 type=\"location\" info=\"{ &quot;coordinates&quot;: &quot;51.22276;-2.89635&quot;, &quot;id&quot;: 7301201, &quot;featureClass&quot;: &quot;A&quot;, &quot;featureCode&quot;: &quot;ADM4&quot;, &quot;countryCode&quot;: &quot;GB&quot; }\" length=\"1\"></candidate> <token id=\"t280\"> Mark </token> <token id=\"t281\"> Trevelyan </token> <token id=\"t282\"> ) </token>","publication_date":"2014-11-06","id":478,"title":"Germany reports first case of bird flu strain in Europe","url":"http://www.reuters.com/article/us-germany-birdflu-idUSKBN0IQ20Y20141106","content":"\nPARIS Germany has detected a highly pathogenic bird flu strain which hit Asia severely but has never been reported in Europe, the World Organization for Animal Health (OIE) said on Thursday.Turkeys were found infected with the H5N8 serotype of the disease on Nov. 4 on a farm in the northeastern state of Mecklenburg-Vorpommern, OIE reported on its website, citing data submitted by the German ministry of agriculture.\"It is the first time that the highly pathogenic H5N8 strain has been notified by a member of the OIE in Europe,\" a spokeswoman for the Paris-based organization told Reuters.Some 5,000 birds were infected by the disease, of which 1,880 died, according to the report. It quoted German authorities as saying that the dead birds had been safely disposed of and the farm was being disinfected.\n \n The H5N8 strain has never been detected in humans but has led to massive culling of animals in countries affected. South Korea had to slaughter millions of farm birds to try to contain an outbreak there.\n \n China and Japan also reported cases of the H5N8 virus earlier this year.Germany had not been hit by a highly pathogenic form of avian influenza since 2009. In that year it reported cases of H5N1, a different strain that can be transmitted from birds to humans and had caused the death of nearly 400 people in the world as of July 2014, according to World Health Organization (WHO) data.\n \n (Reporting by Sybille de La Hamaide; Editing by Mark Trevelyan)","candidateLabels":[{"id":"c1","label":"correct"},{"id":"c2","label":"correct"},{"id":"c3","label":"correct"},{"id":"c4","label":"incorrect"},{"id":"c5","label":"incorrect"},{"id":"c6","label":"incorrect"},{"id":"c7","label":"partial"},{"id":"c8","label":"correct"},{"id":"c9","label":"incorrect"},{"id":"c10","label":"correct"},{"id":"c11","label":"incorrect"},{"id":"c12","label":"incorrect"},{"id":"c13","label":"incorrect"},{"id":"c14","label":"correct"},{"id":"c15","label":"incorrect"},{"id":"c16","label":"correct"},{"id":"c17","label":"correct"},{"id":"c18","label":"partial"},{"id":"c19","label":"incorrect"},{"id":"c20","label":"incorrect"},{"id":"c21","label":"incorrect"},{"id":"c22","label":"correct"},{"id":"c23","label":"incorrect"},{"id":"c24","label":"correct"},{"id":"c25","label":"correct"},{"id":"c26","label":"incorrect"},{"id":"c27","label":"correct"},{"id":"c28","label":"correct"},{"id":"c29","label":"incorrect"},{"id":"c30","label":"incorrect"},{"id":"c31","label":"incorrect"},{"id":"c32","label":"incorrect"},{"id":"c33","label":"correct"},{"id":"c34","label":"incorrect"},{"id":"c35","label":"incorrect"},{"id":"c36","label":"correct"},{"id":"c37","label":"correct"},{"id":"c38","label":"correct"},{"id":"c39","label":"incorrect"},{"id":"c40","label":"partial"},{"id":"c41","label":"correct"},{"id":"c42","label":"partial"},{"id":"c43","label":"partial"},{"id":"c44","label":"incorrect"},{"id":"c45","label":"incorrect"},{"id":"c46","label":"incorrect"},{"id":"c47","label":"incorrect"}]}
