# Supplementary material for: Web monitoring of emerging animal infectious diseases integrated in the French Animal Health Epidemic Intelligence System
Source: PLoS One. 2018 Aug 3;13(8):e0199960. doi: 10.1371/journal.pone.0199960 (PMC6075742; doi:10.1371/journal.pone.0199960)
Supplement: S1 Dataset — Dataset of news reports in English language used to evaluate and train the information extraction module of PADI-web (http://epia.clermont.inra.fr/vsi). This dataset is composed of 532 news reports (in JSON), with information about the report itself (publication date, title, content, url), as well as processing information related to the information extraction process (candidates for extraction information, correct or incorrect labels for each candidate). The named entity candidates (locations, diseases, hosts, dates, number of cases) are manually labelled in each article. Data are shared under a CC BY license and are freely available for download at: https://dataverse.cirad.fr/dataset.xhtml?persistentId=doi:10.18167/DVN1/KMTIFG. (GZ) [file pone.0199960.s001.gz › articles/493.json]

{"reports":[17054],"tagged_content":"<token id=\"t0\"> <br /> </token> <candidate id=\"c1\" index=1 type=\"date\" info=\"2015-01-06\" length=\"6\"></candidate> <token id=\"t1\"> Tuesday </token> <token id=\"t2\"> , </token> <token id=\"t3\"> Jan </token> <candidate id=\"c2\" index=4 type=\"number\" info=\"null\" length=\"1\"></candidate> <token id=\"t4\"> 06 </token> <token id=\"t5\"> , </token> <candidate id=\"c3\" index=6 type=\"number\" info=\"null\" length=\"1\"></candidate> <token id=\"t6\"> 2015 </token> <token id=\"t7\"> The </token> <token id=\"t8\"> Korea </token> <token id=\"t9\"> Herald/Asia </token> <token id=\"t10\"> News </token> <token id=\"t11\"> NetworkBy </token> <candidate id=\"c4\" index=12 type=\"location\" info=\"{ &quot;coordinates&quot;: &quot;31.77951;-84.14113&quot;, &quot;id&quot;: 4205331, &quot;featureClass&quot;: &quot;A&quot;, &quot;featureCode&quot;: &quot;ADM2&quot;, &quot;countryCode&quot;: &quot;US&quot; }\" length=\"1\"></candidate> <token id=\"t12\"> Lee </token> <token id=\"t13\"> Hyun-jeongConcerns </token> <token id=\"t14\"> over </token> <candidate id=\"c5\" index=15 type=\"disease\" info=\"null\" length=\"2\"></candidate> <token id=\"t15\"> foot-and-mouth </token> <token id=\"t16\"> disease </token> <token id=\"t17\"> spreading </token> <token id=\"t18\"> have </token> <token id=\"t19\"> escalated </token> <token id=\"t20\"> across </token> <token id=\"t21\"> the </token> <token id=\"t22\"> nation </token> <token id=\"t23\"> as </token> <token id=\"t24\"> another </token> <token id=\"t25\"> suspected </token> <token id=\"t26\"> case </token> <token id=\"t27\"> was </token> <token id=\"t28\"> found </token> <token id=\"t29\"> in </token> <token id=\"t30\"> the </token> <token id=\"t31\"> area </token> <token id=\"t32\"> surrounding </token> <candidate id=\"c6\" index=33 type=\"location\" info=\"{ &quot;coordinates&quot;: &quot;37.566;126.9784&quot;, &quot;id&quot;: 1835848, &quot;featureClass&quot;: &quot;P&quot;, &quot;featureCode&quot;: &quot;PPLC&quot;, &quot;countryCode&quot;: &quot;KR&quot; }\" length=\"1\"></candidate> <candidate id=\"c7\" index=33 type=\"location\" info=\"{ &quot;coordinates&quot;: &quot;37.58333;127.0&quot;, &quot;id&quot;: 1835847, &quot;featureClass&quot;: &quot;A&quot;, &quot;featureCode&quot;: &quot;ADM1&quot;, &quot;countryCode&quot;: &quot;KR&quot; }\" length=\"1\"></candidate> <token id=\"t33\"> Seoul </token> <token id=\"t34\"> on </token> <candidate id=\"c8\" index=35 type=\"date\" info=\"2015-01-05\" length=\"1\"></candidate> <token id=\"t35\"> Monday </token> <token id=\"t36\"> , </token> <token id=\"t37\"> with </token> <candidate id=\"c9\" index=38 type=\"number\" info=\"null\" length=\"1\"></candidate> <token id=\"t38\"> dozens </token> <token id=\"t39\"> of </token> <token id=\"t40\"> cases </token> <token id=\"t41\"> detected </token> <token id=\"t42\"> in </token> <token id=\"t43\"> other </token> <token id=\"t44\"> regions </token> <token id=\"t45\"> since </token> <candidate id=\"c10\" index=46 type=\"date\" info=\"2014-12\" length=\"2\"></candidate> <token id=\"t46\"> last </token> <token id=\"t47\"> month </token> <token id=\"t48\"> . </token> <candidate id=\"c11\" index=49 type=\"number\" info=\"null\" length=\"1\"></candidate> <token id=\"t49\"> Three </token> <candidate id=\"c12\" index=50 type=\"host\" info=\"null\" length=\"1\"></candidate> <token id=\"t50\"> pigs </token> <token id=\"t51\"> at </token> <token id=\"t52\"> a </token> <token id=\"t53\"> farm </token> <token id=\"t54\"> in </token> <candidate id=\"c13\" index=55 type=\"location\" info=\"{ &quot;coordinates&quot;: &quot;37.23825;127.17795&quot;, &quot;id&quot;: 1832426, &quot;featureClass&quot;: &quot;A&quot;, &quot;featureCode&quot;: &quot;ADM2&quot;, &quot;countryCode&quot;: &quot;KR&quot; }\" length=\"1\"></candidate> <token id=\"t55\"> Yongin </token> <token id=\"t56\"> , </token> <candidate id=\"c14\" index=57 type=\"location\" info=\"{ &quot;coordinates&quot;: &quot;37.6;127.25&quot;, &quot;id&quot;: 1841610, &quot;featureClass&quot;: &quot;A&quot;, &quot;featureCode&quot;: &quot;ADM1&quot;, &quot;countryCode&quot;: &quot;KR&quot; }\" length=\"1\"></candidate> <token id=\"t57\"> Gyeonggi </token> <token id=\"t58\"> Province </token> <token id=\"t59\"> , </token> <token id=\"t60\"> were </token> <token id=\"t61\"> reported </token> <token id=\"t62\"> to </token> <token id=\"t63\"> have </token> <token id=\"t64\"> shown </token> <token id=\"t65\"> common </token> <token id=\"t66\"> symptoms </token> <token id=\"t67\"> of </token> <candidate id=\"c15\" index=68 type=\"disease\" info=\"null\" length=\"2\"></candidate> <token id=\"t68\"> foot-and-mouth </token> <token id=\"t69\"> disease </token> <token id=\"t70\"> , </token> <token id=\"t71\"> with </token> <token id=\"t72\"> bleeding </token> <token id=\"t73\"> and </token> <token id=\"t74\"> blisters </token> <token id=\"t75\"> formed </token> <token id=\"t76\"> on </token> <token id=\"t77\"> their </token> <token id=\"t78\"> bodies </token> <token id=\"t79\"> , </token> <token id=\"t80\"> the </token> <token id=\"t81\"> city </token> <token id=\"t82\"> government </token> <token id=\"t83\"> said.This </token> <token id=\"t84\"> is </token> <token id=\"t85\"> a </token> <token id=\"t86\"> second </token> <token id=\"t87\"> case </token> <token id=\"t88\"> found </token> <token id=\"t89\"> in </token> <token id=\"t90\"> the </token> <token id=\"t91\"> region </token> <token id=\"t92\"> following </token> <candidate id=\"c16\" index=93 type=\"number\" info=\"null\" length=\"1\"></candidate> <token id=\"t93\"> one </token> <token id=\"t94\"> confirmed </token> <token id=\"t95\"> in </token> <candidate id=\"c17\" index=96 type=\"location\" info=\"{ &quot;coordinates&quot;: &quot;37.27917;127.4425&quot;, &quot;id&quot;: 1843702, &quot;featureClass&quot;: &quot;P&quot;, &quot;featureCode&quot;: &quot;PPL&quot;, &quot;countryCode&quot;: &quot;KR&quot; }\" length=\"1\"></candidate> <candidate id=\"c18\" index=96 type=\"location\" info=\"{ &quot;coordinates&quot;: &quot;37.27642;127.43692&quot;, &quot;id&quot;: 1843700, &quot;featureClass&quot;: &quot;A&quot;, &quot;featureCode&quot;: &quot;ADM2&quot;, &quot;countryCode&quot;: &quot;KR&quot; }\" length=\"1\"></candidate> <token id=\"t96\"> Icheon </token> <token id=\"t97\"> , </token> <candidate id=\"c19\" index=98 type=\"location\" info=\"{ &quot;coordinates&quot;: &quot;37.6;127.25&quot;, &quot;id&quot;: 1841610, &quot;featureClass&quot;: &quot;A&quot;, &quot;featureCode&quot;: &quot;ADM1&quot;, &quot;countryCode&quot;: &quot;KR&quot; }\" length=\"1\"></candidate> <token id=\"t98\"> Gyeonggi </token> <token id=\"t99\"> Province </token> <token id=\"t100\"> , </token> <candidate id=\"c20\" index=101 type=\"date\" info=\"2014-12\" length=\"3\"></candidate> <token id=\"t101\"> late </token> <token id=\"t102\"> last </token> <token id=\"t103\"> month </token> <token id=\"t104\"> . </token> <token id=\"t105\"> The </token> <candidate id=\"c21\" index=106 type=\"host\" info=\"null\" length=\"1\"></candidate> <token id=\"t106\"> pigs </token> <token id=\"t107\"> tested </token> <token id=\"t108\"> positive </token> <token id=\"t109\"> in </token> <token id=\"t110\"> a </token> <token id=\"t111\"> preliminary </token> <token id=\"t112\"> test </token> <token id=\"t113\"> , </token> <token id=\"t114\"> quarantine </token> <token id=\"t115\"> officials </token> <token id=\"t116\"> said </token> <token id=\"t117\"> . </token> <token id=\"t118\"> The </token> <token id=\"t119\"> final </token> <token id=\"t120\"> test </token> <token id=\"t121\"> results </token> <token id=\"t122\"> will </token> <token id=\"t123\"> be </token> <token id=\"t124\"> available </token> <candidate id=\"c22\" index=125 type=\"date\" info=\"2015-01-06\" length=\"1\"></candidate> <token id=\"t125\"> Tuesday </token> <token id=\"t126\"> . </token> <token id=\"t127\"> Since </token> <token id=\"t128\"> the </token> <token id=\"t129\"> first </token> <token id=\"t130\"> case </token> <token id=\"t131\"> broke </token> <token id=\"t132\"> out </token> <token id=\"t133\"> in </token> <candidate id=\"c23\" index=134 type=\"location\" info=\"{ &quot;coordinates&quot;: &quot;36.88281;127.42768&quot;, &quot;id&quot;: 1846093, &quot;featureClass&quot;: &quot;A&quot;, &quot;featureCode&quot;: &quot;ADM2&quot;, &quot;countryCode&quot;: &quot;KR&quot; }\" length=\"1\"></candidate> <token id=\"t134\"> Jincheon </token> <token id=\"t135\"> , </token> <candidate id=\"c24\" index=136 type=\"location\" info=\"{ &quot;coordinates&quot;: &quot;36.82153;127.65685&quot;, &quot;id&quot;: 1845106, &quot;featureClass&quot;: &quot;A&quot;, &quot;featureCode&quot;: &quot;ADM1&quot;, &quot;countryCode&quot;: &quot;KR&quot; }\" length=\"2\"></candidate> <token id=\"t136\"> North </token> <token id=\"t137\"> Chungcheong </token> <token id=\"t138\"> Province </token> <token id=\"t139\"> , </token> <token id=\"t140\"> on </token> <candidate id=\"c25\" index=141 type=\"date\" info=\"2014-12-03\" length=\"2\"></candidate> <token id=\"t141\"> Dec. </token> <candidate id=\"c26\" index=142 type=\"number\" info=\"null\" length=\"1\"></candidate> <token id=\"t142\"> 3 </token> <token id=\"t143\"> , </token> <candidate id=\"c27\" index=144 type=\"disease\" info=\"null\" length=\"2\"></candidate> <token id=\"t144\"> foot-and-mouth </token> <token id=\"t145\"> disease </token> <token id=\"t146\"> has </token> <token id=\"t147\"> spread </token> <token id=\"t148\"> across </token> <token id=\"t149\"> the </token> <token id=\"t150\"> country </token> <token id=\"t151\"> . </token> <token id=\"t152\"> As </token> <token id=\"t153\"> of </token> <candidate id=\"c28\" index=154 type=\"date\" info=\"2015-01-05\" length=\"1\"></candidate> <token id=\"t154\"> Monday </token> <token id=\"t155\"> , </token> <token id=\"t156\"> more </token> <token id=\"t157\"> than </token> <candidate id=\"c29\" index=158 type=\"number\" info=\"null\" length=\"1\"></candidate> <token id=\"t158\"> 26,000 </token> <token id=\"t159\"> animals </token> <token id=\"t160\"> at </token> <candidate id=\"c30\" index=161 type=\"number\" info=\"null\" length=\"1\"></candidate> <token id=\"t161\"> 32 </token> <token id=\"t162\"> farms </token> <token id=\"t163\"> have </token> <token id=\"t164\"> been </token> <token id=\"t165\"> culled </token> <token id=\"t166\"> , </token> <token id=\"t167\"> with </token> <token id=\"t168\"> most </token> <token id=\"t169\"> in </token> <candidate id=\"c31\" index=170 type=\"location\" info=\"{ &quot;coordinates&quot;: &quot;36.82153;127.65685&quot;, &quot;id&quot;: 1845106, &quot;featureClass&quot;: &quot;A&quot;, &quot;featureCode&quot;: &quot;ADM1&quot;, &quot;countryCode&quot;: &quot;KR&quot; }\" length=\"2\"></candidate> <token id=\"t170\"> North </token> <token id=\"t171\"> Chungcheong </token> <token id=\"t172\"> Province.The </token> <token id=\"t173\"> source </token> <token id=\"t174\"> of </token> <token id=\"t175\"> the </token> <token id=\"t176\"> disease </token> <token id=\"t177\"> outbreak </token> <token id=\"t178\"> is </token> <candidate id=\"c32\" index=179 type=\"date\" info=\"PRESENT_REF\" length=\"1\"></candidate> <token id=\"t179\"> currently </token> <token id=\"t180\"> under </token> <token id=\"t181\"> investigation </token> <token id=\"t182\"> , </token> <token id=\"t183\"> but </token> <token id=\"t184\"> it </token> <token id=\"t185\"> is </token> <token id=\"t186\"> suspected </token> <token id=\"t187\"> to </token> <token id=\"t188\"> be </token> <token id=\"t189\"> unvaccinated </token> <candidate id=\"c33\" index=190 type=\"host\" info=\"null\" length=\"1\"></candidate> <token id=\"t190\"> pigs </token> <token id=\"t191\"> , </token> <token id=\"t192\"> the </token> <token id=\"t193\"> Ministry </token> <token id=\"t194\"> of </token> <token id=\"t195\"> Agriculture </token> <token id=\"t196\"> , </token> <token id=\"t197\"> Food </token> <token id=\"t198\"> and </token> <token id=\"t199\"> Rural </token> <token id=\"t200\"> Affairs </token> <token id=\"t201\"> said.The </token> <token id=\"t202\"> quarantine </token> <token id=\"t203\"> authorities </token> <token id=\"t204\"> claim </token> <token id=\"t205\"> that </token> <token id=\"t206\"> the </token> <token id=\"t207\"> spread </token> <token id=\"t208\"> of </token> <token id=\"t209\"> the </token> <token id=\"t210\"> disease </token> <token id=\"t211\"> will </token> <token id=\"t212\"> not </token> <token id=\"t213\"> be </token> <token id=\"t214\"> as </token> <token id=\"t215\"> rapid </token> <token id=\"t216\"> as </token> <token id=\"t217\"> before </token> <token id=\"t218\"> , </token> <token id=\"t219\"> citing </token> <token id=\"t220\"> vaccination </token> <token id=\"t221\"> measures </token> <token id=\"t222\"> . </token> <token id=\"t223\"> `` </token> <token id=\"t224\"> Once </token> <token id=\"t225\"> antibodies </token> <token id=\"t226\"> are </token> <token id=\"t227\"> created </token> <token id=\"t228\"> in </token> <token id=\"t229\"> vaccinated </token> <token id=\"t230\"> animals </token> <token id=\"t231\"> , </token> <token id=\"t232\"> the </token> <token id=\"t233\"> viral </token> <token id=\"t234\"> disease </token> <token id=\"t235\"> will </token> <token id=\"t236\"> no </token> <token id=\"t237\"> longer </token> <token id=\"t238\"> spread </token> <token id=\"t239\"> , </token> <token id=\"t240\"> '' </token> <token id=\"t241\"> Agriculture </token> <token id=\"t242\"> Minister </token> <candidate id=\"c34\" index=243 type=\"location\" info=\"{ &quot;coordinates&quot;: &quot;31.77951;-84.14113&quot;, &quot;id&quot;: 4205331, &quot;featureClass&quot;: &quot;A&quot;, &quot;featureCode&quot;: &quot;ADM2&quot;, &quot;countryCode&quot;: &quot;US&quot; }\" length=\"1\"></candidate> <token id=\"t243\"> Lee </token> <token id=\"t244\"> Dong-phil </token> <token id=\"t245\"> said </token> <token id=\"t246\"> . </token> <token id=\"t247\"> `` </token> <token id=\"t248\"> The </token> <token id=\"t249\"> occurrence </token> <token id=\"t250\"> rate </token> <token id=\"t251\"> of </token> <token id=\"t252\"> this </token> <token id=\"t253\"> outbreak </token> <token id=\"t254\"> accounts </token> <token id=\"t255\"> only </token> <token id=\"t256\"> for </token> <candidate id=\"c35\" index=257 type=\"number\" info=\"null\" length=\"1\"></candidate> <token id=\"t257\"> 4 </token> <token id=\"t258\"> per </token> <token id=\"t259\"> cent </token> <token id=\"t260\"> of </token> <token id=\"t261\"> that </token> <token id=\"t262\"> in </token> <candidate id=\"c36\" index=263 type=\"number\" info=\"null\" length=\"1\"></candidate> <candidate id=\"c37\" index=263 type=\"date\" info=\"2010\" length=\"1\"></candidate> <token id=\"t263\"> 2010 </token> <token id=\"t264\"> - </token> <candidate id=\"c38\" index=265 type=\"number\" info=\"null\" length=\"1\"></candidate> <candidate id=\"c39\" index=265 type=\"date\" info=\"2011\" length=\"1\"></candidate> <token id=\"t265\"> 11 </token> <token id=\"t266\"> . </token> <token id=\"t267\"> '' </token> <candidate id=\"c40\" index=268 type=\"location\" info=\"{ &quot;coordinates&quot;: &quot;47.69861;1.50778&quot;, &quot;id&quot;: 6434050, &quot;featureClass&quot;: &quot;A&quot;, &quot;featureCode&quot;: &quot;ADM4&quot;, &quot;countryCode&quot;: &quot;FR&quot; }\" length=\"1\"></candidate> <candidate id=\"c41\" index=268 type=\"location\" info=\"{ &quot;coordinates&quot;: &quot;62.7345;7.1506&quot;, &quot;id&quot;: 3145495, &quot;featureClass&quot;: &quot;A&quot;, &quot;featureCode&quot;: &quot;ADM1&quot;, &quot;countryCode&quot;: &quot;NO&quot; }\" length=\"1\"></candidate> <candidate id=\"c42\" index=268 type=\"location\" info=\"{ &quot;coordinates&quot;: &quot;52.53772;-2.9726&quot;, &quot;id&quot;: 7292280, &quot;featureClass&quot;: &quot;A&quot;, &quot;featureCode&quot;: &quot;ADM3&quot;, &quot;countryCode&quot;: &quot;GB&quot; }\" length=\"1\"></candidate> <token id=\"t268\"> More </token> <token id=\"t269\"> than </token> <candidate id=\"c43\" index=270 type=\"number\" info=\"null\" length=\"1\"></candidate> <token id=\"t270\"> 800 </token> <token id=\"t271\"> cases </token> <token id=\"t272\"> were </token> <token id=\"t273\"> reported </token> <token id=\"t274\"> in </token> <candidate id=\"c44\" index=275 type=\"date\" info=\"2010\" length=\"2\"></candidate> <token id=\"t275\"> late </token> <candidate id=\"c45\" index=276 type=\"number\" info=\"null\" length=\"1\"></candidate> <token id=\"t276\"> 2010 </token> <token id=\"t277\"> . </token> <token id=\"t278\"> Concerns </token> <token id=\"t279\"> remain </token> <token id=\"t280\"> , </token> <token id=\"t281\"> however </token> <token id=\"t282\"> , </token> <token id=\"t283\"> as </token> <token id=\"t284\"> the </token> <token id=\"t285\"> infected </token> <candidate id=\"c46\" index=286 type=\"host\" info=\"null\" length=\"1\"></candidate> <token id=\"t286\"> pigs </token> <token id=\"t287\"> in </token> <candidate id=\"c47\" index=288 type=\"location\" info=\"{ &quot;coordinates&quot;: &quot;37.23825;127.17795&quot;, &quot;id&quot;: 1832426, &quot;featureClass&quot;: &quot;A&quot;, &quot;featureCode&quot;: &quot;ADM2&quot;, &quot;countryCode&quot;: &quot;KR&quot; }\" length=\"1\"></candidate> <token id=\"t288\"> Yongin </token> <token id=\"t289\"> were </token> <token id=\"t290\"> found </token> <token id=\"t291\"> to </token> <token id=\"t292\"> have </token> <token id=\"t293\"> only </token> <token id=\"t294\"> been </token> <token id=\"t295\"> vaccinated </token> <token id=\"t296\"> after </token> <token id=\"t297\"> the </token> <token id=\"t298\"> disease </token> <token id=\"t299\"> broke </token> <token id=\"t300\"> out </token> <candidate id=\"c48\" index=301 type=\"date\" info=\"2014-12\" length=\"2\"></candidate> <token id=\"t301\"> last </token> <token id=\"t302\"> month </token> <token id=\"t303\"> . </token> <token id=\"t304\"> As </token> <candidate id=\"c49\" index=305 type=\"location\" info=\"{ &quot;coordinates&quot;: &quot;-31.95224;115.8614&quot;, &quot;id&quot;: 2063523, &quot;featureClass&quot;: &quot;P&quot;, &quot;featureCode&quot;: &quot;PPLA&quot;, &quot;countryCode&quot;: &quot;AU&quot; }\" length=\"1\"></candidate> <token id=\"t305\"> part </token> <token id=\"t306\"> of </token> <token id=\"t307\"> the </token> <token id=\"t308\"> efforts </token> <token id=\"t309\"> to </token> <token id=\"t310\"> contain </token> <token id=\"t311\"> the </token> <candidate id=\"c50\" index=312 type=\"disease\" info=\"null\" length=\"1\"></candidate> <token id=\"t312\"> foot-and-mouth </token> <token id=\"t313\"> infection </token> <token id=\"t314\"> , </token> <token id=\"t315\"> the </token> <token id=\"t316\"> government </token> <token id=\"t317\"> vowed </token> <token id=\"t318\"> to </token> <token id=\"t319\"> step </token> <token id=\"t320\"> up </token> <token id=\"t321\"> the </token> <token id=\"t322\"> quarantine </token> <token id=\"t323\"> measures.All </token> <token id=\"t324\"> livestock-related </token> <token id=\"t325\"> trucks </token> <token id=\"t326\"> will </token> <token id=\"t327\"> be </token> <token id=\"t328\"> put </token> <token id=\"t329\"> under </token> <token id=\"t330\"> control </token> <token id=\"t331\"> for </token> <token id=\"t332\"> disinfection </token> <token id=\"t333\"> measures </token> <token id=\"t334\"> on </token> <candidate id=\"c51\" index=335 type=\"date\" info=\"2015-01-07\" length=\"1\"></candidate> <token id=\"t335\"> Wednesday </token> <token id=\"t336\"> , </token> <token id=\"t337\"> the </token> <token id=\"t338\"> Agriculture </token> <token id=\"t339\"> Ministry </token> <token id=\"t340\"> said </token> <token id=\"t341\"> . </token> <candidate id=\"c52\" index=342 type=\"location\" info=\"{ &quot;coordinates&quot;: &quot;49.74917;4.60889&quot;, &quot;id&quot;: 6453601, &quot;featureClass&quot;: &quot;A&quot;, &quot;featureCode&quot;: &quot;ADM4&quot;, &quot;countryCode&quot;: &quot;FR&quot; }\" length=\"1\"></candidate> <token id=\"t342\"> This </token> <token id=\"t343\"> is </token> <token id=\"t344\"> the </token> <token id=\"t345\"> second </token> <token id=\"t346\"> nationwide </token> <token id=\"t347\"> sterilization </token> <token id=\"t348\"> measure </token> <token id=\"t349\"> following </token> <token id=\"t350\"> the </token> <token id=\"t351\"> first </token> <candidate id=\"c53\" index=352 type=\"number\" info=\"null\" length=\"1\"></candidate> <token id=\"t352\"> one </token> <token id=\"t353\"> taken </token> <candidate id=\"c54\" index=354 type=\"date\" info=\"2014-W01\" length=\"2\"></candidate> <token id=\"t354\"> last </token> <token id=\"t355\"> week </token> <token id=\"t356\"> . </token> <token id=\"t357\"> Farm </token> <token id=\"t358\"> owners </token> <token id=\"t359\"> skipping </token> <token id=\"t360\"> vaccination </token> <token id=\"t361\"> will </token> <token id=\"t362\"> also </token> <token id=\"t363\"> face </token> <token id=\"t364\"> toughened </token> <token id=\"t365\"> penalties </token> <token id=\"t366\"> such </token> <token id=\"t367\"> as </token> <token id=\"t368\"> a </token> <token id=\"t369\"> fine </token> <token id=\"t370\"> of </token> <token id=\"t371\"> up </token> <token id=\"t372\"> to </token> <candidate id=\"c55\" index=373 type=\"number\" info=\"null\" length=\"1\"></candidate> <token id=\"t373\"> 5 </token> <candidate id=\"c56\" index=374 type=\"number\" info=\"null\" length=\"1\"></candidate> <token id=\"t374\"> million </token> <token id=\"t375\"> won </token> <token id=\"t376\"> ( </token> <token id=\"t377\"> S$ </token> <candidate id=\"c57\" index=378 type=\"number\" info=\"null\" length=\"1\"></candidate> <token id=\"t378\"> 6,012 </token> <token id=\"t379\"> ) </token> <token id=\"t380\"> or </token> <token id=\"t381\"> cancellation </token> <token id=\"t382\"> of </token> <token id=\"t383\"> their </token> <token id=\"t384\"> livestock </token> <token id=\"t385\"> permit </token> <token id=\"t386\"> , </token> <token id=\"t387\"> the </token> <token id=\"t388\"> ministry </token> <token id=\"t389\"> said </token> <token id=\"t390\"> . </token> <token id=\"t391\"> The </token> <token id=\"t392\"> compensation </token> <token id=\"t393\"> for </token> <token id=\"t394\"> animal </token> <token id=\"t395\"> culling </token> <token id=\"t396\"> will </token> <token id=\"t397\"> also </token> <token id=\"t398\"> be </token> <token id=\"t399\"> reduced </token> <token id=\"t400\"> for </token> <token id=\"t401\"> animals </token> <token id=\"t402\"> that </token> <token id=\"t403\"> are </token> <token id=\"t404\"> not </token> <token id=\"t405\"> vaccinated </token> <token id=\"t406\"> , </token> <token id=\"t407\"> it </token> <token id=\"t408\"> added.South </token> <token id=\"t409\"> Korea </token> <token id=\"t410\"> has </token> <token id=\"t411\"> been </token> <token id=\"t412\"> hit </token> <candidate id=\"c58\" index=413 type=\"number\" info=\"null\" length=\"1\"></candidate> <token id=\"t413\"> five </token> <token id=\"t414\"> times </token> <token id=\"t415\"> by </token> <candidate id=\"c59\" index=416 type=\"disease\" info=\"null\" length=\"2\"></candidate> <token id=\"t416\"> foot-and-mouth </token> <token id=\"t417\"> disease </token> <token id=\"t418\"> since </token> <candidate id=\"c60\" index=419 type=\"number\" info=\"null\" length=\"1\"></candidate> <candidate id=\"c61\" index=419 type=\"date\" info=\"2000\" length=\"1\"></candidate> <token id=\"t419\"> 2000 </token> <token id=\"t420\"> , </token> <token id=\"t421\"> with </token> <candidate id=\"c62\" index=422 type=\"number\" info=\"null\" length=\"1\"></candidate> <token id=\"t422\"> three </token> <token id=\"t423\"> occurrences </token> <token id=\"t424\"> in </token> <candidate id=\"c63\" index=425 type=\"number\" info=\"null\" length=\"1\"></candidate> <candidate id=\"c64\" index=425 type=\"date\" info=\"2010\" length=\"1\"></candidate> <token id=\"t425\"> 2010 </token> <token id=\"t426\"> . </token> <candidate id=\"c65\" index=427 type=\"location\" info=\"{ &quot;coordinates&quot;: &quot;47.69861;1.50778&quot;, &quot;id&quot;: 6434050, &quot;featureClass&quot;: &quot;A&quot;, &quot;featureCode&quot;: &quot;ADM4&quot;, &quot;countryCode&quot;: &quot;FR&quot; }\" length=\"1\"></candidate> <candidate id=\"c66\" index=427 type=\"location\" info=\"{ &quot;coordinates&quot;: &quot;62.7345;7.1506&quot;, &quot;id&quot;: 3145495, &quot;featureClass&quot;: &quot;A&quot;, &quot;featureCode&quot;: &quot;ADM1&quot;, &quot;countryCode&quot;: &quot;NO&quot; }\" length=\"1\"></candidate> <candidate id=\"c67\" index=427 type=\"location\" info=\"{ &quot;coordinates&quot;: &quot;52.53772;-2.9726&quot;, &quot;id&quot;: 7292280, &quot;featureClass&quot;: &quot;A&quot;, &quot;featureCode&quot;: &quot;ADM3&quot;, &quot;countryCode&quot;: &quot;GB&quot; }\" length=\"1\"></candidate> <token id=\"t427\"> More </token> <token id=\"t428\"> than </token> <candidate id=\"c68\" index=429 type=\"number\" info=\"null\" length=\"1\"></candidate> <token id=\"t429\"> 3.4 </token> <candidate id=\"c69\" index=430 type=\"number\" info=\"null\" length=\"1\"></candidate> <token id=\"t430\"> million </token> <token id=\"t431\"> animals </token> <token id=\"t432\"> were </token> <token id=\"t433\"> slaughtered </token> <token id=\"t434\"> in </token> <token id=\"t435\"> the </token> <token id=\"t436\"> largest </token> <token id=\"t437\"> outbreak </token> <token id=\"t438\"> in </token> <candidate id=\"c70\" index=439 type=\"date\" info=\"2010\" length=\"2\"></candidate> <token id=\"t439\"> late </token> <candidate id=\"c71\" index=440 type=\"number\" info=\"null\" length=\"1\"></candidate> <token id=\"t440\"> 2010 </token> <token id=\"t441\"> , </token> <token id=\"t442\"> resulting </token> <token id=\"t443\"> in </token> <token id=\"t444\"> losses </token> <token id=\"t445\"> of </token> <token id=\"t446\"> more </token> <token id=\"t447\"> than </token> <candidate id=\"c72\" index=448 type=\"number\" info=\"null\" length=\"1\"></candidate> <token id=\"t448\"> 2.7 </token> <token id=\"t449\"> trillion </token> <token id=\"t450\"> won </token> <token id=\"t451\"> . </token> <token id=\"t452\"> <br /> </token>","publication_date":"2015-01-05","id":493,"title":"Foot-and-mouth scare spreads in S Korea","url":"http://yourhealth.asiaone.com/content/foot-and-mouth-scare-spreads-s-korea","content":"\n\t Tuesday, Jan 06, 2015 The Korea Herald/Asia News NetworkBy Lee Hyun-jeongConcerns over foot-and-mouth disease spreading have escalated across the nation as another suspected case was found in the area surrounding Seoul on Monday, with dozens of cases detected in other regions since last month.Three pigs at a farm in Yongin, Gyeonggi Province, were reported to have shown common symptoms of foot-and-mouth disease, with bleeding and blisters formed on their bodies, the city government said.This is a second case found in the region following one confirmed in Icheon, Gyeonggi Province, late last month.The pigs tested positive in a preliminary test, quarantine officials said. The final test results will be available Tuesday.Since the first case broke out in Jincheon, North Chungcheong Province, on Dec. 3, foot-and-mouth disease has spread across the country. As of Monday, more than 26,000 animals at 32 farms have been culled, with most in North Chungcheong Province.The source of the disease outbreak is currently under investigation, but it is suspected to be unvaccinated pigs, the Ministry of Agriculture, Food and Rural Affairs said.The quarantine authorities claim that the spread of the disease will not be as rapid as before, citing vaccination measures.“Once antibodies are created in vaccinated animals, the viral disease will no longer spread,” Agriculture Minister Lee Dong-phil said. “The occurrence rate of this outbreak accounts only for 4 per cent of that in 2010-11.”More than 800 cases were reported in late 2010.Concerns remain, however, as the infected pigs in Yongin were found to have only been vaccinated after the disease broke out last month.As part of the efforts to contain the foot-and-mouth infection, the government vowed to step up the quarantine measures.All livestock-related trucks will be put under control for disinfection measures on Wednesday, the Agriculture Ministry said. This is the second nationwide sterilization measure following the first one taken last week.Farm owners skipping vaccination will also face toughened penalties such as a fine of up to 5 million won (S$6,012) or cancellation of their livestock permit, the ministry said. The compensation for animal culling will also be reduced for animals that are not vaccinated, it added.South Korea has been hit five times by foot-and-mouth disease since 2000, with three occurrences in 2010.More than 3.4 million animals were slaughtered in the largest outbreak in late 2010, resulting in losses of more than 2.7 trillion won.\n\t","candidateLabels":[{"id":"c1","label":"partial"},{"id":"c2","label":"incorrect"},{"id":"c3","label":"incorrect"},{"id":"c4","label":"incorrect"},{"id":"c5","label":"correct"},{"id":"c6","label":"correct"},{"id":"c7","label":"correct"},{"id":"c8","label":"partial"},{"id":"c9","label":"correct"},{"id":"c10","label":"partial"},{"id":"c11","label":"incorrect"},{"id":"c12","label":"correct"},{"id":"c13","label":"correct"},{"id":"c14","label":"correct"},{"id":"c15","label":"correct"},{"id":"c16","label":"correct"},{"id":"c17","label":"correct"},{"id":"c18","label":"correct"},{"id":"c19","label":"correct"},{"id":"c20","label":"correct"},{"id":"c21","label":"correct"},{"id":"c22","label":"partial"},{"id":"c23","label":"correct"},{"id":"c24","label":"correct"},{"id":"c25","label":"correct"},{"id":"c26","label":"incorrect"},{"id":"c27","label":"correct"},{"id":"c28","label":"partial"},{"id":"c29","label":"partial"},{"id":"c30","label":"incorrect"},{"id":"c31","label":"correct"},{"id":"c32","label":"partial"},{"id":"c33","label":"correct"},{"id":"c34","label":"incorrect"},{"id":"c35","label":"incorrect"},{"id":"c36","label":"incorrect"},{"id":"c37","label":"partial"},{"id":"c38","label":"incorrect"},{"id":"c39","label":"incorrect"},{"id":"c40","label":"incorrect"},{"id":"c41","label":"incorrect"},{"id":"c42","label":"incorrect"},{"id":"c43","label":"correct"},{"id":"c44","label":"correct"},{"id":"c45","label":"incorrect"},{"id":"c46","label":"correct"},{"id":"c47","label":"correct"},{"id":"c48","label":"correct"},{"id":"c49","label":"incorrect"},{"id":"c50","label":"correct"},{"id":"c51","label":"partial"},{"id":"c52","label":"incorrect"},{"id":"c53","label":"incorrect"},{"id":"c54","label":"partial"},{"id":"c55","label":"incorrect"},{"id":"c56","label":"incorrect"},{"id":"c57","label":"incorrect"},{"id":"c58","label":"incorrect"},{"id":"c59","label":"correct"},{"id":"c60","label":"incorrect"},{"id":"c61","label":"partial"},{"id":"c62","label":"incorrect"},{"id":"c63","label":"incorrect"},{"id":"c64","label":"partial"},{"id":"c65","label":"incorrect"},{"id":"c66","label":"incorrect"},{"id":"c67","label":"incorrect"},{"id":"c68","label":"incorrect"},{"id":"c69","label":"incorrect"},{"id":"c70","label":"partial"},{"id":"c71","label":"incorrect"},{"id":"c72","label":"incorrect"}]}
