# Supplementary material for: Web monitoring of emerging animal infectious diseases integrated in the French Animal Health Epidemic Intelligence System
Source: PLoS One. 2018 Aug 3;13(8):e0199960. doi: 10.1371/journal.pone.0199960 (PMC6075742; doi:10.1371/journal.pone.0199960)
Supplement: S1 Dataset — Dataset of news reports in English language used to evaluate and train the information extraction module of PADI-web (http://epia.clermont.inra.fr/vsi). This dataset is composed of 532 news reports (in JSON), with information about the report itself (publication date, title, content, url), as well as processing information related to the information extraction process (candidates for extraction information, correct or incorrect labels for each candidate). The named entity candidates (locations, diseases, hosts, dates, number of cases) are manually labelled in each article. Data are shared under a CC BY license and are freely available for download at: https://dataverse.cirad.fr/dataset.xhtml?persistentId=doi:10.18167/DVN1/KMTIFG. (GZ) [file pone.0199960.s001.gz › articles/521.json]

{"reports":[17238,17239],"tagged_content":"<token id=\"t0\"> <br /> </token> <token id=\"t1\"> After </token> <token id=\"t2\"> months </token> <token id=\"t3\"> of </token> <token id=\"t4\"> discussion </token> <token id=\"t5\"> and </token> <token id=\"t6\"> inspections </token> <token id=\"t7\"> of </token> <token id=\"t8\"> plants </token> <token id=\"t9\"> , </token> <candidate id=\"c1\" index=10 type=\"location\" info=\"{ &quot;coordinates&quot;: &quot;60.0;100.0&quot;, &quot;id&quot;: 2017370, &quot;featureClass&quot;: &quot;A&quot;, &quot;featureCode&quot;: &quot;PCLI&quot;, &quot;countryCode&quot;: &quot;RU&quot; }\" length=\"1\"></candidate> <token id=\"t10\"> Russia </token> <token id=\"t11\"> has </token> <token id=\"t12\"> decided </token> <token id=\"t13\"> to </token> <token id=\"t14\"> import </token> <candidate id=\"c2\" index=15 type=\"host\" info=\"null\" length=\"1\"></candidate> <token id=\"t15\"> buffalo </token> <token id=\"t16\"> meat </token> <token id=\"t17\"> from </token> <candidate id=\"c3\" index=18 type=\"location\" info=\"{ &quot;coordinates&quot;: &quot;22.0;79.0&quot;, &quot;id&quot;: 1269750, &quot;featureClass&quot;: &quot;A&quot;, &quot;featureCode&quot;: &quot;PCLI&quot;, &quot;countryCode&quot;: &quot;IN&quot; }\" length=\"1\"></candidate> <token id=\"t18\"> India </token> <token id=\"t19\"> . </token> <token id=\"t20\"> As </token> <candidate id=\"c4\" index=21 type=\"location\" info=\"{ &quot;coordinates&quot;: &quot;60.0;100.0&quot;, &quot;id&quot;: 2017370, &quot;featureClass&quot;: &quot;A&quot;, &quot;featureCode&quot;: &quot;PCLI&quot;, &quot;countryCode&quot;: &quot;RU&quot; }\" length=\"1\"></candidate> <token id=\"t21\"> Russia </token> <token id=\"t22\"> , </token> <candidate id=\"c5\" index=23 type=\"location\" info=\"{ &quot;coordinates&quot;: &quot;48.0;68.0&quot;, &quot;id&quot;: 1522867, &quot;featureClass&quot;: &quot;A&quot;, &quot;featureCode&quot;: &quot;PCLI&quot;, &quot;countryCode&quot;: &quot;KZ&quot; }\" length=\"1\"></candidate> <token id=\"t23\"> Kazakhstan </token> <token id=\"t24\"> and </token> <candidate id=\"c6\" index=25 type=\"location\" info=\"{ &quot;coordinates&quot;: &quot;53.0;28.0&quot;, &quot;id&quot;: 630336, &quot;featureClass&quot;: &quot;A&quot;, &quot;featureCode&quot;: &quot;PCLI&quot;, &quot;countryCode&quot;: &quot;BY&quot; }\" length=\"1\"></candidate> <token id=\"t25\"> Belarus </token> <token id=\"t26\"> have </token> <token id=\"t27\"> common </token> <token id=\"t28\"> customs </token> <token id=\"t29\"> standards </token> <token id=\"t30\"> , </token> <token id=\"t31\"> the </token> <candidate id=\"c7\" index=32 type=\"host\" info=\"null\" length=\"1\"></candidate> <token id=\"t32\"> buffalo </token> <token id=\"t33\"> meat </token> <token id=\"t34\"> would </token> <token id=\"t35\"> soon </token> <token id=\"t36\"> be </token> <token id=\"t37\"> shipped </token> <token id=\"t38\"> to </token> <token id=\"t39\"> these </token> <candidate id=\"c8\" index=40 type=\"number\" info=\"null\" length=\"1\"></candidate> <token id=\"t40\"> three </token> <token id=\"t41\"> CIS </token> <token id=\"t42\"> countries </token> <token id=\"t43\"> . </token> <token id=\"t44\"> <br /> </token> <token id=\"t45\"> Sources </token> <token id=\"t46\"> told </token> <token id=\"t47\"> FE </token> <token id=\"t48\"> that </token> <token id=\"t49\"> a </token> <token id=\"t50\"> formal </token> <token id=\"t51\"> announcement </token> <token id=\"t52\"> would </token> <token id=\"t53\"> be </token> <token id=\"t54\"> made </token> <token id=\"t55\"> during </token> <token id=\"t56\"> Russian </token> <token id=\"t57\"> President </token> <candidate id=\"c10\" index=58 type=\"location\" info=\"{ &quot;coordinates&quot;: &quot;56.13655;40.39658&quot;, &quot;id&quot;: 473247, &quot;featureClass&quot;: &quot;P&quot;, &quot;featureCode&quot;: &quot;PPLA&quot;, &quot;countryCode&quot;: &quot;RU&quot; }\" length=\"1\"></candidate> <candidate id=\"c9\" index=58 type=\"location\" info=\"{ &quot;coordinates&quot;: &quot;56.0;40.5&quot;, &quot;id&quot;: 826294, &quot;featureClass&quot;: &quot;A&quot;, &quot;featureCode&quot;: &quot;ADM1&quot;, &quot;countryCode&quot;: &quot;RU&quot; }\" length=\"1\"></candidate> <token id=\"t58\"> Vladimir </token> <token id=\"t59\"> Putin </token> <token id=\"t60\"> 's </token> <token id=\"t61\"> visit </token> <token id=\"t62\"> to </token> <candidate id=\"c11\" index=63 type=\"location\" info=\"{ &quot;coordinates&quot;: &quot;22.0;79.0&quot;, &quot;id&quot;: 1269750, &quot;featureClass&quot;: &quot;A&quot;, &quot;featureCode&quot;: &quot;PCLI&quot;, &quot;countryCode&quot;: &quot;IN&quot; }\" length=\"1\"></candidate> <token id=\"t63\"> India </token> <candidate id=\"c12\" index=64 type=\"date\" info=\"2014-W50\" length=\"2\"></candidate> <token id=\"t64\"> next </token> <token id=\"t65\"> week </token> <token id=\"t66\"> . </token> <token id=\"t67\"> <br /> </token> <token id=\"t68\"> As </token> <token id=\"t69\"> per </token> <token id=\"t70\"> formal </token> <token id=\"t71\"> protocol </token> <token id=\"t72\"> to </token> <token id=\"t73\"> be </token> <token id=\"t74\"> signed </token> <token id=\"t75\"> , </token> <token id=\"t76\"> customs </token> <token id=\"t77\"> union </token> <token id=\"t78\"> of </token> <candidate id=\"c13\" index=79 type=\"location\" info=\"{ &quot;coordinates&quot;: &quot;60.0;100.0&quot;, &quot;id&quot;: 2017370, &quot;featureClass&quot;: &quot;A&quot;, &quot;featureCode&quot;: &quot;PCLI&quot;, &quot;countryCode&quot;: &quot;RU&quot; }\" length=\"1\"></candidate> <token id=\"t79\"> Russia </token> <token id=\"t80\"> , </token> <candidate id=\"c14\" index=81 type=\"location\" info=\"{ &quot;coordinates&quot;: &quot;53.0;28.0&quot;, &quot;id&quot;: 630336, &quot;featureClass&quot;: &quot;A&quot;, &quot;featureCode&quot;: &quot;PCLI&quot;, &quot;countryCode&quot;: &quot;BY&quot; }\" length=\"1\"></candidate> <token id=\"t81\"> Belarus </token> <token id=\"t82\"> and </token> <candidate id=\"c15\" index=83 type=\"location\" info=\"{ &quot;coordinates&quot;: &quot;48.0;68.0&quot;, &quot;id&quot;: 1522867, &quot;featureClass&quot;: &quot;A&quot;, &quot;featureCode&quot;: &quot;PCLI&quot;, &quot;countryCode&quot;: &quot;KZ&quot; }\" length=\"1\"></candidate> <token id=\"t83\"> Kazakhstan </token> <token id=\"t84\"> will </token> <token id=\"t85\"> import </token> <candidate id=\"c16\" index=86 type=\"host\" info=\"null\" length=\"1\"></candidate> <token id=\"t86\"> buffalo </token> <token id=\"t87\"> meat </token> <token id=\"t88\"> from </token> <candidate id=\"c17\" index=89 type=\"number\" info=\"null\" length=\"1\"></candidate> <token id=\"t89\"> four </token> <token id=\"t90\"> designated </token> <token id=\"t91\"> plants </token> <token id=\"t92\"> located </token> <token id=\"t93\"> in </token> <candidate id=\"c18\" index=94 type=\"location\" info=\"{ &quot;coordinates&quot;: &quot;27.25;80.75&quot;, &quot;id&quot;: 1253626, &quot;featureClass&quot;: &quot;A&quot;, &quot;featureCode&quot;: &quot;ADM1&quot;, &quot;countryCode&quot;: &quot;IN&quot; }\" length=\"2\"></candidate> <token id=\"t94\"> Uttar </token> <token id=\"t95\"> Pradesh </token> <token id=\"t96\"> and </token> <candidate id=\"c19\" index=97 type=\"location\" info=\"{ &quot;coordinates&quot;: &quot;19.5;76.0&quot;, &quot;id&quot;: 1264418, &quot;featureClass&quot;: &quot;A&quot;, &quot;featureCode&quot;: &quot;ADM1&quot;, &quot;countryCode&quot;: &quot;IN&quot; }\" length=\"1\"></candidate> <token id=\"t97\"> Maharashtra </token> <token id=\"t98\"> . </token> <token id=\"t99\"> <br /> </token> <token id=\"t100\"> Sources </token> <token id=\"t101\"> said </token> <candidate id=\"c20\" index=102 type=\"host\" info=\"null\" length=\"1\"></candidate> <token id=\"t102\"> buffalo </token> <token id=\"t103\"> meat </token> <token id=\"t104\"> would </token> <token id=\"t105\"> be </token> <token id=\"t106\"> exported </token> <token id=\"t107\"> from </token> <token id=\"t108\"> meat </token> <token id=\"t109\"> processing </token> <token id=\"t110\"> units </token> <token id=\"t111\"> at </token> <candidate id=\"c21\" index=112 type=\"location\" info=\"{ &quot;coordinates&quot;: &quot;27.88145;78.07464&quot;, &quot;id&quot;: 1279017, &quot;featureClass&quot;: &quot;P&quot;, &quot;featureCode&quot;: &quot;PPL&quot;, &quot;countryCode&quot;: &quot;IN&quot; }\" length=\"1\"></candidate> <candidate id=\"c22\" index=112 type=\"location\" info=\"{ &quot;coordinates&quot;: &quot;27.83333;78.16667&quot;, &quot;id&quot;: 1279020, &quot;featureClass&quot;: &quot;A&quot;, &quot;featureCode&quot;: &quot;ADM2&quot;, &quot;countryCode&quot;: &quot;IN&quot; }\" length=\"1\"></candidate> <token id=\"t112\"> Aligarh </token> <token id=\"t113\"> , </token> <token id=\"t114\"> Barabanki </token> <token id=\"t115\"> , </token> <candidate id=\"c23\" index=116 type=\"location\" info=\"{ &quot;coordinates&quot;: &quot;27.969;82.5625&quot;, &quot;id&quot;: 7798871, &quot;featureClass&quot;: &quot;A&quot;, &quot;featureCode&quot;: &quot;ADM4&quot;, &quot;countryCode&quot;: &quot;NP&quot; }\" length=\"1\"></candidate> <candidate id=\"c24\" index=116 type=\"location\" info=\"{ &quot;coordinates&quot;: &quot;28.81014;79.02699&quot;, &quot;id&quot;: 1258599, &quot;featureClass&quot;: &quot;P&quot;, &quot;featureCode&quot;: &quot;PPL&quot;, &quot;countryCode&quot;: &quot;IN&quot; }\" length=\"1\"></candidate> <candidate id=\"c25\" index=116 type=\"location\" info=\"{ &quot;coordinates&quot;: &quot;27.8614;83.888&quot;, &quot;id&quot;: 7799035, &quot;featureClass&quot;: &quot;A&quot;, &quot;featureCode&quot;: &quot;ADM4&quot;, &quot;countryCode&quot;: &quot;NP&quot; }\" length=\"1\"></candidate> <candidate id=\"c26\" index=116 type=\"location\" info=\"{ &quot;coordinates&quot;: &quot;27.27567;86.17272&quot;, &quot;id&quot;: 7800328, &quot;featureClass&quot;: &quot;A&quot;, &quot;featureCode&quot;: &quot;ADM4&quot;, &quot;countryCode&quot;: &quot;NP&quot; }\" length=\"1\"></candidate> <candidate id=\"c27\" index=116 type=\"location\" info=\"{ &quot;coordinates&quot;: &quot;27.27161;86.16087&quot;, &quot;id&quot;: 10328636, &quot;featureClass&quot;: &quot;A&quot;, &quot;featureCode&quot;: &quot;ADMD&quot;, &quot;countryCode&quot;: &quot;NP&quot; }\" length=\"1\"></candidate> <candidate id=\"c28\" index=116 type=\"location\" info=\"{ &quot;coordinates&quot;: &quot;27.27393;86.17208&quot;, &quot;id&quot;: 10328896, &quot;featureClass&quot;: &quot;A&quot;, &quot;featureCode&quot;: &quot;ADMD&quot;, &quot;countryCode&quot;: &quot;NP&quot; }\" length=\"1\"></candidate> <candidate id=\"c29\" index=116 type=\"location\" info=\"{ &quot;coordinates&quot;: &quot;29.0;79.0&quot;, &quot;id&quot;: 1258622, &quot;featureClass&quot;: &quot;A&quot;, &quot;featureCode&quot;: &quot;ADM2&quot;, &quot;countryCode&quot;: &quot;IN&quot; }\" length=\"1\"></candidate> <token id=\"t116\"> Rampur </token> <token id=\"t117\"> ( </token> <candidate id=\"c30\" index=118 type=\"location\" info=\"{ &quot;coordinates&quot;: &quot;27.25;80.75&quot;, &quot;id&quot;: 1253626, &quot;featureClass&quot;: &quot;A&quot;, &quot;featureCode&quot;: &quot;ADM1&quot;, &quot;countryCode&quot;: &quot;IN&quot; }\" length=\"2\"></candidate> <token id=\"t118\"> Uttar </token> <token id=\"t119\"> Pradesh </token> <token id=\"t120\"> ) </token> <token id=\"t121\"> and </token> <candidate id=\"c31\" index=122 type=\"location\" info=\"{ &quot;coordinates&quot;: &quot;19.87757;75.34226&quot;, &quot;id&quot;: 1278149, &quot;featureClass&quot;: &quot;P&quot;, &quot;featureCode&quot;: &quot;PPLA2&quot;, &quot;countryCode&quot;: &quot;IN&quot; }\" length=\"1\"></candidate> <token id=\"t122\"> Aurangabad </token> <token id=\"t123\"> ( </token> <candidate id=\"c32\" index=124 type=\"location\" info=\"{ &quot;coordinates&quot;: &quot;19.5;76.0&quot;, &quot;id&quot;: 1264418, &quot;featureClass&quot;: &quot;A&quot;, &quot;featureCode&quot;: &quot;ADM1&quot;, &quot;countryCode&quot;: &quot;IN&quot; }\" length=\"1\"></candidate> <token id=\"t124\"> Maharashtra </token> <token id=\"t125\"> ) </token> <token id=\"t126\"> where </token> <token id=\"t127\"> inspectors </token> <token id=\"t128\"> from </token> <candidate id=\"c33\" index=129 type=\"location\" info=\"{ &quot;coordinates&quot;: &quot;60.0;100.0&quot;, &quot;id&quot;: 2017370, &quot;featureClass&quot;: &quot;A&quot;, &quot;featureCode&quot;: &quot;PCLI&quot;, &quot;countryCode&quot;: &quot;RU&quot; }\" length=\"1\"></candidate> <token id=\"t129\"> Russia </token> <token id=\"t130\"> will </token> <token id=\"t131\"> be </token> <token id=\"t132\"> stationed </token> <token id=\"t133\"> to </token> <token id=\"t134\"> monitor </token> <token id=\"t135\"> quality </token> <token id=\"t136\"> . </token> <token id=\"t137\"> These </token> <token id=\"t138\"> meat </token> <token id=\"t139\"> processing </token> <token id=\"t140\"> units </token> <token id=\"t141\"> belong </token> <token id=\"t142\"> to </token> <token id=\"t143\"> country </token> <token id=\"t144\"> 's </token> <token id=\"t145\"> largest </token> <candidate id=\"c34\" index=146 type=\"host\" info=\"null\" length=\"1\"></candidate> <token id=\"t146\"> buffalo </token> <token id=\"t147\"> meat </token> <token id=\"t148\"> exporter </token> <token id=\"t149\"> Allanasons </token> <token id=\"t150\"> and </token> <token id=\"t151\"> Amroon </token> <token id=\"t152\"> . </token> <token id=\"t153\"> <br /> </token> <candidate id=\"c35\" index=154 type=\"location\" info=\"{ &quot;coordinates&quot;: &quot;60.0;100.0&quot;, &quot;id&quot;: 2017370, &quot;featureClass&quot;: &quot;A&quot;, &quot;featureCode&quot;: &quot;PCLI&quot;, &quot;countryCode&quot;: &quot;RU&quot; }\" length=\"1\"></candidate> <token id=\"t154\"> Russia </token> <token id=\"t155\"> is </token> <token id=\"t156\"> among </token> <token id=\"t157\"> the </token> <token id=\"t158\"> few </token> <token id=\"t159\"> countries </token> <token id=\"t160\"> that </token> <token id=\"t161\"> had </token> <token id=\"t162\"> put </token> <token id=\"t163\"> a </token> <candidate id=\"c36\" index=164 type=\"location\" info=\"{ &quot;coordinates&quot;: &quot;38.49457;43.38323&quot;, &quot;id&quot;: 298117, &quot;featureClass&quot;: &quot;P&quot;, &quot;featureCode&quot;: &quot;PPLA&quot;, &quot;countryCode&quot;: &quot;TR&quot; }\" length=\"1\"></candidate> <token id=\"t164\"> ban </token> <token id=\"t165\"> on </token> <token id=\"t166\"> import </token> <token id=\"t167\"> of </token> <token id=\"t168\"> meat </token> <token id=\"t169\"> and </token> <token id=\"t170\"> poultry </token> <token id=\"t171\"> products </token> <token id=\"t172\"> from </token> <candidate id=\"c37\" index=173 type=\"location\" info=\"{ &quot;coordinates&quot;: &quot;22.0;79.0&quot;, &quot;id&quot;: 1269750, &quot;featureClass&quot;: &quot;A&quot;, &quot;featureCode&quot;: &quot;PCLI&quot;, &quot;countryCode&quot;: &quot;IN&quot; }\" length=\"1\"></candidate> <token id=\"t173\"> India </token> <token id=\"t174\"> due </token> <token id=\"t175\"> to </token> <token id=\"t176\"> occurrence </token> <token id=\"t177\"> of </token> <candidate id=\"c38\" index=178 type=\"disease\" info=\"null\" length=\"4\"></candidate> <token id=\"t178\"> foot </token> <token id=\"t179\"> and </token> <token id=\"t180\"> mouth </token> <token id=\"t181\"> disease </token> <token id=\"t182\"> years </token> <token id=\"t183\"> ago </token> <token id=\"t184\"> . </token> <token id=\"t185\"> <br /> </token> <token id=\"t186\"> The </token> <token id=\"t187\"> decision </token> <token id=\"t188\"> to </token> <token id=\"t189\"> set </token> <token id=\"t190\"> up </token> <token id=\"t191\"> an </token> <token id=\"t192\"> office </token> <token id=\"t193\"> in </token> <token id=\"t194\"> the </token> <token id=\"t195\"> country </token> <token id=\"t196\"> for </token> <token id=\"t197\"> monitoring </token> <candidate id=\"c39\" index=198 type=\"host\" info=\"null\" length=\"1\"></candidate> <token id=\"t198\"> buffalo </token> <token id=\"t199\"> meat </token> <token id=\"t200\"> exports </token> <token id=\"t201\"> to </token> <candidate id=\"c40\" index=202 type=\"location\" info=\"{ &quot;coordinates&quot;: &quot;60.0;100.0&quot;, &quot;id&quot;: 2017370, &quot;featureClass&quot;: &quot;A&quot;, &quot;featureCode&quot;: &quot;PCLI&quot;, &quot;countryCode&quot;: &quot;RU&quot; }\" length=\"1\"></candidate> <token id=\"t202\"> Russia </token> <token id=\"t203\"> was </token> <token id=\"t204\"> taken </token> <candidate id=\"c41\" index=205 type=\"date\" info=\"PAST_REF\" length=\"1\"></candidate> <token id=\"t205\"> recently </token> <token id=\"t206\"> in </token> <token id=\"t207\"> a </token> <token id=\"t208\"> meeting </token> <token id=\"t209\"> in </token> <candidate id=\"c42\" index=210 type=\"location\" info=\"{ &quot;coordinates&quot;: &quot;-8.55861;125.57361&quot;, &quot;id&quot;: 1645457, &quot;featureClass&quot;: &quot;P&quot;, &quot;featureCode&quot;: &quot;PPLC&quot;, &quot;countryCode&quot;: &quot;TL&quot; }\" length=\"1\"></candidate> <candidate id=\"c43\" index=210 type=\"location\" info=\"{ &quot;coordinates&quot;: &quot;28.6667;77.1&quot;, &quot;id&quot;: 1273293, &quot;featureClass&quot;: &quot;A&quot;, &quot;featureCode&quot;: &quot;ADM1&quot;, &quot;countryCode&quot;: &quot;IN&quot; }\" length=\"1\"></candidate> <candidate id=\"c44\" index=210 type=\"location\" info=\"{ &quot;coordinates&quot;: &quot;28.65195;77.23149&quot;, &quot;id&quot;: 1273294, &quot;featureClass&quot;: &quot;P&quot;, &quot;featureCode&quot;: &quot;PPLA&quot;, &quot;countryCode&quot;: &quot;IN&quot; }\" length=\"1\"></candidate> <token id=\"t210\"> Delhi </token> <token id=\"t211\"> by </token> <token id=\"t212\"> Dmitry </token> <token id=\"t213\"> Rogzin </token> <token id=\"t214\"> , </token> <token id=\"t215\"> deputy </token> <token id=\"t216\"> prime </token> <token id=\"t217\"> minister </token> <token id=\"t218\"> of </token> <candidate id=\"c45\" index=219 type=\"location\" info=\"{ &quot;coordinates&quot;: &quot;60.0;100.0&quot;, &quot;id&quot;: 2017370, &quot;featureClass&quot;: &quot;A&quot;, &quot;featureCode&quot;: &quot;PCLI&quot;, &quot;countryCode&quot;: &quot;RU&quot; }\" length=\"1\"></candidate> <token id=\"t219\"> Russia </token> <token id=\"t220\"> , </token> <token id=\"t221\"> with </token> <token id=\"t222\"> external </token> <token id=\"t223\"> affairs </token> <token id=\"t224\"> minister </token> <token id=\"t225\"> Sushma </token> <token id=\"t226\"> Swaraj </token> <token id=\"t227\"> . </token> <token id=\"t228\"> <br /> </token> <candidate id=\"c46\" index=229 type=\"location\" info=\"{ &quot;coordinates&quot;: &quot;60.0;100.0&quot;, &quot;id&quot;: 2017370, &quot;featureClass&quot;: &quot;A&quot;, &quot;featureCode&quot;: &quot;PCLI&quot;, &quot;countryCode&quot;: &quot;RU&quot; }\" length=\"1\"></candidate> <token id=\"t229\"> Russia </token> <token id=\"t230\"> 's </token> <token id=\"t231\"> move </token> <token id=\"t232\"> to </token> <token id=\"t233\"> source </token> <candidate id=\"c47\" index=234 type=\"host\" info=\"null\" length=\"1\"></candidate> <token id=\"t234\"> buffalo </token> <token id=\"t235\"> meat </token> <token id=\"t236\"> from </token> <candidate id=\"c48\" index=237 type=\"location\" info=\"{ &quot;coordinates&quot;: &quot;22.0;79.0&quot;, &quot;id&quot;: 1269750, &quot;featureClass&quot;: &quot;A&quot;, &quot;featureCode&quot;: &quot;PCLI&quot;, &quot;countryCode&quot;: &quot;IN&quot; }\" length=\"1\"></candidate> <token id=\"t237\"> India </token> <token id=\"t238\"> follows </token> <token id=\"t239\"> the </token> <candidate id=\"c49\" index=240 type=\"location\" info=\"{ &quot;coordinates&quot;: &quot;38.49457;43.38323&quot;, &quot;id&quot;: 298117, &quot;featureClass&quot;: &quot;P&quot;, &quot;featureCode&quot;: &quot;PPLA&quot;, &quot;countryCode&quot;: &quot;TR&quot; }\" length=\"1\"></candidate> <token id=\"t240\"> ban </token> <token id=\"t241\"> imposed </token> <token id=\"t242\"> on </token> <token id=\"t243\"> fruits </token> <token id=\"t244\"> , </token> <token id=\"t245\"> vegetables </token> <token id=\"t246\"> , </token> <token id=\"t247\"> meat </token> <token id=\"t248\"> , </token> <candidate id=\"c50\" index=249 type=\"host\" info=\"null\" length=\"1\"></candidate> <token id=\"t249\"> fish </token> <token id=\"t250\"> , </token> <token id=\"t251\"> milk </token> <token id=\"t252\"> and </token> <token id=\"t253\"> dairy </token> <token id=\"t254\"> imports </token> <token id=\"t255\"> from </token> <token id=\"t256\"> the </token> <candidate id=\"c51\" index=257 type=\"location\" info=\"{ &quot;coordinates&quot;: &quot;39.76;-98.5&quot;, &quot;id&quot;: 6252001, &quot;featureClass&quot;: &quot;A&quot;, &quot;featureCode&quot;: &quot;PCLI&quot;, &quot;countryCode&quot;: &quot;US&quot; }\" length=\"2\"></candidate> <token id=\"t257\"> United </token> <token id=\"t258\"> States </token> <token id=\"t259\"> , </token> <token id=\"t260\"> the </token> <candidate id=\"c52\" index=261 type=\"location\" info=\"{ &quot;coordinates&quot;: &quot;50.83857;4.37599&quot;, &quot;id&quot;: 6695072, &quot;featureClass&quot;: &quot;A&quot;, &quot;featureCode&quot;: &quot;ZN&quot;, &quot;countryCode&quot;: &quot;&quot; }\" length=\"2\"></candidate> <token id=\"t261\"> European </token> <candidate id=\"c53\" index=262 type=\"location\" info=\"{ &quot;coordinates&quot;: &quot;34.83401;-83.99076&quot;, &quot;id&quot;: 4227781, &quot;featureClass&quot;: &quot;A&quot;, &quot;featureCode&quot;: &quot;ADM2&quot;, &quot;countryCode&quot;: &quot;US&quot; }\" length=\"1\"></candidate> <candidate id=\"c54\" index=262 type=\"location\" info=\"{ &quot;coordinates&quot;: &quot;-32.83333;-62.75&quot;, &quot;id&quot;: 3833419, &quot;featureClass&quot;: &quot;A&quot;, &quot;featureCode&quot;: &quot;ADM2&quot;, &quot;countryCode&quot;: &quot;AR&quot; }\" length=\"1\"></candidate> <candidate id=\"c55\" index=262 type=\"location\" info=\"{ &quot;coordinates&quot;: &quot;13.55;-87.9&quot;, &quot;id&quot;: 3584767, &quot;featureClass&quot;: &quot;A&quot;, &quot;featureCode&quot;: &quot;ADM1&quot;, &quot;countryCode&quot;: &quot;SV&quot; }\" length=\"1\"></candidate> <token id=\"t262\"> Union </token> <token id=\"t263\"> , </token> <candidate id=\"c56\" index=264 type=\"location\" info=\"{ &quot;coordinates&quot;: &quot;-25.0;135.0&quot;, &quot;id&quot;: 2077456, &quot;featureClass&quot;: &quot;A&quot;, &quot;featureCode&quot;: &quot;PCLI&quot;, &quot;countryCode&quot;: &quot;AU&quot; }\" length=\"1\"></candidate> <token id=\"t264\"> Australia </token> <token id=\"t265\"> and </token> <candidate id=\"c57\" index=266 type=\"location\" info=\"{ &quot;coordinates&quot;: &quot;60.10867;-113.64258&quot;, &quot;id&quot;: 6251999, &quot;featureClass&quot;: &quot;A&quot;, &quot;featureCode&quot;: &quot;PCLI&quot;, &quot;countryCode&quot;: &quot;CA&quot; }\" length=\"1\"></candidate> <token id=\"t266\"> Canada </token> <token id=\"t267\"> in </token> <token id=\"t268\"> response </token> <token id=\"t269\"> to </token> <token id=\"t270\"> the </token> <token id=\"t271\"> sanctions </token> <token id=\"t272\"> imposed </token> <token id=\"t273\"> on </token> <token id=\"t274\"> it </token> <token id=\"t275\"> . </token> <token id=\"t276\"> <br /> </token> <token id=\"t277\"> The </token> <token id=\"t278\"> Russian </token> <token id=\"t279\"> president </token> <token id=\"t280\"> had </token> <token id=\"t281\"> asked </token> <token id=\"t282\"> for </token> <token id=\"t283\"> limiting </token> <token id=\"t284\"> food </token> <token id=\"t285\"> imports </token> <token id=\"t286\"> from </token> <token id=\"t287\"> those </token> <token id=\"t288\"> countries </token> <token id=\"t289\"> that </token> <token id=\"t290\"> had </token> <token id=\"t291\"> imposed </token> <token id=\"t292\"> sanctions </token> <token id=\"t293\"> on </token> <candidate id=\"c58\" index=294 type=\"location\" info=\"{ &quot;coordinates&quot;: &quot;55.76167;37.60667&quot;, &quot;id&quot;: 524894, &quot;featureClass&quot;: &quot;A&quot;, &quot;featureCode&quot;: &quot;ADM1&quot;, &quot;countryCode&quot;: &quot;RU&quot; }\" length=\"1\"></candidate> <candidate id=\"c59\" index=294 type=\"location\" info=\"{ &quot;coordinates&quot;: &quot;55.75222;37.61556&quot;, &quot;id&quot;: 524901, &quot;featureClass&quot;: &quot;P&quot;, &quot;featureCode&quot;: &quot;PPLC&quot;, &quot;countryCode&quot;: &quot;RU&quot; }\" length=\"1\"></candidate> <token id=\"t294\"> Moscow </token> <token id=\"t295\"> for </token> <token id=\"t296\"> its </token> <token id=\"t297\"> support </token> <token id=\"t298\"> of </token> <token id=\"t299\"> rebels </token> <token id=\"t300\"> in </token> <token id=\"t301\"> eastern </token> <candidate id=\"c60\" index=302 type=\"location\" info=\"{ &quot;coordinates&quot;: &quot;49.0;32.0&quot;, &quot;id&quot;: 690791, &quot;featureClass&quot;: &quot;A&quot;, &quot;featureCode&quot;: &quot;PCLI&quot;, &quot;countryCode&quot;: &quot;UA&quot; }\" length=\"1\"></candidate> <token id=\"t302\"> Ukraine </token> <token id=\"t303\"> and </token> <token id=\"t304\"> the </token> <token id=\"t305\"> annexation </token> <token id=\"t306\"> of </token> <candidate id=\"c61\" index=307 type=\"location\" info=\"{ &quot;coordinates&quot;: &quot;45.0;34.0&quot;, &quot;id&quot;: 703883, &quot;featureClass&quot;: &quot;A&quot;, &quot;featureCode&quot;: &quot;ADM1&quot;, &quot;countryCode&quot;: &quot;UA&quot; }\" length=\"1\"></candidate> <token id=\"t307\"> Crimea </token> <token id=\"t308\"> . </token> <token id=\"t309\"> The </token> <candidate id=\"c62\" index=310 type=\"location\" info=\"{ &quot;coordinates&quot;: &quot;38.49457;43.38323&quot;, &quot;id&quot;: 298117, &quot;featureClass&quot;: &quot;P&quot;, &quot;featureCode&quot;: &quot;PPLA&quot;, &quot;countryCode&quot;: &quot;TR&quot; }\" length=\"1\"></candidate> <token id=\"t310\"> ban </token> <token id=\"t311\"> is </token> <token id=\"t312\"> valid </token> <token id=\"t313\"> for </token> <candidate id=\"c63\" index=314 type=\"number\" info=\"null\" length=\"1\"></candidate> <token id=\"t314\"> one </token> <token id=\"t315\"> year </token> <token id=\"t316\"> starting </token> <candidate id=\"c64\" index=317 type=\"date\" info=\"2015-08-07\" length=\"2\"></candidate> <token id=\"t317\"> August </token> <candidate id=\"c65\" index=318 type=\"number\" info=\"null\" length=\"1\"></candidate> <token id=\"t318\"> 7 </token> <token id=\"t319\"> . </token> <token id=\"t320\"> <br /> </token> <candidate id=\"c66\" index=321 type=\"location\" info=\"{ &quot;coordinates&quot;: &quot;22.0;79.0&quot;, &quot;id&quot;: 1269750, &quot;featureClass&quot;: &quot;A&quot;, &quot;featureCode&quot;: &quot;PCLI&quot;, &quot;countryCode&quot;: &quot;IN&quot; }\" length=\"1\"></candidate> <token id=\"t321\"> India </token> <token id=\"t322\"> has </token> <token id=\"t323\"> made </token> <token id=\"t324\"> it </token> <token id=\"t325\"> clear </token> <token id=\"t326\"> that </token> <token id=\"t327\"> it </token> <token id=\"t328\"> will </token> <token id=\"t329\"> not </token> <token id=\"t330\"> support </token> <token id=\"t331\"> sanctions </token> <token id=\"t332\"> sought </token> <token id=\"t333\"> to </token> <token id=\"t334\"> be </token> <token id=\"t335\"> imposed </token> <token id=\"t336\"> on </token> <candidate id=\"c67\" index=337 type=\"location\" info=\"{ &quot;coordinates&quot;: &quot;60.0;100.0&quot;, &quot;id&quot;: 2017370, &quot;featureClass&quot;: &quot;A&quot;, &quot;featureCode&quot;: &quot;PCLI&quot;, &quot;countryCode&quot;: &quot;RU&quot; }\" length=\"1\"></candidate> <token id=\"t337\"> Russia </token> <token id=\"t338\"> by </token> <token id=\"t339\"> a </token> <token id=\"t340\"> select </token> <token id=\"t341\"> group </token> <token id=\"t342\"> of </token> <token id=\"t343\"> countries </token> <token id=\"t344\"> led </token> <token id=\"t345\"> by </token> <token id=\"t346\"> the </token> <token id=\"t347\"> US </token> <token id=\"t348\"> . </token> <token id=\"t349\"> <br /> </token> <token id=\"t350\"> Officials </token> <token id=\"t351\"> at </token> <token id=\"t352\"> the </token> <token id=\"t353\"> Agricultural </token> <token id=\"t354\"> and </token> <token id=\"t355\"> Processed </token> <token id=\"t356\"> Food </token> <token id=\"t357\"> Exports </token> <token id=\"t358\"> Development </token> <token id=\"t359\"> Authority </token> <token id=\"t360\"> ( </token> <token id=\"t361\"> APEDA </token> <token id=\"t362\"> ) </token> <token id=\"t363\"> said </token> <token id=\"t364\"> concerted </token> <token id=\"t365\"> efforts </token> <token id=\"t366\"> to </token> <token id=\"t367\"> eliminate </token> <token id=\"t368\"> diseases </token> <token id=\"t369\"> such </token> <token id=\"t370\"> as </token> <token id=\"t371\"> rinderpest </token> <token id=\"t372\"> and </token> <candidate id=\"c68\" index=373 type=\"disease\" info=\"null\" length=\"4\"></candidate> <token id=\"t373\"> foot </token> <token id=\"t374\"> and </token> <token id=\"t375\"> mouth </token> <token id=\"t376\"> disease </token> <token id=\"t377\"> have </token> <token id=\"t378\"> produced </token> <token id=\"t379\"> fruit </token> <token id=\"t380\"> with </token> <token id=\"t381\"> a </token> <token id=\"t382\"> sharp </token> <token id=\"t383\"> increase </token> <token id=\"t384\"> in </token> <token id=\"t385\"> exports </token> <token id=\"t386\"> of </token> <token id=\"t387\"> meat </token> <token id=\"t388\"> products </token> <token id=\"t389\"> , </token> <token id=\"t390\"> including </token> <candidate id=\"c69\" index=391 type=\"host\" info=\"null\" length=\"1\"></candidate> <token id=\"t391\"> buffalo </token> <token id=\"t392\"> meat </token> <token id=\"t393\"> from </token> <candidate id=\"c70\" index=394 type=\"location\" info=\"{ &quot;coordinates&quot;: &quot;22.0;79.0&quot;, &quot;id&quot;: 1269750, &quot;featureClass&quot;: &quot;A&quot;, &quot;featureCode&quot;: &quot;PCLI&quot;, &quot;countryCode&quot;: &quot;IN&quot; }\" length=\"1\"></candidate> <token id=\"t394\"> India </token> <token id=\"t395\"> . </token> <token id=\"t396\"> <br /> </token> <candidate id=\"c71\" index=397 type=\"disease\" info=\"null\" length=\"1\"></candidate> <token id=\"t397\"> Rinderpest </token> <token id=\"t398\"> was </token> <token id=\"t399\"> eliminated </token> <token id=\"t400\"> in </token> <candidate id=\"c72\" index=401 type=\"number\" info=\"null\" length=\"1\"></candidate> <candidate id=\"c73\" index=401 type=\"date\" info=\"1995\" length=\"1\"></candidate> <token id=\"t401\"> 1995 </token> <token id=\"t402\"> and </token> <token id=\"t403\"> World </token> <token id=\"t404\"> Organisation </token> <token id=\"t405\"> for </token> <token id=\"t406\"> Animal </token> <token id=\"t407\"> Health </token> <token id=\"t408\"> had </token> <token id=\"t409\"> officially </token> <token id=\"t410\"> declared </token> <candidate id=\"c74\" index=411 type=\"location\" info=\"{ &quot;coordinates&quot;: &quot;22.0;79.0&quot;, &quot;id&quot;: 1269750, &quot;featureClass&quot;: &quot;A&quot;, &quot;featureCode&quot;: &quot;PCLI&quot;, &quot;countryCode&quot;: &quot;IN&quot; }\" length=\"1\"></candidate> <token id=\"t411\"> India </token> <token id=\"t412\"> free </token> <token id=\"t413\"> of </token> <token id=\"t414\"> the </token> <token id=\"t415\"> disease </token> <token id=\"t416\"> . </token> <token id=\"t417\"> The </token> <token id=\"t418\"> incidents </token> <token id=\"t419\"> of </token> <candidate id=\"c75\" index=420 type=\"disease\" info=\"null\" length=\"4\"></candidate> <token id=\"t420\"> foot </token> <token id=\"t421\"> and </token> <token id=\"t422\"> mouth </token> <token id=\"t423\"> disease </token> <token id=\"t424\"> have </token> <token id=\"t425\"> been </token> <token id=\"t426\"> sporadic </token> <token id=\"t427\"> . </token> <token id=\"t428\"> <br /> </token> <token id=\"t429\"> The </token> <candidate id=\"c76\" index=430 type=\"host\" info=\"null\" length=\"1\"></candidate> <token id=\"t430\"> buffalo </token> <token id=\"t431\"> meat </token> <token id=\"t432\"> exports </token> <token id=\"t433\"> grew </token> <token id=\"t434\"> from </token> <token id=\"t435\"> R13 </token> <token id=\"t436\"> ,745 </token> <token id=\"t437\"> crore </token> <token id=\"t438\"> in </token> <candidate id=\"c77\" index=439 type=\"number\" info=\"null\" length=\"1\"></candidate> <candidate id=\"c78\" index=439 type=\"date\" info=\"2011\" length=\"1\"></candidate> <token id=\"t439\"> 2011 </token> <token id=\"t440\"> - </token> <candidate id=\"c79\" index=441 type=\"number\" info=\"null\" length=\"1\"></candidate> <candidate id=\"c80\" index=441 type=\"date\" info=\"2012\" length=\"1\"></candidate> <token id=\"t441\"> 12 </token> <token id=\"t442\"> to </token> <token id=\"t443\"> R26 </token> <token id=\"t444\"> ,457 </token> <token id=\"t445\"> crore </token> <token id=\"t446\"> in </token> <token id=\"t447\"> the </token> <token id=\"t448\"> last </token> <token id=\"t449\"> fiscal </token> <token id=\"t450\"> . </token> <token id=\"t451\"> Countries </token> <token id=\"t452\"> such </token> <token id=\"t453\"> as </token> <candidate id=\"c81\" index=454 type=\"location\" info=\"{ &quot;coordinates&quot;: &quot;16.16667;107.83333&quot;, &quot;id&quot;: 1562822, &quot;featureClass&quot;: &quot;A&quot;, &quot;featureCode&quot;: &quot;PCLI&quot;, &quot;countryCode&quot;: &quot;VN&quot; }\" length=\"1\"></candidate> <token id=\"t454\"> Vietnam </token> <token id=\"t455\"> , </token> <candidate id=\"c82\" index=456 type=\"location\" info=\"{ &quot;coordinates&quot;: &quot;2.5;112.5&quot;, &quot;id&quot;: 1733045, &quot;featureClass&quot;: &quot;A&quot;, &quot;featureCode&quot;: &quot;PCLI&quot;, &quot;countryCode&quot;: &quot;MY&quot; }\" length=\"1\"></candidate> <token id=\"t456\"> Malaysia </token> <token id=\"t457\"> , </token> <candidate id=\"c83\" index=458 type=\"location\" info=\"{ &quot;coordinates&quot;: &quot;27.0;30.0&quot;, &quot;id&quot;: 357994, &quot;featureClass&quot;: &quot;A&quot;, &quot;featureCode&quot;: &quot;PCLI&quot;, &quot;countryCode&quot;: &quot;EG&quot; }\" length=\"1\"></candidate> <token id=\"t458\"> Egypt </token> <token id=\"t459\"> , </token> <candidate id=\"c84\" index=460 type=\"location\" info=\"{ &quot;coordinates&quot;: &quot;15.5;101.0&quot;, &quot;id&quot;: 1605651, &quot;featureClass&quot;: &quot;A&quot;, &quot;featureCode&quot;: &quot;PCLI&quot;, &quot;countryCode&quot;: &quot;TH&quot; }\" length=\"1\"></candidate> <token id=\"t460\"> Thailand </token> <token id=\"t461\"> and </token> <candidate id=\"c85\" index=462 type=\"location\" info=\"{ &quot;coordinates&quot;: &quot;25.0;45.0&quot;, &quot;id&quot;: 102358, &quot;featureClass&quot;: &quot;A&quot;, &quot;featureCode&quot;: &quot;PCLI&quot;, &quot;countryCode&quot;: &quot;SA&quot; }\" length=\"2\"></candidate> <token id=\"t462\"> Saudi </token> <candidate id=\"c86\" index=463 type=\"location\" info=\"{ &quot;coordinates&quot;: &quot;32.51939;36.48243&quot;, &quot;id&quot;: 8378481, &quot;featureClass&quot;: &quot;A&quot;, &quot;featureCode&quot;: &quot;ADM1H&quot;, &quot;countryCode&quot;: &quot;SY&quot; }\" length=\"1\"></candidate> <token id=\"t463\"> Arabia </token> <token id=\"t464\"> are </token> <token id=\"t465\"> the </token> <token id=\"t466\"> key </token> <token id=\"t467\"> export </token> <token id=\"t468\"> destinations </token> <token id=\"t469\"> for </token> <token id=\"t470\"> the </token> <candidate id=\"c87\" index=471 type=\"host\" info=\"null\" length=\"1\"></candidate> <token id=\"t471\"> buffalo </token> <token id=\"t472\"> meat </token> <token id=\"t473\"> products </token> <token id=\"t474\"> . </token> <token id=\"t475\"> <br /> </token> <token id=\"t476\"> Please </token> <token id=\"t477\"> Wait </token> <token id=\"t478\"> while </token> <token id=\"t479\"> comments </token> <token id=\"t480\"> are </token> <token id=\"t481\"> loading </token> <token id=\"t482\"> ... </token>","publication_date":"2014-12-04","id":521,"title":"Russia allows import of buffalo meat from India","url":"http://www.financialexpress.com/article/markets/commodities/russia-allows-import-of-buffalo-meat-from-india/15839/","content":"&#13;\n\tAfter months of discussion and inspections of plants, Russia has decided to import buffalo meat from India. As Russia, Kazakhstan and Belarus have common customs standards, the buffalo meat would soon be shipped to these three CIS countries.\nSources told FE that a formal announcement would be made during Russian President Vladimir Putin’s visit to India next week.\nAs per formal protocol to be signed, customs union of Russia, Belarus and Kazakhstan will import buffalo meat from four designated plants located in Uttar Pradesh and Maharashtra.\nSources said buffalo meat would be exported from meat processing units at Aligarh, Barabanki, Rampur (Uttar Pradesh) and Aurangabad (Maharashtra) where inspectors from Russia will be stationed to monitor quality. These meat processing units belong to country’s largest buffalo meat exporter Allanasons and Amroon.\nRussia is among the few countries that had put a ban on import of meat and poultry products from India due to occurrence of foot and mouth disease years ago.\nThe decision to set up an office in the country for monitoring buffalo meat exports to Russia was taken recently in a meeting in Delhi by Dmitry Rogzin, deputy prime minister of Russia, with external affairs minister Sushma Swaraj.\nRussia’s move to source buffalo meat from India follows the ban imposed on fruits, vegetables, meat, fish, milk and dairy imports from the United States, the European Union, Australia and Canada in response to the sanctions imposed on it.\nThe Russian president had asked for limiting food imports from those countries that had imposed sanctions on Moscow for its support of rebels in eastern Ukraine and the annexation of Crimea. The ban is valid for one year starting August 7.\nIndia has made it clear that it will not support sanctions sought to be imposed on Russia by a select group of countries led by the US.\nOfficials at the Agricultural and Processed Food Exports Development Authority (APEDA) said concerted efforts to eliminate diseases such as rinderpest and foot and mouth disease have produced fruit with a sharp increase in exports of meat products, including buffalo meat from India.\nRinderpest was eliminated in 1995 and World Organisation for Animal Health had officially declared India free of the disease. The incidents of foot and mouth disease have been sporadic.\nThe buffalo meat exports grew from R13,745 crore in 2011-12 to R26,457 crore in the last fiscal. Countries such as Vietnam, Malaysia, Egypt, Thailand and Saudi Arabia are the key export destinations for the buffalo meat products.\n\tPlease Wait while comments are loading...","candidateLabels":[]}
