# Supplementary material for: Web monitoring of emerging animal infectious diseases integrated in the French Animal Health Epidemic Intelligence System
Source: PLoS One. 2018 Aug 3;13(8):e0199960. doi: 10.1371/journal.pone.0199960 (PMC6075742; doi:10.1371/journal.pone.0199960)
Supplement: S1 Dataset — Dataset of news reports in English language used to evaluate and train the information extraction module of PADI-web (http://epia.clermont.inra.fr/vsi). This dataset is composed of 532 news reports (in JSON), with information about the report itself (publication date, title, content, url), as well as processing information related to the information extraction process (candidates for extraction information, correct or incorrect labels for each candidate). The named entity candidates (locations, diseases, hosts, dates, number of cases) are manually labelled in each article. Data are shared under a CC BY license and are freely available for download at: https://dataverse.cirad.fr/dataset.xhtml?persistentId=doi:10.18167/DVN1/KMTIFG. (GZ) [file pone.0199960.s001.gz › articles/267.json]

{"reports":[18301,18331,18434,18502,18567,18595,18660,18736,18784,18837,18905,18948,19005,19059,19108,19208,19277,19379,19422],"tagged_content":"<token id=\"t0\"> The </token> <token id=\"t1\"> Ekseko </token> <candidate id=\"c1\" index=2 type=\"host\" info=\"null\" length=\"1\"></candidate> <token id=\"t2\"> pig </token> <token id=\"t3\"> farm </token> <token id=\"t4\"> owner </token> <token id=\"t5\"> , </token> <token id=\"t6\"> AS </token> <token id=\"t7\"> Rakvere </token> <token id=\"t8\"> Farmid </token> <candidate id=\"c2\" index=9 type=\"host\" info=\"null\" length=\"1\"></candidate> <token id=\"t9\"> pig </token> <token id=\"t10\"> farming </token> <token id=\"t11\"> division </token> <token id=\"t12\"> director </token> <candidate id=\"c3\" index=13 type=\"location\" info=\"{ &quot;coordinates&quot;: &quot;6.75381;126.24592&quot;, &quot;id&quot;: 1700362, &quot;featureClass&quot;: &quot;A&quot;, &quot;featureCode&quot;: &quot;ADM3&quot;, &quot;countryCode&quot;: &quot;PH&quot; }\" length=\"1\"></candidate> <candidate id=\"c4\" index=13 type=\"location\" info=\"{ &quot;coordinates&quot;: &quot;27.74001;105.76256&quot;, &quot;id&quot;: 9624066, &quot;featureClass&quot;: &quot;A&quot;, &quot;featureCode&quot;: &quot;ADM4&quot;, &quot;countryCode&quot;: &quot;CN&quot; }\" length=\"1\"></candidate> <candidate id=\"c5\" index=13 type=\"location\" info=\"{ &quot;coordinates&quot;: &quot;41.58333;20.08333&quot;, &quot;id&quot;: 782345, &quot;featureClass&quot;: &quot;A&quot;, &quot;featureCode&quot;: &quot;ADM2&quot;, &quot;countryCode&quot;: &quot;AL&quot; }\" length=\"1\"></candidate> <candidate id=\"c6\" index=13 type=\"location\" info=\"{ &quot;coordinates&quot;: &quot;6.95508;126.21655&quot;, &quot;id&quot;: 1700360, &quot;featureClass&quot;: &quot;P&quot;, &quot;featureCode&quot;: &quot;PPLA2&quot;, &quot;countryCode&quot;: &quot;PH&quot; }\" length=\"1\"></candidate> <token id=\"t13\"> Mati </token> <token id=\"t14\"> Tuvi </token> <token id=\"t15\"> said </token> <token id=\"t16\"> that </token> <token id=\"t17\"> their </token> <token id=\"t18\"> company </token> <token id=\"t19\"> has </token> <token id=\"t20\"> done </token> <token id=\"t21\"> everything </token> <token id=\"t22\"> to </token> <token id=\"t23\"> prevent </token> <token id=\"t24\"> the </token> <candidate id=\"c7\" index=25 type=\"disease\" info=\"null\" length=\"3\"></candidate> <token id=\"t25\"> African </token> <candidate id=\"c8\" index=26 type=\"host\" info=\"null\" length=\"1\"></candidate> <token id=\"t26\"> swine </token> <token id=\"t27\"> fever </token> <token id=\"t28\"> and </token> <token id=\"t29\"> if </token> <token id=\"t30\"> Ekseko </token> <token id=\"t31\"> was </token> <token id=\"t32\"> still </token> <token id=\"t33\"> designated </token> <token id=\"t34\"> into </token> <token id=\"t35\"> the </token> <token id=\"t36\"> danger </token> <token id=\"t37\"> zone </token> <token id=\"t38\"> because </token> <token id=\"t39\"> of </token> <token id=\"t40\"> the </token> <token id=\"t41\"> negligence </token> <token id=\"t42\"> of </token> <token id=\"t43\"> small </token> <token id=\"t44\"> farms </token> <token id=\"t45\"> in </token> <token id=\"t46\"> the </token> <token id=\"t47\"> immediate </token> <token id=\"t48\"> area </token> <token id=\"t49\"> , </token> <token id=\"t50\"> this </token> <token id=\"t51\"> would </token> <token id=\"t52\"> mean </token> <token id=\"t53\"> disaster </token> <token id=\"t54\"> , </token> <token id=\"t55\"> LETA/Public </token> <token id=\"t56\"> Broadcasting </token> <token id=\"t57\"> reports </token> <token id=\"t58\"> . </token> <token id=\"t59\"> <br /> </token> <token id=\"t60\"> <br /> </token> <token id=\"t61\"> `` </token> <token id=\"t62\"> It </token> <token id=\"t63\"> would </token> <token id=\"t64\"> mean </token> <token id=\"t65\"> a </token> <token id=\"t66\"> catastrophe </token> <token id=\"t67\"> <br /> </token> <token id=\"t68\"> for </token> <token id=\"t69\"> about </token> <candidate id=\"c9\" index=70 type=\"number\" info=\"null\" length=\"1\"></candidate> <token id=\"t70\"> 40 </token> <token id=\"t71\"> % </token> <token id=\"t72\"> of </token> <token id=\"t73\"> Estonian </token> <candidate id=\"c10\" index=74 type=\"host\" info=\"null\" length=\"1\"></candidate> <token id=\"t74\"> pig </token> <token id=\"t75\"> farming </token> <token id=\"t76\"> , </token> <token id=\"t77\"> because </token> <token id=\"t78\"> that </token> <token id=\"t79\"> is </token> <token id=\"t80\"> how </token> <token id=\"t81\"> many </token> <candidate id=\"c11\" index=82 type=\"host\" info=\"null\" length=\"1\"></candidate> <token id=\"t82\"> pigs </token> <token id=\"t83\"> we </token> <token id=\"t84\"> <br /> </token> <token id=\"t85\"> produce </token> <token id=\"t86\"> , </token> <token id=\"t87\"> '' </token> <token id=\"t88\"> said </token> <token id=\"t89\"> Tuvi </token> <token id=\"t90\"> . </token> <token id=\"t91\"> According </token> <token id=\"t92\"> to </token> <token id=\"t93\"> him </token> <token id=\"t94\"> , </token> <token id=\"t95\"> around </token> <candidate id=\"c12\" index=96 type=\"number\" info=\"null\" length=\"1\"></candidate> <token id=\"t96\"> 280,000 </token> <token id=\"t97\"> piglets </token> <token id=\"t98\"> are </token> <token id=\"t99\"> born </token> <token id=\"t100\"> in </token> <token id=\"t101\"> <br /> </token> <token id=\"t102\"> the </token> <token id=\"t103\"> Ekseko </token> <token id=\"t104\"> farm </token> <token id=\"t105\"> , </token> <candidate id=\"c13\" index=106 type=\"number\" info=\"null\" length=\"1\"></candidate> <token id=\"t106\"> 50,000 </token> <token id=\"t107\"> of </token> <token id=\"t108\"> whom </token> <token id=\"t109\"> are </token> <token id=\"t110\"> <br /> </token> <token id=\"t111\"> grown </token> <token id=\"t112\"> up </token> <token id=\"t113\"> there </token> <token id=\"t114\"> , </token> <token id=\"t115\"> too </token> <token id=\"t116\"> . </token> <token id=\"t117\"> <br /> </token> <token id=\"t118\"> <br /> </token> <token id=\"t119\"> <br /> </token> <token id=\"t120\"> <br /> </token> <token id=\"t121\"> `` </token> <candidate id=\"c14\" index=122 type=\"number\" info=\"null\" length=\"1\"></candidate> <token id=\"t122\"> 230,000 </token> <candidate id=\"c15\" index=123 type=\"host\" info=\"null\" length=\"1\"></candidate> <token id=\"t123\"> pigs </token> <token id=\"t124\"> are </token> <token id=\"t125\"> sent </token> <token id=\"t126\"> out </token> <token id=\"t127\"> to </token> <token id=\"t128\"> <br /> </token> <token id=\"t129\"> other </token> <token id=\"t130\"> farms </token> <token id=\"t131\"> in </token> <candidate id=\"c16\" index=132 type=\"location\" info=\"{ &quot;coordinates&quot;: &quot;59.0;26.0&quot;, &quot;id&quot;: 453733, &quot;featureClass&quot;: &quot;A&quot;, &quot;featureCode&quot;: &quot;PCLI&quot;, &quot;countryCode&quot;: &quot;EE&quot; }\" length=\"1\"></candidate> <token id=\"t132\"> Estonia </token> <token id=\"t133\"> , </token> <token id=\"t134\"> of </token> <token id=\"t135\"> which </token> <token id=\"t136\"> there </token> <token id=\"t137\"> are </token> <token id=\"t138\"> a </token> <token id=\"t139\"> total </token> <token id=\"t140\"> of </token> <candidate id=\"c17\" index=141 type=\"number\" info=\"null\" length=\"1\"></candidate> <token id=\"t141\"> 25 </token> <token id=\"t142\"> , </token> <token id=\"t143\"> '' </token> <token id=\"t144\"> said </token> <token id=\"t145\"> Tuvi </token> <token id=\"t146\"> , </token> <token id=\"t147\"> who </token> <token id=\"t148\"> <br /> </token> <token id=\"t149\"> added </token> <token id=\"t150\"> that </token> <token id=\"t151\"> if </token> <token id=\"t152\"> the </token> <token id=\"t153\"> strict </token> <token id=\"t154\"> restrictions </token> <token id=\"t155\"> are </token> <token id=\"t156\"> imposed </token> <token id=\"t157\"> , </token> <token id=\"t158\"> according </token> <token id=\"t159\"> to </token> <token id=\"t160\"> which </token> <token id=\"t161\"> Ekseko </token> <token id=\"t162\"> can </token> <token id=\"t163\"> no </token> <token id=\"t164\"> longer </token> <token id=\"t165\"> export </token> <token id=\"t166\"> animals </token> <token id=\"t167\"> , </token> <token id=\"t168\"> all </token> <token id=\"t169\"> <br /> </token> <token id=\"t170\"> these </token> <token id=\"t171\"> farms </token> <token id=\"t172\"> will </token> <token id=\"t173\"> remain </token> <token id=\"t174\"> empty </token> <token id=\"t175\"> . </token> <token id=\"t176\"> Also </token> <token id=\"t177\"> all </token> <token id=\"t178\"> sows </token> <token id=\"t179\"> and </token> <token id=\"t180\"> piglets </token> <token id=\"t181\"> whom </token> <token id=\"t182\"> Ekseko </token> <token id=\"t183\"> could </token> <token id=\"t184\"> not </token> <token id=\"t185\"> place </token> <token id=\"t186\"> anywhere </token> <token id=\"t187\"> would </token> <token id=\"t188\"> <br /> </token> <token id=\"t189\"> have </token> <token id=\"t190\"> to </token> <token id=\"t191\"> be </token> <token id=\"t192\"> executed </token> <token id=\"t193\"> . </token> <token id=\"t194\"> <br /> </token> <token id=\"t195\"> <br /> </token> <token id=\"t196\"> <br /> </token> <token id=\"t197\"> <br /> </token> <token id=\"t198\"> `` </token> <token id=\"t199\"> If </token> <token id=\"t200\"> we </token> <token id=\"t201\"> have </token> <token id=\"t202\"> to </token> <token id=\"t203\"> stop </token> <token id=\"t204\"> our </token> <token id=\"t205\"> <br /> </token> <token id=\"t206\"> production </token> <token id=\"t207\"> here </token> <token id=\"t208\"> because </token> <token id=\"t209\"> of </token> <token id=\"t210\"> restrictions </token> <token id=\"t211\"> , </token> <token id=\"t212\"> then </token> <token id=\"t213\"> it </token> <token id=\"t214\"> is </token> <token id=\"t215\"> not </token> <token id=\"t216\"> a </token> <token id=\"t217\"> joking </token> <token id=\"t218\"> matter </token> <token id=\"t219\"> , </token> <token id=\"t220\"> <br /> </token> <token id=\"t221\"> because </token> <token id=\"t222\"> in </token> <token id=\"t223\"> our </token> <token id=\"t224\"> system </token> <candidate id=\"c18\" index=225 type=\"number\" info=\"null\" length=\"1\"></candidate> <token id=\"t225\"> 200 </token> <token id=\"t226\"> people </token> <token id=\"t227\"> work </token> <token id=\"t228\"> , </token> <token id=\"t229\"> and </token> <token id=\"t230\"> the </token> <candidate id=\"c19\" index=231 type=\"host\" info=\"null\" length=\"1\"></candidate> <token id=\"t231\"> pig </token> <token id=\"t232\"> farming </token> <token id=\"t233\"> is </token> <token id=\"t234\"> associated </token> <token id=\"t235\"> to </token> <token id=\"t236\"> the </token> <token id=\"t237\"> <br /> </token> <token id=\"t238\"> fodder </token> <token id=\"t239\"> industry </token> <token id=\"t240\"> , </token> <token id=\"t241\"> transport </token> <token id=\"t242\"> companies </token> <token id=\"t243\"> , </token> <token id=\"t244\"> pharmaceutical </token> <token id=\"t245\"> companies </token> <token id=\"t246\"> , </token> <token id=\"t247\"> fodder </token> <token id=\"t248\"> <br /> </token> <token id=\"t249\"> additives </token> <token id=\"t250\"> production </token> <token id=\"t251\"> , </token> <token id=\"t252\"> and </token> <token id=\"t253\"> so </token> <token id=\"t254\"> on </token> <token id=\"t255\"> , </token> <token id=\"t256\"> '' </token> <token id=\"t257\"> said </token> <token id=\"t258\"> Tuvi </token> <token id=\"t259\"> . </token> <token id=\"t260\"> <br /> </token> <token id=\"t261\"> <br /> </token> <token id=\"t262\"> <br /> </token> <token id=\"t263\"> <br /> </token> <token id=\"t264\"> In </token> <token id=\"t265\"> his </token> <token id=\"t266\"> opinion </token> <token id=\"t267\"> , </token> <token id=\"t268\"> restricting </token> <token id=\"t269\"> the </token> <token id=\"t270\"> <br /> </token> <token id=\"t271\"> activities </token> <token id=\"t272\"> of </token> <candidate id=\"c20\" index=273 type=\"number\" info=\"null\" length=\"1\"></candidate> <token id=\"t273\"> one </token> <token id=\"t274\"> big </token> <token id=\"t275\"> farm </token> <token id=\"t276\"> would </token> <token id=\"t277\"> cause </token> <token id=\"t278\"> a </token> <token id=\"t279\"> lengthy </token> <token id=\"t280\"> chain </token> <token id=\"t281\"> reaction </token> <token id=\"t282\"> due </token> <token id=\"t283\"> to </token> <token id=\"t284\"> which </token> <token id=\"t285\"> <br /> </token> <candidate id=\"c21\" index=286 type=\"number\" info=\"null\" length=\"1\"></candidate> <token id=\"t286\"> thousands </token> <token id=\"t287\"> of </token> <token id=\"t288\"> people </token> <token id=\"t289\"> would </token> <token id=\"t290\"> suffer </token> <token id=\"t291\"> . </token> <token id=\"t292\"> <br /> </token> <token id=\"t293\"> <br /> </token> <token id=\"t294\"> <br /> </token> <token id=\"t295\"> <br /> </token> <token id=\"t296\"> Estonian </token> <token id=\"t297\"> Food </token> <token id=\"t298\"> and </token> <token id=\"t299\"> Veterinary </token> <token id=\"t300\"> Office </token> <token id=\"t301\"> <br /> </token> <token id=\"t302\"> ( </token> <token id=\"t303\"> FVO </token> <token id=\"t304\"> ) </token> <token id=\"t305\"> said </token> <token id=\"t306\"> on </token> <candidate id=\"c22\" index=307 type=\"date\" info=\"2015-07-28\" length=\"1\"></candidate> <token id=\"t307\"> Tuesday </token> <token id=\"t308\"> that </token> <token id=\"t309\"> additional </token> <token id=\"t310\"> tests </token> <token id=\"t311\"> confirmed </token> <token id=\"t312\"> that </token> <token id=\"t313\"> the </token> <token id=\"t314\"> African </token> <candidate id=\"c23\" index=315 type=\"host\" info=\"null\" length=\"1\"></candidate> <token id=\"t315\"> swine </token> <token id=\"t316\"> <br /> </token> <token id=\"t317\"> flu </token> <token id=\"t318\"> has </token> <token id=\"t319\"> reached </token> <token id=\"t320\"> a </token> <token id=\"t321\"> fourth </token> <token id=\"t322\"> farm </token> <token id=\"t323\"> in </token> <candidate id=\"c24\" index=324 type=\"location\" info=\"{ &quot;coordinates&quot;: &quot;59.0;26.0&quot;, &quot;id&quot;: 453733, &quot;featureClass&quot;: &quot;A&quot;, &quot;featureCode&quot;: &quot;PCLI&quot;, &quot;countryCode&quot;: &quot;EE&quot; }\" length=\"1\"></candidate> <token id=\"t324\"> Estonia </token> <token id=\"t325\"> ; </token> <token id=\"t326\"> the </token> <token id=\"t327\"> Baltic </token> <token id=\"t328\"> states </token> <token id=\"t329\"> biggest </token> <candidate id=\"c25\" index=330 type=\"host\" info=\"null\" length=\"1\"></candidate> <token id=\"t330\"> pig </token> <token id=\"t331\"> farm </token> <token id=\"t332\"> Ekseko </token> <token id=\"t333\"> that </token> <token id=\"t334\"> is </token> <token id=\"t335\"> located </token> <token id=\"t336\"> just </token> <token id=\"t337\"> a </token> <token id=\"t338\"> few </token> <token id=\"t339\"> <br /> </token> <token id=\"t340\"> kilometres </token> <token id=\"t341\"> away </token> <token id=\"t342\"> escaped </token> <token id=\"t343\"> narrowly </token> <token id=\"t344\"> the </token> <token id=\"t345\"> strictest </token> <token id=\"t346\"> restriction </token> <token id=\"t347\"> zone </token> <token id=\"t348\"> for </token> <candidate id=\"c26\" index=349 type=\"date\" info=\"PRESENT_REF\" length=\"1\"></candidate> <token id=\"t349\"> now </token> <token id=\"t350\"> but </token> <token id=\"t351\"> the </token> <token id=\"t352\"> <br /> </token> <token id=\"t353\"> EU </token> <token id=\"t354\"> can </token> <token id=\"t355\"> set </token> <token id=\"t356\"> certain </token> <token id=\"t357\"> extra </token> <token id=\"t358\"> requirements </token> <token id=\"t359\"> with </token> <token id=\"t360\"> its </token> <token id=\"t361\"> decisions </token> <token id=\"t362\"> , </token> <token id=\"t363\"> for </token> <token id=\"t364\"> example </token> <token id=\"t365\"> export </token> <token id=\"t366\"> <br /> </token> <token id=\"t367\"> restrictions </token> <token id=\"t368\"> to </token> <token id=\"t369\"> the </token> <token id=\"t370\"> uninfected </token> <token id=\"t371\"> farms </token> <token id=\"t372\"> that </token> <token id=\"t373\"> are </token> <token id=\"t374\"> in </token> <token id=\"t375\"> the </token> <token id=\"t376\"> vicinity </token> <token id=\"t377\"> of </token> <token id=\"t378\"> infected </token> <token id=\"t379\"> <br /> </token> <token id=\"t380\"> farms </token> <token id=\"t381\"> , </token> <token id=\"t382\"> like </token> <token id=\"t383\"> Ekseko </token> <token id=\"t384\"> is </token> <token id=\"t385\"> . </token> <token id=\"t386\"> It </token> <token id=\"t387\"> can </token> <token id=\"t388\"> take </token> <token id=\"t389\"> <br /> </token> <token id=\"t390\"> anywhere </token> <token id=\"t391\"> from </token> <candidate id=\"c27\" index=392 type=\"number\" info=\"null\" length=\"1\"></candidate> <token id=\"t392\"> two </token> <token id=\"t393\"> weeks </token> <token id=\"t394\"> to </token> <token id=\"t395\"> a </token> <token id=\"t396\"> couple </token> <token id=\"t397\"> of </token> <token id=\"t398\"> months </token> <token id=\"t399\"> for </token> <token id=\"t400\"> the </token> <token id=\"t401\"> European </token> <token id=\"t402\"> Commission </token> <token id=\"t403\"> to </token> <token id=\"t404\"> <br /> </token> <token id=\"t405\"> announce </token> <token id=\"t406\"> its </token> <token id=\"t407\"> decision </token> <token id=\"t408\"> . </token> <token id=\"t409\"> <br /> </token> <token id=\"t410\"> <br /> </token> <token id=\"t411\"> <br /> </token> <token id=\"t412\"> <br /> </token>","publication_date":"2015-07-29","id":267,"title":"Closing Ekseko in Estonia would cause chain reaction making ...","url":"http://www.baltic-course.com/eng/markets_and_companies/?doc=108779","content":"The Ekseko pig farm owner, AS Rakvere Farmid pig farming division director Mati Tuvi said that their company has done everything to prevent the African swine fever and if Ekseko was still designated into the danger zone because of the negligence of small farms in the immediate area, this would mean disaster, LETA/Public Broadcasting reports.&#13;\n \t&#13;\n\t&#13;\n\t\"It would mean a catastrophe&#13;\nfor about 40% of Estonian pig farming, because that is how many pigs we&#13;\nproduce,\" said Tuvi. According to him, around 280,000 piglets are born in&#13;\nthe Ekseko farm, 50,000 of whom are&#13;\ngrown up there, too.&#13;\n&#13;\n &#13;\n&#13;\n\"230,000 pigs are sent out to&#13;\nother farms in Estonia, of which there are a total of 25,\" said Tuvi, who&#13;\nadded that if the strict restrictions are imposed, according to which Ekseko can no longer export animals, all&#13;\nthese farms will remain empty. Also all sows and piglets whom Ekseko could not place anywhere would&#13;\nhave to be executed.&#13;\n&#13;\n &#13;\n&#13;\n\"If we have to stop our&#13;\nproduction here because of restrictions, then it is not a joking matter,&#13;\nbecause in our system 200 people work, and the pig farming is associated to the&#13;\nfodder industry, transport companies, pharmaceutical companies, fodder&#13;\nadditives production, and so on,\" said Tuvi.&#13;\n&#13;\n &#13;\n&#13;\nIn his opinion, restricting the&#13;\nactivities of one big farm would cause a lengthy chain reaction due to which&#13;\nthousands of people would suffer.&#13;\n&#13;\n &#13;\n&#13;\nEstonian Food and Veterinary Office&#13;\n(FVO) said on Tuesday that additional tests confirmed that the African swine&#13;\nflu has reached a fourth farm in Estonia; the Baltic states biggest pig farm Ekseko that is located just a few&#13;\nkilometres away escaped narrowly the strictest restriction zone for now but the&#13;\nEU can set certain extra requirements with its decisions, for example export&#13;\nrestrictions to the uninfected farms that are in the vicinity of infected&#13;\nfarms, like Ekseko is. It can take&#13;\nanywhere from two weeks to a couple of months for the European Commission to&#13;\nannounce its decision.&#13;\n&#13;\n &#13;\n&#13;\n","candidateLabels":[]}
