# Supplementary material for: Web monitoring of emerging animal infectious diseases integrated in the French Animal Health Epidemic Intelligence System
Source: PLoS One. 2018 Aug 3;13(8):e0199960. doi: 10.1371/journal.pone.0199960 (PMC6075742; doi:10.1371/journal.pone.0199960)
Supplement: S1 Dataset — Dataset of news reports in English language used to evaluate and train the information extraction module of PADI-web (http://epia.clermont.inra.fr/vsi). This dataset is composed of 532 news reports (in JSON), with information about the report itself (publication date, title, content, url), as well as processing information related to the information extraction process (candidates for extraction information, correct or incorrect labels for each candidate). The named entity candidates (locations, diseases, hosts, dates, number of cases) are manually labelled in each article. Data are shared under a CC BY license and are freely available for download at: https://dataverse.cirad.fr/dataset.xhtml?persistentId=doi:10.18167/DVN1/KMTIFG. (GZ) [file pone.0199960.s001.gz › articles/407.json]

{"reports":[19124,19198,19200,19319,19451],"tagged_content":"<token id=\"t0\"> <br /> </token> <token id=\"t1\"> By </token> <candidate id=\"c1\" index=2 type=\"location\" info=\"{ &quot;coordinates&quot;: &quot;43.18333;26.0&quot;, &quot;id&quot;: 6460899, &quot;featureClass&quot;: &quot;A&quot;, &quot;featureCode&quot;: &quot;ADM3&quot;, &quot;countryCode&quot;: &quot;BG&quot; }\" length=\"1\"></candidate> <token id=\"t2\"> Vladislav </token> <token id=\"t3\"> VorotnikovVladislav </token> <token id=\"t4\"> Vorotnikov </token> <token id=\"t5\"> , </token> <token id=\"t6\"> 11-Nov-20152015-11-11T00 </token> <token id=\"t7\"> :00:00 </token> <token id=\"t8\"> ZLast </token> <token id=\"t9\"> updated </token> <token id=\"t10\"> on </token> <token id=\"t11\"> 11-Nov </token> <token id=\"t12\"> - </token> <candidate id=\"c2\" index=13 type=\"number\" info=\"null\" length=\"1\"></candidate> <candidate id=\"c3\" index=13 type=\"date\" info=\"2015\" length=\"1\"></candidate> <token id=\"t13\"> 2015 </token> <token id=\"t14\"> at </token> <token id=\"t15\"> 15:05 </token> <token id=\"t16\"> GMT2015-11-11T15 </token> <token id=\"t17\"> :05:03 </token> <token id=\"t18\"> Z </token> <token id=\"t19\"> <br /> </token> <token id=\"t20\"> A </token> <token id=\"t21\"> new </token> <token id=\"t22\"> outbreak </token> <token id=\"t23\"> of </token> <candidate id=\"c4\" index=24 type=\"disease\" info=\"null\" length=\"3\"></candidate> <token id=\"t24\"> African </token> <candidate id=\"c5\" index=25 type=\"host\" info=\"null\" length=\"1\"></candidate> <token id=\"t25\"> swine </token> <token id=\"t26\"> fever </token> <token id=\"t27\"> ( </token> <candidate id=\"c6\" index=28 type=\"disease\" info=\"null\" length=\"1\"></candidate> <token id=\"t28\"> ASF </token> <token id=\"t29\"> ) </token> <token id=\"t30\"> has </token> <token id=\"t31\"> been </token> <token id=\"t32\"> discovered </token> <token id=\"t33\"> in </token> <token id=\"t34\"> a </token> <token id=\"t35\"> farm </token> <token id=\"t36\"> in </token> <token id=\"t37\"> the </token> <candidate id=\"c7\" index=38 type=\"location\" info=\"{ &quot;coordinates&quot;: &quot;49.25;31.33333&quot;, &quot;id&quot;: 710802, &quot;featureClass&quot;: &quot;A&quot;, &quot;featureCode&quot;: &quot;ADM1&quot;, &quot;countryCode&quot;: &quot;UA&quot; }\" length=\"1\"></candidate> <candidate id=\"c8\" index=38 type=\"location\" info=\"{ &quot;coordinates&quot;: &quot;49.42854;32.06207&quot;, &quot;id&quot;: 710791, &quot;featureClass&quot;: &quot;P&quot;, &quot;featureCode&quot;: &quot;PPLA&quot;, &quot;countryCode&quot;: &quot;UA&quot; }\" length=\"1\"></candidate> <token id=\"t38\"> Cherkasy </token> <token id=\"t39\"> Oblast </token> <token id=\"t40\"> in </token> <token id=\"t41\"> central </token> <candidate id=\"c9\" index=42 type=\"location\" info=\"{ &quot;coordinates&quot;: &quot;49.0;32.0&quot;, &quot;id&quot;: 690791, &quot;featureClass&quot;: &quot;A&quot;, &quot;featureCode&quot;: &quot;PCLI&quot;, &quot;countryCode&quot;: &quot;UA&quot; }\" length=\"1\"></candidate> <token id=\"t42\"> Ukraine </token> <token id=\"t43\"> , </token> <token id=\"t44\"> following </token> <token id=\"t45\"> a </token> <token id=\"t46\"> large-scale </token> <token id=\"t47\"> inspection </token> <token id=\"t48\"> by </token> <token id=\"t49\"> the </token> <token id=\"t50\"> country </token> <token id=\"t51\"> 's </token> <token id=\"t52\"> veterinary </token> <token id=\"t53\"> body </token> <token id=\"t54\"> Gosvetphitosluzba </token> <token id=\"t55\"> . </token> <candidate id=\"c10\" index=56 type=\"location\" info=\"{ &quot;coordinates&quot;: &quot;49.74917;4.60889&quot;, &quot;id&quot;: 6453601, &quot;featureClass&quot;: &quot;A&quot;, &quot;featureCode&quot;: &quot;ADM4&quot;, &quot;countryCode&quot;: &quot;FR&quot; }\" length=\"1\"></candidate> <token id=\"t56\"> This </token> <token id=\"t57\"> is </token> <token id=\"t58\"> the </token> <token id=\"t59\"> latest </token> <token id=\"t60\"> in </token> <token id=\"t61\"> a </token> <token id=\"t62\"> series </token> <token id=\"t63\"> of </token> <token id=\"t64\"> outbreaks </token> <token id=\"t65\"> in </token> <token id=\"t66\"> new </token> <token id=\"t67\"> areas </token> <token id=\"t68\"> of </token> <token id=\"t69\"> the </token> <token id=\"t70\"> country </token> <token id=\"t71\"> over </token> <token id=\"t72\"> the </token> <token id=\"t73\"> past </token> <candidate id=\"c11\" index=74 type=\"number\" info=\"null\" length=\"1\"></candidate> <token id=\"t74\"> two </token> <token id=\"t75\"> months </token> <token id=\"t76\"> . </token> <token id=\"t77\"> <br /> </token> <token id=\"t78\"> <br /> </token> <token id=\"t79\"> On </token> <candidate id=\"c12\" index=80 type=\"number\" info=\"null\" length=\"1\"></candidate> <candidate id=\"c13\" index=80 type=\"date\" info=\"2015-11-09\" length=\"2\"></candidate> <token id=\"t80\"> 9 </token> <token id=\"t81\"> November </token> <candidate id=\"c14\" index=82 type=\"location\" info=\"{ &quot;coordinates&quot;: &quot;53.0;28.0&quot;, &quot;id&quot;: 630336, &quot;featureClass&quot;: &quot;A&quot;, &quot;featureCode&quot;: &quot;PCLI&quot;, &quot;countryCode&quot;: &quot;BY&quot; }\" length=\"1\"></candidate> <token id=\"t82\"> Belarus </token> <token id=\"t83\"> officially </token> <token id=\"t84\"> banned </token> <token id=\"t85\"> imports </token> <token id=\"t86\"> of </token> <token id=\"t87\"> pork </token> <token id=\"t88\"> from </token> <token id=\"t89\"> the </token> <candidate id=\"c15\" index=90 type=\"location\" info=\"{ &quot;coordinates&quot;: &quot;49.25;31.33333&quot;, &quot;id&quot;: 710802, &quot;featureClass&quot;: &quot;A&quot;, &quot;featureCode&quot;: &quot;ADM1&quot;, &quot;countryCode&quot;: &quot;UA&quot; }\" length=\"1\"></candidate> <candidate id=\"c16\" index=90 type=\"location\" info=\"{ &quot;coordinates&quot;: &quot;49.42854;32.06207&quot;, &quot;id&quot;: 710791, &quot;featureClass&quot;: &quot;P&quot;, &quot;featureCode&quot;: &quot;PPLA&quot;, &quot;countryCode&quot;: &quot;UA&quot; }\" length=\"1\"></candidate> <token id=\"t90\"> Cherkasy </token> <token id=\"t91\"> Oblast </token> <token id=\"t92\"> , </token> <token id=\"t93\"> and </token> <candidate id=\"c17\" index=94 type=\"location\" info=\"{ &quot;coordinates&quot;: &quot;60.0;100.0&quot;, &quot;id&quot;: 2017370, &quot;featureClass&quot;: &quot;A&quot;, &quot;featureCode&quot;: &quot;PCLI&quot;, &quot;countryCode&quot;: &quot;RU&quot; }\" length=\"1\"></candidate> <token id=\"t94\"> Russia </token> <token id=\"t95\"> 's </token> <token id=\"t96\"> veterinary </token> <token id=\"t97\"> authorities </token> <token id=\"t98\"> once </token> <token id=\"t99\"> again </token> <token id=\"t100\"> criticised </token> <token id=\"t101\"> the </token> <token id=\"t102\"> level </token> <token id=\"t103\"> of </token> <token id=\"t104\"> veterinary </token> <token id=\"t105\"> controls </token> <token id=\"t106\"> in </token> <candidate id=\"c18\" index=107 type=\"location\" info=\"{ &quot;coordinates&quot;: &quot;49.0;32.0&quot;, &quot;id&quot;: 690791, &quot;featureClass&quot;: &quot;A&quot;, &quot;featureCode&quot;: &quot;PCLI&quot;, &quot;countryCode&quot;: &quot;UA&quot; }\" length=\"1\"></candidate> <token id=\"t107\"> Ukraine </token> <token id=\"t108\"> and </token> <candidate id=\"c19\" index=109 type=\"location\" info=\"{ &quot;coordinates&quot;: &quot;-13.66667;32.0&quot;, &quot;id&quot;: 917388, &quot;featureClass&quot;: &quot;A&quot;, &quot;featureCode&quot;: &quot;ADM1&quot;, &quot;countryCode&quot;: &quot;ZM&quot; }\" length=\"1\"></candidate> <candidate id=\"c20\" index=109 type=\"location\" info=\"{ &quot;coordinates&quot;: &quot;52.16667;1.0&quot;, &quot;id&quot;: 2650458, &quot;featureClass&quot;: &quot;A&quot;, &quot;featureCode&quot;: &quot;ADMD&quot;, &quot;countryCode&quot;: &quot;GB&quot; }\" length=\"1\"></candidate> <candidate id=\"c21\" index=109 type=\"location\" info=\"{ &quot;coordinates&quot;: &quot;8.25;-11.0&quot;, &quot;id&quot;: 2409543, &quot;featureClass&quot;: &quot;A&quot;, &quot;featureCode&quot;: &quot;ADM1&quot;, &quot;countryCode&quot;: &quot;SL&quot; }\" length=\"1\"></candidate> <candidate id=\"c22\" index=109 type=\"location\" info=\"{ &quot;coordinates&quot;: &quot;48.0;115.0&quot;, &quot;id&quot;: 2031799, &quot;featureClass&quot;: &quot;A&quot;, &quot;featureCode&quot;: &quot;ADM1&quot;, &quot;countryCode&quot;: &quot;MN&quot; }\" length=\"1\"></candidate> <candidate id=\"c23\" index=109 type=\"location\" info=\"{ &quot;coordinates&quot;: &quot;22.27722;114.22519&quot;, &quot;id&quot;: 7533608, &quot;featureClass&quot;: &quot;A&quot;, &quot;featureCode&quot;: &quot;ADM1&quot;, &quot;countryCode&quot;: &quot;HK&quot; }\" length=\"1\"></candidate> <candidate id=\"c24\" index=109 type=\"location\" info=\"{ &quot;coordinates&quot;: &quot;6.5;-0.5&quot;, &quot;id&quot;: 2301360, &quot;featureClass&quot;: &quot;A&quot;, &quot;featureCode&quot;: &quot;ADM1&quot;, &quot;countryCode&quot;: &quot;GH&quot; }\" length=\"1\"></candidate> <candidate id=\"c25\" index=109 type=\"location\" info=\"{ &quot;coordinates&quot;: &quot;18.0;36.0&quot;, &quot;id&quot;: 378377, &quot;featureClass&quot;: &quot;A&quot;, &quot;featureCode&quot;: &quot;ADM1H&quot;, &quot;countryCode&quot;: &quot;SD&quot; }\" length=\"1\"></candidate> <candidate id=\"c26\" index=109 type=\"location\" info=\"{ &quot;coordinates&quot;: &quot;19.31667;-81.13333&quot;, &quot;id&quot;: 8689197, &quot;featureClass&quot;: &quot;A&quot;, &quot;featureCode&quot;: &quot;ADM1H&quot;, &quot;countryCode&quot;: &quot;KY&quot; }\" length=\"1\"></candidate> <candidate id=\"c27\" index=109 type=\"location\" info=\"{ &quot;coordinates&quot;: &quot;-18.5;180.0&quot;, &quot;id&quot;: 4036647, &quot;featureClass&quot;: &quot;A&quot;, &quot;featureCode&quot;: &quot;ADM1&quot;, &quot;countryCode&quot;: &quot;FJ&quot; }\" length=\"1\"></candidate> <candidate id=\"c28\" index=109 type=\"location\" info=\"{ &quot;coordinates&quot;: &quot;22.95;50.15&quot;, &quot;id&quot;: 108241, &quot;featureClass&quot;: &quot;A&quot;, &quot;featureCode&quot;: &quot;ADM1&quot;, &quot;countryCode&quot;: &quot;SA&quot; }\" length=\"1\"></candidate> <candidate id=\"c29\" index=109 type=\"location\" info=\"{ &quot;coordinates&quot;: &quot;14.1154;39.58699&quot;, &quot;id&quot;: 7869879, &quot;featureClass&quot;: &quot;A&quot;, &quot;featureCode&quot;: &quot;ADM2&quot;, &quot;countryCode&quot;: &quot;ET&quot; }\" length=\"1\"></candidate> <candidate id=\"c30\" index=109 type=\"location\" info=\"{ &quot;coordinates&quot;: &quot;0.0;38.0&quot;, &quot;id&quot;: 400741, &quot;featureClass&quot;: &quot;A&quot;, &quot;featureCode&quot;: &quot;ADM1H&quot;, &quot;countryCode&quot;: &quot;KE&quot; }\" length=\"1\"></candidate> <token id=\"t109\"> Eastern </token> <token id=\"t110\"> countries </token> <token id=\"t111\"> of </token> <token id=\"t112\"> the </token> <token id=\"t113\"> European </token> <token id=\"t114\"> Union.According </token> <token id=\"t115\"> to </token> <token id=\"t116\"> official </token> <token id=\"t117\"> data </token> <token id=\"t118\"> , </token> <token id=\"t119\"> in </token> <token id=\"t120\"> the </token> <token id=\"t121\"> period </token> <token id=\"t122\"> from </token> <candidate id=\"c31\" index=123 type=\"number\" info=\"null\" length=\"1\"></candidate> <candidate id=\"c32\" index=123 type=\"date\" info=\"2012-07-30\" length=\"3\"></candidate> <token id=\"t123\"> 30 </token> <token id=\"t124\"> July </token> <candidate id=\"c33\" index=125 type=\"number\" info=\"null\" length=\"1\"></candidate> <token id=\"t125\"> 2012 </token> <token id=\"t126\"> to </token> <candidate id=\"c34\" index=127 type=\"number\" info=\"null\" length=\"1\"></candidate> <candidate id=\"c35\" index=127 type=\"date\" info=\"2015-11-05\" length=\"3\"></candidate> <token id=\"t127\"> 5 </token> <token id=\"t128\"> November </token> <candidate id=\"c36\" index=129 type=\"number\" info=\"null\" length=\"1\"></candidate> <token id=\"t129\"> 2015 </token> <token id=\"t130\"> , </token> <candidate id=\"c37\" index=131 type=\"number\" info=\"null\" length=\"1\"></candidate> <token id=\"t131\"> 41 </token> <token id=\"t132\"> outbreaks </token> <token id=\"t133\"> of </token> <candidate id=\"c38\" index=134 type=\"disease\" info=\"null\" length=\"1\"></candidate> <token id=\"t134\"> ASF </token> <token id=\"t135\"> , </token> <token id=\"t136\"> including </token> <candidate id=\"c39\" index=137 type=\"number\" info=\"null\" length=\"1\"></candidate> <token id=\"t137\"> 31 </token> <token id=\"t138\"> among </token> <token id=\"t139\"> domestic </token> <candidate id=\"c40\" index=140 type=\"host\" info=\"null\" length=\"1\"></candidate> <token id=\"t140\"> pigs </token> <token id=\"t141\"> , </token> <token id=\"t142\"> have </token> <token id=\"t143\"> been </token> <token id=\"t144\"> identified </token> <token id=\"t145\"> in </token> <candidate id=\"c41\" index=146 type=\"location\" info=\"{ &quot;coordinates&quot;: &quot;49.0;32.0&quot;, &quot;id&quot;: 690791, &quot;featureClass&quot;: &quot;A&quot;, &quot;featureCode&quot;: &quot;PCLI&quot;, &quot;countryCode&quot;: &quot;UA&quot; }\" length=\"1\"></candidate> <token id=\"t146\"> Ukraine </token> <token id=\"t147\"> , </token> <token id=\"t148\"> with </token> <token id=\"t149\"> most </token> <token id=\"t150\"> of </token> <token id=\"t151\"> them </token> <token id=\"t152\"> taking </token> <token id=\"t153\"> place </token> <candidate id=\"c42\" index=154 type=\"date\" info=\"PAST_REF\" length=\"1\"></candidate> <token id=\"t154\"> recently </token> <token id=\"t155\"> . </token> <token id=\"t156\"> Previously </token> <token id=\"t157\"> most </token> <token id=\"t158\"> of </token> <token id=\"t159\"> the </token> <token id=\"t160\"> outbreaks </token> <token id=\"t161\"> were </token> <token id=\"t162\"> detected </token> <token id=\"t163\"> in </token> <token id=\"t164\"> northern </token> <token id=\"t165\"> areas </token> <token id=\"t166\"> of </token> <token id=\"t167\"> the </token> <token id=\"t168\"> country </token> <token id=\"t169\"> , </token> <token id=\"t170\"> but </token> <token id=\"t171\"> in </token> <candidate id=\"c43\" index=172 type=\"date\" info=\"2015-10\" length=\"1\"></candidate> <token id=\"t172\"> October </token> <token id=\"t173\"> - </token> <candidate id=\"c44\" index=174 type=\"date\" info=\"2015-11\" length=\"2\"></candidate> <token id=\"t174\"> November </token> <candidate id=\"c45\" index=175 type=\"number\" info=\"null\" length=\"1\"></candidate> <token id=\"t175\"> 2015 </token> <token id=\"t176\"> the </token> <token id=\"t177\"> disease </token> <token id=\"t178\"> spread </token> <token id=\"t179\"> to </token> <token id=\"t180\"> southern </token> <token id=\"t181\"> regions </token> <token id=\"t182\"> . </token> <token id=\"t183\"> `` </token> <token id=\"t184\"> The </token> <token id=\"t185\"> fact </token> <token id=\"t186\"> that </token> <token id=\"t187\"> these </token> <token id=\"t188\"> outbreaks </token> <token id=\"t189\"> have </token> <token id=\"t190\"> occurred </token> <token id=\"t191\"> in </token> <token id=\"t192\"> the </token> <token id=\"t193\"> domestic </token> <candidate id=\"c46\" index=194 type=\"host\" info=\"null\" length=\"1\"></candidate> <token id=\"t194\"> pig </token> <token id=\"t195\"> population </token> <token id=\"t196\"> is </token> <token id=\"t197\"> evidence </token> <token id=\"t198\"> of </token> <token id=\"t199\"> a </token> <token id=\"t200\"> lack </token> <token id=\"t201\"> of </token> <token id=\"t202\"> sufficient </token> <token id=\"t203\"> control </token> <token id=\"t204\"> over </token> <token id=\"t205\"> the </token> <token id=\"t206\"> movement </token> <token id=\"t207\"> of </token> <token id=\"t208\"> potentially </token> <token id=\"t209\"> dangerous </token> <token id=\"t210\"> products </token> <token id=\"t211\"> from </token> <token id=\"t212\"> areas </token> <token id=\"t213\"> where </token> <candidate id=\"c47\" index=214 type=\"disease\" info=\"null\" length=\"1\"></candidate> <token id=\"t214\"> ASF </token> <token id=\"t215\"> has </token> <token id=\"t216\"> been </token> <token id=\"t217\"> detected </token> <token id=\"t218\"> . </token> <candidate id=\"c48\" index=219 type=\"location\" info=\"{ &quot;coordinates&quot;: &quot;49.74917;4.60889&quot;, &quot;id&quot;: 6453601, &quot;featureClass&quot;: &quot;A&quot;, &quot;featureCode&quot;: &quot;ADM4&quot;, &quot;countryCode&quot;: &quot;FR&quot; }\" length=\"1\"></candidate> <token id=\"t219\"> This </token> <token id=\"t220\"> poses </token> <token id=\"t221\"> a </token> <token id=\"t222\"> threat </token> <token id=\"t223\"> that </token> <token id=\"t224\"> the </token> <token id=\"t225\"> infection </token> <token id=\"t226\"> will </token> <token id=\"t227\"> spread </token> <token id=\"t228\"> across </token> <candidate id=\"c49\" index=229 type=\"location\" info=\"{ &quot;coordinates&quot;: &quot;49.0;32.0&quot;, &quot;id&quot;: 690791, &quot;featureClass&quot;: &quot;A&quot;, &quot;featureCode&quot;: &quot;PCLI&quot;, &quot;countryCode&quot;: &quot;UA&quot; }\" length=\"1\"></candidate> <token id=\"t229\"> Ukraine </token> <token id=\"t230\"> to </token> <token id=\"t231\"> the </token> <token id=\"t232\"> west </token> <token id=\"t233\"> , </token> <token id=\"t234\"> and </token> <token id=\"t235\"> then </token> <token id=\"t236\"> to </token> <token id=\"t237\"> the </token> <token id=\"t238\"> Balkans </token> <token id=\"t239\"> , </token> <token id=\"t240\"> where </token> <token id=\"t241\"> the </token> <token id=\"t242\"> population </token> <token id=\"t243\"> of </token> <candidate id=\"c50\" index=244 type=\"host\" info=\"null\" length=\"2\"></candidate> <token id=\"t244\"> wild </token> <candidate id=\"c51\" index=245 type=\"host\" info=\"null\" length=\"1\"></candidate> <token id=\"t245\"> boar </token> <token id=\"t246\"> is </token> <token id=\"t247\"> quite </token> <token id=\"t248\"> plentiful </token> <token id=\"t249\"> , </token> <token id=\"t250\"> '' </token> <token id=\"t251\"> stated </token> <token id=\"t252\"> Russian </token> <token id=\"t253\"> veterinary </token> <token id=\"t254\"> body </token> <token id=\"t255\"> Rosselkhoznadzor </token> <token id=\"t256\"> . </token> <token id=\"t257\"> `` </token> <token id=\"t258\"> The </token> <candidate id=\"c52\" index=259 type=\"location\" info=\"{ &quot;coordinates&quot;: &quot;18.0;105.0&quot;, &quot;id&quot;: 1655842, &quot;featureClass&quot;: &quot;A&quot;, &quot;featureCode&quot;: &quot;PCLI&quot;, &quot;countryCode&quot;: &quot;LA&quot; }\" length=\"1\"></candidate> <token id=\"t259\"> laws </token> <token id=\"t260\"> governing </token> <candidate id=\"c53\" index=261 type=\"host\" info=\"null\" length=\"1\"></candidate> <token id=\"t261\"> pig </token> <token id=\"t262\"> farming </token> <token id=\"t263\"> in </token> <token id=\"t264\"> these </token> <token id=\"t265\"> countries </token> <token id=\"t266\"> and </token> <token id=\"t267\"> the </token> <token id=\"t268\"> large </token> <token id=\"t269\"> number </token> <token id=\"t270\"> of </token> <token id=\"t271\"> small </token> <token id=\"t272\"> farms </token> <token id=\"t273\"> make </token> <token id=\"t274\"> the </token> <token id=\"t275\"> situation </token> <token id=\"t276\"> there </token> <token id=\"t277\"> quite </token> <token id=\"t278\"> dangerous </token> <token id=\"t279\"> in </token> <token id=\"t280\"> terms </token> <token id=\"t281\"> of </token> <token id=\"t282\"> the </token> <token id=\"t283\"> spread </token> <token id=\"t284\"> of </token> <token id=\"t285\"> the </token> <token id=\"t286\"> virus </token> <token id=\"t287\"> . </token> <token id=\"t288\"> -LSB- </token> <candidate id=\"c54\" index=289 type=\"location\" info=\"{ &quot;coordinates&quot;: &quot;49.0;32.0&quot;, &quot;id&quot;: 690791, &quot;featureClass&quot;: &quot;A&quot;, &quot;featureCode&quot;: &quot;PCLI&quot;, &quot;countryCode&quot;: &quot;UA&quot; }\" length=\"1\"></candidate> <token id=\"t289\"> Ukraine </token> <token id=\"t290\"> 's </token> <token id=\"t291\"> veterinary </token> <token id=\"t292\"> authorities </token> <token id=\"t293\"> -RSB- </token> <token id=\"t294\"> need </token> <token id=\"t295\"> to </token> <token id=\"t296\"> create </token> <token id=\"t297\"> an </token> <token id=\"t298\"> extensive </token> <token id=\"t299\"> ( </token> <token id=\"t300\"> 100-150 </token> <token id=\"t301\"> km </token> <token id=\"t302\"> ) </token> <token id=\"t303\"> buffer </token> <token id=\"t304\"> zone </token> <token id=\"t305\"> around </token> <token id=\"t306\"> the </token> <token id=\"t307\"> affected </token> <token id=\"t308\"> areas </token> <token id=\"t309\"> and </token> <token id=\"t310\"> conduct </token> <token id=\"t311\"> other </token> <token id=\"t312\"> qualitative </token> <token id=\"t313\"> preventative </token> <token id=\"t314\"> measures </token> <token id=\"t315\"> , </token> <token id=\"t316\"> '' </token> <token id=\"t317\"> it </token> <token id=\"t318\"> added </token> <token id=\"t319\"> . </token> <candidate id=\"c55\" index=320 type=\"host\" info=\"null\" length=\"1\"></candidate> <token id=\"t320\"> Pig </token> <token id=\"t321\"> smuggling </token> <token id=\"t322\"> Local </token> <token id=\"t323\"> veterinary </token> <token id=\"t324\"> services </token> <token id=\"t325\"> in </token> <candidate id=\"c56\" index=326 type=\"location\" info=\"{ &quot;coordinates&quot;: &quot;49.0;32.0&quot;, &quot;id&quot;: 690791, &quot;featureClass&quot;: &quot;A&quot;, &quot;featureCode&quot;: &quot;PCLI&quot;, &quot;countryCode&quot;: &quot;UA&quot; }\" length=\"1\"></candidate> <token id=\"t326\"> Ukraine </token> <token id=\"t327\"> admitted </token> <token id=\"t328\"> there </token> <token id=\"t329\"> was </token> <token id=\"t330\"> a </token> <token id=\"t331\"> problem </token> <token id=\"t332\"> in </token> <token id=\"t333\"> the </token> <token id=\"t334\"> region </token> <token id=\"t335\"> . </token> <token id=\"t336\"> According </token> <token id=\"t337\"> to </token> <token id=\"t338\"> officials </token> <token id=\"t339\"> in </token> <token id=\"t340\"> the </token> <token id=\"t341\"> village </token> <token id=\"t342\"> of </token> <token id=\"t343\"> Vradievka </token> <token id=\"t344\"> , </token> <token id=\"t345\"> located </token> <token id=\"t346\"> in </token> <token id=\"t347\"> the </token> <candidate id=\"c57\" index=348 type=\"location\" info=\"{ &quot;coordinates&quot;: &quot;47.41667;31.83333&quot;, &quot;id&quot;: 700567, &quot;featureClass&quot;: &quot;A&quot;, &quot;featureCode&quot;: &quot;ADM1&quot;, &quot;countryCode&quot;: &quot;UA&quot; }\" length=\"1\"></candidate> <candidate id=\"c58\" index=348 type=\"location\" info=\"{ &quot;coordinates&quot;: &quot;46.96591;31.9974&quot;, &quot;id&quot;: 700569, &quot;featureClass&quot;: &quot;P&quot;, &quot;featureCode&quot;: &quot;PPLA&quot;, &quot;countryCode&quot;: &quot;UA&quot; }\" length=\"1\"></candidate> <token id=\"t348\"> Mykolaiv </token> <token id=\"t349\"> Oblast </token> <token id=\"t350\"> in </token> <token id=\"t351\"> southern </token> <candidate id=\"c59\" index=352 type=\"location\" info=\"{ &quot;coordinates&quot;: &quot;49.0;32.0&quot;, &quot;id&quot;: 690791, &quot;featureClass&quot;: &quot;A&quot;, &quot;featureCode&quot;: &quot;PCLI&quot;, &quot;countryCode&quot;: &quot;UA&quot; }\" length=\"1\"></candidate> <token id=\"t352\"> Ukraine </token> <token id=\"t353\"> , </token> <token id=\"t354\"> where </token> <candidate id=\"c60\" index=355 type=\"disease\" info=\"null\" length=\"1\"></candidate> <token id=\"t355\"> ASF </token> <token id=\"t356\"> was </token> <token id=\"t357\"> discovered </token> <token id=\"t358\"> at </token> <candidate id=\"c61\" index=359 type=\"date\" info=\"2015-10\" length=\"4\"></candidate> <token id=\"t359\"> the </token> <token id=\"t360\"> end </token> <token id=\"t361\"> of </token> <token id=\"t362\"> October </token> <token id=\"t363\"> , </token> <token id=\"t364\"> many </token> <token id=\"t365\"> local </token> <token id=\"t366\"> farmers </token> <token id=\"t367\"> have </token> <token id=\"t368\"> been </token> <token id=\"t369\"> smuggling </token> <token id=\"t370\"> their </token> <candidate id=\"c62\" index=371 type=\"host\" info=\"null\" length=\"1\"></candidate> <token id=\"t371\"> pigs </token> <token id=\"t372\"> to </token> <token id=\"t373\"> other </token> <token id=\"t374\"> regions </token> <token id=\"t375\"> of </token> <token id=\"t376\"> the </token> <token id=\"t377\"> country </token> <token id=\"t378\"> , </token> <token id=\"t379\"> in </token> <token id=\"t380\"> order </token> <token id=\"t381\"> to </token> <token id=\"t382\"> avoid </token> <token id=\"t383\"> them </token> <token id=\"t384\"> being </token> <token id=\"t385\"> destroyed </token> <token id=\"t386\"> by </token> <token id=\"t387\"> veterinary </token> <token id=\"t388\"> authorities </token> <token id=\"t389\"> , </token> <token id=\"t390\"> in </token> <token id=\"t391\"> accordance </token> <token id=\"t392\"> with </token> <token id=\"t393\"> their </token> <token id=\"t394\"> instructions.The </token> <token id=\"t395\"> disease </token> <token id=\"t396\"> has </token> <token id=\"t397\"> already </token> <token id=\"t398\"> caused </token> <token id=\"t399\"> price </token> <token id=\"t400\"> fluctuations </token> <token id=\"t401\"> in </token> <candidate id=\"c63\" index=402 type=\"location\" info=\"{ &quot;coordinates&quot;: &quot;49.0;32.0&quot;, &quot;id&quot;: 690791, &quot;featureClass&quot;: &quot;A&quot;, &quot;featureCode&quot;: &quot;PCLI&quot;, &quot;countryCode&quot;: &quot;UA&quot; }\" length=\"1\"></candidate> <token id=\"t402\"> Ukraine </token> <token id=\"t403\"> 's </token> <token id=\"t404\"> domestic </token> <token id=\"t405\"> pork </token> <token id=\"t406\"> market </token> <token id=\"t407\"> . </token> <token id=\"t408\"> According </token> <token id=\"t409\"> to </token> <token id=\"t410\"> a </token> <token id=\"t411\"> report </token> <token id=\"t412\"> from </token> <token id=\"t413\"> the </token> <candidate id=\"c64\" index=414 type=\"location\" info=\"{ &quot;coordinates&quot;: &quot;49.0;32.0&quot;, &quot;id&quot;: 690791, &quot;featureClass&quot;: &quot;A&quot;, &quot;featureCode&quot;: &quot;PCLI&quot;, &quot;countryCode&quot;: &quot;UA&quot; }\" length=\"1\"></candidate> <token id=\"t414\"> Ukraine </token> <token id=\"t415\"> Agribusiness </token> <token id=\"t416\"> Club </token> <token id=\"t417\"> ( </token> <token id=\"t418\"> UCAB </token> <token id=\"t419\"> ) </token> <token id=\"t420\"> , </token> <token id=\"t421\"> at </token> <candidate id=\"c65\" index=422 type=\"date\" info=\"2015-10\" length=\"4\"></candidate> <token id=\"t422\"> the </token> <token id=\"t423\"> end </token> <token id=\"t424\"> of </token> <token id=\"t425\"> October </token> <token id=\"t426\"> pork </token> <token id=\"t427\"> prices </token> <token id=\"t428\"> jumped </token> <token id=\"t429\"> by </token> <token id=\"t430\"> 5-7 </token> <token id=\"t431\"> % </token> <token id=\"t432\"> . </token> <token id=\"t433\"> `` </token> <candidate id=\"c66\" index=434 type=\"location\" info=\"{ &quot;coordinates&quot;: &quot;64.0;26.0&quot;, &quot;id&quot;: 660013, &quot;featureClass&quot;: &quot;A&quot;, &quot;featureCode&quot;: &quot;PCLI&quot;, &quot;countryCode&quot;: &quot;FI&quot; }\" length=\"1\"></candidate> <token id=\"t434\"> Some </token> <token id=\"t435\"> market </token> <token id=\"t436\"> operators </token> <token id=\"t437\"> plan </token> <token id=\"t438\"> to </token> <token id=\"t439\"> continue </token> <token id=\"t440\"> to </token> <token id=\"t441\"> raise </token> <token id=\"t442\"> prices </token> <token id=\"t443\"> , </token> <token id=\"t444\"> but </token> <token id=\"t445\"> how </token> <token id=\"t446\"> long </token> <token id=\"t447\"> this </token> <token id=\"t448\"> trend </token> <token id=\"t449\"> will </token> <token id=\"t450\"> continue </token> <token id=\"t451\"> for </token> <token id=\"t452\"> is </token> <token id=\"t453\"> difficult </token> <token id=\"t454\"> to </token> <token id=\"t455\"> predict </token> <token id=\"t456\"> , </token> <token id=\"t457\"> as </token> <candidate id=\"c67\" index=458 type=\"disease\" info=\"null\" length=\"1\"></candidate> <token id=\"t458\"> ASF </token> <token id=\"t459\"> has </token> <token id=\"t460\"> expanded </token> <token id=\"t461\"> its </token> <token id=\"t462\"> geography </token> <token id=\"t463\"> and </token> <token id=\"t464\"> was </token> <token id=\"t465\"> recorded </token> <token id=\"t466\"> in </token> <token id=\"t467\"> the </token> <candidate id=\"c68\" index=468 type=\"location\" info=\"{ &quot;coordinates&quot;: &quot;46.75;30.25&quot;, &quot;id&quot;: 698738, &quot;featureClass&quot;: &quot;A&quot;, &quot;featureCode&quot;: &quot;ADM1&quot;, &quot;countryCode&quot;: &quot;UA&quot; }\" length=\"1\"></candidate> <candidate id=\"c69\" index=468 type=\"location\" info=\"{ &quot;coordinates&quot;: &quot;46.47747;30.73262&quot;, &quot;id&quot;: 698740, &quot;featureClass&quot;: &quot;P&quot;, &quot;featureCode&quot;: &quot;PPLA&quot;, &quot;countryCode&quot;: &quot;UA&quot; }\" length=\"1\"></candidate> <token id=\"t468\"> Odessa </token> <token id=\"t469\"> and </token> <candidate id=\"c70\" index=470 type=\"location\" info=\"{ &quot;coordinates&quot;: &quot;47.41667;31.83333&quot;, &quot;id&quot;: 700567, &quot;featureClass&quot;: &quot;A&quot;, &quot;featureCode&quot;: &quot;ADM1&quot;, &quot;countryCode&quot;: &quot;UA&quot; }\" length=\"1\"></candidate> <candidate id=\"c71\" index=470 type=\"location\" info=\"{ &quot;coordinates&quot;: &quot;46.96591;31.9974&quot;, &quot;id&quot;: 700569, &quot;featureClass&quot;: &quot;P&quot;, &quot;featureCode&quot;: &quot;PPLA&quot;, &quot;countryCode&quot;: &quot;UA&quot; }\" length=\"1\"></candidate> <token id=\"t470\"> Mykolaiv </token> <token id=\"t471\"> Oblasts </token> <token id=\"t472\"> , </token> <token id=\"t473\"> '' </token> <token id=\"t474\"> said </token> <token id=\"t475\"> a </token> <token id=\"t476\"> spokesperson </token> <token id=\"t477\"> from </token> <token id=\"t478\"> UCAB.Culling </token> <token id=\"t479\"> of </token> <candidate id=\"c72\" index=480 type=\"host\" info=\"null\" length=\"2\"></candidate> <token id=\"t480\"> wild </token> <candidate id=\"c73\" index=481 type=\"host\" info=\"null\" length=\"1\"></candidate> <token id=\"t481\"> boars </token> <token id=\"t482\"> will </token> <token id=\"t483\"> be </token> <token id=\"t484\"> among </token> <token id=\"t485\"> the </token> <token id=\"t486\"> measures </token> <candidate id=\"c74\" index=487 type=\"location\" info=\"{ &quot;coordinates&quot;: &quot;49.0;32.0&quot;, &quot;id&quot;: 690791, &quot;featureClass&quot;: &quot;A&quot;, &quot;featureCode&quot;: &quot;PCLI&quot;, &quot;countryCode&quot;: &quot;UA&quot; }\" length=\"1\"></candidate> <token id=\"t487\"> Ukraine </token> <token id=\"t488\"> authorities </token> <token id=\"t489\"> will </token> <token id=\"t490\"> implement </token> <token id=\"t491\"> to </token> <token id=\"t492\"> fight </token> <candidate id=\"c75\" index=493 type=\"disease\" info=\"null\" length=\"1\"></candidate> <token id=\"t493\"> ASF </token> <token id=\"t494\"> . </token> <token id=\"t495\"> Ivan </token> <token id=\"t496\"> Sheremeta </token> <token id=\"t497\"> , </token> <token id=\"t498\"> a </token> <token id=\"t499\"> spokesperson </token> <token id=\"t500\"> for </token> <token id=\"t501\"> the </token> <token id=\"t502\"> State </token> <candidate id=\"c76\" index=503 type=\"location\" info=\"{ &quot;coordinates&quot;: &quot;49.42583;-2.59194&quot;, &quot;id&quot;: 6417223, &quot;featureClass&quot;: &quot;A&quot;, &quot;featureCode&quot;: &quot;ADM1&quot;, &quot;countryCode&quot;: &quot;GG&quot; }\" length=\"1\"></candidate> <candidate id=\"c77\" index=503 type=\"location\" info=\"{ &quot;coordinates&quot;: &quot;45.66726;-88.77038&quot;, &quot;id&quot;: 5253400, &quot;featureClass&quot;: &quot;A&quot;, &quot;featureCode&quot;: &quot;ADM2&quot;, &quot;countryCode&quot;: &quot;US&quot; }\" length=\"1\"></candidate> <candidate id=\"c78\" index=503 type=\"location\" info=\"{ &quot;coordinates&quot;: &quot;41.51307;-79.23601&quot;, &quot;id&quot;: 5189967, &quot;featureClass&quot;: &quot;A&quot;, &quot;featureCode&quot;: &quot;ADM2&quot;, &quot;countryCode&quot;: &quot;US&quot; }\" length=\"1\"></candidate> <candidate id=\"c79\" index=503 type=\"location\" info=\"{ &quot;coordinates&quot;: &quot;31.18887;-89.25786&quot;, &quot;id&quot;: 4426954, &quot;featureClass&quot;: &quot;A&quot;, &quot;featureCode&quot;: &quot;ADM2&quot;, &quot;countryCode&quot;: &quot;US&quot; }\" length=\"1\"></candidate> <candidate id=\"c80\" index=503 type=\"location\" info=\"{ &quot;coordinates&quot;: &quot;50.815;4.32522&quot;, &quot;id&quot;: 2798142, &quot;featureClass&quot;: &quot;A&quot;, &quot;featureCode&quot;: &quot;ADM4&quot;, &quot;countryCode&quot;: &quot;BE&quot; }\" length=\"1\"></candidate> <token id=\"t503\"> Forest </token> <token id=\"t504\"> Resources </token> <token id=\"t505\"> Agency </token> <token id=\"t506\"> of </token> <candidate id=\"c81\" index=507 type=\"location\" info=\"{ &quot;coordinates&quot;: &quot;49.0;32.0&quot;, &quot;id&quot;: 690791, &quot;featureClass&quot;: &quot;A&quot;, &quot;featureCode&quot;: &quot;PCLI&quot;, &quot;countryCode&quot;: &quot;UA&quot; }\" length=\"1\"></candidate> <token id=\"t507\"> Ukraine </token> <token id=\"t508\"> , </token> <token id=\"t509\"> said </token> <token id=\"t510\"> the </token> <token id=\"t511\"> hunters </token> <token id=\"t512\"> planned </token> <token id=\"t513\"> to </token> <token id=\"t514\"> conduct </token> <token id=\"t515\"> the </token> <token id=\"t516\"> cull </token> <token id=\"t517\"> in </token> <candidate id=\"c82\" index=518 type=\"number\" info=\"null\" length=\"1\"></candidate> <candidate id=\"c83\" index=518 type=\"date\" info=\"2012\" length=\"1\"></candidate> <token id=\"t518\"> 12 </token> <token id=\"t519\"> border </token> <token id=\"t520\"> regions </token> <token id=\"t521\"> of </token> <token id=\"t522\"> the </token> <token id=\"t523\"> country </token> <token id=\"t524\"> . </token> <token id=\"t525\"> However </token> <token id=\"t526\"> , </token> <token id=\"t527\"> industry </token> <token id=\"t528\"> observers </token> <token id=\"t529\"> have </token> <token id=\"t530\"> said </token> <token id=\"t531\"> this </token> <token id=\"t532\"> measure </token> <token id=\"t533\"> has </token> <token id=\"t534\"> come </token> <token id=\"t535\"> too </token> <token id=\"t536\"> late </token> <token id=\"t537\"> , </token> <token id=\"t538\"> and </token> <token id=\"t539\"> will </token> <token id=\"t540\"> not </token> <token id=\"t541\"> prevent </token> <candidate id=\"c84\" index=542 type=\"disease\" info=\"null\" length=\"1\"></candidate> <token id=\"t542\"> ASF </token> <token id=\"t543\"> from </token> <token id=\"t544\"> spreading </token> <token id=\"t545\"> in </token> <candidate id=\"c85\" index=546 type=\"location\" info=\"{ &quot;coordinates&quot;: &quot;49.0;32.0&quot;, &quot;id&quot;: 690791, &quot;featureClass&quot;: &quot;A&quot;, &quot;featureCode&quot;: &quot;PCLI&quot;, &quot;countryCode&quot;: &quot;UA&quot; }\" length=\"1\"></candidate> <token id=\"t546\"> Ukraine </token> <token id=\"t547\"> , </token> <token id=\"t548\"> but </token> <token id=\"t549\"> will </token> <token id=\"t550\"> be </token> <token id=\"t551\"> aimed </token> <token id=\"t552\"> at </token> <token id=\"t553\"> keeping </token> <token id=\"t554\"> it </token> <token id=\"t555\"> out </token> <token id=\"t556\"> of </token> <token id=\"t557\"> neighbouring </token> <token id=\"t558\"> countries </token> <token id=\"t559\"> . </token> <token id=\"t560\"> <br /> </token> <token id=\"t561\"> <br /> </token>","publication_date":"2015-11-11","id":407,"title":"New ASF outbreaks in Ukraine may pose a threat to Balkans","url":"http://www.globalmeatnews.com/Safety-Legislation/New-ASF-outbreaks-in-Ukraine-may-pose-a-threat-to-Balkans","content":"\n By Vladislav VorotnikovVladislav Vorotnikov , 11-Nov-20152015-11-11T00:00:00ZLast updated on 11-Nov-2015 at 15:05 GMT2015-11-11T15:05:03Z\n A new outbreak of African swine fever (ASF) has been discovered in a farm in the Cherkasy Oblast in central Ukraine, following a large-scale inspection by the country’s veterinary body Gosvetphitosluzba. This is the latest in a series of outbreaks in new areas of the country over the past two months. \n \n On 9 November Belarus officially banned imports of pork from the Cherkasy Oblast, and Russia’s veterinary authorities once again criticised the level of veterinary controls in Ukraine and Eastern countries of the European Union.According to official data, in the period from 30 July 2012 to 5 November 2015, 41 outbreaks of ASF, including 31 among domestic pigs, have been identified in Ukraine, with most of them taking place recently. Previously most of the outbreaks were detected in northern areas of the country, but in October-November 2015 the disease spread to southern regions.“The fact that these outbreaks have occurred in the domestic pig population is evidence of a lack of sufficient control over the movement of potentially dangerous products from areas where ASF has been detected. This poses a threat that the infection will spread across Ukraine to the west, and then to the Balkans, where the population of wild boar is quite plentiful,” stated Russian veterinary body Rosselkhoznadzor.“The laws governing pig farming in these countries and the large number of small farms make the situation there quite dangerous in terms of the spread of the virus. [Ukraine’s veterinary authorities] need to create an extensive (100-150 km) buffer zone around the affected areas and conduct other qualitative preventative measures,” it added. Pig smuggling Local veterinary services in Ukraine admitted there was a problem in the region. According to officials in the village of Vradievka, located in the Mykolaiv Oblast in southern Ukraine, where ASF was discovered at the end of October, many local farmers have been smuggling their pigs to other regions of the country, in order to avoid them being destroyed by veterinary authorities, in accordance with their instructions.The disease has already caused price fluctuations in Ukraine’s domestic pork market. According to a report from the Ukraine Agribusiness Club (UCAB), at the end of October pork prices jumped by 5-7%. “Some market operators plan to continue to raise prices, but how long this trend will continue for is difficult to predict, as ASF has expanded its geography and was recorded in the Odessa and Mykolaiv Oblasts,” said a spokesperson from UCAB.Culling of wild boars will be among the measures Ukraine authorities will implement to fight ASF. Ivan Sheremeta, a spokesperson for the State Forest Resources Agency of Ukraine, said the hunters planned to conduct the cull in 12 border regions of the country. However, industry observers have said this measure has come too late, and will not prevent ASF from spreading in Ukraine, but will be aimed at keeping it out of neighbouring countries.  \n \n ","candidateLabels":[{"id":"c1","label":"incorrect"},{"id":"c2","label":"incorrect"},{"id":"c3","label":"partial"},{"id":"c4","label":"correct"},{"id":"c5","label":"correct"},{"id":"c6","label":"correct"},{"id":"c7","label":"correct"},{"id":"c8","label":"correct"},{"id":"c9","label":"correct"},{"id":"c10","label":"incorrect"},{"id":"c11","label":"incorrect"},{"id":"c12","label":"incorrect"},{"id":"c13","label":"partial"},{"id":"c14","label":"incorrect"},{"id":"c15","label":"correct"},{"id":"c16","label":"correct"},{"id":"c17","label":"incorrect"},{"id":"c18","label":"correct"},{"id":"c19","label":"incorrect"},{"id":"c20","label":"incorrect"},{"id":"c21","label":"incorrect"},{"id":"c22","label":"incorrect"},{"id":"c23","label":"incorrect"},{"id":"c24","label":"incorrect"},{"id":"c25","label":"incorrect"},{"id":"c26","label":"incorrect"},{"id":"c27","label":"incorrect"},{"id":"c28","label":"incorrect"},{"id":"c29","label":"incorrect"},{"id":"c30","label":"incorrect"},{"id":"c31","label":"incorrect"},{"id":"c32","label":"partial"},{"id":"c33","label":"incorrect"},{"id":"c34","label":"incorrect"},{"id":"c35","label":"partial"},{"id":"c36","label":"incorrect"},{"id":"c37","label":"partial"},{"id":"c38","label":"correct"},{"id":"c39","label":"partial"},{"id":"c40","label":"correct"},{"id":"c41","label":"correct"},{"id":"c42","label":"partial"},{"id":"c43","label":"partial"},{"id":"c44","label":"partial"},{"id":"c45","label":"incorrect"},{"id":"c46","label":"correct"},{"id":"c47","label":"correct"},{"id":"c48","label":"incorrect"},{"id":"c49","label":"correct"},{"id":"c50","label":"correct"},{"id":"c51","label":"correct"},{"id":"c52","label":"incorrect"},{"id":"c53","label":"correct"},{"id":"c54","label":"correct"},{"id":"c55","label":"correct"},{"id":"c56","label":"correct"},{"id":"c57","label":"correct"},{"id":"c58","label":"correct"},{"id":"c59","label":"correct"},{"id":"c60","label":"correct"},{"id":"c61","label":"correct"},{"id":"c62","label":"correct"},{"id":"c63","label":"correct"},{"id":"c64","label":"correct"},{"id":"c65","label":"correct"},{"id":"c66","label":"incorrect"},{"id":"c67","label":"correct"},{"id":"c68","label":"correct"},{"id":"c69","label":"correct"},{"id":"c70","label":"correct"},{"id":"c71","label":"correct"},{"id":"c72","label":"correct"},{"id":"c73","label":"correct"},{"id":"c74","label":"correct"},{"id":"c75","label":"correct"},{"id":"c76","label":"incorrect"},{"id":"c77","label":"incorrect"},{"id":"c78","label":"incorrect"},{"id":"c79","label":"incorrect"},{"id":"c80","label":"incorrect"},{"id":"c81","label":"correct"},{"id":"c82","label":"incorrect"},{"id":"c83","label":"incorrect"},{"id":"c84","label":"correct"},{"id":"c85","label":"correct"}]}
