# Supplementary material for: Web monitoring of emerging animal infectious diseases integrated in the French Animal Health Epidemic Intelligence System
Source: PLoS One. 2018 Aug 3;13(8):e0199960. doi: 10.1371/journal.pone.0199960 (PMC6075742; doi:10.1371/journal.pone.0199960)
Supplement: S1 Dataset — Dataset of news reports in English language used to evaluate and train the information extraction module of PADI-web (http://epia.clermont.inra.fr/vsi). This dataset is composed of 532 news reports (in JSON), with information about the report itself (publication date, title, content, url), as well as processing information related to the information extraction process (candidates for extraction information, correct or incorrect labels for each candidate). The named entity candidates (locations, diseases, hosts, dates, number of cases) are manually labelled in each article. Data are shared under a CC BY license and are freely available for download at: https://dataverse.cirad.fr/dataset.xhtml?persistentId=doi:10.18167/DVN1/KMTIFG. (GZ) [file pone.0199960.s001.gz › articles/524.json]

{"reports":[17240],"tagged_content":"<candidate id=\"c1\" index=0 type=\"location\" info=\"{ &quot;coordinates&quot;: &quot;-29.0;24.0&quot;, &quot;id&quot;: 953987, &quot;featureClass&quot;: &quot;A&quot;, &quot;featureCode&quot;: &quot;PCLI&quot;, &quot;countryCode&quot;: &quot;ZA&quot; }\" length=\"2\"></candidate> <token id=\"t0\"> South </token> <candidate id=\"c2\" index=1 type=\"location\" info=\"{ &quot;coordinates&quot;: &quot;36.86877;10.33256&quot;, &quot;id&quot;: 8354636, &quot;featureClass&quot;: &quot;A&quot;, &quot;featureCode&quot;: &quot;ADM3H&quot;, &quot;countryCode&quot;: &quot;TN&quot; }\" length=\"1\"></candidate> <token id=\"t1\"> Africa </token> <token id=\"t2\"> could </token> <token id=\"t3\"> boost </token> <token id=\"t4\"> the </token> <token id=\"t5\"> value </token> <token id=\"t6\"> of </token> <token id=\"t7\"> its </token> <token id=\"t8\"> exports </token> <token id=\"t9\"> of </token> <token id=\"t10\"> game </token> <token id=\"t11\"> meat </token> <token id=\"t12\"> more </token> <token id=\"t13\"> than </token> <token id=\"t14\"> fivefold </token> <token id=\"t15\"> from </token> <token id=\"t16\"> the </token> <token id=\"t17\"> levels </token> <token id=\"t18\"> it </token> <token id=\"t19\"> had </token> <token id=\"t20\"> before </token> <token id=\"t21\"> a </token> <candidate id=\"c3\" index=22 type=\"location\" info=\"{ &quot;coordinates&quot;: &quot;38.49457;43.38323&quot;, &quot;id&quot;: 298117, &quot;featureClass&quot;: &quot;P&quot;, &quot;featureCode&quot;: &quot;PPLA&quot;, &quot;countryCode&quot;: &quot;TR&quot; }\" length=\"1\"></candidate> <token id=\"t22\"> ban </token> <token id=\"t23\"> due </token> <token id=\"t24\"> to </token> <token id=\"t25\"> a </token> <candidate id=\"c4\" index=26 type=\"disease\" info=\"null\" length=\"4\"></candidate> <token id=\"t26\"> foot </token> <token id=\"t27\"> and </token> <token id=\"t28\"> mouth </token> <token id=\"t29\"> disease </token> <token id=\"t30\"> outbreak </token> <token id=\"t31\"> if </token> <token id=\"t32\"> it </token> <token id=\"t33\"> wins </token> <token id=\"t34\"> the </token> <token id=\"t35\"> right </token> <token id=\"t36\"> to </token> <token id=\"t37\"> resume </token> <token id=\"t38\"> sales </token> <token id=\"t39\"> to </token> <token id=\"t40\"> the </token> <candidate id=\"c5\" index=41 type=\"location\" info=\"{ &quot;coordinates&quot;: &quot;50.83857;4.37599&quot;, &quot;id&quot;: 6695072, &quot;featureClass&quot;: &quot;A&quot;, &quot;featureCode&quot;: &quot;ZN&quot;, &quot;countryCode&quot;: &quot;&quot; }\" length=\"2\"></candidate> <token id=\"t41\"> European </token> <candidate id=\"c6\" index=42 type=\"location\" info=\"{ &quot;coordinates&quot;: &quot;34.83401;-83.99076&quot;, &quot;id&quot;: 4227781, &quot;featureClass&quot;: &quot;A&quot;, &quot;featureCode&quot;: &quot;ADM2&quot;, &quot;countryCode&quot;: &quot;US&quot; }\" length=\"1\"></candidate> <candidate id=\"c7\" index=42 type=\"location\" info=\"{ &quot;coordinates&quot;: &quot;-32.83333;-62.75&quot;, &quot;id&quot;: 3833419, &quot;featureClass&quot;: &quot;A&quot;, &quot;featureCode&quot;: &quot;ADM2&quot;, &quot;countryCode&quot;: &quot;AR&quot; }\" length=\"1\"></candidate> <candidate id=\"c8\" index=42 type=\"location\" info=\"{ &quot;coordinates&quot;: &quot;13.55;-87.9&quot;, &quot;id&quot;: 3584767, &quot;featureClass&quot;: &quot;A&quot;, &quot;featureCode&quot;: &quot;ADM1&quot;, &quot;countryCode&quot;: &quot;SV&quot; }\" length=\"1\"></candidate> <token id=\"t42\"> Union </token> <token id=\"t43\"> , </token> <token id=\"t44\"> an </token> <token id=\"t45\"> industry </token> <token id=\"t46\"> group </token> <token id=\"t47\"> said </token> <token id=\"t48\"> . </token> <token id=\"t49\"> <br /> </token> <candidate id=\"c9\" index=50 type=\"location\" info=\"{ &quot;coordinates&quot;: &quot;-29.0;24.0&quot;, &quot;id&quot;: 953987, &quot;featureClass&quot;: &quot;A&quot;, &quot;featureCode&quot;: &quot;PCLI&quot;, &quot;countryCode&quot;: &quot;ZA&quot; }\" length=\"2\"></candidate> <token id=\"t50\"> South </token> <candidate id=\"c10\" index=51 type=\"location\" info=\"{ &quot;coordinates&quot;: &quot;36.86877;10.33256&quot;, &quot;id&quot;: 8354636, &quot;featureClass&quot;: &quot;A&quot;, &quot;featureCode&quot;: &quot;ADM3H&quot;, &quot;countryCode&quot;: &quot;TN&quot; }\" length=\"1\"></candidate> <token id=\"t51\"> Africa </token> <token id=\"t52\"> is </token> <token id=\"t53\"> negotiating </token> <token id=\"t54\"> with </token> <token id=\"t55\"> the </token> <token id=\"t56\"> EU </token> <token id=\"t57\"> to </token> <token id=\"t58\"> resume </token> <token id=\"t59\"> shipments </token> <token id=\"t60\"> of </token> <token id=\"t61\"> game </token> <token id=\"t62\"> meat </token> <token id=\"t63\"> after </token> <token id=\"t64\"> a </token> <candidate id=\"c11\" index=65 type=\"location\" info=\"{ &quot;coordinates&quot;: &quot;38.49457;43.38323&quot;, &quot;id&quot;: 298117, &quot;featureClass&quot;: &quot;P&quot;, &quot;featureCode&quot;: &quot;PPLA&quot;, &quot;countryCode&quot;: &quot;TR&quot; }\" length=\"1\"></candidate> <token id=\"t65\"> ban </token> <token id=\"t66\"> was </token> <token id=\"t67\"> put </token> <token id=\"t68\"> in </token> <token id=\"t69\"> place </token> <token id=\"t70\"> in </token> <candidate id=\"c12\" index=71 type=\"number\" info=\"null\" length=\"1\"></candidate> <candidate id=\"c13\" index=71 type=\"date\" info=\"2011\" length=\"1\"></candidate> <token id=\"t71\"> 2011 </token> <token id=\"t72\"> because </token> <token id=\"t73\"> of </token> <token id=\"t74\"> an </token> <token id=\"t75\"> outbreak </token> <token id=\"t76\"> of </token> <candidate id=\"c14\" index=77 type=\"disease\" info=\"null\" length=\"4\"></candidate> <token id=\"t77\"> foot </token> <token id=\"t78\"> and </token> <token id=\"t79\"> mouth </token> <token id=\"t80\"> disease </token> <token id=\"t81\"> , </token> <token id=\"t82\"> Agriculture </token> <token id=\"t83\"> , </token> <token id=\"t84\"> Forestry </token> <token id=\"t85\"> and </token> <token id=\"t86\"> Fisheries </token> <token id=\"t87\"> Minister </token> <token id=\"t88\"> Senzeni </token> <token id=\"t89\"> Zokwana </token> <token id=\"t90\"> told </token> <token id=\"t91\"> reporters </token> <token id=\"t92\"> in </token> <token id=\"t93\"> the </token> <token id=\"t94\"> capital </token> <token id=\"t95\"> , </token> <candidate id=\"c15\" index=96 type=\"location\" info=\"{ &quot;coordinates&quot;: &quot;-25.74486;28.18783&quot;, &quot;id&quot;: 964137, &quot;featureClass&quot;: &quot;P&quot;, &quot;featureCode&quot;: &quot;PPLC&quot;, &quot;countryCode&quot;: &quot;ZA&quot; }\" length=\"1\"></candidate> <token id=\"t96\"> Pretoria </token> <token id=\"t97\"> , </token> <candidate id=\"c16\" index=98 type=\"date\" info=\"2015-W03\" length=\"2\"></candidate> <token id=\"t98\"> this </token> <token id=\"t99\"> week </token> <token id=\"t100\"> . </token> <token id=\"t101\"> Prior </token> <token id=\"t102\"> to </token> <token id=\"t103\"> the </token> <candidate id=\"c17\" index=104 type=\"location\" info=\"{ &quot;coordinates&quot;: &quot;38.49457;43.38323&quot;, &quot;id&quot;: 298117, &quot;featureClass&quot;: &quot;P&quot;, &quot;featureCode&quot;: &quot;PPLA&quot;, &quot;countryCode&quot;: &quot;TR&quot; }\" length=\"1\"></candidate> <token id=\"t104\"> ban </token> <token id=\"t105\"> , </token> <candidate id=\"c18\" index=106 type=\"location\" info=\"{ &quot;coordinates&quot;: &quot;-29.0;24.0&quot;, &quot;id&quot;: 953987, &quot;featureClass&quot;: &quot;A&quot;, &quot;featureCode&quot;: &quot;PCLI&quot;, &quot;countryCode&quot;: &quot;ZA&quot; }\" length=\"2\"></candidate> <token id=\"t106\"> South </token> <candidate id=\"c19\" index=107 type=\"location\" info=\"{ &quot;coordinates&quot;: &quot;36.86877;10.33256&quot;, &quot;id&quot;: 8354636, &quot;featureClass&quot;: &quot;A&quot;, &quot;featureCode&quot;: &quot;ADM3H&quot;, &quot;countryCode&quot;: &quot;TN&quot; }\" length=\"1\"></candidate> <token id=\"t107\"> Africa </token> <token id=\"t108\"> exported </token> <candidate id=\"c20\" index=109 type=\"number\" info=\"null\" length=\"1\"></candidate> <token id=\"t109\"> 200 </token> <candidate id=\"c21\" index=110 type=\"number\" info=\"null\" length=\"1\"></candidate> <token id=\"t110\"> million </token> <token id=\"t111\"> rand </token> <token id=\"t112\"> ( </token> <token id=\"t113\"> $ </token> <candidate id=\"c22\" index=114 type=\"number\" info=\"null\" length=\"1\"></candidate> <token id=\"t114\"> 17.3 </token> <candidate id=\"c23\" index=115 type=\"number\" info=\"null\" length=\"1\"></candidate> <token id=\"t115\"> million </token> <token id=\"t116\"> ) </token> <token id=\"t117\"> to </token> <candidate id=\"c24\" index=118 type=\"number\" info=\"null\" length=\"1\"></candidate> <token id=\"t118\"> 400 </token> <candidate id=\"c25\" index=119 type=\"number\" info=\"null\" length=\"1\"></candidate> <token id=\"t119\"> million </token> <token id=\"t120\"> rand </token> <token id=\"t121\"> of </token> <token id=\"t122\"> game </token> <token id=\"t123\"> meat </token> <token id=\"t124\"> a </token> <token id=\"t125\"> year </token> <token id=\"t126\"> , </token> <token id=\"t127\"> said </token> <token id=\"t128\"> Peter </token> <token id=\"t129\"> Oberem </token> <token id=\"t130\"> , </token> <token id=\"t131\"> president </token> <token id=\"t132\"> of </token> <token id=\"t133\"> the </token> <token id=\"t134\"> Wildlife </token> <token id=\"t135\"> Ranching </token> <candidate id=\"c26\" index=136 type=\"location\" info=\"{ &quot;coordinates&quot;: &quot;-29.0;24.0&quot;, &quot;id&quot;: 953987, &quot;featureClass&quot;: &quot;A&quot;, &quot;featureCode&quot;: &quot;PCLI&quot;, &quot;countryCode&quot;: &quot;ZA&quot; }\" length=\"2\"></candidate> <token id=\"t136\"> South </token> <candidate id=\"c27\" index=137 type=\"location\" info=\"{ &quot;coordinates&quot;: &quot;36.86877;10.33256&quot;, &quot;id&quot;: 8354636, &quot;featureClass&quot;: &quot;A&quot;, &quot;featureCode&quot;: &quot;ADM3H&quot;, &quot;countryCode&quot;: &quot;TN&quot; }\" length=\"1\"></candidate> <token id=\"t137\"> Africa </token> <token id=\"t138\"> association </token> <token id=\"t139\"> . </token> <token id=\"t140\"> <br /> </token> <token id=\"t141\"> `` </token> <token id=\"t142\"> We </token> <token id=\"t143\"> can </token> <token id=\"t144\"> easily </token> <token id=\"t145\"> export </token> <candidate id=\"c28\" index=146 type=\"number\" info=\"null\" length=\"1\"></candidate> <token id=\"t146\"> 2 </token> <candidate id=\"c29\" index=147 type=\"number\" info=\"null\" length=\"1\"></candidate> <token id=\"t147\"> billion </token> <token id=\"t148\"> rand </token> <token id=\"t149\"> of </token> <token id=\"t150\"> game </token> <token id=\"t151\"> meat </token> <token id=\"t152\"> in </token> <token id=\"t153\"> a </token> <token id=\"t154\"> year </token> <token id=\"t155\"> , </token> <token id=\"t156\"> '' </token> <token id=\"t157\"> Oberem </token> <token id=\"t158\"> said </token> <token id=\"t159\"> by </token> <token id=\"t160\"> mobile </token> <token id=\"t161\"> phone </token> <token id=\"t162\"> on </token> <candidate id=\"c30\" index=163 type=\"date\" info=\"2015-01-13\" length=\"2\"></candidate> <token id=\"t163\"> Jan. </token> <candidate id=\"c31\" index=164 type=\"number\" info=\"null\" length=\"1\"></candidate> <token id=\"t164\"> 13 </token> <token id=\"t165\"> . </token> <token id=\"t166\"> <br /> </token> <candidate id=\"c32\" index=167 type=\"location\" info=\"{ &quot;coordinates&quot;: &quot;64.0;-19.0&quot;, &quot;id&quot;: 3337406, &quot;featureClass&quot;: &quot;A&quot;, &quot;featureCode&quot;: &quot;ADM1&quot;, &quot;countryCode&quot;: &quot;IS&quot; }\" length=\"1\"></candidate> <candidate id=\"c33\" index=167 type=\"location\" info=\"{ &quot;coordinates&quot;: &quot;2.75;11.58333&quot;, &quot;id&quot;: 2221789, &quot;featureClass&quot;: &quot;A&quot;, &quot;featureCode&quot;: &quot;ADM1&quot;, &quot;countryCode&quot;: &quot;CM&quot; }\" length=\"1\"></candidate> <candidate id=\"c34\" index=167 type=\"location\" info=\"{ &quot;coordinates&quot;: &quot;-6.33333;39.5&quot;, &quot;id&quot;: 149753, &quot;featureClass&quot;: &quot;A&quot;, &quot;featureCode&quot;: &quot;ADM2&quot;, &quot;countryCode&quot;: &quot;TZ&quot; }\" length=\"1\"></candidate> <candidate id=\"c35\" index=167 type=\"location\" info=\"{ &quot;coordinates&quot;: &quot;6.66667;2.25&quot;, &quot;id&quot;: 2395504, &quot;featureClass&quot;: &quot;A&quot;, &quot;featureCode&quot;: &quot;ADM1&quot;, &quot;countryCode&quot;: &quot;BJ&quot; }\" length=\"1\"></candidate> <token id=\"t167\"> South </token> <token id=\"t168\"> African </token> <token id=\"t169\"> game </token> <token id=\"t170\"> meat </token> <token id=\"t171\"> products </token> <token id=\"t172\"> range </token> <token id=\"t173\"> from </token> <candidate id=\"c36\" index=174 type=\"host\" info=\"null\" length=\"1\"></candidate> <token id=\"t174\"> antelope </token> <token id=\"t175\"> species </token> <token id=\"t176\"> such </token> <token id=\"t177\"> as </token> <token id=\"t178\"> kudu </token> <token id=\"t179\"> , </token> <token id=\"t180\"> oryx </token> <token id=\"t181\"> and </token> <token id=\"t182\"> impala </token> <token id=\"t183\"> to </token> <token id=\"t184\"> zebra </token> <token id=\"t185\"> and </token> <token id=\"t186\"> giraffe </token> <token id=\"t187\"> , </token> <token id=\"t188\"> according </token> <token id=\"t189\"> to </token> <token id=\"t190\"> the </token> <token id=\"t191\"> Game </token> <token id=\"t192\"> Abattoirs </token> <token id=\"t193\"> and </token> <token id=\"t194\"> Meat </token> <token id=\"t195\"> Exporters </token> <token id=\"t196\"> of </token> <candidate id=\"c37\" index=197 type=\"location\" info=\"{ &quot;coordinates&quot;: &quot;-29.0;24.0&quot;, &quot;id&quot;: 953987, &quot;featureClass&quot;: &quot;A&quot;, &quot;featureCode&quot;: &quot;PCLI&quot;, &quot;countryCode&quot;: &quot;ZA&quot; }\" length=\"2\"></candidate> <token id=\"t197\"> South </token> <candidate id=\"c38\" index=198 type=\"location\" info=\"{ &quot;coordinates&quot;: &quot;36.86877;10.33256&quot;, &quot;id&quot;: 8354636, &quot;featureClass&quot;: &quot;A&quot;, &quot;featureCode&quot;: &quot;ADM3H&quot;, &quot;countryCode&quot;: &quot;TN&quot; }\" length=\"1\"></candidate> <token id=\"t198\"> Africa </token> <token id=\"t199\"> association </token> <token id=\"t200\"> . </token> <token id=\"t201\"> <br /> </token> <token id=\"t202\"> The </token> <candidate id=\"c39\" index=203 type=\"location\" info=\"{ &quot;coordinates&quot;: &quot;38.49457;43.38323&quot;, &quot;id&quot;: 298117, &quot;featureClass&quot;: &quot;P&quot;, &quot;featureCode&quot;: &quot;PPLA&quot;, &quot;countryCode&quot;: &quot;TR&quot; }\" length=\"1\"></candidate> <token id=\"t203\"> ban </token> <token id=\"t204\"> on </token> <token id=\"t205\"> exports </token> <token id=\"t206\"> of </token> <token id=\"t207\"> meat </token> <token id=\"t208\"> including </token> <token id=\"t209\"> game </token> <token id=\"t210\"> to </token> <token id=\"t211\"> the </token> <token id=\"t212\"> EU </token> <token id=\"t213\"> cost </token> <candidate id=\"c40\" index=214 type=\"location\" info=\"{ &quot;coordinates&quot;: &quot;-29.0;24.0&quot;, &quot;id&quot;: 953987, &quot;featureClass&quot;: &quot;A&quot;, &quot;featureCode&quot;: &quot;PCLI&quot;, &quot;countryCode&quot;: &quot;ZA&quot; }\" length=\"2\"></candidate> <token id=\"t214\"> South </token> <candidate id=\"c41\" index=215 type=\"location\" info=\"{ &quot;coordinates&quot;: &quot;36.86877;10.33256&quot;, &quot;id&quot;: 8354636, &quot;featureClass&quot;: &quot;A&quot;, &quot;featureCode&quot;: &quot;ADM3H&quot;, &quot;countryCode&quot;: &quot;TN&quot; }\" length=\"1\"></candidate> <token id=\"t215\"> Africa </token> <token id=\"t216\"> about </token> <candidate id=\"c42\" index=217 type=\"number\" info=\"null\" length=\"1\"></candidate> <token id=\"t217\"> 4 </token> <candidate id=\"c43\" index=218 type=\"number\" info=\"null\" length=\"1\"></candidate> <token id=\"t218\"> billion </token> <token id=\"t219\"> rand </token> <token id=\"t220\"> , </token> <token id=\"t221\"> Zokwana </token> <token id=\"t222\"> said </token> <token id=\"t223\"> . </token> <token id=\"t224\"> The </token> <token id=\"t225\"> World </token> <token id=\"t226\"> Organization </token> <token id=\"t227\"> for </token> <token id=\"t228\"> Animal </token> <token id=\"t229\"> Health </token> <token id=\"t230\"> , </token> <token id=\"t231\"> known </token> <token id=\"t232\"> as </token> <token id=\"t233\"> OIE </token> <token id=\"t234\"> , </token> <token id=\"t235\"> declared </token> <candidate id=\"c44\" index=236 type=\"location\" info=\"{ &quot;coordinates&quot;: &quot;-29.0;24.0&quot;, &quot;id&quot;: 953987, &quot;featureClass&quot;: &quot;A&quot;, &quot;featureCode&quot;: &quot;PCLI&quot;, &quot;countryCode&quot;: &quot;ZA&quot; }\" length=\"2\"></candidate> <token id=\"t236\"> South </token> <candidate id=\"c45\" index=237 type=\"location\" info=\"{ &quot;coordinates&quot;: &quot;36.86877;10.33256&quot;, &quot;id&quot;: 8354636, &quot;featureClass&quot;: &quot;A&quot;, &quot;featureCode&quot;: &quot;ADM3H&quot;, &quot;countryCode&quot;: &quot;TN&quot; }\" length=\"1\"></candidate> <token id=\"t237\"> Africa </token> <token id=\"t238\"> free </token> <token id=\"t239\"> of </token> <token id=\"t240\"> the </token> <token id=\"t241\"> disease </token> <token id=\"t242\"> in </token> <candidate id=\"c46\" index=243 type=\"date\" info=\"2014-02\" length=\"3\"></candidate> <token id=\"t243\"> February </token> <token id=\"t244\"> last </token> <token id=\"t245\"> year </token> <token id=\"t246\"> . </token> <token id=\"t247\"> <br /> </token> <token id=\"t248\"> The </token> <token id=\"t249\"> nation </token> <token id=\"t250\"> 's </token> <token id=\"t251\"> livestock </token> <token id=\"t252\"> industry </token> <token id=\"t253\"> , </token> <token id=\"t254\"> including </token> <token id=\"t255\"> dairy </token> <token id=\"t256\"> and </token> <token id=\"t257\"> meat </token> <token id=\"t258\"> products </token> <token id=\"t259\"> , </token> <token id=\"t260\"> is </token> <token id=\"t261\"> worth </token> <candidate id=\"c47\" index=262 type=\"number\" info=\"null\" length=\"1\"></candidate> <token id=\"t262\"> 50 </token> <candidate id=\"c48\" index=263 type=\"number\" info=\"null\" length=\"1\"></candidate> <token id=\"t263\"> billion </token> <token id=\"t264\"> rand </token> <token id=\"t265\"> annually </token> <token id=\"t266\"> , </token> <token id=\"t267\"> according </token> <token id=\"t268\"> to </token> <token id=\"t269\"> the </token> <token id=\"t270\"> Department </token> <token id=\"t271\"> of </token> <token id=\"t272\"> Agriculture </token> <token id=\"t273\"> , </token> <token id=\"t274\"> Forestry </token> <token id=\"t275\"> and </token> <token id=\"t276\"> Fisheries </token> <token id=\"t277\"> Director-General </token> <token id=\"t278\"> Edith </token> <token id=\"t279\"> Vries </token> <token id=\"t280\"> . </token> <token id=\"t281\"> Exports </token> <token id=\"t282\"> of </token> <token id=\"t283\"> products </token> <token id=\"t284\"> such </token> <token id=\"t285\"> as </token> <token id=\"t286\"> beef </token> <token id=\"t287\"> and </token> <token id=\"t288\"> mutton </token> <token id=\"t289\"> are </token> <token id=\"t290\"> limited </token> <token id=\"t291\"> by </token> <token id=\"t292\"> local </token> <token id=\"t293\"> consumption </token> <token id=\"t294\"> and </token> <candidate id=\"c49\" index=295 type=\"location\" info=\"{ &quot;coordinates&quot;: &quot;-29.0;24.0&quot;, &quot;id&quot;: 953987, &quot;featureClass&quot;: &quot;A&quot;, &quot;featureCode&quot;: &quot;PCLI&quot;, &quot;countryCode&quot;: &quot;ZA&quot; }\" length=\"2\"></candidate> <token id=\"t295\"> South </token> <candidate id=\"c50\" index=296 type=\"location\" info=\"{ &quot;coordinates&quot;: &quot;36.86877;10.33256&quot;, &quot;id&quot;: 8354636, &quot;featureClass&quot;: &quot;A&quot;, &quot;featureCode&quot;: &quot;ADM3H&quot;, &quot;countryCode&quot;: &quot;TN&quot; }\" length=\"1\"></candidate> <token id=\"t296\"> Africa </token> <token id=\"t297\"> is </token> <token id=\"t298\"> n't </token> <candidate id=\"c51\" index=299 type=\"date\" info=\"PRESENT_REF\" length=\"1\"></candidate> <token id=\"t299\"> currently </token> <token id=\"t300\"> trying </token> <token id=\"t301\"> to </token> <token id=\"t302\"> win </token> <token id=\"t303\"> the </token> <token id=\"t304\"> right </token> <token id=\"t305\"> to </token> <token id=\"t306\"> export </token> <token id=\"t307\"> beef </token> <token id=\"t308\"> to </token> <token id=\"t309\"> the </token> <token id=\"t310\"> EU </token> <token id=\"t311\"> . </token> <token id=\"t312\"> <br /> </token> <token id=\"t313\"> `` </token> <token id=\"t314\"> The </token> <token id=\"t315\"> area </token> <token id=\"t316\"> where </token> <token id=\"t317\"> the </token> <token id=\"t318\"> biggest </token> <token id=\"t319\"> advantage </token> <token id=\"t320\"> will </token> <token id=\"t321\"> be </token> <token id=\"t322\"> is </token> <token id=\"t323\"> in </token> <token id=\"t324\"> the </token> <token id=\"t325\"> game </token> <token id=\"t326\"> meat </token> <token id=\"t327\"> industry </token> <token id=\"t328\"> because </token> <token id=\"t329\"> that </token> <token id=\"t330\"> meat </token> <token id=\"t331\"> can </token> <candidate id=\"c52\" index=332 type=\"date\" info=\"PRESENT_REF\" length=\"1\"></candidate> <token id=\"t332\"> now </token> <token id=\"t333\"> go </token> <token id=\"t334\"> out </token> <token id=\"t335\"> again </token> <token id=\"t336\"> , </token> <token id=\"t337\"> '' </token> <candidate id=\"c53\" index=338 type=\"location\" info=\"{ &quot;coordinates&quot;: &quot;50.13525;7.21425&quot;, &quot;id&quot;: 6553678, &quot;featureClass&quot;: &quot;A&quot;, &quot;featureCode&quot;: &quot;ADM4&quot;, &quot;countryCode&quot;: &quot;DE&quot; }\" length=\"1\"></candidate> <token id=\"t338\"> Ernst </token> <token id=\"t339\"> Janovsky </token> <token id=\"t340\"> , </token> <token id=\"t341\"> head </token> <token id=\"t342\"> of </token> <token id=\"t343\"> agribusiness </token> <token id=\"t344\"> at </token> <token id=\"t345\"> Barclays </token> <token id=\"t346\"> Plc-owned </token> <token id=\"t347\"> Absa </token> <token id=\"t348\"> Group </token> <token id=\"t349\"> Ltd. </token> <token id=\"t350\"> said </token> <token id=\"t351\"> by </token> <token id=\"t352\"> phone </token> <token id=\"t353\"> from </token> <candidate id=\"c54\" index=354 type=\"location\" info=\"{ &quot;coordinates&quot;: &quot;-26.20227;28.04363&quot;, &quot;id&quot;: 993800, &quot;featureClass&quot;: &quot;P&quot;, &quot;featureCode&quot;: &quot;PPLA&quot;, &quot;countryCode&quot;: &quot;ZA&quot; }\" length=\"1\"></candidate> <token id=\"t354\"> Johannesburg </token> <token id=\"t355\"> . </token> <token id=\"t356\"> `` </token> <token id=\"t357\"> We </token> <token id=\"t358\"> used </token> <token id=\"t359\"> to </token> <token id=\"t360\"> export </token> <token id=\"t361\"> quite </token> <token id=\"t362\"> a </token> <token id=\"t363\"> lot </token> <token id=\"t364\"> of </token> <token id=\"t365\"> game </token> <token id=\"t366\"> meat </token> <token id=\"t367\"> . </token> <token id=\"t368\"> '' </token> <token id=\"t369\"> <br /> </token>","publication_date":"2015-01-16","id":524,"title":"South Africa Antelope Meat Exports Could Surge If EU Access Won","url":"http://www.bloomberg.com/news/articles/2015-01-16/south-africa-antelope-meat-exports-could-surge-if-eu-access-won","content":" South Africa could boost the value of its exports of game meat more than fivefold from the levels it had before a ban due to a foot and mouth disease outbreak if it wins the right to resume sales to the European Union, an industry group said.\nSouth Africa is negotiating with the EU to resume shipments of game meat after a ban was put in place in 2011 because of an outbreak of foot and mouth disease, Agriculture, Forestry and Fisheries Minister Senzeni Zokwana told reporters in the capital, Pretoria, this week. Prior to the ban, South Africa exported 200 million rand ($17.3 million) to 400 million rand of game meat a year, said Peter Oberem, president of the Wildlife Ranching South Africa association.\n“We can easily export 2 billion rand of game meat in a year,” Oberem said by mobile phone on Jan. 13.\nSouth African game meat products range from antelope species such as kudu, oryx and impala to zebra and giraffe, according to the Game Abattoirs and Meat Exporters of South Africa association.\nThe ban on exports of meat including game to the EU cost South Africa about 4 billion rand, Zokwana said. The World Organization for Animal Health, known as OIE, declared South Africa free of the disease in February last year.\nThe nation’s livestock industry, including dairy and meat products, is worth 50 billion rand annually, according to the Department of Agriculture, Forestry and Fisheries Director-General Edith Vries. Exports of products such as beef and mutton are limited by local consumption and South Africa isn’t currently trying to win the right to export beef to the EU.\n“The area where the biggest advantage will be is in the game meat industry because that meat can now go out again,” Ernst Janovsky, head of agribusiness at Barclays Plc-owned Absa Group Ltd. said by phone from Johannesburg. “We used to export quite a lot of game meat.”\n ","candidateLabels":[]}
