# Supplementary material for: Web monitoring of emerging animal infectious diseases integrated in the French Animal Health Epidemic Intelligence System
Source: PLoS One. 2018 Aug 3;13(8):e0199960. doi: 10.1371/journal.pone.0199960 (PMC6075742; doi:10.1371/journal.pone.0199960)
Supplement: S1 Dataset — Dataset of news reports in English language used to evaluate and train the information extraction module of PADI-web (http://epia.clermont.inra.fr/vsi). This dataset is composed of 532 news reports (in JSON), with information about the report itself (publication date, title, content, url), as well as processing information related to the information extraction process (candidates for extraction information, correct or incorrect labels for each candidate). The named entity candidates (locations, diseases, hosts, dates, number of cases) are manually labelled in each article. Data are shared under a CC BY license and are freely available for download at: https://dataverse.cirad.fr/dataset.xhtml?persistentId=doi:10.18167/DVN1/KMTIFG. (GZ) [file pone.0199960.s001.gz › articles/488.json]

{"reports":[17026,17027,17110,17111,17171,17275],"tagged_content":"<token id=\"t0\"> <br /> </token> <token id=\"t1\"> <br /> </token> <token id=\"t2\"> The </token> <candidate id=\"c1\" index=3 type=\"location\" info=\"{ &quot;coordinates&quot;: &quot;4.74974;6.82766&quot;, &quot;id&quot;: 2324433, &quot;featureClass&quot;: &quot;A&quot;, &quot;featureCode&quot;: &quot;ADM1&quot;, &quot;countryCode&quot;: &quot;NG&quot; }\" length=\"2\"></candidate> <token id=\"t3\"> Rivers </token> <token id=\"t4\"> State </token> <token id=\"t5\"> Government </token> <token id=\"t6\"> said </token> <token id=\"t7\"> on </token> <candidate id=\"c2\" index=8 type=\"date\" info=\"2015-01-20\" length=\"1\"></candidate> <token id=\"t8\"> Tuesday </token> <token id=\"t9\"> that </token> <token id=\"t10\"> it </token> <token id=\"t11\"> had </token> <token id=\"t12\"> killed </token> <candidate id=\"c3\" index=13 type=\"number\" info=\"null\" length=\"1\"></candidate> <token id=\"t13\"> hundreds </token> <token id=\"t14\"> of </token> <candidate id=\"c4\" index=15 type=\"host\" info=\"null\" length=\"1\"></candidate> <token id=\"t15\"> fowls </token> <token id=\"t16\"> infected </token> <token id=\"t17\"> by </token> <token id=\"t18\"> the </token> <candidate id=\"c5\" index=19 type=\"disease\" info=\"null\" length=\"2\"></candidate> <token id=\"t19\"> Avian </token> <token id=\"t20\"> Flu </token> <token id=\"t21\"> in </token> <token id=\"t22\"> a </token> <token id=\"t23\"> privately </token> <token id=\"t24\"> owned </token> <token id=\"t25\"> farm </token> <token id=\"t26\"> in </token> <candidate id=\"c6\" index=27 type=\"location\" info=\"{ &quot;coordinates&quot;: &quot;4.77742;7.0134&quot;, &quot;id&quot;: 2324774, &quot;featureClass&quot;: &quot;P&quot;, &quot;featureCode&quot;: &quot;PPLA&quot;, &quot;countryCode&quot;: &quot;NG&quot; }\" length=\"2\"></candidate> <token id=\"t27\"> Port </token> <candidate id=\"c7\" index=28 type=\"location\" info=\"{ &quot;coordinates&quot;: &quot;49.16694;0.78639&quot;, &quot;id&quot;: 6430427, &quot;featureClass&quot;: &quot;A&quot;, &quot;featureCode&quot;: &quot;ADM4&quot;, &quot;countryCode&quot;: &quot;FR&quot; }\" length=\"1\"></candidate> <token id=\"t28\"> Harcourt </token> <token id=\"t29\"> . </token> <token id=\"t30\"> <br /> </token> <token id=\"t31\"> The </token> <token id=\"t32\"> Commissioner </token> <token id=\"t33\"> for </token> <token id=\"t34\"> Agriculture </token> <token id=\"t35\"> , </token> <token id=\"t36\"> Emma </token> <candidate id=\"c8\" index=37 type=\"location\" info=\"{ &quot;coordinates&quot;: &quot;15.11667;-88.2&quot;, &quot;id&quot;: 3613602, &quot;featureClass&quot;: &quot;A&quot;, &quot;featureCode&quot;: &quot;ADM2&quot;, &quot;countryCode&quot;: &quot;HN&quot; }\" length=\"1\"></candidate> <token id=\"t37\"> Chinda </token> <token id=\"t38\"> , </token> <token id=\"t39\"> said </token> <token id=\"t40\"> that </token> <token id=\"t41\"> the </token> <token id=\"t42\"> farm </token> <token id=\"t43\"> had </token> <token id=\"t44\"> been </token> <token id=\"t45\"> quarantined </token> <token id=\"t46\"> and </token> <token id=\"t47\"> decontaminated </token> <token id=\"t48\"> . </token> <token id=\"t49\"> <br /> </token> <token id=\"t50\"> He </token> <token id=\"t51\"> also </token> <token id=\"t52\"> said </token> <token id=\"t53\"> no </token> <token id=\"t54\"> human </token> <token id=\"t55\"> infection </token> <token id=\"t56\"> had </token> <token id=\"t57\"> been </token> <token id=\"t58\"> recorded </token> <token id=\"t59\"> . </token> <token id=\"t60\"> <br /> </token> <token id=\"t61\"> `` </token> <token id=\"t62\"> On </token> <candidate id=\"c9\" index=63 type=\"date\" info=\"2015-01-14\" length=\"2\"></candidate> <token id=\"t63\"> January </token> <candidate id=\"c10\" index=64 type=\"number\" info=\"null\" length=\"1\"></candidate> <token id=\"t64\"> 14 </token> <token id=\"t65\"> , </token> <token id=\"t66\"> we </token> <token id=\"t67\"> got </token> <token id=\"t68\"> a </token> <token id=\"t69\"> report </token> <token id=\"t70\"> from </token> <token id=\"t71\"> a </token> <token id=\"t72\"> farm </token> <token id=\"t73\"> that </token> <token id=\"t74\"> was </token> <token id=\"t75\"> worrisome </token> <token id=\"t76\"> . </token> <token id=\"t77\"> The </token> <token id=\"t78\"> report </token> <token id=\"t79\"> we </token> <token id=\"t80\"> got </token> <token id=\"t81\"> suggested </token> <token id=\"t82\"> that </token> <token id=\"t83\"> the </token> <token id=\"t84\"> farm </token> <token id=\"t85\"> may </token> <token id=\"t86\"> have </token> <token id=\"t87\"> been </token> <token id=\"t88\"> infected </token> <token id=\"t89\"> by </token> <token id=\"t90\"> the </token> <candidate id=\"c11\" index=91 type=\"disease\" info=\"null\" length=\"4\"></candidate> <token id=\"t91\"> highly </token> <token id=\"t92\"> pathogenic </token> <candidate id=\"c12\" index=93 type=\"disease\" info=\"null\" length=\"2\"></candidate> <token id=\"t93\"> avian </token> <token id=\"t94\"> influenza </token> <token id=\"t95\"> . </token> <token id=\"t96\"> <br /> </token> <token id=\"t97\"> According </token> <token id=\"t98\"> to </token> <token id=\"t99\"> the </token> <token id=\"t100\"> commissioner </token> <token id=\"t101\"> , </token> <token id=\"t102\"> samples </token> <token id=\"t103\"> of </token> <token id=\"t104\"> the </token> <token id=\"t105\"> flu </token> <token id=\"t106\"> were </token> <token id=\"t107\"> taken </token> <token id=\"t108\"> to </token> <token id=\"t109\"> the </token> <token id=\"t110\"> Veterinary </token> <token id=\"t111\"> Research </token> <token id=\"t112\"> Institute </token> <token id=\"t113\"> in </token> <token id=\"t114\"> Vom </token> <token id=\"t115\"> , </token> <candidate id=\"c13\" index=116 type=\"location\" info=\"{ &quot;coordinates&quot;: &quot;9.16667;9.75&quot;, &quot;id&quot;: 2324828, &quot;featureClass&quot;: &quot;A&quot;, &quot;featureCode&quot;: &quot;ADM1&quot;, &quot;countryCode&quot;: &quot;NG&quot; }\" length=\"2\"></candidate> <token id=\"t116\"> Plateau </token> <token id=\"t117\"> State </token> <token id=\"t118\"> . </token> <token id=\"t119\"> <br /> </token> <token id=\"t120\"> `` </token> <token id=\"t121\"> The </token> <token id=\"t122\"> result </token> <token id=\"t123\"> came </token> <token id=\"t124\"> out </token> <token id=\"t125\"> on </token> <candidate id=\"c14\" index=126 type=\"date\" info=\"2015-01-17\" length=\"2\"></candidate> <token id=\"t126\"> January </token> <candidate id=\"c15\" index=127 type=\"number\" info=\"null\" length=\"1\"></candidate> <token id=\"t127\"> 17 </token> <token id=\"t128\"> and </token> <token id=\"t129\"> it </token> <token id=\"t130\"> read </token> <token id=\"t131\"> positive </token> <token id=\"t132\"> of </token> <candidate id=\"c16\" index=133 type=\"disease\" info=\"null\" length=\"4\"></candidate> <token id=\"t133\"> highly </token> <token id=\"t134\"> pathogenic </token> <candidate id=\"c17\" index=135 type=\"disease\" info=\"null\" length=\"2\"></candidate> <token id=\"t135\"> avian </token> <token id=\"t136\"> influenza </token> <token id=\"t137\"> . </token> <token id=\"t138\"> <br /> </token> <token id=\"t139\"> `` </token> <token id=\"t140\"> On </token> <token id=\"t141\"> the </token> <token id=\"t142\"> basis </token> <token id=\"t143\"> of </token> <token id=\"t144\"> that </token> <token id=\"t145\"> , </token> <token id=\"t146\"> we </token> <token id=\"t147\"> had </token> <token id=\"t148\"> to </token> <token id=\"t149\"> take </token> <token id=\"t150\"> necessary </token> <token id=\"t151\"> steps </token> <token id=\"t152\"> . </token> <token id=\"t153\"> Apart </token> <token id=\"t154\"> from </token> <token id=\"t155\"> quarantining </token> <token id=\"t156\"> the </token> <token id=\"t157\"> farm </token> <token id=\"t158\"> , </token> <token id=\"t159\"> we </token> <token id=\"t160\"> had </token> <token id=\"t161\"> to </token> <token id=\"t162\"> depopulate </token> <token id=\"t163\"> the </token> <candidate id=\"c18\" index=164 type=\"host\" info=\"null\" length=\"1\"></candidate> <token id=\"t164\"> birds </token> <token id=\"t165\"> in </token> <token id=\"t166\"> the </token> <token id=\"t167\"> farm </token> <token id=\"t168\"> to </token> <token id=\"t169\"> stop </token> <token id=\"t170\"> further </token> <token id=\"t171\"> spread </token> <token id=\"t172\"> '' </token> <token id=\"t173\"> . </token> <token id=\"t174\"> <br /> </token> <token id=\"t175\"> `` </token> <token id=\"t176\"> Thereafter </token> <token id=\"t177\"> , </token> <token id=\"t178\"> we </token> <token id=\"t179\"> decontaminated </token> <token id=\"t180\"> the </token> <token id=\"t181\"> farm </token> <token id=\"t182\"> . </token> <token id=\"t183\"> We </token> <token id=\"t184\"> are </token> <token id=\"t185\"> containing </token> <token id=\"t186\"> the </token> <token id=\"t187\"> situation </token> <token id=\"t188\"> because </token> <token id=\"t189\"> officials </token> <token id=\"t190\"> of </token> <token id=\"t191\"> government </token> <token id=\"t192\"> and </token> <token id=\"t193\"> experts </token> <token id=\"t194\"> are </token> <token id=\"t195\"> on </token> <token id=\"t196\"> ground </token> <token id=\"t197\"> monitoring </token> <token id=\"t198\"> the </token> <token id=\"t199\"> situation </token> <token id=\"t200\"> '' </token> <token id=\"t201\"> , </token> <token id=\"t202\"> he </token> <token id=\"t203\"> added </token> <token id=\"t204\"> . </token> <token id=\"t205\"> <br /> </token> <token id=\"t206\"> Mr. </token> <candidate id=\"c19\" index=207 type=\"location\" info=\"{ &quot;coordinates&quot;: &quot;15.11667;-88.2&quot;, &quot;id&quot;: 3613602, &quot;featureClass&quot;: &quot;A&quot;, &quot;featureCode&quot;: &quot;ADM2&quot;, &quot;countryCode&quot;: &quot;HN&quot; }\" length=\"1\"></candidate> <token id=\"t207\"> Chinda </token> <token id=\"t208\"> said </token> <token id=\"t209\"> there </token> <token id=\"t210\"> was </token> <token id=\"t211\"> no </token> <token id=\"t212\"> need </token> <token id=\"t213\"> to </token> <token id=\"t214\"> panic </token> <token id=\"t215\"> because </token> <token id=\"t216\"> government </token> <token id=\"t217\"> was </token> <token id=\"t218\"> well </token> <token id=\"t219\"> equipped </token> <token id=\"t220\"> to </token> <token id=\"t221\"> handle </token> <token id=\"t222\"> the </token> <token id=\"t223\"> situation </token> <token id=\"t224\"> . </token> <token id=\"t225\"> <br /> </token> <token id=\"t226\"> He </token> <token id=\"t227\"> said </token> <token id=\"t228\"> before </token> <token id=\"t229\"> the </token> <token id=\"t230\"> outbreak </token> <token id=\"t231\"> , </token> <token id=\"t232\"> they </token> <token id=\"t233\"> received </token> <token id=\"t234\"> information </token> <token id=\"t235\"> from </token> <token id=\"t236\"> the </token> <candidate id=\"c20\" index=237 type=\"location\" info=\"{ &quot;coordinates&quot;: &quot;-30.95568;-58.78329&quot;, &quot;id&quot;: 8715308, &quot;featureClass&quot;: &quot;A&quot;, &quot;featureCode&quot;: &quot;ADM2&quot;, &quot;countryCode&quot;: &quot;AR&quot; }\" length=\"1\"></candidate> <token id=\"t237\"> Federal </token> <token id=\"t238\"> Ministry </token> <token id=\"t239\"> of </token> <token id=\"t240\"> Agriculture </token> <token id=\"t241\"> on </token> <candidate id=\"c21\" index=242 type=\"disease\" info=\"null\" length=\"2\"></candidate> <token id=\"t242\"> avian </token> <token id=\"t243\"> influenza </token> <token id=\"t244\"> in </token> <candidate id=\"c22\" index=245 type=\"location\" info=\"{ &quot;coordinates&quot;: &quot;34.3;135.73333&quot;, &quot;id&quot;: 1865285, &quot;featureClass&quot;: &quot;A&quot;, &quot;featureCode&quot;: &quot;ADM4H&quot;, &quot;countryCode&quot;: &quot;JP&quot; }\" length=\"1\"></candidate> <candidate id=\"c23\" index=245 type=\"location\" info=\"{ &quot;coordinates&quot;: &quot;11.5;8.5&quot;, &quot;id&quot;: 2335196, &quot;featureClass&quot;: &quot;A&quot;, &quot;featureCode&quot;: &quot;ADM1&quot;, &quot;countryCode&quot;: &quot;NG&quot; }\" length=\"1\"></candidate> <candidate id=\"c24\" index=245 type=\"location\" info=\"{ &quot;coordinates&quot;: &quot;12.00012;8.51672&quot;, &quot;id&quot;: 2335204, &quot;featureClass&quot;: &quot;P&quot;, &quot;featureCode&quot;: &quot;PPLA&quot;, &quot;countryCode&quot;: &quot;NG&quot; }\" length=\"1\"></candidate> <token id=\"t245\"> Kano </token> <token id=\"t246\"> and </token> <token id=\"t247\"> a </token> <candidate id=\"c25\" index=248 type=\"host\" info=\"null\" length=\"1\"></candidate> <token id=\"t248\"> bird </token> <token id=\"t249\"> market </token> <token id=\"t250\"> in </token> <candidate id=\"c26\" index=251 type=\"location\" info=\"{ &quot;coordinates&quot;: &quot;6.53774;3.3522&quot;, &quot;id&quot;: 2332453, &quot;featureClass&quot;: &quot;A&quot;, &quot;featureCode&quot;: &quot;ADM1&quot;, &quot;countryCode&quot;: &quot;NG&quot; }\" length=\"1\"></candidate> <candidate id=\"c27\" index=251 type=\"location\" info=\"{ &quot;coordinates&quot;: &quot;43.20861;-0.22472&quot;, &quot;id&quot;: 6440443, &quot;featureClass&quot;: &quot;A&quot;, &quot;featureCode&quot;: &quot;ADM4&quot;, &quot;countryCode&quot;: &quot;FR&quot; }\" length=\"1\"></candidate> <candidate id=\"c28\" index=251 type=\"location\" info=\"{ &quot;coordinates&quot;: &quot;6.45407;3.39467&quot;, &quot;id&quot;: 2332459, &quot;featureClass&quot;: &quot;P&quot;, &quot;featureCode&quot;: &quot;PPLA2&quot;, &quot;countryCode&quot;: &quot;NG&quot; }\" length=\"1\"></candidate> <candidate id=\"c29\" index=251 type=\"location\" info=\"{ &quot;coordinates&quot;: &quot;37.09567;-8.67661&quot;, &quot;id&quot;: 8010518, &quot;featureClass&quot;: &quot;A&quot;, &quot;featureCode&quot;: &quot;ADM2&quot;, &quot;countryCode&quot;: &quot;PT&quot; }\" length=\"1\"></candidate> <token id=\"t251\"> Lagos </token> <token id=\"t252\"> . </token> <token id=\"t253\"> <br /> </token> <token id=\"t254\"> `` </token> <token id=\"t255\"> We </token> <token id=\"t256\"> were </token> <token id=\"t257\"> very </token> <token id=\"t258\"> much </token> <token id=\"t259\"> on </token> <token id=\"t260\"> alert </token> <token id=\"t261\"> and </token> <token id=\"t262\"> when </token> <token id=\"t263\"> it </token> <token id=\"t264\"> happened </token> <token id=\"t265\"> here </token> <token id=\"t266\"> , </token> <token id=\"t267\"> we </token> <token id=\"t268\"> handled </token> <token id=\"t269\"> the </token> <token id=\"t270\"> situation </token> <token id=\"t271\"> '' </token> <token id=\"t272\"> , </token> <token id=\"t273\"> he </token> <token id=\"t274\"> said </token> <token id=\"t275\"> . </token> <token id=\"t276\"> <br /> </token> <token id=\"t277\"> ( </token> <token id=\"t278\"> NAN </token> <token id=\"t279\"> ) </token> <token id=\"t280\"> <br /> </token>","publication_date":"2015-01-20","id":488,"title":"Rivers govt. eliminates chickens infected by flu","url":"http://www.premiumtimesng.com/regional/175283-rivers-govt-eliminates-fowls-infected-flu.html","content":"&#13;\n &#13;\n\tThe Rivers State Government said on Tuesday that it had killed hundreds of fowls infected by the Avian Flu in a privately owned farm in Port Harcourt.\nThe Commissioner for Agriculture, Emma Chinda, said that the farm had been quarantined and decontaminated.\nHe also said no human infection had been recorded.\n“On January 14, we got a report from a farm that was worrisome. The report we got suggested that the farm may have been infected by the highly pathogenic avian influenza.\nAccording to the commissioner, samples of the flu were taken to the Veterinary Research Institute in Vom, Plateau State.\n“The result came out on January 17 and it read positive of highly pathogenic avian influenza.\n“On the basis of that, we had to take necessary steps. Apart from quarantining the farm, we had to depopulate the birds in the farm to stop further spread”.\n“Thereafter, we decontaminated the farm. We are containing the situation because officials of government and experts are on ground monitoring the situation”, he added.\nMr. Chinda said there was no need to panic because government was well equipped to handle the situation.\nHe said before the outbreak, they received information from the Federal Ministry of Agriculture on avian influenza in Kano and a bird market in Lagos.\n“We were very much on alert and when it happened here, we handled the situation’’, he said. \n(NAN)\n\t ","candidateLabels":[{"id":"c1","label":"correct"},{"id":"c2","label":"partial"},{"id":"c3","label":"correct"},{"id":"c4","label":"correct"},{"id":"c5","label":"correct"},{"id":"c6","label":"correct"},{"id":"c7","label":"incorrect"},{"id":"c8","label":"incorrect"},{"id":"c9","label":"correct"},{"id":"c10","label":"incorrect"},{"id":"c11","label":"correct"},{"id":"c12","label":"correct"},{"id":"c13","label":"incorrect"},{"id":"c14","label":"correct"},{"id":"c15","label":"incorrect"},{"id":"c16","label":"correct"},{"id":"c17","label":"correct"},{"id":"c18","label":"correct"},{"id":"c19","label":"incorrect"},{"id":"c20","label":"incorrect"},{"id":"c21","label":"correct"},{"id":"c22","label":"incorrect"},{"id":"c23","label":"correct"},{"id":"c24","label":"correct"},{"id":"c25","label":"correct"},{"id":"c26","label":"correct"},{"id":"c27","label":"incorrect"},{"id":"c28","label":"correct"},{"id":"c29","label":"incorrect"}]}
