# Supplementary material for: Web monitoring of emerging animal infectious diseases integrated in the French Animal Health Epidemic Intelligence System
Source: PLoS One. 2018 Aug 3;13(8):e0199960. doi: 10.1371/journal.pone.0199960 (PMC6075742; doi:10.1371/journal.pone.0199960)
Supplement: S1 Dataset — Dataset of news reports in English language used to evaluate and train the information extraction module of PADI-web (http://epia.clermont.inra.fr/vsi). This dataset is composed of 532 news reports (in JSON), with information about the report itself (publication date, title, content, url), as well as processing information related to the information extraction process (candidates for extraction information, correct or incorrect labels for each candidate). The named entity candidates (locations, diseases, hosts, dates, number of cases) are manually labelled in each article. Data are shared under a CC BY license and are freely available for download at: https://dataverse.cirad.fr/dataset.xhtml?persistentId=doi:10.18167/DVN1/KMTIFG. (GZ) [file pone.0199960.s001.gz › articles/112.json]

{"reports":[17420,17421,17422,17699,17769],"tagged_content":"<token id=\"t0\"> <br /> </token> <token id=\"t1\"> Printed </token> <token id=\"t2\"> from </token> <token id=\"t3\"> : </token> <token id=\"t4\"> http://www.ft.com/cms/s/0/27ebb6e6-8f3e-11e4-9ea4-00144feabdc0.html </token> <token id=\"t5\"> <br /> </token> <token id=\"t6\"> Print </token> <token id=\"t7\"> a </token> <token id=\"t8\"> single </token> <token id=\"t9\"> copy </token> <token id=\"t10\"> of </token> <token id=\"t11\"> this </token> <token id=\"t12\"> article </token> <token id=\"t13\"> for </token> <token id=\"t14\"> personal </token> <token id=\"t15\"> use </token> <token id=\"t16\"> . </token> <token id=\"t17\"> Contact </token> <token id=\"t18\"> us </token> <token id=\"t19\"> if </token> <token id=\"t20\"> you </token> <token id=\"t21\"> wish </token> <token id=\"t22\"> to </token> <token id=\"t23\"> print </token> <token id=\"t24\"> more </token> <token id=\"t25\"> to </token> <token id=\"t26\"> <br /> </token> <token id=\"t27\"> distribute </token> <token id=\"t28\"> to </token> <token id=\"t29\"> others </token> <token id=\"t30\"> . </token> <token id=\"t31\"> <br /> </token> <token id=\"t32\"> © </token> <token id=\"t33\"> The </token> <token id=\"t34\"> Financial </token> <token id=\"t35\"> Times </token> <token id=\"t36\"> Ltd </token> <candidate id=\"c1\" index=37 type=\"number\" info=\"null\" length=\"1\"></candidate> <candidate id=\"c2\" index=37 type=\"date\" info=\"2016\" length=\"1\"></candidate> <token id=\"t37\"> 2016 </token> <token id=\"t38\"> FT </token> <token id=\"t39\"> <br /> </token> <token id=\"t40\"> and </token> <token id=\"t41\"> ` </token> <token id=\"t42\"> Financial </token> <token id=\"t43\"> Times </token> <token id=\"t44\"> ' </token> <token id=\"t45\"> are </token> <token id=\"t46\"> trademarks </token> <token id=\"t47\"> of </token> <token id=\"t48\"> The </token> <token id=\"t49\"> Financial </token> <token id=\"t50\"> Times </token> <token id=\"t51\"> Ltd. </token> <token id=\"t52\"> . </token> <token id=\"t53\"> <br /> </token> <token id=\"t54\"> Privacy </token> <token id=\"t55\"> policy </token> <token id=\"t56\"> | </token> <token id=\"t57\"> <br /> </token> <token id=\"t58\"> Terms </token> <token id=\"t59\"> | </token> <token id=\"t60\"> <br /> </token> <token id=\"t61\"> Copyright </token> <token id=\"t62\"> <br /> </token>","publication_date":"2014-12-29","id":112,"title":"Subway in China food safety scandal","url":"http://www.ft.com/cms/s/0/27ebb6e6-8f3e-11e4-9ea4-00144feabdc0.html","content":"\nPrinted from: http://www.ft.com/cms/s/0/27ebb6e6-8f3e-11e4-9ea4-00144feabdc0.html\nPrint a single copy of this article for personal use. Contact us if you wish to print more to\ndistribute to others.\n© The Financial Times Ltd 2016 FT\nand ‘Financial Times’ are trademarks of The Financial Times Ltd.\nPrivacy policy |\nTerms |\nCopyright\n","candidateLabels":[]}
