# Supplementary material for: Web monitoring of emerging animal infectious diseases integrated in the French Animal Health Epidemic Intelligence System
Source: PLoS One. 2018 Aug 3;13(8):e0199960. doi: 10.1371/journal.pone.0199960 (PMC6075742; doi:10.1371/journal.pone.0199960)
Supplement: S1 Dataset — Dataset of news reports in English language used to evaluate and train the information extraction module of PADI-web (http://epia.clermont.inra.fr/vsi). This dataset is composed of 532 news reports (in JSON), with information about the report itself (publication date, title, content, url), as well as processing information related to the information extraction process (candidates for extraction information, correct or incorrect labels for each candidate). The named entity candidates (locations, diseases, hosts, dates, number of cases) are manually labelled in each article. Data are shared under a CC BY license and are freely available for download at: https://dataverse.cirad.fr/dataset.xhtml?persistentId=doi:10.18167/DVN1/KMTIFG. (GZ) [file pone.0199960.s001.gz › articles/393.json]

{"reports":[19022],"tagged_content":"<token id=\"t0\"> <br /> </token> <candidate id=\"c1\" index=1 type=\"number\" info=\"null\" length=\"1\"></candidate> <candidate id=\"c2\" index=1 type=\"date\" info=\"2015-10-09\" length=\"3\"></candidate> <token id=\"t1\"> 9 </token> <token id=\"t2\"> October </token> <candidate id=\"c3\" index=3 type=\"number\" info=\"null\" length=\"1\"></candidate> <token id=\"t3\"> 2015 </token> <token id=\"t4\"> Last </token> <token id=\"t5\"> updated </token> <token id=\"t6\"> at </token> <token id=\"t7\"> : </token> <token id=\"t8\"> 5:34 </token> <token id=\"t9\"> PM </token> <token id=\"t10\"> <br /> </token> <candidate id=\"c4\" index=11 type=\"location\" info=\"{ &quot;coordinates&quot;: &quot;53.5677;14.5792&quot;, &quot;id&quot;: 7533330, &quot;featureClass&quot;: &quot;A&quot;, &quot;featureCode&quot;: &quot;ADM3&quot;, &quot;countryCode&quot;: &quot;PL&quot; }\" length=\"1\"></candidate> <token id=\"t11\"> Police </token> <token id=\"t12\"> arrest </token> <candidate id=\"c5\" index=13 type=\"number\" info=\"null\" length=\"1\"></candidate> <token id=\"t13\"> four </token> <token id=\"t14\"> in </token> <candidate id=\"c6\" index=15 type=\"location\" info=\"{ &quot;coordinates&quot;: &quot;-15.64732;34.93956&quot;, &quot;id&quot;: 931754, &quot;featureClass&quot;: &quot;A&quot;, &quot;featureCode&quot;: &quot;ADM2&quot;, &quot;countryCode&quot;: &quot;MW&quot; }\" length=\"1\"></candidate> <candidate id=\"c7\" index=15 type=\"location\" info=\"{ &quot;coordinates&quot;: &quot;-15.78499;35.00854&quot;, &quot;id&quot;: 931755, &quot;featureClass&quot;: &quot;P&quot;, &quot;featureCode&quot;: &quot;PPLA&quot;, &quot;countryCode&quot;: &quot;MW&quot; }\" length=\"1\"></candidate> <token id=\"t15\"> Blantyre </token> <token id=\"t16\"> <br /> </token> <candidate id=\"c8\" index=17 type=\"location\" info=\"{ &quot;coordinates&quot;: &quot;-13.5;34.0&quot;, &quot;id&quot;: 927384, &quot;featureClass&quot;: &quot;A&quot;, &quot;featureCode&quot;: &quot;PCLI&quot;, &quot;countryCode&quot;: &quot;MW&quot; }\" length=\"1\"></candidate> <token id=\"t17\"> Malawi </token> <candidate id=\"c9\" index=18 type=\"location\" info=\"{ &quot;coordinates&quot;: &quot;53.5677;14.5792&quot;, &quot;id&quot;: 7533330, &quot;featureClass&quot;: &quot;A&quot;, &quot;featureCode&quot;: &quot;ADM3&quot;, &quot;countryCode&quot;: &quot;PL&quot; }\" length=\"1\"></candidate> <token id=\"t18\"> Police </token> <token id=\"t19\"> in </token> <candidate id=\"c10\" index=20 type=\"location\" info=\"{ &quot;coordinates&quot;: &quot;-15.64732;34.93956&quot;, &quot;id&quot;: 931754, &quot;featureClass&quot;: &quot;A&quot;, &quot;featureCode&quot;: &quot;ADM2&quot;, &quot;countryCode&quot;: &quot;MW&quot; }\" length=\"1\"></candidate> <candidate id=\"c11\" index=20 type=\"location\" info=\"{ &quot;coordinates&quot;: &quot;-15.78499;35.00854&quot;, &quot;id&quot;: 931755, &quot;featureClass&quot;: &quot;P&quot;, &quot;featureCode&quot;: &quot;PPLA&quot;, &quot;countryCode&quot;: &quot;MW&quot; }\" length=\"1\"></candidate> <token id=\"t20\"> Blantyre </token> <token id=\"t21\"> have </token> <token id=\"t22\"> arrested </token> <candidate id=\"c12\" index=23 type=\"number\" info=\"null\" length=\"1\"></candidate> <token id=\"t23\"> four </token> <token id=\"t24\"> men </token> <token id=\"t25\"> for </token> <token id=\"t26\"> their </token> <token id=\"t27\"> involvement </token> <token id=\"t28\"> in </token> <token id=\"t29\"> a </token> <token id=\"t30\"> series </token> <token id=\"t31\"> of </token> <token id=\"t32\"> robberies </token> <token id=\"t33\"> around </token> <token id=\"t34\"> the </token> <token id=\"t35\"> city </token> <token id=\"t36\"> more </token> <token id=\"t37\"> especially </token> <token id=\"t38\"> in </token> <token id=\"t39\"> locations </token> <token id=\"t40\"> . </token> <token id=\"t41\"> <br /> </token> <token id=\"t42\"> The </token> <candidate id=\"c13\" index=43 type=\"number\" info=\"null\" length=\"1\"></candidate> <token id=\"t43\"> four </token> <token id=\"t44\"> , </token> <token id=\"t45\"> Jonathan </token> <candidate id=\"c14\" index=46 type=\"location\" info=\"{ &quot;coordinates&quot;: &quot;-33.963;22.46173&quot;, &quot;id&quot;: 1002145, &quot;featureClass&quot;: &quot;P&quot;, &quot;featureCode&quot;: &quot;PPLA2&quot;, &quot;countryCode&quot;: &quot;ZA&quot; }\" length=\"1\"></candidate> <candidate id=\"c15\" index=46 type=\"location\" info=\"{ &quot;coordinates&quot;: &quot;-33.69528;22.93003&quot;, &quot;id&quot;: 8347617, &quot;featureClass&quot;: &quot;A&quot;, &quot;featureCode&quot;: &quot;ADM3&quot;, &quot;countryCode&quot;: &quot;ZA&quot; }\" length=\"1\"></candidate> <token id=\"t46\"> George </token> <candidate id=\"c16\" index=47 type=\"number\" info=\"null\" length=\"1\"></candidate> <token id=\"t47\"> 20 </token> <token id=\"t48\"> , </token> <token id=\"t49\"> Frank </token> <token id=\"t50\"> Kachingwe </token> <candidate id=\"c17\" index=51 type=\"number\" info=\"null\" length=\"1\"></candidate> <token id=\"t51\"> 19 </token> <token id=\"t52\"> , </token> <token id=\"t53\"> Junior </token> <token id=\"t54\"> Singini </token> <candidate id=\"c18\" index=55 type=\"number\" info=\"null\" length=\"1\"></candidate> <token id=\"t55\"> 18 </token> <token id=\"t56\"> and </token> <token id=\"t57\"> Aaron </token> <token id=\"t58\"> Mofolo </token> <candidate id=\"c19\" index=59 type=\"number\" info=\"null\" length=\"1\"></candidate> <token id=\"t59\"> 16 </token> <token id=\"t60\"> , </token> <token id=\"t61\"> are </token> <candidate id=\"c20\" index=62 type=\"date\" info=\"PRESENT_REF\" length=\"1\"></candidate> <token id=\"t62\"> now </token> <token id=\"t63\"> in </token> <token id=\"t64\"> police </token> <token id=\"t65\"> custody </token> <token id=\"t66\"> . </token> <token id=\"t67\"> <br /> </token> <token id=\"t68\"> According </token> <token id=\"t69\"> to </token> <candidate id=\"c21\" index=70 type=\"location\" info=\"{ &quot;coordinates&quot;: &quot;53.5677;14.5792&quot;, &quot;id&quot;: 7533330, &quot;featureClass&quot;: &quot;A&quot;, &quot;featureCode&quot;: &quot;ADM3&quot;, &quot;countryCode&quot;: &quot;PL&quot; }\" length=\"1\"></candidate> <token id=\"t70\"> Police </token> <token id=\"t71\"> , </token> <token id=\"t72\"> the </token> <candidate id=\"c22\" index=73 type=\"number\" info=\"null\" length=\"1\"></candidate> <token id=\"t73\"> four </token> <token id=\"t74\"> suspects </token> <token id=\"t75\"> have </token> <token id=\"t76\"> been </token> <token id=\"t77\"> arrested </token> <token id=\"t78\"> for </token> <token id=\"t79\"> their </token> <token id=\"t80\"> involvement </token> <token id=\"t81\"> in </token> <token id=\"t82\"> a </token> <token id=\"t83\"> series </token> <token id=\"t84\"> of </token> <token id=\"t85\"> robberies </token> <token id=\"t86\"> around </token> <candidate id=\"c23\" index=87 type=\"location\" info=\"{ &quot;coordinates&quot;: &quot;-21.436;44.182&quot;, &quot;id&quot;: 8335351, &quot;featureClass&quot;: &quot;A&quot;, &quot;featureCode&quot;: &quot;ADM2&quot;, &quot;countryCode&quot;: &quot;MG&quot; }\" length=\"1\"></candidate> <token id=\"t87\"> Manja </token> <token id=\"t88\"> , </token> <token id=\"t89\"> Nkolokosa </token> <token id=\"t90\"> Naperi </token> <token id=\"t91\"> and </token> <token id=\"t92\"> Chitawira </token> <token id=\"t93\"> in </token> <token id=\"t94\"> the </token> <token id=\"t95\"> city </token> <token id=\"t96\"> . </token> <token id=\"t97\"> <br /> </token> <token id=\"t98\"> In </token> <token id=\"t99\"> an </token> <token id=\"t100\"> interview </token> <token id=\"t101\"> with </token> <token id=\"t102\"> Malawi24 </token> <candidate id=\"c24\" index=103 type=\"location\" info=\"{ &quot;coordinates&quot;: &quot;-15.64732;34.93956&quot;, &quot;id&quot;: 931754, &quot;featureClass&quot;: &quot;A&quot;, &quot;featureCode&quot;: &quot;ADM2&quot;, &quot;countryCode&quot;: &quot;MW&quot; }\" length=\"1\"></candidate> <candidate id=\"c25\" index=103 type=\"location\" info=\"{ &quot;coordinates&quot;: &quot;-15.78499;35.00854&quot;, &quot;id&quot;: 931755, &quot;featureClass&quot;: &quot;P&quot;, &quot;featureCode&quot;: &quot;PPLA&quot;, &quot;countryCode&quot;: &quot;MW&quot; }\" length=\"1\"></candidate> <token id=\"t103\"> Blantyre </token> <candidate id=\"c26\" index=104 type=\"location\" info=\"{ &quot;coordinates&quot;: &quot;53.5677;14.5792&quot;, &quot;id&quot;: 7533330, &quot;featureClass&quot;: &quot;A&quot;, &quot;featureCode&quot;: &quot;ADM3&quot;, &quot;countryCode&quot;: &quot;PL&quot; }\" length=\"1\"></candidate> <token id=\"t104\"> Police </token> <token id=\"t105\"> Assistant </token> <token id=\"t106\"> public </token> <token id=\"t107\"> relation </token> <token id=\"t108\"> officer </token> <token id=\"t109\"> Grace </token> <token id=\"t110\"> Mwale </token> <token id=\"t111\"> said </token> <token id=\"t112\"> they </token> <token id=\"t113\"> had </token> <token id=\"t114\"> a </token> <token id=\"t115\"> lot </token> <token id=\"t116\"> of </token> <token id=\"t117\"> reports </token> <token id=\"t118\"> of </token> <token id=\"t119\"> robberies </token> <token id=\"t120\"> around </token> <token id=\"t121\"> these </token> <token id=\"t122\"> place </token> <token id=\"t123\"> . </token> <token id=\"t124\"> <br /> </token> <token id=\"t125\"> Mwale </token> <token id=\"t126\"> further </token> <token id=\"t127\"> said </token> <token id=\"t128\"> the </token> <token id=\"t129\"> police </token> <token id=\"t130\"> then </token> <token id=\"t131\"> tightened </token> <token id=\"t132\"> security </token> <token id=\"t133\"> around </token> <token id=\"t134\"> the </token> <token id=\"t135\"> areas </token> <token id=\"t136\"> in </token> <token id=\"t137\"> question </token> <token id=\"t138\"> , </token> <token id=\"t139\"> a </token> <token id=\"t140\"> development </token> <token id=\"t141\"> which </token> <token id=\"t142\"> led </token> <token id=\"t143\"> to </token> <token id=\"t144\"> the </token> <token id=\"t145\"> arrest </token> <token id=\"t146\"> of </token> <token id=\"t147\"> the </token> <candidate id=\"c27\" index=148 type=\"number\" info=\"null\" length=\"1\"></candidate> <token id=\"t148\"> four </token> <token id=\"t149\"> . </token> <token id=\"t150\"> <br /> </token> <token id=\"t151\"> The </token> <token id=\"t152\"> suspects </token> <token id=\"t153\"> are </token> <token id=\"t154\"> yet </token> <token id=\"t155\"> to </token> <token id=\"t156\"> appear </token> <token id=\"t157\"> in </token> <token id=\"t158\"> court </token> <token id=\"t159\"> to </token> <token id=\"t160\"> answer </token> <token id=\"t161\"> charges </token> <token id=\"t162\"> of </token> <token id=\"t163\"> theft </token> <token id=\"t164\"> contrary </token> <token id=\"t165\"> to </token> <token id=\"t166\"> section </token> <candidate id=\"c28\" index=167 type=\"number\" info=\"null\" length=\"1\"></candidate> <token id=\"t167\"> 278 </token> <token id=\"t168\"> of </token> <token id=\"t169\"> the </token> <token id=\"t170\"> penal </token> <token id=\"t171\"> code </token> <token id=\"t172\"> . </token> <token id=\"t173\"> <br /> </token> <candidate id=\"c29\" index=174 type=\"location\" info=\"{ &quot;coordinates&quot;: &quot;-33.963;22.46173&quot;, &quot;id&quot;: 1002145, &quot;featureClass&quot;: &quot;P&quot;, &quot;featureCode&quot;: &quot;PPLA2&quot;, &quot;countryCode&quot;: &quot;ZA&quot; }\" length=\"1\"></candidate> <candidate id=\"c30\" index=174 type=\"location\" info=\"{ &quot;coordinates&quot;: &quot;-33.69528;22.93003&quot;, &quot;id&quot;: 8347617, &quot;featureClass&quot;: &quot;A&quot;, &quot;featureCode&quot;: &quot;ADM3&quot;, &quot;countryCode&quot;: &quot;ZA&quot; }\" length=\"1\"></candidate> <token id=\"t174\"> George </token> <token id=\"t175\"> hails </token> <token id=\"t176\"> from </token> <candidate id=\"c31\" index=177 type=\"location\" info=\"{ &quot;coordinates&quot;: &quot;-16.10583;35.1506&quot;, &quot;id&quot;: 930283, &quot;featureClass&quot;: &quot;A&quot;, &quot;featureCode&quot;: &quot;ADM2&quot;, &quot;countryCode&quot;: &quot;MW&quot; }\" length=\"1\"></candidate> <token id=\"t177\"> Thyolo </token> <token id=\"t178\"> district </token> <token id=\"t179\"> while </token> <token id=\"t180\"> Kachingwe </token> <token id=\"t181\"> hails </token> <token id=\"t182\"> from </token> <candidate id=\"c32\" index=183 type=\"location\" info=\"{ &quot;coordinates&quot;: &quot;-16.75;35.16667&quot;, &quot;id&quot;: 924567, &quot;featureClass&quot;: &quot;A&quot;, &quot;featureCode&quot;: &quot;ADM2&quot;, &quot;countryCode&quot;: &quot;MW&quot; }\" length=\"1\"></candidate> <token id=\"t183\"> Nsanje </token> <token id=\"t184\"> district </token> <token id=\"t185\"> . </token> <token id=\"t186\"> <br /> </token> <token id=\"t187\"> Singini </token> <token id=\"t188\"> comes </token> <token id=\"t189\"> from </token> <token id=\"t190\"> Misesa </token> <token id=\"t191\"> village </token> <token id=\"t192\"> , </token> <token id=\"t193\"> Tradition </token> <token id=\"t194\"> Authority </token> <token id=\"t195\"> ( </token> <token id=\"t196\"> TA </token> <token id=\"t197\"> ) </token> <token id=\"t198\"> kapeni </token> <token id=\"t199\"> and </token> <token id=\"t200\"> Mofolo </token> <token id=\"t201\"> comes </token> <token id=\"t202\"> from </token> <token id=\"t203\"> Buleya </token> <token id=\"t204\"> village </token> <token id=\"t205\"> , </token> <token id=\"t206\"> TA </token> <token id=\"t207\"> kapeni </token> <token id=\"t208\"> in </token> <candidate id=\"c33\" index=209 type=\"location\" info=\"{ &quot;coordinates&quot;: &quot;-15.64732;34.93956&quot;, &quot;id&quot;: 931754, &quot;featureClass&quot;: &quot;A&quot;, &quot;featureCode&quot;: &quot;ADM2&quot;, &quot;countryCode&quot;: &quot;MW&quot; }\" length=\"1\"></candidate> <candidate id=\"c34\" index=209 type=\"location\" info=\"{ &quot;coordinates&quot;: &quot;-15.78499;35.00854&quot;, &quot;id&quot;: 931755, &quot;featureClass&quot;: &quot;P&quot;, &quot;featureCode&quot;: &quot;PPLA&quot;, &quot;countryCode&quot;: &quot;MW&quot; }\" length=\"1\"></candidate> <token id=\"t209\"> Blantyre </token> <token id=\"t210\"> city </token> <token id=\"t211\"> . </token> <token id=\"t212\"> <br /> </token> <token id=\"t213\"> Related </token> <token id=\"t214\"> <br /> </token> <token id=\"t215\"> Related </token> <token id=\"t216\"> Posts </token> <token id=\"t217\"> <br /> </token> <candidate id=\"c35\" index=218 type=\"number\" info=\"null\" length=\"1\"></candidate> <candidate id=\"c36\" index=218 type=\"date\" info=\"2016-01-19\" length=\"3\"></candidate> <token id=\"t218\"> 19 </token> <token id=\"t219\"> January </token> <candidate id=\"c37\" index=220 type=\"number\" info=\"null\" length=\"1\"></candidate> <token id=\"t220\"> 2016 </token> <token id=\"t221\"> <br /> </token> <candidate id=\"c38\" index=222 type=\"number\" info=\"null\" length=\"1\"></candidate> <candidate id=\"c39\" index=222 type=\"date\" info=\"2016-01-19\" length=\"3\"></candidate> <token id=\"t222\"> 19 </token> <token id=\"t223\"> January </token> <candidate id=\"c40\" index=224 type=\"number\" info=\"null\" length=\"1\"></candidate> <token id=\"t224\"> 2016 </token> <token id=\"t225\"> <br /> </token> <candidate id=\"c41\" index=226 type=\"number\" info=\"null\" length=\"1\"></candidate> <candidate id=\"c42\" index=226 type=\"date\" info=\"2016-01-18\" length=\"3\"></candidate> <token id=\"t226\"> 18 </token> <token id=\"t227\"> January </token> <candidate id=\"c43\" index=228 type=\"number\" info=\"null\" length=\"1\"></candidate> <token id=\"t228\"> 2016 </token> <token id=\"t229\"> <br /> </token> <candidate id=\"c44\" index=230 type=\"number\" info=\"null\" length=\"1\"></candidate> <candidate id=\"c45\" index=230 type=\"date\" info=\"2016-01-18\" length=\"3\"></candidate> <token id=\"t230\"> 18 </token> <token id=\"t231\"> January </token> <candidate id=\"c46\" index=232 type=\"number\" info=\"null\" length=\"1\"></candidate> <token id=\"t232\"> 2016 </token> <token id=\"t233\"> <br /> </token>","publication_date":"2015-10-09","id":393,"title":"Police arrest four in Blantyre","url":"http://malawi24.com/2015/10/09/police-arrest-four-in-blantyre/","content":"\n9 October 2015 Last updated at: 5:34 PM \nPolice arrest four in Blantyre\nMalawi Police in Blantyre  have arrested four men for their involvement in a series of robberies around the city more especially in locations.\nThe four, Jonathan George 20,Frank Kachingwe 19,Junior Singini 18 and Aaron Mofolo 16, are now in police custody.\nAccording to Police,the four suspects have been arrested for their involvement in a series of robberies around Manja,Nkolokosa Naperi and Chitawira in the city.\nIn an interview with Malawi24 Blantyre Police Assistant public relation officer Grace Mwale said they had a lot of reports of robberies around these place.\nMwale further said the police then tightened security around the areas in question, a development which led to the arrest of the four.\nThe suspects are yet to appear in court to answer charges of theft contrary to section 278 of the penal code.\nGeorge hails from Thyolo district while Kachingwe hails from Nsanje district.\nSingini comes from Misesa village, Tradition Authority (TA) kapeni and Mofolo comes from Buleya village, TA kapeni in Blantyre city.\n Related\nRelated Posts\n19 January 2016 \n19 January 2016 \n18 January 2016 \n18 January 2016 \n","candidateLabels":[]}
