# Supplementary material for: Web monitoring of emerging animal infectious diseases integrated in the French Animal Health Epidemic Intelligence System
Source: PLoS One. 2018 Aug 3;13(8):e0199960. doi: 10.1371/journal.pone.0199960 (PMC6075742; doi:10.1371/journal.pone.0199960)
Supplement: S1 Dataset — Dataset of news reports in English language used to evaluate and train the information extraction module of PADI-web (http://epia.clermont.inra.fr/vsi). This dataset is composed of 532 news reports (in JSON), with information about the report itself (publication date, title, content, url), as well as processing information related to the information extraction process (candidates for extraction information, correct or incorrect labels for each candidate). The named entity candidates (locations, diseases, hosts, dates, number of cases) are manually labelled in each article. Data are shared under a CC BY license and are freely available for download at: https://dataverse.cirad.fr/dataset.xhtml?persistentId=doi:10.18167/DVN1/KMTIFG. (GZ) [file pone.0199960.s001.gz › articles/106.json]

{"reports":[17400,17925,17970],"tagged_content":"<token id=\"t0\"> <br /> </token> <token id=\"t1\"> <br /> </token> <candidate id=\"c1\" index=2 type=\"disease\" info=\"null\" length=\"2\"></candidate> <token id=\"t2\"> Foot-and-mouth </token> <token id=\"t3\"> disease </token> <token id=\"t4\"> , </token> <candidate id=\"c2\" index=5 type=\"disease\" info=\"null\" length=\"2\"></candidate> <token id=\"t5\"> avian </token> <token id=\"t6\"> flu </token> <token id=\"t7\"> strain </token> <token id=\"t8\"> authorities </token> <token id=\"t9\"> <br /> </token> <token id=\"t10\"> Officials </token> <token id=\"t11\"> struggle </token> <token id=\"t12\"> to </token> <token id=\"t13\"> control </token> <token id=\"t14\"> viruses </token> <token id=\"t15\"> ahead </token> <token id=\"t16\"> of </token> <token id=\"t17\"> the </token> <token id=\"t18\"> Lunar </token> <token id=\"t19\"> New </token> <token id=\"t20\"> Year </token> <token id=\"t21\"> <br /> </token> <token id=\"t22\"> Feb </token> <candidate id=\"c3\" index=23 type=\"number\" info=\"null\" length=\"1\"></candidate> <token id=\"t23\"> 11,2015 </token> <token id=\"t24\"> <br /> </token> <token id=\"t25\"> <br /> </token> <token id=\"t26\"> Quarantine </token> <token id=\"t27\"> authorities </token> <token id=\"t28\"> are </token> <token id=\"t29\"> scrambling </token> <token id=\"t30\"> to </token> <token id=\"t31\"> prevent </token> <token id=\"t32\"> the </token> <token id=\"t33\"> further </token> <token id=\"t34\"> spread </token> <token id=\"t35\"> of </token> <candidate id=\"c4\" index=36 type=\"disease\" info=\"null\" length=\"2\"></candidate> <token id=\"t36\"> foot-and-mouth </token> <token id=\"t37\"> disease </token> <token id=\"t38\"> ( </token> <candidate id=\"c5\" index=39 type=\"disease\" info=\"null\" length=\"1\"></candidate> <token id=\"t39\"> FMD </token> <token id=\"t40\"> ) </token> <token id=\"t41\"> and </token> <candidate id=\"c6\" index=42 type=\"disease\" info=\"null\" length=\"2\"></candidate> <token id=\"t42\"> avian </token> <token id=\"t43\"> influenza </token> <token id=\"t44\"> ( </token> <token id=\"t45\"> AI </token> <token id=\"t46\"> ) </token> <token id=\"t47\"> a </token> <token id=\"t48\"> week </token> <token id=\"t49\"> before </token> <token id=\"t50\"> the </token> <token id=\"t51\"> Lunar </token> <token id=\"t52\"> New </token> <token id=\"t53\"> Year </token> <token id=\"t54\"> , </token> <candidate id=\"c7\" index=55 type=\"number\" info=\"null\" length=\"1\"></candidate> <token id=\"t55\"> one </token> <token id=\"t56\"> of </token> <token id=\"t57\"> the </token> <token id=\"t58\"> country </token> <token id=\"t59\"> 's </token> <token id=\"t60\"> biggest </token> <token id=\"t61\"> holidays </token> <token id=\"t62\"> that </token> <token id=\"t63\"> prompts </token> <token id=\"t64\"> mass </token> <token id=\"t65\"> travel.Those </token> <token id=\"t66\"> efforts </token> <token id=\"t67\"> , </token> <token id=\"t68\"> however </token> <token id=\"t69\"> , </token> <token id=\"t70\"> have </token> <token id=\"t71\"> appeared </token> <token id=\"t72\"> to </token> <token id=\"t73\"> have </token> <token id=\"t74\"> little </token> <token id=\"t75\"> effect </token> <token id=\"t76\"> , </token> <token id=\"t77\"> with </token> <token id=\"t78\"> both </token> <token id=\"t79\"> viruses </token> <token id=\"t80\"> continuing </token> <token id=\"t81\"> to </token> <token id=\"t82\"> advance.Hongseong </token> <token id=\"t83\"> County </token> <token id=\"t84\"> , </token> <candidate id=\"c8\" index=85 type=\"location\" info=\"{ &quot;coordinates&quot;: &quot;36.5;127.0&quot;, &quot;id&quot;: 1845105, &quot;featureClass&quot;: &quot;A&quot;, &quot;featureCode&quot;: &quot;ADM1&quot;, &quot;countryCode&quot;: &quot;KR&quot; }\" length=\"2\"></candidate> <token id=\"t85\"> South </token> <token id=\"t86\"> Chungcheong </token> <token id=\"t87\"> , </token> <token id=\"t88\"> the </token> <token id=\"t89\"> country </token> <token id=\"t90\"> 's </token> <token id=\"t91\"> largest </token> <token id=\"t92\"> pig-breeding </token> <token id=\"t93\"> region </token> <token id=\"t94\"> , </token> <token id=\"t95\"> has </token> <token id=\"t96\"> confirmed </token> <candidate id=\"c9\" index=97 type=\"number\" info=\"null\" length=\"1\"></candidate> <token id=\"t97\"> two </token> <token id=\"t98\"> outbreaks </token> <token id=\"t99\"> of </token> <candidate id=\"c10\" index=100 type=\"disease\" info=\"null\" length=\"1\"></candidate> <token id=\"t100\"> FMD </token> <token id=\"t101\"> since </token> <candidate id=\"c11\" index=102 type=\"date\" info=\"2015-02-06\" length=\"1\"></candidate> <token id=\"t102\"> Friday </token> <token id=\"t103\"> , </token> <token id=\"t104\"> the </token> <token id=\"t105\"> first </token> <token id=\"t106\"> in </token> <candidate id=\"c12\" index=107 type=\"number\" info=\"null\" length=\"1\"></candidate> <token id=\"t107\"> four </token> <token id=\"t108\"> years </token> <token id=\"t109\"> . </token> <token id=\"t110\"> After </token> <token id=\"t111\"> animals </token> <token id=\"t112\"> at </token> <candidate id=\"c13\" index=113 type=\"number\" info=\"null\" length=\"1\"></candidate> <token id=\"t113\"> one </token> <token id=\"t114\"> farm </token> <token id=\"t115\"> tested </token> <token id=\"t116\"> positive </token> <token id=\"t117\"> on </token> <candidate id=\"c14\" index=118 type=\"date\" info=\"2015-02-06\" length=\"1\"></candidate> <token id=\"t118\"> Friday </token> <token id=\"t119\"> , </token> <candidate id=\"c15\" index=120 type=\"disease\" info=\"null\" length=\"1\"></candidate> <token id=\"t120\"> FMD </token> <token id=\"t121\"> was </token> <token id=\"t122\"> confirmed </token> <token id=\"t123\"> at </token> <token id=\"t124\"> another </token> <token id=\"t125\"> site </token> <token id=\"t126\"> on </token> <candidate id=\"c16\" index=127 type=\"date\" info=\"2015-02-09\" length=\"1\"></candidate> <token id=\"t127\"> Monday </token> <token id=\"t128\"> just </token> <candidate id=\"c17\" index=129 type=\"number\" info=\"null\" length=\"1\"></candidate> <token id=\"t129\"> 20 </token> <token id=\"t130\"> meters </token> <token id=\"t131\"> ( </token> <candidate id=\"c18\" index=132 type=\"number\" info=\"null\" length=\"1\"></candidate> <token id=\"t132\"> 65 </token> <token id=\"t133\"> feet </token> <token id=\"t134\"> ) </token> <token id=\"t135\"> away </token> <token id=\"t136\"> . </token> <token id=\"t137\"> There </token> <token id=\"t138\"> are </token> <candidate id=\"c19\" index=139 type=\"date\" info=\"PRESENT_REF\" length=\"1\"></candidate> <token id=\"t139\"> currently </token> <candidate id=\"c20\" index=140 type=\"number\" info=\"null\" length=\"1\"></candidate> <token id=\"t140\"> 305 </token> <candidate id=\"c21\" index=141 type=\"host\" info=\"null\" length=\"1\"></candidate> <token id=\"t141\"> pig </token> <token id=\"t142\"> farms </token> <token id=\"t143\"> breeding </token> <token id=\"t144\"> a </token> <token id=\"t145\"> total </token> <token id=\"t146\"> of </token> <candidate id=\"c22\" index=147 type=\"number\" info=\"null\" length=\"1\"></candidate> <token id=\"t147\"> 494,000 </token> <candidate id=\"c23\" index=148 type=\"host\" info=\"null\" length=\"1\"></candidate> <token id=\"t148\"> pigs </token> <token id=\"t149\"> in </token> <candidate id=\"c24\" index=150 type=\"location\" info=\"{ &quot;coordinates&quot;: &quot;36.56705;126.62626&quot;, &quot;id&quot;: 1844173, &quot;featureClass&quot;: &quot;A&quot;, &quot;featureCode&quot;: &quot;ADM2&quot;, &quot;countryCode&quot;: &quot;KR&quot; }\" length=\"1\"></candidate> <token id=\"t150\"> Hongseong </token> <token id=\"t151\"> County </token> <token id=\"t152\"> . </token> <token id=\"t153\"> The </token> <token id=\"t154\"> last </token> <token id=\"t155\"> time </token> <token id=\"t156\"> the </token> <token id=\"t157\"> county </token> <token id=\"t158\"> saw </token> <token id=\"t159\"> an </token> <token id=\"t160\"> outbreak </token> <token id=\"t161\"> of </token> <token id=\"t162\"> the </token> <token id=\"t163\"> disease </token> <token id=\"t164\"> was </token> <token id=\"t165\"> in </token> <candidate id=\"c25\" index=166 type=\"date\" info=\"2011-02\" length=\"2\"></candidate> <token id=\"t166\"> February </token> <candidate id=\"c26\" index=167 type=\"number\" info=\"null\" length=\"1\"></candidate> <token id=\"t167\"> 2011 </token> <token id=\"t168\"> , </token> <token id=\"t169\"> when </token> <token id=\"t170\"> more </token> <token id=\"t171\"> than </token> <candidate id=\"c27\" index=172 type=\"number\" info=\"null\" length=\"1\"></candidate> <token id=\"t172\"> 50,000 </token> <candidate id=\"c28\" index=173 type=\"host\" info=\"null\" length=\"1\"></candidate> <token id=\"t173\"> pigs </token> <token id=\"t174\"> from </token> <candidate id=\"c29\" index=175 type=\"number\" info=\"null\" length=\"1\"></candidate> <token id=\"t175\"> 127 </token> <token id=\"t176\"> farms </token> <token id=\"t177\"> were </token> <token id=\"t178\"> culled </token> <token id=\"t179\"> , </token> <token id=\"t180\"> with </token> <token id=\"t181\"> damage </token> <token id=\"t182\"> adding </token> <token id=\"t183\"> up </token> <token id=\"t184\"> to </token> <candidate id=\"c30\" index=185 type=\"number\" info=\"null\" length=\"1\"></candidate> <token id=\"t185\"> 10.76 </token> <candidate id=\"c31\" index=186 type=\"number\" info=\"null\" length=\"1\"></candidate> <token id=\"t186\"> billion </token> <token id=\"t187\"> won </token> <token id=\"t188\"> ( </token> <token id=\"t189\"> $ </token> <candidate id=\"c32\" index=190 type=\"number\" info=\"null\" length=\"1\"></candidate> <token id=\"t190\"> 9.82 </token> <candidate id=\"c33\" index=191 type=\"number\" info=\"null\" length=\"1\"></candidate> <token id=\"t191\"> million </token> <token id=\"t192\"> ) </token> <token id=\"t193\"> . </token> <token id=\"t194\"> `` </token> <token id=\"t195\"> We </token> <token id=\"t196\"> put </token> <token id=\"t197\"> all </token> <token id=\"t198\"> our </token> <token id=\"t199\"> efforts </token> <token id=\"t200\"> into </token> <token id=\"t201\"> keeping </token> <token id=\"t202\"> the </token> <token id=\"t203\"> area </token> <token id=\"t204\"> disease-free </token> <token id=\"t205\"> , </token> <token id=\"t206\"> but </token> <token id=\"t207\"> there </token> <token id=\"t208\"> was </token> <token id=\"t209\"> another </token> <token id=\"t210\"> infection </token> <token id=\"t211\"> , </token> <token id=\"t212\"> '' </token> <token id=\"t213\"> said </token> <candidate id=\"c34\" index=214 type=\"location\" info=\"{ &quot;coordinates&quot;: &quot;31.77951;-84.14113&quot;, &quot;id&quot;: 4205331, &quot;featureClass&quot;: &quot;A&quot;, &quot;featureCode&quot;: &quot;ADM2&quot;, &quot;countryCode&quot;: &quot;US&quot; }\" length=\"1\"></candidate> <token id=\"t214\"> Lee </token> <token id=\"t215\"> Byeong-ok </token> <token id=\"t216\"> , </token> <candidate id=\"c35\" index=217 type=\"number\" info=\"null\" length=\"1\"></candidate> <token id=\"t217\"> 60 </token> <token id=\"t218\"> , </token> <token id=\"t219\"> who </token> <token id=\"t220\"> heads </token> <token id=\"t221\"> the </token> <token id=\"t222\"> village </token> <token id=\"t223\"> where </token> <token id=\"t224\"> the </token> <token id=\"t225\"> disease </token> <token id=\"t226\"> broke </token> <token id=\"t227\"> out </token> <token id=\"t228\"> . </token> <token id=\"t229\"> `` </token> <token id=\"t230\"> We </token> <token id=\"t231\"> 're </token> <token id=\"t232\"> worried </token> <token id=\"t233\"> there </token> <token id=\"t234\"> could </token> <token id=\"t235\"> be </token> <token id=\"t236\"> another </token> <token id=\"t237\"> outbreak </token> <token id=\"t238\"> like </token> <token id=\"t239\"> the </token> <candidate id=\"c36\" index=240 type=\"number\" info=\"null\" length=\"1\"></candidate> <token id=\"t240\"> one </token> <candidate id=\"c37\" index=241 type=\"number\" info=\"null\" length=\"1\"></candidate> <candidate id=\"c38\" index=241 type=\"date\" info=\"2011\" length=\"3\"></candidate> <token id=\"t241\"> four </token> <token id=\"t242\"> years </token> <token id=\"t243\"> ago </token> <token id=\"t244\"> . </token> <token id=\"t245\"> '' </token> <token id=\"t246\"> Quarantine </token> <token id=\"t247\"> authorities </token> <token id=\"t248\"> are </token> <token id=\"t249\"> also </token> <token id=\"t250\"> trying </token> <token id=\"t251\"> to </token> <token id=\"t252\"> prevent </token> <candidate id=\"c39\" index=253 type=\"disease\" info=\"null\" length=\"1\"></candidate> <token id=\"t253\"> FMD </token> <token id=\"t254\"> from </token> <token id=\"t255\"> spreading </token> <token id=\"t256\"> to </token> <token id=\"t257\"> farms </token> <token id=\"t258\"> raising </token> <candidate id=\"c40\" index=259 type=\"location\" info=\"{ &quot;coordinates&quot;: &quot;36.56705;126.62626&quot;, &quot;id&quot;: 1844173, &quot;featureClass&quot;: &quot;A&quot;, &quot;featureCode&quot;: &quot;ADM2&quot;, &quot;countryCode&quot;: &quot;KR&quot; }\" length=\"1\"></candidate> <token id=\"t259\"> hongseong </token> <token id=\"t260\"> hanu </token> <token id=\"t261\"> , </token> <token id=\"t262\"> or </token> <token id=\"t263\"> native </token> <token id=\"t264\"> Korean </token> <candidate id=\"c41\" index=265 type=\"host\" info=\"null\" length=\"1\"></candidate> <token id=\"t265\"> cattle </token> <token id=\"t266\"> . </token> <token id=\"t267\"> About </token> <candidate id=\"c42\" index=268 type=\"number\" info=\"null\" length=\"1\"></candidate> <token id=\"t268\"> 2,600 </token> <token id=\"t269\"> such </token> <token id=\"t270\"> farms </token> <token id=\"t271\"> in </token> <token id=\"t272\"> the </token> <token id=\"t273\"> county </token> <token id=\"t274\"> breed </token> <candidate id=\"c43\" index=275 type=\"number\" info=\"null\" length=\"1\"></candidate> <token id=\"t275\"> 54,000 </token> <candidate id=\"c44\" index=276 type=\"host\" info=\"null\" length=\"1\"></candidate> <token id=\"t276\"> cows </token> <token id=\"t277\"> . </token> <token id=\"t278\"> So </token> <token id=\"t279\"> far </token> <token id=\"t280\"> , </token> <token id=\"t281\"> there </token> <token id=\"t282\"> have </token> <token id=\"t283\"> been </token> <token id=\"t284\"> no </token> <token id=\"t285\"> confirmed </token> <token id=\"t286\"> reports </token> <token id=\"t287\"> , </token> <token id=\"t288\"> nor </token> <token id=\"t289\"> were </token> <token id=\"t290\"> any </token> <candidate id=\"c45\" index=291 type=\"host\" info=\"null\" length=\"1\"></candidate> <token id=\"t291\"> cattle </token> <token id=\"t292\"> farms </token> <token id=\"t293\"> infected </token> <token id=\"t294\"> in </token> <candidate id=\"c46\" index=295 type=\"number\" info=\"null\" length=\"1\"></candidate> <candidate id=\"c47\" index=295 type=\"date\" info=\"2011\" length=\"1\"></candidate> <token id=\"t295\"> 2011 </token> <token id=\"t296\"> . </token> <candidate id=\"c48\" index=297 type=\"disease\" info=\"null\" length=\"2\"></candidate> <token id=\"t297\"> Foot-and-mouth </token> <token id=\"t298\"> disease </token> <token id=\"t299\"> was </token> <token id=\"t300\"> also </token> <token id=\"t301\"> confirmed </token> <token id=\"t302\"> in </token> <candidate id=\"c49\" index=303 type=\"location\" info=\"{ &quot;coordinates&quot;: &quot;37.75;128.25&quot;, &quot;id&quot;: 1843125, &quot;featureClass&quot;: &quot;A&quot;, &quot;featureCode&quot;: &quot;ADM1&quot;, &quot;countryCode&quot;: &quot;KR&quot; }\" length=\"1\"></candidate> <token id=\"t303\"> Gangwon </token> <token id=\"t304\"> , </token> <token id=\"t305\"> the </token> <token id=\"t306\"> first </token> <token id=\"t307\"> confirmation </token> <token id=\"t308\"> of </token> <candidate id=\"c50\" index=309 type=\"disease\" info=\"null\" length=\"1\"></candidate> <token id=\"t309\"> FMD </token> <token id=\"t310\"> since </token> <candidate id=\"c51\" index=311 type=\"date\" info=\"2014-12-03\" length=\"2\"></candidate> <token id=\"t311\"> Dec. </token> <candidate id=\"c52\" index=312 type=\"number\" info=\"null\" length=\"1\"></candidate> <token id=\"t312\"> 3 </token> <token id=\"t313\"> , </token> <token id=\"t314\"> in </token> <candidate id=\"c53\" index=315 type=\"location\" info=\"{ &quot;coordinates&quot;: &quot;36.88281;127.42768&quot;, &quot;id&quot;: 1846093, &quot;featureClass&quot;: &quot;A&quot;, &quot;featureCode&quot;: &quot;ADM2&quot;, &quot;countryCode&quot;: &quot;KR&quot; }\" length=\"1\"></candidate> <token id=\"t315\"> Jincheon </token> <token id=\"t316\"> County </token> <token id=\"t317\"> , </token> <candidate id=\"c54\" index=318 type=\"location\" info=\"{ &quot;coordinates&quot;: &quot;36.82153;127.65685&quot;, &quot;id&quot;: 1845106, &quot;featureClass&quot;: &quot;A&quot;, &quot;featureCode&quot;: &quot;ADM1&quot;, &quot;countryCode&quot;: &quot;KR&quot; }\" length=\"2\"></candidate> <token id=\"t318\"> North </token> <token id=\"t319\"> Chungcheong </token> <token id=\"t320\"> . </token> <token id=\"t321\"> The </token> <token id=\"t322\"> province </token> <token id=\"t323\"> 's </token> <token id=\"t324\"> quarantine </token> <token id=\"t325\"> authorities </token> <token id=\"t326\"> suspect </token> <token id=\"t327\"> the </token> <token id=\"t328\"> virus </token> <token id=\"t329\"> spread </token> <token id=\"t330\"> from </token> <token id=\"t331\"> an </token> <token id=\"t332\"> infected </token> <token id=\"t333\"> farm </token> <token id=\"t334\"> in </token> <candidate id=\"c55\" index=335 type=\"location\" info=\"{ &quot;coordinates&quot;: &quot;36.59296;127.29239&quot;, &quot;id&quot;: 8394437, &quot;featureClass&quot;: &quot;A&quot;, &quot;featureCode&quot;: &quot;ADM1&quot;, &quot;countryCode&quot;: &quot;KR&quot; }\" length=\"1\"></candidate> <token id=\"t335\"> Sejong </token> <candidate id=\"c56\" index=336 type=\"location\" info=\"{ &quot;coordinates&quot;: &quot;51.51279;-0.09184&quot;, &quot;id&quot;: 2643741, &quot;featureClass&quot;: &quot;P&quot;, &quot;featureCode&quot;: &quot;PPLA3&quot;, &quot;countryCode&quot;: &quot;GB&quot; }\" length=\"1\"></candidate> <token id=\"t336\"> City </token> <token id=\"t337\"> that </token> <token id=\"t338\"> continued </token> <token id=\"t339\"> to </token> <token id=\"t340\"> sell </token> <token id=\"t341\"> piglets </token> <token id=\"t342\"> during </token> <token id=\"t343\"> lock </token> <token id=\"t344\"> down.The </token> <candidate id=\"c57\" index=345 type=\"location\" info=\"{ &quot;coordinates&quot;: &quot;37.75;128.25&quot;, &quot;id&quot;: 1843125, &quot;featureClass&quot;: &quot;A&quot;, &quot;featureCode&quot;: &quot;ADM1&quot;, &quot;countryCode&quot;: &quot;KR&quot; }\" length=\"1\"></candidate> <token id=\"t345\"> Gangwon </token> <token id=\"t346\"> Provincial </token> <token id=\"t347\"> Office </token> <token id=\"t348\"> said </token> <token id=\"t349\"> on </token> <candidate id=\"c58\" index=350 type=\"date\" info=\"2015-02-09\" length=\"1\"></candidate> <token id=\"t350\"> Monday </token> <token id=\"t351\"> that </token> <token id=\"t352\"> it </token> <token id=\"t353\"> had </token> <token id=\"t354\"> culled </token> <candidate id=\"c59\" index=355 type=\"number\" info=\"null\" length=\"1\"></candidate> <token id=\"t355\"> 610 </token> <candidate id=\"c60\" index=356 type=\"host\" info=\"null\" length=\"1\"></candidate> <token id=\"t356\"> pigs </token> <token id=\"t357\"> after </token> <token id=\"t358\"> confirming </token> <candidate id=\"c61\" index=359 type=\"disease\" info=\"null\" length=\"1\"></candidate> <token id=\"t359\"> FMD </token> <token id=\"t360\"> at </token> <token id=\"t361\"> a </token> <token id=\"t362\"> farm </token> <token id=\"t363\"> in </token> <token id=\"t364\"> Cheolwon </token> <token id=\"t365\"> County </token> <token id=\"t366\"> . </token> <token id=\"t367\"> It </token> <token id=\"t368\"> added </token> <token id=\"t369\"> that </token> <token id=\"t370\"> the </token> <token id=\"t371\"> owner </token> <token id=\"t372\"> of </token> <token id=\"t373\"> the </token> <token id=\"t374\"> site </token> <token id=\"t375\"> had </token> <token id=\"t376\"> bought </token> <candidate id=\"c62\" index=377 type=\"number\" info=\"null\" length=\"1\"></candidate> <token id=\"t377\"> 260 </token> <token id=\"t378\"> animals </token> <token id=\"t379\"> from </token> <candidate id=\"c63\" index=380 type=\"location\" info=\"{ &quot;coordinates&quot;: &quot;36.59296;127.29239&quot;, &quot;id&quot;: 8394437, &quot;featureClass&quot;: &quot;A&quot;, &quot;featureCode&quot;: &quot;ADM1&quot;, &quot;countryCode&quot;: &quot;KR&quot; }\" length=\"1\"></candidate> <token id=\"t380\"> Sejong </token> <candidate id=\"c64\" index=381 type=\"location\" info=\"{ &quot;coordinates&quot;: &quot;51.51279;-0.09184&quot;, &quot;id&quot;: 2643741, &quot;featureClass&quot;: &quot;P&quot;, &quot;featureCode&quot;: &quot;PPLA3&quot;, &quot;countryCode&quot;: &quot;GB&quot; }\" length=\"1\"></candidate> <token id=\"t381\"> City </token> <token id=\"t382\"> on </token> <candidate id=\"c65\" index=383 type=\"date\" info=\"2015-02-07\" length=\"1\"></candidate> <token id=\"t383\"> Saturday </token> <token id=\"t384\"> . </token> <token id=\"t385\"> At </token> <token id=\"t386\"> that </token> <token id=\"t387\"> time </token> <token id=\"t388\"> , </token> <token id=\"t389\"> the </token> <token id=\"t390\"> farm </token> <token id=\"t391\"> in </token> <candidate id=\"c66\" index=392 type=\"location\" info=\"{ &quot;coordinates&quot;: &quot;36.59296;127.29239&quot;, &quot;id&quot;: 8394437, &quot;featureClass&quot;: &quot;A&quot;, &quot;featureCode&quot;: &quot;ADM1&quot;, &quot;countryCode&quot;: &quot;KR&quot; }\" length=\"1\"></candidate> <token id=\"t392\"> Sejong </token> <candidate id=\"c67\" index=393 type=\"location\" info=\"{ &quot;coordinates&quot;: &quot;51.51279;-0.09184&quot;, &quot;id&quot;: 2643741, &quot;featureClass&quot;: &quot;P&quot;, &quot;featureCode&quot;: &quot;PPLA3&quot;, &quot;countryCode&quot;: &quot;GB&quot; }\" length=\"1\"></candidate> <token id=\"t393\"> City </token> <token id=\"t394\"> was </token> <token id=\"t395\"> prohibited </token> <token id=\"t396\"> from </token> <token id=\"t397\"> selling </token> <token id=\"t398\"> or </token> <token id=\"t399\"> moving </token> <token id=\"t400\"> its </token> <candidate id=\"c68\" index=401 type=\"host\" info=\"null\" length=\"1\"></candidate> <token id=\"t401\"> pigs </token> <token id=\"t402\"> due </token> <token id=\"t403\"> to </token> <token id=\"t404\"> an </token> <token id=\"t405\"> earlier </token> <candidate id=\"c69\" index=406 type=\"disease\" info=\"null\" length=\"1\"></candidate> <token id=\"t406\"> FMD </token> <token id=\"t407\"> outbreak </token> <token id=\"t408\"> at </token> <token id=\"t409\"> a </token> <token id=\"t410\"> nearby </token> <token id=\"t411\"> farm </token> <token id=\"t412\"> . </token> <token id=\"t413\"> The </token> <token id=\"t414\"> owner </token> <token id=\"t415\"> of </token> <token id=\"t416\"> the </token> <token id=\"t417\"> farm </token> <token id=\"t418\"> in </token> <candidate id=\"c70\" index=419 type=\"location\" info=\"{ &quot;coordinates&quot;: &quot;36.59296;127.29239&quot;, &quot;id&quot;: 8394437, &quot;featureClass&quot;: &quot;A&quot;, &quot;featureCode&quot;: &quot;ADM1&quot;, &quot;countryCode&quot;: &quot;KR&quot; }\" length=\"1\"></candidate> <token id=\"t419\"> Sejong </token> <token id=\"t420\"> allegedly </token> <token id=\"t421\"> sold </token> <token id=\"t422\"> the </token> <candidate id=\"c71\" index=423 type=\"host\" info=\"null\" length=\"1\"></candidate> <token id=\"t423\"> pigs </token> <token id=\"t424\"> to </token> <candidate id=\"c72\" index=425 type=\"number\" info=\"null\" length=\"1\"></candidate> <token id=\"t425\"> four </token> <token id=\"t426\"> farms </token> <token id=\"t427\"> , </token> <token id=\"t428\"> including </token> <token id=\"t429\"> the </token> <candidate id=\"c73\" index=430 type=\"number\" info=\"null\" length=\"1\"></candidate> <token id=\"t430\"> one </token> <token id=\"t431\"> in </token> <token id=\"t432\"> Cheolwon </token> <token id=\"t433\"> County </token> <token id=\"t434\"> . </token> <candidate id=\"c74\" index=435 type=\"disease\" info=\"null\" length=\"1\"></candidate> <token id=\"t435\"> FMD </token> <token id=\"t436\"> was </token> <token id=\"t437\"> confirmed </token> <token id=\"t438\"> at </token> <token id=\"t439\"> the </token> <token id=\"t440\"> farm </token> <token id=\"t441\"> in </token> <candidate id=\"c75\" index=442 type=\"location\" info=\"{ &quot;coordinates&quot;: &quot;36.59296;127.29239&quot;, &quot;id&quot;: 8394437, &quot;featureClass&quot;: &quot;A&quot;, &quot;featureCode&quot;: &quot;ADM1&quot;, &quot;countryCode&quot;: &quot;KR&quot; }\" length=\"1\"></candidate> <token id=\"t442\"> Sejong </token> <candidate id=\"c76\" index=443 type=\"location\" info=\"{ &quot;coordinates&quot;: &quot;51.51279;-0.09184&quot;, &quot;id&quot;: 2643741, &quot;featureClass&quot;: &quot;P&quot;, &quot;featureCode&quot;: &quot;PPLA3&quot;, &quot;countryCode&quot;: &quot;GB&quot; }\" length=\"1\"></candidate> <token id=\"t443\"> City </token> <candidate id=\"c77\" index=444 type=\"date\" info=\"2015-02-07\" length=\"2\"></candidate> <token id=\"t444\"> later </token> <token id=\"t445\"> Saturday </token> <token id=\"t446\"> . </token> <token id=\"t447\"> Authorities </token> <token id=\"t448\"> are </token> <candidate id=\"c78\" index=449 type=\"date\" info=\"PRESENT_REF\" length=\"1\"></candidate> <token id=\"t449\"> currently </token> <token id=\"t450\"> investigating </token> <token id=\"t451\"> the </token> <token id=\"t452\"> farm </token> <token id=\"t453\"> owner </token> <token id=\"t454\"> in </token> <candidate id=\"c79\" index=455 type=\"location\" info=\"{ &quot;coordinates&quot;: &quot;36.59296;127.29239&quot;, &quot;id&quot;: 8394437, &quot;featureClass&quot;: &quot;A&quot;, &quot;featureCode&quot;: &quot;ADM1&quot;, &quot;countryCode&quot;: &quot;KR&quot; }\" length=\"1\"></candidate> <token id=\"t455\"> Sejong </token> <candidate id=\"c80\" index=456 type=\"location\" info=\"{ &quot;coordinates&quot;: &quot;51.51279;-0.09184&quot;, &quot;id&quot;: 2643741, &quot;featureClass&quot;: &quot;P&quot;, &quot;featureCode&quot;: &quot;PPLA3&quot;, &quot;countryCode&quot;: &quot;GB&quot; }\" length=\"1\"></candidate> <token id=\"t456\"> City </token> <token id=\"t457\"> and </token> <token id=\"t458\"> suspect </token> <token id=\"t459\"> that </token> <token id=\"t460\"> he </token> <token id=\"t461\"> knowingly </token> <token id=\"t462\"> sold </token> <token id=\"t463\"> the </token> <candidate id=\"c81\" index=464 type=\"host\" info=\"null\" length=\"1\"></candidate> <token id=\"t464\"> pigs </token> <token id=\"t465\"> . </token> <token id=\"t466\"> The </token> <token id=\"t467\"> animals </token> <token id=\"t468\"> are </token> <token id=\"t469\"> believed </token> <token id=\"t470\"> to </token> <token id=\"t471\"> have </token> <token id=\"t472\"> been </token> <token id=\"t473\"> showing </token> <candidate id=\"c82\" index=474 type=\"disease\" info=\"null\" length=\"1\"></candidate> <token id=\"t474\"> FMD </token> <token id=\"t475\"> symptoms </token> <token id=\"t476\"> on </token> <candidate id=\"c83\" index=477 type=\"date\" info=\"2015-02-06\" length=\"1\"></candidate> <token id=\"t477\"> Friday </token> <token id=\"t478\"> . </token> <candidate id=\"c84\" index=479 type=\"location\" info=\"{ &quot;coordinates&quot;: &quot;37.75;128.25&quot;, &quot;id&quot;: 1843125, &quot;featureClass&quot;: &quot;A&quot;, &quot;featureCode&quot;: &quot;ADM1&quot;, &quot;countryCode&quot;: &quot;KR&quot; }\" length=\"1\"></candidate> <token id=\"t479\"> Gangwon </token> <token id=\"t480\"> Provincial </token> <token id=\"t481\"> Office </token> <token id=\"t482\"> is </token> <token id=\"t483\"> also </token> <token id=\"t484\"> considering </token> <token id=\"t485\"> filing </token> <token id=\"t486\"> for </token> <token id=\"t487\"> compensation </token> <token id=\"t488\"> against </token> <token id=\"t489\"> the </token> <token id=\"t490\"> farm </token> <token id=\"t491\"> 's </token> <token id=\"t492\"> owner </token> <token id=\"t493\"> in </token> <token id=\"t494\"> Sejong.Amid </token> <token id=\"t495\"> the </token> <token id=\"t496\"> increase </token> <token id=\"t497\"> in </token> <token id=\"t498\"> the </token> <token id=\"t499\"> number </token> <token id=\"t500\"> of </token> <token id=\"t501\"> FMD-infected </token> <token id=\"t502\"> farms </token> <token id=\"t503\"> , </token> <token id=\"t504\"> and </token> <token id=\"t505\"> the </token> <token id=\"t506\"> spread </token> <token id=\"t507\"> of </token> <candidate id=\"c85\" index=508 type=\"disease\" info=\"null\" length=\"2\"></candidate> <token id=\"t508\"> avian </token> <token id=\"t509\"> flu </token> <token id=\"t510\"> to </token> <token id=\"t511\"> the </token> <token id=\"t512\"> capital </token> <token id=\"t513\"> city </token> <token id=\"t514\"> - </token> <token id=\"t515\"> the </token> <token id=\"t516\"> first </token> <token id=\"t517\"> time </token> <token id=\"t518\"> since </token> <token id=\"t519\"> AI </token> <token id=\"t520\"> was </token> <token id=\"t521\"> confirmed </token> <token id=\"t522\"> in </token> <token id=\"t523\"> Korea </token> <token id=\"t524\"> - </token> <token id=\"t525\"> local </token> <token id=\"t526\"> authorities </token> <token id=\"t527\"> are </token> <token id=\"t528\"> gearing </token> <token id=\"t529\"> up </token> <token id=\"t530\"> to </token> <token id=\"t531\"> keep </token> <token id=\"t532\"> the </token> <token id=\"t533\"> diseases </token> <token id=\"t534\"> from </token> <token id=\"t535\"> spreading.The </token> <candidate id=\"c86\" index=536 type=\"location\" info=\"{ &quot;coordinates&quot;: &quot;35.25;128.25&quot;, &quot;id&quot;: 1902028, &quot;featureClass&quot;: &quot;A&quot;, &quot;featureCode&quot;: &quot;ADM1&quot;, &quot;countryCode&quot;: &quot;KR&quot; }\" length=\"2\"></candidate> <token id=\"t536\"> South </token> <token id=\"t537\"> Gyeongsang </token> <token id=\"t538\"> Provincial </token> <token id=\"t539\"> Office </token> <candidate id=\"c87\" index=540 type=\"date\" info=\"PAST_REF\" length=\"1\"></candidate> <token id=\"t540\"> recently </token> <token id=\"t541\"> announced </token> <token id=\"t542\"> that </token> <token id=\"t543\"> it </token> <token id=\"t544\"> would </token> <token id=\"t545\"> keep </token> <token id=\"t546\"> its </token> <token id=\"t547\"> quarantine </token> <token id=\"t548\"> headquarters </token> <token id=\"t549\"> open </token> <candidate id=\"c88\" index=550 type=\"number\" info=\"null\" length=\"1\"></candidate> <token id=\"t550\"> 24 </token> <token id=\"t551\"> hours </token> <token id=\"t552\"> a </token> <token id=\"t553\"> day </token> <token id=\"t554\"> during </token> <token id=\"t555\"> the </token> <token id=\"t556\"> holiday </token> <token id=\"t557\"> and </token> <token id=\"t558\"> would </token> <token id=\"t559\"> heighten </token> <token id=\"t560\"> its </token> <token id=\"t561\"> monitoring </token> <token id=\"t562\"> of </token> <token id=\"t563\"> local </token> <token id=\"t564\"> farms </token> <token id=\"t565\"> and </token> <token id=\"t566\"> migratory </token> <candidate id=\"c89\" index=567 type=\"host\" info=\"null\" length=\"1\"></candidate> <token id=\"t567\"> bird </token> <token id=\"t568\"> habitats </token> <token id=\"t569\"> . </token> <token id=\"t570\"> The </token> <candidate id=\"c90\" index=571 type=\"location\" info=\"{ &quot;coordinates&quot;: &quot;37.566;126.9784&quot;, &quot;id&quot;: 1835848, &quot;featureClass&quot;: &quot;P&quot;, &quot;featureCode&quot;: &quot;PPLC&quot;, &quot;countryCode&quot;: &quot;KR&quot; }\" length=\"1\"></candidate> <candidate id=\"c91\" index=571 type=\"location\" info=\"{ &quot;coordinates&quot;: &quot;37.58333;127.0&quot;, &quot;id&quot;: 1835847, &quot;featureClass&quot;: &quot;A&quot;, &quot;featureCode&quot;: &quot;ADM1&quot;, &quot;countryCode&quot;: &quot;KR&quot; }\" length=\"1\"></candidate> <token id=\"t571\"> Seoul </token> <token id=\"t572\"> Metropolitan </token> <token id=\"t573\"> Government </token> <token id=\"t574\"> is </token> <token id=\"t575\"> also </token> <token id=\"t576\"> inspecting </token> <candidate id=\"c92\" index=577 type=\"host\" info=\"null\" length=\"1\"></candidate> <token id=\"t577\"> ducks </token> <token id=\"t578\"> and </token> <token id=\"t579\"> geese </token> <token id=\"t580\"> bred </token> <token id=\"t581\"> in </token> <token id=\"t582\"> the </token> <token id=\"t583\"> city </token> <token id=\"t584\"> . </token> <token id=\"t585\"> It </token> <token id=\"t586\"> lifted </token> <token id=\"t587\"> a </token> <token id=\"t588\"> lock </token> <token id=\"t589\"> down </token> <token id=\"t590\"> on </token> <token id=\"t591\"> chickens </token> <token id=\"t592\"> on </token> <candidate id=\"c93\" index=593 type=\"date\" info=\"2015-02-10\" length=\"1\"></candidate> <token id=\"t593\"> Tuesday </token> <token id=\"t594\"> after </token> <token id=\"t595\"> none </token> <token id=\"t596\"> were </token> <token id=\"t597\"> found </token> <token id=\"t598\"> to </token> <token id=\"t599\"> be </token> <token id=\"t600\"> infected </token> <token id=\"t601\"> by </token> <token id=\"t602\"> AI </token> <token id=\"t603\"> . </token> <token id=\"t604\"> BY </token> <candidate id=\"c94\" index=605 type=\"location\" info=\"{ &quot;coordinates&quot;: &quot;-28.73226;24.76232&quot;, &quot;id&quot;: 990930, &quot;featureClass&quot;: &quot;P&quot;, &quot;featureCode&quot;: &quot;PPLA&quot;, &quot;countryCode&quot;: &quot;ZA&quot; }\" length=\"1\"></candidate> <token id=\"t605\"> KIM </token> <token id=\"t606\"> BONG-MOON </token> <token id=\"t607\"> -LSB- </token> <token id=\"t608\"> bongmoon@joongang.co.kr] </token> <token id=\"t609\"> <br /> </token>","publication_date":"2015-02-10","id":106,"title":"Foot-and-mouth disease, avian flu strain authorities","url":"http://koreajoongangdaily.joins.com/news/article/Article.aspx?aid=3000773","content":"&#13;\n\t &#13;\n\t Foot-and-mouth disease, avian flu strain authorities&#13;\n\t Officials struggle to control viruses ahead of the Lunar New Year&#13;\n\t Feb 11,2015&#13;\n\t &#13;\n\t &#13;\n Quarantine authorities are scrambling to prevent the further spread of foot-and-mouth disease (FMD) and avian influenza (AI) a week before the Lunar New Year, one of the country’s biggest holidays that prompts mass travel.Those efforts, however, have appeared to have little effect, with both viruses continuing to advance.Hongseong County, South Chungcheong, the country’s largest pig-breeding region, has confirmed two outbreaks of FMD since Friday, the first in four years. After animals at one farm tested positive on Friday, FMD was confirmed at another site on Monday just 20 meters (65 feet) away. There are currently 305 pig farms breeding a total of 494,000 pigs in Hongseong County. The last time the county saw an outbreak of the disease was in February 2011, when more than 50,000 pigs from 127 farms were culled, with damage adding up to 10.76 billion won ($9.82 million).“We put all our efforts into keeping the area disease-free, but there was another infection,” said Lee Byeong-ok, 60, who heads the village where the disease broke out. “We’re worried there could be another outbreak like the one four years ago.”Quarantine authorities are also trying to prevent FMD from spreading to farms raising hongseong hanu, or native Korean cattle. About 2,600 such farms in the county breed 54,000 cows. So far, there have been no confirmed reports, nor were any cattle farms infected in 2011. Foot-and-mouth disease was also confirmed in Gangwon, the first confirmation of FMD since Dec. 3, in Jincheon County, North Chungcheong. The province’s quarantine authorities suspect the virus spread from an infected farm in Sejong City that continued to sell piglets during lock down.The Gangwon Provincial Office said on Monday that it had culled 610 pigs after confirming FMD at a farm in Cheolwon County. It added that the owner of the site had bought 260 animals from Sejong City on Saturday. At that time, the farm in Sejong City was prohibited from selling or moving its pigs due to an earlier FMD outbreak at a nearby farm. The owner of the farm in Sejong allegedly sold the pigs to four farms, including the one in Cheolwon County. FMD was confirmed at the farm in Sejong City later Saturday.Authorities are currently investigating the farm owner in Sejong City and suspect that he knowingly sold the pigs. The animals are believed to have been showing FMD symptoms on Friday. Gangwon Provincial Office is also considering filing for compensation against the farm’s owner in Sejong.Amid the increase in the number of FMD-infected farms, and the spread of avian flu to the capital city - the first time since AI was confirmed in Korea - local authorities are gearing up to keep the diseases from spreading.The South Gyeongsang Provincial Office recently announced that it would keep its quarantine headquarters open 24 hours a day during the holiday and would heighten its monitoring of local farms and migratory bird habitats. The Seoul Metropolitan Government is also inspecting ducks and geese bred in the city. It lifted a lock down on chickens on Tuesday after none were found to be infected by AI. BY KIM BONG-MOON [bongmoon@joongang.co.kr]&#13;\n\t ","candidateLabels":[{"id":"c1","label":"correct"},{"id":"c2","label":"correct"},{"id":"c3","label":"incorrect"},{"id":"c4","label":"correct"},{"id":"c5","label":"correct"},{"id":"c6","label":"correct"},{"id":"c7","label":"incorrect"},{"id":"c8","label":"correct"},{"id":"c9","label":"partial"},{"id":"c10","label":"correct"},{"id":"c11","label":"correct"},{"id":"c12","label":"incorrect"},{"id":"c13","label":"partial"},{"id":"c14","label":"correct"},{"id":"c15","label":"correct"},{"id":"c16","label":"correct"},{"id":"c17","label":"incorrect"},{"id":"c18","label":"incorrect"},{"id":"c19","label":"partial"},{"id":"c20","label":"partial"},{"id":"c21","label":"correct"},{"id":"c22","label":"partial"},{"id":"c23","label":"correct"},{"id":"c24","label":"correct"},{"id":"c25","label":"partial"},{"id":"c26","label":"incorrect"},{"id":"c27","label":"partial"},{"id":"c28","label":"correct"},{"id":"c29","label":"partial"},{"id":"c30","label":"incorrect"},{"id":"c31","label":"incorrect"},{"id":"c32","label":"incorrect"},{"id":"c33","label":"incorrect"},{"id":"c34","label":"incorrect"},{"id":"c35","label":"partial"},{"id":"c36","label":"incorrect"},{"id":"c37","label":"incorrect"},{"id":"c38","label":"partial"},{"id":"c39","label":"correct"},{"id":"c40","label":"incorrect"},{"id":"c41","label":"correct"},{"id":"c42","label":"partial"},{"id":"c43","label":"partial"},{"id":"c44","label":"correct"},{"id":"c45","label":"correct"},{"id":"c46","label":"incorrect"},{"id":"c47","label":"partial"},{"id":"c48","label":"correct"},{"id":"c49","label":"correct"},{"id":"c50","label":"correct"},{"id":"c51","label":"partial"},{"id":"c52","label":"incorrect"},{"id":"c53","label":"correct"},{"id":"c54","label":"correct"},{"id":"c55","label":"correct"},{"id":"c56","label":"incorrect"},{"id":"c57","label":"correct"},{"id":"c58","label":"partial"},{"id":"c59","label":"partial"},{"id":"c60","label":"correct"},{"id":"c61","label":"correct"},{"id":"c62","label":"partial"},{"id":"c63","label":"correct"},{"id":"c64","label":"incorrect"},{"id":"c65","label":"partial"},{"id":"c66","label":"correct"},{"id":"c67","label":"incorrect"},{"id":"c68","label":"correct"},{"id":"c69","label":"correct"},{"id":"c70","label":"correct"},{"id":"c71","label":"correct"},{"id":"c72","label":"partial"},{"id":"c73","label":"partial"},{"id":"c74","label":"correct"},{"id":"c75","label":"correct"},{"id":"c76","label":"incorrect"},{"id":"c77","label":"correct"},{"id":"c78","label":"partial"},{"id":"c79","label":"correct"},{"id":"c80","label":"incorrect"},{"id":"c81","label":"correct"},{"id":"c82","label":"correct"},{"id":"c83","label":"correct"},{"id":"c84","label":"correct"},{"id":"c85","label":"correct"},{"id":"c86","label":"correct"},{"id":"c87","label":"partial"},{"id":"c88","label":"incorrect"},{"id":"c89","label":"correct"},{"id":"c90","label":"correct"},{"id":"c91","label":"correct"},{"id":"c92","label":"correct"},{"id":"c93","label":"partial"},{"id":"c94","label":"incorrect"}]}
