# Supplementary material for: Web monitoring of emerging animal infectious diseases integrated in the French Animal Health Epidemic Intelligence System
Source: PLoS One. 2018 Aug 3;13(8):e0199960. doi: 10.1371/journal.pone.0199960 (PMC6075742; doi:10.1371/journal.pone.0199960)
Supplement: S1 Dataset — Dataset of news reports in English language used to evaluate and train the information extraction module of PADI-web (http://epia.clermont.inra.fr/vsi). This dataset is composed of 532 news reports (in JSON), with information about the report itself (publication date, title, content, url), as well as processing information related to the information extraction process (candidates for extraction information, correct or incorrect labels for each candidate). The named entity candidates (locations, diseases, hosts, dates, number of cases) are manually labelled in each article. Data are shared under a CC BY license and are freely available for download at: https://dataverse.cirad.fr/dataset.xhtml?persistentId=doi:10.18167/DVN1/KMTIFG. (GZ) [file pone.0199960.s001.gz › articles/445.json]

{"reports":[19380,19381,19382,19397,19403,19404],"tagged_content":"<candidate id=\"c1\" index=0 type=\"location\" info=\"{ &quot;coordinates&quot;: &quot;46.0;2.0&quot;, &quot;id&quot;: 3017382, &quot;featureClass&quot;: &quot;A&quot;, &quot;featureCode&quot;: &quot;PCLI&quot;, &quot;countryCode&quot;: &quot;FR&quot; }\" length=\"1\"></candidate> <token id=\"t0\"> France </token> <token id=\"t1\"> is </token> <candidate id=\"c2\" index=2 type=\"date\" info=\"PRESENT_REF\" length=\"1\"></candidate> <token id=\"t2\"> now </token> <token id=\"t3\"> reporting </token> <candidate id=\"c3\" index=4 type=\"number\" info=\"null\" length=\"1\"></candidate> <token id=\"t4\"> 30 </token> <candidate id=\"c4\" index=5 type=\"disease\" info=\"null\" length=\"4\"></candidate> <token id=\"t5\"> highly </token> <token id=\"t6\"> pathogenic </token> <candidate id=\"c5\" index=7 type=\"disease\" info=\"null\" length=\"2\"></candidate> <token id=\"t7\"> avian </token> <token id=\"t8\"> influenza </token> <token id=\"t9\"> ( </token> <token id=\"t10\"> HPAI </token> <token id=\"t11\"> ) </token> <token id=\"t12\"> outbreaks </token> <token id=\"t13\"> , </token> <token id=\"t14\"> but </token> <token id=\"t15\"> the </token> <token id=\"t16\"> exact </token> <token id=\"t17\"> strain </token> <token id=\"t18\"> involved </token> <token id=\"t19\"> in </token> <token id=\"t20\"> the </token> <candidate id=\"c6\" index=21 type=\"number\" info=\"null\" length=\"1\"></candidate> <token id=\"t21\"> 15 </token> <token id=\"t22\"> latest </token> <token id=\"t23\"> events </token> <token id=\"t24\"> is </token> <token id=\"t25\"> not </token> <token id=\"t26\"> yet </token> <token id=\"t27\"> known </token> <token id=\"t28\"> , </token> <token id=\"t29\"> its </token> <token id=\"t30\"> agriculture </token> <token id=\"t31\"> ministry </token> <token id=\"t32\"> reported </token> <candidate id=\"c7\" index=33 type=\"date\" info=\"2015-12-16\" length=\"1\"></candidate> <token id=\"t33\"> today </token> <token id=\"t34\"> , </token> <token id=\"t35\"> and </token> <token id=\"t36\"> the </token> <token id=\"t37\"> World </token> <token id=\"t38\"> Organization </token> <token id=\"t39\"> for </token> <token id=\"t40\"> Animal </token> <token id=\"t41\"> Health </token> <token id=\"t42\"> ( </token> <token id=\"t43\"> OIE </token> <token id=\"t44\"> ) </token> <token id=\"t45\"> noted </token> <token id=\"t46\"> a </token> <token id=\"t47\"> new </token> <token id=\"t48\"> strain </token> <token id=\"t49\"> in </token> <token id=\"t50\"> the </token> <token id=\"t51\"> country </token> <token id=\"t52\"> , </token> <token id=\"t53\"> albeit </token> <token id=\"t54\"> a </token> <token id=\"t55\"> low-pathogenic </token> <token id=\"t56\"> one.In </token> <token id=\"t57\"> related </token> <token id=\"t58\"> news </token> <token id=\"t59\"> , </token> <candidate id=\"c8\" index=60 type=\"location\" info=\"{ &quot;coordinates&quot;: &quot;16.16667;107.83333&quot;, &quot;id&quot;: 1562822, &quot;featureClass&quot;: &quot;A&quot;, &quot;featureCode&quot;: &quot;PCLI&quot;, &quot;countryCode&quot;: &quot;VN&quot; }\" length=\"1\"></candidate> <token id=\"t60\"> Vietnam </token> <token id=\"t61\"> and </token> <candidate id=\"c9\" index=62 type=\"location\" info=\"{ &quot;coordinates&quot;: &quot;10.0;8.0&quot;, &quot;id&quot;: 2328926, &quot;featureClass&quot;: &quot;A&quot;, &quot;featureCode&quot;: &quot;PCLI&quot;, &quot;countryCode&quot;: &quot;NG&quot; }\" length=\"1\"></candidate> <token id=\"t62\"> Nigeria </token> <token id=\"t63\"> reported </token> <token id=\"t64\"> new </token> <token id=\"t65\"> H5N1 </token> <candidate id=\"c10\" index=66 type=\"disease\" info=\"null\" length=\"2\"></candidate> <token id=\"t66\"> avian </token> <token id=\"t67\"> flu </token> <token id=\"t68\"> outbreaks </token> <token id=\"t69\"> , </token> <token id=\"t70\"> and </token> <candidate id=\"c11\" index=71 type=\"location\" info=\"{ &quot;coordinates&quot;: &quot;46.25024;-94.25055&quot;, &quot;id&quot;: 5037779, &quot;featureClass&quot;: &quot;A&quot;, &quot;featureCode&quot;: &quot;ADM1&quot;, &quot;countryCode&quot;: &quot;US&quot; }\" length=\"1\"></candidate> <token id=\"t71\"> Minnesota </token> <token id=\"t72\"> lifted </token> <token id=\"t73\"> the </token> <token id=\"t74\"> last </token> <token id=\"t75\"> of </token> <token id=\"t76\"> its </token> <token id=\"t77\"> HPAI-related </token> <token id=\"t78\"> quarantines </token> <token id=\"t79\"> that </token> <token id=\"t80\"> were </token> <token id=\"t81\"> enacted </token> <token id=\"t82\"> after </token> <token id=\"t83\"> outbreaks </token> <candidate id=\"c12\" index=84 type=\"date\" info=\"2015\" length=\"3\"></candidate> <token id=\"t84\"> earlier </token> <token id=\"t85\"> this </token> <token id=\"t86\"> year </token> <token id=\"t87\"> . </token> <candidate id=\"c13\" index=88 type=\"location\" info=\"{ &quot;coordinates&quot;: &quot;48.55002;7.40388&quot;, &quot;id&quot;: 6441373, &quot;featureClass&quot;: &quot;A&quot;, &quot;featureCode&quot;: &quot;ADM4&quot;, &quot;countryCode&quot;: &quot;FR&quot; }\" length=\"1\"></candidate> <token id=\"t88\"> Still </token> <token id=\"t89\"> only </token> <token id=\"t90\"> SW </token> <candidate id=\"c14\" index=91 type=\"location\" info=\"{ &quot;coordinates&quot;: &quot;46.0;2.0&quot;, &quot;id&quot;: 3017382, &quot;featureClass&quot;: &quot;A&quot;, &quot;featureCode&quot;: &quot;PCLI&quot;, &quot;countryCode&quot;: &quot;FR&quot; }\" length=\"1\"></candidate> <token id=\"t91\"> France </token> <token id=\"t92\"> affectedThe </token> <token id=\"t93\"> latest </token> <token id=\"t94\"> HPAI </token> <token id=\"t95\"> outbreaks </token> <token id=\"t96\"> in </token> <candidate id=\"c15\" index=97 type=\"location\" info=\"{ &quot;coordinates&quot;: &quot;46.0;2.0&quot;, &quot;id&quot;: 3017382, &quot;featureClass&quot;: &quot;A&quot;, &quot;featureCode&quot;: &quot;PCLI&quot;, &quot;countryCode&quot;: &quot;FR&quot; }\" length=\"1\"></candidate> <token id=\"t97\"> France </token> <token id=\"t98\"> include </token> <candidate id=\"c16\" index=99 type=\"number\" info=\"null\" length=\"1\"></candidate> <token id=\"t99\"> 3 </token> <token id=\"t100\"> in </token> <candidate id=\"c17\" index=101 type=\"location\" info=\"{ &quot;coordinates&quot;: &quot;45.16667;0.83333&quot;, &quot;id&quot;: 3021042, &quot;featureClass&quot;: &quot;A&quot;, &quot;featureCode&quot;: &quot;ADM2&quot;, &quot;countryCode&quot;: &quot;FR&quot; }\" length=\"1\"></candidate> <token id=\"t101\"> Dordogne </token> <token id=\"t102\"> region </token> <token id=\"t103\"> , </token> <candidate id=\"c18\" index=104 type=\"number\" info=\"null\" length=\"1\"></candidate> <token id=\"t104\"> 9 </token> <token id=\"t105\"> in </token> <candidate id=\"c19\" index=106 type=\"location\" info=\"{ &quot;coordinates&quot;: &quot;45.99222;-0.5975&quot;, &quot;id&quot;: 6453725, &quot;featureClass&quot;: &quot;A&quot;, &quot;featureCode&quot;: &quot;ADM4&quot;, &quot;countryCode&quot;: &quot;FR&quot; }\" length=\"1\"></candidate> <candidate id=\"c20\" index=106 type=\"location\" info=\"{ &quot;coordinates&quot;: &quot;44.0;-0.83333&quot;, &quot;id&quot;: 3007866, &quot;featureClass&quot;: &quot;A&quot;, &quot;featureCode&quot;: &quot;ADM2&quot;, &quot;countryCode&quot;: &quot;FR&quot; }\" length=\"1\"></candidate> <token id=\"t106\"> Landes </token> <token id=\"t107\"> , </token> <token id=\"t108\"> and </token> <candidate id=\"c21\" index=109 type=\"number\" info=\"null\" length=\"1\"></candidate> <token id=\"t109\"> 3 </token> <token id=\"t110\"> in </token> <candidate id=\"c22\" index=111 type=\"location\" info=\"{ &quot;coordinates&quot;: &quot;43.66667;0.5&quot;, &quot;id&quot;: 3016194, &quot;featureClass&quot;: &quot;A&quot;, &quot;featureCode&quot;: &quot;ADM2&quot;, &quot;countryCode&quot;: &quot;FR&quot; }\" length=\"1\"></candidate> <token id=\"t111\"> Gers </token> <token id=\"t112\"> , </token> <token id=\"t113\"> all </token> <token id=\"t114\"> in </token> <token id=\"t115\"> the </token> <token id=\"t116\"> southwestern </token> <candidate id=\"c23\" index=117 type=\"location\" info=\"{ &quot;coordinates&quot;: &quot;-31.95224;115.8614&quot;, &quot;id&quot;: 2063523, &quot;featureClass&quot;: &quot;P&quot;, &quot;featureCode&quot;: &quot;PPLA&quot;, &quot;countryCode&quot;: &quot;AU&quot; }\" length=\"1\"></candidate> <token id=\"t117\"> part </token> <token id=\"t118\"> of </token> <token id=\"t119\"> the </token> <token id=\"t120\"> country </token> <token id=\"t121\"> , </token> <token id=\"t122\"> according </token> <token id=\"t123\"> to </token> <token id=\"t124\"> an </token> <token id=\"t125\"> agriculture </token> <token id=\"t126\"> ministry </token> <token id=\"t127\"> post </token> <candidate id=\"c24\" index=128 type=\"date\" info=\"2015-12-16\" length=\"1\"></candidate> <token id=\"t128\"> today </token> <token id=\"t129\"> translated </token> <token id=\"t130\"> and </token> <token id=\"t131\"> posted </token> <token id=\"t132\"> by </token> <candidate id=\"c25\" index=133 type=\"disease\" info=\"null\" length=\"2\"></candidate> <token id=\"t133\"> Avian </token> <token id=\"t134\"> Flu </token> <token id=\"t135\"> Diary </token> <token id=\"t136\"> , </token> <token id=\"t137\"> an </token> <token id=\"t138\"> infectious </token> <token id=\"t139\"> disease </token> <token id=\"t140\"> blog </token> <token id=\"t141\"> . </token> <candidate id=\"c26\" index=142 type=\"number\" info=\"null\" length=\"1\"></candidate> <token id=\"t142\"> Five </token> <token id=\"t143\"> of </token> <token id=\"t144\"> the </token> <token id=\"t145\"> outbreaks </token> <token id=\"t146\"> happened </token> <token id=\"t147\"> on </token> <candidate id=\"c27\" index=148 type=\"date\" info=\"0002-12-14\" length=\"4\"></candidate> <token id=\"t148\"> Dec </token> <candidate id=\"c28\" index=149 type=\"number\" info=\"null\" length=\"1\"></candidate> <token id=\"t149\"> 14 </token> <token id=\"t150\"> , </token> <candidate id=\"c29\" index=151 type=\"number\" info=\"null\" length=\"1\"></candidate> <token id=\"t151\"> 2 </token> <token id=\"t152\"> in </token> <candidate id=\"c30\" index=153 type=\"location\" info=\"{ &quot;coordinates&quot;: &quot;45.16667;0.83333&quot;, &quot;id&quot;: 3021042, &quot;featureClass&quot;: &quot;A&quot;, &quot;featureCode&quot;: &quot;ADM2&quot;, &quot;countryCode&quot;: &quot;FR&quot; }\" length=\"1\"></candidate> <token id=\"t153\"> Dordogne </token> <token id=\"t154\"> and </token> <candidate id=\"c31\" index=155 type=\"number\" info=\"null\" length=\"1\"></candidate> <token id=\"t155\"> 3 </token> <token id=\"t156\"> in </token> <candidate id=\"c32\" index=157 type=\"location\" info=\"{ &quot;coordinates&quot;: &quot;45.99222;-0.5975&quot;, &quot;id&quot;: 6453725, &quot;featureClass&quot;: &quot;A&quot;, &quot;featureCode&quot;: &quot;ADM4&quot;, &quot;countryCode&quot;: &quot;FR&quot; }\" length=\"1\"></candidate> <candidate id=\"c33\" index=157 type=\"location\" info=\"{ &quot;coordinates&quot;: &quot;44.0;-0.83333&quot;, &quot;id&quot;: 3007866, &quot;featureClass&quot;: &quot;A&quot;, &quot;featureCode&quot;: &quot;ADM2&quot;, &quot;countryCode&quot;: &quot;FR&quot; }\" length=\"1\"></candidate> <token id=\"t157\"> Landes </token> <token id=\"t158\"> , </token> <token id=\"t159\"> while </token> <token id=\"t160\"> the </token> <token id=\"t161\"> rest </token> <token id=\"t162\"> were </token> <token id=\"t163\"> reported </token> <candidate id=\"c34\" index=164 type=\"date\" info=\"2015-12-15\" length=\"1\"></candidate> <token id=\"t164\"> yesterday </token> <token id=\"t165\"> . </token> <token id=\"t166\"> All </token> <token id=\"t167\"> outbreaks </token> <token id=\"t168\"> were </token> <token id=\"t169\"> attributed </token> <token id=\"t170\"> to </token> <token id=\"t171\"> H5 </token> <token id=\"t172\"> strains </token> <token id=\"t173\"> , </token> <token id=\"t174\"> but </token> <token id=\"t175\"> the </token> <token id=\"t176\"> exact </token> <token id=\"t177\"> strain </token> <token id=\"t178\"> was </token> <token id=\"t179\"> not </token> <token id=\"t180\"> specified </token> <token id=\"t181\"> for </token> <token id=\"t182\"> any </token> <token id=\"t183\"> of </token> <token id=\"t184\"> them </token> <token id=\"t185\"> . </token> <token id=\"t186\"> So </token> <token id=\"t187\"> far </token> <token id=\"t188\"> H5N1 </token> <token id=\"t189\"> , </token> <token id=\"t190\"> H5N2 </token> <token id=\"t191\"> , </token> <token id=\"t192\"> and </token> <token id=\"t193\"> H5N9 </token> <token id=\"t194\"> HPAI </token> <token id=\"t195\"> strains </token> <token id=\"t196\"> have </token> <token id=\"t197\"> been </token> <token id=\"t198\"> confirmed </token> <token id=\"t199\"> in </token> <token id=\"t200\"> the </token> <token id=\"t201\"> previous </token> <candidate id=\"c35\" index=202 type=\"number\" info=\"null\" length=\"1\"></candidate> <token id=\"t202\"> 15 </token> <token id=\"t203\"> outbreaks.The </token> <token id=\"t204\"> new </token> <token id=\"t205\"> strain </token> <token id=\"t206\"> identified </token> <token id=\"t207\"> in </token> <token id=\"t208\"> an </token> <token id=\"t209\"> OIE </token> <token id=\"t210\"> report </token> <candidate id=\"c36\" index=211 type=\"date\" info=\"2015-12-15\" length=\"1\"></candidate> <token id=\"t211\"> yesterday </token> <token id=\"t212\"> is </token> <token id=\"t213\"> low-pathogenic </token> <token id=\"t214\"> H5N3 </token> <token id=\"t215\"> , </token> <token id=\"t216\"> which </token> <token id=\"t217\"> was </token> <token id=\"t218\"> detected </token> <token id=\"t219\"> on </token> <candidate id=\"c37\" index=220 type=\"number\" info=\"null\" length=\"1\"></candidate> <token id=\"t220\"> three </token> <token id=\"t221\"> farms </token> <token id=\"t222\"> that </token> <token id=\"t223\"> are </token> <token id=\"t224\"> not </token> <token id=\"t225\"> included </token> <token id=\"t226\"> in </token> <candidate id=\"c38\" index=227 type=\"location\" info=\"{ &quot;coordinates&quot;: &quot;46.0;2.0&quot;, &quot;id&quot;: 3017382, &quot;featureClass&quot;: &quot;A&quot;, &quot;featureCode&quot;: &quot;PCLI&quot;, &quot;countryCode&quot;: &quot;FR&quot; }\" length=\"1\"></candidate> <token id=\"t227\"> France </token> <token id=\"t228\"> 's </token> <token id=\"t229\"> other </token> <candidate id=\"c39\" index=230 type=\"number\" info=\"null\" length=\"1\"></candidate> <token id=\"t230\"> 30 </token> <token id=\"t231\"> outbreaks </token> <token id=\"t232\"> . </token> <candidate id=\"c40\" index=233 type=\"number\" info=\"null\" length=\"1\"></candidate> <token id=\"t233\"> Two </token> <token id=\"t234\"> of </token> <token id=\"t235\"> the </token> <token id=\"t236\"> farms </token> <token id=\"t237\"> are </token> <token id=\"t238\"> in </token> <candidate id=\"c41\" index=239 type=\"location\" info=\"{ &quot;coordinates&quot;: &quot;45.99222;-0.5975&quot;, &quot;id&quot;: 6453725, &quot;featureClass&quot;: &quot;A&quot;, &quot;featureCode&quot;: &quot;ADM4&quot;, &quot;countryCode&quot;: &quot;FR&quot; }\" length=\"1\"></candidate> <candidate id=\"c42\" index=239 type=\"location\" info=\"{ &quot;coordinates&quot;: &quot;44.0;-0.83333&quot;, &quot;id&quot;: 3007866, &quot;featureClass&quot;: &quot;A&quot;, &quot;featureCode&quot;: &quot;ADM2&quot;, &quot;countryCode&quot;: &quot;FR&quot; }\" length=\"1\"></candidate> <token id=\"t239\"> Landes </token> <token id=\"t240\"> , </token> <token id=\"t241\"> and </token> <token id=\"t242\"> the </token> <token id=\"t243\"> other </token> <token id=\"t244\"> is </token> <token id=\"t245\"> in </token> <token id=\"t246\"> the </token> <candidate id=\"c43\" index=247 type=\"location\" info=\"{ &quot;coordinates&quot;: &quot;43.25;-0.83333&quot;, &quot;id&quot;: 2984887, &quot;featureClass&quot;: &quot;A&quot;, &quot;featureCode&quot;: &quot;ADM2&quot;, &quot;countryCode&quot;: &quot;FR&quot; }\" length=\"1\"></candidate> <token id=\"t247\"> Pyrenees-Atlantiques </token> <token id=\"t248\"> region </token> <token id=\"t249\"> , </token> <token id=\"t250\"> both </token> <token id=\"t251\"> in </token> <token id=\"t252\"> far </token> <token id=\"t253\"> southwestern </token> <token id=\"t254\"> France.The </token> <token id=\"t255\"> farms </token> <token id=\"t256\"> house </token> <token id=\"t257\"> from </token> <candidate id=\"c44\" index=258 type=\"number\" info=\"null\" length=\"1\"></candidate> <token id=\"t258\"> 570 </token> <token id=\"t259\"> to </token> <candidate id=\"c45\" index=260 type=\"number\" info=\"null\" length=\"1\"></candidate> <token id=\"t260\"> 1,430 </token> <token id=\"t261\"> poultry </token> <token id=\"t262\"> , </token> <token id=\"t263\"> and </token> <token id=\"t264\"> the </token> <token id=\"t265\"> outbreaks </token> <token id=\"t266\"> began </token> <token id=\"t267\"> on </token> <candidate id=\"c46\" index=268 type=\"date\" info=\"2015-12-06\" length=\"2\"></candidate> <token id=\"t268\"> Dec </token> <candidate id=\"c47\" index=269 type=\"number\" info=\"null\" length=\"1\"></candidate> <token id=\"t269\"> 6 </token> <token id=\"t270\"> and </token> <candidate id=\"c48\" index=271 type=\"date\" info=\"2015-12-08\" length=\"2\"></candidate> <token id=\"t271\"> Dec </token> <candidate id=\"c49\" index=272 type=\"number\" info=\"null\" length=\"1\"></candidate> <token id=\"t272\"> 8 </token> <token id=\"t273\"> . </token> <token id=\"t274\"> Tests </token> <token id=\"t275\"> conducted </token> <token id=\"t276\"> as </token> <candidate id=\"c50\" index=277 type=\"location\" info=\"{ &quot;coordinates&quot;: &quot;-31.95224;115.8614&quot;, &quot;id&quot;: 2063523, &quot;featureClass&quot;: &quot;P&quot;, &quot;featureCode&quot;: &quot;PPLA&quot;, &quot;countryCode&quot;: &quot;AU&quot; }\" length=\"1\"></candidate> <token id=\"t277\"> part </token> <token id=\"t278\"> of </token> <token id=\"t279\"> countrywide </token> <token id=\"t280\"> surveillance </token> <token id=\"t281\"> came </token> <token id=\"t282\"> back </token> <token id=\"t283\"> positive </token> <token id=\"t284\"> for </token> <token id=\"t285\"> H5N3 </token> <token id=\"t286\"> on </token> <candidate id=\"c51\" index=287 type=\"date\" info=\"2015-12-10\" length=\"2\"></candidate> <token id=\"t287\"> Dec </token> <candidate id=\"c52\" index=288 type=\"number\" info=\"null\" length=\"1\"></candidate> <token id=\"t288\"> 10 </token> <token id=\"t289\"> and </token> <candidate id=\"c53\" index=290 type=\"date\" info=\"2015-12-13\" length=\"2\"></candidate> <token id=\"t290\"> Dec </token> <candidate id=\"c54\" index=291 type=\"number\" info=\"null\" length=\"1\"></candidate> <token id=\"t291\"> 13 </token> <token id=\"t292\"> . </token> <token id=\"t293\"> As </token> <token id=\"t294\"> is </token> <token id=\"t295\"> typical </token> <token id=\"t296\"> with </token> <token id=\"t297\"> low-path </token> <candidate id=\"c55\" index=298 type=\"disease\" info=\"null\" length=\"2\"></candidate> <token id=\"t298\"> avian </token> <token id=\"t299\"> flu </token> <token id=\"t300\"> , </token> <token id=\"t301\"> no </token> <candidate id=\"c56\" index=302 type=\"host\" info=\"null\" length=\"1\"></candidate> <token id=\"t302\"> birds </token> <token id=\"t303\"> were </token> <token id=\"t304\"> culled </token> <token id=\"t305\"> to </token> <token id=\"t306\"> contain </token> <token id=\"t307\"> the </token> <token id=\"t308\"> spread </token> <token id=\"t309\"> of </token> <token id=\"t310\"> the </token> <token id=\"t311\"> virus.H5N1 </token> <token id=\"t312\"> in </token> <candidate id=\"c57\" index=313 type=\"location\" info=\"{ &quot;coordinates&quot;: &quot;16.16667;107.83333&quot;, &quot;id&quot;: 1562822, &quot;featureClass&quot;: &quot;A&quot;, &quot;featureCode&quot;: &quot;PCLI&quot;, &quot;countryCode&quot;: &quot;VN&quot; }\" length=\"1\"></candidate> <token id=\"t313\"> Vietnam </token> <token id=\"t314\"> , </token> <token id=\"t315\"> NigeriaIn </token> <candidate id=\"c58\" index=316 type=\"location\" info=\"{ &quot;coordinates&quot;: &quot;16.16667;107.83333&quot;, &quot;id&quot;: 1562822, &quot;featureClass&quot;: &quot;A&quot;, &quot;featureCode&quot;: &quot;PCLI&quot;, &quot;countryCode&quot;: &quot;VN&quot; }\" length=\"1\"></candidate> <token id=\"t316\"> Vietnam </token> <token id=\"t317\"> , </token> <token id=\"t318\"> meanwhile </token> <token id=\"t319\"> , </token> <token id=\"t320\"> HPAI </token> <token id=\"t321\"> H5N1 </token> <candidate id=\"c59\" index=322 type=\"disease\" info=\"null\" length=\"2\"></candidate> <token id=\"t322\"> avian </token> <token id=\"t323\"> flu </token> <token id=\"t324\"> has </token> <token id=\"t325\"> struck </token> <token id=\"t326\"> a </token> <token id=\"t327\"> backyard </token> <token id=\"t328\"> flock </token> <token id=\"t329\"> of </token> <candidate id=\"c60\" index=330 type=\"number\" info=\"null\" length=\"1\"></candidate> <token id=\"t330\"> 42,000 </token> <token id=\"t331\"> poultry </token> <token id=\"t332\"> , </token> <token id=\"t333\"> killing </token> <candidate id=\"c61\" index=334 type=\"number\" info=\"null\" length=\"1\"></candidate> <token id=\"t334\"> 1,900 </token> <candidate id=\"c62\" index=335 type=\"host\" info=\"null\" length=\"1\"></candidate> <token id=\"t335\"> birds </token> <token id=\"t336\"> , </token> <token id=\"t337\"> according </token> <token id=\"t338\"> to </token> <token id=\"t339\"> a </token> <token id=\"t340\"> separate </token> <token id=\"t341\"> OIE </token> <token id=\"t342\"> report </token> <candidate id=\"c63\" index=343 type=\"date\" info=\"2015-12-16\" length=\"1\"></candidate> <token id=\"t343\"> today </token> <token id=\"t344\"> . </token> <token id=\"t345\"> The </token> <token id=\"t346\"> surviving </token> <candidate id=\"c64\" index=347 type=\"host\" info=\"null\" length=\"1\"></candidate> <token id=\"t347\"> birds </token> <token id=\"t348\"> were </token> <token id=\"t349\"> culled </token> <token id=\"t350\"> to </token> <token id=\"t351\"> prevent </token> <token id=\"t352\"> disease </token> <token id=\"t353\"> spread.The </token> <token id=\"t354\"> outbreak </token> <token id=\"t355\"> began </token> <token id=\"t356\"> on </token> <candidate id=\"c65\" index=357 type=\"date\" info=\"2015-12-03\" length=\"2\"></candidate> <token id=\"t357\"> Dec </token> <candidate id=\"c66\" index=358 type=\"number\" info=\"null\" length=\"1\"></candidate> <token id=\"t358\"> 3 </token> <token id=\"t359\"> in </token> <token id=\"t360\"> Viung </token> <candidate id=\"c67\" index=361 type=\"location\" info=\"{ &quot;coordinates&quot;: &quot;-8.4005;115.1819&quot;, &quot;id&quot;: 7038802, &quot;featureClass&quot;: &quot;A&quot;, &quot;featureCode&quot;: &quot;ADM4&quot;, &quot;countryCode&quot;: &quot;ID&quot; }\" length=\"1\"></candidate> <token id=\"t361\"> Tua </token> <token id=\"t362\"> province </token> <token id=\"t363\"> in </token> <token id=\"t364\"> the </token> <token id=\"t365\"> south </token> <token id=\"t366\"> , </token> <token id=\"t367\"> and </token> <token id=\"t368\"> authorities </token> <token id=\"t369\"> have </token> <token id=\"t370\"> implemented </token> <token id=\"t371\"> their </token> <token id=\"t372\"> usual </token> <token id=\"t373\"> response </token> <token id=\"t374\"> measures </token> <token id=\"t375\"> , </token> <token id=\"t376\"> such </token> <token id=\"t377\"> as </token> <token id=\"t378\"> disinfecting </token> <token id=\"t379\"> the </token> <token id=\"t380\"> premises.In </token> <candidate id=\"c68\" index=381 type=\"location\" info=\"{ &quot;coordinates&quot;: &quot;10.0;8.0&quot;, &quot;id&quot;: 2328926, &quot;featureClass&quot;: &quot;A&quot;, &quot;featureCode&quot;: &quot;PCLI&quot;, &quot;countryCode&quot;: &quot;NG&quot; }\" length=\"1\"></candidate> <token id=\"t381\"> Nigeria </token> <token id=\"t382\"> , </token> <candidate id=\"c69\" index=383 type=\"number\" info=\"null\" length=\"1\"></candidate> <token id=\"t383\"> two </token> <token id=\"t384\"> separate </token> <token id=\"t385\"> OIE </token> <token id=\"t386\"> reports </token> <candidate id=\"c70\" index=387 type=\"date\" info=\"2015-12-15\" length=\"1\"></candidate> <token id=\"t387\"> yesterday </token> <token id=\"t388\"> detailed </token> <candidate id=\"c71\" index=389 type=\"number\" info=\"null\" length=\"1\"></candidate> <token id=\"t389\"> three </token> <token id=\"t390\"> H5N1 </token> <token id=\"t391\"> outbreaks </token> <token id=\"t392\"> in </token> <token id=\"t393\"> poultry </token> <token id=\"t394\"> . </token> <token id=\"t395\"> The </token> <token id=\"t396\"> first </token> <token id=\"t397\"> report </token> <token id=\"t398\"> detailed </token> <candidate id=\"c72\" index=399 type=\"number\" info=\"null\" length=\"1\"></candidate> <token id=\"t399\"> two </token> <token id=\"t400\"> outbreaks </token> <token id=\"t401\"> in </token> <token id=\"t402\"> the </token> <token id=\"t403\"> southern </token> <token id=\"t404\"> states </token> <token id=\"t405\"> of </token> <candidate id=\"c73\" index=406 type=\"location\" info=\"{ &quot;coordinates&quot;: &quot;6.5;6.0&quot;, &quot;id&quot;: 2565343, &quot;featureClass&quot;: &quot;A&quot;, &quot;featureCode&quot;: &quot;ADM1&quot;, &quot;countryCode&quot;: &quot;NG&quot; }\" length=\"1\"></candidate> <candidate id=\"c74\" index=406 type=\"location\" info=\"{ &quot;coordinates&quot;: &quot;35.6895;139.69171&quot;, &quot;id&quot;: 1850147, &quot;featureClass&quot;: &quot;P&quot;, &quot;featureCode&quot;: &quot;PPLC&quot;, &quot;countryCode&quot;: &quot;JP&quot; }\" length=\"1\"></candidate> <token id=\"t406\"> Edo </token> <token id=\"t407\"> and </token> <candidate id=\"c75\" index=408 type=\"location\" info=\"{ &quot;coordinates&quot;: &quot;6.53774;3.3522&quot;, &quot;id&quot;: 2332453, &quot;featureClass&quot;: &quot;A&quot;, &quot;featureCode&quot;: &quot;ADM1&quot;, &quot;countryCode&quot;: &quot;NG&quot; }\" length=\"1\"></candidate> <candidate id=\"c76\" index=408 type=\"location\" info=\"{ &quot;coordinates&quot;: &quot;43.20861;-0.22472&quot;, &quot;id&quot;: 6440443, &quot;featureClass&quot;: &quot;A&quot;, &quot;featureCode&quot;: &quot;ADM4&quot;, &quot;countryCode&quot;: &quot;FR&quot; }\" length=\"1\"></candidate> <candidate id=\"c77\" index=408 type=\"location\" info=\"{ &quot;coordinates&quot;: &quot;6.45407;3.39467&quot;, &quot;id&quot;: 2332459, &quot;featureClass&quot;: &quot;P&quot;, &quot;featureCode&quot;: &quot;PPLA2&quot;, &quot;countryCode&quot;: &quot;NG&quot; }\" length=\"1\"></candidate> <candidate id=\"c78\" index=408 type=\"location\" info=\"{ &quot;coordinates&quot;: &quot;37.09567;-8.67661&quot;, &quot;id&quot;: 8010518, &quot;featureClass&quot;: &quot;A&quot;, &quot;featureCode&quot;: &quot;ADM2&quot;, &quot;countryCode&quot;: &quot;PT&quot; }\" length=\"1\"></candidate> <token id=\"t408\"> Lagos </token> <token id=\"t409\"> . </token> <token id=\"t410\"> The </token> <token id=\"t411\"> first </token> <token id=\"t412\"> outbreak </token> <token id=\"t413\"> , </token> <token id=\"t414\"> which </token> <token id=\"t415\"> began </token> <candidate id=\"c79\" index=416 type=\"date\" info=\"2015-12-11\" length=\"2\"></candidate> <token id=\"t416\"> Dec </token> <candidate id=\"c80\" index=417 type=\"number\" info=\"null\" length=\"1\"></candidate> <token id=\"t417\"> 11 </token> <token id=\"t418\"> , </token> <token id=\"t419\"> affected </token> <token id=\"t420\"> a </token> <token id=\"t421\"> farm </token> <token id=\"t422\"> of </token> <candidate id=\"c81\" index=423 type=\"number\" info=\"null\" length=\"1\"></candidate> <token id=\"t423\"> 3,150 </token> <token id=\"t424\"> chickens </token> <token id=\"t425\"> and </token> <token id=\"t426\"> turkeys </token> <token id=\"t427\"> in </token> <candidate id=\"c82\" index=428 type=\"location\" info=\"{ &quot;coordinates&quot;: &quot;6.5;6.0&quot;, &quot;id&quot;: 2565343, &quot;featureClass&quot;: &quot;A&quot;, &quot;featureCode&quot;: &quot;ADM1&quot;, &quot;countryCode&quot;: &quot;NG&quot; }\" length=\"1\"></candidate> <candidate id=\"c83\" index=428 type=\"location\" info=\"{ &quot;coordinates&quot;: &quot;35.6895;139.69171&quot;, &quot;id&quot;: 1850147, &quot;featureClass&quot;: &quot;P&quot;, &quot;featureCode&quot;: &quot;PPLC&quot;, &quot;countryCode&quot;: &quot;JP&quot; }\" length=\"1\"></candidate> <token id=\"t428\"> Edo </token> <token id=\"t429\"> and </token> <token id=\"t430\"> resulted </token> <token id=\"t431\"> in </token> <token id=\"t432\"> the </token> <token id=\"t433\"> loss </token> <token id=\"t434\"> of </token> <candidate id=\"c84\" index=435 type=\"number\" info=\"null\" length=\"1\"></candidate> <token id=\"t435\"> 580 </token> <candidate id=\"c85\" index=436 type=\"host\" info=\"null\" length=\"1\"></candidate> <token id=\"t436\"> birds </token> <token id=\"t437\"> , </token> <token id=\"t438\"> with </token> <token id=\"t439\"> the </token> <token id=\"t440\"> remainder </token> <token id=\"t441\"> of </token> <token id=\"t442\"> the </token> <token id=\"t443\"> flock </token> <token id=\"t444\"> culled.The </token> <candidate id=\"c86\" index=445 type=\"location\" info=\"{ &quot;coordinates&quot;: &quot;6.53774;3.3522&quot;, &quot;id&quot;: 2332453, &quot;featureClass&quot;: &quot;A&quot;, &quot;featureCode&quot;: &quot;ADM1&quot;, &quot;countryCode&quot;: &quot;NG&quot; }\" length=\"1\"></candidate> <candidate id=\"c87\" index=445 type=\"location\" info=\"{ &quot;coordinates&quot;: &quot;43.20861;-0.22472&quot;, &quot;id&quot;: 6440443, &quot;featureClass&quot;: &quot;A&quot;, &quot;featureCode&quot;: &quot;ADM4&quot;, &quot;countryCode&quot;: &quot;FR&quot; }\" length=\"1\"></candidate> <candidate id=\"c88\" index=445 type=\"location\" info=\"{ &quot;coordinates&quot;: &quot;6.45407;3.39467&quot;, &quot;id&quot;: 2332459, &quot;featureClass&quot;: &quot;P&quot;, &quot;featureCode&quot;: &quot;PPLA2&quot;, &quot;countryCode&quot;: &quot;NG&quot; }\" length=\"1\"></candidate> <candidate id=\"c89\" index=445 type=\"location\" info=\"{ &quot;coordinates&quot;: &quot;37.09567;-8.67661&quot;, &quot;id&quot;: 8010518, &quot;featureClass&quot;: &quot;A&quot;, &quot;featureCode&quot;: &quot;ADM2&quot;, &quot;countryCode&quot;: &quot;PT&quot; }\" length=\"1\"></candidate> <token id=\"t445\"> Lagos </token> <token id=\"t446\"> outbreak </token> <token id=\"t447\"> involved </token> <candidate id=\"c90\" index=448 type=\"number\" info=\"null\" length=\"1\"></candidate> <token id=\"t448\"> 1,800 </token> <token id=\"t449\"> egg-laying </token> <token id=\"t450\"> chickens </token> <token id=\"t451\"> , </token> <token id=\"t452\"> of </token> <token id=\"t453\"> which </token> <candidate id=\"c91\" index=454 type=\"number\" info=\"null\" length=\"1\"></candidate> <token id=\"t454\"> 300 </token> <token id=\"t455\"> were </token> <token id=\"t456\"> felled </token> <token id=\"t457\"> by </token> <token id=\"t458\"> the </token> <token id=\"t459\"> virus </token> <token id=\"t460\"> . </token> <token id=\"t461\"> All </token> <token id=\"t462\"> surviving </token> <token id=\"t463\"> chickens </token> <token id=\"t464\"> were </token> <token id=\"t465\"> euthanized </token> <token id=\"t466\"> . </token> <token id=\"t467\"> That </token> <token id=\"t468\"> outbreak </token> <token id=\"t469\"> began </token> <candidate id=\"c92\" index=470 type=\"date\" info=\"2015-12-12\" length=\"2\"></candidate> <token id=\"t470\"> Dec </token> <candidate id=\"c93\" index=471 type=\"number\" info=\"null\" length=\"1\"></candidate> <token id=\"t471\"> 12 </token> <token id=\"t472\"> . </token> <token id=\"t473\"> The </token> <token id=\"t474\"> third </token> <token id=\"t475\"> Nigerian </token> <token id=\"t476\"> outbreak </token> <token id=\"t477\"> also </token> <token id=\"t478\"> began </token> <candidate id=\"c94\" index=479 type=\"date\" info=\"2015-12-12\" length=\"2\"></candidate> <token id=\"t479\"> Dec </token> <candidate id=\"c95\" index=480 type=\"number\" info=\"null\" length=\"1\"></candidate> <token id=\"t480\"> 12 </token> <token id=\"t481\"> , </token> <token id=\"t482\"> in </token> <candidate id=\"c96\" index=483 type=\"location\" info=\"{ &quot;coordinates&quot;: &quot;10.52641;7.43879&quot;, &quot;id&quot;: 2335727, &quot;featureClass&quot;: &quot;P&quot;, &quot;featureCode&quot;: &quot;PPLA&quot;, &quot;countryCode&quot;: &quot;NG&quot; }\" length=\"1\"></candidate> <candidate id=\"c97\" index=483 type=\"location\" info=\"{ &quot;coordinates&quot;: &quot;10.33333;7.75&quot;, &quot;id&quot;: 2335722, &quot;featureClass&quot;: &quot;A&quot;, &quot;featureCode&quot;: &quot;ADM1&quot;, &quot;countryCode&quot;: &quot;NG&quot; }\" length=\"1\"></candidate> <token id=\"t483\"> Kaduna </token> <token id=\"t484\"> state </token> <token id=\"t485\"> in </token> <token id=\"t486\"> the </token> <token id=\"t487\"> north </token> <token id=\"t488\"> , </token> <token id=\"t489\"> according </token> <token id=\"t490\"> to </token> <token id=\"t491\"> a </token> <token id=\"t492\"> second </token> <token id=\"t493\"> OIE </token> <token id=\"t494\"> report </token> <token id=\"t495\"> filed </token> <token id=\"t496\"> by </token> <token id=\"t497\"> Nigerian </token> <token id=\"t498\"> officials </token> <token id=\"t499\"> . </token> <token id=\"t500\"> The </token> <token id=\"t501\"> affected </token> <token id=\"t502\"> farm </token> <token id=\"t503\"> housed </token> <candidate id=\"c98\" index=504 type=\"number\" info=\"null\" length=\"1\"></candidate> <token id=\"t504\"> 7,500 </token> <token id=\"t505\"> laying </token> <token id=\"t506\"> hens </token> <token id=\"t507\"> , </token> <token id=\"t508\"> and </token> <token id=\"t509\"> H5N1 </token> <token id=\"t510\"> killed </token> <candidate id=\"c99\" index=511 type=\"number\" info=\"null\" length=\"1\"></candidate> <token id=\"t511\"> 1,500 </token> <token id=\"t512\"> of </token> <token id=\"t513\"> them </token> <token id=\"t514\"> . </token> <token id=\"t515\"> The </token> <token id=\"t516\"> remaining </token> <candidate id=\"c100\" index=517 type=\"number\" info=\"null\" length=\"1\"></candidate> <token id=\"t517\"> 6,000 </token> <candidate id=\"c101\" index=518 type=\"host\" info=\"null\" length=\"1\"></candidate> <token id=\"t518\"> birds </token> <token id=\"t519\"> were </token> <token id=\"t520\"> culled </token> <token id=\"t521\"> to </token> <token id=\"t522\"> prevent </token> <token id=\"t523\"> disease </token> <token id=\"t524\"> spread.Both </token> <candidate id=\"c102\" index=525 type=\"location\" info=\"{ &quot;coordinates&quot;: &quot;16.16667;107.83333&quot;, &quot;id&quot;: 1562822, &quot;featureClass&quot;: &quot;A&quot;, &quot;featureCode&quot;: &quot;PCLI&quot;, &quot;countryCode&quot;: &quot;VN&quot; }\" length=\"1\"></candidate> <token id=\"t525\"> Vietnam </token> <token id=\"t526\"> and </token> <candidate id=\"c103\" index=527 type=\"location\" info=\"{ &quot;coordinates&quot;: &quot;10.0;8.0&quot;, &quot;id&quot;: 2328926, &quot;featureClass&quot;: &quot;A&quot;, &quot;featureCode&quot;: &quot;PCLI&quot;, &quot;countryCode&quot;: &quot;NG&quot; }\" length=\"1\"></candidate> <token id=\"t527\"> Nigeria </token> <token id=\"t528\"> have </token> <token id=\"t529\"> been </token> <token id=\"t530\"> hit </token> <token id=\"t531\"> by </token> <token id=\"t532\"> multiple </token> <token id=\"t533\"> H5N1 </token> <token id=\"t534\"> outbreaks </token> <candidate id=\"c104\" index=535 type=\"date\" info=\"2015\" length=\"2\"></candidate> <token id=\"t535\"> this </token> <token id=\"t536\"> year </token> <token id=\"t537\"> . </token> <candidate id=\"c105\" index=538 type=\"location\" info=\"{ &quot;coordinates&quot;: &quot;46.25024;-94.25055&quot;, &quot;id&quot;: 5037779, &quot;featureClass&quot;: &quot;A&quot;, &quot;featureCode&quot;: &quot;ADM1&quot;, &quot;countryCode&quot;: &quot;US&quot; }\" length=\"1\"></candidate> <token id=\"t538\"> Minnesota </token> <token id=\"t539\"> lifts </token> <token id=\"t540\"> quarantinesThe </token> <candidate id=\"c106\" index=541 type=\"location\" info=\"{ &quot;coordinates&quot;: &quot;46.25024;-94.25055&quot;, &quot;id&quot;: 5037779, &quot;featureClass&quot;: &quot;A&quot;, &quot;featureCode&quot;: &quot;ADM1&quot;, &quot;countryCode&quot;: &quot;US&quot; }\" length=\"1\"></candidate> <token id=\"t541\"> Minnesota </token> <token id=\"t542\"> Board </token> <token id=\"t543\"> of </token> <token id=\"t544\"> Animal </token> <token id=\"t545\"> Health </token> <token id=\"t546\"> ( </token> <token id=\"t547\"> MBAH </token> <token id=\"t548\"> ) </token> <token id=\"t549\"> said </token> <token id=\"t550\"> it </token> <token id=\"t551\"> has </token> <token id=\"t552\"> lifted </token> <token id=\"t553\"> the </token> <token id=\"t554\"> last </token> <token id=\"t555\"> quarantines </token> <token id=\"t556\"> on </token> <token id=\"t557\"> poultry </token> <token id=\"t558\"> farms </token> <token id=\"t559\"> that </token> <token id=\"t560\"> were </token> <token id=\"t561\"> infected </token> <token id=\"t562\"> with </token> <token id=\"t563\"> HPAI </token> <candidate id=\"c107\" index=564 type=\"date\" info=\"2015\" length=\"3\"></candidate> <token id=\"t564\"> earlier </token> <token id=\"t565\"> this </token> <token id=\"t566\"> year </token> <token id=\"t567\"> , </token> <token id=\"t568\"> the </token> <token id=\"t569\"> Associated </token> <token id=\"t570\"> Press </token> <token id=\"t571\"> ( </token> <token id=\"t572\"> AP </token> <token id=\"t573\"> ) </token> <token id=\"t574\"> reported </token> <candidate id=\"c108\" index=575 type=\"date\" info=\"2015-12-15\" length=\"1\"></candidate> <token id=\"t575\"> yesterday </token> <token id=\"t576\"> . </token> <token id=\"t577\"> MBAH </token> <token id=\"t578\"> said </token> <candidate id=\"c109\" index=579 type=\"number\" info=\"null\" length=\"1\"></candidate> <token id=\"t579\"> 90 </token> <token id=\"t580\"> % </token> <token id=\"t581\"> of </token> <token id=\"t582\"> the </token> <candidate id=\"c110\" index=583 type=\"number\" info=\"null\" length=\"1\"></candidate> <token id=\"t583\"> 108 </token> <token id=\"t584\"> infected </token> <token id=\"t585\"> farms </token> <token id=\"t586\"> were </token> <token id=\"t587\"> cleared </token> <token id=\"t588\"> to </token> <token id=\"t589\"> restock </token> <candidate id=\"c111\" index=590 type=\"host\" info=\"null\" length=\"1\"></candidate> <token id=\"t590\"> birds </token> <token id=\"t591\"> on </token> <candidate id=\"c112\" index=592 type=\"date\" info=\"2015-10-06\" length=\"2\"></candidate> <token id=\"t592\"> Oct </token> <candidate id=\"c113\" index=593 type=\"number\" info=\"null\" length=\"1\"></candidate> <token id=\"t593\"> 6 </token> <token id=\"t594\"> , </token> <token id=\"t595\"> and </token> <candidate id=\"c114\" index=596 type=\"date\" info=\"PRESENT_REF\" length=\"1\"></candidate> <token id=\"t596\"> now </token> <token id=\"t597\"> the </token> <token id=\"t598\"> remaining </token> <candidate id=\"c115\" index=599 type=\"number\" info=\"null\" length=\"1\"></candidate> <token id=\"t599\"> 10 </token> <token id=\"t600\"> % </token> <token id=\"t601\"> are </token> <token id=\"t602\"> cleared </token> <token id=\"t603\"> . </token> <token id=\"t604\"> H5N2 </token> <token id=\"t605\"> outbreaks </token> <token id=\"t606\"> hit </token> <token id=\"t607\"> more </token> <token id=\"t608\"> than </token> <candidate id=\"c116\" index=609 type=\"number\" info=\"null\" length=\"1\"></candidate> <token id=\"t609\"> 9 </token> <candidate id=\"c117\" index=610 type=\"number\" info=\"null\" length=\"1\"></candidate> <token id=\"t610\"> million </token> <candidate id=\"c118\" index=611 type=\"location\" info=\"{ &quot;coordinates&quot;: &quot;46.25024;-94.25055&quot;, &quot;id&quot;: 5037779, &quot;featureClass&quot;: &quot;A&quot;, &quot;featureCode&quot;: &quot;ADM1&quot;, &quot;countryCode&quot;: &quot;US&quot; }\" length=\"1\"></candidate> <token id=\"t611\"> Minnesota </token> <candidate id=\"c119\" index=612 type=\"host\" info=\"null\" length=\"1\"></candidate> <token id=\"t612\"> birds </token> <candidate id=\"c120\" index=613 type=\"date\" info=\"2015-SP\" length=\"2\"></candidate> <token id=\"t613\"> this </token> <token id=\"t614\"> spring </token> <token id=\"t615\"> . </token> <token id=\"t616\"> Officials </token> <token id=\"t617\"> said </token> <token id=\"t618\"> restocked </token> <token id=\"t619\"> poultry </token> <token id=\"t620\"> have </token> <token id=\"t621\"> all </token> <token id=\"t622\"> tested </token> <token id=\"t623\"> negative </token> <token id=\"t624\"> for </token> <candidate id=\"c121\" index=625 type=\"disease\" info=\"null\" length=\"2\"></candidate> <token id=\"t625\"> avian </token> <token id=\"t626\"> flu </token> <token id=\"t627\"> . </token> <token id=\"t628\"> The </token> <token id=\"t629\"> last </token> <token id=\"t630\"> outbreak </token> <token id=\"t631\"> in </token> <token id=\"t632\"> the </token> <token id=\"t633\"> state </token> <token id=\"t634\"> was </token> <token id=\"t635\"> confirmed </token> <token id=\"t636\"> on </token> <candidate id=\"c122\" index=637 type=\"location\" info=\"{ &quot;coordinates&quot;: &quot;37.21721;-3.5893&quot;, &quot;id&quot;: 6357727, &quot;featureClass&quot;: &quot;A&quot;, &quot;featureCode&quot;: &quot;ADM3&quot;, &quot;countryCode&quot;: &quot;ES&quot; }\" length=\"1\"></candidate> <candidate id=\"c123\" index=637 type=\"date\" info=\"2015-06-09\" length=\"2\"></candidate> <token id=\"t637\"> Jun </token> <candidate id=\"c124\" index=638 type=\"number\" info=\"null\" length=\"1\"></candidate> <token id=\"t638\"> 9 </token> <token id=\"t639\"> . </token> <candidate id=\"c125\" index=640 type=\"location\" info=\"{ &quot;coordinates&quot;: &quot;47.04483;10.44739&quot;, &quot;id&quot;: 7873671, &quot;featureClass&quot;: &quot;A&quot;, &quot;featureCode&quot;: &quot;ADM3&quot;, &quot;countryCode&quot;: &quot;AT&quot; }\" length=\"1\"></candidate> <token id=\"t640\"> See </token> <token id=\"t641\"> also </token> <token id=\"t642\"> : </token> <candidate id=\"c126\" index=643 type=\"date\" info=\"2015-12-16\" length=\"2\"></candidate> <token id=\"t643\"> Dec </token> <candidate id=\"c127\" index=644 type=\"number\" info=\"null\" length=\"1\"></candidate> <token id=\"t644\"> 16 </token> <candidate id=\"c128\" index=645 type=\"disease\" info=\"null\" length=\"2\"></candidate> <token id=\"t645\"> Avian </token> <token id=\"t646\"> Flu </token> <token id=\"t647\"> Diary </token> <token id=\"t648\"> blog </token> <token id=\"t649\"> postDec </token> <candidate id=\"c129\" index=650 type=\"number\" info=\"null\" length=\"1\"></candidate> <token id=\"t650\"> 15 </token> <token id=\"t651\"> OIE </token> <token id=\"t652\"> report </token> <token id=\"t653\"> on </token> <token id=\"t654\"> H5N3 </token> <token id=\"t655\"> in </token> <token id=\"t656\"> FranceDec </token> <candidate id=\"c130\" index=657 type=\"number\" info=\"null\" length=\"1\"></candidate> <token id=\"t657\"> 16 </token> <token id=\"t658\"> OIE </token> <token id=\"t659\"> report </token> <token id=\"t660\"> on </token> <token id=\"t661\"> H5N1 </token> <token id=\"t662\"> in </token> <token id=\"t663\"> VietnamDec </token> <candidate id=\"c131\" index=664 type=\"number\" info=\"null\" length=\"1\"></candidate> <token id=\"t664\"> 15 </token> <token id=\"t665\"> OIE </token> <token id=\"t666\"> report </token> <token id=\"t667\"> on </token> <candidate id=\"c132\" index=668 type=\"number\" info=\"null\" length=\"1\"></candidate> <token id=\"t668\"> 2 </token> <token id=\"t669\"> H5N1 </token> <token id=\"t670\"> outbreaks </token> <token id=\"t671\"> in </token> <token id=\"t672\"> NigeriaDec </token> <candidate id=\"c133\" index=673 type=\"number\" info=\"null\" length=\"1\"></candidate> <token id=\"t673\"> 15 </token> <token id=\"t674\"> OIE </token> <token id=\"t675\"> report </token> <token id=\"t676\"> on </token> <candidate id=\"c134\" index=677 type=\"number\" info=\"null\" length=\"1\"></candidate> <token id=\"t677\"> 1 </token> <token id=\"t678\"> H5N1 </token> <token id=\"t679\"> outbreak </token> <token id=\"t680\"> in </token> <token id=\"t681\"> NigeriaDec </token> <candidate id=\"c135\" index=682 type=\"number\" info=\"null\" length=\"1\"></candidate> <token id=\"t682\"> 15 </token> <token id=\"t683\"> AP </token> <token id=\"t684\"> story </token>","publication_date":"2015-12-16","id":445,"title":"Number of avian flu outbreaks in France doubles, to 30","url":"http://www.cidrap.umn.edu/news-perspective/2015/12/number-avian-flu-outbreaks-france-doubles-30","content":"France is now reporting 30 highly pathogenic avian influenza (HPAI) outbreaks, but the exact strain involved in the 15 latest events is not yet known, its agriculture ministry reported today, and the World Organization for Animal Health (OIE) noted a new strain in the country, albeit a low-pathogenic one.In related news, Vietnam and Nigeria reported new H5N1 avian flu outbreaks, and Minnesota lifted the last of its HPAI-related quarantines that were enacted after outbreaks earlier this year.Still only SW France affectedThe latest HPAI outbreaks in France include 3 in Dordogne region, 9 in Landes, and 3 in Gers, all in the southwestern part of the country, according to an agriculture ministry post today translated and posted by Avian Flu Diary, an infectious disease blog. Five of the outbreaks happened on Dec 14, 2 in Dordogne and 3 in Landes, while the rest were reported yesterday.All outbreaks were attributed to H5 strains, but the exact strain was not specified for any of them. So far H5N1, H5N2, and H5N9 HPAI strains have been confirmed in the previous 15 outbreaks.The new strain identified in an OIE report yesterday is low-pathogenic H5N3, which was detected on three farms that are not included in France's other 30 outbreaks. Two of the farms are in Landes, and the other is in the Pyrenees-Atlantiques region, both in far southwestern France.The farms house from 570 to 1,430 poultry, and the outbreaks began on Dec 6 and Dec 8. Tests conducted as part of countrywide surveillance came back positive for H5N3 on Dec 10 and Dec 13. As is typical with low-path avian flu, no birds were culled to contain the spread of the virus.H5N1 in Vietnam, NigeriaIn Vietnam, meanwhile, HPAI H5N1 avian flu has struck a backyard flock of 42,000 poultry, killing 1,900 birds, according to a separate OIE report today. The surviving birds were culled to prevent disease spread.The outbreak began on Dec 3 in Viung Tua province in the south, and authorities have implemented their usual response measures, such as disinfecting the premises.In Nigeria, two separate OIE reports yesterday detailed three H5N1 outbreaks in poultry. The first report detailed two outbreaks in the southern states of Edo and Lagos. The first outbreak, which began Dec 11, affected a farm of 3,150 chickens and turkeys in Edo and resulted in the loss of 580 birds, with the remainder of the flock culled.The Lagos outbreak involved 1,800 egg-laying chickens, of which 300 were felled by the virus. All surviving chickens were euthanized. That outbreak began Dec 12.The third Nigerian outbreak also began Dec 12, in Kaduna state in the north, according to a second OIE report filed by Nigerian officials. The affected farm housed 7,500 laying hens, and H5N1 killed 1,500 of them. The remaining 6,000 birds were culled to prevent disease spread.Both Vietnam and Nigeria have been hit by multiple H5N1 outbreaks this year.Minnesota lifts quarantinesThe Minnesota Board of Animal Health (MBAH) said it has lifted the last quarantines on poultry farms that were infected with HPAI earlier this year, the Associated Press (AP) reported yesterday.MBAH said 90% of the 108 infected farms were cleared to restock birds on Oct 6, and now the remaining 10% are cleared. H5N2 outbreaks hit more than 9 million Minnesota birds this spring.Officials said restocked poultry have all tested negative for avian flu. The last outbreak in the state was confirmed on Jun 9.See also:Dec 16 Avian Flu Diary blog postDec 15 OIE report on H5N3 in FranceDec 16 OIE report on H5N1 in VietnamDec 15 OIE report on 2 H5N1 outbreaks in NigeriaDec 15 OIE report on 1 H5N1 outbreak in NigeriaDec 15 AP story","candidateLabels":[{"id":"c1","label":"correct"},{"id":"c2","label":"partial"},{"id":"c3","label":"partial"},{"id":"c4","label":"correct"},{"id":"c5","label":"correct"},{"id":"c6","label":"partial"},{"id":"c7","label":"partial"},{"id":"c8","label":"correct"},{"id":"c9","label":"correct"},{"id":"c10","label":"correct"},{"id":"c11","label":"correct"},{"id":"c12","label":"correct"},{"id":"c13","label":"incorrect"},{"id":"c14","label":"correct"},{"id":"c15","label":"correct"},{"id":"c16","label":"partial"},{"id":"c17","label":"correct"},{"id":"c18","label":"partial"},{"id":"c19","label":"correct"},{"id":"c20","label":"correct"},{"id":"c21","label":"partial"},{"id":"c22","label":"correct"},{"id":"c23","label":"incorrect"},{"id":"c24","label":"partial"},{"id":"c25","label":"correct"},{"id":"c26","label":"partial"},{"id":"c27","label":"correct"},{"id":"c28","label":"incorrect"},{"id":"c29","label":"partial"},{"id":"c30","label":"correct"},{"id":"c31","label":"partial"},{"id":"c32","label":"correct"},{"id":"c33","label":"correct"},{"id":"c34","label":"partial"},{"id":"c35","label":"partial"},{"id":"c36","label":"partial"},{"id":"c37","label":"incorrect"},{"id":"c38","label":"correct"},{"id":"c39","label":"partial"},{"id":"c40","label":"partial"},{"id":"c41","label":"correct"},{"id":"c42","label":"correct"},{"id":"c43","label":"correct"},{"id":"c44","label":"incorrect"},{"id":"c45","label":"incorrect"},{"id":"c46","label":"correct"},{"id":"c47","label":"incorrect"},{"id":"c48","label":"correct"},{"id":"c49","label":"incorrect"},{"id":"c50","label":"incorrect"},{"id":"c51","label":"correct"},{"id":"c52","label":"incorrect"},{"id":"c53","label":"correct"},{"id":"c54","label":"incorrect"},{"id":"c55","label":"correct"},{"id":"c56","label":"correct"},{"id":"c57","label":"correct"},{"id":"c58","label":"correct"},{"id":"c59","label":"correct"},{"id":"c60","label":"partial"},{"id":"c61","label":"partial"},{"id":"c62","label":"correct"},{"id":"c63","label":"partial"},{"id":"c64","label":"correct"},{"id":"c65","label":"correct"},{"id":"c66","label":"incorrect"},{"id":"c67","label":"incorrect"},{"id":"c68","label":"correct"},{"id":"c69","label":"incorrect"},{"id":"c70","label":"partial"},{"id":"c71","label":"partial"},{"id":"c72","label":"partial"},{"id":"c73","label":"correct"},{"id":"c74","label":"incorrect"},{"id":"c75","label":"correct"},{"id":"c76","label":"incorrect"},{"id":"c77","label":"correct"},{"id":"c78","label":"incorrect"},{"id":"c79","label":"correct"},{"id":"c80","label":"incorrect"},{"id":"c81","label":"partial"},{"id":"c82","label":"correct"},{"id":"c83","label":"incorrect"},{"id":"c84","label":"partial"},{"id":"c85","label":"correct"},{"id":"c86","label":"correct"},{"id":"c87","label":"incorrect"},{"id":"c88","label":"correct"},{"id":"c89","label":"incorrect"},{"id":"c90","label":"partial"},{"id":"c91","label":"correct"},{"id":"c92","label":"correct"},{"id":"c93","label":"incorrect"},{"id":"c94","label":"correct"},{"id":"c95","label":"incorrect"},{"id":"c96","label":"correct"},{"id":"c97","label":"correct"},{"id":"c98","label":"partial"},{"id":"c99","label":"partial"},{"id":"c100","label":"partial"},{"id":"c101","label":"correct"},{"id":"c102","label":"correct"},{"id":"c103","label":"correct"},{"id":"c104","label":"partial"},{"id":"c105","label":"correct"},{"id":"c106","label":"partial"},{"id":"c107","label":"partial"},{"id":"c108","label":"partial"},{"id":"c109","label":"incorrect"},{"id":"c110","label":"incorrect"},{"id":"c111","label":"correct"},{"id":"c112","label":"partial"},{"id":"c113","label":"incorrect"},{"id":"c114","label":"partial"},{"id":"c115","label":"incorrect"},{"id":"c116","label":"incorrect"},{"id":"c117","label":"incorrect"},{"id":"c118","label":"correct"},{"id":"c119","label":"correct"},{"id":"c120","label":"correct"},{"id":"c121","label":"correct"},{"id":"c122","label":"incorrect"},{"id":"c123","label":"correct"},{"id":"c124","label":"incorrect"},{"id":"c125","label":"incorrect"},{"id":"c126","label":"partial"},{"id":"c127","label":"incorrect"},{"id":"c128","label":"correct"},{"id":"c129","label":"incorrect"},{"id":"c130","label":"incorrect"},{"id":"c131","label":"incorrect"},{"id":"c132","label":"partial"},{"id":"c133","label":"incorrect"},{"id":"c134","label":"partial"},{"id":"c135","label":"incorrect"}]}
