# Supplementary material for: Web monitoring of emerging animal infectious diseases integrated in the French Animal Health Epidemic Intelligence System
Source: PLoS One. 2018 Aug 3;13(8):e0199960. doi: 10.1371/journal.pone.0199960 (PMC6075742; doi:10.1371/journal.pone.0199960)
Supplement: S1 Dataset — Dataset of news reports in English language used to evaluate and train the information extraction module of PADI-web (http://epia.clermont.inra.fr/vsi). This dataset is composed of 532 news reports (in JSON), with information about the report itself (publication date, title, content, url), as well as processing information related to the information extraction process (candidates for extraction information, correct or incorrect labels for each candidate). The named entity candidates (locations, diseases, hosts, dates, number of cases) are manually labelled in each article. Data are shared under a CC BY license and are freely available for download at: https://dataverse.cirad.fr/dataset.xhtml?persistentId=doi:10.18167/DVN1/KMTIFG. (GZ) [file pone.0199960.s001.gz › articles/36.json]

{"reports":[17304,17314,17600,18209,18460],"tagged_content":"<token id=\"t0\"> <br /> </token> <token id=\"t1\"> By </token> <candidate id=\"c1\" index=2 type=\"location\" info=\"{ &quot;coordinates&quot;: &quot;43.18333;26.0&quot;, &quot;id&quot;: 6460899, &quot;featureClass&quot;: &quot;A&quot;, &quot;featureCode&quot;: &quot;ADM3&quot;, &quot;countryCode&quot;: &quot;BG&quot; }\" length=\"1\"></candidate> <token id=\"t2\"> Vladislav </token> <token id=\"t3\"> Vorotnikov </token> <candidate id=\"c2\" index=4 type=\"location\" info=\"{ &quot;coordinates&quot;: &quot;43.18333;26.0&quot;, &quot;id&quot;: 6460899, &quot;featureClass&quot;: &quot;A&quot;, &quot;featureCode&quot;: &quot;ADM3&quot;, &quot;countryCode&quot;: &quot;BG&quot; }\" length=\"1\"></candidate> <token id=\"t4\"> Vladislav </token> <token id=\"t5\"> Vorotnikov </token> <token id=\"t6\"> , </token> <token id=\"t7\"> 17-Dec-20142014-12-17T00 </token> <token id=\"t8\"> :00:00 </token> <token id=\"t9\"> Z </token> <token id=\"t10\"> <br /> </token> <token id=\"t11\"> By </token> <candidate id=\"c3\" index=12 type=\"date\" info=\"2014\" length=\"4\"></candidate> <token id=\"t12\"> the </token> <token id=\"t13\"> end </token> <token id=\"t14\"> of </token> <candidate id=\"c4\" index=15 type=\"number\" info=\"null\" length=\"1\"></candidate> <token id=\"t15\"> 2014 </token> <token id=\"t16\"> , </token> <token id=\"t17\"> pork </token> <token id=\"t18\"> imports </token> <token id=\"t19\"> from </token> <candidate id=\"c5\" index=20 type=\"location\" info=\"{ &quot;coordinates&quot;: &quot;51.5;10.5&quot;, &quot;id&quot;: 2921044, &quot;featureClass&quot;: &quot;A&quot;, &quot;featureCode&quot;: &quot;PCLI&quot;, &quot;countryCode&quot;: &quot;DE&quot; }\" length=\"1\"></candidate> <token id=\"t20\"> Germany </token> <token id=\"t21\"> to </token> <candidate id=\"c6\" index=22 type=\"location\" info=\"{ &quot;coordinates&quot;: &quot;49.0;32.0&quot;, &quot;id&quot;: 690791, &quot;featureClass&quot;: &quot;A&quot;, &quot;featureCode&quot;: &quot;PCLI&quot;, &quot;countryCode&quot;: &quot;UA&quot; }\" length=\"1\"></candidate> <token id=\"t22\"> Ukraine </token> <token id=\"t23\"> could </token> <token id=\"t24\"> drop </token> <token id=\"t25\"> by </token> <candidate id=\"c7\" index=26 type=\"number\" info=\"null\" length=\"1\"></candidate> <token id=\"t26\"> 19.4 </token> <token id=\"t27\"> % </token> <token id=\"t28\"> -- </token> <token id=\"t29\"> to </token> <candidate id=\"c8\" index=30 type=\"number\" info=\"null\" length=\"1\"></candidate> <token id=\"t30\"> 29,000 </token> <token id=\"t31\"> tonnes </token> <token id=\"t32\"> ( </token> <token id=\"t33\"> t </token> <token id=\"t34\"> ) </token> <token id=\"t35\"> , </token> <token id=\"t36\"> according </token> <token id=\"t37\"> to </token> <token id=\"t38\"> representatives </token> <token id=\"t39\"> of </token> <candidate id=\"c10\" index=40 type=\"location\" info=\"{ &quot;coordinates&quot;: &quot;42.61667;23.41667&quot;, &quot;id&quot;: 6461720, &quot;featureClass&quot;: &quot;A&quot;, &quot;featureCode&quot;: &quot;ADM3&quot;, &quot;countryCode&quot;: &quot;BG&quot; }\" length=\"1\"></candidate> <candidate id=\"c11\" index=40 type=\"location\" info=\"{ &quot;coordinates&quot;: &quot;38.69602;-123.43195&quot;, &quot;id&quot;: 5352017, &quot;featureClass&quot;: &quot;A&quot;, &quot;featureCode&quot;: &quot;ADMD&quot;, &quot;countryCode&quot;: &quot;US&quot; }\" length=\"1\"></candidate> <candidate id=\"c12\" index=40 type=\"location\" info=\"{ &quot;coordinates&quot;: &quot;51.5;10.5&quot;, &quot;id&quot;: 2921044, &quot;featureClass&quot;: &quot;A&quot;, &quot;featureCode&quot;: &quot;PCLI&quot;, &quot;countryCode&quot;: &quot;DE&quot; }\" length=\"1\"></candidate> <candidate id=\"c13\" index=40 type=\"location\" info=\"{ &quot;coordinates&quot;: &quot;-7.1778;112.3084&quot;, &quot;id&quot;: 6781987, &quot;featureClass&quot;: &quot;A&quot;, &quot;featureCode&quot;: &quot;ADM4&quot;, &quot;countryCode&quot;: &quot;ID&quot; }\" length=\"1\"></candidate> <candidate id=\"c9\" index=40 type=\"location\" info=\"{ &quot;coordinates&quot;: &quot;54.22197;-4.69464&quot;, &quot;id&quot;: 9782171, &quot;featureClass&quot;: &quot;A&quot;, &quot;featureCode&quot;: &quot;ADM1&quot;, &quot;countryCode&quot;: &quot;IM&quot; }\" length=\"1\"></candidate> <token id=\"t40\"> German </token> <token id=\"t41\"> Meat </token> <token id=\"t42\"> * </token> <token id=\"t43\"> , </token> <token id=\"t44\"> the </token> <token id=\"t45\"> joint </token> <token id=\"t46\"> export </token> <token id=\"t47\"> promotion </token> <token id=\"t48\"> body </token> <token id=\"t49\"> for </token> <token id=\"t50\"> the </token> <candidate id=\"c14\" index=51 type=\"location\" info=\"{ &quot;coordinates&quot;: &quot;54.22197;-4.69464&quot;, &quot;id&quot;: 9782171, &quot;featureClass&quot;: &quot;A&quot;, &quot;featureCode&quot;: &quot;ADM1&quot;, &quot;countryCode&quot;: &quot;IM&quot; }\" length=\"1\"></candidate> <candidate id=\"c15\" index=51 type=\"location\" info=\"{ &quot;coordinates&quot;: &quot;42.61667;23.41667&quot;, &quot;id&quot;: 6461720, &quot;featureClass&quot;: &quot;A&quot;, &quot;featureCode&quot;: &quot;ADM3&quot;, &quot;countryCode&quot;: &quot;BG&quot; }\" length=\"1\"></candidate> <candidate id=\"c16\" index=51 type=\"location\" info=\"{ &quot;coordinates&quot;: &quot;38.69602;-123.43195&quot;, &quot;id&quot;: 5352017, &quot;featureClass&quot;: &quot;A&quot;, &quot;featureCode&quot;: &quot;ADMD&quot;, &quot;countryCode&quot;: &quot;US&quot; }\" length=\"1\"></candidate> <candidate id=\"c17\" index=51 type=\"location\" info=\"{ &quot;coordinates&quot;: &quot;51.5;10.5&quot;, &quot;id&quot;: 2921044, &quot;featureClass&quot;: &quot;A&quot;, &quot;featureCode&quot;: &quot;PCLI&quot;, &quot;countryCode&quot;: &quot;DE&quot; }\" length=\"1\"></candidate> <candidate id=\"c18\" index=51 type=\"location\" info=\"{ &quot;coordinates&quot;: &quot;-7.1778;112.3084&quot;, &quot;id&quot;: 6781987, &quot;featureClass&quot;: &quot;A&quot;, &quot;featureCode&quot;: &quot;ADM4&quot;, &quot;countryCode&quot;: &quot;ID&quot; }\" length=\"1\"></candidate> <token id=\"t51\"> German </token> <token id=\"t52\"> meat </token> <token id=\"t53\"> industry </token> <token id=\"t54\"> . </token> <token id=\"t55\"> <br /> </token> <token id=\"t56\"> <br /> </token> <token id=\"t57\"> `` </token> <token id=\"t58\"> Overall </token> <token id=\"t59\"> in </token> <candidate id=\"c19\" index=60 type=\"number\" info=\"null\" length=\"1\"></candidate> <candidate id=\"c20\" index=60 type=\"date\" info=\"2013\" length=\"1\"></candidate> <token id=\"t60\"> 2013 </token> <token id=\"t61\"> , </token> <candidate id=\"c21\" index=62 type=\"location\" info=\"{ &quot;coordinates&quot;: &quot;51.5;10.5&quot;, &quot;id&quot;: 2921044, &quot;featureClass&quot;: &quot;A&quot;, &quot;featureCode&quot;: &quot;PCLI&quot;, &quot;countryCode&quot;: &quot;DE&quot; }\" length=\"1\"></candidate> <token id=\"t62\"> Germany </token> <token id=\"t63\"> supplied </token> <token id=\"t64\"> about </token> <candidate id=\"c22\" index=65 type=\"number\" info=\"null\" length=\"1\"></candidate> <token id=\"t65\"> 36,000 </token> <token id=\"t66\"> t </token> <token id=\"t67\"> of </token> <token id=\"t68\"> pork </token> <token id=\"t69\"> to </token> <candidate id=\"c23\" index=70 type=\"location\" info=\"{ &quot;coordinates&quot;: &quot;49.0;32.0&quot;, &quot;id&quot;: 690791, &quot;featureClass&quot;: &quot;A&quot;, &quot;featureCode&quot;: &quot;PCLI&quot;, &quot;countryCode&quot;: &quot;UA&quot; }\" length=\"1\"></candidate> <token id=\"t70\"> Ukraine </token> <token id=\"t71\"> . </token> <token id=\"t72\"> In </token> <candidate id=\"c24\" index=73 type=\"number\" info=\"null\" length=\"1\"></candidate> <candidate id=\"c25\" index=73 type=\"date\" info=\"2014\" length=\"1\"></candidate> <token id=\"t73\"> 2014 </token> <candidate id=\"c26\" index=74 type=\"location\" info=\"{ &quot;coordinates&quot;: &quot;49.0;32.0&quot;, &quot;id&quot;: 690791, &quot;featureClass&quot;: &quot;A&quot;, &quot;featureCode&quot;: &quot;PCLI&quot;, &quot;countryCode&quot;: &quot;UA&quot; }\" length=\"1\"></candidate> <token id=\"t74\"> Ukraine </token> <token id=\"t75\"> will </token> <token id=\"t76\"> import </token> <token id=\"t77\"> only </token> <token id=\"t78\"> about </token> <candidate id=\"c27\" index=79 type=\"number\" info=\"null\" length=\"1\"></candidate> <token id=\"t79\"> 29,000 </token> <token id=\"t80\"> t </token> <token id=\"t81\"> , </token> <token id=\"t82\"> '' </token> <token id=\"t83\"> commented </token> <token id=\"t84\"> project </token> <token id=\"t85\"> manager </token> <token id=\"t86\"> of </token> <candidate id=\"c28\" index=87 type=\"location\" info=\"{ &quot;coordinates&quot;: &quot;54.22197;-4.69464&quot;, &quot;id&quot;: 9782171, &quot;featureClass&quot;: &quot;A&quot;, &quot;featureCode&quot;: &quot;ADM1&quot;, &quot;countryCode&quot;: &quot;IM&quot; }\" length=\"1\"></candidate> <candidate id=\"c29\" index=87 type=\"location\" info=\"{ &quot;coordinates&quot;: &quot;42.61667;23.41667&quot;, &quot;id&quot;: 6461720, &quot;featureClass&quot;: &quot;A&quot;, &quot;featureCode&quot;: &quot;ADM3&quot;, &quot;countryCode&quot;: &quot;BG&quot; }\" length=\"1\"></candidate> <candidate id=\"c30\" index=87 type=\"location\" info=\"{ &quot;coordinates&quot;: &quot;38.69602;-123.43195&quot;, &quot;id&quot;: 5352017, &quot;featureClass&quot;: &quot;A&quot;, &quot;featureCode&quot;: &quot;ADMD&quot;, &quot;countryCode&quot;: &quot;US&quot; }\" length=\"1\"></candidate> <candidate id=\"c31\" index=87 type=\"location\" info=\"{ &quot;coordinates&quot;: &quot;51.5;10.5&quot;, &quot;id&quot;: 2921044, &quot;featureClass&quot;: &quot;A&quot;, &quot;featureCode&quot;: &quot;PCLI&quot;, &quot;countryCode&quot;: &quot;DE&quot; }\" length=\"1\"></candidate> <candidate id=\"c32\" index=87 type=\"location\" info=\"{ &quot;coordinates&quot;: &quot;-7.1778;112.3084&quot;, &quot;id&quot;: 6781987, &quot;featureClass&quot;: &quot;A&quot;, &quot;featureCode&quot;: &quot;ADM4&quot;, &quot;countryCode&quot;: &quot;ID&quot; }\" length=\"1\"></candidate> <token id=\"t87\"> German </token> <token id=\"t88\"> Meat </token> <candidate id=\"c33\" index=89 type=\"location\" info=\"{ &quot;coordinates&quot;: &quot;40.66399;-74.2107&quot;, &quot;id&quot;: 5097598, &quot;featureClass&quot;: &quot;P&quot;, &quot;featureCode&quot;: &quot;PPLA2&quot;, &quot;countryCode&quot;: &quot;US&quot; }\" length=\"1\"></candidate> <token id=\"t89\"> Elizabeth </token> <token id=\"t90\"> Gorelysheva.Experts </token> <token id=\"t91\"> have </token> <candidate id=\"c34\" index=92 type=\"date\" info=\"PAST_REF\" length=\"1\"></candidate> <token id=\"t92\"> recently </token> <token id=\"t93\"> noted </token> <token id=\"t94\"> that </token> <token id=\"t95\"> the </token> <token id=\"t96\"> devaluation </token> <token id=\"t97\"> of </token> <candidate id=\"c35\" index=98 type=\"location\" info=\"{ &quot;coordinates&quot;: &quot;49.0;32.0&quot;, &quot;id&quot;: 690791, &quot;featureClass&quot;: &quot;A&quot;, &quot;featureCode&quot;: &quot;PCLI&quot;, &quot;countryCode&quot;: &quot;UA&quot; }\" length=\"1\"></candidate> <token id=\"t98\"> Ukraine </token> <token id=\"t99\"> 's </token> <token id=\"t100\"> national </token> <token id=\"t101\"> currency </token> <token id=\"t102\"> , </token> <token id=\"t103\"> the </token> <token id=\"t104\"> hryvnia </token> <token id=\"t105\"> , </token> <token id=\"t106\"> against </token> <token id=\"t107\"> the </token> <token id=\"t108\"> euro </token> <token id=\"t109\"> has </token> <token id=\"t110\"> made </token> <token id=\"t111\"> the </token> <token id=\"t112\"> supply </token> <token id=\"t113\"> of </token> <token id=\"t114\"> meat </token> <token id=\"t115\"> to </token> <candidate id=\"c36\" index=116 type=\"location\" info=\"{ &quot;coordinates&quot;: &quot;49.0;32.0&quot;, &quot;id&quot;: 690791, &quot;featureClass&quot;: &quot;A&quot;, &quot;featureCode&quot;: &quot;PCLI&quot;, &quot;countryCode&quot;: &quot;UA&quot; }\" length=\"1\"></candidate> <token id=\"t116\"> Ukraine </token> <token id=\"t117\"> almost </token> <token id=\"t118\"> completely </token> <token id=\"t119\"> unprofitable </token> <token id=\"t120\"> . </token> <token id=\"t121\"> `` </token> <candidate id=\"c37\" index=122 type=\"location\" info=\"{ &quot;coordinates&quot;: &quot;49.0;32.0&quot;, &quot;id&quot;: 690791, &quot;featureClass&quot;: &quot;A&quot;, &quot;featureCode&quot;: &quot;PCLI&quot;, &quot;countryCode&quot;: &quot;UA&quot; }\" length=\"1\"></candidate> <token id=\"t122\"> Ukraine </token> <token id=\"t123\"> 's </token> <token id=\"t124\"> meat </token> <token id=\"t125\"> market </token> <token id=\"t126\"> has </token> <token id=\"t127\"> been </token> <token id=\"t128\"> and </token> <token id=\"t129\"> remains </token> <token id=\"t130\"> very </token> <token id=\"t131\"> interesting </token> <token id=\"t132\"> for </token> <candidate id=\"c38\" index=133 type=\"location\" info=\"{ &quot;coordinates&quot;: &quot;54.22197;-4.69464&quot;, &quot;id&quot;: 9782171, &quot;featureClass&quot;: &quot;A&quot;, &quot;featureCode&quot;: &quot;ADM1&quot;, &quot;countryCode&quot;: &quot;IM&quot; }\" length=\"1\"></candidate> <candidate id=\"c39\" index=133 type=\"location\" info=\"{ &quot;coordinates&quot;: &quot;42.61667;23.41667&quot;, &quot;id&quot;: 6461720, &quot;featureClass&quot;: &quot;A&quot;, &quot;featureCode&quot;: &quot;ADM3&quot;, &quot;countryCode&quot;: &quot;BG&quot; }\" length=\"1\"></candidate> <candidate id=\"c40\" index=133 type=\"location\" info=\"{ &quot;coordinates&quot;: &quot;38.69602;-123.43195&quot;, &quot;id&quot;: 5352017, &quot;featureClass&quot;: &quot;A&quot;, &quot;featureCode&quot;: &quot;ADMD&quot;, &quot;countryCode&quot;: &quot;US&quot; }\" length=\"1\"></candidate> <candidate id=\"c41\" index=133 type=\"location\" info=\"{ &quot;coordinates&quot;: &quot;51.5;10.5&quot;, &quot;id&quot;: 2921044, &quot;featureClass&quot;: &quot;A&quot;, &quot;featureCode&quot;: &quot;PCLI&quot;, &quot;countryCode&quot;: &quot;DE&quot; }\" length=\"1\"></candidate> <candidate id=\"c42\" index=133 type=\"location\" info=\"{ &quot;coordinates&quot;: &quot;-7.1778;112.3084&quot;, &quot;id&quot;: 6781987, &quot;featureClass&quot;: &quot;A&quot;, &quot;featureCode&quot;: &quot;ADM4&quot;, &quot;countryCode&quot;: &quot;ID&quot; }\" length=\"1\"></candidate> <token id=\"t133\"> German </token> <token id=\"t134\"> suppliers </token> <token id=\"t135\"> , </token> <token id=\"t136\"> but </token> <token id=\"t137\"> at </token> <token id=\"t138\"> the </token> <token id=\"t139\"> same </token> <token id=\"t140\"> time </token> <token id=\"t141\"> a </token> <token id=\"t142\"> number </token> <token id=\"t143\"> of </token> <token id=\"t144\"> factors </token> <token id=\"t145\"> have </token> <token id=\"t146\"> significantly </token> <token id=\"t147\"> complicated </token> <token id=\"t148\"> any </token> <token id=\"t149\"> increase </token> <token id=\"t150\"> in </token> <token id=\"t151\"> supplies </token> <token id=\"t152\"> -- </token> <token id=\"t153\"> in </token> <token id=\"t154\"> particular </token> <token id=\"t155\"> , </token> <token id=\"t156\"> the </token> <token id=\"t157\"> devaluation </token> <token id=\"t158\"> of </token> <token id=\"t159\"> the </token> <token id=\"t160\"> hryvnia </token> <token id=\"t161\"> , </token> <token id=\"t162\"> '' </token> <token id=\"t163\"> she </token> <token id=\"t164\"> added.German </token> <token id=\"t165\"> exporters </token> <token id=\"t166\"> have </token> <token id=\"t167\"> also </token> <token id=\"t168\"> complained </token> <token id=\"t169\"> about </token> <token id=\"t170\"> the </token> <token id=\"t171\"> number </token> <token id=\"t172\"> of </token> <token id=\"t173\"> administrative </token> <token id=\"t174\"> barriers </token> <token id=\"t175\"> imposed </token> <token id=\"t176\"> on </token> <token id=\"t177\"> them </token> <token id=\"t178\"> , </token> <token id=\"t179\"> which </token> <token id=\"t180\"> also </token> <token id=\"t181\"> negatively </token> <token id=\"t182\"> affect </token> <token id=\"t183\"> export </token> <token id=\"t184\"> supplies </token> <token id=\"t185\"> . </token> <token id=\"t186\"> `` </token> <token id=\"t187\"> A </token> <token id=\"t188\"> number </token> <token id=\"t189\"> of </token> <token id=\"t190\"> legal </token> <token id=\"t191\"> issues </token> <token id=\"t192\"> also </token> <token id=\"t193\"> complicate </token> <token id=\"t194\"> meat </token> <token id=\"t195\"> imports </token> <token id=\"t196\"> into </token> <candidate id=\"c43\" index=197 type=\"location\" info=\"{ &quot;coordinates&quot;: &quot;49.0;32.0&quot;, &quot;id&quot;: 690791, &quot;featureClass&quot;: &quot;A&quot;, &quot;featureCode&quot;: &quot;PCLI&quot;, &quot;countryCode&quot;: &quot;UA&quot; }\" length=\"1\"></candidate> <token id=\"t197\"> Ukraine </token> <token id=\"t198\"> - </token> <token id=\"t199\"> in </token> <token id=\"t200\"> particular </token> <token id=\"t201\"> the </token> <token id=\"t202\"> rules </token> <token id=\"t203\"> concerning </token> <token id=\"t204\"> veterinary </token> <token id=\"t205\"> certificates </token> <token id=\"t206\"> , </token> <token id=\"t207\"> '' </token> <token id=\"t208\"> added </token> <token id=\"t209\"> Gorelysheva.Official </token> <token id=\"t210\"> statistics </token> <token id=\"t211\"> indicate </token> <token id=\"t212\"> that </token> <token id=\"t213\"> all </token> <token id=\"t214\"> these </token> <token id=\"t215\"> factors </token> <token id=\"t216\"> have </token> <token id=\"t217\"> affected </token> <token id=\"t218\"> not </token> <token id=\"t219\"> only </token> <token id=\"t220\"> exports </token> <token id=\"t221\"> of </token> <candidate id=\"c44\" index=222 type=\"location\" info=\"{ &quot;coordinates&quot;: &quot;54.22197;-4.69464&quot;, &quot;id&quot;: 9782171, &quot;featureClass&quot;: &quot;A&quot;, &quot;featureCode&quot;: &quot;ADM1&quot;, &quot;countryCode&quot;: &quot;IM&quot; }\" length=\"1\"></candidate> <candidate id=\"c45\" index=222 type=\"location\" info=\"{ &quot;coordinates&quot;: &quot;42.61667;23.41667&quot;, &quot;id&quot;: 6461720, &quot;featureClass&quot;: &quot;A&quot;, &quot;featureCode&quot;: &quot;ADM3&quot;, &quot;countryCode&quot;: &quot;BG&quot; }\" length=\"1\"></candidate> <candidate id=\"c46\" index=222 type=\"location\" info=\"{ &quot;coordinates&quot;: &quot;38.69602;-123.43195&quot;, &quot;id&quot;: 5352017, &quot;featureClass&quot;: &quot;A&quot;, &quot;featureCode&quot;: &quot;ADMD&quot;, &quot;countryCode&quot;: &quot;US&quot; }\" length=\"1\"></candidate> <candidate id=\"c47\" index=222 type=\"location\" info=\"{ &quot;coordinates&quot;: &quot;51.5;10.5&quot;, &quot;id&quot;: 2921044, &quot;featureClass&quot;: &quot;A&quot;, &quot;featureCode&quot;: &quot;PCLI&quot;, &quot;countryCode&quot;: &quot;DE&quot; }\" length=\"1\"></candidate> <candidate id=\"c48\" index=222 type=\"location\" info=\"{ &quot;coordinates&quot;: &quot;-7.1778;112.3084&quot;, &quot;id&quot;: 6781987, &quot;featureClass&quot;: &quot;A&quot;, &quot;featureCode&quot;: &quot;ADM4&quot;, &quot;countryCode&quot;: &quot;ID&quot; }\" length=\"1\"></candidate> <token id=\"t222\"> German </token> <token id=\"t223\"> meat </token> <token id=\"t224\"> to </token> <candidate id=\"c49\" index=225 type=\"location\" info=\"{ &quot;coordinates&quot;: &quot;49.0;32.0&quot;, &quot;id&quot;: 690791, &quot;featureClass&quot;: &quot;A&quot;, &quot;featureCode&quot;: &quot;PCLI&quot;, &quot;countryCode&quot;: &quot;UA&quot; }\" length=\"1\"></candidate> <token id=\"t225\"> Ukraine </token> <token id=\"t226\"> , </token> <token id=\"t227\"> but </token> <token id=\"t228\"> also </token> <token id=\"t229\"> overall </token> <token id=\"t230\"> meat </token> <token id=\"t231\"> imports </token> <token id=\"t232\"> to </token> <token id=\"t233\"> the </token> <token id=\"t234\"> country.According </token> <token id=\"t235\"> to </token> <token id=\"t236\"> a </token> <token id=\"t237\"> report </token> <token id=\"t238\"> from </token> <candidate id=\"c50\" index=239 type=\"location\" info=\"{ &quot;coordinates&quot;: &quot;49.0;32.0&quot;, &quot;id&quot;: 690791, &quot;featureClass&quot;: &quot;A&quot;, &quot;featureCode&quot;: &quot;PCLI&quot;, &quot;countryCode&quot;: &quot;UA&quot; }\" length=\"1\"></candidate> <token id=\"t239\"> Ukraine </token> <token id=\"t240\"> 's </token> <token id=\"t241\"> State </token> <candidate id=\"c51\" index=242 type=\"location\" info=\"{ &quot;coordinates&quot;: &quot;41.65335;-8.39182&quot;, &quot;id&quot;: 8010937, &quot;featureClass&quot;: &quot;A&quot;, &quot;featureCode&quot;: &quot;ADM3&quot;, &quot;countryCode&quot;: &quot;PT&quot; }\" length=\"1\"></candidate> <candidate id=\"c52\" index=242 type=\"location\" info=\"{ &quot;coordinates&quot;: &quot;42.49868;-0.11913&quot;, &quot;id&quot;: 6358341, &quot;featureClass&quot;: &quot;A&quot;, &quot;featureCode&quot;: &quot;ADM3&quot;, &quot;countryCode&quot;: &quot;ES&quot; }\" length=\"1\"></candidate> <token id=\"t242\"> Fiscal </token> <token id=\"t243\"> Service </token> <token id=\"t244\"> , </token> <token id=\"t245\"> in </token> <candidate id=\"c53\" index=246 type=\"date\" info=\"2014-01\" length=\"1\"></candidate> <token id=\"t246\"> January </token> <token id=\"t247\"> - </token> <candidate id=\"c54\" index=248 type=\"date\" info=\"2014-09\" length=\"2\"></candidate> <token id=\"t248\"> September </token> <candidate id=\"c55\" index=249 type=\"number\" info=\"null\" length=\"1\"></candidate> <token id=\"t249\"> 2014 </token> <token id=\"t250\"> , </token> <token id=\"t251\"> pork </token> <token id=\"t252\"> imports </token> <token id=\"t253\"> to </token> <candidate id=\"c56\" index=254 type=\"location\" info=\"{ &quot;coordinates&quot;: &quot;49.0;32.0&quot;, &quot;id&quot;: 690791, &quot;featureClass&quot;: &quot;A&quot;, &quot;featureCode&quot;: &quot;PCLI&quot;, &quot;countryCode&quot;: &quot;UA&quot; }\" length=\"1\"></candidate> <token id=\"t254\"> Ukraine </token> <token id=\"t255\"> dropped </token> <token id=\"t256\"> by </token> <candidate id=\"c57\" index=257 type=\"number\" info=\"null\" length=\"1\"></candidate> <token id=\"t257\"> 4.2 </token> <token id=\"t258\"> times </token> <token id=\"t259\"> -- </token> <token id=\"t260\"> to </token> <candidate id=\"c58\" index=261 type=\"number\" info=\"null\" length=\"1\"></candidate> <token id=\"t261\"> 26,185 </token> <token id=\"t262\"> t </token> <token id=\"t263\"> . </token> <token id=\"t264\"> In </token> <token id=\"t265\"> value </token> <token id=\"t266\"> terms </token> <token id=\"t267\"> , </token> <token id=\"t268\"> imports </token> <token id=\"t269\"> amounted </token> <token id=\"t270\"> to </token> <token id=\"t271\"> US$ </token> <candidate id=\"c59\" index=272 type=\"number\" info=\"null\" length=\"1\"></candidate> <token id=\"t272\"> 68 </token> <candidate id=\"c60\" index=273 type=\"number\" info=\"null\" length=\"1\"></candidate> <token id=\"t273\"> million </token> <token id=\"t274\"> , </token> <token id=\"t275\"> which </token> <token id=\"t276\"> is </token> <candidate id=\"c61\" index=277 type=\"number\" info=\"null\" length=\"1\"></candidate> <token id=\"t277\"> four </token> <token id=\"t278\"> times </token> <token id=\"t279\"> lower </token> <token id=\"t280\"> year-on-year </token> <token id=\"t281\"> . </token> <token id=\"t282\"> Nicola </token> <token id=\"t283\"> Larin </token> <token id=\"t284\"> , </token> <token id=\"t285\"> project </token> <token id=\"t286\"> manager </token> <token id=\"t287\"> of </token> <token id=\"t288\"> foreign </token> <token id=\"t289\"> economic </token> <token id=\"t290\"> activity </token> <token id=\"t291\"> at </token> <candidate id=\"c62\" index=292 type=\"location\" info=\"{ &quot;coordinates&quot;: &quot;49.0;32.0&quot;, &quot;id&quot;: 690791, &quot;featureClass&quot;: &quot;A&quot;, &quot;featureCode&quot;: &quot;PCLI&quot;, &quot;countryCode&quot;: &quot;UA&quot; }\" length=\"1\"></candidate> <token id=\"t292\"> Ukraine </token> <token id=\"t293\"> 's </token> <token id=\"t294\"> Association </token> <token id=\"t295\"> of </token> <token id=\"t296\"> Importers </token> <token id=\"t297\"> and </token> <token id=\"t298\"> Exporters </token> <token id=\"t299\"> , </token> <token id=\"t300\"> said </token> <token id=\"t301\"> the </token> <token id=\"t302\"> total </token> <token id=\"t303\"> imports </token> <token id=\"t304\"> of </token> <token id=\"t305\"> meat </token> <token id=\"t306\"> and </token> <token id=\"t307\"> meat </token> <token id=\"t308\"> products </token> <token id=\"t309\"> in </token> <candidate id=\"c63\" index=310 type=\"location\" info=\"{ &quot;coordinates&quot;: &quot;49.0;32.0&quot;, &quot;id&quot;: 690791, &quot;featureClass&quot;: &quot;A&quot;, &quot;featureCode&quot;: &quot;PCLI&quot;, &quot;countryCode&quot;: &quot;UA&quot; }\" length=\"1\"></candidate> <token id=\"t310\"> Ukraine </token> <candidate id=\"c64\" index=311 type=\"date\" info=\"2014\" length=\"2\"></candidate> <token id=\"t311\"> this </token> <token id=\"t312\"> year </token> <token id=\"t313\"> have </token> <token id=\"t314\"> already </token> <token id=\"t315\"> dropped </token> <token id=\"t316\"> by </token> <candidate id=\"c65\" index=317 type=\"number\" info=\"null\" length=\"1\"></candidate> <token id=\"t317\"> 37 </token> <token id=\"t318\"> % </token> <token id=\"t319\"> . </token> <token id=\"t320\"> Based </token> <token id=\"t321\"> on </token> <candidate id=\"c66\" index=322 type=\"date\" info=\"PRESENT_REF\" length=\"1\"></candidate> <token id=\"t322\"> current </token> <token id=\"t323\"> trends </token> <token id=\"t324\"> , </token> <token id=\"t325\"> Larin </token> <token id=\"t326\"> noted </token> <token id=\"t327\"> , </token> <token id=\"t328\"> it </token> <token id=\"t329\"> was </token> <token id=\"t330\"> safe </token> <token id=\"t331\"> to </token> <token id=\"t332\"> say </token> <token id=\"t333\"> the </token> <token id=\"t334\"> volume </token> <token id=\"t335\"> of </token> <token id=\"t336\"> meat </token> <token id=\"t337\"> imports </token> <token id=\"t338\"> to </token> <token id=\"t339\"> the </token> <token id=\"t340\"> Ukrainian </token> <token id=\"t341\"> market </token> <token id=\"t342\"> could </token> <token id=\"t343\"> drop </token> <token id=\"t344\"> by </token> <token id=\"t345\"> another </token> <candidate id=\"c67\" index=346 type=\"number\" info=\"null\" length=\"1\"></candidate> <token id=\"t346\"> 10 </token> <token id=\"t347\"> % </token> <token id=\"t348\"> by </token> <token id=\"t349\"> the </token> <token id=\"t350\"> end </token> <token id=\"t351\"> of </token> <token id=\"t352\"> the </token> <token id=\"t353\"> year </token> <token id=\"t354\"> . </token> <token id=\"t355\"> `` </token> <token id=\"t356\"> Given </token> <token id=\"t357\"> the </token> <token id=\"t358\"> fact </token> <token id=\"t359\"> that </token> <token id=\"t360\"> the </token> <token id=\"t361\"> armed </token> <token id=\"t362\"> conflict </token> <token id=\"t363\"> is </token> <token id=\"t364\"> taking </token> <token id=\"t365\"> place </token> <token id=\"t366\"> , </token> <token id=\"t367\"> plus </token> <token id=\"t368\"> -LSB- </token> <token id=\"t369\"> the </token> <token id=\"t370\"> fall </token> <token id=\"t371\"> in </token> <token id=\"t372\"> the </token> <token id=\"t373\"> country </token> <token id=\"t374\"> 's </token> <token id=\"t375\"> -RSB- </token> <token id=\"t376\"> currency </token> <token id=\"t377\"> , </token> <token id=\"t378\"> plus </token> <token id=\"t379\"> the </token> <token id=\"t380\"> -LSB- </token> <token id=\"t381\"> influence </token> <token id=\"t382\"> of </token> <token id=\"t383\"> -RSB- </token> <token id=\"t384\"> corruption </token> <token id=\"t385\"> , </token> <token id=\"t386\"> imports </token> <token id=\"t387\"> will </token> <token id=\"t388\"> continue </token> <token id=\"t389\"> to </token> <token id=\"t390\"> fall </token> <token id=\"t391\"> , </token> <token id=\"t392\"> as </token> <token id=\"t393\"> there </token> <token id=\"t394\"> are </token> <token id=\"t395\"> no </token> <token id=\"t396\"> prerequisites </token> <token id=\"t397\"> for </token> <token id=\"t398\"> any </token> <token id=\"t399\"> slowdown </token> <token id=\"t400\"> in </token> <token id=\"t401\"> the </token> <token id=\"t402\"> decline </token> <token id=\"t403\"> , </token> <token id=\"t404\"> '' </token> <token id=\"t405\"> Larin </token> <token id=\"t406\"> added.According </token> <token id=\"t407\"> to </token> <token id=\"t408\"> official </token> <token id=\"t409\"> information </token> <token id=\"t410\"> from </token> <token id=\"t411\"> the </token> <token id=\"t412\"> country </token> <token id=\"t413\"> 's </token> <token id=\"t414\"> statistics </token> <token id=\"t415\"> bureau </token> <token id=\"t416\"> , </token> <token id=\"t417\"> in </token> <candidate id=\"c68\" index=418 type=\"number\" info=\"null\" length=\"1\"></candidate> <candidate id=\"c69\" index=418 type=\"date\" info=\"2013\" length=\"1\"></candidate> <token id=\"t418\"> 2013 </token> <token id=\"t419\"> the </token> <token id=\"t420\"> largest </token> <token id=\"t421\"> exporters </token> <token id=\"t422\"> of </token> <token id=\"t423\"> pork </token> <token id=\"t424\"> to </token> <candidate id=\"c70\" index=425 type=\"location\" info=\"{ &quot;coordinates&quot;: &quot;49.0;32.0&quot;, &quot;id&quot;: 690791, &quot;featureClass&quot;: &quot;A&quot;, &quot;featureCode&quot;: &quot;PCLI&quot;, &quot;countryCode&quot;: &quot;UA&quot; }\" length=\"1\"></candidate> <token id=\"t425\"> Ukraine </token> <token id=\"t426\"> were </token> <candidate id=\"c71\" index=427 type=\"location\" info=\"{ &quot;coordinates&quot;: &quot;-10.0;-55.0&quot;, &quot;id&quot;: 3469034, &quot;featureClass&quot;: &quot;A&quot;, &quot;featureCode&quot;: &quot;PCLI&quot;, &quot;countryCode&quot;: &quot;BR&quot; }\" length=\"1\"></candidate> <token id=\"t427\"> Brazil </token> <token id=\"t428\"> , </token> <candidate id=\"c72\" index=429 type=\"location\" info=\"{ &quot;coordinates&quot;: &quot;51.5;10.5&quot;, &quot;id&quot;: 2921044, &quot;featureClass&quot;: &quot;A&quot;, &quot;featureCode&quot;: &quot;PCLI&quot;, &quot;countryCode&quot;: &quot;DE&quot; }\" length=\"1\"></candidate> <token id=\"t429\"> Germany </token> <token id=\"t430\"> and </token> <token id=\"t431\"> the </token> <candidate id=\"c73\" index=432 type=\"location\" info=\"{ &quot;coordinates&quot;: &quot;39.76;-98.5&quot;, &quot;id&quot;: 6252001, &quot;featureClass&quot;: &quot;A&quot;, &quot;featureCode&quot;: &quot;PCLI&quot;, &quot;countryCode&quot;: &quot;US&quot; }\" length=\"1\"></candidate> <token id=\"t432\"> USA </token> <token id=\"t433\"> . </token> <token id=\"t434\"> Experts </token> <token id=\"t435\"> say </token> <token id=\"t436\"> the </token> <token id=\"t437\"> fall </token> <token id=\"t438\"> of </token> <token id=\"t439\"> pork </token> <token id=\"t440\"> imports </token> <token id=\"t441\"> is </token> <token id=\"t442\"> connected </token> <token id=\"t443\"> , </token> <token id=\"t444\"> to </token> <token id=\"t445\"> some </token> <token id=\"t446\"> extent </token> <token id=\"t447\"> , </token> <token id=\"t448\"> with </token> <token id=\"t449\"> the </token> <token id=\"t450\"> restrictive </token> <token id=\"t451\"> measures </token> <token id=\"t452\"> imposed </token> <token id=\"t453\"> by </token> <token id=\"t454\"> the </token> <token id=\"t455\"> country </token> <token id=\"t456\"> 's </token> <token id=\"t457\"> veterinary </token> <token id=\"t458\"> watchdog </token> <token id=\"t459\"> , </token> <token id=\"t460\"> Gosvetfitosluzhba </token> <token id=\"t461\"> , </token> <token id=\"t462\"> during </token> <token id=\"t463\"> the </token> <token id=\"t464\"> year.In </token> <token id=\"t465\"> particular </token> <token id=\"t466\"> , </token> <token id=\"t467\"> in </token> <candidate id=\"c74\" index=468 type=\"location\" info=\"{ &quot;coordinates&quot;: &quot;0.35;34.25&quot;, &quot;id&quot;: 187753, &quot;featureClass&quot;: &quot;A&quot;, &quot;featureCode&quot;: &quot;ADMD&quot;, &quot;countryCode&quot;: &quot;KE&quot; }\" length=\"1\"></candidate> <candidate id=\"c75\" index=468 type=\"location\" info=\"{ &quot;coordinates&quot;: &quot;48.05;7.78333&quot;, &quot;id&quot;: 3209258, &quot;featureClass&quot;: &quot;A&quot;, &quot;featureCode&quot;: &quot;ADM4&quot;, &quot;countryCode&quot;: &quot;DE&quot; }\" length=\"1\"></candidate> <candidate id=\"c76\" index=468 type=\"location\" info=\"{ &quot;coordinates&quot;: &quot;52.55262;0.07028&quot;, &quot;id&quot;: 7292899, &quot;featureClass&quot;: &quot;A&quot;, &quot;featureCode&quot;: &quot;ADM4&quot;, &quot;countryCode&quot;: &quot;GB&quot; }\" length=\"1\"></candidate> <candidate id=\"c77\" index=468 type=\"location\" info=\"{ &quot;coordinates&quot;: &quot;47.16128;8.91103&quot;, &quot;id&quot;: 6458781, &quot;featureClass&quot;: &quot;A&quot;, &quot;featureCode&quot;: &quot;ADM2&quot;, &quot;countryCode&quot;: &quot;CH&quot; }\" length=\"1\"></candidate> <candidate id=\"c78\" index=468 type=\"date\" info=\"2014-03\" length=\"3\"></candidate> <token id=\"t468\"> March </token> <token id=\"t469\"> this </token> <token id=\"t470\"> year </token> <token id=\"t471\"> , </token> <token id=\"t472\"> the </token> <token id=\"t473\"> veterinary </token> <token id=\"t474\"> body </token> <token id=\"t475\"> limited </token> <token id=\"t476\"> the </token> <token id=\"t477\"> pork </token> <token id=\"t478\"> imports </token> <token id=\"t479\"> from </token> <candidate id=\"c79\" index=480 type=\"location\" info=\"{ &quot;coordinates&quot;: &quot;-10.0;-55.0&quot;, &quot;id&quot;: 3469034, &quot;featureClass&quot;: &quot;A&quot;, &quot;featureCode&quot;: &quot;PCLI&quot;, &quot;countryCode&quot;: &quot;BR&quot; }\" length=\"1\"></candidate> <token id=\"t480\"> Brazil </token> <token id=\"t481\"> , </token> <token id=\"t482\"> due </token> <token id=\"t483\"> to </token> <token id=\"t484\"> violations </token> <token id=\"t485\"> of </token> <token id=\"t486\"> its </token> <token id=\"t487\"> veterinary </token> <token id=\"t488\"> legislation </token> <token id=\"t489\"> , </token> <token id=\"t490\"> while </token> <token id=\"t491\"> in </token> <candidate id=\"c80\" index=492 type=\"date\" info=\"2014-07\" length=\"1\"></candidate> <token id=\"t492\"> July </token> <token id=\"t493\"> it </token> <token id=\"t494\"> restricted </token> <token id=\"t495\"> imports </token> <token id=\"t496\"> of </token> <candidate id=\"c81\" index=497 type=\"host\" info=\"null\" length=\"1\"></candidate> <token id=\"t497\"> pigs </token> <token id=\"t498\"> from </token> <candidate id=\"c82\" index=499 type=\"location\" info=\"{ &quot;coordinates&quot;: &quot;60.0;100.0&quot;, &quot;id&quot;: 2017370, &quot;featureClass&quot;: &quot;A&quot;, &quot;featureCode&quot;: &quot;PCLI&quot;, &quot;countryCode&quot;: &quot;RU&quot; }\" length=\"1\"></candidate> <token id=\"t499\"> Russia </token> <token id=\"t500\"> due </token> <token id=\"t501\"> to </token> <token id=\"t502\"> fears </token> <token id=\"t503\"> of </token> <token id=\"t504\"> the </token> <token id=\"t505\"> spread </token> <token id=\"t506\"> of </token> <candidate id=\"c83\" index=507 type=\"disease\" info=\"null\" length=\"3\"></candidate> <token id=\"t507\"> African </token> <candidate id=\"c84\" index=508 type=\"host\" info=\"null\" length=\"1\"></candidate> <token id=\"t508\"> swine </token> <token id=\"t509\"> fever </token> <token id=\"t510\"> ( </token> <candidate id=\"c85\" index=511 type=\"disease\" info=\"null\" length=\"1\"></candidate> <token id=\"t511\"> ASF </token> <token id=\"t512\"> ) </token> <token id=\"t513\"> . </token> <token id=\"t514\"> * </token> <candidate id=\"c86\" index=515 type=\"location\" info=\"{ &quot;coordinates&quot;: &quot;54.22197;-4.69464&quot;, &quot;id&quot;: 9782171, &quot;featureClass&quot;: &quot;A&quot;, &quot;featureCode&quot;: &quot;ADM1&quot;, &quot;countryCode&quot;: &quot;IM&quot; }\" length=\"1\"></candidate> <candidate id=\"c87\" index=515 type=\"location\" info=\"{ &quot;coordinates&quot;: &quot;42.61667;23.41667&quot;, &quot;id&quot;: 6461720, &quot;featureClass&quot;: &quot;A&quot;, &quot;featureCode&quot;: &quot;ADM3&quot;, &quot;countryCode&quot;: &quot;BG&quot; }\" length=\"1\"></candidate> <candidate id=\"c88\" index=515 type=\"location\" info=\"{ &quot;coordinates&quot;: &quot;38.69602;-123.43195&quot;, &quot;id&quot;: 5352017, &quot;featureClass&quot;: &quot;A&quot;, &quot;featureCode&quot;: &quot;ADMD&quot;, &quot;countryCode&quot;: &quot;US&quot; }\" length=\"1\"></candidate> <candidate id=\"c89\" index=515 type=\"location\" info=\"{ &quot;coordinates&quot;: &quot;51.5;10.5&quot;, &quot;id&quot;: 2921044, &quot;featureClass&quot;: &quot;A&quot;, &quot;featureCode&quot;: &quot;PCLI&quot;, &quot;countryCode&quot;: &quot;DE&quot; }\" length=\"1\"></candidate> <candidate id=\"c90\" index=515 type=\"location\" info=\"{ &quot;coordinates&quot;: &quot;-7.1778;112.3084&quot;, &quot;id&quot;: 6781987, &quot;featureClass&quot;: &quot;A&quot;, &quot;featureCode&quot;: &quot;ADM4&quot;, &quot;countryCode&quot;: &quot;ID&quot; }\" length=\"1\"></candidate> <token id=\"t515\"> German </token> <token id=\"t516\"> Meat </token> <token id=\"t517\"> unites </token> <token id=\"t518\"> about </token> <candidate id=\"c91\" index=519 type=\"number\" info=\"null\" length=\"1\"></candidate> <token id=\"t519\"> 40 </token> <candidate id=\"c92\" index=520 type=\"location\" info=\"{ &quot;coordinates&quot;: &quot;54.22197;-4.69464&quot;, &quot;id&quot;: 9782171, &quot;featureClass&quot;: &quot;A&quot;, &quot;featureCode&quot;: &quot;ADM1&quot;, &quot;countryCode&quot;: &quot;IM&quot; }\" length=\"1\"></candidate> <candidate id=\"c93\" index=520 type=\"location\" info=\"{ &quot;coordinates&quot;: &quot;42.61667;23.41667&quot;, &quot;id&quot;: 6461720, &quot;featureClass&quot;: &quot;A&quot;, &quot;featureCode&quot;: &quot;ADM3&quot;, &quot;countryCode&quot;: &quot;BG&quot; }\" length=\"1\"></candidate> <candidate id=\"c94\" index=520 type=\"location\" info=\"{ &quot;coordinates&quot;: &quot;38.69602;-123.43195&quot;, &quot;id&quot;: 5352017, &quot;featureClass&quot;: &quot;A&quot;, &quot;featureCode&quot;: &quot;ADMD&quot;, &quot;countryCode&quot;: &quot;US&quot; }\" length=\"1\"></candidate> <candidate id=\"c95\" index=520 type=\"location\" info=\"{ &quot;coordinates&quot;: &quot;51.5;10.5&quot;, &quot;id&quot;: 2921044, &quot;featureClass&quot;: &quot;A&quot;, &quot;featureCode&quot;: &quot;PCLI&quot;, &quot;countryCode&quot;: &quot;DE&quot; }\" length=\"1\"></candidate> <candidate id=\"c96\" index=520 type=\"location\" info=\"{ &quot;coordinates&quot;: &quot;-7.1778;112.3084&quot;, &quot;id&quot;: 6781987, &quot;featureClass&quot;: &quot;A&quot;, &quot;featureCode&quot;: &quot;ADM4&quot;, &quot;countryCode&quot;: &quot;ID&quot; }\" length=\"1\"></candidate> <token id=\"t520\"> German </token> <token id=\"t521\"> manufacturers </token> <token id=\"t522\"> at </token> <token id=\"t523\"> all </token> <token id=\"t524\"> stages </token> <token id=\"t525\"> of </token> <token id=\"t526\"> meat </token> <token id=\"t527\"> production </token> <token id=\"t528\"> , </token> <token id=\"t529\"> from </token> <token id=\"t530\"> those </token> <token id=\"t531\"> growing </token> <token id=\"t532\"> feed </token> <token id=\"t533\"> crops </token> <token id=\"t534\"> to </token> <token id=\"t535\"> livestock </token> <token id=\"t536\"> trade </token> <token id=\"t537\"> , </token> <token id=\"t538\"> slaughter </token> <token id=\"t539\"> and </token> <token id=\"t540\"> processing </token> <token id=\"t541\"> enterprises </token> <token id=\"t542\"> . </token> <token id=\"t543\"> <br /> </token> <token id=\"t544\"> <br /> </token>","publication_date":"2014-12-17","id":36,"title":"Germany sees reduced pork exports to Ukraine","url":"http://www.globalmeatnews.com/Industry-Markets/Germany-sees-reduced-pork-exports-to-Ukraine","content":"\n By Vladislav Vorotnikov Vladislav Vorotnikov , 17-Dec-20142014-12-17T00:00:00Z\n By the end of 2014, pork imports from Germany to Ukraine could drop by 19.4% – to 29,000 tonnes (t), according to representatives of German Meat*, the joint export promotion body for the German meat industry.\n \n \"Overall in 2013, Germany supplied about 36,000t of pork to Ukraine. In 2014 Ukraine will import only about 29,000t,\" commented project manager of German Meat Elizabeth Gorelysheva.Experts have recently noted that the devaluation of Ukraine’s national currency, the hryvnia, against the euro has made the supply of meat to Ukraine almost completely unprofitable.\"Ukraine’s meat market has been and remains very interesting for German suppliers, but at the same time a number of factors have significantly complicated any increase in supplies – in particular, the devaluation of the hryvnia,\" she added.German exporters have also complained about the number of administrative barriers imposed on them, which also negatively affect export supplies.\"A number of legal issues also complicate meat imports into Ukraine - in particular the rules concerning veterinary certificates,\" added Gorelysheva.Official statistics indicate that all these factors have affected not only exports of German meat to Ukraine, but also overall meat imports to the country.According to a report from Ukraine’s State Fiscal Service, in January-September 2014, pork imports to Ukraine dropped by 4.2 times – to 26,185t. In value terms, imports amounted to US$68 million, which is four times lower year-on-year.Nicola Larin, project manager of foreign economic activity at Ukraine’s Association of Importers and Exporters, said the total imports of meat and meat products in Ukraine this year have already dropped by 37%. Based on current trends, Larin noted, it was safe to say the volume of meat imports to the Ukrainian market could drop by another 10% by the end of the year.\"Given the fact that the armed conflict is taking place, plus [the fall in the country’s] currency, plus the [influence of] corruption, imports will continue to fall, as there are no prerequisites for any slowdown in the decline,\" Larin added.According to official information from the country’s statistics bureau, in 2013 the largest exporters of pork to Ukraine were Brazil, Germany and the USA. Experts say the fall of pork imports is connected, to some extent, with the restrictive measures imposed by the country’s veterinary watchdog, Gosvetfitosluzhba, during the year.In particular, in March this year, the veterinary body limited the pork imports from Brazil, due to violations of its veterinary legislation, while in July it restricted imports of pigs from Russia due to fears of the spread of African swine fever (ASF).* German Meat unites about 40 German manufacturers at all stages of meat production, from those growing feed crops to livestock trade, slaughter and processing enterprises. \n \n ","candidateLabels":[]}
