# Supplementary material for: Web monitoring of emerging animal infectious diseases integrated in the French Animal Health Epidemic Intelligence System
Source: PLoS One. 2018 Aug 3;13(8):e0199960. doi: 10.1371/journal.pone.0199960 (PMC6075742; doi:10.1371/journal.pone.0199960)
Supplement: S1 Dataset — Dataset of news reports in English language used to evaluate and train the information extraction module of PADI-web (http://epia.clermont.inra.fr/vsi). This dataset is composed of 532 news reports (in JSON), with information about the report itself (publication date, title, content, url), as well as processing information related to the information extraction process (candidates for extraction information, correct or incorrect labels for each candidate). The named entity candidates (locations, diseases, hosts, dates, number of cases) are manually labelled in each article. Data are shared under a CC BY license and are freely available for download at: https://dataverse.cirad.fr/dataset.xhtml?persistentId=doi:10.18167/DVN1/KMTIFG. (GZ) [file pone.0199960.s001.gz › articles/453.json]

{"reports":[16695,16777,17054],"tagged_content":"<token id=\"t0\"> <br /> </token> <token id=\"t1\"> SEOUL </token> <candidate id=\"c1\" index=2 type=\"location\" info=\"{ &quot;coordinates&quot;: &quot;36.5;127.75&quot;, &quot;id&quot;: 1835841, &quot;featureClass&quot;: &quot;A&quot;, &quot;featureCode&quot;: &quot;PCLI&quot;, &quot;countryCode&quot;: &quot;KR&quot; }\" length=\"2\"></candidate> <token id=\"t2\"> South </token> <token id=\"t3\"> Korea </token> <token id=\"t4\"> has </token> <token id=\"t5\"> confirmed </token> <token id=\"t6\"> a </token> <token id=\"t7\"> fresh </token> <token id=\"t8\"> case </token> <token id=\"t9\"> of </token> <candidate id=\"c2\" index=10 type=\"disease\" info=\"null\" length=\"2\"></candidate> <token id=\"t10\"> foot-and-mouth </token> <token id=\"t11\"> disease </token> <token id=\"t12\"> at </token> <token id=\"t13\"> a </token> <candidate id=\"c3\" index=14 type=\"host\" info=\"null\" length=\"1\"></candidate> <token id=\"t14\"> hog </token> <token id=\"t15\"> farm </token> <token id=\"t16\"> , </token> <token id=\"t17\"> the </token> <token id=\"t18\"> agriculture </token> <token id=\"t19\"> ministry </token> <token id=\"t20\"> said </token> <token id=\"t21\"> in </token> <token id=\"t22\"> a </token> <token id=\"t23\"> statement </token> <token id=\"t24\"> on </token> <candidate id=\"c4\" index=25 type=\"date\" info=\"2014-11-27\" length=\"1\"></candidate> <token id=\"t25\"> Thursday </token> <token id=\"t26\"> , </token> <candidate id=\"c5\" index=27 type=\"number\" info=\"null\" length=\"1\"></candidate> <token id=\"t27\"> five </token> <token id=\"t28\"> months </token> <token id=\"t29\"> after </token> <token id=\"t30\"> an </token> <token id=\"t31\"> outbreak </token> <token id=\"t32\"> elsewhere </token> <token id=\"t33\"> that </token> <token id=\"t34\"> added </token> <token id=\"t35\"> to </token> <token id=\"t36\"> fears </token> <token id=\"t37\"> about </token> <token id=\"t38\"> food </token> <token id=\"t39\"> safety.A </token> <token id=\"t40\"> ministry </token> <token id=\"t41\"> official </token> <token id=\"t42\"> said </token> <token id=\"t43\"> the </token> <token id=\"t44\"> farm </token> <token id=\"t45\"> was </token> <token id=\"t46\"> in </token> <candidate id=\"c6\" index=47 type=\"location\" info=\"{ &quot;coordinates&quot;: &quot;36.88281;127.42768&quot;, &quot;id&quot;: 1846093, &quot;featureClass&quot;: &quot;A&quot;, &quot;featureCode&quot;: &quot;ADM2&quot;, &quot;countryCode&quot;: &quot;KR&quot; }\" length=\"1\"></candidate> <token id=\"t47\"> Jincheon </token> <token id=\"t48\"> county </token> <token id=\"t49\"> , </token> <token id=\"t50\"> some </token> <candidate id=\"c7\" index=51 type=\"number\" info=\"null\" length=\"1\"></candidate> <token id=\"t51\"> 85 </token> <token id=\"t52\"> km </token> <token id=\"t53\"> ( </token> <candidate id=\"c8\" index=54 type=\"number\" info=\"null\" length=\"1\"></candidate> <token id=\"t54\"> 50 </token> <token id=\"t55\"> miles </token> <token id=\"t56\"> ) </token> <token id=\"t57\"> southeast </token> <token id=\"t58\"> of </token> <token id=\"t59\"> the </token> <token id=\"t60\"> capital </token> <token id=\"t61\"> , </token> <candidate id=\"c10\" index=62 type=\"location\" info=\"{ &quot;coordinates&quot;: &quot;37.58333;127.0&quot;, &quot;id&quot;: 1835847, &quot;featureClass&quot;: &quot;A&quot;, &quot;featureCode&quot;: &quot;ADM1&quot;, &quot;countryCode&quot;: &quot;KR&quot; }\" length=\"1\"></candidate> <candidate id=\"c9\" index=62 type=\"location\" info=\"{ &quot;coordinates&quot;: &quot;37.566;126.9784&quot;, &quot;id&quot;: 1835848, &quot;featureClass&quot;: &quot;P&quot;, &quot;featureCode&quot;: &quot;PPLC&quot;, &quot;countryCode&quot;: &quot;KR&quot; }\" length=\"1\"></candidate> <token id=\"t62\"> Seoul </token> <token id=\"t63\"> , </token> <token id=\"t64\"> adding </token> <token id=\"t65\"> that </token> <token id=\"t66\"> the </token> <token id=\"t67\"> disease </token> <token id=\"t68\"> was </token> <token id=\"t69\"> unlikely </token> <token id=\"t70\"> to </token> <token id=\"t71\"> spread </token> <token id=\"t72\"> as </token> <token id=\"t73\"> it </token> <token id=\"t74\"> was </token> <candidate id=\"c11\" index=75 type=\"number\" info=\"null\" length=\"1\"></candidate> <token id=\"t75\"> one </token> <token id=\"t76\"> of </token> <candidate id=\"c12\" index=77 type=\"number\" info=\"null\" length=\"1\"></candidate> <token id=\"t77\"> three </token> <token id=\"t78\"> types </token> <token id=\"t79\"> that </token> <token id=\"t80\"> animals </token> <token id=\"t81\"> are </token> <token id=\"t82\"> inoculated </token> <token id=\"t83\"> against </token> <token id=\"t84\"> in </token> <candidate id=\"c13\" index=85 type=\"location\" info=\"{ &quot;coordinates&quot;: &quot;64.0;-19.0&quot;, &quot;id&quot;: 3337406, &quot;featureClass&quot;: &quot;A&quot;, &quot;featureCode&quot;: &quot;ADM1&quot;, &quot;countryCode&quot;: &quot;IS&quot; }\" length=\"1\"></candidate> <candidate id=\"c14\" index=85 type=\"location\" info=\"{ &quot;coordinates&quot;: &quot;2.75;11.58333&quot;, &quot;id&quot;: 2221789, &quot;featureClass&quot;: &quot;A&quot;, &quot;featureCode&quot;: &quot;ADM1&quot;, &quot;countryCode&quot;: &quot;CM&quot; }\" length=\"1\"></candidate> <candidate id=\"c15\" index=85 type=\"location\" info=\"{ &quot;coordinates&quot;: &quot;-6.33333;39.5&quot;, &quot;id&quot;: 149753, &quot;featureClass&quot;: &quot;A&quot;, &quot;featureCode&quot;: &quot;ADM2&quot;, &quot;countryCode&quot;: &quot;TZ&quot; }\" length=\"1\"></candidate> <candidate id=\"c16\" index=85 type=\"location\" info=\"{ &quot;coordinates&quot;: &quot;6.66667;2.25&quot;, &quot;id&quot;: 2395504, &quot;featureClass&quot;: &quot;A&quot;, &quot;featureCode&quot;: &quot;ADM1&quot;, &quot;countryCode&quot;: &quot;BJ&quot; }\" length=\"1\"></candidate> <token id=\"t85\"> South </token> <token id=\"t86\"> Korea.He </token> <token id=\"t87\"> said </token> <token id=\"t88\"> there </token> <token id=\"t89\"> were </token> <candidate id=\"c17\" index=90 type=\"number\" info=\"null\" length=\"1\"></candidate> <token id=\"t90\"> 15,884 </token> <candidate id=\"c18\" index=91 type=\"host\" info=\"null\" length=\"1\"></candidate> <token id=\"t91\"> hogs </token> <token id=\"t92\"> at </token> <token id=\"t93\"> the </token> <token id=\"t94\"> affected </token> <token id=\"t95\"> farm </token> <token id=\"t96\"> and </token> <token id=\"t97\"> those </token> <token id=\"t98\"> that </token> <token id=\"t99\"> showed </token> <token id=\"t100\"> symptoms </token> <token id=\"t101\"> of </token> <token id=\"t102\"> the </token> <token id=\"t103\"> disease </token> <token id=\"t104\"> would </token> <token id=\"t105\"> be </token> <token id=\"t106\"> slaughtered </token> <token id=\"t107\"> . </token> <token id=\"t108\"> <br /> </token> <token id=\"t109\"> <br /> </token> <token id=\"t110\"> The </token> <candidate id=\"c19\" index=111 type=\"date\" info=\"2014-07\" length=\"2\"></candidate> <token id=\"t111\"> late </token> <token id=\"t112\"> July </token> <token id=\"t113\"> outbreak </token> <token id=\"t114\"> was </token> <token id=\"t115\"> the </token> <token id=\"t116\"> first </token> <token id=\"t117\"> in </token> <token id=\"t118\"> more </token> <token id=\"t119\"> than </token> <candidate id=\"c20\" index=120 type=\"number\" info=\"null\" length=\"1\"></candidate> <token id=\"t120\"> three </token> <token id=\"t121\"> years </token> <token id=\"t122\"> but </token> <token id=\"t123\"> it </token> <token id=\"t124\"> came </token> <token id=\"t125\"> as </token> <token id=\"t126\"> the </token> <token id=\"t127\"> authorities </token> <token id=\"t128\"> struggled </token> <token id=\"t129\"> to </token> <token id=\"t130\"> contain </token> <token id=\"t131\"> a </token> <token id=\"t132\"> continuing </token> <token id=\"t133\"> problem </token> <token id=\"t134\"> with </token> <candidate id=\"c21\" index=135 type=\"host\" info=\"null\" length=\"1\"></candidate> <candidate id=\"c22\" index=135 type=\"disease\" info=\"null\" length=\"2\"></candidate> <token id=\"t135\"> bird </token> <token id=\"t136\"> flu </token> <token id=\"t137\"> , </token> <token id=\"t138\"> which </token> <token id=\"t139\"> has </token> <token id=\"t140\"> pushed </token> <token id=\"t141\"> up </token> <token id=\"t142\"> the </token> <token id=\"t143\"> price </token> <token id=\"t144\"> of </token> <token id=\"t145\"> pork </token> <token id=\"t146\"> as </token> <token id=\"t147\"> consumers </token> <token id=\"t148\"> bought </token> <token id=\"t149\"> alternative </token> <token id=\"t150\"> meat </token> <token id=\"t151\"> . </token> <token id=\"t152\"> <br /> </token> <token id=\"t153\"> <br /> </token> <token id=\"t154\"> The </token> <token id=\"t155\"> livestock </token> <token id=\"t156\"> disease </token> <token id=\"t157\"> problems </token> <token id=\"t158\"> are </token> <token id=\"t159\"> a </token> <token id=\"t160\"> big </token> <token id=\"t161\"> factor </token> <token id=\"t162\"> behind </token> <token id=\"t163\"> a </token> <token id=\"t164\"> jump </token> <token id=\"t165\"> in </token> <token id=\"t166\"> pork </token> <token id=\"t167\"> imports </token> <token id=\"t168\"> , </token> <token id=\"t169\"> mainly </token> <token id=\"t170\"> from </token> <token id=\"t171\"> the </token> <candidate id=\"c23\" index=172 type=\"location\" info=\"{ &quot;coordinates&quot;: &quot;39.76;-98.5&quot;, &quot;id&quot;: 6252001, &quot;featureClass&quot;: &quot;A&quot;, &quot;featureCode&quot;: &quot;PCLI&quot;, &quot;countryCode&quot;: &quot;US&quot; }\" length=\"2\"></candidate> <token id=\"t172\"> United </token> <token id=\"t173\"> States </token> <token id=\"t174\"> and </token> <candidate id=\"c24\" index=175 type=\"location\" info=\"{ &quot;coordinates&quot;: &quot;51.5;10.5&quot;, &quot;id&quot;: 2921044, &quot;featureClass&quot;: &quot;A&quot;, &quot;featureCode&quot;: &quot;PCLI&quot;, &quot;countryCode&quot;: &quot;DE&quot; }\" length=\"1\"></candidate> <token id=\"t175\"> Germany </token> <token id=\"t176\"> . </token> <token id=\"t177\"> These </token> <token id=\"t178\"> rose </token> <candidate id=\"c25\" index=179 type=\"number\" info=\"null\" length=\"1\"></candidate> <token id=\"t179\"> 17.6 </token> <token id=\"t180\"> percent </token> <token id=\"t181\"> to </token> <candidate id=\"c26\" index=182 type=\"number\" info=\"null\" length=\"1\"></candidate> <token id=\"t182\"> 295,485 </token> <token id=\"t183\"> tonnes </token> <token id=\"t184\"> in </token> <token id=\"t185\"> the </token> <token id=\"t186\"> first </token> <candidate id=\"c27\" index=187 type=\"number\" info=\"null\" length=\"1\"></candidate> <token id=\"t187\"> 10 </token> <token id=\"t188\"> months </token> <token id=\"t189\"> of </token> <candidate id=\"c28\" index=190 type=\"date\" info=\"2014\" length=\"2\"></candidate> <token id=\"t190\"> this </token> <token id=\"t191\"> year </token> <token id=\"t192\"> from </token> <token id=\"t193\"> the </token> <token id=\"t194\"> same </token> <token id=\"t195\"> period </token> <candidate id=\"c29\" index=196 type=\"date\" info=\"2013\" length=\"2\"></candidate> <token id=\"t196\"> last </token> <token id=\"t197\"> year </token> <token id=\"t198\"> , </token> <candidate id=\"c30\" index=199 type=\"location\" info=\"{ &quot;coordinates&quot;: &quot;64.0;-19.0&quot;, &quot;id&quot;: 3337406, &quot;featureClass&quot;: &quot;A&quot;, &quot;featureCode&quot;: &quot;ADM1&quot;, &quot;countryCode&quot;: &quot;IS&quot; }\" length=\"1\"></candidate> <candidate id=\"c31\" index=199 type=\"location\" info=\"{ &quot;coordinates&quot;: &quot;2.75;11.58333&quot;, &quot;id&quot;: 2221789, &quot;featureClass&quot;: &quot;A&quot;, &quot;featureCode&quot;: &quot;ADM1&quot;, &quot;countryCode&quot;: &quot;CM&quot; }\" length=\"1\"></candidate> <candidate id=\"c32\" index=199 type=\"location\" info=\"{ &quot;coordinates&quot;: &quot;-6.33333;39.5&quot;, &quot;id&quot;: 149753, &quot;featureClass&quot;: &quot;A&quot;, &quot;featureCode&quot;: &quot;ADM2&quot;, &quot;countryCode&quot;: &quot;TZ&quot; }\" length=\"1\"></candidate> <candidate id=\"c33\" index=199 type=\"location\" info=\"{ &quot;coordinates&quot;: &quot;6.66667;2.25&quot;, &quot;id&quot;: 2395504, &quot;featureClass&quot;: &quot;A&quot;, &quot;featureCode&quot;: &quot;ADM1&quot;, &quot;countryCode&quot;: &quot;BJ&quot; }\" length=\"1\"></candidate> <token id=\"t199\"> South </token> <token id=\"t200\"> Korean </token> <token id=\"t201\"> customs </token> <token id=\"t202\"> data </token> <token id=\"t203\"> showed </token> <token id=\"t204\"> . </token> <token id=\"t205\"> <br /> </token> <token id=\"t206\"> <br /> </token> <token id=\"t207\"> ( </token> <token id=\"t208\"> Reporting </token> <token id=\"t209\"> by </token> <token id=\"t210\"> Meeyoung </token> <token id=\"t211\"> Cho </token> <token id=\"t212\"> ; </token> <token id=\"t213\"> Editing </token> <token id=\"t214\"> by </token> <candidate id=\"c34\" index=215 type=\"location\" info=\"{ &quot;coordinates&quot;: &quot;43.2297;0.9404&quot;, &quot;id&quot;: 6452251, &quot;featureClass&quot;: &quot;A&quot;, &quot;featureCode&quot;: &quot;ADM4&quot;, &quot;countryCode&quot;: &quot;FR&quot; }\" length=\"1\"></candidate> <token id=\"t215\"> Alan </token> <token id=\"t216\"> Raybould </token> <token id=\"t217\"> ) </token>","publication_date":"2014-12-03","id":453,"title":"South Korea confirms foot-and-mouth case at hog farm","url":"http://www.reuters.com/article/us-southkorea-livestock-idUSKCN0JI0IA20141204","content":"\nSEOUL South Korea has confirmed a fresh case of foot-and-mouth disease at a hog farm, the agriculture ministry said in a statement on Thursday, five months after an outbreak elsewhere that added to fears about food safety.A ministry official said the farm was in Jincheon county, some 85 km (50 miles) southeast of the capital, Seoul, adding that the disease was unlikely to spread as it was one of three types that animals are inoculated against in South Korea.He said there were 15,884 hogs at the affected farm and those that showed symptoms of the disease would be slaughtered.\n \n The late July outbreak was the first in more than three years but it came as the authorities struggled to contain a continuing problem with bird flu, which has pushed up the price of pork as consumers bought alternative meat.\n \n The livestock disease problems are a big factor behind a jump in pork imports, mainly from the United States and Germany. These rose 17.6 percent to 295,485 tonnes in the first 10 months of this year from the same period last year, South Korean customs data showed.\n \n (Reporting by Meeyoung Cho; Editing by Alan Raybould)","candidateLabels":[{"id":"c1","label":"correct"},{"id":"c2","label":"correct"},{"id":"c3","label":"correct"},{"id":"c4","label":"partial"},{"id":"c5","label":"incorrect"},{"id":"c6","label":"correct"},{"id":"c7","label":"incorrect"},{"id":"c8","label":"incorrect"},{"id":"c9","label":"partial"},{"id":"c10","label":"partial"},{"id":"c11","label":"incorrect"},{"id":"c12","label":"incorrect"},{"id":"c13","label":"incorrect"},{"id":"c14","label":"incorrect"},{"id":"c15","label":"incorrect"},{"id":"c16","label":"incorrect"},{"id":"c17","label":"partial"},{"id":"c18","label":"correct"},{"id":"c19","label":"partial"},{"id":"c20","label":"incorrect"},{"id":"c21","label":"correct"},{"id":"c22","label":"correct"},{"id":"c23","label":"incorrect"},{"id":"c24","label":"incorrect"},{"id":"c25","label":"incorrect"},{"id":"c26","label":"incorrect"},{"id":"c27","label":"incorrect"},{"id":"c28","label":"incorrect"},{"id":"c29","label":"incorrect"},{"id":"c30","label":"incorrect"},{"id":"c31","label":"incorrect"},{"id":"c32","label":"incorrect"},{"id":"c33","label":"incorrect"},{"id":"c34","label":"incorrect"}]}
