# Supplementary material for: Web monitoring of emerging animal infectious diseases integrated in the French Animal Health Epidemic Intelligence System
Source: PLoS One. 2018 Aug 3;13(8):e0199960. doi: 10.1371/journal.pone.0199960 (PMC6075742; doi:10.1371/journal.pone.0199960)
Supplement: S1 Dataset — Dataset of news reports in English language used to evaluate and train the information extraction module of PADI-web (http://epia.clermont.inra.fr/vsi). This dataset is composed of 532 news reports (in JSON), with information about the report itself (publication date, title, content, url), as well as processing information related to the information extraction process (candidates for extraction information, correct or incorrect labels for each candidate). The named entity candidates (locations, diseases, hosts, dates, number of cases) are manually labelled in each article. Data are shared under a CC BY license and are freely available for download at: https://dataverse.cirad.fr/dataset.xhtml?persistentId=doi:10.18167/DVN1/KMTIFG. (GZ) [file pone.0199960.s001.gz › articles/416.json]

{"reports":[19209,19354],"tagged_content":"<token id=\"t0\"> <br /> </token> <token id=\"t1\"> <br /> </token> <token id=\"t2\"> <br /> </token> <token id=\"t3\"> In </token> <token id=\"t4\"> connection </token> <token id=\"t5\"> with </token> <candidate id=\"c1\" index=6 type=\"disease\" info=\"null\" length=\"4\"></candidate> <token id=\"t6\"> foot </token> <token id=\"t7\"> and </token> <token id=\"t8\"> mouth </token> <token id=\"t9\"> disease </token> <token id=\"t10\"> outbreak </token> <token id=\"t11\"> , </token> <token id=\"t12\"> imports </token> <token id=\"t13\"> of </token> <token id=\"t14\"> livestock </token> <token id=\"t15\"> and </token> <token id=\"t16\"> animal </token> <token id=\"t17\"> products </token> <token id=\"t18\"> from </token> <token id=\"t19\"> the </token> <token id=\"t20\"> Turkish </token> <token id=\"t21\"> regions </token> <token id=\"t22\"> of </token> <candidate id=\"c2\" index=23 type=\"location\" info=\"{ &quot;coordinates&quot;: &quot;38.49457;43.38323&quot;, &quot;id&quot;: 298117, &quot;featureClass&quot;: &quot;P&quot;, &quot;featureCode&quot;: &quot;PPLA&quot;, &quot;countryCode&quot;: &quot;TR&quot; }\" length=\"1\"></candidate> <candidate id=\"c3\" index=23 type=\"location\" info=\"{ &quot;coordinates&quot;: &quot;38.40736;43.71779&quot;, &quot;id&quot;: 298113, &quot;featureClass&quot;: &quot;A&quot;, &quot;featureCode&quot;: &quot;ADM1&quot;, &quot;countryCode&quot;: &quot;TR&quot; }\" length=\"1\"></candidate> <candidate id=\"c4\" index=23 type=\"location\" info=\"{ &quot;coordinates&quot;: &quot;51.57869;-3.19646&quot;, &quot;id&quot;: 7298758, &quot;featureClass&quot;: &quot;A&quot;, &quot;featureCode&quot;: &quot;ADM3&quot;, &quot;countryCode&quot;: &quot;GB&quot; }\" length=\"1\"></candidate> <candidate id=\"c5\" index=23 type=\"location\" info=\"{ &quot;coordinates&quot;: &quot;47.655;-2.7604&quot;, &quot;id&quot;: 6437407, &quot;featureClass&quot;: &quot;A&quot;, &quot;featureCode&quot;: &quot;ADM4&quot;, &quot;countryCode&quot;: &quot;FR&quot; }\" length=\"1\"></candidate> <token id=\"t23\"> Van </token> <token id=\"t24\"> , </token> <token id=\"t25\"> Iqdir </token> <token id=\"t26\"> , </token> <candidate id=\"c6\" index=27 type=\"location\" info=\"{ &quot;coordinates&quot;: &quot;-11.86417;-55.5025&quot;, &quot;id&quot;: 6318696, &quot;featureClass&quot;: &quot;P&quot;, &quot;featureCode&quot;: &quot;PPL&quot;, &quot;countryCode&quot;: &quot;BR&quot; }\" length=\"1\"></candidate> <candidate id=\"c7\" index=27 type=\"location\" info=\"{ &quot;coordinates&quot;: &quot;-11.76411;-55.44017&quot;, &quot;id&quot;: 6323877, &quot;featureClass&quot;: &quot;A&quot;, &quot;featureCode&quot;: &quot;ADM2&quot;, &quot;countryCode&quot;: &quot;BR&quot; }\" length=\"1\"></candidate> <candidate id=\"c8\" index=27 type=\"location\" info=\"{ &quot;coordinates&quot;: &quot;41.77106;34.87095&quot;, &quot;id&quot;: 739598, &quot;featureClass&quot;: &quot;A&quot;, &quot;featureCode&quot;: &quot;ADM1&quot;, &quot;countryCode&quot;: &quot;TR&quot; }\" length=\"1\"></candidate> <token id=\"t27\"> Sinop </token> <token id=\"t28\"> , </token> <candidate id=\"c9\" index=29 type=\"location\" info=\"{ &quot;coordinates&quot;: &quot;40.41667;43.08333&quot;, &quot;id&quot;: 743942, &quot;featureClass&quot;: &quot;A&quot;, &quot;featureCode&quot;: &quot;ADM1&quot;, &quot;countryCode&quot;: &quot;TR&quot; }\" length=\"1\"></candidate> <token id=\"t29\"> Kars </token> <token id=\"t30\"> and </token> <candidate id=\"c10\" index=31 type=\"location\" info=\"{ &quot;coordinates&quot;: &quot;11.4045;-69.67344&quot;, &quot;id&quot;: 3645213, &quot;featureClass&quot;: &quot;P&quot;, &quot;featureCode&quot;: &quot;PPLA&quot;, &quot;countryCode&quot;: &quot;VE&quot; }\" length=\"1\"></candidate> <candidate id=\"c11\" index=31 type=\"location\" info=\"{ &quot;coordinates&quot;: &quot;41.15917;27.8&quot;, &quot;id&quot;: 748893, &quot;featureClass&quot;: &quot;P&quot;, &quot;featureCode&quot;: &quot;PPLA2&quot;, &quot;countryCode&quot;: &quot;TR&quot; }\" length=\"1\"></candidate> <candidate id=\"c12\" index=31 type=\"location\" info=\"{ &quot;coordinates&quot;: &quot;40.54889;34.95333&quot;, &quot;id&quot;: 748879, &quot;featureClass&quot;: &quot;P&quot;, &quot;featureCode&quot;: &quot;PPLA&quot;, &quot;countryCode&quot;: &quot;TR&quot; }\" length=\"1\"></candidate> <candidate id=\"c13\" index=31 type=\"location\" info=\"{ &quot;coordinates&quot;: &quot;40.5;34.75&quot;, &quot;id&quot;: 748877, &quot;featureClass&quot;: &quot;A&quot;, &quot;featureCode&quot;: &quot;ADM1&quot;, &quot;countryCode&quot;: &quot;TR&quot; }\" length=\"1\"></candidate> <token id=\"t31\"> Corum </token> <token id=\"t32\"> , </token> <token id=\"t33\"> as </token> <token id=\"t34\"> well </token> <token id=\"t35\"> as </token> <token id=\"t36\"> from </token> <candidate id=\"c14\" index=37 type=\"location\" info=\"{ &quot;coordinates&quot;: &quot;41.5;33.66667&quot;, &quot;id&quot;: 743881, &quot;featureClass&quot;: &quot;A&quot;, &quot;featureCode&quot;: &quot;ADM1&quot;, &quot;countryCode&quot;: &quot;TR&quot; }\" length=\"1\"></candidate> <token id=\"t37\"> Kastamonu </token> <token id=\"t38\"> , </token> <candidate id=\"c15\" index=39 type=\"location\" info=\"{ &quot;coordinates&quot;: &quot;40.66667;33.41667&quot;, &quot;id&quot;: 749747, &quot;featureClass&quot;: &quot;A&quot;, &quot;featureCode&quot;: &quot;ADM1&quot;, &quot;countryCode&quot;: &quot;TR&quot; }\" length=\"1\"></candidate> <token id=\"t39\"> Cankiri </token> <token id=\"t40\"> , </token> <candidate id=\"c16\" index=41 type=\"location\" info=\"{ &quot;coordinates&quot;: &quot;39.84528;33.50639&quot;, &quot;id&quot;: 307654, &quot;featureClass&quot;: &quot;P&quot;, &quot;featureCode&quot;: &quot;PPLA&quot;, &quot;countryCode&quot;: &quot;TR&quot; }\" length=\"1\"></candidate> <candidate id=\"c17\" index=41 type=\"location\" info=\"{ &quot;coordinates&quot;: &quot;39.83333;33.75&quot;, &quot;id&quot;: 443188, &quot;featureClass&quot;: &quot;A&quot;, &quot;featureCode&quot;: &quot;ADM1&quot;, &quot;countryCode&quot;: &quot;TR&quot; }\" length=\"1\"></candidate> <token id=\"t41\"> Kirikkale </token> <token id=\"t42\"> , </token> <token id=\"t43\"> Amasiya </token> <token id=\"t44\"> , </token> <candidate id=\"c18\" index=45 type=\"location\" info=\"{ &quot;coordinates&quot;: &quot;41.25;36.33333&quot;, &quot;id&quot;: 740263, &quot;featureClass&quot;: &quot;A&quot;, &quot;featureCode&quot;: &quot;ADM1&quot;, &quot;countryCode&quot;: &quot;TR&quot; }\" length=\"1\"></candidate> <candidate id=\"c19\" index=45 type=\"location\" info=\"{ &quot;coordinates&quot;: &quot;41.28667;36.33&quot;, &quot;id&quot;: 740264, &quot;featureClass&quot;: &quot;P&quot;, &quot;featureCode&quot;: &quot;PPLA&quot;, &quot;countryCode&quot;: &quot;TR&quot; }\" length=\"1\"></candidate> <token id=\"t45\"> Samsun </token> <token id=\"t46\"> , </token> <candidate id=\"c20\" index=47 type=\"location\" info=\"{ &quot;coordinates&quot;: &quot;41.08333;42.83333&quot;, &quot;id&quot;: 862470, &quot;featureClass&quot;: &quot;A&quot;, &quot;featureCode&quot;: &quot;ADM1&quot;, &quot;countryCode&quot;: &quot;TR&quot; }\" length=\"1\"></candidate> <token id=\"t47\"> Ardahan </token> <token id=\"t48\"> , </token> <candidate id=\"c21\" index=49 type=\"location\" info=\"{ &quot;coordinates&quot;: &quot;39.66667;43.16667&quot;, &quot;id&quot;: 325163, &quot;featureClass&quot;: &quot;A&quot;, &quot;featureCode&quot;: &quot;ADM1&quot;, &quot;countryCode&quot;: &quot;TR&quot; }\" length=\"1\"></candidate> <token id=\"t49\"> Agri </token> <token id=\"t50\"> , </token> <candidate id=\"c22\" index=51 type=\"location\" info=\"{ &quot;coordinates&quot;: &quot;39.90861;41.27694&quot;, &quot;id&quot;: 315368, &quot;featureClass&quot;: &quot;P&quot;, &quot;featureCode&quot;: &quot;PPLA&quot;, &quot;countryCode&quot;: &quot;TR&quot; }\" length=\"1\"></candidate> <candidate id=\"c23\" index=51 type=\"location\" info=\"{ &quot;coordinates&quot;: &quot;40.0;41.5&quot;, &quot;id&quot;: 315367, &quot;featureClass&quot;: &quot;A&quot;, &quot;featureCode&quot;: &quot;ADM1&quot;, &quot;countryCode&quot;: &quot;TR&quot; }\" length=\"1\"></candidate> <token id=\"t51\"> Erzurum </token> <token id=\"t52\"> , </token> <token id=\"t53\"> located </token> <token id=\"t54\"> near </token> <token id=\"t55\"> the </token> <token id=\"t56\"> risky </token> <token id=\"t57\"> zone </token> <token id=\"t58\"> , </token> <token id=\"t59\"> to </token> <candidate id=\"c24\" index=60 type=\"location\" info=\"{ &quot;coordinates&quot;: &quot;40.5;47.5&quot;, &quot;id&quot;: 587116, &quot;featureClass&quot;: &quot;A&quot;, &quot;featureCode&quot;: &quot;PCLI&quot;, &quot;countryCode&quot;: &quot;AZ&quot; }\" length=\"1\"></candidate> <token id=\"t60\"> Azerbaijan </token> <token id=\"t61\"> were </token> <token id=\"t62\"> banned </token> <token id=\"t63\"> upon </token> <token id=\"t64\"> the </token> <token id=\"t65\"> order </token> <token id=\"t66\"> of </token> <token id=\"t67\"> Azer </token> <token id=\"t68\"> Suleymanov </token> <token id=\"t69\"> , </token> <token id=\"t70\"> the </token> <token id=\"t71\"> acting </token> <token id=\"t72\"> head </token> <token id=\"t73\"> of </token> <token id=\"t74\"> the </token> <token id=\"t75\"> State </token> <token id=\"t76\"> Veterinary </token> <token id=\"t77\"> Control </token> <token id=\"t78\"> Service </token> <token id=\"t79\"> . </token> <token id=\"t80\"> <br /> </token> <token id=\"t81\"> <br /> </token> <token id=\"t82\"> <br /> </token> <token id=\"t83\"> <br /> </token> <token id=\"t84\"> All </token> <token id=\"t85\"> relevant </token> <token id=\"t86\"> local </token> <token id=\"t87\"> bodies </token> <token id=\"t88\"> were </token> <token id=\"t89\"> instructed </token> <token id=\"t90\"> to </token> <token id=\"t91\"> take </token> <token id=\"t92\"> necessary </token> <token id=\"t93\"> measures </token> <token id=\"t94\"> for </token> <token id=\"t95\"> the </token> <token id=\"t96\"> prevention </token> <token id=\"t97\"> of </token> <candidate id=\"c25\" index=98 type=\"disease\" info=\"null\" length=\"4\"></candidate> <token id=\"t98\"> foot </token> <token id=\"t99\"> and </token> <token id=\"t100\"> mouth </token> <token id=\"t101\"> disease </token> <token id=\"t102\"> in </token> <candidate id=\"c26\" index=103 type=\"location\" info=\"{ &quot;coordinates&quot;: &quot;40.5;47.5&quot;, &quot;id&quot;: 587116, &quot;featureClass&quot;: &quot;A&quot;, &quot;featureCode&quot;: &quot;PCLI&quot;, &quot;countryCode&quot;: &quot;AZ&quot; }\" length=\"1\"></candidate> <token id=\"t103\"> Azerbaijan </token> <token id=\"t104\"> . </token> <token id=\"t105\"> All </token> <token id=\"t106\"> relevant </token> <token id=\"t107\"> state </token> <token id=\"t108\"> agencies </token> <token id=\"t109\"> were </token> <token id=\"t110\"> informed </token> <token id=\"t111\"> about </token> <token id=\"t112\"> it </token> <token id=\"t113\"> . </token> <token id=\"t114\"> <br /> </token> <token id=\"t115\"> <br /> </token> <token id=\"t116\"> <br /> </token> <token id=\"t117\"> <br /> </token> <token id=\"t118\"> According </token> <token id=\"t119\"> to </token> <token id=\"t120\"> the </token> <token id=\"t121\"> State </token> <token id=\"t122\"> Veterinary </token> <token id=\"t123\"> Control </token> <token id=\"t124\"> Service </token> <token id=\"t125\"> , </token> <token id=\"t126\"> the </token> <token id=\"t127\"> epizootic </token> <token id=\"t128\"> situation </token> <token id=\"t129\"> in </token> <candidate id=\"c27\" index=130 type=\"location\" info=\"{ &quot;coordinates&quot;: &quot;40.5;47.5&quot;, &quot;id&quot;: 587116, &quot;featureClass&quot;: &quot;A&quot;, &quot;featureCode&quot;: &quot;PCLI&quot;, &quot;countryCode&quot;: &quot;AZ&quot; }\" length=\"1\"></candidate> <token id=\"t130\"> Azerbaijan </token> <token id=\"t131\"> in </token> <token id=\"t132\"> connection </token> <token id=\"t133\"> with </token> <candidate id=\"c28\" index=134 type=\"disease\" info=\"null\" length=\"4\"></candidate> <token id=\"t134\"> foot </token> <token id=\"t135\"> and </token> <token id=\"t136\"> mouth </token> <token id=\"t137\"> disease </token> <token id=\"t138\"> and </token> <token id=\"t139\"> other </token> <token id=\"t140\"> infectious </token> <token id=\"t141\"> diseases </token> <token id=\"t142\"> is </token> <token id=\"t143\"> stable </token> <token id=\"t144\"> . </token> <token id=\"t145\"> <br /> </token> <token id=\"t146\"> <br /> </token> <token id=\"t147\"> <br /> </token> <token id=\"t148\"> <br /> </token> <token id=\"t149\"> The </token> <token id=\"t150\"> World </token> <token id=\"t151\"> Organization </token> <token id=\"t152\"> for </token> <token id=\"t153\"> Animal </token> <token id=\"t154\"> Health </token> <token id=\"t155\"> says </token> <token id=\"t156\"> that </token> <token id=\"t157\"> more </token> <token id=\"t158\"> outbreaks </token> <token id=\"t159\"> of </token> <candidate id=\"c29\" index=160 type=\"disease\" info=\"null\" length=\"4\"></candidate> <token id=\"t160\"> foot </token> <token id=\"t161\"> and </token> <token id=\"t162\"> mouth </token> <token id=\"t163\"> disease </token> <token id=\"t164\"> have </token> <token id=\"t165\"> been </token> <token id=\"t166\"> reported </token> <token id=\"t167\"> in </token> <token id=\"t168\"> the </token> <token id=\"t169\"> Turkish </token> <token id=\"t170\"> regions </token> <token id=\"t171\"> of </token> <candidate id=\"c30\" index=172 type=\"location\" info=\"{ &quot;coordinates&quot;: &quot;38.49457;43.38323&quot;, &quot;id&quot;: 298117, &quot;featureClass&quot;: &quot;P&quot;, &quot;featureCode&quot;: &quot;PPLA&quot;, &quot;countryCode&quot;: &quot;TR&quot; }\" length=\"1\"></candidate> <candidate id=\"c31\" index=172 type=\"location\" info=\"{ &quot;coordinates&quot;: &quot;38.40736;43.71779&quot;, &quot;id&quot;: 298113, &quot;featureClass&quot;: &quot;A&quot;, &quot;featureCode&quot;: &quot;ADM1&quot;, &quot;countryCode&quot;: &quot;TR&quot; }\" length=\"1\"></candidate> <candidate id=\"c32\" index=172 type=\"location\" info=\"{ &quot;coordinates&quot;: &quot;51.57869;-3.19646&quot;, &quot;id&quot;: 7298758, &quot;featureClass&quot;: &quot;A&quot;, &quot;featureCode&quot;: &quot;ADM3&quot;, &quot;countryCode&quot;: &quot;GB&quot; }\" length=\"1\"></candidate> <candidate id=\"c33\" index=172 type=\"location\" info=\"{ &quot;coordinates&quot;: &quot;47.655;-2.7604&quot;, &quot;id&quot;: 6437407, &quot;featureClass&quot;: &quot;A&quot;, &quot;featureCode&quot;: &quot;ADM4&quot;, &quot;countryCode&quot;: &quot;FR&quot; }\" length=\"1\"></candidate> <token id=\"t172\"> Van </token> <token id=\"t173\"> , </token> <token id=\"t174\"> Iqdir </token> <token id=\"t175\"> , </token> <candidate id=\"c34\" index=176 type=\"location\" info=\"{ &quot;coordinates&quot;: &quot;-11.86417;-55.5025&quot;, &quot;id&quot;: 6318696, &quot;featureClass&quot;: &quot;P&quot;, &quot;featureCode&quot;: &quot;PPL&quot;, &quot;countryCode&quot;: &quot;BR&quot; }\" length=\"1\"></candidate> <candidate id=\"c35\" index=176 type=\"location\" info=\"{ &quot;coordinates&quot;: &quot;-11.76411;-55.44017&quot;, &quot;id&quot;: 6323877, &quot;featureClass&quot;: &quot;A&quot;, &quot;featureCode&quot;: &quot;ADM2&quot;, &quot;countryCode&quot;: &quot;BR&quot; }\" length=\"1\"></candidate> <candidate id=\"c36\" index=176 type=\"location\" info=\"{ &quot;coordinates&quot;: &quot;41.77106;34.87095&quot;, &quot;id&quot;: 739598, &quot;featureClass&quot;: &quot;A&quot;, &quot;featureCode&quot;: &quot;ADM1&quot;, &quot;countryCode&quot;: &quot;TR&quot; }\" length=\"1\"></candidate> <token id=\"t176\"> Sinop </token> <token id=\"t177\"> , </token> <candidate id=\"c37\" index=178 type=\"location\" info=\"{ &quot;coordinates&quot;: &quot;40.41667;43.08333&quot;, &quot;id&quot;: 743942, &quot;featureClass&quot;: &quot;A&quot;, &quot;featureCode&quot;: &quot;ADM1&quot;, &quot;countryCode&quot;: &quot;TR&quot; }\" length=\"1\"></candidate> <token id=\"t178\"> Kars </token> <token id=\"t179\"> and </token> <candidate id=\"c38\" index=180 type=\"location\" info=\"{ &quot;coordinates&quot;: &quot;11.4045;-69.67344&quot;, &quot;id&quot;: 3645213, &quot;featureClass&quot;: &quot;P&quot;, &quot;featureCode&quot;: &quot;PPLA&quot;, &quot;countryCode&quot;: &quot;VE&quot; }\" length=\"1\"></candidate> <candidate id=\"c39\" index=180 type=\"location\" info=\"{ &quot;coordinates&quot;: &quot;41.15917;27.8&quot;, &quot;id&quot;: 748893, &quot;featureClass&quot;: &quot;P&quot;, &quot;featureCode&quot;: &quot;PPLA2&quot;, &quot;countryCode&quot;: &quot;TR&quot; }\" length=\"1\"></candidate> <candidate id=\"c40\" index=180 type=\"location\" info=\"{ &quot;coordinates&quot;: &quot;40.54889;34.95333&quot;, &quot;id&quot;: 748879, &quot;featureClass&quot;: &quot;P&quot;, &quot;featureCode&quot;: &quot;PPLA&quot;, &quot;countryCode&quot;: &quot;TR&quot; }\" length=\"1\"></candidate> <candidate id=\"c41\" index=180 type=\"location\" info=\"{ &quot;coordinates&quot;: &quot;40.5;34.75&quot;, &quot;id&quot;: 748877, &quot;featureClass&quot;: &quot;A&quot;, &quot;featureCode&quot;: &quot;ADM1&quot;, &quot;countryCode&quot;: &quot;TR&quot; }\" length=\"1\"></candidate> <token id=\"t180\"> Corum </token> <token id=\"t181\"> . </token> <token id=\"t182\"> <br /> </token> <token id=\"t183\"> <br /> </token> <token id=\"t184\"> <br /> </token> <token id=\"t185\"> <br /> </token> <token id=\"t186\"> <br /> </token> <token id=\"t187\"> <br /> </token> <token id=\"t188\"> <br /> </token> <token id=\"t189\"> <br /> </token> <token id=\"t190\"> <br /> </token> <token id=\"t191\"> <br /> </token> <token id=\"t192\"> <br /> </token> <token id=\"t193\"> <br /> </token> <token id=\"t194\"> <br /> </token> <token id=\"t195\"> <br /> </token>","publication_date":"2015-11-27","id":416,"title":"Azerbaijan bans imports of livestock and animal products from Turkey","url":"http://en.apa.az/xeber_azerbaijan_bans_imports_of_livestock_and_235595.html","content":"\n  &#13;\n&#13;\nIn connection with foot and mouth disease outbreak, imports of livestock and animal products from the Turkish regions of Van, Iqdir, Sinop, Kars and Corum, as well as from Kastamonu, Cankiri, Kirikkale, Amasiya, Samsun, Ardahan, Agri, Erzurum, located near the risky zone, to Azerbaijan were banned upon the order of Azer Suleymanov, the acting head of the State Veterinary Control Service.&#13;\n&#13;\n &#13;\n&#13;\nAll relevant local bodies were instructed to take necessary measures for the prevention of foot and mouth disease in Azerbaijan. All relevant state agencies were informed about it.&#13;\n&#13;\n &#13;\n&#13;\nAccording to the State Veterinary Control Service, the epizootic situation in Azerbaijan in connection with foot and mouth disease and other infectious diseases is stable.&#13;\n&#13;\n &#13;\n&#13;\nThe World Organization for Animal Health says that more outbreaks of foot and mouth disease have been reported in the Turkish regions of Van, Iqdir, Sinop, Kars and Corum.&#13;\n&#13;\n &#13;\n&#13;\n &#13;\n&#13;\n &#13;\n&#13;\n &#13;\n&#13;\n &#13;\n&#13;\n \n \n \n \n ","candidateLabels":[]}
