# Supplementary material for: Web monitoring of emerging animal infectious diseases integrated in the French Animal Health Epidemic Intelligence System
Source: PLoS One. 2018 Aug 3;13(8):e0199960. doi: 10.1371/journal.pone.0199960 (PMC6075742; doi:10.1371/journal.pone.0199960)
Supplement: S1 Dataset — Dataset of news reports in English language used to evaluate and train the information extraction module of PADI-web (http://epia.clermont.inra.fr/vsi). This dataset is composed of 532 news reports (in JSON), with information about the report itself (publication date, title, content, url), as well as processing information related to the information extraction process (candidates for extraction information, correct or incorrect labels for each candidate). The named entity candidates (locations, diseases, hosts, dates, number of cases) are manually labelled in each article. Data are shared under a CC BY license and are freely available for download at: https://dataverse.cirad.fr/dataset.xhtml?persistentId=doi:10.18167/DVN1/KMTIFG. (GZ) [file pone.0199960.s001.gz › articles/452.json]

{"reports":[16675,17109],"tagged_content":"<token id=\"t0\"> <br /> </token> <candidate id=\"c1\" index=1 type=\"number\" info=\"null\" length=\"1\"></candidate> <token id=\"t1\"> Two </token> <token id=\"t2\"> samples </token> <token id=\"t3\"> from </token> <token id=\"t4\"> wild </token> <candidate id=\"c2\" index=5 type=\"host\" info=\"null\" length=\"1\"></candidate> <token id=\"t5\"> ducks </token> <token id=\"t6\"> around </token> <token id=\"t7\"> the </token> <token id=\"t8\"> area </token> <token id=\"t9\"> of </token> <token id=\"t10\"> Kamerik </token> <token id=\"t11\"> , </token> <candidate id=\"c3\" index=12 type=\"location\" info=\"{ &quot;coordinates&quot;: &quot;52.10675;4.90066&quot;, &quot;id&quot;: 2744247, &quot;featureClass&quot;: &quot;A&quot;, &quot;featureCode&quot;: &quot;ADM2&quot;, &quot;countryCode&quot;: &quot;NL&quot; }\" length=\"1\"></candidate> <token id=\"t12\"> Woerden </token> <token id=\"t13\"> , </token> <token id=\"t14\"> in </token> <token id=\"t15\"> the </token> <candidate id=\"c4\" index=16 type=\"location\" info=\"{ &quot;coordinates&quot;: &quot;52.25;5.75&quot;, &quot;id&quot;: 2750405, &quot;featureClass&quot;: &quot;A&quot;, &quot;featureCode&quot;: &quot;PCLI&quot;, &quot;countryCode&quot;: &quot;NL&quot; }\" length=\"1\"></candidate> <token id=\"t16\"> Netherlands </token> <token id=\"t17\"> , </token> <token id=\"t18\"> have </token> <token id=\"t19\"> tested </token> <token id=\"t20\"> positive </token> <token id=\"t21\"> for </token> <token id=\"t22\"> a </token> <token id=\"t23\"> highly </token> <token id=\"t24\"> pathogenic </token> <token id=\"t25\"> H5 </token> <token id=\"t26\"> strain </token> <token id=\"t27\"> of </token> <candidate id=\"c5\" index=28 type=\"disease\" info=\"null\" length=\"2\"></candidate> <token id=\"t28\"> avian </token> <token id=\"t29\"> influenza </token> <token id=\"t30\"> , </token> <token id=\"t31\"> Rijksoverheid.nl </token> <token id=\"t32\"> confirmed </token> <token id=\"t33\"> in </token> <token id=\"t34\"> a </token> <token id=\"t35\"> statement </token> <token id=\"t36\"> last </token> <token id=\"t37\"> night </token> <token id=\"t38\"> ( </token> <candidate id=\"c6\" index=39 type=\"number\" info=\"null\" length=\"1\"></candidate> <candidate id=\"c7\" index=39 type=\"date\" info=\"2014-12-01\" length=\"2\"></candidate> <token id=\"t39\"> 1 </token> <token id=\"t40\"> December </token> <token id=\"t41\"> ) </token> <token id=\"t42\"> . </token> <token id=\"t43\"> <br /> </token> <token id=\"t44\"> <br /> </token> <token id=\"t45\"> The </token> <token id=\"t46\"> samples </token> <token id=\"t47\"> were </token> <token id=\"t48\"> taken </token> <token id=\"t49\"> as </token> <candidate id=\"c8\" index=50 type=\"location\" info=\"{ &quot;coordinates&quot;: &quot;-31.95224;115.8614&quot;, &quot;id&quot;: 2063523, &quot;featureClass&quot;: &quot;P&quot;, &quot;featureCode&quot;: &quot;PPLA&quot;, &quot;countryCode&quot;: &quot;AU&quot; }\" length=\"1\"></candidate> <token id=\"t50\"> part </token> <token id=\"t51\"> of </token> <token id=\"t52\"> the </token> <token id=\"t53\"> investigation </token> <token id=\"t54\"> into </token> <token id=\"t55\"> the </token> <token id=\"t56\"> possible </token> <token id=\"t57\"> role </token> <token id=\"t58\"> of </token> <token id=\"t59\"> wild </token> <candidate id=\"c9\" index=60 type=\"host\" info=\"null\" length=\"1\"></candidate> <token id=\"t60\"> birds </token> <token id=\"t61\"> in </token> <token id=\"t62\"> the </token> <token id=\"t63\"> spread </token> <token id=\"t64\"> of </token> <token id=\"t65\"> the </token> <token id=\"t66\"> disease </token> <token id=\"t67\"> in </token> <token id=\"t68\"> the </token> <token id=\"t69\"> country.It </token> <token id=\"t70\"> follows </token> <token id=\"t71\"> the </token> <token id=\"t72\"> discovery </token> <token id=\"t73\"> of </token> <token id=\"t74\"> a </token> <token id=\"t75\"> fourth </token> <token id=\"t76\"> case </token> <token id=\"t77\"> of </token> <candidate id=\"c10\" index=78 type=\"disease\" info=\"null\" length=\"2\"></candidate> <token id=\"t78\"> avian </token> <token id=\"t79\"> influenza </token> <token id=\"t80\"> in </token> <token id=\"t81\"> the </token> <candidate id=\"c11\" index=82 type=\"location\" info=\"{ &quot;coordinates&quot;: &quot;52.25;5.75&quot;, &quot;id&quot;: 2750405, &quot;featureClass&quot;: &quot;A&quot;, &quot;featureCode&quot;: &quot;PCLI&quot;, &quot;countryCode&quot;: &quot;NL&quot; }\" length=\"1\"></candidate> <token id=\"t82\"> Netherlands </token> <candidate id=\"c12\" index=83 type=\"date\" info=\"2014-W48-WE\" length=\"2\"></candidate> <token id=\"t83\"> last </token> <token id=\"t84\"> weekend </token> <token id=\"t85\"> , </token> <token id=\"t86\"> which </token> <token id=\"t87\"> was </token> <token id=\"t88\"> confirmed </token> <token id=\"t89\"> as </token> <token id=\"t90\"> the </token> <token id=\"t91\"> H5N8 </token> <token id=\"t92\"> strain </token> <token id=\"t93\"> -- </token> <token id=\"t94\"> the </token> <token id=\"t95\"> same </token> <token id=\"t96\"> as </token> <token id=\"t97\"> the </token> <token id=\"t98\"> cases </token> <token id=\"t99\"> discovered </token> <candidate id=\"c13\" index=100 type=\"date\" info=\"2014-12\" length=\"3\"></candidate> <token id=\"t100\"> earlier </token> <token id=\"t101\"> this </token> <token id=\"t102\"> month </token> <token id=\"t103\"> . </token> <token id=\"t104\"> The </token> <token id=\"t105\"> latest </token> <token id=\"t106\"> outbreak </token> <token id=\"t107\"> in </token> <candidate id=\"c14\" index=108 type=\"location\" info=\"{ &quot;coordinates&quot;: &quot;52.1141;4.51142&quot;, &quot;id&quot;: 2743852, &quot;featureClass&quot;: &quot;A&quot;, &quot;featureCode&quot;: &quot;ADM2&quot;, &quot;countryCode&quot;: &quot;NL&quot; }\" length=\"1\"></candidate> <token id=\"t108\"> Zoeterwoude </token> <token id=\"t109\"> saw </token> <token id=\"t110\"> all </token> <token id=\"t111\"> susceptible </token> <candidate id=\"c15\" index=112 type=\"host\" info=\"null\" length=\"1\"></candidate> <token id=\"t112\"> birds </token> <token id=\"t113\"> -- </token> <token id=\"t114\"> around </token> <candidate id=\"c16\" index=115 type=\"number\" info=\"null\" length=\"1\"></candidate> <token id=\"t115\"> 50,000 </token> <token id=\"t116\"> -- </token> <token id=\"t117\"> culled </token> <token id=\"t118\"> on </token> <candidate id=\"c17\" index=119 type=\"number\" info=\"null\" length=\"1\"></candidate> <candidate id=\"c18\" index=119 type=\"date\" info=\"2014-11-30\" length=\"2\"></candidate> <token id=\"t119\"> 30 </token> <token id=\"t120\"> November </token> <token id=\"t121\"> . </token> <token id=\"t122\"> In </token> <token id=\"t123\"> a </token> <token id=\"t124\"> letter </token> <token id=\"t125\"> to </token> <token id=\"t126\"> parliament </token> <token id=\"t127\"> , </token> <token id=\"t128\"> minister </token> <token id=\"t129\"> for </token> <token id=\"t130\"> agriculture </token> <candidate id=\"c19\" index=131 type=\"location\" info=\"{ &quot;coordinates&quot;: &quot;46.2942;-1.1053&quot;, &quot;id&quot;: 6447417, &quot;featureClass&quot;: &quot;A&quot;, &quot;featureCode&quot;: &quot;ADM4&quot;, &quot;countryCode&quot;: &quot;FR&quot; }\" length=\"1\"></candidate> <token id=\"t131\"> Sharon </token> <token id=\"t132\"> Dijksma </token> <token id=\"t133\"> said </token> <token id=\"t134\"> that </token> <token id=\"t135\"> analysis </token> <token id=\"t136\"> by </token> <token id=\"t137\"> the </token> <candidate id=\"c20\" index=138 type=\"location\" info=\"{ &quot;coordinates&quot;: &quot;47.5;106.5&quot;, &quot;id&quot;: 2028849, &quot;featureClass&quot;: &quot;A&quot;, &quot;featureCode&quot;: &quot;ADM1&quot;, &quot;countryCode&quot;: &quot;MN&quot; }\" length=\"1\"></candidate> <candidate id=\"c21\" index=138 type=\"location\" info=\"{ &quot;coordinates&quot;: &quot;56.08333;-4.11667&quot;, &quot;id&quot;: 2653431, &quot;featureClass&quot;: &quot;A&quot;, &quot;featureCode&quot;: &quot;ADM1H&quot;, &quot;countryCode&quot;: &quot;GB&quot; }\" length=\"1\"></candidate> <candidate id=\"c22\" index=138 type=\"location\" info=\"{ &quot;coordinates&quot;: &quot;5.5;-1.0&quot;, &quot;id&quot;: 2302353, &quot;featureClass&quot;: &quot;A&quot;, &quot;featureCode&quot;: &quot;ADM1&quot;, &quot;countryCode&quot;: &quot;GH&quot; }\" length=\"1\"></candidate> <candidate id=\"c23\" index=138 type=\"location\" info=\"{ &quot;coordinates&quot;: &quot;15.33333;38.91667&quot;, &quot;id&quot;: 448501, &quot;featureClass&quot;: &quot;A&quot;, &quot;featureCode&quot;: &quot;ADM1&quot;, &quot;countryCode&quot;: &quot;ER&quot; }\" length=\"1\"></candidate> <candidate id=\"c24\" index=138 type=\"location\" info=\"{ &quot;coordinates&quot;: &quot;7.07306;125.61278&quot;, &quot;id&quot;: 1715348, &quot;featureClass&quot;: &quot;P&quot;, &quot;featureCode&quot;: &quot;PPLA&quot;, &quot;countryCode&quot;: &quot;PH&quot; }\" length=\"1\"></candidate> <candidate id=\"c25\" index=138 type=\"location\" info=\"{ &quot;coordinates&quot;: &quot;13.78507;38.82055&quot;, &quot;id&quot;: 7869875, &quot;featureClass&quot;: &quot;A&quot;, &quot;featureCode&quot;: &quot;ADM2&quot;, &quot;countryCode&quot;: &quot;ET&quot; }\" length=\"1\"></candidate> <candidate id=\"c26\" index=138 type=\"location\" info=\"{ &quot;coordinates&quot;: &quot;3.37224;31.79402&quot;, &quot;id&quot;: 10860469, &quot;featureClass&quot;: &quot;A&quot;, &quot;featureCode&quot;: &quot;ADM5&quot;, &quot;countryCode&quot;: &quot;UG&quot; }\" length=\"1\"></candidate> <candidate id=\"c27\" index=138 type=\"location\" info=\"{ &quot;coordinates&quot;: &quot;-0.75;37.0&quot;, &quot;id&quot;: 400742, &quot;featureClass&quot;: &quot;A&quot;, &quot;featureCode&quot;: &quot;ADM1H&quot;, &quot;countryCode&quot;: &quot;KE&quot; }\" length=\"1\"></candidate> <candidate id=\"c28\" index=138 type=\"location\" info=\"{ &quot;coordinates&quot;: &quot;-25.53333;-57.46667&quot;, &quot;id&quot;: 3439137, &quot;featureClass&quot;: &quot;A&quot;, &quot;featureCode&quot;: &quot;ADM1&quot;, &quot;countryCode&quot;: &quot;PY&quot; }\" length=\"1\"></candidate> <candidate id=\"c29\" index=138 type=\"location\" info=\"{ &quot;coordinates&quot;: &quot;-6.16667;39.36667&quot;, &quot;id&quot;: 160706, &quot;featureClass&quot;: &quot;A&quot;, &quot;featureCode&quot;: &quot;ADM2&quot;, &quot;countryCode&quot;: &quot;TZ&quot; }\" length=\"1\"></candidate> <candidate id=\"c30\" index=138 type=\"location\" info=\"{ &quot;coordinates&quot;: &quot;-18.0;178.33333&quot;, &quot;id&quot;: 2205272, &quot;featureClass&quot;: &quot;A&quot;, &quot;featureCode&quot;: &quot;ADM1&quot;, &quot;countryCode&quot;: &quot;FJ&quot; }\" length=\"1\"></candidate> <candidate id=\"c31\" index=138 type=\"location\" info=\"{ &quot;coordinates&quot;: &quot;-14.0;29.0&quot;, &quot;id&quot;: 921064, &quot;featureClass&quot;: &quot;A&quot;, &quot;featureCode&quot;: &quot;ADM1&quot;, &quot;countryCode&quot;: &quot;ZM&quot; }\" length=\"1\"></candidate> <candidate id=\"c32\" index=138 type=\"location\" info=\"{ &quot;coordinates&quot;: &quot;32.08333;34.91667&quot;, &quot;id&quot;: 294904, &quot;featureClass&quot;: &quot;A&quot;, &quot;featureCode&quot;: &quot;ADM1&quot;, &quot;countryCode&quot;: &quot;IL&quot; }\" length=\"1\"></candidate> <candidate id=\"c33\" index=138 type=\"location\" info=\"{ &quot;coordinates&quot;: &quot;2.26667;102.21667&quot;, &quot;id&quot;: 1734756, &quot;featureClass&quot;: &quot;A&quot;, &quot;featureCode&quot;: &quot;ADMD&quot;, &quot;countryCode&quot;: &quot;MY&quot; }\" length=\"1\"></candidate> <candidate id=\"c34\" index=138 type=\"location\" info=\"{ &quot;coordinates&quot;: &quot;-22.0;26.0&quot;, &quot;id&quot;: 933851, &quot;featureClass&quot;: &quot;A&quot;, &quot;featureCode&quot;: &quot;ADM1&quot;, &quot;countryCode&quot;: &quot;BW&quot; }\" length=\"1\"></candidate> <candidate id=\"c35\" index=138 type=\"location\" info=\"{ &quot;coordinates&quot;: &quot;8.66667;1.0&quot;, &quot;id&quot;: 2367237, &quot;featureClass&quot;: &quot;A&quot;, &quot;featureCode&quot;: &quot;ADM1&quot;, &quot;countryCode&quot;: &quot;TG&quot; }\" length=\"1\"></candidate> <candidate id=\"c36\" index=138 type=\"location\" info=\"{ &quot;coordinates&quot;: &quot;-11.15424;-42.08146&quot;, &quot;id&quot;: 6320807, &quot;featureClass&quot;: &quot;A&quot;, &quot;featureCode&quot;: &quot;ADM2&quot;, &quot;countryCode&quot;: &quot;BR&quot; }\" length=\"1\"></candidate> <candidate id=\"c37\" index=138 type=\"location\" info=\"{ &quot;coordinates&quot;: &quot;7.33333;80.75&quot;, &quot;id&quot;: 1249296, &quot;featureClass&quot;: &quot;A&quot;, &quot;featureCode&quot;: &quot;ADM1&quot;, &quot;countryCode&quot;: &quot;LK&quot; }\" length=\"1\"></candidate> <candidate id=\"c38\" index=138 type=\"location\" info=\"{ &quot;coordinates&quot;: &quot;13.0;33.0&quot;, &quot;id&quot;: 379668, &quot;featureClass&quot;: &quot;A&quot;, &quot;featureCode&quot;: &quot;ADM1H&quot;, &quot;countryCode&quot;: &quot;SD&quot; }\" length=\"1\"></candidate> <candidate id=\"c39\" index=138 type=\"location\" info=\"{ &quot;coordinates&quot;: &quot;-10.0;148.0&quot;, &quot;id&quot;: 2133763, &quot;featureClass&quot;: &quot;A&quot;, &quot;featureCode&quot;: &quot;ADM1&quot;, &quot;countryCode&quot;: &quot;PG&quot; }\" length=\"1\"></candidate> <candidate id=\"c40\" index=138 type=\"location\" info=\"{ &quot;coordinates&quot;: &quot;18.3415;-64.7389&quot;, &quot;id&quot;: 9252024, &quot;featureClass&quot;: &quot;A&quot;, &quot;featureCode&quot;: &quot;ADM2&quot;, &quot;countryCode&quot;: &quot;VI&quot; }\" length=\"1\"></candidate> <token id=\"t138\"> Central </token> <token id=\"t139\"> Veterinary </token> <token id=\"t140\"> Institute </token> <token id=\"t141\"> ( </token> <token id=\"t142\"> CVI </token> <token id=\"t143\"> ) </token> <token id=\"t144\"> of </token> <token id=\"t145\"> the </token> <candidate id=\"c41\" index=146 type=\"host\" info=\"null\" length=\"1\"></candidate> <candidate id=\"c42\" index=146 type=\"disease\" info=\"null\" length=\"2\"></candidate> <token id=\"t146\"> bird </token> <token id=\"t147\"> flu </token> <token id=\"t148\"> outbreaks </token> <token id=\"t149\"> in </token> <token id=\"t150\"> Hekendorp </token> <token id=\"t151\"> , </token> <token id=\"t152\"> Ter </token> <token id=\"t153\"> Aar </token> <token id=\"t154\"> and </token> <token id=\"t155\"> Kamperveen </token> <token id=\"t156\"> occurred </token> <token id=\"t157\"> independently </token> <token id=\"t158\"> . </token> <token id=\"t159\"> <br /> </token> <token id=\"t160\"> <br /> </token>","publication_date":"2014-12-02","id":452,"title":"Avian influenza found in wild ducks in Netherlands","url":"http://www.globalmeatnews.com/Industry-Markets/Avian-influenza-found-in-wild-ducks-in-Netherlands","content":"\n Two samples from wild ducks around the area of Kamerik, Woerden, in the Netherlands, have tested positive for a highly pathogenic H5 strain of avian influenza, Rijksoverheid.nl confirmed in a statement last night (1 December).\n \n The samples were taken as part of the investigation into the possible role of wild birds in the spread of the disease in the country.It follows the discovery of a fourth case of avian influenza in the Netherlands last weekend, which was confirmed as the H5N8 strain – the same as the cases discovered earlier this month.The latest outbreak in Zoeterwoude saw all susceptible birds – around 50,000 – culled on 30 November.In a letter to parliament, minister for agriculture Sharon Dijksma said that analysis by the Central Veterinary Institute (CVI) of the bird flu outbreaks in Hekendorp, Ter Aar and Kamperveen occurred independently. \n \n ","candidateLabels":[{"id":"c1","label":"correct"},{"id":"c2","label":"correct"},{"id":"c3","label":"correct"},{"id":"c4","label":"correct"},{"id":"c5","label":"correct"},{"id":"c6","label":"partial"},{"id":"c7","label":"correct"},{"id":"c8","label":"incorrect"},{"id":"c9","label":"correct"},{"id":"c10","label":"correct"},{"id":"c11","label":"correct"},{"id":"c12","label":"correct"},{"id":"c13","label":"correct"},{"id":"c14","label":"correct"},{"id":"c15","label":"correct"},{"id":"c16","label":"partial"},{"id":"c17","label":"incorrect"},{"id":"c18","label":"partial"},{"id":"c19","label":"incorrect"},{"id":"c20","label":"incorrect"},{"id":"c21","label":"incorrect"},{"id":"c22","label":"incorrect"},{"id":"c23","label":"incorrect"},{"id":"c24","label":"incorrect"},{"id":"c25","label":"incorrect"},{"id":"c26","label":"incorrect"},{"id":"c27","label":"incorrect"},{"id":"c28","label":"incorrect"},{"id":"c29","label":"incorrect"},{"id":"c30","label":"incorrect"},{"id":"c31","label":"incorrect"},{"id":"c32","label":"incorrect"},{"id":"c33","label":"incorrect"},{"id":"c34","label":"incorrect"},{"id":"c35","label":"incorrect"},{"id":"c36","label":"incorrect"},{"id":"c37","label":"incorrect"},{"id":"c38","label":"incorrect"},{"id":"c39","label":"incorrect"},{"id":"c40","label":"incorrect"},{"id":"c41","label":"correct"},{"id":"c42","label":"correct"}]}
