# Supplementary material for: Web monitoring of emerging animal infectious diseases integrated in the French Animal Health Epidemic Intelligence System
Source: PLoS One. 2018 Aug 3;13(8):e0199960. doi: 10.1371/journal.pone.0199960 (PMC6075742; doi:10.1371/journal.pone.0199960)
Supplement: S1 Dataset — Dataset of news reports in English language used to evaluate and train the information extraction module of PADI-web (http://epia.clermont.inra.fr/vsi). This dataset is composed of 532 news reports (in JSON), with information about the report itself (publication date, title, content, url), as well as processing information related to the information extraction process (candidates for extraction information, correct or incorrect labels for each candidate). The named entity candidates (locations, diseases, hosts, dates, number of cases) are manually labelled in each article. Data are shared under a CC BY license and are freely available for download at: https://dataverse.cirad.fr/dataset.xhtml?persistentId=doi:10.18167/DVN1/KMTIFG. (GZ) [file pone.0199960.s001.gz › articles/6.json]

{"reports":[17281],"tagged_content":"<token id=\"t0\"> <br /> </token> <token id=\"t1\"> <br /> </token> <token id=\"t2\"> Cows </token> <token id=\"t3\"> graze </token> <token id=\"t4\"> on </token> <token id=\"t5\"> a </token> <token id=\"t6\"> pasture </token> <token id=\"t7\"> near </token> <token id=\"t8\"> the </token> <token id=\"t9\"> Trans-Canada </token> <token id=\"t10\"> Highway </token> <token id=\"t11\"> north </token> <token id=\"t12\"> of </token> <candidate id=\"c1\" index=13 type=\"location\" info=\"{ &quot;coordinates&quot;: &quot;51.05011;-114.08529&quot;, &quot;id&quot;: 5913490, &quot;featureClass&quot;: &quot;P&quot;, &quot;featureCode&quot;: &quot;PPL&quot;, &quot;countryCode&quot;: &quot;CA&quot; }\" length=\"1\"></candidate> <token id=\"t13\"> Calgary </token> <token id=\"t14\"> , </token> <candidate id=\"c2\" index=15 type=\"location\" info=\"{ &quot;coordinates&quot;: &quot;52.28333;-117.469&quot;, &quot;id&quot;: 5883102, &quot;featureClass&quot;: &quot;A&quot;, &quot;featureCode&quot;: &quot;ADM1&quot;, &quot;countryCode&quot;: &quot;CA&quot; }\" length=\"1\"></candidate> <token id=\"t15\"> Alberta </token> <token id=\"t16\"> on </token> <candidate id=\"c3\" index=17 type=\"date\" info=\"2015-02-13\" length=\"4\"></candidate> <token id=\"t17\"> February </token> <candidate id=\"c4\" index=18 type=\"number\" info=\"null\" length=\"1\"></candidate> <token id=\"t18\"> 13 </token> <token id=\"t19\"> , </token> <candidate id=\"c5\" index=20 type=\"number\" info=\"null\" length=\"1\"></candidate> <token id=\"t20\"> 2015 </token> <token id=\"t21\"> . </token> <token id=\"t22\"> The </token> <token id=\"t23\"> Canadian </token> <token id=\"t24\"> Food </token> <token id=\"t25\"> Inspection </token> <token id=\"t26\"> Agency </token> <token id=\"t27\"> ( </token> <token id=\"t28\"> CFIA </token> <token id=\"t29\"> ) </token> <token id=\"t30\"> confirmed </token> <candidate id=\"c6\" index=31 type=\"date\" info=\"2015-02-13\" length=\"4\"></candidate> <token id=\"t31\"> February </token> <candidate id=\"c7\" index=32 type=\"number\" info=\"null\" length=\"1\"></candidate> <token id=\"t32\"> 13 </token> <token id=\"t33\"> , </token> <candidate id=\"c8\" index=34 type=\"number\" info=\"null\" length=\"1\"></candidate> <token id=\"t34\"> 2015 </token> <token id=\"t35\"> that </token> <token id=\"t36\"> a </token> <token id=\"t37\"> case </token> <token id=\"t38\"> of </token> <candidate id=\"c9\" index=39 type=\"disease\" info=\"null\" length=\"3\"></candidate> <token id=\"t39\"> mad </token> <candidate id=\"c10\" index=40 type=\"host\" info=\"null\" length=\"1\"></candidate> <token id=\"t40\"> cow </token> <token id=\"t41\"> disease </token> <token id=\"t42\"> has </token> <token id=\"t43\"> been </token> <token id=\"t44\"> found </token> <token id=\"t45\"> in </token> <candidate id=\"c11\" index=46 type=\"location\" info=\"{ &quot;coordinates&quot;: &quot;52.28333;-117.469&quot;, &quot;id&quot;: 5883102, &quot;featureClass&quot;: &quot;A&quot;, &quot;featureCode&quot;: &quot;ADM1&quot;, &quot;countryCode&quot;: &quot;CA&quot; }\" length=\"1\"></candidate> <token id=\"t46\"> Alberta </token> <token id=\"t47\"> , </token> <token id=\"t48\"> the </token> <token id=\"t49\"> first </token> <token id=\"t50\"> case </token> <token id=\"t51\"> in </token> <candidate id=\"c12\" index=52 type=\"location\" info=\"{ &quot;coordinates&quot;: &quot;60.10867;-113.64258&quot;, &quot;id&quot;: 6251999, &quot;featureClass&quot;: &quot;A&quot;, &quot;featureCode&quot;: &quot;PCLI&quot;, &quot;countryCode&quot;: &quot;CA&quot; }\" length=\"1\"></candidate> <token id=\"t52\"> Canada </token> <token id=\"t53\"> since </token> <candidate id=\"c13\" index=54 type=\"number\" info=\"null\" length=\"1\"></candidate> <candidate id=\"c14\" index=54 type=\"date\" info=\"2011\" length=\"1\"></candidate> <token id=\"t54\"> 2011 </token> <token id=\"t55\"> . </token> <token id=\"t56\"> <br /> </token> <token id=\"t57\"> <br /> </token> <token id=\"t58\"> A </token> <token id=\"t59\"> handful </token> <token id=\"t60\"> of </token> <candidate id=\"c15\" index=61 type=\"location\" info=\"{ &quot;coordinates&quot;: &quot;39.76;-98.5&quot;, &quot;id&quot;: 6252001, &quot;featureClass&quot;: &quot;A&quot;, &quot;featureCode&quot;: &quot;PCLI&quot;, &quot;countryCode&quot;: &quot;US&quot; }\" length=\"1\"></candidate> <token id=\"t61\"> U.S. </token> <token id=\"t62\"> farm </token> <token id=\"t63\"> groups </token> <token id=\"t64\"> are </token> <token id=\"t65\"> trying </token> <token id=\"t66\"> to </token> <token id=\"t67\"> use </token> <candidate id=\"c16\" index=68 type=\"location\" info=\"{ &quot;coordinates&quot;: &quot;60.10867;-113.64258&quot;, &quot;id&quot;: 6251999, &quot;featureClass&quot;: &quot;A&quot;, &quot;featureCode&quot;: &quot;PCLI&quot;, &quot;countryCode&quot;: &quot;CA&quot; }\" length=\"1\"></candidate> <token id=\"t68\"> Canada </token> <token id=\"t69\"> 's </token> <token id=\"t70\"> newest </token> <candidate id=\"c17\" index=71 type=\"disease\" info=\"null\" length=\"1\"></candidate> <token id=\"t71\"> BSE </token> <token id=\"t72\"> case </token> <token id=\"t73\"> to </token> <token id=\"t74\"> prop </token> <token id=\"t75\"> up </token> <token id=\"t76\"> arguments </token> <token id=\"t77\"> in </token> <token id=\"t78\"> favour </token> <token id=\"t79\"> of </token> <token id=\"t80\"> mandatory </token> <token id=\"t81\"> country-of-origin </token> <token id=\"t82\"> labelling </token> <token id=\"t83\"> , </token> <token id=\"t84\"> or </token> <token id=\"t85\"> COOL </token> <token id=\"t86\"> . </token> <token id=\"t87\"> <br /> </token> <token id=\"t88\"> Among </token> <token id=\"t89\"> the </token> <token id=\"t90\"> organizations </token> <token id=\"t91\"> attempting </token> <token id=\"t92\"> to </token> <token id=\"t93\"> draw </token> <token id=\"t94\"> a </token> <token id=\"t95\"> link </token> <token id=\"t96\"> between </token> <token id=\"t97\"> the </token> <token id=\"t98\"> labelling </token> <candidate id=\"c18\" index=99 type=\"location\" info=\"{ &quot;coordinates&quot;: &quot;18.0;105.0&quot;, &quot;id&quot;: 1655842, &quot;featureClass&quot;: &quot;A&quot;, &quot;featureCode&quot;: &quot;PCLI&quot;, &quot;countryCode&quot;: &quot;LA&quot; }\" length=\"1\"></candidate> <token id=\"t99\"> law </token> <token id=\"t100\"> and </token> <token id=\"t101\"> the </token> <token id=\"t102\"> latest </token> <token id=\"t103\"> infected </token> <candidate id=\"c19\" index=104 type=\"host\" info=\"null\" length=\"1\"></candidate> <token id=\"t104\"> cow </token> <token id=\"t105\"> is </token> <token id=\"t106\"> R-CALF </token> <token id=\"t107\"> -- </token> <token id=\"t108\"> the </token> <token id=\"t109\"> same </token> <candidate id=\"c20\" index=110 type=\"location\" info=\"{ &quot;coordinates&quot;: &quot;39.76;-98.5&quot;, &quot;id&quot;: 6252001, &quot;featureClass&quot;: &quot;A&quot;, &quot;featureCode&quot;: &quot;PCLI&quot;, &quot;countryCode&quot;: &quot;US&quot; }\" length=\"1\"></candidate> <token id=\"t110\"> U.S. </token> <token id=\"t111\"> lobby </token> <token id=\"t112\"> group </token> <token id=\"t113\"> that </token> <token id=\"t114\"> became </token> <token id=\"t115\"> the </token> <token id=\"t116\"> bane </token> <token id=\"t117\"> of </token> <token id=\"t118\"> the </token> <token id=\"t119\"> Canadian </token> <token id=\"t120\"> beef </token> <token id=\"t121\"> industry </token> <token id=\"t122\"> during </token> <token id=\"t123\"> the </token> <token id=\"t124\"> height </token> <token id=\"t125\"> of </token> <token id=\"t126\"> this </token> <token id=\"t127\"> country </token> <token id=\"t128\"> 's </token> <candidate id=\"c21\" index=129 type=\"disease\" info=\"null\" length=\"1\"></candidate> <token id=\"t129\"> BSE </token> <token id=\"t130\"> crisis </token> <candidate id=\"c22\" index=131 type=\"date\" info=\"200X\" length=\"5\"></candidate> <token id=\"t131\"> more </token> <token id=\"t132\"> than </token> <token id=\"t133\"> a </token> <token id=\"t134\"> decade </token> <token id=\"t135\"> ago </token> <token id=\"t136\"> . </token> <token id=\"t137\"> <br /> </token> <token id=\"t138\"> But </token> <token id=\"t139\"> John </token> <token id=\"t140\"> Masswohl </token> <token id=\"t141\"> , </token> <token id=\"t142\"> director </token> <token id=\"t143\"> of </token> <token id=\"t144\"> government </token> <token id=\"t145\"> and </token> <token id=\"t146\"> international </token> <token id=\"t147\"> relations </token> <token id=\"t148\"> for </token> <token id=\"t149\"> the </token> <token id=\"t150\"> Canadian </token> <token id=\"t151\"> Cattlemen </token> <token id=\"t152\"> 's </token> <token id=\"t153\"> Association </token> <token id=\"t154\"> , </token> <token id=\"t155\"> said </token> <token id=\"t156\"> he </token> <token id=\"t157\"> does </token> <token id=\"t158\"> n't </token> <token id=\"t159\"> expect </token> <token id=\"t160\"> the </token> <token id=\"t161\"> rumblings </token> <token id=\"t162\"> of </token> <token id=\"t163\"> a </token> <token id=\"t164\"> few </token> <token id=\"t165\"> extreme </token> <token id=\"t166\"> protectionists </token> <token id=\"t167\"> to </token> <token id=\"t168\"> have </token> <token id=\"t169\"> an </token> <token id=\"t170\"> impact </token> <token id=\"t171\"> on </token> <candidate id=\"c23\" index=172 type=\"location\" info=\"{ &quot;coordinates&quot;: &quot;60.10867;-113.64258&quot;, &quot;id&quot;: 6251999, &quot;featureClass&quot;: &quot;A&quot;, &quot;featureCode&quot;: &quot;PCLI&quot;, &quot;countryCode&quot;: &quot;CA&quot; }\" length=\"1\"></candidate> <token id=\"t172\"> Canada </token> <token id=\"t173\"> 's </token> <token id=\"t174\"> efforts </token> <token id=\"t175\"> to </token> <token id=\"t176\"> get </token> <token id=\"t177\"> the </token> <token id=\"t178\"> controversial </token> <candidate id=\"c24\" index=179 type=\"location\" info=\"{ &quot;coordinates&quot;: &quot;39.76;-98.5&quot;, &quot;id&quot;: 6252001, &quot;featureClass&quot;: &quot;A&quot;, &quot;featureCode&quot;: &quot;PCLI&quot;, &quot;countryCode&quot;: &quot;US&quot; }\" length=\"1\"></candidate> <token id=\"t179\"> U.S. </token> <token id=\"t180\"> labelling </token> <candidate id=\"c25\" index=181 type=\"location\" info=\"{ &quot;coordinates&quot;: &quot;18.0;105.0&quot;, &quot;id&quot;: 1655842, &quot;featureClass&quot;: &quot;A&quot;, &quot;featureCode&quot;: &quot;PCLI&quot;, &quot;countryCode&quot;: &quot;LA&quot; }\" length=\"1\"></candidate> <token id=\"t181\"> law </token> <token id=\"t182\"> repealed </token> <token id=\"t183\"> . </token> <token id=\"t184\"> <br /> </token> <token id=\"t185\"> `` </token> <token id=\"t186\"> We </token> <token id=\"t187\"> always </token> <token id=\"t188\"> expect </token> <token id=\"t189\"> the </token> <token id=\"t190\"> usual </token> <token id=\"t191\"> suspects </token> <token id=\"t192\"> to </token> <token id=\"t193\"> provide </token> <token id=\"t194\"> the </token> <token id=\"t195\"> usual </token> <token id=\"t196\"> spin </token> <token id=\"t197\"> . </token> <token id=\"t198\"> We </token> <token id=\"t199\"> 're </token> <token id=\"t200\"> pretty </token> <token id=\"t201\"> confident </token> <token id=\"t202\"> that </token> <token id=\"t203\"> nobody </token> <token id=\"t204\"> in </token> <token id=\"t205\"> the </token> <token id=\"t206\"> States </token> <token id=\"t207\"> really </token> <token id=\"t208\"> pays </token> <token id=\"t209\"> attention </token> <token id=\"t210\"> to </token> <token id=\"t211\"> R-CALF </token> <token id=\"t212\"> anymore </token> <token id=\"t213\"> , </token> <token id=\"t214\"> '' </token> <token id=\"t215\"> Masswohl </token> <token id=\"t216\"> said </token> <token id=\"t217\"> . </token> <token id=\"t218\"> <br /> </token> <token id=\"t219\"> R-CALF </token> <token id=\"t220\"> , </token> <token id=\"t221\"> a </token> <token id=\"t222\"> Montana-based </token> <candidate id=\"c26\" index=223 type=\"host\" info=\"null\" length=\"1\"></candidate> <token id=\"t223\"> cattle </token> <token id=\"t224\"> producers </token> <token id=\"t225\"> ' </token> <token id=\"t226\"> lobby </token> <token id=\"t227\"> group </token> <token id=\"t228\"> , </token> <token id=\"t229\"> became </token> <token id=\"t230\"> infamous </token> <token id=\"t231\"> in </token> <candidate id=\"c27\" index=232 type=\"location\" info=\"{ &quot;coordinates&quot;: &quot;60.10867;-113.64258&quot;, &quot;id&quot;: 6251999, &quot;featureClass&quot;: &quot;A&quot;, &quot;featureCode&quot;: &quot;PCLI&quot;, &quot;countryCode&quot;: &quot;CA&quot; }\" length=\"1\"></candidate> <token id=\"t232\"> Canada </token> <token id=\"t233\"> in </token> <candidate id=\"c28\" index=234 type=\"number\" info=\"null\" length=\"1\"></candidate> <candidate id=\"c29\" index=234 type=\"date\" info=\"2004\" length=\"1\"></candidate> <token id=\"t234\"> 2004 </token> <token id=\"t235\"> when </token> <token id=\"t236\"> it </token> <token id=\"t237\"> successfully </token> <token id=\"t238\"> obtained </token> <token id=\"t239\"> a </token> <token id=\"t240\"> court </token> <token id=\"t241\"> injunction </token> <token id=\"t242\"> blocking </token> <token id=\"t243\"> the </token> <token id=\"t244\"> planned </token> <token id=\"t245\"> reopening </token> <token id=\"t246\"> of </token> <token id=\"t247\"> the </token> <candidate id=\"c30\" index=248 type=\"location\" info=\"{ &quot;coordinates&quot;: &quot;39.76;-98.5&quot;, &quot;id&quot;: 6252001, &quot;featureClass&quot;: &quot;A&quot;, &quot;featureCode&quot;: &quot;PCLI&quot;, &quot;countryCode&quot;: &quot;US&quot; }\" length=\"1\"></candidate> <token id=\"t248\"> U.S. </token> <token id=\"t249\"> border </token> <token id=\"t250\"> to </token> <token id=\"t251\"> Canadian </token> <token id=\"t252\"> beef </token> <token id=\"t253\"> products </token> <token id=\"t254\"> . </token> <token id=\"t255\"> The </token> <token id=\"t256\"> ensuing </token> <token id=\"t257\"> legal </token> <token id=\"t258\"> wrangling </token> <token id=\"t259\"> lasted </token> <token id=\"t260\"> more </token> <token id=\"t261\"> than </token> <token id=\"t262\"> a </token> <token id=\"t263\"> year </token> <token id=\"t264\"> and </token> <token id=\"t265\"> was </token> <candidate id=\"c31\" index=266 type=\"number\" info=\"null\" length=\"1\"></candidate> <token id=\"t266\"> one </token> <token id=\"t267\"> of </token> <token id=\"t268\"> the </token> <token id=\"t269\"> reasons </token> <candidate id=\"c32\" index=270 type=\"host\" info=\"null\" length=\"1\"></candidate> <candidate id=\"c33\" index=270 type=\"disease\" info=\"null\" length=\"3\"></candidate> <token id=\"t270\"> bovine </token> <token id=\"t271\"> spongiform </token> <token id=\"t272\"> encephalopathy </token> <token id=\"t273\"> became </token> <token id=\"t274\"> such </token> <token id=\"t275\"> a </token> <token id=\"t276\"> costly </token> <token id=\"t277\"> and </token> <token id=\"t278\"> difficult </token> <token id=\"t279\"> episode </token> <token id=\"t280\"> in </token> <token id=\"t281\"> Canadian </token> <token id=\"t282\"> agriculture </token> <token id=\"t283\"> history </token> <token id=\"t284\"> . </token> <token id=\"t285\"> <br /> </token> <candidate id=\"c34\" index=286 type=\"date\" info=\"PRESENT_REF\" length=\"1\"></candidate> <token id=\"t286\"> Now </token> <token id=\"t287\"> , </token> <token id=\"t288\"> R-CALF </token> <token id=\"t289\"> is </token> <token id=\"t290\"> once </token> <token id=\"t291\"> again </token> <token id=\"t292\"> raising </token> <token id=\"t293\"> alarm </token> <token id=\"t294\"> bells </token> <token id=\"t295\"> about </token> <candidate id=\"c35\" index=296 type=\"location\" info=\"{ &quot;coordinates&quot;: &quot;60.10867;-113.64258&quot;, &quot;id&quot;: 6251999, &quot;featureClass&quot;: &quot;A&quot;, &quot;featureCode&quot;: &quot;PCLI&quot;, &quot;countryCode&quot;: &quot;CA&quot; }\" length=\"1\"></candidate> <token id=\"t296\"> Canada </token> <token id=\"t297\"> 's </token> <token id=\"t298\"> food </token> <token id=\"t299\"> safety </token> <token id=\"t300\"> system </token> <token id=\"t301\"> . </token> <candidate id=\"c36\" index=302 type=\"date\" info=\"2015-W09\" length=\"2\"></candidate> <token id=\"t302\"> Last </token> <token id=\"t303\"> week </token> <token id=\"t304\"> , </token> <token id=\"t305\"> the </token> <token id=\"t306\"> organization </token> <token id=\"t307\"> 's </token> <token id=\"t308\"> CEO </token> <token id=\"t309\"> Bill </token> <token id=\"t310\"> Bullard </token> <token id=\"t311\"> said </token> <token id=\"t312\"> the </token> <token id=\"t313\"> discovery </token> <token id=\"t314\"> of </token> <token id=\"t315\"> a </token> <token id=\"t316\"> new </token> <token id=\"t317\"> case </token> <token id=\"t318\"> near </token> <token id=\"t319\"> Spruce </token> <candidate id=\"c37\" index=320 type=\"location\" info=\"{ &quot;coordinates&quot;: &quot;53.5333;10.4833&quot;, &quot;id&quot;: 6551445, &quot;featureClass&quot;: &quot;A&quot;, &quot;featureCode&quot;: &quot;ADM4&quot;, &quot;countryCode&quot;: &quot;DE&quot; }\" length=\"1\"></candidate> <candidate id=\"c38\" index=320 type=\"location\" info=\"{ &quot;coordinates&quot;: &quot;51.61065;-1.42041&quot;, &quot;id&quot;: 7292143, &quot;featureClass&quot;: &quot;A&quot;, &quot;featureCode&quot;: &quot;ADM4&quot;, &quot;countryCode&quot;: &quot;GB&quot; }\" length=\"1\"></candidate> <candidate id=\"c39\" index=320 type=\"location\" info=\"{ &quot;coordinates&quot;: &quot;53.31098;-0.88471&quot;, &quot;id&quot;: 7290844, &quot;featureClass&quot;: &quot;A&quot;, &quot;featureCode&quot;: &quot;ADM4&quot;, &quot;countryCode&quot;: &quot;GB&quot; }\" length=\"1\"></candidate> <token id=\"t320\"> Grove </token> <token id=\"t321\"> , </token> <candidate id=\"c40\" index=322 type=\"location\" info=\"{ &quot;coordinates&quot;: &quot;52.28333;-117.469&quot;, &quot;id&quot;: 5883102, &quot;featureClass&quot;: &quot;A&quot;, &quot;featureCode&quot;: &quot;ADM1&quot;, &quot;countryCode&quot;: &quot;CA&quot; }\" length=\"1\"></candidate> <token id=\"t322\"> Alberta </token> <token id=\"t323\"> is </token> <token id=\"t324\"> proof </token> <token id=\"t325\"> that </token> <token id=\"t326\"> the </token> <candidate id=\"c41\" index=327 type=\"location\" info=\"{ &quot;coordinates&quot;: &quot;39.76;-98.5&quot;, &quot;id&quot;: 6252001, &quot;featureClass&quot;: &quot;A&quot;, &quot;featureCode&quot;: &quot;PCLI&quot;, &quot;countryCode&quot;: &quot;US&quot; }\" length=\"1\"></candidate> <token id=\"t327\"> U.S. </token> <token id=\"t328\"> Congress </token> <token id=\"t329\"> should </token> <token id=\"t330\"> not </token> <token id=\"t331\"> repeal </token> <token id=\"t332\"> COOL </token> <token id=\"t333\"> -- </token> <token id=\"t334\"> even </token> <token id=\"t335\"> though </token> <token id=\"t336\"> the </token> <candidate id=\"c42\" index=337 type=\"location\" info=\"{ &quot;coordinates&quot;: &quot;18.0;105.0&quot;, &quot;id&quot;: 1655842, &quot;featureClass&quot;: &quot;A&quot;, &quot;featureCode&quot;: &quot;PCLI&quot;, &quot;countryCode&quot;: &quot;LA&quot; }\" length=\"1\"></candidate> <token id=\"t337\"> law </token> <token id=\"t338\"> has </token> <token id=\"t339\"> been </token> <token id=\"t340\"> successfully </token> <token id=\"t341\"> challenged </token> <token id=\"t342\"> at </token> <token id=\"t343\"> the </token> <token id=\"t344\"> World </token> <token id=\"t345\"> Trade </token> <token id=\"t346\"> Organization </token> <token id=\"t347\"> by </token> <candidate id=\"c43\" index=348 type=\"location\" info=\"{ &quot;coordinates&quot;: &quot;60.10867;-113.64258&quot;, &quot;id&quot;: 6251999, &quot;featureClass&quot;: &quot;A&quot;, &quot;featureCode&quot;: &quot;PCLI&quot;, &quot;countryCode&quot;: &quot;CA&quot; }\" length=\"1\"></candidate> <token id=\"t348\"> Canada </token> <token id=\"t349\"> and </token> <candidate id=\"c44\" index=350 type=\"location\" info=\"{ &quot;coordinates&quot;: &quot;19.42847;-99.12766&quot;, &quot;id&quot;: 3530597, &quot;featureClass&quot;: &quot;P&quot;, &quot;featureCode&quot;: &quot;PPLC&quot;, &quot;countryCode&quot;: &quot;MX&quot; }\" length=\"1\"></candidate> <candidate id=\"c45\" index=350 type=\"location\" info=\"{ &quot;coordinates&quot;: &quot;19.36667;-99.66667&quot;, &quot;id&quot;: 3523272, &quot;featureClass&quot;: &quot;A&quot;, &quot;featureCode&quot;: &quot;ADM1&quot;, &quot;countryCode&quot;: &quot;MX&quot; }\" length=\"1\"></candidate> <candidate id=\"c46\" index=350 type=\"location\" info=\"{ &quot;coordinates&quot;: &quot;15.11667;120.68333&quot;, &quot;id&quot;: 1699806, &quot;featureClass&quot;: &quot;A&quot;, &quot;featureCode&quot;: &quot;ADM3&quot;, &quot;countryCode&quot;: &quot;PH&quot; }\" length=\"1\"></candidate> <candidate id=\"c47\" index=350 type=\"location\" info=\"{ &quot;coordinates&quot;: &quot;23.0;-102.0&quot;, &quot;id&quot;: 3996063, &quot;featureClass&quot;: &quot;A&quot;, &quot;featureCode&quot;: &quot;PCLI&quot;, &quot;countryCode&quot;: &quot;MX&quot; }\" length=\"1\"></candidate> <token id=\"t350\"> Mexico </token> <token id=\"t351\"> for </token> <token id=\"t352\"> being </token> <token id=\"t353\"> discriminatory </token> <token id=\"t354\"> and </token> <token id=\"t355\"> violating </token> <token id=\"t356\"> trade </token> <token id=\"t357\"> agreements </token> <token id=\"t358\"> . </token> <token id=\"t359\"> <br /> </token> <token id=\"t360\"> `` </token> <candidate id=\"c48\" index=361 type=\"location\" info=\"{ &quot;coordinates&quot;: &quot;39.76;-98.5&quot;, &quot;id&quot;: 6252001, &quot;featureClass&quot;: &quot;A&quot;, &quot;featureCode&quot;: &quot;PCLI&quot;, &quot;countryCode&quot;: &quot;US&quot; }\" length=\"1\"></candidate> <token id=\"t361\"> U.S. </token> <token id=\"t362\"> consumers </token> <token id=\"t363\"> can </token> <token id=\"t364\"> use </token> <token id=\"t365\"> COOL </token> <token id=\"t366\"> to </token> <token id=\"t367\"> avoid </token> <token id=\"t368\"> purchasing </token> <token id=\"t369\"> meat </token> <token id=\"t370\"> from </token> <token id=\"t371\"> countries </token> <token id=\"t372\"> like </token> <candidate id=\"c49\" index=373 type=\"location\" info=\"{ &quot;coordinates&quot;: &quot;60.10867;-113.64258&quot;, &quot;id&quot;: 6251999, &quot;featureClass&quot;: &quot;A&quot;, &quot;featureCode&quot;: &quot;PCLI&quot;, &quot;countryCode&quot;: &quot;CA&quot; }\" length=\"1\"></candidate> <token id=\"t373\"> Canada </token> <token id=\"t374\"> that </token> <token id=\"t375\"> refuse </token> <token id=\"t376\"> to </token> <token id=\"t377\"> implement </token> <token id=\"t378\"> a </token> <token id=\"t379\"> responsible </token> <token id=\"t380\"> testing </token> <token id=\"t381\"> program </token> <token id=\"t382\"> to </token> <token id=\"t383\"> keep </token> <token id=\"t384\"> diseased </token> <token id=\"t385\"> animals </token> <token id=\"t386\"> out </token> <token id=\"t387\"> of </token> <token id=\"t388\"> their </token> <token id=\"t389\"> food </token> <token id=\"t390\"> system </token> <token id=\"t391\"> , </token> <token id=\"t392\"> '' </token> <token id=\"t393\"> Bullard </token> <token id=\"t394\"> said </token> <token id=\"t395\"> in </token> <token id=\"t396\"> a </token> <token id=\"t397\"> news </token> <token id=\"t398\"> release </token> <token id=\"t399\"> . </token> <token id=\"t400\"> `` </token> <token id=\"t401\"> Congress </token> <token id=\"t402\"> and </token> <token id=\"t403\"> the </token> <token id=\"t404\"> public </token> <token id=\"t405\"> should </token> <token id=\"t406\"> ignore </token> <candidate id=\"c50\" index=407 type=\"location\" info=\"{ &quot;coordinates&quot;: &quot;60.10867;-113.64258&quot;, &quot;id&quot;: 6251999, &quot;featureClass&quot;: &quot;A&quot;, &quot;featureCode&quot;: &quot;PCLI&quot;, &quot;countryCode&quot;: &quot;CA&quot; }\" length=\"1\"></candidate> <token id=\"t407\"> Canada </token> <token id=\"t408\"> 's </token> <token id=\"t409\"> pompous </token> <token id=\"t410\"> posturing </token> <token id=\"t411\"> against </token> <token id=\"t412\"> COOL </token> <token id=\"t413\"> . </token> <token id=\"t414\"> '' </token> <token id=\"t415\"> <br /> </token> <token id=\"t416\"> R-CALF </token> <token id=\"t417\"> is </token> <token id=\"t418\"> n't </token> <token id=\"t419\"> the </token> <token id=\"t420\"> only </token> <candidate id=\"c51\" index=421 type=\"location\" info=\"{ &quot;coordinates&quot;: &quot;39.76;-98.5&quot;, &quot;id&quot;: 6252001, &quot;featureClass&quot;: &quot;A&quot;, &quot;featureCode&quot;: &quot;PCLI&quot;, &quot;countryCode&quot;: &quot;US&quot; }\" length=\"1\"></candidate> <token id=\"t421\"> U.S. </token> <token id=\"t422\"> farm </token> <token id=\"t423\"> group </token> <token id=\"t424\"> trying </token> <token id=\"t425\"> to </token> <token id=\"t426\"> capitalize </token> <token id=\"t427\"> on </token> <candidate id=\"c52\" index=428 type=\"location\" info=\"{ &quot;coordinates&quot;: &quot;60.10867;-113.64258&quot;, &quot;id&quot;: 6251999, &quot;featureClass&quot;: &quot;A&quot;, &quot;featureCode&quot;: &quot;PCLI&quot;, &quot;countryCode&quot;: &quot;CA&quot; }\" length=\"1\"></candidate> <token id=\"t428\"> Canada </token> <token id=\"t429\"> 's </token> <token id=\"t430\"> latest </token> <candidate id=\"c53\" index=431 type=\"disease\" info=\"null\" length=\"1\"></candidate> <token id=\"t431\"> BSE </token> <token id=\"t432\"> discovery </token> <token id=\"t433\"> . </token> <token id=\"t434\"> Both </token> <token id=\"t435\"> the </token> <candidate id=\"c54\" index=436 type=\"location\" info=\"{ &quot;coordinates&quot;: &quot;44.50024;-90.00041&quot;, &quot;id&quot;: 5279468, &quot;featureClass&quot;: &quot;A&quot;, &quot;featureCode&quot;: &quot;ADM1&quot;, &quot;countryCode&quot;: &quot;US&quot; }\" length=\"1\"></candidate> <token id=\"t436\"> Wisconsin </token> <token id=\"t437\"> Farmers </token> <candidate id=\"c55\" index=438 type=\"location\" info=\"{ &quot;coordinates&quot;: &quot;34.83401;-83.99076&quot;, &quot;id&quot;: 4227781, &quot;featureClass&quot;: &quot;A&quot;, &quot;featureCode&quot;: &quot;ADM2&quot;, &quot;countryCode&quot;: &quot;US&quot; }\" length=\"1\"></candidate> <candidate id=\"c56\" index=438 type=\"location\" info=\"{ &quot;coordinates&quot;: &quot;-32.83333;-62.75&quot;, &quot;id&quot;: 3833419, &quot;featureClass&quot;: &quot;A&quot;, &quot;featureCode&quot;: &quot;ADM2&quot;, &quot;countryCode&quot;: &quot;AR&quot; }\" length=\"1\"></candidate> <candidate id=\"c57\" index=438 type=\"location\" info=\"{ &quot;coordinates&quot;: &quot;13.55;-87.9&quot;, &quot;id&quot;: 3584767, &quot;featureClass&quot;: &quot;A&quot;, &quot;featureCode&quot;: &quot;ADM1&quot;, &quot;countryCode&quot;: &quot;SV&quot; }\" length=\"1\"></candidate> <token id=\"t438\"> Union </token> <token id=\"t439\"> and </token> <token id=\"t440\"> the </token> <candidate id=\"c58\" index=441 type=\"location\" info=\"{ &quot;coordinates&quot;: &quot;44.50026;-100.25069&quot;, &quot;id&quot;: 5769223, &quot;featureClass&quot;: &quot;A&quot;, &quot;featureCode&quot;: &quot;ADM1&quot;, &quot;countryCode&quot;: &quot;US&quot; }\" length=\"2\"></candidate> <token id=\"t441\"> South </token> <candidate id=\"c59\" index=442 type=\"location\" info=\"{ &quot;coordinates&quot;: &quot;44.67189;-93.06544&quot;, &quot;id&quot;: 5023752, &quot;featureClass&quot;: &quot;A&quot;, &quot;featureCode&quot;: &quot;ADM2&quot;, &quot;countryCode&quot;: &quot;US&quot; }\" length=\"1\"></candidate> <candidate id=\"c60\" index=442 type=\"location\" info=\"{ &quot;coordinates&quot;: &quot;42.39111;-96.56451&quot;, &quot;id&quot;: 5066642, &quot;featureClass&quot;: &quot;A&quot;, &quot;featureCode&quot;: &quot;ADM2&quot;, &quot;countryCode&quot;: &quot;US&quot; }\" length=\"1\"></candidate> <token id=\"t442\"> Dakota </token> <token id=\"t443\"> Farmers </token> <candidate id=\"c61\" index=444 type=\"location\" info=\"{ &quot;coordinates&quot;: &quot;34.83401;-83.99076&quot;, &quot;id&quot;: 4227781, &quot;featureClass&quot;: &quot;A&quot;, &quot;featureCode&quot;: &quot;ADM2&quot;, &quot;countryCode&quot;: &quot;US&quot; }\" length=\"1\"></candidate> <candidate id=\"c62\" index=444 type=\"location\" info=\"{ &quot;coordinates&quot;: &quot;-32.83333;-62.75&quot;, &quot;id&quot;: 3833419, &quot;featureClass&quot;: &quot;A&quot;, &quot;featureCode&quot;: &quot;ADM2&quot;, &quot;countryCode&quot;: &quot;AR&quot; }\" length=\"1\"></candidate> <candidate id=\"c63\" index=444 type=\"location\" info=\"{ &quot;coordinates&quot;: &quot;13.55;-87.9&quot;, &quot;id&quot;: 3584767, &quot;featureClass&quot;: &quot;A&quot;, &quot;featureCode&quot;: &quot;ADM1&quot;, &quot;countryCode&quot;: &quot;SV&quot; }\" length=\"1\"></candidate> <token id=\"t444\"> Union </token> <token id=\"t445\"> have </token> <token id=\"t446\"> issued </token> <token id=\"t447\"> statements </token> <token id=\"t448\"> pointing </token> <token id=\"t449\"> to </token> <token id=\"t450\"> the </token> <token id=\"t451\"> new </token> <token id=\"t452\"> case </token> <token id=\"t453\"> as </token> <token id=\"t454\"> proof </token> <token id=\"t455\"> of </token> <token id=\"t456\"> COOL </token> <token id=\"t457\"> 's </token> <token id=\"t458\"> importance </token> <token id=\"t459\"> . </token> <token id=\"t460\"> <br /> </token> <token id=\"t461\"> But </token> <token id=\"t462\"> Masswohl </token> <token id=\"t463\"> said </token> <token id=\"t464\"> these </token> <token id=\"t465\"> organizations </token> <token id=\"t466\"> have </token> <token id=\"t467\"> long </token> <token id=\"t468\"> been </token> <token id=\"t469\"> proponents </token> <token id=\"t470\"> of </token> <token id=\"t471\"> the </token> <token id=\"t472\"> labelling </token> <candidate id=\"c64\" index=473 type=\"location\" info=\"{ &quot;coordinates&quot;: &quot;18.0;105.0&quot;, &quot;id&quot;: 1655842, &quot;featureClass&quot;: &quot;A&quot;, &quot;featureCode&quot;: &quot;PCLI&quot;, &quot;countryCode&quot;: &quot;LA&quot; }\" length=\"1\"></candidate> <token id=\"t473\"> law </token> <token id=\"t474\"> , </token> <token id=\"t475\"> since </token> <token id=\"t476\"> it </token> <token id=\"t477\"> adds </token> <token id=\"t478\"> layers </token> <token id=\"t479\"> of </token> <token id=\"t480\"> red </token> <token id=\"t481\"> tape </token> <token id=\"t482\"> for </token> <token id=\"t483\"> Canadian </token> <token id=\"t484\"> beef </token> <token id=\"t485\"> producers </token> <token id=\"t486\"> and </token> <token id=\"t487\"> gives </token> <token id=\"t488\"> their </token> <candidate id=\"c65\" index=489 type=\"location\" info=\"{ &quot;coordinates&quot;: &quot;39.76;-98.5&quot;, &quot;id&quot;: 6252001, &quot;featureClass&quot;: &quot;A&quot;, &quot;featureCode&quot;: &quot;PCLI&quot;, &quot;countryCode&quot;: &quot;US&quot; }\" length=\"1\"></candidate> <token id=\"t489\"> U.S. </token> <token id=\"t490\"> counterparts </token> <token id=\"t491\"> an </token> <token id=\"t492\"> unfair </token> <token id=\"t493\"> cost </token> <token id=\"t494\"> advantage </token> <token id=\"t495\"> . </token> <token id=\"t496\"> <br /> </token> <token id=\"t497\"> `` </token> <token id=\"t498\"> They </token> <token id=\"t499\"> love </token> <token id=\"t500\"> it </token> <token id=\"t501\"> , </token> <token id=\"t502\"> and </token> <token id=\"t503\"> they </token> <token id=\"t504\"> 'll </token> <token id=\"t505\"> use </token> <token id=\"t506\"> anything </token> <token id=\"t507\"> they </token> <token id=\"t508\"> can </token> <token id=\"t509\"> to </token> <token id=\"t510\"> try </token> <token id=\"t511\"> to </token> <token id=\"t512\"> hang </token> <token id=\"t513\"> onto </token> <token id=\"t514\"> it </token> <token id=\"t515\"> , </token> <token id=\"t516\"> '' </token> <token id=\"t517\"> he </token> <token id=\"t518\"> said </token> <token id=\"t519\"> . </token> <token id=\"t520\"> `` </token> <token id=\"t521\"> They </token> <token id=\"t522\"> know </token> <token id=\"t523\"> it </token> <token id=\"t524\"> has </token> <token id=\"t525\"> nothing </token> <token id=\"t526\"> to </token> <token id=\"t527\"> do </token> <token id=\"t528\"> with </token> <token id=\"t529\"> any </token> <token id=\"t530\"> animal </token> <token id=\"t531\"> health </token> <token id=\"t532\"> issue </token> <token id=\"t533\"> . </token> <token id=\"t534\"> '' </token> <token id=\"t535\"> <br /> </token> <token id=\"t536\"> COOL </token> <token id=\"t537\"> -- </token> <token id=\"t538\"> which </token> <token id=\"t539\"> the </token> <token id=\"t540\"> Canadian </token> <candidate id=\"c66\" index=541 type=\"host\" info=\"null\" length=\"1\"></candidate> <token id=\"t541\"> cattle </token> <token id=\"t542\"> and </token> <candidate id=\"c67\" index=543 type=\"host\" info=\"null\" length=\"1\"></candidate> <token id=\"t543\"> hog </token> <token id=\"t544\"> industries </token> <token id=\"t545\"> say </token> <token id=\"t546\"> costs </token> <token id=\"t547\"> them </token> <token id=\"t548\"> more </token> <token id=\"t549\"> than </token> <token id=\"t550\"> $ </token> <candidate id=\"c68\" index=551 type=\"number\" info=\"null\" length=\"1\"></candidate> <token id=\"t551\"> 1 </token> <candidate id=\"c69\" index=552 type=\"number\" info=\"null\" length=\"1\"></candidate> <token id=\"t552\"> billion </token> <token id=\"t553\"> annually </token> <token id=\"t554\"> due </token> <token id=\"t555\"> to </token> <token id=\"t556\"> increased </token> <token id=\"t557\"> processing </token> <token id=\"t558\"> and </token> <token id=\"t559\"> handling </token> <token id=\"t560\"> -- </token> <token id=\"t561\"> requires </token> <token id=\"t562\"> all </token> <token id=\"t563\"> meat </token> <token id=\"t564\"> products </token> <token id=\"t565\"> sold </token> <token id=\"t566\"> south </token> <token id=\"t567\"> of </token> <token id=\"t568\"> the </token> <token id=\"t569\"> border </token> <token id=\"t570\"> to </token> <token id=\"t571\"> clearly </token> <token id=\"t572\"> state </token> <token id=\"t573\"> on </token> <token id=\"t574\"> the </token> <token id=\"t575\"> package </token> <token id=\"t576\"> where </token> <token id=\"t577\"> the </token> <token id=\"t578\"> animal </token> <token id=\"t579\"> was </token> <token id=\"t580\"> born </token> <token id=\"t581\"> , </token> <token id=\"t582\"> raised </token> <token id=\"t583\"> , </token> <token id=\"t584\"> and </token> <token id=\"t585\"> slaughtered </token> <token id=\"t586\"> . </token> <token id=\"t587\"> <br /> </token> <token id=\"t588\"> Related </token> <token id=\"t589\"> <br /> </token> <candidate id=\"c70\" index=590 type=\"location\" info=\"{ &quot;coordinates&quot;: &quot;60.10867;-113.64258&quot;, &quot;id&quot;: 6251999, &quot;featureClass&quot;: &quot;A&quot;, &quot;featureCode&quot;: &quot;PCLI&quot;, &quot;countryCode&quot;: &quot;CA&quot; }\" length=\"1\"></candidate> <token id=\"t590\"> Canada </token> <token id=\"t591\"> is </token> <candidate id=\"c71\" index=592 type=\"date\" info=\"PRESENT_REF\" length=\"1\"></candidate> <token id=\"t592\"> currently </token> <token id=\"t593\"> awaiting </token> <token id=\"t594\"> a </token> <token id=\"t595\"> decision </token> <token id=\"t596\"> from </token> <token id=\"t597\"> the </token> <token id=\"t598\"> WTO </token> <token id=\"t599\"> , </token> <token id=\"t600\"> which </token> <token id=\"t601\"> is </token> <token id=\"t602\"> expected </token> <token id=\"t603\"> to </token> <token id=\"t604\"> issue </token> <token id=\"t605\"> a </token> <token id=\"t606\"> ruling </token> <token id=\"t607\"> in </token> <candidate id=\"c72\" index=608 type=\"date\" info=\"2015-04\" length=\"1\"></candidate> <token id=\"t608\"> April </token> <token id=\"t609\"> after </token> <token id=\"t610\"> hearing </token> <token id=\"t611\"> an </token> <token id=\"t612\"> appeal </token> <token id=\"t613\"> from </token> <token id=\"t614\"> the </token> <candidate id=\"c73\" index=615 type=\"location\" info=\"{ &quot;coordinates&quot;: &quot;39.76;-98.5&quot;, &quot;id&quot;: 6252001, &quot;featureClass&quot;: &quot;A&quot;, &quot;featureCode&quot;: &quot;PCLI&quot;, &quot;countryCode&quot;: &quot;US&quot; }\" length=\"1\"></candidate> <token id=\"t615\"> U.S. </token> <candidate id=\"c74\" index=616 type=\"date\" info=\"2015-WI\" length=\"3\"></candidate> <token id=\"t616\"> earlier </token> <token id=\"t617\"> this </token> <token id=\"t618\"> winter </token> <token id=\"t619\"> . </token> <token id=\"t620\"> If </token> <token id=\"t621\"> the </token> <token id=\"t622\"> WTO </token> <token id=\"t623\"> sides </token> <token id=\"t624\"> once </token> <token id=\"t625\"> again </token> <token id=\"t626\"> with </token> <candidate id=\"c75\" index=627 type=\"location\" info=\"{ &quot;coordinates&quot;: &quot;60.10867;-113.64258&quot;, &quot;id&quot;: 6251999, &quot;featureClass&quot;: &quot;A&quot;, &quot;featureCode&quot;: &quot;PCLI&quot;, &quot;countryCode&quot;: &quot;CA&quot; }\" length=\"1\"></candidate> <token id=\"t627\"> Canada </token> <token id=\"t628\"> and </token> <candidate id=\"c76\" index=629 type=\"location\" info=\"{ &quot;coordinates&quot;: &quot;19.42847;-99.12766&quot;, &quot;id&quot;: 3530597, &quot;featureClass&quot;: &quot;P&quot;, &quot;featureCode&quot;: &quot;PPLC&quot;, &quot;countryCode&quot;: &quot;MX&quot; }\" length=\"1\"></candidate> <candidate id=\"c77\" index=629 type=\"location\" info=\"{ &quot;coordinates&quot;: &quot;19.36667;-99.66667&quot;, &quot;id&quot;: 3523272, &quot;featureClass&quot;: &quot;A&quot;, &quot;featureCode&quot;: &quot;ADM1&quot;, &quot;countryCode&quot;: &quot;MX&quot; }\" length=\"1\"></candidate> <candidate id=\"c78\" index=629 type=\"location\" info=\"{ &quot;coordinates&quot;: &quot;15.11667;120.68333&quot;, &quot;id&quot;: 1699806, &quot;featureClass&quot;: &quot;A&quot;, &quot;featureCode&quot;: &quot;ADM3&quot;, &quot;countryCode&quot;: &quot;PH&quot; }\" length=\"1\"></candidate> <candidate id=\"c79\" index=629 type=\"location\" info=\"{ &quot;coordinates&quot;: &quot;23.0;-102.0&quot;, &quot;id&quot;: 3996063, &quot;featureClass&quot;: &quot;A&quot;, &quot;featureCode&quot;: &quot;PCLI&quot;, &quot;countryCode&quot;: &quot;MX&quot; }\" length=\"1\"></candidate> <token id=\"t629\"> Mexico </token> <token id=\"t630\"> , </token> <token id=\"t631\"> the </token> <token id=\"t632\"> Canadian </token> <token id=\"t633\"> government </token> <token id=\"t634\"> has </token> <token id=\"t635\"> said </token> <token id=\"t636\"> it </token> <token id=\"t637\"> will </token> <token id=\"t638\"> seek </token> <token id=\"t639\"> authorization </token> <token id=\"t640\"> to </token> <token id=\"t641\"> impose </token> <token id=\"t642\"> retaliatory </token> <token id=\"t643\"> sanctions </token> <token id=\"t644\"> . </token> <token id=\"t645\"> <br /> </token> <token id=\"t646\"> Masswohl </token> <token id=\"t647\"> said </token> <token id=\"t648\"> he </token> <token id=\"t649\"> remains </token> <token id=\"t650\"> hopeful </token> <token id=\"t651\"> that </token> <candidate id=\"c80\" index=652 type=\"location\" info=\"{ &quot;coordinates&quot;: &quot;39.76;-98.5&quot;, &quot;id&quot;: 6252001, &quot;featureClass&quot;: &quot;A&quot;, &quot;featureCode&quot;: &quot;PCLI&quot;, &quot;countryCode&quot;: &quot;US&quot; }\" length=\"1\"></candidate> <token id=\"t652\"> U.S. </token> <token id=\"t653\"> lawmakers </token> <token id=\"t654\"> will </token> <token id=\"t655\"> repeal </token> <token id=\"t656\"> COOL </token> <token id=\"t657\"> before </token> <token id=\"t658\"> it </token> <token id=\"t659\"> comes </token> <token id=\"t660\"> to </token> <token id=\"t661\"> that </token> <token id=\"t662\"> . </token> <token id=\"t663\"> He </token> <token id=\"t664\"> said </token> <token id=\"t665\"> he </token> <token id=\"t666\"> believes </token> <token id=\"t667\"> many </token> <token id=\"t668\"> politicians </token> <token id=\"t669\"> south </token> <token id=\"t670\"> of </token> <token id=\"t671\"> the </token> <token id=\"t672\"> border </token> <token id=\"t673\"> understand </token> <token id=\"t674\"> the </token> <token id=\"t675\"> impact </token> <token id=\"t676\"> sanctions </token> <token id=\"t677\"> could </token> <token id=\"t678\"> have </token> <token id=\"t679\"> , </token> <token id=\"t680\"> and </token> <token id=\"t681\"> are </token> <token id=\"t682\"> eager </token> <token id=\"t683\"> to </token> <token id=\"t684\"> avoid </token> <token id=\"t685\"> such </token> <token id=\"t686\"> an </token> <token id=\"t687\"> outcome </token> <token id=\"t688\"> . </token> <token id=\"t689\"> <br /> </token> <token id=\"t690\"> `` </token> <token id=\"t691\"> I </token> <token id=\"t692\"> think </token> <token id=\"t693\"> that </token> <token id=\"t694\"> we </token> <token id=\"t695\"> 're </token> <token id=\"t696\"> in </token> <token id=\"t697\"> good </token> <token id=\"t698\"> shape </token> <token id=\"t699\"> there </token> <token id=\"t700\"> ... </token> <token id=\"t701\"> I </token> <token id=\"t702\"> think </token> <token id=\"t703\"> that </token> <token id=\"t704\"> people </token> <token id=\"t705\"> get </token> <token id=\"t706\"> it </token> <token id=\"t707\"> , </token> <token id=\"t708\"> '' </token> <token id=\"t709\"> he </token> <token id=\"t710\"> said </token> <token id=\"t711\"> . </token> <token id=\"t712\"> <br /> </token> <token id=\"t713\"> The </token> <token id=\"t714\"> Canadian </token> <token id=\"t715\"> Food </token> <token id=\"t716\"> Inspection </token> <token id=\"t717\"> Agency </token> <token id=\"t718\"> continues </token> <token id=\"t719\"> to </token> <token id=\"t720\"> investigate </token> <token id=\"t721\"> the </token> <token id=\"t722\"> latest </token> <token id=\"t723\"> Canadian </token> <token id=\"t724\"> case </token> <token id=\"t725\"> of </token> <candidate id=\"c81\" index=726 type=\"disease\" info=\"null\" length=\"1\"></candidate> <token id=\"t726\"> BSE </token> <token id=\"t727\"> . </token> <token id=\"t728\"> No </token> <candidate id=\"c82\" index=729 type=\"location\" info=\"{ &quot;coordinates&quot;: &quot;-31.95224;115.8614&quot;, &quot;id&quot;: 2063523, &quot;featureClass&quot;: &quot;P&quot;, &quot;featureCode&quot;: &quot;PPLA&quot;, &quot;countryCode&quot;: &quot;AU&quot; }\" length=\"1\"></candidate> <token id=\"t729\"> part </token> <token id=\"t730\"> of </token> <token id=\"t731\"> the </token> <token id=\"t732\"> infected </token> <candidate id=\"c83\" index=733 type=\"host\" info=\"null\" length=\"1\"></candidate> <token id=\"t733\"> cow </token> <token id=\"t734\"> entered </token> <token id=\"t735\"> the </token> <token id=\"t736\"> human </token> <token id=\"t737\"> or </token> <token id=\"t738\"> animal </token> <token id=\"t739\"> food </token> <token id=\"t740\"> chain </token> <token id=\"t741\"> . </token> <token id=\"t742\"> <br /> </token> <token id=\"t743\"> The </token> <token id=\"t744\"> discovery </token> <token id=\"t745\"> of </token> <token id=\"t746\"> the </token> <token id=\"t747\"> new </token> <token id=\"t748\"> case </token> <token id=\"t749\"> has </token> <token id=\"t750\"> prompted </token> <candidate id=\"c84\" index=751 type=\"number\" info=\"null\" length=\"1\"></candidate> <token id=\"t751\"> six </token> <token id=\"t752\"> countries </token> <token id=\"t753\"> -- </token> <candidate id=\"c85\" index=754 type=\"location\" info=\"{ &quot;coordinates&quot;: &quot;35.0;105.0&quot;, &quot;id&quot;: 1814991, &quot;featureClass&quot;: &quot;A&quot;, &quot;featureCode&quot;: &quot;PCLI&quot;, &quot;countryCode&quot;: &quot;CN&quot; }\" length=\"1\"></candidate> <candidate id=\"c86\" index=754 type=\"location\" info=\"{ &quot;coordinates&quot;: &quot;25.51224;-99.00457&quot;, &quot;id&quot;: 8582434, &quot;featureClass&quot;: &quot;A&quot;, &quot;featureCode&quot;: &quot;ADM2&quot;, &quot;countryCode&quot;: &quot;MX&quot; }\" length=\"1\"></candidate> <token id=\"t754\"> China </token> <token id=\"t755\"> , </token> <candidate id=\"c87\" index=756 type=\"location\" info=\"{ &quot;coordinates&quot;: &quot;24.15114;120.70541&quot;, &quot;id&quot;: 7280291, &quot;featureClass&quot;: &quot;A&quot;, &quot;featureCode&quot;: &quot;ADM1&quot;, &quot;countryCode&quot;: &quot;TW&quot; }\" length=\"1\"></candidate> <candidate id=\"c88\" index=756 type=\"location\" info=\"{ &quot;coordinates&quot;: &quot;24.0;121.0&quot;, &quot;id&quot;: 1668284, &quot;featureClass&quot;: &quot;A&quot;, &quot;featureCode&quot;: &quot;PCLI&quot;, &quot;countryCode&quot;: &quot;TW&quot; }\" length=\"1\"></candidate> <token id=\"t756\"> Taiwan </token> <token id=\"t757\"> , </token> <candidate id=\"c89\" index=758 type=\"location\" info=\"{ &quot;coordinates&quot;: &quot;-10.0;-75.25&quot;, &quot;id&quot;: 3932488, &quot;featureClass&quot;: &quot;A&quot;, &quot;featureCode&quot;: &quot;PCLI&quot;, &quot;countryCode&quot;: &quot;PE&quot; }\" length=\"1\"></candidate> <token id=\"t758\"> Peru </token> <token id=\"t759\"> , </token> <candidate id=\"c90\" index=760 type=\"location\" info=\"{ &quot;coordinates&quot;: &quot;53.0;28.0&quot;, &quot;id&quot;: 630336, &quot;featureClass&quot;: &quot;A&quot;, &quot;featureCode&quot;: &quot;PCLI&quot;, &quot;countryCode&quot;: &quot;BY&quot; }\" length=\"1\"></candidate> <token id=\"t760\"> Belarus </token> <token id=\"t761\"> , </token> <candidate id=\"c91\" index=762 type=\"location\" info=\"{ &quot;coordinates&quot;: &quot;36.5;127.75&quot;, &quot;id&quot;: 1835841, &quot;featureClass&quot;: &quot;A&quot;, &quot;featureCode&quot;: &quot;PCLI&quot;, &quot;countryCode&quot;: &quot;KR&quot; }\" length=\"2\"></candidate> <token id=\"t762\"> South </token> <token id=\"t763\"> Korea </token> <token id=\"t764\"> , </token> <token id=\"t765\"> and </token> <candidate id=\"c92\" index=766 type=\"location\" info=\"{ &quot;coordinates&quot;: &quot;-5.0;120.0&quot;, &quot;id&quot;: 1643084, &quot;featureClass&quot;: &quot;A&quot;, &quot;featureCode&quot;: &quot;PCLI&quot;, &quot;countryCode&quot;: &quot;ID&quot; }\" length=\"1\"></candidate> <token id=\"t766\"> Indonesia </token> <token id=\"t767\"> -- </token> <token id=\"t768\"> to </token> <token id=\"t769\"> impose </token> <token id=\"t770\"> trade </token> <token id=\"t771\"> restrictions </token> <token id=\"t772\"> on </token> <token id=\"t773\"> Canadian </token> <token id=\"t774\"> beef </token> <token id=\"t775\"> or </token> <token id=\"t776\"> beef </token> <token id=\"t777\"> products </token> <token id=\"t778\"> . </token> <token id=\"t779\"> <br /> </token> <token id=\"t780\"> astephenson@calgaryherald.com </token> <token id=\"t781\"> <br /> </token> <token id=\"t782\"> Twitter.com </token> <token id=\"t783\"> / </token> <token id=\"t784\"> AmandaMsteph </token> <token id=\"t785\"> <br /> </token>","publication_date":"2015-03-02","id":6,"title":"R-CALF and other U.S. farm groups point to Canadian BSE case as ...","url":"http://calgaryherald.com/business/local-business/pro-cool-u-s-farm-groups-seeking-to-capitalize-on-canadas-latest-bse-case","content":"\n\t\n\t\n\tCows graze on a pasture near the Trans-Canada Highway north of Calgary, Alberta on February 13, 2015. The Canadian Food Inspection Agency (CFIA) confirmed February 13, 2015 that a case of mad cow disease has been found in Alberta, the first case in Canada since 2011.\n\t\n\t\n\t\n\t\n\tA handful of U.S. farm groups are trying to use Canada’s newest BSE case to prop up arguments in favour of mandatory country-of-origin labelling, or COOL.\nAmong the organizations attempting to draw a link between the labelling law and the latest infected cow is R-CALF — the same U.S. lobby group that became the bane of the Canadian beef industry during the height of this country’s BSE crisis more than a decade ago.\nBut John Masswohl, director of government and international relations for the Canadian Cattlemen’s Association, said he doesn’t expect the rumblings of a few extreme protectionists to have an impact on Canada’s efforts to get the controversial U.S. labelling law repealed.\n“We always expect the usual suspects to provide the usual spin. We’re pretty confident that nobody in the States really pays attention to R-CALF anymore,” Masswohl said.\nR-CALF, a Montana-based cattle producers’ lobby group, became infamous in Canada in 2004 when it successfully obtained a court injunction blocking the planned reopening of the U.S. border to Canadian beef products. The ensuing legal wrangling lasted more than a year and was one of the reasons bovine spongiform encephalopathy became such a costly and difficult episode in Canadian agriculture history.\nNow, R-CALF is once again raising alarm bells about Canada’s food safety system. Last week, the organization’s CEO Bill Bullard said the discovery of a new case near Spruce Grove, Alberta is proof that the U.S. Congress should not repeal COOL — even though the law has been successfully challenged at the World Trade Organization by Canada and Mexico for being discriminatory and violating trade agreements.\n“U.S. consumers can use COOL to avoid purchasing meat from countries like Canada that refuse to implement a responsible testing program to keep diseased animals out of their food system,” Bullard said in a news release. “Congress and the public should ignore Canada’s pompous posturing against COOL.”\nR-CALF isn’t the only U.S. farm group trying to capitalize on Canada’s latest BSE discovery. Both the Wisconsin Farmers Union and the South Dakota Farmers Union have issued statements pointing to the new case as proof of COOL’s importance.\nBut Masswohl said these organizations have long been proponents of the labelling law, since it adds layers of red tape for Canadian beef producers and gives their U.S. counterparts an unfair cost advantage.\n“They love it, and they’ll use anything they can to try to hang onto it,” he said. “They know it has nothing to do with any animal health issue.”\nCOOL — which the Canadian cattle and hog industries say costs them more than $1 billion annually due to increased processing and handling — requires all meat products sold south of the border to clearly state on the package where the animal was born, raised, and slaughtered.\nRelated\nCanada is currently awaiting a decision from the WTO, which is expected to issue a ruling in April after hearing an appeal from the U.S. earlier this winter. If the WTO sides once again with Canada and Mexico, the Canadian government has said it will seek authorization to impose retaliatory sanctions.\nMasswohl said he remains hopeful that U.S. lawmakers will repeal COOL before it comes to that. He said he believes many politicians south of the border understand the impact sanctions could have, and are eager to avoid such an outcome.\n“I think that we’re in good shape there … I think that people get it,” he said.\nThe Canadian Food Inspection Agency continues to investigate the latest Canadian case of BSE. No part of the infected cow entered the human or animal food chain.\nThe discovery of the new case has prompted six countries — China, Taiwan, Peru, Belarus, South Korea, and Indonesia — to impose trade restrictions on Canadian beef or beef products.\nastephenson@calgaryherald.com\nTwitter.com/AmandaMsteph\n\t","candidateLabels":[]}
