# Supplementary material for: Web monitoring of emerging animal infectious diseases integrated in the French Animal Health Epidemic Intelligence System
Source: PLoS One. 2018 Aug 3;13(8):e0199960. doi: 10.1371/journal.pone.0199960 (PMC6075742; doi:10.1371/journal.pone.0199960)
Supplement: S1 Dataset — Dataset of news reports in English language used to evaluate and train the information extraction module of PADI-web (http://epia.clermont.inra.fr/vsi). This dataset is composed of 532 news reports (in JSON), with information about the report itself (publication date, title, content, url), as well as processing information related to the information extraction process (candidates for extraction information, correct or incorrect labels for each candidate). The named entity candidates (locations, diseases, hosts, dates, number of cases) are manually labelled in each article. Data are shared under a CC BY license and are freely available for download at: https://dataverse.cirad.fr/dataset.xhtml?persistentId=doi:10.18167/DVN1/KMTIFG. (GZ) [file pone.0199960.s001.gz › articles/153.json]

{"reports":[17497],"tagged_content":"<token id=\"t0\"> <br /> </token> <token id=\"t1\"> PARIS/MEXICO </token> <token id=\"t2\"> CITY </token> <candidate id=\"c1\" index=3 type=\"location\" info=\"{ &quot;coordinates&quot;: &quot;19.42847;-99.12766&quot;, &quot;id&quot;: 3530597, &quot;featureClass&quot;: &quot;P&quot;, &quot;featureCode&quot;: &quot;PPLC&quot;, &quot;countryCode&quot;: &quot;MX&quot; }\" length=\"1\"></candidate> <candidate id=\"c2\" index=3 type=\"location\" info=\"{ &quot;coordinates&quot;: &quot;19.36667;-99.66667&quot;, &quot;id&quot;: 3523272, &quot;featureClass&quot;: &quot;A&quot;, &quot;featureCode&quot;: &quot;ADM1&quot;, &quot;countryCode&quot;: &quot;MX&quot; }\" length=\"1\"></candidate> <candidate id=\"c3\" index=3 type=\"location\" info=\"{ &quot;coordinates&quot;: &quot;15.11667;120.68333&quot;, &quot;id&quot;: 1699806, &quot;featureClass&quot;: &quot;A&quot;, &quot;featureCode&quot;: &quot;ADM3&quot;, &quot;countryCode&quot;: &quot;PH&quot; }\" length=\"1\"></candidate> <candidate id=\"c4\" index=3 type=\"location\" info=\"{ &quot;coordinates&quot;: &quot;23.0;-102.0&quot;, &quot;id&quot;: 3996063, &quot;featureClass&quot;: &quot;A&quot;, &quot;featureCode&quot;: &quot;PCLI&quot;, &quot;countryCode&quot;: &quot;MX&quot; }\" length=\"1\"></candidate> <token id=\"t3\"> Mexico </token> <token id=\"t4\"> has </token> <token id=\"t5\"> reported </token> <token id=\"t6\"> outbreaks </token> <token id=\"t7\"> of </token> <token id=\"t8\"> highly </token> <token id=\"t9\"> pathogenic </token> <token id=\"t10\"> H7N3 </token> <candidate id=\"c5\" index=11 type=\"host\" info=\"null\" length=\"1\"></candidate> <candidate id=\"c6\" index=11 type=\"disease\" info=\"null\" length=\"2\"></candidate> <token id=\"t11\"> bird </token> <token id=\"t12\"> flu </token> <token id=\"t13\"> virus </token> <token id=\"t14\"> in </token> <candidate id=\"c7\" index=15 type=\"number\" info=\"null\" length=\"1\"></candidate> <token id=\"t15\"> two </token> <token id=\"t16\"> backyards </token> <token id=\"t17\"> in </token> <token id=\"t18\"> the </token> <token id=\"t19\"> states </token> <token id=\"t20\"> of </token> <candidate id=\"c8\" index=21 type=\"location\" info=\"{ &quot;coordinates&quot;: &quot;17.06542;-96.72365&quot;, &quot;id&quot;: 3522507, &quot;featureClass&quot;: &quot;P&quot;, &quot;featureCode&quot;: &quot;PPLA&quot;, &quot;countryCode&quot;: &quot;MX&quot; }\" length=\"1\"></candidate> <candidate id=\"c9\" index=21 type=\"location\" info=\"{ &quot;coordinates&quot;: &quot;17.0;-96.5&quot;, &quot;id&quot;: 3522509, &quot;featureClass&quot;: &quot;A&quot;, &quot;featureCode&quot;: &quot;ADM1&quot;, &quot;countryCode&quot;: &quot;MX&quot; }\" length=\"1\"></candidate> <token id=\"t21\"> Oaxaca </token> <token id=\"t22\"> and </token> <candidate id=\"c10\" index=23 type=\"location\" info=\"{ &quot;coordinates&quot;: &quot;18.75;-97.91667&quot;, &quot;id&quot;: 3521082, &quot;featureClass&quot;: &quot;A&quot;, &quot;featureCode&quot;: &quot;ADM1&quot;, &quot;countryCode&quot;: &quot;MX&quot; }\" length=\"1\"></candidate> <candidate id=\"c11\" index=23 type=\"location\" info=\"{ &quot;coordinates&quot;: &quot;19.04334;-98.20193&quot;, &quot;id&quot;: 3521081, &quot;featureClass&quot;: &quot;P&quot;, &quot;featureCode&quot;: &quot;PPLA&quot;, &quot;countryCode&quot;: &quot;MX&quot; }\" length=\"1\"></candidate> <candidate id=\"c12\" index=23 type=\"location\" info=\"{ &quot;coordinates&quot;: &quot;19.01956;-98.14999&quot;, &quot;id&quot;: 8583159, &quot;featureClass&quot;: &quot;A&quot;, &quot;featureCode&quot;: &quot;ADM2&quot;, &quot;countryCode&quot;: &quot;MX&quot; }\" length=\"1\"></candidate> <token id=\"t23\"> Puebla </token> <token id=\"t24\"> in </token> <token id=\"t25\"> the </token> <token id=\"t26\"> southern </token> <candidate id=\"c13\" index=27 type=\"location\" info=\"{ &quot;coordinates&quot;: &quot;-31.95224;115.8614&quot;, &quot;id&quot;: 2063523, &quot;featureClass&quot;: &quot;P&quot;, &quot;featureCode&quot;: &quot;PPLA&quot;, &quot;countryCode&quot;: &quot;AU&quot; }\" length=\"1\"></candidate> <token id=\"t27\"> part </token> <token id=\"t28\"> of </token> <token id=\"t29\"> the </token> <token id=\"t30\"> country </token> <token id=\"t31\"> , </token> <token id=\"t32\"> the </token> <token id=\"t33\"> World </token> <token id=\"t34\"> Organisation </token> <token id=\"t35\"> for </token> <token id=\"t36\"> Animal </token> <token id=\"t37\"> Health </token> <token id=\"t38\"> ( </token> <token id=\"t39\"> OIE </token> <token id=\"t40\"> ) </token> <token id=\"t41\"> said </token> <token id=\"t42\"> on </token> <candidate id=\"c14\" index=43 type=\"date\" info=\"2015-04-09\" length=\"1\"></candidate> <token id=\"t43\"> Thursday </token> <token id=\"t44\"> . </token> <token id=\"t45\"> Following </token> <token id=\"t46\"> a </token> <token id=\"t47\"> notification </token> <token id=\"t48\"> by </token> <token id=\"t49\"> the </token> <token id=\"t50\"> homeowners </token> <token id=\"t51\"> of </token> <token id=\"t52\"> an </token> <token id=\"t53\"> increase </token> <token id=\"t54\"> in </token> <token id=\"t55\"> the </token> <token id=\"t56\"> sudden </token> <token id=\"t57\"> death </token> <token id=\"t58\"> of </token> <candidate id=\"c15\" index=59 type=\"host\" info=\"null\" length=\"1\"></candidate> <token id=\"t59\"> birds </token> <token id=\"t60\"> , </token> <candidate id=\"c16\" index=61 type=\"number\" info=\"null\" length=\"1\"></candidate> <token id=\"t61\"> 139 </token> <candidate id=\"c17\" index=62 type=\"host\" info=\"null\" length=\"1\"></candidate> <token id=\"t62\"> birds </token> <token id=\"t63\"> were </token> <token id=\"t64\"> found </token> <token id=\"t65\"> infected </token> <token id=\"t66\"> by </token> <token id=\"t67\"> the </token> <token id=\"t68\"> virus </token> <token id=\"t69\"> , </token> <token id=\"t70\"> the </token> <token id=\"t71\"> Mexican </token> <token id=\"t72\"> agriculture </token> <token id=\"t73\"> ministry </token> <token id=\"t74\"> said </token> <token id=\"t75\"> in </token> <token id=\"t76\"> a </token> <token id=\"t77\"> report </token> <token id=\"t78\"> posted </token> <token id=\"t79\"> on </token> <token id=\"t80\"> the </token> <token id=\"t81\"> website </token> <token id=\"t82\"> of </token> <token id=\"t83\"> the </token> <token id=\"t84\"> Paris-based </token> <token id=\"t85\"> organisation </token> <token id=\"t86\"> . </token> <token id=\"t87\"> `` </token> <token id=\"t88\"> The </token> <token id=\"t89\"> official </token> <token id=\"t90\"> veterinary </token> <token id=\"t91\"> services </token> <token id=\"t92\"> launched </token> <token id=\"t93\"> the </token> <token id=\"t94\"> necessary </token> <token id=\"t95\"> epidemiological </token> <token id=\"t96\"> investigation </token> <token id=\"t97\"> and </token> <token id=\"t98\"> the </token> <token id=\"t99\"> presence </token> <token id=\"t100\"> of </token> <candidate id=\"c18\" index=101 type=\"disease\" info=\"null\" length=\"4\"></candidate> <token id=\"t101\"> highly </token> <token id=\"t102\"> pathogenic </token> <candidate id=\"c19\" index=103 type=\"disease\" info=\"null\" length=\"2\"></candidate> <token id=\"t103\"> avian </token> <token id=\"t104\"> influenza </token> <token id=\"t105\"> virus </token> <token id=\"t106\"> subtype </token> <token id=\"t107\"> H7N3 </token> <token id=\"t108\"> was </token> <token id=\"t109\"> confirmed </token> <token id=\"t110\"> , </token> <token id=\"t111\"> '' </token> <token id=\"t112\"> it </token> <token id=\"t113\"> said </token> <token id=\"t114\"> . </token> <token id=\"t115\"> <br /> </token> <token id=\"t116\"> <br /> </token> <token id=\"t117\"> Both </token> <token id=\"t118\"> outbreaks </token> <token id=\"t119\"> were </token> <token id=\"t120\"> confirmed </token> <token id=\"t121\"> as </token> <token id=\"t122\"> positive </token> <token id=\"t123\"> for </token> <candidate id=\"c20\" index=124 type=\"disease\" info=\"null\" length=\"2\"></candidate> <token id=\"t124\"> avian </token> <token id=\"t125\"> influenza </token> <token id=\"t126\"> on </token> <candidate id=\"c21\" index=127 type=\"location\" info=\"{ &quot;coordinates&quot;: &quot;0.35;34.25&quot;, &quot;id&quot;: 187753, &quot;featureClass&quot;: &quot;A&quot;, &quot;featureCode&quot;: &quot;ADMD&quot;, &quot;countryCode&quot;: &quot;KE&quot; }\" length=\"1\"></candidate> <candidate id=\"c22\" index=127 type=\"location\" info=\"{ &quot;coordinates&quot;: &quot;48.05;7.78333&quot;, &quot;id&quot;: 3209258, &quot;featureClass&quot;: &quot;A&quot;, &quot;featureCode&quot;: &quot;ADM4&quot;, &quot;countryCode&quot;: &quot;DE&quot; }\" length=\"1\"></candidate> <candidate id=\"c23\" index=127 type=\"location\" info=\"{ &quot;coordinates&quot;: &quot;52.55262;0.07028&quot;, &quot;id&quot;: 7292899, &quot;featureClass&quot;: &quot;A&quot;, &quot;featureCode&quot;: &quot;ADM4&quot;, &quot;countryCode&quot;: &quot;GB&quot; }\" length=\"1\"></candidate> <candidate id=\"c24\" index=127 type=\"location\" info=\"{ &quot;coordinates&quot;: &quot;47.16128;8.91103&quot;, &quot;id&quot;: 6458781, &quot;featureClass&quot;: &quot;A&quot;, &quot;featureCode&quot;: &quot;ADM2&quot;, &quot;countryCode&quot;: &quot;CH&quot; }\" length=\"1\"></candidate> <candidate id=\"c25\" index=127 type=\"date\" info=\"2015-03-09\" length=\"2\"></candidate> <token id=\"t127\"> March </token> <candidate id=\"c26\" index=128 type=\"number\" info=\"null\" length=\"1\"></candidate> <token id=\"t128\"> 9 </token> <token id=\"t129\"> . </token> <token id=\"t130\"> The </token> <token id=\"t131\"> report </token> <token id=\"t132\"> said </token> <token id=\"t133\"> that </token> <token id=\"t134\"> so </token> <token id=\"t135\"> far </token> <token id=\"t136\"> , </token> <token id=\"t137\"> no </token> <token id=\"t138\"> epidemiological </token> <token id=\"t139\"> link </token> <token id=\"t140\"> had </token> <token id=\"t141\"> been </token> <token id=\"t142\"> identified </token> <token id=\"t143\"> between </token> <token id=\"t144\"> them.Mexico </token> <token id=\"t145\"> 's </token> <token id=\"t146\"> agriculture </token> <token id=\"t147\"> ministry </token> <token id=\"t148\"> said </token> <token id=\"t149\"> in </token> <token id=\"t150\"> a </token> <token id=\"t151\"> statement </token> <token id=\"t152\"> on </token> <candidate id=\"c27\" index=153 type=\"date\" info=\"2015-04-09\" length=\"1\"></candidate> <token id=\"t153\"> Thursday </token> <token id=\"t154\"> that </token> <token id=\"t155\"> the </token> <token id=\"t156\"> reported </token> <token id=\"t157\"> cases </token> <token id=\"t158\"> were </token> <token id=\"t159\"> immediately </token> <token id=\"t160\"> controlled </token> <token id=\"t161\"> and </token> <token id=\"t162\"> that </token> <token id=\"t163\"> animal </token> <token id=\"t164\"> health </token> <token id=\"t165\"> authorities </token> <token id=\"t166\"> had </token> <token id=\"t167\"> not </token> <token id=\"t168\"> found </token> <token id=\"t169\"> any </token> <token id=\"t170\"> other </token> <token id=\"t171\"> infected </token> <candidate id=\"c28\" index=172 type=\"host\" info=\"null\" length=\"1\"></candidate> <token id=\"t172\"> birds </token> <token id=\"t173\"> . </token> <token id=\"t174\"> No </token> <token id=\"t175\"> traces </token> <token id=\"t176\"> of </token> <token id=\"t177\"> the </token> <token id=\"t178\"> virus </token> <token id=\"t179\"> were </token> <token id=\"t180\"> found </token> <token id=\"t181\"> within </token> <token id=\"t182\"> a </token> <candidate id=\"c29\" index=183 type=\"number\" info=\"null\" length=\"1\"></candidate> <token id=\"t183\"> 10 </token> <token id=\"t184\"> kilometer </token> <token id=\"t185\"> radius </token> <token id=\"t186\"> of </token> <token id=\"t187\"> the </token> <token id=\"t188\"> area </token> <token id=\"t189\"> , </token> <token id=\"t190\"> the </token> <token id=\"t191\"> ministry </token> <token id=\"t192\"> said </token> <token id=\"t193\"> . </token> <token id=\"t194\"> <br /> </token> <token id=\"t195\"> <br /> </token> <token id=\"t196\"> The </token> <token id=\"t197\"> ministry </token> <token id=\"t198\"> also </token> <token id=\"t199\"> said </token> <token id=\"t200\"> poultry </token> <token id=\"t201\"> companies </token> <token id=\"t202\"> in </token> <token id=\"t203\"> the </token> <token id=\"t204\"> areas </token> <token id=\"t205\"> had </token> <token id=\"t206\"> not </token> <token id=\"t207\"> been </token> <token id=\"t208\"> affected </token> <token id=\"t209\"> . </token> <token id=\"t210\"> <br /> </token> <token id=\"t211\"> <br /> </token> <token id=\"t212\"> ( </token> <token id=\"t213\"> Reporting </token> <token id=\"t214\"> by </token> <token id=\"t215\"> Sybille </token> <token id=\"t216\"> de </token> <token id=\"t217\"> La </token> <token id=\"t218\"> Hamaide </token> <token id=\"t219\"> and </token> <token id=\"t220\"> Adriana </token> <token id=\"t221\"> Barrera </token> <token id=\"t222\"> ; </token> <token id=\"t223\"> Editing </token> <token id=\"t224\"> by </token> <candidate id=\"c30\" index=225 type=\"location\" info=\"{ &quot;coordinates&quot;: &quot;57.47604;12.59462&quot;, &quot;id&quot;: 2692570, &quot;featureClass&quot;: &quot;A&quot;, &quot;featureCode&quot;: &quot;ADM2&quot;, &quot;countryCode&quot;: &quot;SE&quot; }\" length=\"1\"></candidate> <candidate id=\"c31\" index=225 type=\"location\" info=\"{ &quot;coordinates&quot;: &quot;50.9481;1.9511&quot;, &quot;id&quot;: 6618361, &quot;featureClass&quot;: &quot;A&quot;, &quot;featureCode&quot;: &quot;ADM4&quot;, &quot;countryCode&quot;: &quot;FR&quot; }\" length=\"1\"></candidate> <candidate id=\"c32\" index=225 type=\"location\" info=\"{ &quot;coordinates&quot;: &quot;51.22276;-2.89635&quot;, &quot;id&quot;: 7301201, &quot;featureClass&quot;: &quot;A&quot;, &quot;featureCode&quot;: &quot;ADM4&quot;, &quot;countryCode&quot;: &quot;GB&quot; }\" length=\"1\"></candidate> <token id=\"t225\"> Mark </token> <candidate id=\"c33\" index=226 type=\"location\" info=\"{ &quot;coordinates&quot;: &quot;45.0645;-99.95725&quot;, &quot;id&quot;: 5230591, &quot;featureClass&quot;: &quot;A&quot;, &quot;featureCode&quot;: &quot;ADM2&quot;, &quot;countryCode&quot;: &quot;US&quot; }\" length=\"1\"></candidate> <candidate id=\"c34\" index=226 type=\"location\" info=\"{ &quot;coordinates&quot;: &quot;35.40127;-101.894&quot;, &quot;id&quot;: 5528613, &quot;featureClass&quot;: &quot;A&quot;, &quot;featureCode&quot;: &quot;ADM2&quot;, &quot;countryCode&quot;: &quot;US&quot; }\" length=\"1\"></candidate> <candidate id=\"c35\" index=226 type=\"location\" info=\"{ &quot;coordinates&quot;: &quot;41.74492;-77.89581&quot;, &quot;id&quot;: 5207042, &quot;featureClass&quot;: &quot;A&quot;, &quot;featureCode&quot;: &quot;ADM2&quot;, &quot;countryCode&quot;: &quot;US&quot; }\" length=\"1\"></candidate> <token id=\"t226\"> Potter </token> <token id=\"t227\"> , </token> <token id=\"t228\"> Toni </token> <token id=\"t229\"> Reinhold </token> <token id=\"t230\"> ) </token>","publication_date":"2015-04-09","id":153,"title":"Mexico reports bird flu outbreaks in Puebla, Oaxaca states","url":"http://www.reuters.com/article/us-mexico-birdflu-idUSKBN0N01UA20150409","content":"\nPARIS/MEXICO CITY Mexico has reported outbreaks of highly pathogenic H7N3 bird flu virus in two backyards in the states of Oaxaca and Puebla in the southern part of the country, the World Organisation for Animal Health (OIE) said on Thursday.Following a notification by the homeowners of an increase in the sudden death of birds, 139 birds were found infected by the virus, the Mexican agriculture ministry said in a report posted on the website of the Paris-based organisation.\"The official veterinary services launched the necessary epidemiological investigation and the presence of highly pathogenic avian influenza virus subtype H7N3 was confirmed,\" it said.\n \n Both outbreaks were confirmed as positive for avian influenza on March 9. The report said that so far, no epidemiological link had been identified between them.Mexico's agriculture ministry said in a statement on Thursday that the reported cases were immediately controlled and that animal health authorities had not found any other infected birds. No traces of the virus were found within a 10 kilometer radius of the area, the ministry said. \n \n The ministry also said poultry companies in the areas had not been affected.\n \n (Reporting by Sybille de La Hamaide and Adriana Barrera; Editing by Mark Potter, Toni Reinhold)","candidateLabels":[{"id":"c1","label":"correct"},{"id":"c2","label":"correct"},{"id":"c3","label":"incorrect"},{"id":"c4","label":"correct"},{"id":"c5","label":"correct"},{"id":"c6","label":"correct"},{"id":"c7","label":"partial"},{"id":"c8","label":"correct"},{"id":"c9","label":"correct"},{"id":"c10","label":"correct"},{"id":"c11","label":"correct"},{"id":"c12","label":"correct"},{"id":"c13","label":"incorrect"},{"id":"c14","label":"partial"},{"id":"c15","label":"correct"},{"id":"c16","label":"correct"},{"id":"c17","label":"correct"},{"id":"c18","label":"correct"},{"id":"c19","label":"correct"},{"id":"c20","label":"correct"},{"id":"c21","label":"incorrect"},{"id":"c22","label":"incorrect"},{"id":"c23","label":"incorrect"},{"id":"c24","label":"incorrect"},{"id":"c25","label":"correct"},{"id":"c26","label":"incorrect"},{"id":"c27","label":"partial"},{"id":"c28","label":"correct"},{"id":"c29","label":"incorrect"},{"id":"c30","label":"incorrect"},{"id":"c31","label":"incorrect"},{"id":"c32","label":"incorrect"},{"id":"c33","label":"incorrect"},{"id":"c34","label":"incorrect"},{"id":"c35","label":"incorrect"}]}
