# Supplementary material for: Web monitoring of emerging animal infectious diseases integrated in the French Animal Health Epidemic Intelligence System
Source: PLoS One. 2018 Aug 3;13(8):e0199960. doi: 10.1371/journal.pone.0199960 (PMC6075742; doi:10.1371/journal.pone.0199960)
Supplement: S1 Dataset — Dataset of news reports in English language used to evaluate and train the information extraction module of PADI-web (http://epia.clermont.inra.fr/vsi). This dataset is composed of 532 news reports (in JSON), with information about the report itself (publication date, title, content, url), as well as processing information related to the information extraction process (candidates for extraction information, correct or incorrect labels for each candidate). The named entity candidates (locations, diseases, hosts, dates, number of cases) are manually labelled in each article. Data are shared under a CC BY license and are freely available for download at: https://dataverse.cirad.fr/dataset.xhtml?persistentId=doi:10.18167/DVN1/KMTIFG. (GZ) [file pone.0199960.s001.gz › articles/338.json]

{"reports":[18735,18757,18789,18850,18899,18968,19122],"tagged_content":"<token id=\"t0\"> <br /> </token> <token id=\"t1\"> BOALA </token> <token id=\"t2\"> LIMBII </token> <token id=\"t3\"> ALBASTRE </token> <token id=\"t4\"> ( </token> <candidate id=\"c1\" index=5 type=\"disease\" info=\"null\" length=\"1\"></candidate> <token id=\"t5\"> BLUETONGUE </token> <token id=\"t6\"> ) </token> <token id=\"t7\"> a </token> <token id=\"t8\"> revenit </token> <token id=\"t9\"> in </token> <token id=\"t10\"> ROMANIA </token> <token id=\"t11\"> , </token> <token id=\"t12\"> afectand </token> <token id=\"t13\"> cateva </token> <token id=\"t14\"> FERME </token> <token id=\"t15\"> din </token> <token id=\"t16\"> nord-estul </token> <token id=\"t17\"> tarii </token> <token id=\"t18\"> , </token> <token id=\"t19\"> transmite </token> <token id=\"t20\"> site-ul </token> <token id=\"t21\"> thecattlesite </token> <token id=\"t22\"> . </token> <token id=\"t23\"> Serotipul </token> <candidate id=\"c2\" index=24 type=\"number\" info=\"null\" length=\"1\"></candidate> <token id=\"t24\"> 4 </token> <token id=\"t25\"> , </token> <token id=\"t26\"> acelasi </token> <token id=\"t27\"> care </token> <token id=\"t28\"> a </token> <token id=\"t29\"> provocat </token> <token id=\"t30\"> epidemia </token> <token id=\"t31\"> din </token> <token id=\"t32\"> perioada </token> <candidate id=\"c3\" index=33 type=\"date\" info=\"2016-08\" length=\"1\"></candidate> <token id=\"t33\"> august </token> <token id=\"t34\"> -- </token> <token id=\"t35\"> decembrie </token> <candidate id=\"c4\" index=36 type=\"number\" info=\"null\" length=\"1\"></candidate> <candidate id=\"c5\" index=36 type=\"date\" info=\"2014\" length=\"1\"></candidate> <token id=\"t36\"> 2014 </token> <token id=\"t37\"> , </token> <token id=\"t38\"> a </token> <token id=\"t39\"> fost </token> <token id=\"t40\"> identificat </token> <token id=\"t41\"> in </token> <candidate id=\"c6\" index=42 type=\"number\" info=\"null\" length=\"1\"></candidate> <token id=\"t42\"> 18 </token> <token id=\"t43\"> cazuri </token> <token id=\"t44\"> , </token> <token id=\"t45\"> de </token> <token id=\"t46\"> cand </token> <token id=\"t47\"> a </token> <token id=\"t48\"> fost </token> <token id=\"t49\"> facuta </token> <token id=\"t50\"> notificarea </token> <token id=\"t51\"> initiala </token> <token id=\"t52\"> , </token> <token id=\"t53\"> in </token> <candidate id=\"c7\" index=54 type=\"number\" info=\"null\" length=\"1\"></candidate> <token id=\"t54\"> 7 </token> <token id=\"t55\"> septembrie </token> <token id=\"t56\"> . </token> <token id=\"t57\"> <br /> </token> <candidate id=\"c8\" index=58 type=\"location\" info=\"{ &quot;coordinates&quot;: &quot;37.03333;80.88333&quot;, &quot;id&quot;: 1280226, &quot;featureClass&quot;: &quot;A&quot;, &quot;featureCode&quot;: &quot;ADM3&quot;, &quot;countryCode&quot;: &quot;CN&quot; }\" length=\"1\"></candidate> <token id=\"t58\"> Cele </token> <token id=\"t59\"> mai </token> <token id=\"t60\"> recente </token> <token id=\"t61\"> date </token> <token id=\"t62\"> , </token> <token id=\"t63\"> din </token> <candidate id=\"c9\" index=64 type=\"number\" info=\"null\" length=\"1\"></candidate> <token id=\"t64\"> 18 </token> <token id=\"t65\"> septembrie </token> <token id=\"t66\"> , </token> <token id=\"t67\"> arata </token> <token id=\"t68\"> ca </token> <candidate id=\"c10\" index=69 type=\"number\" info=\"null\" length=\"1\"></candidate> <token id=\"t69\"> 28 </token> <token id=\"t70\"> de </token> <token id=\"t71\"> animale </token> <token id=\"t72\"> sunt </token> <token id=\"t73\"> suspecte </token> <token id=\"t74\"> , </token> <token id=\"t75\"> fiind </token> <token id=\"t76\"> a </token> <token id=\"t77\"> patra </token> <token id=\"t78\"> ferma </token> <token id=\"t79\"> unde </token> <token id=\"t80\"> se </token> <token id=\"t81\"> constata </token> <token id=\"t82\"> BOALA </token> <token id=\"t83\"> LIMBII </token> <token id=\"t84\"> ALBASTRE </token> <token id=\"t85\"> . </token> <token id=\"t86\"> Autoritatile </token> <token id=\"t87\"> au </token> <token id=\"t88\"> adoptat </token> <token id=\"t89\"> masuri </token> <token id=\"t90\"> pentru </token> <token id=\"t91\"> a </token> <token id=\"t92\"> reduce </token> <token id=\"t93\"> deplasarea </token> <token id=\"t94\"> animalelor </token> <token id=\"t95\"> in </token> <token id=\"t96\"> zona </token> <token id=\"t97\"> judetului </token> <token id=\"t98\"> BOTOSANI </token> <token id=\"t99\"> unde </token> <token id=\"t100\"> s-au </token> <token id=\"t101\"> depistat </token> <token id=\"t102\"> animale </token> <token id=\"t103\"> infectate </token> <token id=\"t104\"> . </token> <token id=\"t105\"> Si </token> <candidate id=\"c11\" index=106 type=\"location\" info=\"{ &quot;coordinates&quot;: &quot;47.0;20.0&quot;, &quot;id&quot;: 719819, &quot;featureClass&quot;: &quot;A&quot;, &quot;featureCode&quot;: &quot;PCLI&quot;, &quot;countryCode&quot;: &quot;HU&quot; }\" length=\"1\"></candidate> <token id=\"t106\"> Ungaria </token> <token id=\"t107\"> a </token> <token id=\"t108\"> confirmat </token> <token id=\"t109\"> luna </token> <token id=\"t110\"> aceasta </token> <token id=\"t111\"> cazuri </token> <token id=\"t112\"> de </token> <token id=\"t113\"> animale </token> <token id=\"t114\"> infectate </token> <token id=\"t115\"> cu </token> <token id=\"t116\"> BOALA </token> <token id=\"t117\"> LIMBII </token> <token id=\"t118\"> ALBASTRE </token> <token id=\"t119\"> . </token> <token id=\"t120\"> <br /> </token> <token id=\"t121\"> Saptamana </token> <token id=\"t122\"> trecuta </token> <token id=\"t123\"> , </token> <token id=\"t124\"> Autoritatea </token> <token id=\"t125\"> Nationala </token> <token id=\"t126\"> Sanitara </token> <token id=\"t127\"> Veterinara </token> <token id=\"t128\"> si </token> <token id=\"t129\"> pentru </token> <token id=\"t130\"> Siguranta </token> <token id=\"t131\"> Alimentelor </token> <token id=\"t132\"> ( </token> <token id=\"t133\"> ANSVSA </token> <token id=\"t134\"> ) </token> <token id=\"t135\"> a </token> <token id=\"t136\"> anuntat </token> <token id=\"t137\"> ca </token> <token id=\"t138\"> BOALA </token> <token id=\"t139\"> LIMBII </token> <token id=\"t140\"> ALBASTRE </token> <token id=\"t141\"> a </token> <token id=\"t142\"> fost </token> <token id=\"t143\"> diagnosticata </token> <token id=\"t144\"> , </token> <token id=\"t145\"> in </token> <token id=\"t146\"> data </token> <token id=\"t147\"> de </token> <candidate id=\"c12\" index=148 type=\"number\" info=\"null\" length=\"1\"></candidate> <token id=\"t148\"> 4 </token> <token id=\"t149\"> septembrie </token> <token id=\"t150\"> , </token> <token id=\"t151\"> in </token> <token id=\"t152\"> trei </token> <token id=\"t153\"> exploatatii </token> <token id=\"t154\"> din </token> <token id=\"t155\"> localitatea </token> <token id=\"t156\"> Bobolusti </token> <token id=\"t157\"> , </token> <token id=\"t158\"> judetul </token> <token id=\"t159\"> BOTOSANI </token> <token id=\"t160\"> , </token> <token id=\"t161\"> motiv </token> <token id=\"t162\"> pentru </token> <token id=\"t163\"> care </token> <token id=\"t164\"> au </token> <token id=\"t165\"> fost </token> <token id=\"t166\"> organizate </token> <token id=\"t167\"> deja </token> <token id=\"t168\"> intalniri </token> <token id=\"t169\"> de </token> <token id=\"t170\"> informare </token> <token id=\"t171\"> si </token> <token id=\"t172\"> instruire </token> <token id=\"t173\"> cu </token> <token id=\"t174\"> medicii </token> <token id=\"t175\"> veterinari </token> <token id=\"t176\"> , </token> <token id=\"t177\"> in </token> <token id=\"t178\"> judete </token> <token id=\"t179\"> , </token> <token id=\"t180\"> pentru </token> <token id=\"t181\"> prevenirea </token> <token id=\"t182\"> raspandirii </token> <token id=\"t183\"> bolii </token> <token id=\"t184\"> . </token> <token id=\"t185\"> <br /> </token> <token id=\"t186\"> Reprezentantii </token> <token id=\"t187\"> ANSVSA </token> <token id=\"t188\"> sustin </token> <token id=\"t189\"> ca </token> <token id=\"t190\"> au </token> <token id=\"t191\"> notificat </token> <token id=\"t192\"> Comisia </token> <token id=\"t193\"> Europeana </token> <token id=\"t194\"> si </token> <token id=\"t195\"> statele </token> <token id=\"t196\"> membre </token> <token id=\"t197\"> ale </token> <token id=\"t198\"> Uniunii </token> <token id=\"t199\"> Europene </token> <token id=\"t200\"> ( </token> <token id=\"t201\"> UE </token> <token id=\"t202\"> ) </token> <token id=\"t203\"> , </token> <token id=\"t204\"> dar </token> <token id=\"t205\"> si </token> <token id=\"t206\"> Organizatia </token> <token id=\"t207\"> Mondiala </token> <token id=\"t208\"> pentru </token> <token id=\"t209\"> Sanatatea </token> <token id=\"t210\"> Animala </token> <token id=\"t211\"> ( </token> <token id=\"t212\"> OIE </token> <token id=\"t213\"> ) </token> <token id=\"t214\"> , </token> <token id=\"t215\"> despre </token> <token id=\"t216\"> prezenta </token> <token id=\"t217\"> virusului </token> <token id=\"t218\"> pe </token> <token id=\"t219\"> teritoriul </token> <token id=\"t220\"> ROMANIEI </token> <token id=\"t221\"> . </token> <token id=\"t222\"> ANSVSA </token> <token id=\"t223\"> precizeaza </token> <token id=\"t224\"> ca </token> <token id=\"t225\"> in </token> <token id=\"t226\"> jurul </token> <token id=\"t227\"> focarelor </token> <token id=\"t228\"> s-a </token> <token id=\"t229\"> instituit </token> <token id=\"t230\"> o </token> <token id=\"t231\"> zona </token> <token id=\"t232\"> de </token> <token id=\"t233\"> control </token> <token id=\"t234\"> de </token> <candidate id=\"c13\" index=235 type=\"number\" info=\"null\" length=\"1\"></candidate> <token id=\"t235\"> 20 </token> <token id=\"t236\"> kilometri </token> <token id=\"t237\"> , </token> <token id=\"t238\"> `` </token> <token id=\"t239\"> fiind </token> <token id=\"t240\"> interzisa </token> <token id=\"t241\"> iesirea </token> <token id=\"t242\"> rumegatoarelor </token> <token id=\"t243\"> cu </token> <token id=\"t244\"> exceptia </token> <token id=\"t245\"> animalelor </token> <token id=\"t246\"> destinate </token> <token id=\"t247\"> abatorizarii </token> <token id=\"t248\"> '' </token> <token id=\"t249\"> . </token> <token id=\"t250\"> <br /> </token> <token id=\"t251\"> Potrivit </token> <token id=\"t252\"> OIE </token> <token id=\"t253\"> , </token> <candidate id=\"c14\" index=254 type=\"disease\" info=\"null\" length=\"1\"></candidate> <token id=\"t254\"> BLUETONGUE </token> <token id=\"t255\"> ( </token> <token id=\"t256\"> serotipul </token> <candidate id=\"c15\" index=257 type=\"number\" info=\"null\" length=\"1\"></candidate> <token id=\"t257\"> 8 </token> <token id=\"t258\"> ) </token> <token id=\"t259\"> a </token> <token id=\"t260\"> fost </token> <token id=\"t261\"> confirmata </token> <token id=\"t262\"> , </token> <token id=\"t263\"> in </token> <candidate id=\"c16\" index=264 type=\"number\" info=\"null\" length=\"1\"></candidate> <candidate id=\"c17\" index=264 type=\"date\" info=\"2011\" length=\"1\"></candidate> <token id=\"t264\"> 11 </token> <token id=\"t265\"> septembrie </token> <candidate id=\"c18\" index=266 type=\"number\" info=\"null\" length=\"1\"></candidate> <candidate id=\"c19\" index=266 type=\"date\" info=\"2015\" length=\"1\"></candidate> <token id=\"t266\"> 2015 </token> <token id=\"t267\"> , </token> <token id=\"t268\"> la </token> <candidate id=\"c20\" index=269 type=\"number\" info=\"null\" length=\"1\"></candidate> <token id=\"t269\"> 27 </token> <token id=\"t270\"> de </token> <candidate id=\"c21\" index=271 type=\"host\" info=\"null\" length=\"1\"></candidate> <token id=\"t271\"> bovine </token> <token id=\"t272\"> si </token> <candidate id=\"c22\" index=273 type=\"number\" info=\"null\" length=\"1\"></candidate> <token id=\"t273\"> 6 </token> <candidate id=\"c23\" index=274 type=\"host\" info=\"null\" length=\"1\"></candidate> <token id=\"t274\"> ovine </token> <token id=\"t275\"> dintr-o </token> <token id=\"t276\"> ferma </token> <token id=\"t277\"> de </token> <candidate id=\"c24\" index=278 type=\"number\" info=\"null\" length=\"1\"></candidate> <token id=\"t278\"> 200 </token> <token id=\"t279\"> de </token> <candidate id=\"c25\" index=280 type=\"host\" info=\"null\" length=\"1\"></candidate> <token id=\"t280\"> ovine </token> <token id=\"t281\"> dar </token> <token id=\"t282\"> si </token> <candidate id=\"c26\" index=283 type=\"number\" info=\"null\" length=\"1\"></candidate> <token id=\"t283\"> 150 </token> <token id=\"t284\"> de </token> <candidate id=\"c27\" index=285 type=\"host\" info=\"null\" length=\"1\"></candidate> <token id=\"t285\"> bovine </token> <token id=\"t286\"> din </token> <candidate id=\"c28\" index=287 type=\"location\" info=\"{ &quot;coordinates&quot;: &quot;46.0;2.0&quot;, &quot;id&quot;: 3017382, &quot;featureClass&quot;: &quot;A&quot;, &quot;featureCode&quot;: &quot;PCLI&quot;, &quot;countryCode&quot;: &quot;FR&quot; }\" length=\"1\"></candidate> <token id=\"t287\"> Franta </token> <token id=\"t288\"> , </token> <token id=\"t289\"> tara </token> <token id=\"t290\"> unde </token> <token id=\"t291\"> virusul </token> <candidate id=\"c29\" index=292 type=\"disease\" info=\"null\" length=\"1\"></candidate> <token id=\"t292\"> BLUETONGUE </token> <token id=\"t293\"> nu </token> <token id=\"t294\"> a </token> <token id=\"t295\"> mai </token> <token id=\"t296\"> fost </token> <token id=\"t297\"> depistat </token> <token id=\"t298\"> din </token> <candidate id=\"c30\" index=299 type=\"number\" info=\"null\" length=\"1\"></candidate> <candidate id=\"c31\" index=299 type=\"date\" info=\"2010\" length=\"1\"></candidate> <token id=\"t299\"> 2010 </token> <token id=\"t300\"> . </token> <token id=\"t301\"> In </token> <candidate id=\"c32\" index=302 type=\"number\" info=\"null\" length=\"1\"></candidate> <candidate id=\"c33\" index=302 type=\"date\" info=\"2010\" length=\"1\"></candidate> <token id=\"t302\"> 10 </token> <token id=\"t303\"> septembrie </token> <candidate id=\"c34\" index=304 type=\"number\" info=\"null\" length=\"1\"></candidate> <candidate id=\"c35\" index=304 type=\"date\" info=\"2015\" length=\"1\"></candidate> <token id=\"t304\"> 2015 </token> <token id=\"t305\"> au </token> <token id=\"t306\"> fost </token> <token id=\"t307\"> confirmate </token> <token id=\"t308\"> doua </token> <token id=\"t309\"> cazuri </token> <token id=\"t310\"> de </token> <candidate id=\"c36\" index=311 type=\"disease\" info=\"null\" length=\"1\"></candidate> <token id=\"t311\"> BLUETONGUE </token> <token id=\"t312\"> si </token> <token id=\"t313\"> la </token> <candidate id=\"c37\" index=314 type=\"number\" info=\"null\" length=\"1\"></candidate> <token id=\"t314\"> 2 </token> <candidate id=\"c38\" index=315 type=\"host\" info=\"null\" length=\"1\"></candidate> <token id=\"t315\"> bovine </token> <token id=\"t316\"> dintr-o </token> <token id=\"t317\"> ferma </token> <token id=\"t318\"> de </token> <candidate id=\"c39\" index=319 type=\"number\" info=\"null\" length=\"1\"></candidate> <token id=\"t319\"> 300 </token> <token id=\"t320\"> de </token> <token id=\"t321\"> capete </token> <token id=\"t322\"> din </token> <token id=\"t323\"> sudul </token> <token id=\"t324\"> Ungariei </token> <token id=\"t325\"> ( </token> <token id=\"t326\"> Comitatul </token> <candidate id=\"c40\" index=327 type=\"location\" info=\"{ &quot;coordinates&quot;: &quot;46.5;18.58333&quot;, &quot;id&quot;: 3043845, &quot;featureClass&quot;: &quot;A&quot;, &quot;featureCode&quot;: &quot;ADM1&quot;, &quot;countryCode&quot;: &quot;HU&quot; }\" length=\"1\"></candidate> <token id=\"t327\"> Tolna </token> <token id=\"t328\"> ) </token> <token id=\"t329\"> . </token> <token id=\"t330\"> Ultimul </token> <token id=\"t331\"> caz </token> <token id=\"t332\"> de </token> <candidate id=\"c41\" index=333 type=\"disease\" info=\"null\" length=\"1\"></candidate> <token id=\"t333\"> BLUETONGUE </token> <token id=\"t334\"> in </token> <candidate id=\"c42\" index=335 type=\"location\" info=\"{ &quot;coordinates&quot;: &quot;47.0;20.0&quot;, &quot;id&quot;: 719819, &quot;featureClass&quot;: &quot;A&quot;, &quot;featureCode&quot;: &quot;PCLI&quot;, &quot;countryCode&quot;: &quot;HU&quot; }\" length=\"1\"></candidate> <token id=\"t335\"> Ungaria </token> <token id=\"t336\"> a </token> <token id=\"t337\"> fost </token> <token id=\"t338\"> confirmat </token> <token id=\"t339\"> in </token> <token id=\"t340\"> ianuarie </token> <candidate id=\"c43\" index=341 type=\"number\" info=\"null\" length=\"1\"></candidate> <candidate id=\"c44\" index=341 type=\"date\" info=\"2015\" length=\"1\"></candidate> <token id=\"t341\"> 2015 </token> <token id=\"t342\"> . </token> <token id=\"t343\"> <br /> </token> <token id=\"t344\"> BOALA </token> <token id=\"t345\"> LIMBII </token> <token id=\"t346\"> ALBASTRE </token> <token id=\"t347\"> nu </token> <token id=\"t348\"> afecteaza </token> <token id=\"t349\"> omul </token> <token id=\"t350\"> , </token> <token id=\"t351\"> dar </token> <token id=\"t352\"> produce </token> <token id=\"t353\"> pagube </token> <token id=\"t354\"> economice </token> <token id=\"t355\"> , </token> <token id=\"t356\"> datorita </token> <token id=\"t357\"> restrictiilor </token> <token id=\"t358\"> aplicate </token> <token id=\"t359\"> miscarii </token> <token id=\"t360\"> animalelor </token> <token id=\"t361\"> . </token> <token id=\"t362\"> <br /> </token> <token id=\"t363\"> BOALA </token> <token id=\"t364\"> LIMBII </token> <token id=\"t365\"> ALBASTRE </token> <token id=\"t366\"> este </token> <token id=\"t367\"> cauzata </token> <token id=\"t368\"> de </token> <token id=\"t369\"> un </token> <token id=\"t370\"> virus </token> <token id=\"t371\"> din </token> <token id=\"t372\"> genul </token> <token id=\"t373\"> Orbivirus </token> <token id=\"t374\"> , </token> <token id=\"t375\"> care </token> <token id=\"t376\"> este </token> <token id=\"t377\"> transmis </token> <token id=\"t378\"> prin </token> <token id=\"t379\"> intepatura </token> <token id=\"t380\"> unor </token> <token id=\"t381\"> specii </token> <token id=\"t382\"> de </token> <token id=\"t383\"> insecte </token> <token id=\"t384\"> hematofage </token> <token id=\"t385\"> , </token> <token id=\"t386\"> din </token> <token id=\"t387\"> genul </token> <token id=\"t388\"> Culicoides </token> <token id=\"t389\"> si </token> <token id=\"t390\"> nu </token> <token id=\"t391\"> prin </token> <token id=\"t392\"> contactul </token> <token id=\"t393\"> direct </token> <token id=\"t394\"> intre </token> <token id=\"t395\"> animale </token> <token id=\"t396\"> . </token> <token id=\"t397\"> BOALA </token> <token id=\"t398\"> LIMBII </token> <token id=\"t399\"> ALBASTRE </token> <token id=\"t400\"> afecteaza </token> <token id=\"t401\"> rumegatoarele </token> <token id=\"t402\"> domestice </token> <token id=\"t403\"> si </token> <token id=\"t404\"> salbatice </token> <token id=\"t405\"> , </token> <token id=\"t406\"> de </token> <token id=\"t407\"> cele </token> <token id=\"t408\"> mai </token> <token id=\"t409\"> multe </token> <token id=\"t410\"> ori </token> <token id=\"t411\"> oi </token> <token id=\"t412\"> , </token> <token id=\"t413\"> dar </token> <token id=\"t414\"> si </token> <token id=\"t415\"> vite </token> <token id=\"t416\"> si </token> <token id=\"t417\"> capre </token> <token id=\"t418\"> , </token> <token id=\"t419\"> si </token> <token id=\"t420\"> are </token> <token id=\"t421\"> caracter </token> <token id=\"t422\"> sezonier </token> <token id=\"t423\"> . </token> <token id=\"t424\"> <br /> </token> <token id=\"t425\"> Sursa </token> <token id=\"t426\"> foto </token> <token id=\"t427\"> : </token> <token id=\"t428\"> bzi </token> <token id=\"t429\"> <br /> </token> <token id=\"t430\"> Nu </token> <token id=\"t431\"> numai </token> <token id=\"t432\"> E-urile </token> <token id=\"t433\"> din </token> <token id=\"t434\"> alimente </token> <token id=\"t435\"> ne </token> <token id=\"t436\"> ameninta </token> <token id=\"t437\"> grav </token> <token id=\"t438\"> san </token> <token id=\"t439\"> ... </token> <token id=\"t440\"> <br /> </token> <token id=\"t441\"> Iubesc </token> <token id=\"t442\"> sa </token> <token id=\"t443\"> fie </token> <token id=\"t444\"> iubite </token> <token id=\"t445\"> si </token> <token id=\"t446\"> au </token> <token id=\"t447\"> un </token> <token id=\"t448\"> instinct </token> <token id=\"t449\"> sexual </token> <token id=\"t450\"> nati </token> <token id=\"t451\"> ... </token> <token id=\"t452\"> <br /> </token> <token id=\"t453\"> Cuceritor </token> <token id=\"t454\"> din </token> <token id=\"t455\"> fire </token> <token id=\"t456\"> , </token> <token id=\"t457\"> Catalin </token> <token id=\"t458\"> Botezatu </token> <token id=\"t459\"> a </token> <token id=\"t460\"> devenit </token> <token id=\"t461\"> din </token> <token id=\"t462\"> ... </token> <token id=\"t463\"> <br /> </token> <token id=\"t464\"> David </token> <token id=\"t465\"> si </token> <candidate id=\"c45\" index=466 type=\"location\" info=\"{ &quot;coordinates&quot;: &quot;14.21667;121.31667&quot;, &quot;id&quot;: 1680027, &quot;featureClass&quot;: &quot;A&quot;, &quot;featureCode&quot;: &quot;ADM3&quot;, &quot;countryCode&quot;: &quot;PH&quot; }\" length=\"1\"></candidate> <candidate id=\"c46\" index=466 type=\"location\" info=\"{ &quot;coordinates&quot;: &quot;14.98333;-87.4&quot;, &quot;id&quot;: 3600360, &quot;featureClass&quot;: &quot;A&quot;, &quot;featureCode&quot;: &quot;ADM2&quot;, &quot;countryCode&quot;: &quot;HN&quot; }\" length=\"1\"></candidate> <candidate id=\"c47\" index=466 type=\"location\" info=\"{ &quot;coordinates&quot;: &quot;36.95374;14.53318&quot;, &quot;id&quot;: 6540063, &quot;featureClass&quot;: &quot;A&quot;, &quot;featureCode&quot;: &quot;ADM3&quot;, &quot;countryCode&quot;: &quot;IT&quot; }\" length=\"1\"></candidate> <candidate id=\"c48\" index=466 type=\"location\" info=\"{ &quot;coordinates&quot;: &quot;48.43294;-123.3693&quot;, &quot;id&quot;: 6174041, &quot;featureClass&quot;: &quot;P&quot;, &quot;featureCode&quot;: &quot;PPLA&quot;, &quot;countryCode&quot;: &quot;CA&quot; }\" length=\"1\"></candidate> <candidate id=\"c49\" index=466 type=\"location\" info=\"{ &quot;coordinates&quot;: &quot;21.35448;-100.22294&quot;, &quot;id&quot;: 8581937, &quot;featureClass&quot;: &quot;A&quot;, &quot;featureCode&quot;: &quot;ADM2&quot;, &quot;countryCode&quot;: &quot;MX&quot; }\" length=\"1\"></candidate> <candidate id=\"c50\" index=466 type=\"location\" info=\"{ &quot;coordinates&quot;: &quot;-22.41667;-64.91667&quot;, &quot;id&quot;: 3835877, &quot;featureClass&quot;: &quot;A&quot;, &quot;featureCode&quot;: &quot;ADM2&quot;, &quot;countryCode&quot;: &quot;AR&quot; }\" length=\"1\"></candidate> <candidate id=\"c51\" index=466 type=\"location\" info=\"{ &quot;coordinates&quot;: &quot;12.41667;124.38333&quot;, &quot;id&quot;: 1680029, &quot;featureClass&quot;: &quot;A&quot;, &quot;featureCode&quot;: &quot;ADM3&quot;, &quot;countryCode&quot;: &quot;PH&quot; }\" length=\"1\"></candidate> <candidate id=\"c52\" index=466 type=\"location\" info=\"{ &quot;coordinates&quot;: &quot;15.58333;120.7&quot;, &quot;id&quot;: 1680026, &quot;featureClass&quot;: &quot;A&quot;, &quot;featureCode&quot;: &quot;ADM3&quot;, &quot;countryCode&quot;: &quot;PH&quot; }\" length=\"1\"></candidate> <candidate id=\"c53\" index=466 type=\"location\" info=\"{ &quot;coordinates&quot;: &quot;49.66421;-98.89638&quot;, &quot;id&quot;: 6174040, &quot;featureClass&quot;: &quot;A&quot;, &quot;featureCode&quot;: &quot;ADMD&quot;, &quot;countryCode&quot;: &quot;CA&quot; }\" length=\"1\"></candidate> <candidate id=\"c54\" index=466 type=\"location\" info=\"{ &quot;coordinates&quot;: &quot;22.28552;114.15769&quot;, &quot;id&quot;: 1819729, &quot;featureClass&quot;: &quot;P&quot;, &quot;featureCode&quot;: &quot;PPLC&quot;, &quot;countryCode&quot;: &quot;HK&quot; }\" length=\"1\"></candidate> <candidate id=\"c55\" index=466 type=\"location\" info=\"{ &quot;coordinates&quot;: &quot;5.41667;-74.83333&quot;, &quot;id&quot;: 3666079, &quot;featureClass&quot;: &quot;A&quot;, &quot;featureCode&quot;: &quot;ADM2&quot;, &quot;countryCode&quot;: &quot;CO&quot; }\" length=\"1\"></candidate> <candidate id=\"c56\" index=466 type=\"location\" info=\"{ &quot;coordinates&quot;: &quot;20.96167;-76.95111&quot;, &quot;id&quot;: 3550598, &quot;featureClass&quot;: &quot;P&quot;, &quot;featureCode&quot;: &quot;PPLA&quot;, &quot;countryCode&quot;: &quot;CU&quot; }\" length=\"1\"></candidate> <candidate id=\"c57\" index=466 type=\"location\" info=\"{ &quot;coordinates&quot;: &quot;23.74174;-99.14599&quot;, &quot;id&quot;: 3530580, &quot;featureClass&quot;: &quot;P&quot;, &quot;featureCode&quot;: &quot;PPLA&quot;, &quot;countryCode&quot;: &quot;MX&quot; }\" length=\"1\"></candidate> <candidate id=\"c58\" index=466 type=\"location\" info=\"{ &quot;coordinates&quot;: &quot;-3.41678;-79.82718&quot;, &quot;id&quot;: 10793645, &quot;featureClass&quot;: &quot;A&quot;, &quot;featureCode&quot;: &quot;ADM3&quot;, &quot;countryCode&quot;: &quot;EC&quot; }\" length=\"1\"></candidate> <candidate id=\"c59\" index=466 type=\"location\" info=\"{ &quot;coordinates&quot;: &quot;-38.28046;-72.23402&quot;, &quot;id&quot;: 8261352, &quot;featureClass&quot;: &quot;A&quot;, &quot;featureCode&quot;: &quot;ADM3&quot;, &quot;countryCode&quot;: &quot;CL&quot; }\" length=\"1\"></candidate> <candidate id=\"c60\" index=466 type=\"location\" info=\"{ &quot;coordinates&quot;: &quot;-32.66667;-60.33333&quot;, &quot;id&quot;: 3832932, &quot;featureClass&quot;: &quot;A&quot;, &quot;featureCode&quot;: &quot;ADM2&quot;, &quot;countryCode&quot;: &quot;AR&quot; }\" length=\"1\"></candidate> <candidate id=\"c61\" index=466 type=\"location\" info=\"{ &quot;coordinates&quot;: &quot;13.15;121.26667&quot;, &quot;id&quot;: 1680028, &quot;featureClass&quot;: &quot;A&quot;, &quot;featureCode&quot;: &quot;ADM3&quot;, &quot;countryCode&quot;: &quot;PH&quot; }\" length=\"1\"></candidate> <candidate id=\"c62\" index=466 type=\"location\" info=\"{ &quot;coordinates&quot;: &quot;-20.31944;-40.33778&quot;, &quot;id&quot;: 3444924, &quot;featureClass&quot;: &quot;P&quot;, &quot;featureCode&quot;: &quot;PPLA&quot;, &quot;countryCode&quot;: &quot;BR&quot; }\" length=\"1\"></candidate> <candidate id=\"c63\" index=466 type=\"location\" info=\"{ &quot;coordinates&quot;: &quot;-8.11806;-35.29139&quot;, &quot;id&quot;: 3384987, &quot;featureClass&quot;: &quot;P&quot;, &quot;featureCode&quot;: &quot;PPL&quot;, &quot;countryCode&quot;: &quot;BR&quot; }\" length=\"1\"></candidate> <candidate id=\"c64\" index=466 type=\"location\" info=\"{ &quot;coordinates&quot;: &quot;51.58798;-2.98384&quot;, &quot;id&quot;: 7299214, &quot;featureClass&quot;: &quot;A&quot;, &quot;featureCode&quot;: &quot;ADM3&quot;, &quot;countryCode&quot;: &quot;GB&quot; }\" length=\"1\"></candidate> <candidate id=\"c65\" index=466 type=\"location\" info=\"{ &quot;coordinates&quot;: &quot;23.75836;-99.13489&quot;, &quot;id&quot;: 8583487, &quot;featureClass&quot;: &quot;A&quot;, &quot;featureCode&quot;: &quot;ADM2&quot;, &quot;countryCode&quot;: &quot;MX&quot; }\" length=\"1\"></candidate> <candidate id=\"c66\" index=466 type=\"location\" info=\"{ &quot;coordinates&quot;: &quot;-37.0;145.0&quot;, &quot;id&quot;: 2145234, &quot;featureClass&quot;: &quot;A&quot;, &quot;featureCode&quot;: &quot;ADM1&quot;, &quot;countryCode&quot;: &quot;AU&quot; }\" length=\"1\"></candidate> <candidate id=\"c67\" index=466 type=\"location\" info=\"{ &quot;coordinates&quot;: &quot;36.04528;14.24167&quot;, &quot;id&quot;: 8299745, &quot;featureClass&quot;: &quot;A&quot;, &quot;featureCode&quot;: &quot;ADM1&quot;, &quot;countryCode&quot;: &quot;MT&quot; }\" length=\"1\"></candidate> <token id=\"t466\"> Victoria </token> <token id=\"t467\"> Beckham </token> <token id=\"t468\"> fac </token> <candidate id=\"c68\" index=469 type=\"location\" info=\"{ &quot;coordinates&quot;: &quot;35.9975;45.8853&quot;, &quot;id&quot;: 141584, &quot;featureClass&quot;: &quot;P&quot;, &quot;featureCode&quot;: &quot;PPLA2&quot;, &quot;countryCode&quot;: &quot;IR&quot; }\" length=\"1\"></candidate> <token id=\"t469\"> bani </token> <token id=\"t470\"> si </token> <token id=\"t471\"> din </token> <token id=\"t472\"> piatra </token> <token id=\"t473\"> s </token> <token id=\"t474\"> ... </token> <token id=\"t475\"> <br /> </token> <token id=\"t476\"> <br /> </token>","publication_date":"2015-09-22","id":338,"title":"ALERTA! Boala LIMBII ALBASTRE revine in ROMANIA. Patru ...","url":"http://www.mondonews.ro/boala-limbii-albastre-revine-in-romania-patru-ferme-afectate-28-de-animale-suspecte/","content":"\nBOALA LIMBII ALBASTRE (BLUETONGUE) a revenit in ROMANIA, afectand cateva FERME din nord-estul tarii, transmite site-ul thecattlesite. Serotipul 4, acelasi care a provocat epidemia din perioada august — decembrie 2014, a fost identificat in 18 cazuri, de cand a fost facuta notificarea initiala, in 7 septembrie.\nCele mai recente date, din 18 septembrie, arata ca 28 de animale sunt suspecte, fiind a patra ferma unde se constata BOALA LIMBII ALBASTRE. Autoritatile au adoptat masuri pentru a reduce deplasarea animalelor in zona judetului BOTOSANI unde s-au depistat animale infectate. Si Ungaria a confirmat luna aceasta cazuri de animale infectate cu BOALA LIMBII ALBASTRE.\nSaptamana trecuta, Autoritatea Nationala Sanitara Veterinara si pentru Siguranta Alimentelor (ANSVSA) a anuntat ca BOALA LIMBII ALBASTRE a fost diagnosticata, in data de 4 septembrie, in trei exploatatii din localitatea Bobolusti, judetul BOTOSANI, motiv pentru care au fost organizate deja intalniri de informare si instruire cu medicii veterinari, in judete, pentru prevenirea raspandirii bolii.\nReprezentantii ANSVSA sustin ca au notificat Comisia Europeana si statele membre ale Uniunii Europene (UE), dar si Organizatia Mondiala pentru Sanatatea Animala (OIE), despre prezenta virusului pe teritoriul ROMANIEI. ANSVSA precizeaza ca in jurul focarelor s-a instituit o zona de control de 20 kilometri, “fiind interzisa iesirea rumegatoarelor cu exceptia animalelor destinate abatorizarii”.\nPotrivit OIE, BLUETONGUE (serotipul 8) a fost confirmata, in 11 septembrie 2015, la 27 de bovine si 6 ovine dintr-o ferma de 200 de ovine dar si 150 de bovine din Franta, tara unde virusul BLUETONGUE nu a mai fost depistat din 2010. In 10 septembrie 2015 au fost confirmate doua cazuri de BLUETONGUE si la 2 bovine dintr-o ferma de 300 de capete din sudul Ungariei (Comitatul Tolna). Ultimul caz de BLUETONGUE in Ungaria a fost confirmat in ianuarie 2015.\nBOALA LIMBII ALBASTRE nu afecteaza omul, dar produce pagube economice, datorita restrictiilor aplicate miscarii animalelor.\nBOALA LIMBII ALBASTRE este cauzata de un virus din genul Orbivirus, care este transmis prin intepatura unor specii de insecte hematofage, din genul Culicoides si nu prin contactul direct intre animale. BOALA LIMBII ALBASTRE afecteaza rumegatoarele domestice si salbatice, de cele mai multe ori oi, dar si vite si capre, si are caracter sezonier.\nSursa foto: bzi\nNu numai E-urile din alimente ne ameninta grav san…\nIubesc sa fie iubite si au un instinct sexual nati…\nCuceritor din fire, Catalin Botezatu a devenit din…\nDavid si Victoria Beckham fac bani si din piatra s…\n \n \n \n \n","candidateLabels":[]}
