# Supplementary material for: Web monitoring of emerging animal infectious diseases integrated in the French Animal Health Epidemic Intelligence System
Source: PLoS One. 2018 Aug 3;13(8):e0199960. doi: 10.1371/journal.pone.0199960 (PMC6075742; doi:10.1371/journal.pone.0199960)
Supplement: S1 Dataset — Dataset of news reports in English language used to evaluate and train the information extraction module of PADI-web (http://epia.clermont.inra.fr/vsi). This dataset is composed of 532 news reports (in JSON), with information about the report itself (publication date, title, content, url), as well as processing information related to the information extraction process (candidates for extraction information, correct or incorrect labels for each candidate). The named entity candidates (locations, diseases, hosts, dates, number of cases) are manually labelled in each article. Data are shared under a CC BY license and are freely available for download at: https://dataverse.cirad.fr/dataset.xhtml?persistentId=doi:10.18167/DVN1/KMTIFG. (GZ) [file pone.0199960.s001.gz › articles/202.json]

{"reports":[17817],"tagged_content":"<token id=\"t0\"> <br /> </token> <candidate id=\"c1\" index=1 type=\"location\" info=\"{ &quot;coordinates&quot;: &quot;51.1801;71.44598&quot;, &quot;id&quot;: 1526273, &quot;featureClass&quot;: &quot;P&quot;, &quot;featureCode&quot;: &quot;PPLC&quot;, &quot;countryCode&quot;: &quot;KZ&quot; }\" length=\"1\"></candidate> <candidate id=\"c2\" index=1 type=\"location\" info=\"{ &quot;coordinates&quot;: &quot;-6.6717;108.5416&quot;, &quot;id&quot;: 6779868, &quot;featureClass&quot;: &quot;A&quot;, &quot;featureCode&quot;: &quot;ADM4&quot;, &quot;countryCode&quot;: &quot;ID&quot; }\" length=\"1\"></candidate> <candidate id=\"c3\" index=1 type=\"location\" info=\"{ &quot;coordinates&quot;: &quot;51.13333;71.43333&quot;, &quot;id&quot;: 1538317, &quot;featureClass&quot;: &quot;A&quot;, &quot;featureCode&quot;: &quot;ADM1&quot;, &quot;countryCode&quot;: &quot;KZ&quot; }\" length=\"1\"></candidate> <token id=\"t1\"> Astana </token> <token id=\"t2\"> , </token> <candidate id=\"c4\" index=3 type=\"location\" info=\"{ &quot;coordinates&quot;: &quot;48.0;68.0&quot;, &quot;id&quot;: 1522867, &quot;featureClass&quot;: &quot;A&quot;, &quot;featureCode&quot;: &quot;PCLI&quot;, &quot;countryCode&quot;: &quot;KZ&quot; }\" length=\"1\"></candidate> <token id=\"t3\"> Kazakhstan </token> <token id=\"t4\"> , </token> <token id=\"t5\"> Dec. </token> <candidate id=\"c5\" index=6 type=\"number\" info=\"null\" length=\"1\"></candidate> <token id=\"t6\"> 29 </token> <token id=\"t7\"> <br /> </token> <token id=\"t8\"> By </token> <token id=\"t9\"> Daniyar </token> <token id=\"t10\"> Mukhtarov </token> <token id=\"t11\"> -- </token> <token id=\"t12\"> Trend </token> <token id=\"t13\"> : </token> <token id=\"t14\"> <br /> </token> <candidate id=\"c6\" index=15 type=\"location\" info=\"{ &quot;coordinates&quot;: &quot;60.0;100.0&quot;, &quot;id&quot;: 2017370, &quot;featureClass&quot;: &quot;A&quot;, &quot;featureCode&quot;: &quot;PCLI&quot;, &quot;countryCode&quot;: &quot;RU&quot; }\" length=\"1\"></candidate> <token id=\"t15\"> Russia </token> <token id=\"t16\"> lifted </token> <token id=\"t17\"> the </token> <candidate id=\"c7\" index=18 type=\"location\" info=\"{ &quot;coordinates&quot;: &quot;38.49457;43.38323&quot;, &quot;id&quot;: 298117, &quot;featureClass&quot;: &quot;P&quot;, &quot;featureCode&quot;: &quot;PPLA&quot;, &quot;countryCode&quot;: &quot;TR&quot; }\" length=\"1\"></candidate> <token id=\"t18\"> ban </token> <token id=\"t19\"> on </token> <token id=\"t20\"> import </token> <token id=\"t21\"> of </token> <token id=\"t22\"> meat </token> <token id=\"t23\"> from </token> <token id=\"t24\"> a </token> <token id=\"t25\"> number </token> <token id=\"t26\"> of </token> <token id=\"t27\"> regions </token> <token id=\"t28\"> of </token> <candidate id=\"c8\" index=29 type=\"location\" info=\"{ &quot;coordinates&quot;: &quot;48.0;68.0&quot;, &quot;id&quot;: 1522867, &quot;featureClass&quot;: &quot;A&quot;, &quot;featureCode&quot;: &quot;PCLI&quot;, &quot;countryCode&quot;: &quot;KZ&quot; }\" length=\"1\"></candidate> <token id=\"t29\"> Kazakhstan </token> <token id=\"t30\"> , </token> <token id=\"t31\"> which </token> <token id=\"t32\"> was </token> <token id=\"t33\"> introduced </token> <token id=\"t34\"> earlier </token> <token id=\"t35\"> in </token> <token id=\"t36\"> connection </token> <token id=\"t37\"> with </token> <candidate id=\"c9\" index=38 type=\"disease\" info=\"null\" length=\"1\"></candidate> <token id=\"t38\"> FMD </token> <token id=\"t39\"> ( </token> <candidate id=\"c10\" index=40 type=\"disease\" info=\"null\" length=\"2\"></candidate> <token id=\"t40\"> foot-and-mouth </token> <token id=\"t41\"> disease </token> <token id=\"t42\"> ) </token> <token id=\"t43\"> , </token> <token id=\"t44\"> said </token> <token id=\"t45\"> the </token> <token id=\"t46\"> press </token> <token id=\"t47\"> service </token> <token id=\"t48\"> of </token> <token id=\"t49\"> the </token> <token id=\"t50\"> ministry </token> <token id=\"t51\"> of </token> <token id=\"t52\"> agriculture </token> <token id=\"t53\"> of </token> <candidate id=\"c11\" index=54 type=\"location\" info=\"{ &quot;coordinates&quot;: &quot;48.0;68.0&quot;, &quot;id&quot;: 1522867, &quot;featureClass&quot;: &quot;A&quot;, &quot;featureCode&quot;: &quot;PCLI&quot;, &quot;countryCode&quot;: &quot;KZ&quot; }\" length=\"1\"></candidate> <token id=\"t54\"> Kazakhstan </token> <token id=\"t55\"> . </token> <token id=\"t56\"> `` </token> <token id=\"t57\"> Committee </token> <token id=\"t58\"> of </token> <token id=\"t59\"> veterinary </token> <token id=\"t60\"> control </token> <token id=\"t61\"> and </token> <token id=\"t62\"> supervision </token> <token id=\"t63\"> of </token> <token id=\"t64\"> the </token> <token id=\"t65\"> ministry </token> <token id=\"t66\"> of </token> <token id=\"t67\"> agriculture </token> <token id=\"t68\"> of </token> <candidate id=\"c12\" index=69 type=\"location\" info=\"{ &quot;coordinates&quot;: &quot;48.0;68.0&quot;, &quot;id&quot;: 1522867, &quot;featureClass&quot;: &quot;A&quot;, &quot;featureCode&quot;: &quot;PCLI&quot;, &quot;countryCode&quot;: &quot;KZ&quot; }\" length=\"1\"></candidate> <token id=\"t69\"> Kazakhstan </token> <token id=\"t70\"> received </token> <token id=\"t71\"> the </token> <token id=\"t72\"> conclusion </token> <token id=\"t73\"> of </token> <token id=\"t74\"> Rosselkhoznadzor </token> <token id=\"t75\"> ( </token> <token id=\"t76\"> the </token> <token id=\"t77\"> Russian </token> <candidate id=\"c13\" index=78 type=\"location\" info=\"{ &quot;coordinates&quot;: &quot;-30.95568;-58.78329&quot;, &quot;id&quot;: 8715308, &quot;featureClass&quot;: &quot;A&quot;, &quot;featureCode&quot;: &quot;ADM2&quot;, &quot;countryCode&quot;: &quot;AR&quot; }\" length=\"1\"></candidate> <token id=\"t78\"> Federal </token> <token id=\"t79\"> Service </token> <token id=\"t80\"> for </token> <token id=\"t81\"> Veterinary </token> <token id=\"t82\"> and </token> <token id=\"t83\"> Phytosanitary </token> <token id=\"t84\"> Surveillance </token> <token id=\"t85\"> ) </token> <token id=\"t86\"> for </token> <token id=\"t87\"> the </token> <token id=\"t88\"> welfare </token> <token id=\"t89\"> of </token> <token id=\"t90\"> the </token> <token id=\"t91\"> territory </token> <token id=\"t92\"> of </token> <candidate id=\"c14\" index=93 type=\"location\" info=\"{ &quot;coordinates&quot;: &quot;48.0;68.0&quot;, &quot;id&quot;: 1522867, &quot;featureClass&quot;: &quot;A&quot;, &quot;featureCode&quot;: &quot;PCLI&quot;, &quot;countryCode&quot;: &quot;KZ&quot; }\" length=\"1\"></candidate> <token id=\"t93\"> Kazakhstan </token> <token id=\"t94\"> for </token> <candidate id=\"c15\" index=95 type=\"disease\" info=\"null\" length=\"1\"></candidate> <token id=\"t95\"> FMD </token> <token id=\"t96\"> , </token> <token id=\"t97\"> '' </token> <token id=\"t98\"> said </token> <token id=\"t99\"> the </token> <token id=\"t100\"> report.The </token> <token id=\"t101\"> report </token> <token id=\"t102\"> said </token> <token id=\"t103\"> that </token> <candidate id=\"c16\" index=104 type=\"date\" info=\"PRESENT_REF\" length=\"1\"></candidate> <token id=\"t104\"> currently </token> <token id=\"t105\"> , </token> <token id=\"t106\"> issues </token> <token id=\"t107\"> of </token> <token id=\"t108\"> meat </token> <token id=\"t109\"> export </token> <token id=\"t110\"> and </token> <token id=\"t111\"> transportation </token> <token id=\"t112\"> of </token> <token id=\"t113\"> farm </token> <token id=\"t114\"> animals </token> <token id=\"t115\"> to </token> <candidate id=\"c17\" index=116 type=\"location\" info=\"{ &quot;coordinates&quot;: &quot;60.0;100.0&quot;, &quot;id&quot;: 2017370, &quot;featureClass&quot;: &quot;A&quot;, &quot;featureCode&quot;: &quot;PCLI&quot;, &quot;countryCode&quot;: &quot;RU&quot; }\" length=\"1\"></candidate> <token id=\"t116\"> Russia </token> <token id=\"t117\"> from </token> <token id=\"t118\"> a </token> <token id=\"t119\"> number </token> <token id=\"t120\"> of </token> <token id=\"t121\"> regions </token> <token id=\"t122\"> of </token> <candidate id=\"c18\" index=123 type=\"location\" info=\"{ &quot;coordinates&quot;: &quot;48.0;68.0&quot;, &quot;id&quot;: 1522867, &quot;featureClass&quot;: &quot;A&quot;, &quot;featureCode&quot;: &quot;PCLI&quot;, &quot;countryCode&quot;: &quot;KZ&quot; }\" length=\"1\"></candidate> <token id=\"t123\"> Kazakhstan </token> <token id=\"t124\"> , </token> <token id=\"t125\"> the </token> <token id=\"t126\"> import </token> <token id=\"t127\"> of </token> <token id=\"t128\"> which </token> <token id=\"t129\"> was </token> <token id=\"t130\"> previously </token> <token id=\"t131\"> banned </token> <token id=\"t132\"> , </token> <token id=\"t133\"> except </token> <token id=\"t134\"> for </token> <token id=\"t135\"> the </token> <candidate id=\"c19\" index=136 type=\"number\" info=\"null\" length=\"1\"></candidate> <token id=\"t136\"> four </token> <token id=\"t137\"> rural </token> <token id=\"t138\"> districts </token> <token id=\"t139\"> of </token> <candidate id=\"c20\" index=140 type=\"location\" info=\"{ &quot;coordinates&quot;: &quot;44.33333;72.08333&quot;, &quot;id&quot;: 1524444, &quot;featureClass&quot;: &quot;A&quot;, &quot;featureCode&quot;: &quot;ADM1&quot;, &quot;countryCode&quot;: &quot;KZ&quot; }\" length=\"1\"></candidate> <candidate id=\"c21\" index=140 type=\"location\" info=\"{ &quot;coordinates&quot;: &quot;43.5;75.75&quot;, &quot;id&quot;: 1524438, &quot;featureClass&quot;: &quot;A&quot;, &quot;featureCode&quot;: &quot;ADM2&quot;, &quot;countryCode&quot;: &quot;KZ&quot; }\" length=\"1\"></candidate> <candidate id=\"c22\" index=140 type=\"location\" info=\"{ &quot;coordinates&quot;: &quot;42.9;71.36667&quot;, &quot;id&quot;: 1516905, &quot;featureClass&quot;: &quot;P&quot;, &quot;featureCode&quot;: &quot;PPLA&quot;, &quot;countryCode&quot;: &quot;KZ&quot; }\" length=\"1\"></candidate> <token id=\"t140\"> Zhambyl </token> <token id=\"t141\"> and </token> <candidate id=\"c23\" index=142 type=\"number\" info=\"null\" length=\"1\"></candidate> <token id=\"t142\"> five </token> <token id=\"t143\"> rural </token> <token id=\"t144\"> districts </token> <token id=\"t145\"> of </token> <candidate id=\"c24\" index=146 type=\"location\" info=\"{ &quot;coordinates&quot;: &quot;45.0;77.91667&quot;, &quot;id&quot;: 1537162, &quot;featureClass&quot;: &quot;A&quot;, &quot;featureCode&quot;: &quot;ADM1&quot;, &quot;countryCode&quot;: &quot;KZ&quot; }\" length=\"1\"></candidate> <candidate id=\"c25\" index=146 type=\"location\" info=\"{ &quot;coordinates&quot;: &quot;43.25654;76.92848&quot;, &quot;id&quot;: 1526384, &quot;featureClass&quot;: &quot;P&quot;, &quot;featureCode&quot;: &quot;PPLA&quot;, &quot;countryCode&quot;: &quot;KZ&quot; }\" length=\"1\"></candidate> <candidate id=\"c26\" index=146 type=\"location\" info=\"{ &quot;coordinates&quot;: &quot;43.26667;76.9&quot;, &quot;id&quot;: 1526395, &quot;featureClass&quot;: &quot;A&quot;, &quot;featureCode&quot;: &quot;ADM1&quot;, &quot;countryCode&quot;: &quot;KZ&quot; }\" length=\"1\"></candidate> <token id=\"t146\"> Almaty </token> <token id=\"t147\"> region </token> <token id=\"t148\"> , </token> <token id=\"t149\"> bordering </token> <candidate id=\"c27\" index=150 type=\"location\" info=\"{ &quot;coordinates&quot;: &quot;35.0;105.0&quot;, &quot;id&quot;: 1814991, &quot;featureClass&quot;: &quot;A&quot;, &quot;featureCode&quot;: &quot;PCLI&quot;, &quot;countryCode&quot;: &quot;CN&quot; }\" length=\"1\"></candidate> <candidate id=\"c28\" index=150 type=\"location\" info=\"{ &quot;coordinates&quot;: &quot;25.51224;-99.00457&quot;, &quot;id&quot;: 8582434, &quot;featureClass&quot;: &quot;A&quot;, &quot;featureCode&quot;: &quot;ADM2&quot;, &quot;countryCode&quot;: &quot;MX&quot; }\" length=\"1\"></candidate> <token id=\"t150\"> China </token> <token id=\"t151\"> and </token> <candidate id=\"c29\" index=152 type=\"location\" info=\"{ &quot;coordinates&quot;: &quot;41.5;75.0&quot;, &quot;id&quot;: 1527747, &quot;featureClass&quot;: &quot;A&quot;, &quot;featureCode&quot;: &quot;PCLI&quot;, &quot;countryCode&quot;: &quot;KG&quot; }\" length=\"1\"></candidate> <token id=\"t152\"> Kyrgyzstan </token> <token id=\"t153\"> , </token> <token id=\"t154\"> have </token> <token id=\"t155\"> been </token> <token id=\"t156\"> agreed </token> <token id=\"t157\"> upon </token> <token id=\"t158\"> with </token> <token id=\"t159\"> Rosselkhoznadzor.As </token> <token id=\"t160\"> of </token> <candidate id=\"c30\" index=161 type=\"date\" info=\"2014-12-19\" length=\"4\"></candidate> <token id=\"t161\"> December </token> <candidate id=\"c31\" index=162 type=\"number\" info=\"null\" length=\"1\"></candidate> <token id=\"t162\"> 19 </token> <token id=\"t163\"> , </token> <candidate id=\"c32\" index=164 type=\"number\" info=\"null\" length=\"1\"></candidate> <token id=\"t164\"> 2014 </token> <token id=\"t165\"> , </token> <candidate id=\"c33\" index=166 type=\"location\" info=\"{ &quot;coordinates&quot;: &quot;48.0;68.0&quot;, &quot;id&quot;: 1522867, &quot;featureClass&quot;: &quot;A&quot;, &quot;featureCode&quot;: &quot;PCLI&quot;, &quot;countryCode&quot;: &quot;KZ&quot; }\" length=\"1\"></candidate> <token id=\"t166\"> Kazakhstan </token> <token id=\"t167\"> exported </token> <candidate id=\"c34\" index=168 type=\"number\" info=\"null\" length=\"1\"></candidate> <token id=\"t168\"> 11.908.33 </token> <token id=\"t169\"> metric </token> <token id=\"t170\"> tons </token> <token id=\"t171\"> of </token> <token id=\"t172\"> meat </token> <token id=\"t173\"> and </token> <token id=\"t174\"> meat </token> <token id=\"t175\"> products </token> <token id=\"t176\"> . </token> <token id=\"t177\"> A </token> <token id=\"t178\"> few </token> <token id=\"t179\"> years </token> <token id=\"t180\"> ago </token> <token id=\"t181\"> , </token> <token id=\"t182\"> a </token> <token id=\"t183\"> buffer </token> <token id=\"t184\"> zone </token> <token id=\"t185\"> in </token> <candidate id=\"c35\" index=186 type=\"location\" info=\"{ &quot;coordinates&quot;: &quot;45.0;77.91667&quot;, &quot;id&quot;: 1537162, &quot;featureClass&quot;: &quot;A&quot;, &quot;featureCode&quot;: &quot;ADM1&quot;, &quot;countryCode&quot;: &quot;KZ&quot; }\" length=\"1\"></candidate> <candidate id=\"c36\" index=186 type=\"location\" info=\"{ &quot;coordinates&quot;: &quot;43.25654;76.92848&quot;, &quot;id&quot;: 1526384, &quot;featureClass&quot;: &quot;P&quot;, &quot;featureCode&quot;: &quot;PPLA&quot;, &quot;countryCode&quot;: &quot;KZ&quot; }\" length=\"1\"></candidate> <candidate id=\"c37\" index=186 type=\"location\" info=\"{ &quot;coordinates&quot;: &quot;43.26667;76.9&quot;, &quot;id&quot;: 1526395, &quot;featureClass&quot;: &quot;A&quot;, &quot;featureCode&quot;: &quot;ADM1&quot;, &quot;countryCode&quot;: &quot;KZ&quot; }\" length=\"1\"></candidate> <token id=\"t186\"> Almaty </token> <token id=\"t187\"> , </token> <candidate id=\"c38\" index=188 type=\"location\" info=\"{ &quot;coordinates&quot;: &quot;44.33333;72.08333&quot;, &quot;id&quot;: 1524444, &quot;featureClass&quot;: &quot;A&quot;, &quot;featureCode&quot;: &quot;ADM1&quot;, &quot;countryCode&quot;: &quot;KZ&quot; }\" length=\"1\"></candidate> <candidate id=\"c39\" index=188 type=\"location\" info=\"{ &quot;coordinates&quot;: &quot;43.5;75.75&quot;, &quot;id&quot;: 1524438, &quot;featureClass&quot;: &quot;A&quot;, &quot;featureCode&quot;: &quot;ADM2&quot;, &quot;countryCode&quot;: &quot;KZ&quot; }\" length=\"1\"></candidate> <candidate id=\"c40\" index=188 type=\"location\" info=\"{ &quot;coordinates&quot;: &quot;42.9;71.36667&quot;, &quot;id&quot;: 1516905, &quot;featureClass&quot;: &quot;P&quot;, &quot;featureCode&quot;: &quot;PPLA&quot;, &quot;countryCode&quot;: &quot;KZ&quot; }\" length=\"1\"></candidate> <token id=\"t188\"> Zhambyl </token> <token id=\"t189\"> , </token> <candidate id=\"c41\" index=190 type=\"location\" info=\"{ &quot;coordinates&quot;: &quot;44.8479;65.49989&quot;, &quot;id&quot;: 9862222, &quot;featureClass&quot;: &quot;P&quot;, &quot;featureCode&quot;: &quot;PPL&quot;, &quot;countryCode&quot;: &quot;KZ&quot; }\" length=\"1\"></candidate> <candidate id=\"c42\" index=190 type=\"location\" info=\"{ &quot;coordinates&quot;: &quot;44.85278;65.50917&quot;, &quot;id&quot;: 1519922, &quot;featureClass&quot;: &quot;P&quot;, &quot;featureCode&quot;: &quot;PPLA&quot;, &quot;countryCode&quot;: &quot;KZ&quot; }\" length=\"1\"></candidate> <token id=\"t190\"> Kyzylorda </token> <token id=\"t191\"> , </token> <candidate id=\"c43\" index=192 type=\"location\" info=\"{ &quot;coordinates&quot;: &quot;43.25;68.66667&quot;, &quot;id&quot;: 1524787, &quot;featureClass&quot;: &quot;A&quot;, &quot;featureCode&quot;: &quot;ADM1&quot;, &quot;countryCode&quot;: &quot;KZ&quot; }\" length=\"2\"></candidate> <token id=\"t192\"> South </token> <candidate id=\"c44\" index=193 type=\"location\" info=\"{ &quot;coordinates&quot;: &quot;48.0;68.0&quot;, &quot;id&quot;: 1522867, &quot;featureClass&quot;: &quot;A&quot;, &quot;featureCode&quot;: &quot;PCLI&quot;, &quot;countryCode&quot;: &quot;KZ&quot; }\" length=\"1\"></candidate> <token id=\"t193\"> Kazakhstan </token> <token id=\"t194\"> and </token> <candidate id=\"c45\" index=195 type=\"location\" info=\"{ &quot;coordinates&quot;: &quot;48.83333;81.5&quot;, &quot;id&quot;: 1517381, &quot;featureClass&quot;: &quot;A&quot;, &quot;featureCode&quot;: &quot;ADM1&quot;, &quot;countryCode&quot;: &quot;KZ&quot; }\" length=\"2\"></candidate> <token id=\"t195\"> East </token> <candidate id=\"c46\" index=196 type=\"location\" info=\"{ &quot;coordinates&quot;: &quot;48.0;68.0&quot;, &quot;id&quot;: 1522867, &quot;featureClass&quot;: &quot;A&quot;, &quot;featureCode&quot;: &quot;PCLI&quot;, &quot;countryCode&quot;: &quot;KZ&quot; }\" length=\"1\"></candidate> <token id=\"t196\"> Kazakhstan </token> <token id=\"t197\"> regions </token> <token id=\"t198\"> was </token> <token id=\"t199\"> created </token> <token id=\"t200\"> in </token> <candidate id=\"c47\" index=201 type=\"location\" info=\"{ &quot;coordinates&quot;: &quot;48.0;68.0&quot;, &quot;id&quot;: 1522867, &quot;featureClass&quot;: &quot;A&quot;, &quot;featureCode&quot;: &quot;PCLI&quot;, &quot;countryCode&quot;: &quot;KZ&quot; }\" length=\"1\"></candidate> <token id=\"t201\"> Kazakhstan </token> <token id=\"t202\"> in </token> <token id=\"t203\"> order </token> <token id=\"t204\"> to </token> <token id=\"t205\"> provide </token> <token id=\"t206\"> safety </token> <token id=\"t207\"> during </token> <token id=\"t208\"> the </token> <token id=\"t209\"> transportation </token> <token id=\"t210\"> of </token> <token id=\"t211\"> the </token> <token id=\"t212\"> livestock </token> <token id=\"t213\"> products </token> <token id=\"t214\"> within </token> <token id=\"t215\"> the </token> <token id=\"t216\"> Customs </token> <candidate id=\"c48\" index=217 type=\"location\" info=\"{ &quot;coordinates&quot;: &quot;34.83401;-83.99076&quot;, &quot;id&quot;: 4227781, &quot;featureClass&quot;: &quot;A&quot;, &quot;featureCode&quot;: &quot;ADM2&quot;, &quot;countryCode&quot;: &quot;US&quot; }\" length=\"1\"></candidate> <candidate id=\"c49\" index=217 type=\"location\" info=\"{ &quot;coordinates&quot;: &quot;-32.83333;-62.75&quot;, &quot;id&quot;: 3833419, &quot;featureClass&quot;: &quot;A&quot;, &quot;featureCode&quot;: &quot;ADM2&quot;, &quot;countryCode&quot;: &quot;AR&quot; }\" length=\"1\"></candidate> <candidate id=\"c50\" index=217 type=\"location\" info=\"{ &quot;coordinates&quot;: &quot;13.55;-87.9&quot;, &quot;id&quot;: 3584767, &quot;featureClass&quot;: &quot;A&quot;, &quot;featureCode&quot;: &quot;ADM1&quot;, &quot;countryCode&quot;: &quot;SV&quot; }\" length=\"1\"></candidate> <token id=\"t217\"> Union </token> <token id=\"t218\"> . </token> <token id=\"t219\"> Thus </token> <token id=\"t220\"> , </token> <token id=\"t221\"> the </token> <token id=\"t222\"> export </token> <token id=\"t223\"> of </token> <token id=\"t224\"> meat </token> <token id=\"t225\"> and </token> <token id=\"t226\"> transportation </token> <token id=\"t227\"> of </token> <token id=\"t228\"> animals </token> <token id=\"t229\"> from </token> <token id=\"t230\"> these </token> <token id=\"t231\"> regions </token> <token id=\"t232\"> to </token> <token id=\"t233\"> other </token> <token id=\"t234\"> areas </token> <token id=\"t235\"> of </token> <token id=\"t236\"> the </token> <token id=\"t237\"> republic </token> <token id=\"t238\"> and </token> <candidate id=\"c51\" index=239 type=\"location\" info=\"{ &quot;coordinates&quot;: &quot;60.0;100.0&quot;, &quot;id&quot;: 2017370, &quot;featureClass&quot;: &quot;A&quot;, &quot;featureCode&quot;: &quot;PCLI&quot;, &quot;countryCode&quot;: &quot;RU&quot; }\" length=\"1\"></candidate> <token id=\"t239\"> Russia </token> <token id=\"t240\"> have </token> <token id=\"t241\"> been </token> <token id=\"t242\"> banned </token> <token id=\"t243\"> up </token> <token id=\"t244\"> to </token> <token id=\"t245\"> the </token> <token id=\"t246\"> present </token> <token id=\"t247\"> day.In </token> <candidate id=\"c52\" index=248 type=\"date\" info=\"2014-08\" length=\"2\"></candidate> <token id=\"t248\"> August </token> <candidate id=\"c53\" index=249 type=\"number\" info=\"null\" length=\"1\"></candidate> <token id=\"t249\"> 2014 </token> <token id=\"t250\"> , </token> <token id=\"t251\"> as </token> <token id=\"t252\"> a </token> <token id=\"t253\"> result </token> <token id=\"t254\"> of </token> <token id=\"t255\"> targeted </token> <token id=\"t256\"> measures </token> <token id=\"t257\"> from </token> <token id=\"t258\"> the </token> <token id=\"t259\"> Kazakh </token> <token id=\"t260\"> side </token> <token id=\"t261\"> and </token> <token id=\"t262\"> cooperation </token> <token id=\"t263\"> with </token> <token id=\"t264\"> Rosselkhoznadzor </token> <token id=\"t265\"> , </token> <token id=\"t266\"> restrictions </token> <token id=\"t267\"> on </token> <token id=\"t268\"> the </token> <token id=\"t269\"> export </token> <token id=\"t270\"> of </token> <token id=\"t271\"> meat </token> <token id=\"t272\"> from </token> <token id=\"t273\"> the </token> <candidate id=\"c54\" index=274 type=\"location\" info=\"{ &quot;coordinates&quot;: &quot;48.83333;81.5&quot;, &quot;id&quot;: 1517381, &quot;featureClass&quot;: &quot;A&quot;, &quot;featureCode&quot;: &quot;ADM1&quot;, &quot;countryCode&quot;: &quot;KZ&quot; }\" length=\"2\"></candidate> <token id=\"t274\"> East </token> <candidate id=\"c55\" index=275 type=\"location\" info=\"{ &quot;coordinates&quot;: &quot;48.0;68.0&quot;, &quot;id&quot;: 1522867, &quot;featureClass&quot;: &quot;A&quot;, &quot;featureCode&quot;: &quot;PCLI&quot;, &quot;countryCode&quot;: &quot;KZ&quot; }\" length=\"1\"></candidate> <token id=\"t275\"> Kazakhstan </token> <token id=\"t276\"> region </token> <token id=\"t277\"> were </token> <token id=\"t278\"> lifted </token> <token id=\"t279\"> and </token> <token id=\"t280\"> the </token> <token id=\"t281\"> importation </token> <token id=\"t282\"> of </token> <token id=\"t283\"> animal </token> <token id=\"t284\"> products </token> <token id=\"t285\"> to </token> <candidate id=\"c56\" index=286 type=\"location\" info=\"{ &quot;coordinates&quot;: &quot;60.0;100.0&quot;, &quot;id&quot;: 2017370, &quot;featureClass&quot;: &quot;A&quot;, &quot;featureCode&quot;: &quot;PCLI&quot;, &quot;countryCode&quot;: &quot;RU&quot; }\" length=\"1\"></candidate> <token id=\"t286\"> Russia </token> <token id=\"t287\"> was </token> <token id=\"t288\"> allowed.In </token> <token id=\"t289\"> addition </token> <token id=\"t290\"> , </token> <token id=\"t291\"> the </token> <token id=\"t292\"> ministry </token> <token id=\"t293\"> of </token> <token id=\"t294\"> agriculture </token> <token id=\"t295\"> of </token> <candidate id=\"c57\" index=296 type=\"location\" info=\"{ &quot;coordinates&quot;: &quot;48.0;68.0&quot;, &quot;id&quot;: 1522867, &quot;featureClass&quot;: &quot;A&quot;, &quot;featureCode&quot;: &quot;PCLI&quot;, &quot;countryCode&quot;: &quot;KZ&quot; }\" length=\"1\"></candidate> <token id=\"t296\"> Kazakhstan </token> <token id=\"t297\"> has </token> <token id=\"t298\"> submitted </token> <candidate id=\"c58\" index=299 type=\"number\" info=\"null\" length=\"1\"></candidate> <token id=\"t299\"> two </token> <token id=\"t300\"> applications </token> <token id=\"t301\"> to </token> <token id=\"t302\"> the </token> <token id=\"t303\"> Office </token> <token id=\"t304\"> International </token> <token id=\"t305\"> des </token> <token id=\"t306\"> Epizooties </token> <token id=\"t307\"> ( </token> <token id=\"t308\"> OIE </token> <token id=\"t309\"> ) </token> <token id=\"t310\"> ( </token> <token id=\"t311\"> World </token> <token id=\"t312\"> Organization </token> <token id=\"t313\"> for </token> <token id=\"t314\"> Animal </token> <token id=\"t315\"> Health </token> <token id=\"t316\"> ) </token> <token id=\"t317\"> in </token> <token id=\"t318\"> order </token> <token id=\"t319\"> to </token> <token id=\"t320\"> obtain </token> <token id=\"t321\"> the </token> <token id=\"t322\"> status </token> <token id=\"t323\"> of </token> <token id=\"t324\"> a </token> <token id=\"t325\"> zone </token> <token id=\"t326\"> free </token> <token id=\"t327\"> from </token> <candidate id=\"c59\" index=328 type=\"disease\" info=\"null\" length=\"4\"></candidate> <token id=\"t328\"> foot </token> <token id=\"t329\"> and </token> <token id=\"t330\"> mouth </token> <token id=\"t331\"> disease </token> <token id=\"t332\"> . </token> <token id=\"t333\"> It </token> <token id=\"t334\"> is </token> <token id=\"t335\"> expected </token> <token id=\"t336\"> that </token> <token id=\"t337\"> after </token> <token id=\"t338\"> the </token> <token id=\"t339\"> consideration </token> <token id=\"t340\"> of </token> <token id=\"t341\"> the </token> <token id=\"t342\"> Kazakh </token> <token id=\"t343\"> dossier </token> <token id=\"t344\"> , </token> <token id=\"t345\"> the </token> <token id=\"t346\"> republic </token> <token id=\"t347\"> will </token> <token id=\"t348\"> receive </token> <token id=\"t349\"> the </token> <token id=\"t350\"> status </token> <token id=\"t351\"> of </token> <token id=\"t352\"> FMD-free </token> <token id=\"t353\"> country </token> <token id=\"t354\"> at </token> <token id=\"t355\"> the </token> <token id=\"t356\"> next </token> <token id=\"t357\"> Assembly </token> <token id=\"t358\"> of </token> <token id=\"t359\"> the </token> <token id=\"t360\"> OIE </token> <token id=\"t361\"> in </token> <candidate id=\"c60\" index=362 type=\"location\" info=\"{ &quot;coordinates&quot;: &quot;21.38471;102.72594&quot;, &quot;id&quot;: 1904828, &quot;featureClass&quot;: &quot;A&quot;, &quot;featureCode&quot;: &quot;ADM2&quot;, &quot;countryCode&quot;: &quot;LA&quot; }\" length=\"1\"></candidate> <candidate id=\"c61\" index=362 type=\"date\" info=\"2015-05\" length=\"2\"></candidate> <token id=\"t362\"> May </token> <candidate id=\"c62\" index=363 type=\"number\" info=\"null\" length=\"1\"></candidate> <token id=\"t363\"> 2015 </token> <token id=\"t364\"> . </token> <candidate id=\"c63\" index=365 type=\"location\" info=\"{ &quot;coordinates&quot;: &quot;49.74917;4.60889&quot;, &quot;id&quot;: 6453601, &quot;featureClass&quot;: &quot;A&quot;, &quot;featureCode&quot;: &quot;ADM4&quot;, &quot;countryCode&quot;: &quot;FR&quot; }\" length=\"1\"></candidate> <token id=\"t365\"> This </token> <token id=\"t366\"> will </token> <token id=\"t367\"> allow </token> <candidate id=\"c64\" index=368 type=\"location\" info=\"{ &quot;coordinates&quot;: &quot;48.0;68.0&quot;, &quot;id&quot;: 1522867, &quot;featureClass&quot;: &quot;A&quot;, &quot;featureCode&quot;: &quot;PCLI&quot;, &quot;countryCode&quot;: &quot;KZ&quot; }\" length=\"1\"></candidate> <token id=\"t368\"> Kazakhstan </token> <token id=\"t369\"> to </token> <token id=\"t370\"> export </token> <token id=\"t371\"> animal </token> <token id=\"t372\"> products </token> <token id=\"t373\"> to </token> <token id=\"t374\"> the </token> <token id=\"t375\"> EU </token> <token id=\"t376\"> and </token> <token id=\"t377\"> the </token> <token id=\"t378\"> WTO </token> <token id=\"t379\"> countries </token> <token id=\"t380\"> , </token> <token id=\"t381\"> and </token> <token id=\"t382\"> will </token> <token id=\"t383\"> open </token> <token id=\"t384\"> access </token> <token id=\"t385\"> to </token> <token id=\"t386\"> the </token> <token id=\"t387\"> world </token> <token id=\"t388\"> markets </token> <token id=\"t389\"> for </token> <token id=\"t390\"> agriculture </token> <token id=\"t391\"> producers </token> <token id=\"t392\"> of </token> <token id=\"t393\"> the </token> <token id=\"t394\"> country.Follow </token> <token id=\"t395\"> us </token> <token id=\"t396\"> on </token> <token id=\"t397\"> Twitter </token> <token id=\"t398\"> @TRENDNewsAgency </token>","publication_date":"2014-12-29","id":202,"title":"Russia lifts ban on meat import from number of Kazakh regions","url":"http://en.trend.az/casia/kazakhstan/2348518.html","content":"&#13;\n Astana, Kazakhstan, Dec.29\nBy Daniyar Mukhtarov – Trend:\nRussia lifted the ban on import of meat from a number of regions of Kazakhstan, which was introduced earlier in connection with FMD (foot-and-mouth disease), said the press service of the ministry of agriculture of Kazakhstan.“Committee of veterinary control and supervision of the ministry of agriculture of Kazakhstan received the conclusion of Rosselkhoznadzor (the Russian Federal Service for Veterinary and Phytosanitary Surveillance) for the welfare of the territory of Kazakhstan for FMD,” said the report.The report said that currently, issues of meat export and transportation of farm animals to Russia from a number of regions of Kazakhstan, the import of which was previously banned, except for the four rural districts of Zhambyl and five rural districts of Almaty region, bordering China and Kyrgyzstan, have been agreed upon with Rosselkhoznadzor.As of December 19, 2014, Kazakhstan exported 11.908.33 metric tons of meat and meat products.A few years ago, a buffer zone in Almaty, Zhambyl, Kyzylorda, South Kazakhstan and East Kazakhstan regions was created in Kazakhstan in order to provide safety during the transportation of the livestock products within the Customs Union. Thus, the export of meat and transportation of animals from these regions to other areas of the republic and Russia have been banned up to the present day.In August 2014, as a result of targeted measures from the Kazakh side and cooperation with Rosselkhoznadzor, restrictions on the export of meat from the East Kazakhstan region were lifted and the importation of animal products to Russia was allowed.In addition, the ministry of agriculture of Kazakhstan has submitted two applications to the Office International des Epizooties (OIE) (World Organization for Animal Health) in order to obtain the status of a zone free from foot and mouth disease. It is expected that after the consideration of the Kazakh dossier, the republic will receive the status of FMD-free country at the next Assembly of the OIE in May 2015. This will allow Kazakhstan to export animal products to the EU and the WTO countries, and will open access to the world markets for agriculture producers of the country.Follow us on Twitter @TRENDNewsAgency ","candidateLabels":[]}
