# Supplementary material for: Web monitoring of emerging animal infectious diseases integrated in the French Animal Health Epidemic Intelligence System
Source: PLoS One. 2018 Aug 3;13(8):e0199960. doi: 10.1371/journal.pone.0199960 (PMC6075742; doi:10.1371/journal.pone.0199960)
Supplement: S1 Dataset — Dataset of news reports in English language used to evaluate and train the information extraction module of PADI-web (http://epia.clermont.inra.fr/vsi). This dataset is composed of 532 news reports (in JSON), with information about the report itself (publication date, title, content, url), as well as processing information related to the information extraction process (candidates for extraction information, correct or incorrect labels for each candidate). The named entity candidates (locations, diseases, hosts, dates, number of cases) are manually labelled in each article. Data are shared under a CC BY license and are freely available for download at: https://dataverse.cirad.fr/dataset.xhtml?persistentId=doi:10.18167/DVN1/KMTIFG. (GZ) [file pone.0199960.s001.gz › articles/361.json]

{"reports":[18874],"tagged_content":"<token id=\"t0\"> <br /> </token> <token id=\"t1\"> What </token> <token id=\"t2\"> promised </token> <token id=\"t3\"> to </token> <token id=\"t4\"> be </token> <token id=\"t5\"> a </token> <token id=\"t6\"> hearty </token> <token id=\"t7\"> meal </token> <token id=\"t8\"> of </token> <token id=\"t9\"> beef </token> <token id=\"t10\"> for </token> <token id=\"t11\"> a </token> <token id=\"t12\"> village </token> <token id=\"t13\"> in </token> <token id=\"t14\"> Imenti </token> <candidate id=\"c1\" index=15 type=\"location\" info=\"{ &quot;coordinates&quot;: &quot;64.0;-19.0&quot;, &quot;id&quot;: 3337406, &quot;featureClass&quot;: &quot;A&quot;, &quot;featureCode&quot;: &quot;ADM1&quot;, &quot;countryCode&quot;: &quot;IS&quot; }\" length=\"1\"></candidate> <candidate id=\"c2\" index=15 type=\"location\" info=\"{ &quot;coordinates&quot;: &quot;2.75;11.58333&quot;, &quot;id&quot;: 2221789, &quot;featureClass&quot;: &quot;A&quot;, &quot;featureCode&quot;: &quot;ADM1&quot;, &quot;countryCode&quot;: &quot;CM&quot; }\" length=\"1\"></candidate> <candidate id=\"c3\" index=15 type=\"location\" info=\"{ &quot;coordinates&quot;: &quot;-6.33333;39.5&quot;, &quot;id&quot;: 149753, &quot;featureClass&quot;: &quot;A&quot;, &quot;featureCode&quot;: &quot;ADM2&quot;, &quot;countryCode&quot;: &quot;TZ&quot; }\" length=\"1\"></candidate> <candidate id=\"c4\" index=15 type=\"location\" info=\"{ &quot;coordinates&quot;: &quot;6.66667;2.25&quot;, &quot;id&quot;: 2395504, &quot;featureClass&quot;: &quot;A&quot;, &quot;featureCode&quot;: &quot;ADM1&quot;, &quot;countryCode&quot;: &quot;BJ&quot; }\" length=\"1\"></candidate> <token id=\"t15\"> South </token> <token id=\"t16\"> was </token> <token id=\"t17\"> not </token> <token id=\"t18\"> to </token> <token id=\"t19\"> be </token> <token id=\"t20\"> . </token> <token id=\"t21\"> <br /> </token> <token id=\"t22\"> And </token> <token id=\"t23\"> who </token> <token id=\"t24\"> could </token> <token id=\"t25\"> blame </token> <token id=\"t26\"> them </token> <token id=\"t27\"> for </token> <token id=\"t28\"> their </token> <token id=\"t29\"> excitement </token> <token id=\"t30\"> ? </token> <token id=\"t31\"> After </token> <token id=\"t32\"> all </token> <token id=\"t33\"> , </token> <token id=\"t34\"> meat </token> <token id=\"t35\"> is </token> <token id=\"t36\"> not </token> <token id=\"t37\"> an </token> <token id=\"t38\"> every </token> <token id=\"t39\"> day </token> <token id=\"t40\"> item </token> <token id=\"t41\"> on </token> <token id=\"t42\"> the </token> <token id=\"t43\"> menu </token> <token id=\"t44\"> for </token> <token id=\"t45\"> most </token> <token id=\"t46\"> families </token> <token id=\"t47\"> in </token> <token id=\"t48\"> this </token> <token id=\"t49\"> village </token> <token id=\"t50\"> . </token> <token id=\"t51\"> So </token> <token id=\"t52\"> , </token> <token id=\"t53\"> on </token> <token id=\"t54\"> the </token> <token id=\"t55\"> day </token> <token id=\"t56\"> the </token> <token id=\"t57\"> aroma </token> <token id=\"t58\"> of </token> <token id=\"t59\"> beef </token> <token id=\"t60\"> - </token> <token id=\"t61\"> whether </token> <token id=\"t62\"> fried </token> <token id=\"t63\"> or </token> <token id=\"t64\"> roasted </token> <token id=\"t65\"> - </token> <token id=\"t66\"> is </token> <token id=\"t67\"> in </token> <token id=\"t68\"> the </token> <token id=\"t69\"> air </token> <token id=\"t70\"> , </token> <token id=\"t71\"> it </token> <token id=\"t72\"> is </token> <token id=\"t73\"> often </token> <token id=\"t74\"> a </token> <token id=\"t75\"> meal </token> <token id=\"t76\"> to </token> <token id=\"t77\"> relish </token> <token id=\"t78\"> . </token> <token id=\"t79\"> <br /> </token> <token id=\"t80\"> But </token> <candidate id=\"c5\" index=81 type=\"number\" info=\"null\" length=\"1\"></candidate> <token id=\"t81\"> one </token> <token id=\"t82\"> such </token> <token id=\"t83\"> meal </token> <token id=\"t84\"> has </token> <token id=\"t85\"> turned </token> <token id=\"t86\"> out </token> <token id=\"t87\"> poisonous </token> <token id=\"t88\"> for </token> <token id=\"t89\"> a </token> <token id=\"t90\"> village </token> <token id=\"t91\"> in </token> <token id=\"t92\"> Imenti </token> <candidate id=\"c6\" index=93 type=\"location\" info=\"{ &quot;coordinates&quot;: &quot;64.0;-19.0&quot;, &quot;id&quot;: 3337406, &quot;featureClass&quot;: &quot;A&quot;, &quot;featureCode&quot;: &quot;ADM1&quot;, &quot;countryCode&quot;: &quot;IS&quot; }\" length=\"1\"></candidate> <candidate id=\"c7\" index=93 type=\"location\" info=\"{ &quot;coordinates&quot;: &quot;2.75;11.58333&quot;, &quot;id&quot;: 2221789, &quot;featureClass&quot;: &quot;A&quot;, &quot;featureCode&quot;: &quot;ADM1&quot;, &quot;countryCode&quot;: &quot;CM&quot; }\" length=\"1\"></candidate> <candidate id=\"c8\" index=93 type=\"location\" info=\"{ &quot;coordinates&quot;: &quot;-6.33333;39.5&quot;, &quot;id&quot;: 149753, &quot;featureClass&quot;: &quot;A&quot;, &quot;featureCode&quot;: &quot;ADM2&quot;, &quot;countryCode&quot;: &quot;TZ&quot; }\" length=\"1\"></candidate> <candidate id=\"c9\" index=93 type=\"location\" info=\"{ &quot;coordinates&quot;: &quot;6.66667;2.25&quot;, &quot;id&quot;: 2395504, &quot;featureClass&quot;: &quot;A&quot;, &quot;featureCode&quot;: &quot;ADM1&quot;, &quot;countryCode&quot;: &quot;BJ&quot; }\" length=\"1\"></candidate> <token id=\"t93\"> South </token> <token id=\"t94\"> . </token> <candidate id=\"c10\" index=95 type=\"number\" info=\"null\" length=\"1\"></candidate> <token id=\"t95\"> 185 </token> <token id=\"t96\"> people </token> <token id=\"t97\"> were </token> <token id=\"t98\"> treated </token> <token id=\"t99\"> , </token> <token id=\"t100\"> and </token> <candidate id=\"c11\" index=101 type=\"number\" info=\"null\" length=\"1\"></candidate> <token id=\"t101\"> 80 </token> <token id=\"t102\"> admitted </token> <candidate id=\"c12\" index=103 type=\"date\" info=\"2015-10-18\" length=\"1\"></candidate> <token id=\"t103\"> Sunday </token> <token id=\"t104\"> for </token> <candidate id=\"c13\" index=105 type=\"disease\" info=\"null\" length=\"1\"></candidate> <token id=\"t105\"> anthrax </token> <token id=\"t106\"> after </token> <token id=\"t107\"> they </token> <token id=\"t108\"> ate </token> <token id=\"t109\"> meat </token> <token id=\"t110\"> from </token> <token id=\"t111\"> a </token> <token id=\"t112\"> sick </token> <candidate id=\"c14\" index=113 type=\"host\" info=\"null\" length=\"1\"></candidate> <token id=\"t113\"> cow </token> <token id=\"t114\"> that </token> <token id=\"t115\"> was </token> <token id=\"t116\"> slaughtered </token> <token id=\"t117\"> in </token> <token id=\"t118\"> Kiroone </token> <token id=\"t119\"> village </token> <token id=\"t120\"> , </token> <token id=\"t121\"> Egoji </token> <candidate id=\"c15\" index=122 type=\"location\" info=\"{ &quot;coordinates&quot;: &quot;64.75;-21.83333&quot;, &quot;id&quot;: 3426184, &quot;featureClass&quot;: &quot;A&quot;, &quot;featureCode&quot;: &quot;ADM1&quot;, &quot;countryCode&quot;: &quot;IS&quot; }\" length=\"1\"></candidate> <candidate id=\"c16\" index=122 type=\"location\" info=\"{ &quot;coordinates&quot;: &quot;-6.16667;39.25&quot;, &quot;id&quot;: 155356, &quot;featureClass&quot;: &quot;A&quot;, &quot;featureCode&quot;: &quot;ADM2&quot;, &quot;countryCode&quot;: &quot;TZ&quot; }\" length=\"1\"></candidate> <candidate id=\"c17\" index=122 type=\"location\" info=\"{ &quot;coordinates&quot;: &quot;5.5;10.66667&quot;, &quot;id&quot;: 2222934, &quot;featureClass&quot;: &quot;A&quot;, &quot;featureCode&quot;: &quot;ADM1&quot;, &quot;countryCode&quot;: &quot;CM&quot; }\" length=\"1\"></candidate> <token id=\"t122\"> West </token> <token id=\"t123\"> ward </token> <token id=\"t124\"> . </token> <token id=\"t125\"> <br /> </token> <token id=\"t126\"> Kanyekine </token> <token id=\"t127\"> District </token> <token id=\"t128\"> Hospital </token> <token id=\"t129\"> Clinical </token> <token id=\"t130\"> Officer </token> <token id=\"t131\"> Bernard </token> <token id=\"t132\"> Gituma </token> <token id=\"t133\"> said </token> <candidate id=\"c18\" index=134 type=\"number\" info=\"null\" length=\"1\"></candidate> <token id=\"t134\"> 10 </token> <token id=\"t135\"> people </token> <token id=\"t136\"> had </token> <token id=\"t137\"> been </token> <token id=\"t138\"> admitted </token> <token id=\"t139\"> , </token> <token id=\"t140\"> including </token> <candidate id=\"c19\" index=141 type=\"number\" info=\"null\" length=\"1\"></candidate> <token id=\"t141\"> two </token> <token id=\"t142\"> children </token> <token id=\"t143\"> below </token> <candidate id=\"c20\" index=144 type=\"number\" info=\"null\" length=\"1\"></candidate> <token id=\"t144\"> 10 </token> <token id=\"t145\"> years </token> <token id=\"t146\"> . </token> <token id=\"t147\"> <br /> </token> <candidate id=\"c21\" index=148 type=\"location\" info=\"{ &quot;coordinates&quot;: &quot;47.69861;1.50778&quot;, &quot;id&quot;: 6434050, &quot;featureClass&quot;: &quot;A&quot;, &quot;featureCode&quot;: &quot;ADM4&quot;, &quot;countryCode&quot;: &quot;FR&quot; }\" length=\"1\"></candidate> <candidate id=\"c22\" index=148 type=\"location\" info=\"{ &quot;coordinates&quot;: &quot;62.7345;7.1506&quot;, &quot;id&quot;: 3145495, &quot;featureClass&quot;: &quot;A&quot;, &quot;featureCode&quot;: &quot;ADM1&quot;, &quot;countryCode&quot;: &quot;NO&quot; }\" length=\"1\"></candidate> <candidate id=\"c23\" index=148 type=\"location\" info=\"{ &quot;coordinates&quot;: &quot;52.53772;-2.9726&quot;, &quot;id&quot;: 7292280, &quot;featureClass&quot;: &quot;A&quot;, &quot;featureCode&quot;: &quot;ADM3&quot;, &quot;countryCode&quot;: &quot;GB&quot; }\" length=\"1\"></candidate> <token id=\"t148\"> More </token> <token id=\"t149\"> patients </token> <token id=\"t150\"> affected </token> <token id=\"t151\"> by </token> <token id=\"t152\"> the </token> <token id=\"t153\"> poisonous </token> <token id=\"t154\"> meat </token> <token id=\"t155\"> were </token> <token id=\"t156\"> still </token> <token id=\"t157\"> streaming </token> <token id=\"t158\"> into </token> <token id=\"t159\"> the </token> <token id=\"t160\"> hospital </token> <token id=\"t161\"> , </token> <token id=\"t162\"> complaining </token> <token id=\"t163\"> of </token> <token id=\"t164\"> diarrhoea </token> <token id=\"t165\"> and </token> <token id=\"t166\"> vomiting </token> <token id=\"t167\"> . </token> <token id=\"t168\"> <br /> </token> <candidate id=\"c24\" index=169 type=\"location\" info=\"{ &quot;coordinates&quot;: &quot;37.54812;-77.44675&quot;, &quot;id&quot;: 6254928, &quot;featureClass&quot;: &quot;A&quot;, &quot;featureCode&quot;: &quot;ADM1&quot;, &quot;countryCode&quot;: &quot;US&quot; }\" length=\"1\"></candidate> <candidate id=\"c25\" index=169 type=\"location\" info=\"{ &quot;coordinates&quot;: &quot;14.0;-88.38333&quot;, &quot;id&quot;: 3600316, &quot;featureClass&quot;: &quot;A&quot;, &quot;featureCode&quot;: &quot;ADM2&quot;, &quot;countryCode&quot;: &quot;HN&quot; }\" length=\"1\"></candidate> <candidate id=\"c26\" index=169 type=\"location\" info=\"{ &quot;coordinates&quot;: &quot;-28.10391;26.86593&quot;, &quot;id&quot;: 943882, &quot;featureClass&quot;: &quot;P&quot;, &quot;featureCode&quot;: &quot;PPL&quot;, &quot;countryCode&quot;: &quot;ZA&quot; }\" length=\"1\"></candidate> <token id=\"t169\"> Virginia </token> <token id=\"t170\"> Karimi </token> <token id=\"t171\"> said </token> <token id=\"t172\"> she </token> <token id=\"t173\"> and </token> <token id=\"t174\"> her </token> <candidate id=\"c27\" index=175 type=\"number\" info=\"null\" length=\"1\"></candidate> <token id=\"t175\"> two </token> <token id=\"t176\"> children </token> <token id=\"t177\"> ate </token> <candidate id=\"c28\" index=178 type=\"number\" info=\"null\" length=\"1\"></candidate> <token id=\"t178\"> one </token> <token id=\"t179\"> kilogramme </token> <token id=\"t180\"> of </token> <token id=\"t181\"> the </token> <token id=\"t182\"> meat </token> <token id=\"t183\"> they </token> <token id=\"t184\"> bought </token> <token id=\"t185\"> from </token> <token id=\"t186\"> their </token> <token id=\"t187\"> neighbour </token> <token id=\"t188\"> , </token> <token id=\"t189\"> Muthomi </token> <token id=\"t190\"> Buria </token> <token id=\"t191\"> , </token> <token id=\"t192\"> who </token> <token id=\"t193\"> had </token> <token id=\"t194\"> slaughtered </token> <token id=\"t195\"> the </token> <candidate id=\"c29\" index=196 type=\"host\" info=\"null\" length=\"1\"></candidate> <token id=\"t196\"> cow </token> <token id=\"t197\"> . </token> <token id=\"t198\"> <br /> </token> <token id=\"t199\"> `` </token> <token id=\"t200\"> I </token> <token id=\"t201\"> bought </token> <candidate id=\"c30\" index=202 type=\"number\" info=\"null\" length=\"1\"></candidate> <token id=\"t202\"> one </token> <token id=\"t203\"> kilogramme </token> <token id=\"t204\"> at </token> <token id=\"t205\"> Sh300 </token> <token id=\"t206\"> on </token> <token id=\"t207\"> Thursday </token> <token id=\"t208\"> evening </token> <token id=\"t209\"> . </token> <token id=\"t210\"> But </token> <token id=\"t211\"> I </token> <token id=\"t212\"> started </token> <token id=\"t213\"> experiencing </token> <token id=\"t214\"> diarrhoea </token> <token id=\"t215\"> , </token> <token id=\"t216\"> vomiting </token> <token id=\"t217\"> and </token> <token id=\"t218\"> stomach </token> <token id=\"t219\"> ache </token> <token id=\"t220\"> on </token> <candidate id=\"c31\" index=221 type=\"date\" info=\"2015-10-17\" length=\"1\"></candidate> <token id=\"t221\"> Saturday </token> <token id=\"t222\"> . </token> <token id=\"t223\"> My </token> <token id=\"t224\"> daughter </token> <token id=\"t225\"> also </token> <token id=\"t226\"> ate </token> <token id=\"t227\"> the </token> <token id=\"t228\"> meat </token> <token id=\"t229\"> but </token> <token id=\"t230\"> she </token> <token id=\"t231\"> is </token> <token id=\"t232\"> fine </token> <token id=\"t233\"> and </token> <token id=\"t234\"> is </token> <token id=\"t235\"> at </token> <token id=\"t236\"> home </token> <token id=\"t237\"> , </token> <token id=\"t238\"> '' </token> <token id=\"t239\"> Ms </token> <token id=\"t240\"> Karimi </token> <token id=\"t241\"> said </token> <token id=\"t242\"> . </token> <token id=\"t243\"> <br /> </token> <token id=\"t244\"> Cow </token> <token id=\"t245\"> 's </token> <token id=\"t246\"> owner </token> <token id=\"t247\"> <br /> </token> <token id=\"t248\"> Risper </token> <token id=\"t249\"> Kathure </token> <token id=\"t250\"> complained </token> <token id=\"t251\"> of </token> <token id=\"t252\"> diarrhoea </token> <token id=\"t253\"> and </token> <token id=\"t254\"> stomach </token> <token id=\"t255\"> ache </token> <token id=\"t256\"> . </token> <token id=\"t257\"> <br /> </token> <token id=\"t258\"> The </token> <token id=\"t259\"> villagers </token> <token id=\"t260\"> rushed </token> <token id=\"t261\"> their </token> <token id=\"t262\"> sick </token> <token id=\"t263\"> relatives </token> <token id=\"t264\"> to </token> <token id=\"t265\"> the </token> <token id=\"t266\"> hospital </token> <token id=\"t267\"> on </token> <token id=\"t268\"> boda </token> <token id=\"t269\"> bodas </token> <token id=\"t270\"> , </token> <token id=\"t271\"> which </token> <token id=\"t272\"> we </token> <token id=\"t273\"> found </token> <token id=\"t274\"> still </token> <token id=\"t275\"> parked </token> <token id=\"t276\"> in </token> <token id=\"t277\"> the </token> <token id=\"t278\"> hospital </token> <token id=\"t279\"> compound </token> <token id=\"t280\"> . </token> <token id=\"t281\"> <br /> </token> <token id=\"t282\"> Egoji </token> <candidate id=\"c32\" index=283 type=\"location\" info=\"{ &quot;coordinates&quot;: &quot;64.75;-21.83333&quot;, &quot;id&quot;: 3426184, &quot;featureClass&quot;: &quot;A&quot;, &quot;featureCode&quot;: &quot;ADM1&quot;, &quot;countryCode&quot;: &quot;IS&quot; }\" length=\"1\"></candidate> <candidate id=\"c33\" index=283 type=\"location\" info=\"{ &quot;coordinates&quot;: &quot;-6.16667;39.25&quot;, &quot;id&quot;: 155356, &quot;featureClass&quot;: &quot;A&quot;, &quot;featureCode&quot;: &quot;ADM2&quot;, &quot;countryCode&quot;: &quot;TZ&quot; }\" length=\"1\"></candidate> <candidate id=\"c34\" index=283 type=\"location\" info=\"{ &quot;coordinates&quot;: &quot;5.5;10.66667&quot;, &quot;id&quot;: 2222934, &quot;featureClass&quot;: &quot;A&quot;, &quot;featureCode&quot;: &quot;ADM1&quot;, &quot;countryCode&quot;: &quot;CM&quot; }\" length=\"1\"></candidate> <token id=\"t283\"> West </token> <token id=\"t284\"> MCA </token> <token id=\"t285\"> Alphaxard </token> <token id=\"t286\"> Chabari </token> <token id=\"t287\"> was </token> <token id=\"t288\"> among </token> <token id=\"t289\"> those </token> <token id=\"t290\"> who </token> <token id=\"t291\"> helped </token> <token id=\"t292\"> to </token> <token id=\"t293\"> take </token> <token id=\"t294\"> the </token> <token id=\"t295\"> patients </token> <token id=\"t296\"> to </token> <token id=\"t297\"> the </token> <token id=\"t298\"> hospital </token> <token id=\"t299\"> . </token> <token id=\"t300\"> <br /> </token> <token id=\"t301\"> `` </token> <token id=\"t302\"> Treatment </token> <token id=\"t303\"> is </token> <token id=\"t304\"> free </token> <token id=\"t305\"> , </token> <token id=\"t306\"> so </token> <token id=\"t307\"> even </token> <token id=\"t308\"> those </token> <token id=\"t309\"> who </token> <token id=\"t310\"> are </token> <token id=\"t311\"> not </token> <token id=\"t312\"> experiencing </token> <token id=\"t313\"> the </token> <token id=\"t314\"> pain </token> <token id=\"t315\"> should </token> <token id=\"t316\"> go </token> <token id=\"t317\"> for </token> <token id=\"t318\"> check-up </token> <token id=\"t319\"> . </token> <candidate id=\"c35\" index=320 type=\"location\" info=\"{ &quot;coordinates&quot;: &quot;27.57869;86.2721&quot;, &quot;id&quot;: 7802268, &quot;featureClass&quot;: &quot;A&quot;, &quot;featureCode&quot;: &quot;ADM4&quot;, &quot;countryCode&quot;: &quot;NP&quot; }\" length=\"1\"></candidate> <token id=\"t320\"> Those </token> <token id=\"t321\"> affected </token> <token id=\"t322\"> are </token> <token id=\"t323\"> from </token> <token id=\"t324\"> about </token> <candidate id=\"c36\" index=325 type=\"number\" info=\"null\" length=\"1\"></candidate> <token id=\"t325\"> 10 </token> <token id=\"t326\"> families </token> <token id=\"t327\"> and </token> <token id=\"t328\"> we </token> <token id=\"t329\"> thank </token> <token id=\"t330\"> the </token> <token id=\"t331\"> county </token> <token id=\"t332\"> government </token> <token id=\"t333\"> for </token> <token id=\"t334\"> taking </token> <token id=\"t335\"> the </token> <token id=\"t336\"> affected </token> <token id=\"t337\"> to </token> <token id=\"t338\"> hospital </token> <token id=\"t339\"> with </token> <token id=\"t340\"> their </token> <token id=\"t341\"> ambulances </token> <token id=\"t342\"> , </token> <token id=\"t343\"> '' </token> <token id=\"t344\"> Mr </token> <token id=\"t345\"> Chabari </token> <token id=\"t346\"> said </token> <token id=\"t347\"> . </token> <token id=\"t348\"> <br /> </token> <token id=\"t349\"> <br /> </token> <token id=\"t350\"> Please </token> <token id=\"t351\"> enable </token> <token id=\"t352\"> JavaScript </token> <token id=\"t353\"> to </token> <token id=\"t354\"> view </token> <token id=\"t355\"> the </token> <token id=\"t356\"> comments </token> <token id=\"t357\"> powered </token> <token id=\"t358\"> by </token> <token id=\"t359\"> Disqus </token> <token id=\"t360\"> . </token> <token id=\"t361\"> <br /> </token> <token id=\"t362\"> <br /> </token>","publication_date":"2015-10-18","id":361,"title":"Over 185 Imenti South residents taken ill after eating sick cow meat","url":"http://www.standardmedia.co.ke/article/2000180046/over-185-imenti-south-residents-taken-ill-after-eating-sick-cow-meat","content":"\nWhat promised to be a hearty meal of beef for a village in Imenti South was not to be.\nAnd who could blame them for their excitement? After all, meat is not an every day item on the menu for most families in this village. So, on the day the aroma of beef- whether fried or roasted- is in the air, it is often a meal to relish.\nBut one such meal has turned out poisonous for a village in Imenti South. 185 people were treated, and 80 admitted Sunday for anthrax after they ate meat from a sick cow that was slaughtered in Kiroone village, Egoji West ward.\nKanyekine District Hospital Clinical Officer Bernard Gituma said 10 people had been admitted, including two children below 10 years.\nMore patients affected by the poisonous meat were still streaming into the hospital, complaining of diarrhoea and vomiting.\nVirginia Karimi said she and her two children ate one kilogramme of the meat they bought from their neighbour, Muthomi Buria, who had slaughtered the cow.\n\"I bought one kilogramme at Sh300 on Thursday evening. But I started experiencing diarrhoea, vomiting and stomach ache on Saturday. My daughter also ate the meat but she is fine and is at home,\" Ms Karimi said.\nCow's owner\nRisper Kathure complained of diarrhoea and stomach ache.\nThe villagers rushed their sick relatives to the hospital on boda bodas, which we found still parked in the hospital compound.\nEgoji West MCA Alphaxard Chabari was among those who helped to take the patients to the hospital.\n\"Treatment is free, so even those who are not experiencing the pain should go for check-up. Those affected are from about 10 families and we thank the county government for taking the affected to hospital with their ambulances,\" Mr Chabari said.\n \n \nPlease enable JavaScript to view the comments powered by Disqus.\n \n","candidateLabels":[]}
