# Supplementary material for: Web monitoring of emerging animal infectious diseases integrated in the French Animal Health Epidemic Intelligence System
Source: PLoS One. 2018 Aug 3;13(8):e0199960. doi: 10.1371/journal.pone.0199960 (PMC6075742; doi:10.1371/journal.pone.0199960)
Supplement: S1 Dataset — Dataset of news reports in English language used to evaluate and train the information extraction module of PADI-web (http://epia.clermont.inra.fr/vsi). This dataset is composed of 532 news reports (in JSON), with information about the report itself (publication date, title, content, url), as well as processing information related to the information extraction process (candidates for extraction information, correct or incorrect labels for each candidate). The named entity candidates (locations, diseases, hosts, dates, number of cases) are manually labelled in each article. Data are shared under a CC BY license and are freely available for download at: https://dataverse.cirad.fr/dataset.xhtml?persistentId=doi:10.18167/DVN1/KMTIFG. (GZ) [file pone.0199960.s001.gz › articles/163.json]

{"reports":[17554,17932,18669,18862,19081,19343],"tagged_content":"<token id=\"t0\"> Poultry </token> <token id=\"t1\"> News </token> <candidate id=\"c1\" index=2 type=\"number\" info=\"null\" length=\"1\"></candidate> <candidate id=\"c2\" index=2 type=\"location\" info=\"{ &quot;coordinates&quot;: &quot;45.58722;5.19556&quot;, &quot;id&quot;: 6433202, &quot;featureClass&quot;: &quot;A&quot;, &quot;featureCode&quot;: &quot;ADM4&quot;, &quot;countryCode&quot;: &quot;FR&quot; }\" length=\"1\"></candidate> <token id=\"t2\"> Four </token> <token id=\"t3\"> New </token> <candidate id=\"c3\" index=4 type=\"location\" info=\"{ &quot;coordinates&quot;: &quot;-32.92715;151.77647&quot;, &quot;id&quot;: 2155472, &quot;featureClass&quot;: &quot;P&quot;, &quot;featureCode&quot;: &quot;PPL&quot;, &quot;countryCode&quot;: &quot;AU&quot; }\" length=\"1\"></candidate> <candidate id=\"c4\" index=4 type=\"location\" info=\"{ &quot;coordinates&quot;: &quot;-32.87628;151.70843&quot;, &quot;id&quot;: 7839758, &quot;featureClass&quot;: &quot;A&quot;, &quot;featureCode&quot;: &quot;ADM2&quot;, &quot;countryCode&quot;: &quot;AU&quot; }\" length=\"1\"></candidate> <candidate id=\"c5\" index=4 type=\"location\" info=\"{ &quot;coordinates&quot;: &quot;-27.75796;29.9318&quot;, &quot;id&quot;: 971421, &quot;featureClass&quot;: &quot;P&quot;, &quot;featureCode&quot;: &quot;PPLA2&quot;, &quot;countryCode&quot;: &quot;ZA&quot; }\" length=\"1\"></candidate> <candidate id=\"c6\" index=4 type=\"location\" info=\"{ &quot;coordinates&quot;: &quot;-27.73925;29.87619&quot;, &quot;id&quot;: 8347426, &quot;featureClass&quot;: &quot;A&quot;, &quot;featureCode&quot;: &quot;ADM3&quot;, &quot;countryCode&quot;: &quot;ZA&quot; }\" length=\"1\"></candidate> <candidate id=\"c7\" index=4 type=\"location\" info=\"{ &quot;coordinates&quot;: &quot;54.97328;-1.61396&quot;, &quot;id&quot;: 2641673, &quot;featureClass&quot;: &quot;P&quot;, &quot;featureCode&quot;: &quot;PPLA2&quot;, &quot;countryCode&quot;: &quot;GB&quot; }\" length=\"1\"></candidate> <candidate id=\"c8\" index=4 type=\"location\" info=\"{ &quot;coordinates&quot;: &quot;55.0;-1.66667&quot;, &quot;id&quot;: 3333174, &quot;featureClass&quot;: &quot;A&quot;, &quot;featureCode&quot;: &quot;ADM2&quot;, &quot;countryCode&quot;: &quot;GB&quot; }\" length=\"1\"></candidate> <candidate id=\"c9\" index=4 type=\"disease\" info=\"null\" length=\"2\"></candidate> <token id=\"t4\"> Newcastle </token> <token id=\"t5\"> Disease </token> <token id=\"t6\"> Outbreaks </token> <token id=\"t7\"> in </token> <token id=\"t8\"> Israel08 </token> <candidate id=\"c10\" index=9 type=\"date\" info=\"2015-04\" length=\"2\"></candidate> <token id=\"t9\"> April </token> <candidate id=\"c11\" index=10 type=\"number\" info=\"null\" length=\"1\"></candidate> <token id=\"t10\"> 2015 </token> <token id=\"t11\"> <br /> </token> <token id=\"t12\"> <br /> </token> <token id=\"t13\"> ISRAEL </token> <token id=\"t14\"> - </token> <token id=\"t15\"> There </token> <token id=\"t16\"> were </token> <candidate id=\"c12\" index=17 type=\"number\" info=\"null\" length=\"1\"></candidate> <token id=\"t17\"> four </token> <token id=\"t18\"> outbreaks </token> <token id=\"t19\"> of </token> <candidate id=\"c13\" index=20 type=\"location\" info=\"{ &quot;coordinates&quot;: &quot;-32.92715;151.77647&quot;, &quot;id&quot;: 2155472, &quot;featureClass&quot;: &quot;P&quot;, &quot;featureCode&quot;: &quot;PPL&quot;, &quot;countryCode&quot;: &quot;AU&quot; }\" length=\"1\"></candidate> <candidate id=\"c14\" index=20 type=\"location\" info=\"{ &quot;coordinates&quot;: &quot;-32.87628;151.70843&quot;, &quot;id&quot;: 7839758, &quot;featureClass&quot;: &quot;A&quot;, &quot;featureCode&quot;: &quot;ADM2&quot;, &quot;countryCode&quot;: &quot;AU&quot; }\" length=\"1\"></candidate> <candidate id=\"c15\" index=20 type=\"location\" info=\"{ &quot;coordinates&quot;: &quot;-27.75796;29.9318&quot;, &quot;id&quot;: 971421, &quot;featureClass&quot;: &quot;P&quot;, &quot;featureCode&quot;: &quot;PPLA2&quot;, &quot;countryCode&quot;: &quot;ZA&quot; }\" length=\"1\"></candidate> <candidate id=\"c16\" index=20 type=\"location\" info=\"{ &quot;coordinates&quot;: &quot;-27.73925;29.87619&quot;, &quot;id&quot;: 8347426, &quot;featureClass&quot;: &quot;A&quot;, &quot;featureCode&quot;: &quot;ADM3&quot;, &quot;countryCode&quot;: &quot;ZA&quot; }\" length=\"1\"></candidate> <candidate id=\"c17\" index=20 type=\"location\" info=\"{ &quot;coordinates&quot;: &quot;54.97328;-1.61396&quot;, &quot;id&quot;: 2641673, &quot;featureClass&quot;: &quot;P&quot;, &quot;featureCode&quot;: &quot;PPLA2&quot;, &quot;countryCode&quot;: &quot;GB&quot; }\" length=\"1\"></candidate> <candidate id=\"c18\" index=20 type=\"location\" info=\"{ &quot;coordinates&quot;: &quot;55.0;-1.66667&quot;, &quot;id&quot;: 3333174, &quot;featureClass&quot;: &quot;A&quot;, &quot;featureCode&quot;: &quot;ADM2&quot;, &quot;countryCode&quot;: &quot;GB&quot; }\" length=\"1\"></candidate> <candidate id=\"c19\" index=20 type=\"disease\" info=\"null\" length=\"2\"></candidate> <token id=\"t20\"> Newcastle </token> <token id=\"t21\"> disease </token> <token id=\"t22\"> in </token> <token id=\"t23\"> poultry </token> <token id=\"t24\"> between </token> <candidate id=\"c20\" index=25 type=\"number\" info=\"null\" length=\"1\"></candidate> <candidate id=\"c21\" index=25 type=\"date\" info=\"2015-03-21\" length=\"1\"></candidate> <token id=\"t25\"> 21 </token> <token id=\"t26\"> and </token> <candidate id=\"c22\" index=27 type=\"number\" info=\"null\" length=\"1\"></candidate> <candidate id=\"c23\" index=27 type=\"date\" info=\"2015-03-23\" length=\"2\"></candidate> <token id=\"t27\"> 23 </token> <candidate id=\"c24\" index=28 type=\"location\" info=\"{ &quot;coordinates&quot;: &quot;0.35;34.25&quot;, &quot;id&quot;: 187753, &quot;featureClass&quot;: &quot;A&quot;, &quot;featureCode&quot;: &quot;ADMD&quot;, &quot;countryCode&quot;: &quot;KE&quot; }\" length=\"1\"></candidate> <candidate id=\"c25\" index=28 type=\"location\" info=\"{ &quot;coordinates&quot;: &quot;48.05;7.78333&quot;, &quot;id&quot;: 3209258, &quot;featureClass&quot;: &quot;A&quot;, &quot;featureCode&quot;: &quot;ADM4&quot;, &quot;countryCode&quot;: &quot;DE&quot; }\" length=\"1\"></candidate> <candidate id=\"c26\" index=28 type=\"location\" info=\"{ &quot;coordinates&quot;: &quot;52.55262;0.07028&quot;, &quot;id&quot;: 7292899, &quot;featureClass&quot;: &quot;A&quot;, &quot;featureCode&quot;: &quot;ADM4&quot;, &quot;countryCode&quot;: &quot;GB&quot; }\" length=\"1\"></candidate> <candidate id=\"c27\" index=28 type=\"location\" info=\"{ &quot;coordinates&quot;: &quot;47.16128;8.91103&quot;, &quot;id&quot;: 6458781, &quot;featureClass&quot;: &quot;A&quot;, &quot;featureCode&quot;: &quot;ADM2&quot;, &quot;countryCode&quot;: &quot;CH&quot; }\" length=\"1\"></candidate> <token id=\"t28\"> March </token> <token id=\"t29\"> , </token> <token id=\"t30\"> involving </token> <token id=\"t31\"> more </token> <token id=\"t32\"> than </token> <candidate id=\"c28\" index=33 type=\"number\" info=\"null\" length=\"1\"></candidate> <token id=\"t33\"> 55,000 </token> <candidate id=\"c29\" index=34 type=\"host\" info=\"null\" length=\"1\"></candidate> <token id=\"t34\"> birds </token> <token id=\"t35\"> , </token> <token id=\"t36\"> both </token> <token id=\"t37\"> chickens </token> <token id=\"t38\"> and </token> <token id=\"t39\"> pigeons.In </token> <token id=\"t40\"> Follow-up </token> <token id=\"t41\"> Report </token> <token id=\"t42\"> No. </token> <candidate id=\"c30\" index=43 type=\"number\" info=\"null\" length=\"1\"></candidate> <token id=\"t43\"> 17 </token> <token id=\"t44\"> dated </token> <candidate id=\"c31\" index=45 type=\"number\" info=\"null\" length=\"1\"></candidate> <candidate id=\"c32\" index=45 type=\"date\" info=\"2015-04-04\" length=\"2\"></candidate> <token id=\"t45\"> 4 </token> <token id=\"t46\"> April </token> <token id=\"t47\"> to </token> <token id=\"t48\"> the </token> <token id=\"t49\"> World </token> <token id=\"t50\"> Organisation </token> <token id=\"t51\"> for </token> <token id=\"t52\"> Animal </token> <token id=\"t53\"> Health </token> <token id=\"t54\"> ( </token> <token id=\"t55\"> OIE </token> <token id=\"t56\"> ) </token> <token id=\"t57\"> , </token> <token id=\"t58\"> the </token> <token id=\"t59\"> veterinary </token> <token id=\"t60\"> authority </token> <token id=\"t61\"> in </token> <candidate id=\"c33\" index=62 type=\"location\" info=\"{ &quot;coordinates&quot;: &quot;31.5;34.75&quot;, &quot;id&quot;: 294640, &quot;featureClass&quot;: &quot;A&quot;, &quot;featureCode&quot;: &quot;PCLI&quot;, &quot;countryCode&quot;: &quot;IL&quot; }\" length=\"1\"></candidate> <token id=\"t62\"> Israel </token> <token id=\"t63\"> records </token> <candidate id=\"c34\" index=64 type=\"number\" info=\"null\" length=\"1\"></candidate> <token id=\"t64\"> four </token> <token id=\"t65\"> new </token> <token id=\"t66\"> outbreaks </token> <token id=\"t67\"> of </token> <candidate id=\"c35\" index=68 type=\"location\" info=\"{ &quot;coordinates&quot;: &quot;-32.92715;151.77647&quot;, &quot;id&quot;: 2155472, &quot;featureClass&quot;: &quot;P&quot;, &quot;featureCode&quot;: &quot;PPL&quot;, &quot;countryCode&quot;: &quot;AU&quot; }\" length=\"1\"></candidate> <candidate id=\"c36\" index=68 type=\"location\" info=\"{ &quot;coordinates&quot;: &quot;-32.87628;151.70843&quot;, &quot;id&quot;: 7839758, &quot;featureClass&quot;: &quot;A&quot;, &quot;featureCode&quot;: &quot;ADM2&quot;, &quot;countryCode&quot;: &quot;AU&quot; }\" length=\"1\"></candidate> <candidate id=\"c37\" index=68 type=\"location\" info=\"{ &quot;coordinates&quot;: &quot;-27.75796;29.9318&quot;, &quot;id&quot;: 971421, &quot;featureClass&quot;: &quot;P&quot;, &quot;featureCode&quot;: &quot;PPLA2&quot;, &quot;countryCode&quot;: &quot;ZA&quot; }\" length=\"1\"></candidate> <candidate id=\"c38\" index=68 type=\"location\" info=\"{ &quot;coordinates&quot;: &quot;-27.73925;29.87619&quot;, &quot;id&quot;: 8347426, &quot;featureClass&quot;: &quot;A&quot;, &quot;featureCode&quot;: &quot;ADM3&quot;, &quot;countryCode&quot;: &quot;ZA&quot; }\" length=\"1\"></candidate> <candidate id=\"c39\" index=68 type=\"location\" info=\"{ &quot;coordinates&quot;: &quot;54.97328;-1.61396&quot;, &quot;id&quot;: 2641673, &quot;featureClass&quot;: &quot;P&quot;, &quot;featureCode&quot;: &quot;PPLA2&quot;, &quot;countryCode&quot;: &quot;GB&quot; }\" length=\"1\"></candidate> <candidate id=\"c40\" index=68 type=\"location\" info=\"{ &quot;coordinates&quot;: &quot;55.0;-1.66667&quot;, &quot;id&quot;: 3333174, &quot;featureClass&quot;: &quot;A&quot;, &quot;featureCode&quot;: &quot;ADM2&quot;, &quot;countryCode&quot;: &quot;GB&quot; }\" length=\"1\"></candidate> <candidate id=\"c41\" index=68 type=\"disease\" info=\"null\" length=\"2\"></candidate> <token id=\"t68\"> Newcastle </token> <token id=\"t69\"> disease </token> <token id=\"t70\"> . </token> <token id=\"t71\"> <br /> </token> <token id=\"t72\"> The </token> <token id=\"t73\"> outbreaks </token> <token id=\"t74\"> started </token> <token id=\"t75\"> between </token> <candidate id=\"c42\" index=76 type=\"number\" info=\"null\" length=\"1\"></candidate> <candidate id=\"c43\" index=76 type=\"date\" info=\"2015-03-21\" length=\"1\"></candidate> <token id=\"t76\"> 21 </token> <token id=\"t77\"> and </token> <candidate id=\"c44\" index=78 type=\"number\" info=\"null\" length=\"1\"></candidate> <candidate id=\"c45\" index=78 type=\"date\" info=\"2015-03-23\" length=\"2\"></candidate> <token id=\"t78\"> 23 </token> <candidate id=\"c46\" index=79 type=\"location\" info=\"{ &quot;coordinates&quot;: &quot;0.35;34.25&quot;, &quot;id&quot;: 187753, &quot;featureClass&quot;: &quot;A&quot;, &quot;featureCode&quot;: &quot;ADMD&quot;, &quot;countryCode&quot;: &quot;KE&quot; }\" length=\"1\"></candidate> <candidate id=\"c47\" index=79 type=\"location\" info=\"{ &quot;coordinates&quot;: &quot;48.05;7.78333&quot;, &quot;id&quot;: 3209258, &quot;featureClass&quot;: &quot;A&quot;, &quot;featureCode&quot;: &quot;ADM4&quot;, &quot;countryCode&quot;: &quot;DE&quot; }\" length=\"1\"></candidate> <candidate id=\"c48\" index=79 type=\"location\" info=\"{ &quot;coordinates&quot;: &quot;52.55262;0.07028&quot;, &quot;id&quot;: 7292899, &quot;featureClass&quot;: &quot;A&quot;, &quot;featureCode&quot;: &quot;ADM4&quot;, &quot;countryCode&quot;: &quot;GB&quot; }\" length=\"1\"></candidate> <candidate id=\"c49\" index=79 type=\"location\" info=\"{ &quot;coordinates&quot;: &quot;47.16128;8.91103&quot;, &quot;id&quot;: 6458781, &quot;featureClass&quot;: &quot;A&quot;, &quot;featureCode&quot;: &quot;ADM2&quot;, &quot;countryCode&quot;: &quot;CH&quot; }\" length=\"1\"></candidate> <token id=\"t79\"> March </token> <token id=\"t80\"> . </token> <candidate id=\"c50\" index=81 type=\"number\" info=\"null\" length=\"1\"></candidate> <token id=\"t81\"> Two </token> <token id=\"t82\"> were </token> <token id=\"t83\"> in </token> <token id=\"t84\"> the </token> <token id=\"t85\"> Acco </token> <token id=\"t86\"> district </token> <token id=\"t87\"> of </token> <token id=\"t88\"> Hazafon </token> <token id=\"t89\"> and </token> <token id=\"t90\"> the </token> <token id=\"t91\"> other </token> <candidate id=\"c51\" index=92 type=\"number\" info=\"null\" length=\"1\"></candidate> <token id=\"t92\"> two </token> <token id=\"t93\"> were </token> <token id=\"t94\"> in </token> <token id=\"t95\"> the </token> <token id=\"t96\"> Rehovot </token> <token id=\"t97\"> region </token> <token id=\"t98\"> of </token> <token id=\"t99\"> Hadarom </token> <token id=\"t100\"> . </token> <token id=\"t101\"> <br /> </token> <token id=\"t102\"> In </token> <candidate id=\"c52\" index=103 type=\"number\" info=\"null\" length=\"1\"></candidate> <token id=\"t103\"> one </token> <token id=\"t104\"> outbreak </token> <token id=\"t105\"> in </token> <token id=\"t106\"> five-week-old </token> <token id=\"t107\"> broilers </token> <token id=\"t108\"> , </token> <candidate id=\"c53\" index=109 type=\"number\" info=\"null\" length=\"1\"></candidate> <token id=\"t109\"> 50,000 </token> <candidate id=\"c54\" index=110 type=\"host\" info=\"null\" length=\"1\"></candidate> <token id=\"t110\"> birds </token> <token id=\"t111\"> were </token> <token id=\"t112\"> affected </token> <token id=\"t113\"> . </token> <token id=\"t114\"> Around </token> <candidate id=\"c55\" index=115 type=\"number\" info=\"null\" length=\"1\"></candidate> <token id=\"t115\"> 1,500 </token> <token id=\"t116\"> showed </token> <token id=\"t117\"> symptoms </token> <token id=\"t118\"> and </token> <candidate id=\"c56\" index=119 type=\"number\" info=\"null\" length=\"1\"></candidate> <token id=\"t119\"> 750 </token> <token id=\"t120\"> died </token> <token id=\"t121\"> , </token> <token id=\"t122\"> showing </token> <token id=\"t123\"> characteristic </token> <token id=\"t124\"> ulcers </token> <token id=\"t125\"> in </token> <token id=\"t126\"> the </token> <token id=\"t127\"> intestine </token> <token id=\"t128\"> . </token> <token id=\"t129\"> The </token> <token id=\"t130\"> remaining </token> <candidate id=\"c57\" index=131 type=\"host\" info=\"null\" length=\"1\"></candidate> <token id=\"t131\"> birds </token> <token id=\"t132\"> were </token> <token id=\"t133\"> destroyed </token> <token id=\"t134\"> . </token> <token id=\"t135\"> <br /> </token> <token id=\"t136\"> Other </token> <token id=\"t137\"> outbreaks </token> <token id=\"t138\"> involved </token> <token id=\"t139\"> a </token> <token id=\"t140\"> small </token> <token id=\"t141\"> backyard </token> <token id=\"t142\"> flock </token> <token id=\"t143\"> , </token> <token id=\"t144\"> a </token> <token id=\"t145\"> flock </token> <token id=\"t146\"> of </token> <candidate id=\"c58\" index=147 type=\"number\" info=\"null\" length=\"1\"></candidate> <token id=\"t147\"> 5,400 </token> <token id=\"t148\"> laying </token> <token id=\"t149\"> hens </token> <token id=\"t150\"> and </token> <token id=\"t151\"> a </token> <token id=\"t152\"> group </token> <token id=\"t153\"> of </token> <token id=\"t154\"> ornamental </token> <token id=\"t155\"> pigeons </token> <token id=\"t156\"> . </token> <token id=\"t157\"> <br /> </token> <token id=\"t158\"> In </token> <token id=\"t159\"> total </token> <token id=\"t160\"> , </token> <candidate id=\"c59\" index=161 type=\"number\" info=\"null\" length=\"1\"></candidate> <token id=\"t161\"> 55,553 </token> <candidate id=\"c60\" index=162 type=\"host\" info=\"null\" length=\"1\"></candidate> <token id=\"t162\"> birds </token> <token id=\"t163\"> were </token> <token id=\"t164\"> affected </token> <token id=\"t165\"> ; </token> <token id=\"t166\"> all </token> <token id=\"t167\"> either </token> <token id=\"t168\"> dead </token> <token id=\"t169\"> or </token> <token id=\"t170\"> were </token> <token id=\"t171\"> destroyed </token> <token id=\"t172\"> . </token> <token id=\"t173\"> <br /> </token> <token id=\"t174\"> <br /> </token> <token id=\"t175\"> Further </token> <candidate id=\"c61\" index=176 type=\"location\" info=\"{ &quot;coordinates&quot;: &quot;51.45;-0.96667&quot;, &quot;id&quot;: 3333184, &quot;featureClass&quot;: &quot;A&quot;, &quot;featureCode&quot;: &quot;ADM2&quot;, &quot;countryCode&quot;: &quot;GB&quot; }\" length=\"1\"></candidate> <candidate id=\"c62\" index=176 type=\"location\" info=\"{ &quot;coordinates&quot;: &quot;51.45625;-0.97113&quot;, &quot;id&quot;: 2639577, &quot;featureClass&quot;: &quot;P&quot;, &quot;featureCode&quot;: &quot;PPLA2&quot;, &quot;countryCode&quot;: &quot;GB&quot; }\" length=\"1\"></candidate> <token id=\"t176\"> Reading </token> <token id=\"t177\"> <br /> </token> <token id=\"t178\"> Find </token> <token id=\"t179\"> out </token> <token id=\"t180\"> more </token> <token id=\"t181\"> information </token> <token id=\"t182\"> on </token> <candidate id=\"c63\" index=183 type=\"location\" info=\"{ &quot;coordinates&quot;: &quot;-32.92715;151.77647&quot;, &quot;id&quot;: 2155472, &quot;featureClass&quot;: &quot;P&quot;, &quot;featureCode&quot;: &quot;PPL&quot;, &quot;countryCode&quot;: &quot;AU&quot; }\" length=\"1\"></candidate> <candidate id=\"c64\" index=183 type=\"location\" info=\"{ &quot;coordinates&quot;: &quot;-32.87628;151.70843&quot;, &quot;id&quot;: 7839758, &quot;featureClass&quot;: &quot;A&quot;, &quot;featureCode&quot;: &quot;ADM2&quot;, &quot;countryCode&quot;: &quot;AU&quot; }\" length=\"1\"></candidate> <candidate id=\"c65\" index=183 type=\"location\" info=\"{ &quot;coordinates&quot;: &quot;-27.75796;29.9318&quot;, &quot;id&quot;: 971421, &quot;featureClass&quot;: &quot;P&quot;, &quot;featureCode&quot;: &quot;PPLA2&quot;, &quot;countryCode&quot;: &quot;ZA&quot; }\" length=\"1\"></candidate> <candidate id=\"c66\" index=183 type=\"location\" info=\"{ &quot;coordinates&quot;: &quot;-27.73925;29.87619&quot;, &quot;id&quot;: 8347426, &quot;featureClass&quot;: &quot;A&quot;, &quot;featureCode&quot;: &quot;ADM3&quot;, &quot;countryCode&quot;: &quot;ZA&quot; }\" length=\"1\"></candidate> <candidate id=\"c67\" index=183 type=\"location\" info=\"{ &quot;coordinates&quot;: &quot;54.97328;-1.61396&quot;, &quot;id&quot;: 2641673, &quot;featureClass&quot;: &quot;P&quot;, &quot;featureCode&quot;: &quot;PPLA2&quot;, &quot;countryCode&quot;: &quot;GB&quot; }\" length=\"1\"></candidate> <candidate id=\"c68\" index=183 type=\"location\" info=\"{ &quot;coordinates&quot;: &quot;55.0;-1.66667&quot;, &quot;id&quot;: 3333174, &quot;featureClass&quot;: &quot;A&quot;, &quot;featureCode&quot;: &quot;ADM2&quot;, &quot;countryCode&quot;: &quot;GB&quot; }\" length=\"1\"></candidate> <candidate id=\"c69\" index=183 type=\"disease\" info=\"null\" length=\"2\"></candidate> <token id=\"t183\"> Newcastle </token> <token id=\"t184\"> disease </token> <token id=\"t185\"> by </token> <token id=\"t186\"> clicking </token> <token id=\"t187\"> here </token> <token id=\"t188\"> . </token> <token id=\"t189\"> <br /> </token> <token id=\"t190\"> <br /> </token> <token id=\"t191\"> <br /> </token> <token id=\"t192\"> ThePoultrySite </token> <token id=\"t193\"> News </token> <token id=\"t194\"> Desk </token>","publication_date":"2015-04-08","id":163,"title":"Four New Newcastle Disease Outbreaks in Israel","url":"http://www.thepoultrysite.com/poultrynews/34786/four-new-newcastle-disease-outbreaks-in-israel","content":"Poultry News Four New Newcastle Disease Outbreaks in Israel08 April 2015 &#13;\n&#13;\nISRAEL - There were four outbreaks of Newcastle disease in poultry between 21 and 23 March, involving more than 55,000 birds, both chickens and pigeons.In Follow-up Report No.17 dated 4 April to the World Organisation for Animal Health (OIE), the veterinary authority in Israel records four new outbreaks of Newcastle disease.&#13;\nThe outbreaks started between 21 and 23 March. Two were in the Acco district of Hazafon and the other two were in the Rehovot region of Hadarom.&#13;\nIn one outbreak in five-week-old broilers, 50,000 birds were affected. Around 1,500 showed symptoms and 750 died, showing characteristic ulcers in the intestine. The remaining birds were destroyed.&#13;\nOther outbreaks involved a small backyard flock, a flock of 5,400 laying hens and a group of ornamental pigeons.&#13;\nIn total, 55,553 birds were affected; all either dead or were destroyed.&#13;\n&#13;\nFurther Reading&#13;\nFind out more information on Newcastle disease by clicking here.&#13;\n&#13;\n &#13;\nThePoultrySite News Desk ","candidateLabels":[{"id":"c1","label":"partial"},{"id":"c2","label":"incorrect"},{"id":"c3","label":"incorrect"},{"id":"c4","label":"incorrect"},{"id":"c5","label":"incorrect"},{"id":"c6","label":"incorrect"},{"id":"c7","label":"incorrect"},{"id":"c8","label":"incorrect"},{"id":"c9","label":"correct"},{"id":"c10","label":"partial"},{"id":"c11","label":"incorrect"},{"id":"c12","label":"partial"},{"id":"c13","label":"incorrect"},{"id":"c14","label":"incorrect"},{"id":"c15","label":"incorrect"},{"id":"c16","label":"incorrect"},{"id":"c17","label":"incorrect"},{"id":"c18","label":"incorrect"},{"id":"c19","label":"correct"},{"id":"c20","label":"incorrect"},{"id":"c21","label":"correct"},{"id":"c22","label":"incorrect"},{"id":"c23","label":"correct"},{"id":"c24","label":"incorrect"},{"id":"c25","label":"incorrect"},{"id":"c26","label":"incorrect"},{"id":"c27","label":"incorrect"},{"id":"c28","label":"partial"},{"id":"c29","label":"partial"},{"id":"c30","label":"incorrect"},{"id":"c31","label":"incorrect"},{"id":"c32","label":"partial"},{"id":"c33","label":"correct"},{"id":"c34","label":"partial"},{"id":"c35","label":"incorrect"},{"id":"c36","label":"incorrect"},{"id":"c37","label":"incorrect"},{"id":"c38","label":"incorrect"},{"id":"c39","label":"incorrect"},{"id":"c40","label":"incorrect"},{"id":"c41","label":"correct"},{"id":"c42","label":"incorrect"},{"id":"c43","label":"correct"},{"id":"c44","label":"incorrect"},{"id":"c45","label":"correct"},{"id":"c46","label":"incorrect"},{"id":"c47","label":"incorrect"},{"id":"c48","label":"incorrect"},{"id":"c49","label":"incorrect"},{"id":"c50","label":"partial"},{"id":"c51","label":"partial"},{"id":"c52","label":"partial"},{"id":"c53","label":"partial"},{"id":"c54","label":"partial"},{"id":"c55","label":"correct"},{"id":"c56","label":"partial"},{"id":"c57","label":"partial"},{"id":"c58","label":"partial"},{"id":"c59","label":"partial"},{"id":"c60","label":"partial"},{"id":"c61","label":"incorrect"},{"id":"c62","label":"incorrect"},{"id":"c63","label":"incorrect"},{"id":"c64","label":"incorrect"},{"id":"c65","label":"incorrect"},{"id":"c66","label":"incorrect"},{"id":"c67","label":"incorrect"},{"id":"c68","label":"incorrect"},{"id":"c69","label":"correct"}]}
