# Supplementary material for: Web monitoring of emerging animal infectious diseases integrated in the French Animal Health Epidemic Intelligence System
Source: PLoS One. 2018 Aug 3;13(8):e0199960. doi: 10.1371/journal.pone.0199960 (PMC6075742; doi:10.1371/journal.pone.0199960)
Supplement: S1 Dataset — Dataset of news reports in English language used to evaluate and train the information extraction module of PADI-web (http://epia.clermont.inra.fr/vsi). This dataset is composed of 532 news reports (in JSON), with information about the report itself (publication date, title, content, url), as well as processing information related to the information extraction process (candidates for extraction information, correct or incorrect labels for each candidate). The named entity candidates (locations, diseases, hosts, dates, number of cases) are manually labelled in each article. Data are shared under a CC BY license and are freely available for download at: https://dataverse.cirad.fr/dataset.xhtml?persistentId=doi:10.18167/DVN1/KMTIFG. (GZ) [file pone.0199960.s001.gz › articles/198.json]

{"reports":[17769],"tagged_content":"<token id=\"t0\"> <br /> </token> <token id=\"t1\"> <br /> </token> <token id=\"t2\"> CHINA </token> <token id=\"t3\"> has </token> <token id=\"t4\"> ended </token> <token id=\"t5\"> an </token> <token id=\"t6\"> embargo </token> <token id=\"t7\"> on </token> <token id=\"t8\"> Brazilian </token> <token id=\"t9\"> beef </token> <token id=\"t10\"> imports </token> <token id=\"t11\"> , </token> <candidate id=\"c1\" index=12 type=\"location\" info=\"{ &quot;coordinates&quot;: &quot;-10.0;-55.0&quot;, &quot;id&quot;: 3469034, &quot;featureClass&quot;: &quot;A&quot;, &quot;featureCode&quot;: &quot;PCLI&quot;, &quot;countryCode&quot;: &quot;BR&quot; }\" length=\"1\"></candidate> <token id=\"t12\"> Brazil </token> <token id=\"t13\"> 's </token> <token id=\"t14\"> agriculture </token> <token id=\"t15\"> ministry </token> <token id=\"t16\"> announced </token> <token id=\"t17\"> on </token> <candidate id=\"c2\" index=18 type=\"date\" info=\"2015-05-19\" length=\"1\"></candidate> <token id=\"t18\"> Tuesday </token> <token id=\"t19\"> , </token> <token id=\"t20\"> lifting </token> <token id=\"t21\"> a </token> <token id=\"t22\"> three-year </token> <candidate id=\"c3\" index=23 type=\"location\" info=\"{ &quot;coordinates&quot;: &quot;38.49457;43.38323&quot;, &quot;id&quot;: 298117, &quot;featureClass&quot;: &quot;P&quot;, &quot;featureCode&quot;: &quot;PPLA&quot;, &quot;countryCode&quot;: &quot;TR&quot; }\" length=\"1\"></candidate> <token id=\"t23\"> ban </token> <token id=\"t24\"> and </token> <token id=\"t25\"> opening </token> <token id=\"t26\"> the </token> <token id=\"t27\"> door </token> <token id=\"t28\"> to </token> <token id=\"t29\"> trade </token> <token id=\"t30\"> that </token> <token id=\"t31\"> could </token> <token id=\"t32\"> be </token> <token id=\"t33\"> worth </token> <token id=\"t34\"> half </token> <token id=\"t35\"> a </token> <candidate id=\"c4\" index=36 type=\"number\" info=\"null\" length=\"1\"></candidate> <token id=\"t36\"> billion </token> <token id=\"t37\"> dollars </token> <token id=\"t38\"> each </token> <token id=\"t39\"> year </token> <token id=\"t40\"> to </token> <candidate id=\"c5\" index=41 type=\"location\" info=\"{ &quot;coordinates&quot;: &quot;-10.0;-55.0&quot;, &quot;id&quot;: 3469034, &quot;featureClass&quot;: &quot;A&quot;, &quot;featureCode&quot;: &quot;PCLI&quot;, &quot;countryCode&quot;: &quot;BR&quot; }\" length=\"1\"></candidate> <token id=\"t41\"> Brazil </token> <token id=\"t42\"> in </token> <token id=\"t43\"> new </token> <token id=\"t44\"> sales </token> <token id=\"t45\"> . </token> <token id=\"t46\"> <br /> </token> <candidate id=\"c6\" index=47 type=\"number\" info=\"null\" length=\"1\"></candidate> <token id=\"t47\"> Eight </token> <token id=\"t48\"> Brazilian </token> <token id=\"t49\"> beef </token> <token id=\"t50\"> processing </token> <token id=\"t51\"> plants </token> <token id=\"t52\"> and </token> <candidate id=\"c7\" index=53 type=\"number\" info=\"null\" length=\"1\"></candidate> <token id=\"t53\"> one </token> <token id=\"t54\"> poultry </token> <token id=\"t55\"> plant </token> <token id=\"t56\"> were </token> <token id=\"t57\"> approved </token> <token id=\"t58\"> to </token> <token id=\"t59\"> ship </token> <token id=\"t60\"> to </token> <candidate id=\"c8\" index=61 type=\"location\" info=\"{ &quot;coordinates&quot;: &quot;35.0;105.0&quot;, &quot;id&quot;: 1814991, &quot;featureClass&quot;: &quot;A&quot;, &quot;featureCode&quot;: &quot;PCLI&quot;, &quot;countryCode&quot;: &quot;CN&quot; }\" length=\"1\"></candidate> <candidate id=\"c9\" index=61 type=\"location\" info=\"{ &quot;coordinates&quot;: &quot;25.51224;-99.00457&quot;, &quot;id&quot;: 8582434, &quot;featureClass&quot;: &quot;A&quot;, &quot;featureCode&quot;: &quot;ADM2&quot;, &quot;countryCode&quot;: &quot;MX&quot; }\" length=\"1\"></candidate> <token id=\"t61\"> China </token> <token id=\"t62\"> , </token> <token id=\"t63\"> the </token> <token id=\"t64\"> ministry </token> <token id=\"t65\"> said </token> <token id=\"t66\"> in </token> <token id=\"t67\"> a </token> <token id=\"t68\"> statement </token> <token id=\"t69\"> , </token> <token id=\"t70\"> reported </token> <token id=\"t71\"> by </token> <token id=\"t72\"> Reuters </token> <candidate id=\"c10\" index=73 type=\"date\" info=\"2015-05-19\" length=\"1\"></candidate> <token id=\"t73\"> yesterday </token> <token id=\"t74\"> . </token> <token id=\"t75\"> <br /> </token> <token id=\"t76\"> The </token> <token id=\"t77\"> announcement </token> <token id=\"t78\"> came </token> <token id=\"t79\"> after </token> <token id=\"t80\"> Brazilian </token> <token id=\"t81\"> President </token> <token id=\"t82\"> Dilma </token> <token id=\"t83\"> Rousseff </token> <token id=\"t84\"> and </token> <token id=\"t85\"> Chinese </token> <candidate id=\"c11\" index=86 type=\"location\" info=\"{ &quot;coordinates&quot;: &quot;46.70409;6.44563&quot;, &quot;id&quot;: 7286832, &quot;featureClass&quot;: &quot;A&quot;, &quot;featureCode&quot;: &quot;ADM3&quot;, &quot;countryCode&quot;: &quot;CH&quot; }\" length=\"1\"></candidate> <token id=\"t86\"> Premier </token> <token id=\"t87\"> Li </token> <token id=\"t88\"> Keqiang </token> <token id=\"t89\"> signed </token> <token id=\"t90\"> trade </token> <token id=\"t91\"> , </token> <token id=\"t92\"> finance </token> <token id=\"t93\"> and </token> <token id=\"t94\"> investment </token> <token id=\"t95\"> deals </token> <token id=\"t96\"> worth </token> <token id=\"t97\"> tens </token> <token id=\"t98\"> of </token> <candidate id=\"c12\" index=99 type=\"number\" info=\"null\" length=\"1\"></candidate> <token id=\"t99\"> billions </token> <token id=\"t100\"> of </token> <token id=\"t101\"> dollars </token> <token id=\"t102\"> . </token> <token id=\"t103\"> <br /> </token> <token id=\"t104\"> Seventeen </token> <token id=\"t105\"> more </token> <token id=\"t106\"> Brazilian </token> <token id=\"t107\"> processing </token> <token id=\"t108\"> plants </token> <token id=\"t109\"> are </token> <token id=\"t110\"> expected </token> <token id=\"t111\"> to </token> <token id=\"t112\"> get </token> <token id=\"t113\"> approval </token> <token id=\"t114\"> in </token> <candidate id=\"c13\" index=115 type=\"date\" info=\"2015-06\" length=\"1\"></candidate> <token id=\"t115\"> June </token> <token id=\"t116\"> , </token> <token id=\"t117\"> when </token> <token id=\"t118\"> Brazilian </token> <token id=\"t119\"> Agriculture </token> <token id=\"t120\"> Minister </token> <token id=\"t121\"> Katia </token> <token id=\"t122\"> Abreu </token> <token id=\"t123\"> visits </token> <candidate id=\"c14\" index=124 type=\"location\" info=\"{ &quot;coordinates&quot;: &quot;35.0;105.0&quot;, &quot;id&quot;: 1814991, &quot;featureClass&quot;: &quot;A&quot;, &quot;featureCode&quot;: &quot;PCLI&quot;, &quot;countryCode&quot;: &quot;CN&quot; }\" length=\"1\"></candidate> <candidate id=\"c15\" index=124 type=\"location\" info=\"{ &quot;coordinates&quot;: &quot;25.51224;-99.00457&quot;, &quot;id&quot;: 8582434, &quot;featureClass&quot;: &quot;A&quot;, &quot;featureCode&quot;: &quot;ADM2&quot;, &quot;countryCode&quot;: &quot;MX&quot; }\" length=\"1\"></candidate> <token id=\"t124\"> China </token> <token id=\"t125\"> . </token> <token id=\"t126\"> The </token> <candidate id=\"c16\" index=127 type=\"number\" info=\"null\" length=\"1\"></candidate> <token id=\"t127\"> 26 </token> <token id=\"t128\"> plants </token> <token id=\"t129\"> represent </token> <token id=\"t130\"> $ </token> <candidate id=\"c17\" index=131 type=\"number\" info=\"null\" length=\"1\"></candidate> <token id=\"t131\"> 520 </token> <candidate id=\"c18\" index=132 type=\"number\" info=\"null\" length=\"1\"></candidate> <token id=\"t132\"> million </token> <token id=\"t133\"> of </token> <token id=\"t134\"> potential </token> <token id=\"t135\"> sales </token> <token id=\"t136\"> to </token> <candidate id=\"c19\" index=137 type=\"location\" info=\"{ &quot;coordinates&quot;: &quot;35.0;105.0&quot;, &quot;id&quot;: 1814991, &quot;featureClass&quot;: &quot;A&quot;, &quot;featureCode&quot;: &quot;PCLI&quot;, &quot;countryCode&quot;: &quot;CN&quot; }\" length=\"1\"></candidate> <candidate id=\"c20\" index=137 type=\"location\" info=\"{ &quot;coordinates&quot;: &quot;25.51224;-99.00457&quot;, &quot;id&quot;: 8582434, &quot;featureClass&quot;: &quot;A&quot;, &quot;featureCode&quot;: &quot;ADM2&quot;, &quot;countryCode&quot;: &quot;MX&quot; }\" length=\"1\"></candidate> <token id=\"t137\"> China </token> <token id=\"t138\"> , </token> <token id=\"t139\"> the </token> <token id=\"t140\"> ministry </token> <token id=\"t141\"> said </token> <token id=\"t142\"> . </token> <token id=\"t143\"> <br /> </token> <candidate id=\"c21\" index=144 type=\"location\" info=\"{ &quot;coordinates&quot;: &quot;35.0;105.0&quot;, &quot;id&quot;: 1814991, &quot;featureClass&quot;: &quot;A&quot;, &quot;featureCode&quot;: &quot;PCLI&quot;, &quot;countryCode&quot;: &quot;CN&quot; }\" length=\"1\"></candidate> <candidate id=\"c22\" index=144 type=\"location\" info=\"{ &quot;coordinates&quot;: &quot;25.51224;-99.00457&quot;, &quot;id&quot;: 8582434, &quot;featureClass&quot;: &quot;A&quot;, &quot;featureCode&quot;: &quot;ADM2&quot;, &quot;countryCode&quot;: &quot;MX&quot; }\" length=\"1\"></candidate> <token id=\"t144\"> China </token> <token id=\"t145\"> 's </token> <candidate id=\"c23\" index=146 type=\"location\" info=\"{ &quot;coordinates&quot;: &quot;38.49457;43.38323&quot;, &quot;id&quot;: 298117, &quot;featureClass&quot;: &quot;P&quot;, &quot;featureCode&quot;: &quot;PPLA&quot;, &quot;countryCode&quot;: &quot;TR&quot; }\" length=\"1\"></candidate> <token id=\"t146\"> ban </token> <token id=\"t147\"> on </token> <token id=\"t148\"> Brazilian </token> <token id=\"t149\"> beef </token> <token id=\"t150\"> imports </token> <token id=\"t151\"> came </token> <token id=\"t152\"> well </token> <token id=\"t153\"> before </token> <token id=\"t154\"> the </token> <token id=\"t155\"> huge </token> <token id=\"t156\"> surge </token> <token id=\"t157\"> in </token> <token id=\"t158\"> Chinese </token> <token id=\"t159\"> imported </token> <token id=\"t160\"> beef </token> <token id=\"t161\"> trade </token> <token id=\"t162\"> that </token> <token id=\"t163\"> started </token> <token id=\"t164\"> in </token> <candidate id=\"c24\" index=165 type=\"date\" info=\"2013\" length=\"2\"></candidate> <token id=\"t165\"> late </token> <candidate id=\"c25\" index=166 type=\"number\" info=\"null\" length=\"1\"></candidate> <token id=\"t166\"> 2013 </token> <token id=\"t167\"> . </token> <token id=\"t168\"> Given </token> <token id=\"t169\"> the </token> <token id=\"t170\"> size </token> <token id=\"t171\"> of </token> <token id=\"t172\"> the </token> <token id=\"t173\"> Chinese </token> <token id=\"t174\"> market </token> <token id=\"t175\"> and </token> <candidate id=\"c26\" index=176 type=\"location\" info=\"{ &quot;coordinates&quot;: &quot;-25.0;135.0&quot;, &quot;id&quot;: 2077456, &quot;featureClass&quot;: &quot;A&quot;, &quot;featureCode&quot;: &quot;PCLI&quot;, &quot;countryCode&quot;: &quot;AU&quot; }\" length=\"1\"></candidate> <token id=\"t176\"> Australia </token> <token id=\"t177\"> 's </token> <token id=\"t178\"> reduced </token> <token id=\"t179\"> capacity </token> <token id=\"t180\"> to </token> <token id=\"t181\"> export </token> <token id=\"t182\"> beef </token> <token id=\"t183\"> in </token> <candidate id=\"c27\" index=184 type=\"date\" info=\"FUTURE_REF\" length=\"2\"></candidate> <token id=\"t184\"> coming </token> <token id=\"t185\"> years </token> <token id=\"t186\"> , </token> <token id=\"t187\"> Australian </token> <token id=\"t188\"> analysts </token> <token id=\"t189\"> are </token> <token id=\"t190\"> not </token> <token id=\"t191\"> particularly </token> <token id=\"t192\"> concerned </token> <token id=\"t193\"> about </token> <token id=\"t194\"> ` </token> <token id=\"t195\"> front-door </token> <token id=\"t196\"> ' </token> <token id=\"t197\"> competition </token> <token id=\"t198\"> in </token> <candidate id=\"c28\" index=199 type=\"location\" info=\"{ &quot;coordinates&quot;: &quot;35.0;105.0&quot;, &quot;id&quot;: 1814991, &quot;featureClass&quot;: &quot;A&quot;, &quot;featureCode&quot;: &quot;PCLI&quot;, &quot;countryCode&quot;: &quot;CN&quot; }\" length=\"1\"></candidate> <candidate id=\"c29\" index=199 type=\"location\" info=\"{ &quot;coordinates&quot;: &quot;25.51224;-99.00457&quot;, &quot;id&quot;: 8582434, &quot;featureClass&quot;: &quot;A&quot;, &quot;featureCode&quot;: &quot;ADM2&quot;, &quot;countryCode&quot;: &quot;MX&quot; }\" length=\"1\"></candidate> <token id=\"t199\"> China </token> <token id=\"t200\"> from </token> <token id=\"t201\"> Brazilian </token> <token id=\"t202\"> beef </token> <token id=\"t203\"> . </token> <candidate id=\"c30\" index=204 type=\"location\" info=\"{ &quot;coordinates&quot;: &quot;64.0;26.0&quot;, &quot;id&quot;: 660013, &quot;featureClass&quot;: &quot;A&quot;, &quot;featureCode&quot;: &quot;PCLI&quot;, &quot;countryCode&quot;: &quot;FI&quot; }\" length=\"1\"></candidate> <token id=\"t204\"> Some </token> <token id=\"t205\"> Brazilian </token> <token id=\"t206\"> beef </token> <token id=\"t207\"> already </token> <token id=\"t208\"> enters </token> <token id=\"t209\"> the </token> <token id=\"t210\"> country </token> <token id=\"t211\"> through </token> <token id=\"t212\"> the </token> <token id=\"t213\"> illegal </token> <token id=\"t214\"> ` </token> <token id=\"t215\"> grey </token> <token id=\"t216\"> channel </token> <token id=\"t217\"> ' </token> <token id=\"t218\"> , </token> <token id=\"t219\"> and </token> <token id=\"t220\"> will </token> <token id=\"t221\"> simply </token> <token id=\"t222\"> be </token> <token id=\"t223\"> supplied </token> <token id=\"t224\"> through </token> <token id=\"t225\"> a </token> <token id=\"t226\"> more </token> <token id=\"t227\"> legitimate </token> <token id=\"t228\"> route </token> <token id=\"t229\"> , </token> <token id=\"t230\"> market </token> <token id=\"t231\"> watchers </token> <token id=\"t232\"> say </token> <token id=\"t233\"> . </token> <token id=\"t234\"> <br /> </token> <token id=\"t235\"> Trade </token> <token id=\"t236\"> talk </token> <token id=\"t237\"> around </token> <token id=\"t238\"> the </token> <candidate id=\"c31\" index=239 type=\"date\" info=\"PAST_REF\" length=\"1\"></candidate> <token id=\"t239\"> recently </token> <token id=\"t240\"> - </token> <token id=\"t241\"> held </token> <token id=\"t242\"> SIAL </token> <token id=\"t243\"> trade </token> <token id=\"t244\"> show </token> <token id=\"t245\"> in </token> <candidate id=\"c32\" index=246 type=\"location\" info=\"{ &quot;coordinates&quot;: &quot;35.0;105.0&quot;, &quot;id&quot;: 1814991, &quot;featureClass&quot;: &quot;A&quot;, &quot;featureCode&quot;: &quot;PCLI&quot;, &quot;countryCode&quot;: &quot;CN&quot; }\" length=\"1\"></candidate> <candidate id=\"c33\" index=246 type=\"location\" info=\"{ &quot;coordinates&quot;: &quot;25.51224;-99.00457&quot;, &quot;id&quot;: 8582434, &quot;featureClass&quot;: &quot;A&quot;, &quot;featureCode&quot;: &quot;ADM2&quot;, &quot;countryCode&quot;: &quot;MX&quot; }\" length=\"1\"></candidate> <token id=\"t246\"> China </token> <token id=\"t247\"> suggested </token> <token id=\"t248\"> that </token> <candidate id=\"c34\" index=249 type=\"location\" info=\"{ &quot;coordinates&quot;: &quot;-10.0;-55.0&quot;, &quot;id&quot;: 3469034, &quot;featureClass&quot;: &quot;A&quot;, &quot;featureCode&quot;: &quot;PCLI&quot;, &quot;countryCode&quot;: &quot;BR&quot; }\" length=\"1\"></candidate> <token id=\"t249\"> Brazil </token> <token id=\"t250\"> had </token> <token id=\"t251\"> been </token> <token id=\"t252\"> hit </token> <token id=\"t253\"> extremely </token> <token id=\"t254\"> hard </token> <token id=\"t255\"> by </token> <candidate id=\"c35\" index=256 type=\"location\" info=\"{ &quot;coordinates&quot;: &quot;35.0;105.0&quot;, &quot;id&quot;: 1814991, &quot;featureClass&quot;: &quot;A&quot;, &quot;featureCode&quot;: &quot;PCLI&quot;, &quot;countryCode&quot;: &quot;CN&quot; }\" length=\"1\"></candidate> <candidate id=\"c36\" index=256 type=\"location\" info=\"{ &quot;coordinates&quot;: &quot;25.51224;-99.00457&quot;, &quot;id&quot;: 8582434, &quot;featureClass&quot;: &quot;A&quot;, &quot;featureCode&quot;: &quot;ADM2&quot;, &quot;countryCode&quot;: &quot;MX&quot; }\" length=\"1\"></candidate> <token id=\"t256\"> China </token> <token id=\"t257\"> 's </token> <candidate id=\"c37\" index=258 type=\"date\" info=\"PAST_REF\" length=\"1\"></candidate> <token id=\"t258\"> recent </token> <token id=\"t259\"> clamp-down </token> <token id=\"t260\"> on </token> <token id=\"t261\"> grey </token> <token id=\"t262\"> channel </token> <token id=\"t263\"> beef </token> <token id=\"t264\"> entering </token> <token id=\"t265\"> the </token> <token id=\"t266\"> country </token> <token id=\"t267\"> , </token> <token id=\"t268\"> which </token> <token id=\"t269\"> saw </token> <candidate id=\"c38\" index=270 type=\"number\" info=\"null\" length=\"1\"></candidate> <token id=\"t270\"> thousands </token> <token id=\"t271\"> of </token> <token id=\"t272\"> containers </token> <token id=\"t273\"> blocked </token> <token id=\"t274\"> up </token> <token id=\"t275\"> in </token> <token id=\"t276\"> ports </token> <token id=\"t277\"> like </token> <candidate id=\"c39\" index=278 type=\"location\" info=\"{ &quot;coordinates&quot;: &quot;22.25;114.16667&quot;, &quot;id&quot;: 1819730, &quot;featureClass&quot;: &quot;A&quot;, &quot;featureCode&quot;: &quot;PCLS&quot;, &quot;countryCode&quot;: &quot;HK&quot; }\" length=\"2\"></candidate> <candidate id=\"c40\" index=278 type=\"location\" info=\"{ &quot;coordinates&quot;: &quot;22.28552;114.15769&quot;, &quot;id&quot;: 1819729, &quot;featureClass&quot;: &quot;P&quot;, &quot;featureCode&quot;: &quot;PPLC&quot;, &quot;countryCode&quot;: &quot;HK&quot; }\" length=\"2\"></candidate> <token id=\"t278\"> Hong </token> <token id=\"t279\"> Kong </token> <token id=\"t280\"> , </token> <candidate id=\"c41\" index=281 type=\"location\" info=\"{ &quot;coordinates&quot;: &quot;16.16667;107.83333&quot;, &quot;id&quot;: 1562822, &quot;featureClass&quot;: &quot;A&quot;, &quot;featureCode&quot;: &quot;PCLI&quot;, &quot;countryCode&quot;: &quot;VN&quot; }\" length=\"1\"></candidate> <token id=\"t281\"> Vietnam </token> <token id=\"t282\"> and </token> <candidate id=\"c42\" index=283 type=\"location\" info=\"{ &quot;coordinates&quot;: &quot;15.5;101.0&quot;, &quot;id&quot;: 1605651, &quot;featureClass&quot;: &quot;A&quot;, &quot;featureCode&quot;: &quot;PCLI&quot;, &quot;countryCode&quot;: &quot;TH&quot; }\" length=\"1\"></candidate> <token id=\"t283\"> Thailand </token> <token id=\"t284\"> . </token> <candidate id=\"c43\" index=285 type=\"location\" info=\"{ &quot;coordinates&quot;: &quot;47.04483;10.44739&quot;, &quot;id&quot;: 7873671, &quot;featureClass&quot;: &quot;A&quot;, &quot;featureCode&quot;: &quot;ADM3&quot;, &quot;countryCode&quot;: &quot;AT&quot; }\" length=\"1\"></candidate> <token id=\"t285\"> See </token> <token id=\"t286\"> Beef </token> <candidate id=\"c44\" index=287 type=\"location\" info=\"{ &quot;coordinates&quot;: &quot;47.5;106.5&quot;, &quot;id&quot;: 2028849, &quot;featureClass&quot;: &quot;A&quot;, &quot;featureCode&quot;: &quot;ADM1&quot;, &quot;countryCode&quot;: &quot;MN&quot; }\" length=\"1\"></candidate> <candidate id=\"c45\" index=287 type=\"location\" info=\"{ &quot;coordinates&quot;: &quot;56.08333;-4.11667&quot;, &quot;id&quot;: 2653431, &quot;featureClass&quot;: &quot;A&quot;, &quot;featureCode&quot;: &quot;ADM1H&quot;, &quot;countryCode&quot;: &quot;GB&quot; }\" length=\"1\"></candidate> <candidate id=\"c46\" index=287 type=\"location\" info=\"{ &quot;coordinates&quot;: &quot;5.5;-1.0&quot;, &quot;id&quot;: 2302353, &quot;featureClass&quot;: &quot;A&quot;, &quot;featureCode&quot;: &quot;ADM1&quot;, &quot;countryCode&quot;: &quot;GH&quot; }\" length=\"1\"></candidate> <candidate id=\"c47\" index=287 type=\"location\" info=\"{ &quot;coordinates&quot;: &quot;15.33333;38.91667&quot;, &quot;id&quot;: 448501, &quot;featureClass&quot;: &quot;A&quot;, &quot;featureCode&quot;: &quot;ADM1&quot;, &quot;countryCode&quot;: &quot;ER&quot; }\" length=\"1\"></candidate> <candidate id=\"c48\" index=287 type=\"location\" info=\"{ &quot;coordinates&quot;: &quot;7.07306;125.61278&quot;, &quot;id&quot;: 1715348, &quot;featureClass&quot;: &quot;P&quot;, &quot;featureCode&quot;: &quot;PPLA&quot;, &quot;countryCode&quot;: &quot;PH&quot; }\" length=\"1\"></candidate> <candidate id=\"c49\" index=287 type=\"location\" info=\"{ &quot;coordinates&quot;: &quot;13.78507;38.82055&quot;, &quot;id&quot;: 7869875, &quot;featureClass&quot;: &quot;A&quot;, &quot;featureCode&quot;: &quot;ADM2&quot;, &quot;countryCode&quot;: &quot;ET&quot; }\" length=\"1\"></candidate> <candidate id=\"c50\" index=287 type=\"location\" info=\"{ &quot;coordinates&quot;: &quot;3.37224;31.79402&quot;, &quot;id&quot;: 10860469, &quot;featureClass&quot;: &quot;A&quot;, &quot;featureCode&quot;: &quot;ADM5&quot;, &quot;countryCode&quot;: &quot;UG&quot; }\" length=\"1\"></candidate> <candidate id=\"c51\" index=287 type=\"location\" info=\"{ &quot;coordinates&quot;: &quot;-0.75;37.0&quot;, &quot;id&quot;: 400742, &quot;featureClass&quot;: &quot;A&quot;, &quot;featureCode&quot;: &quot;ADM1H&quot;, &quot;countryCode&quot;: &quot;KE&quot; }\" length=\"1\"></candidate> <candidate id=\"c52\" index=287 type=\"location\" info=\"{ &quot;coordinates&quot;: &quot;-25.53333;-57.46667&quot;, &quot;id&quot;: 3439137, &quot;featureClass&quot;: &quot;A&quot;, &quot;featureCode&quot;: &quot;ADM1&quot;, &quot;countryCode&quot;: &quot;PY&quot; }\" length=\"1\"></candidate> <candidate id=\"c53\" index=287 type=\"location\" info=\"{ &quot;coordinates&quot;: &quot;-6.16667;39.36667&quot;, &quot;id&quot;: 160706, &quot;featureClass&quot;: &quot;A&quot;, &quot;featureCode&quot;: &quot;ADM2&quot;, &quot;countryCode&quot;: &quot;TZ&quot; }\" length=\"1\"></candidate> <candidate id=\"c54\" index=287 type=\"location\" info=\"{ &quot;coordinates&quot;: &quot;-18.0;178.33333&quot;, &quot;id&quot;: 2205272, &quot;featureClass&quot;: &quot;A&quot;, &quot;featureCode&quot;: &quot;ADM1&quot;, &quot;countryCode&quot;: &quot;FJ&quot; }\" length=\"1\"></candidate> <candidate id=\"c55\" index=287 type=\"location\" info=\"{ &quot;coordinates&quot;: &quot;-14.0;29.0&quot;, &quot;id&quot;: 921064, &quot;featureClass&quot;: &quot;A&quot;, &quot;featureCode&quot;: &quot;ADM1&quot;, &quot;countryCode&quot;: &quot;ZM&quot; }\" length=\"1\"></candidate> <candidate id=\"c56\" index=287 type=\"location\" info=\"{ &quot;coordinates&quot;: &quot;32.08333;34.91667&quot;, &quot;id&quot;: 294904, &quot;featureClass&quot;: &quot;A&quot;, &quot;featureCode&quot;: &quot;ADM1&quot;, &quot;countryCode&quot;: &quot;IL&quot; }\" length=\"1\"></candidate> <candidate id=\"c57\" index=287 type=\"location\" info=\"{ &quot;coordinates&quot;: &quot;2.26667;102.21667&quot;, &quot;id&quot;: 1734756, &quot;featureClass&quot;: &quot;A&quot;, &quot;featureCode&quot;: &quot;ADMD&quot;, &quot;countryCode&quot;: &quot;MY&quot; }\" length=\"1\"></candidate> <candidate id=\"c58\" index=287 type=\"location\" info=\"{ &quot;coordinates&quot;: &quot;-22.0;26.0&quot;, &quot;id&quot;: 933851, &quot;featureClass&quot;: &quot;A&quot;, &quot;featureCode&quot;: &quot;ADM1&quot;, &quot;countryCode&quot;: &quot;BW&quot; }\" length=\"1\"></candidate> <candidate id=\"c59\" index=287 type=\"location\" info=\"{ &quot;coordinates&quot;: &quot;8.66667;1.0&quot;, &quot;id&quot;: 2367237, &quot;featureClass&quot;: &quot;A&quot;, &quot;featureCode&quot;: &quot;ADM1&quot;, &quot;countryCode&quot;: &quot;TG&quot; }\" length=\"1\"></candidate> <candidate id=\"c60\" index=287 type=\"location\" info=\"{ &quot;coordinates&quot;: &quot;-11.15424;-42.08146&quot;, &quot;id&quot;: 6320807, &quot;featureClass&quot;: &quot;A&quot;, &quot;featureCode&quot;: &quot;ADM2&quot;, &quot;countryCode&quot;: &quot;BR&quot; }\" length=\"1\"></candidate> <candidate id=\"c61\" index=287 type=\"location\" info=\"{ &quot;coordinates&quot;: &quot;7.33333;80.75&quot;, &quot;id&quot;: 1249296, &quot;featureClass&quot;: &quot;A&quot;, &quot;featureCode&quot;: &quot;ADM1&quot;, &quot;countryCode&quot;: &quot;LK&quot; }\" length=\"1\"></candidate> <candidate id=\"c62\" index=287 type=\"location\" info=\"{ &quot;coordinates&quot;: &quot;13.0;33.0&quot;, &quot;id&quot;: 379668, &quot;featureClass&quot;: &quot;A&quot;, &quot;featureCode&quot;: &quot;ADM1H&quot;, &quot;countryCode&quot;: &quot;SD&quot; }\" length=\"1\"></candidate> <candidate id=\"c63\" index=287 type=\"location\" info=\"{ &quot;coordinates&quot;: &quot;-10.0;148.0&quot;, &quot;id&quot;: 2133763, &quot;featureClass&quot;: &quot;A&quot;, &quot;featureCode&quot;: &quot;ADM1&quot;, &quot;countryCode&quot;: &quot;PG&quot; }\" length=\"1\"></candidate> <candidate id=\"c64\" index=287 type=\"location\" info=\"{ &quot;coordinates&quot;: &quot;18.3415;-64.7389&quot;, &quot;id&quot;: 9252024, &quot;featureClass&quot;: &quot;A&quot;, &quot;featureCode&quot;: &quot;ADM2&quot;, &quot;countryCode&quot;: &quot;VI&quot; }\" length=\"1\"></candidate> <token id=\"t287\"> Central </token> <token id=\"t288\"> 's </token> <candidate id=\"c65\" index=289 type=\"date\" info=\"2016-02\" length=\"1\"></candidate> <token id=\"t289\"> February </token> <token id=\"t290\"> report </token> <token id=\"t291\"> on </token> <token id=\"t292\"> the </token> <token id=\"t293\"> clamp-down </token> <token id=\"t294\"> here </token> <token id=\"t295\"> . </token> <token id=\"t296\"> <br /> </token> <candidate id=\"c66\" index=297 type=\"location\" info=\"{ &quot;coordinates&quot;: &quot;7.8972;123.0274&quot;, &quot;id&quot;: 1725750, &quot;featureClass&quot;: &quot;A&quot;, &quot;featureCode&quot;: &quot;ADM3&quot;, &quot;countryCode&quot;: &quot;PH&quot; }\" length=\"1\"></candidate> <token id=\"t297\"> Although </token> <token id=\"t298\"> yesterday </token> <token id=\"t299\"> 's </token> <token id=\"t300\"> trade </token> <token id=\"t301\"> access </token> <token id=\"t302\"> announcement </token> <token id=\"t303\"> was </token> <token id=\"t304\"> widely </token> <token id=\"t305\"> anticipated </token> <token id=\"t306\"> in </token> <candidate id=\"c67\" index=307 type=\"location\" info=\"{ &quot;coordinates&quot;: &quot;-10.0;-55.0&quot;, &quot;id&quot;: 3469034, &quot;featureClass&quot;: &quot;A&quot;, &quot;featureCode&quot;: &quot;PCLI&quot;, &quot;countryCode&quot;: &quot;BR&quot; }\" length=\"1\"></candidate> <token id=\"t307\"> Brazil </token> <token id=\"t308\"> , </token> <token id=\"t309\"> it </token> <token id=\"t310\"> nevertheless </token> <token id=\"t311\"> saw </token> <token id=\"t312\"> stocks </token> <token id=\"t313\"> in </token> <candidate id=\"c68\" index=314 type=\"location\" info=\"{ &quot;coordinates&quot;: &quot;-10.0;-55.0&quot;, &quot;id&quot;: 3469034, &quot;featureClass&quot;: &quot;A&quot;, &quot;featureCode&quot;: &quot;PCLI&quot;, &quot;countryCode&quot;: &quot;BR&quot; }\" length=\"1\"></candidate> <token id=\"t314\"> Brazil </token> <token id=\"t315\"> 's </token> <candidate id=\"c69\" index=316 type=\"number\" info=\"null\" length=\"1\"></candidate> <token id=\"t316\"> three </token> <token id=\"t317\"> largest </token> <token id=\"t318\"> meat </token> <token id=\"t319\"> packers </token> <token id=\"t320\"> -- </token> <token id=\"t321\"> JBS </token> <token id=\"t322\"> , </token> <token id=\"t323\"> Marfrig </token> <token id=\"t324\"> and </token> <token id=\"t325\"> Minerva </token> <token id=\"t326\"> -- </token> <token id=\"t327\"> rise </token> <token id=\"t328\"> by </token> <token id=\"t329\"> an </token> <token id=\"t330\"> average </token> <token id=\"t331\"> 4-5 </token> <token id=\"t332\"> percent </token> <candidate id=\"c70\" index=333 type=\"date\" info=\"2015-05-19\" length=\"1\"></candidate> <token id=\"t333\"> yesterday </token> <token id=\"t334\"> . </token> <token id=\"t335\"> All </token> <candidate id=\"c71\" index=336 type=\"number\" info=\"null\" length=\"1\"></candidate> <token id=\"t336\"> three </token> <token id=\"t337\"> will </token> <token id=\"t338\"> have </token> <token id=\"t339\"> China-eligible </token> <token id=\"t340\"> plants </token> <token id=\"t341\"> , </token> <token id=\"t342\"> following </token> <token id=\"t343\"> the </token> <token id=\"t344\"> agreement </token> <token id=\"t345\"> . </token> <token id=\"t346\"> <br /> </token> <token id=\"t347\"> An </token> <token id=\"t348\"> important </token> <candidate id=\"c72\" index=349 type=\"location\" info=\"{ &quot;coordinates&quot;: &quot;-31.95224;115.8614&quot;, &quot;id&quot;: 2063523, &quot;featureClass&quot;: &quot;P&quot;, &quot;featureCode&quot;: &quot;PPLA&quot;, &quot;countryCode&quot;: &quot;AU&quot; }\" length=\"1\"></candidate> <token id=\"t349\"> part </token> <token id=\"t350\"> of </token> <token id=\"t351\"> the </token> <token id=\"t352\"> broader </token> <token id=\"t353\"> China-Brazil </token> <token id=\"t354\"> trade </token> <token id=\"t355\"> agreement </token> <token id=\"t356\"> announced </token> <candidate id=\"c73\" index=357 type=\"date\" info=\"2015-05-19\" length=\"1\"></candidate> <token id=\"t357\"> yesterday </token> <token id=\"t358\"> is </token> <token id=\"t359\"> a </token> <token id=\"t360\"> multi-billion </token> <token id=\"t361\"> dollar </token> <token id=\"t362\"> China-backed </token> <token id=\"t363\"> railway </token> <token id=\"t364\"> project </token> <token id=\"t365\"> stretching </token> <token id=\"t366\"> coast-to-coast </token> <token id=\"t367\"> , </token> <token id=\"t368\"> that </token> <token id=\"t369\"> will </token> <token id=\"t370\"> allow </token> <token id=\"t371\"> Brazilian </token> <token id=\"t372\"> beef </token> <token id=\"t373\"> and </token> <token id=\"t374\"> other </token> <token id=\"t375\"> commodities </token> <token id=\"t376\"> to </token> <token id=\"t377\"> be </token> <token id=\"t378\"> shipped </token> <token id=\"t379\"> via </token> <token id=\"t380\"> Pacific </token> <candidate id=\"c74\" index=381 type=\"location\" info=\"{ &quot;coordinates&quot;: &quot;2.75;10.25&quot;, &quot;id&quot;: 2229760, &quot;featureClass&quot;: &quot;A&quot;, &quot;featureCode&quot;: &quot;ADM2&quot;, &quot;countryCode&quot;: &quot;CM&quot; }\" length=\"1\"></candidate> <token id=\"t381\"> Ocean </token> <token id=\"t382\"> ports </token> <token id=\"t383\"> in </token> <token id=\"t384\"> neighbouring </token> <candidate id=\"c75\" index=385 type=\"location\" info=\"{ &quot;coordinates&quot;: &quot;-30.0;-71.0&quot;, &quot;id&quot;: 3895114, &quot;featureClass&quot;: &quot;A&quot;, &quot;featureCode&quot;: &quot;PCLI&quot;, &quot;countryCode&quot;: &quot;CL&quot; }\" length=\"1\"></candidate> <token id=\"t385\"> Chile </token> <token id=\"t386\"> or </token> <candidate id=\"c76\" index=387 type=\"location\" info=\"{ &quot;coordinates&quot;: &quot;-10.0;-75.25&quot;, &quot;id&quot;: 3932488, &quot;featureClass&quot;: &quot;A&quot;, &quot;featureCode&quot;: &quot;PCLI&quot;, &quot;countryCode&quot;: &quot;PE&quot; }\" length=\"1\"></candidate> <token id=\"t387\"> Peru </token> <token id=\"t388\"> . </token> <candidate id=\"c77\" index=389 type=\"location\" info=\"{ &quot;coordinates&quot;: &quot;-10.0;-55.0&quot;, &quot;id&quot;: 3469034, &quot;featureClass&quot;: &quot;A&quot;, &quot;featureCode&quot;: &quot;PCLI&quot;, &quot;countryCode&quot;: &quot;BR&quot; }\" length=\"1\"></candidate> <token id=\"t389\"> Brazil </token> <token id=\"t390\"> itself </token> <token id=\"t391\"> has </token> <token id=\"t392\"> no </token> <token id=\"t393\"> direct </token> <token id=\"t394\"> access </token> <token id=\"t395\"> to </token> <token id=\"t396\"> the </token> <token id=\"t397\"> Pacific </token> <candidate id=\"c78\" index=398 type=\"location\" info=\"{ &quot;coordinates&quot;: &quot;2.75;10.25&quot;, &quot;id&quot;: 2229760, &quot;featureClass&quot;: &quot;A&quot;, &quot;featureCode&quot;: &quot;ADM2&quot;, &quot;countryCode&quot;: &quot;CM&quot; }\" length=\"1\"></candidate> <token id=\"t398\"> Ocean </token> <token id=\"t399\"> side </token> <token id=\"t400\"> of </token> <token id=\"t401\"> the </token> <candidate id=\"c79\" index=402 type=\"location\" info=\"{ &quot;coordinates&quot;: &quot;64.0;-19.0&quot;, &quot;id&quot;: 3337406, &quot;featureClass&quot;: &quot;A&quot;, &quot;featureCode&quot;: &quot;ADM1&quot;, &quot;countryCode&quot;: &quot;IS&quot; }\" length=\"1\"></candidate> <candidate id=\"c80\" index=402 type=\"location\" info=\"{ &quot;coordinates&quot;: &quot;2.75;11.58333&quot;, &quot;id&quot;: 2221789, &quot;featureClass&quot;: &quot;A&quot;, &quot;featureCode&quot;: &quot;ADM1&quot;, &quot;countryCode&quot;: &quot;CM&quot; }\" length=\"1\"></candidate> <candidate id=\"c81\" index=402 type=\"location\" info=\"{ &quot;coordinates&quot;: &quot;-6.33333;39.5&quot;, &quot;id&quot;: 149753, &quot;featureClass&quot;: &quot;A&quot;, &quot;featureCode&quot;: &quot;ADM2&quot;, &quot;countryCode&quot;: &quot;TZ&quot; }\" length=\"1\"></candidate> <candidate id=\"c82\" index=402 type=\"location\" info=\"{ &quot;coordinates&quot;: &quot;6.66667;2.25&quot;, &quot;id&quot;: 2395504, &quot;featureClass&quot;: &quot;A&quot;, &quot;featureCode&quot;: &quot;ADM1&quot;, &quot;countryCode&quot;: &quot;BJ&quot; }\" length=\"1\"></candidate> <token id=\"t402\"> South </token> <token id=\"t403\"> American </token> <token id=\"t404\"> continent </token> <token id=\"t405\"> . </token> <token id=\"t406\"> The </token> <token id=\"t407\"> project </token> <token id=\"t408\"> will </token> <token id=\"t409\"> make </token> <token id=\"t410\"> Brazilian </token> <token id=\"t411\"> beef </token> <token id=\"t412\"> much </token> <token id=\"t413\"> more </token> <token id=\"t414\"> accessible </token> <token id=\"t415\"> to </token> <candidate id=\"c83\" index=416 type=\"location\" info=\"{ &quot;coordinates&quot;: &quot;35.0;105.0&quot;, &quot;id&quot;: 1814991, &quot;featureClass&quot;: &quot;A&quot;, &quot;featureCode&quot;: &quot;PCLI&quot;, &quot;countryCode&quot;: &quot;CN&quot; }\" length=\"1\"></candidate> <candidate id=\"c84\" index=416 type=\"location\" info=\"{ &quot;coordinates&quot;: &quot;25.51224;-99.00457&quot;, &quot;id&quot;: 8582434, &quot;featureClass&quot;: &quot;A&quot;, &quot;featureCode&quot;: &quot;ADM2&quot;, &quot;countryCode&quot;: &quot;MX&quot; }\" length=\"1\"></candidate> <token id=\"t416\"> China </token> <token id=\"t417\"> . </token> <token id=\"t418\"> <br /> </token> <token id=\"t419\"> A </token> <token id=\"t420\"> number </token> <token id=\"t421\"> of </token> <token id=\"t422\"> key </token> <token id=\"t423\"> beef </token> <token id=\"t424\"> importing </token> <token id=\"t425\"> countries </token> <candidate id=\"c85\" index=426 type=\"date\" info=\"PRESENT_REF\" length=\"1\"></candidate> <token id=\"t426\"> currently </token> <token id=\"t427\"> have </token> <token id=\"t428\"> bans </token> <token id=\"t429\"> imposed </token> <token id=\"t430\"> on </token> <token id=\"t431\"> chilled/frozen </token> <token id=\"t432\"> beef </token> <token id=\"t433\"> from </token> <candidate id=\"c86\" index=434 type=\"location\" info=\"{ &quot;coordinates&quot;: &quot;-10.0;-55.0&quot;, &quot;id&quot;: 3469034, &quot;featureClass&quot;: &quot;A&quot;, &quot;featureCode&quot;: &quot;PCLI&quot;, &quot;countryCode&quot;: &quot;BR&quot; }\" length=\"1\"></candidate> <token id=\"t434\"> Brazil </token> <token id=\"t435\"> . </token> <token id=\"t436\"> Countries </token> <token id=\"t437\"> that </token> <token id=\"t438\"> imposed </token> <token id=\"t439\"> a </token> <token id=\"t440\"> suspension </token> <token id=\"t441\"> following </token> <token id=\"t442\"> the </token> <token id=\"t443\"> detection </token> <token id=\"t444\"> of </token> <token id=\"t445\"> an </token> <token id=\"t446\"> atypical </token> <candidate id=\"c87\" index=447 type=\"disease\" info=\"null\" length=\"1\"></candidate> <token id=\"t447\"> BSE </token> <token id=\"t448\"> case </token> <token id=\"t449\"> in </token> <candidate id=\"c88\" index=450 type=\"number\" info=\"null\" length=\"1\"></candidate> <candidate id=\"c89\" index=450 type=\"date\" info=\"2012\" length=\"1\"></candidate> <token id=\"t450\"> 2012 </token> <token id=\"t451\"> include </token> <candidate id=\"c90\" index=452 type=\"location\" info=\"{ &quot;coordinates&quot;: &quot;35.0;105.0&quot;, &quot;id&quot;: 1814991, &quot;featureClass&quot;: &quot;A&quot;, &quot;featureCode&quot;: &quot;PCLI&quot;, &quot;countryCode&quot;: &quot;CN&quot; }\" length=\"1\"></candidate> <candidate id=\"c91\" index=452 type=\"location\" info=\"{ &quot;coordinates&quot;: &quot;25.51224;-99.00457&quot;, &quot;id&quot;: 8582434, &quot;featureClass&quot;: &quot;A&quot;, &quot;featureCode&quot;: &quot;ADM2&quot;, &quot;countryCode&quot;: &quot;MX&quot; }\" length=\"1\"></candidate> <token id=\"t452\"> China </token> <token id=\"t453\"> and </token> <candidate id=\"c92\" index=454 type=\"location\" info=\"{ &quot;coordinates&quot;: &quot;25.0;45.0&quot;, &quot;id&quot;: 102358, &quot;featureClass&quot;: &quot;A&quot;, &quot;featureCode&quot;: &quot;PCLI&quot;, &quot;countryCode&quot;: &quot;SA&quot; }\" length=\"2\"></candidate> <token id=\"t454\"> Saudi </token> <candidate id=\"c93\" index=455 type=\"location\" info=\"{ &quot;coordinates&quot;: &quot;32.51939;36.48243&quot;, &quot;id&quot;: 8378481, &quot;featureClass&quot;: &quot;A&quot;, &quot;featureCode&quot;: &quot;ADM1H&quot;, &quot;countryCode&quot;: &quot;SY&quot; }\" length=\"1\"></candidate> <token id=\"t455\"> Arabia </token> <token id=\"t456\"> . </token> <token id=\"t457\"> Despite </token> <token id=\"t458\"> those </token> <token id=\"t459\"> suspensions </token> <token id=\"t460\"> , </token> <token id=\"t461\"> the </token> <token id=\"t462\"> World </token> <token id=\"t463\"> Animal </token> <token id=\"t464\"> Health </token> <token id=\"t465\"> Organisation </token> <token id=\"t466\"> maintains </token> <candidate id=\"c94\" index=467 type=\"location\" info=\"{ &quot;coordinates&quot;: &quot;-10.0;-55.0&quot;, &quot;id&quot;: 3469034, &quot;featureClass&quot;: &quot;A&quot;, &quot;featureCode&quot;: &quot;PCLI&quot;, &quot;countryCode&quot;: &quot;BR&quot; }\" length=\"1\"></candidate> <token id=\"t467\"> Brazil </token> <token id=\"t468\"> 's </token> <token id=\"t469\"> status </token> <token id=\"t470\"> as </token> <token id=\"t471\"> a </token> <token id=\"t472\"> country </token> <token id=\"t473\"> classified </token> <token id=\"t474\"> with </token> <token id=\"t475\"> an </token> <token id=\"t476\"> ` </token> <token id=\"t477\"> insignificant </token> <token id=\"t478\"> risk </token> <token id=\"t479\"> ' </token> <token id=\"t480\"> of </token> <token id=\"t481\"> the </token> <token id=\"t482\"> disease </token> <token id=\"t483\"> . </token> <token id=\"t484\"> <br /> </token> <token id=\"t485\"> Another </token> <token id=\"t486\"> group </token> <token id=\"t487\"> of </token> <token id=\"t488\"> importing </token> <token id=\"t489\"> countries </token> <token id=\"t490\"> including </token> <token id=\"t491\"> the </token> <token id=\"t492\"> US </token> <token id=\"t493\"> , </token> <candidate id=\"c100\" index=494 type=\"location\" info=\"{ &quot;coordinates&quot;: &quot;-7.8248;111.4758&quot;, &quot;id&quot;: 6775156, &quot;featureClass&quot;: &quot;A&quot;, &quot;featureCode&quot;: &quot;ADM4&quot;, &quot;countryCode&quot;: &quot;ID&quot; }\" length=\"1\"></candidate> <candidate id=\"c95\" index=494 type=\"location\" info=\"{ &quot;coordinates&quot;: &quot;-6.6733;110.9143&quot;, &quot;id&quot;: 6752478, &quot;featureClass&quot;: &quot;A&quot;, &quot;featureCode&quot;: &quot;ADM4&quot;, &quot;countryCode&quot;: &quot;ID&quot; }\" length=\"1\"></candidate> <candidate id=\"c96\" index=494 type=\"location\" info=\"{ &quot;coordinates&quot;: &quot;-7.8467;111.4991&quot;, &quot;id&quot;: 6775165, &quot;featureClass&quot;: &quot;A&quot;, &quot;featureCode&quot;: &quot;ADM4&quot;, &quot;countryCode&quot;: &quot;ID&quot; }\" length=\"1\"></candidate> <candidate id=\"c97\" index=494 type=\"location\" info=\"{ &quot;coordinates&quot;: &quot;-7.8428;111.5084&quot;, &quot;id&quot;: 6781398, &quot;featureClass&quot;: &quot;A&quot;, &quot;featureCode&quot;: &quot;ADM4&quot;, &quot;countryCode&quot;: &quot;ID&quot; }\" length=\"1\"></candidate> <candidate id=\"c98\" index=494 type=\"location\" info=\"{ &quot;coordinates&quot;: &quot;35.68536;139.75309&quot;, &quot;id&quot;: 1861060, &quot;featureClass&quot;: &quot;A&quot;, &quot;featureCode&quot;: &quot;PCLI&quot;, &quot;countryCode&quot;: &quot;JP&quot; }\" length=\"1\"></candidate> <candidate id=\"c99\" index=494 type=\"location\" info=\"{ &quot;coordinates&quot;: &quot;-7.4995;112.4262&quot;, &quot;id&quot;: 6881187, &quot;featureClass&quot;: &quot;A&quot;, &quot;featureCode&quot;: &quot;ADM4&quot;, &quot;countryCode&quot;: &quot;ID&quot; }\" length=\"1\"></candidate> <token id=\"t494\"> Japan </token> <token id=\"t495\"> , </token> <token id=\"t496\"> Korea </token> <token id=\"t497\"> , </token> <token id=\"t498\"> the </token> <token id=\"t499\"> EU </token> <token id=\"t500\"> and </token> <candidate id=\"c101\" index=501 type=\"location\" info=\"{ &quot;coordinates&quot;: &quot;-5.0;120.0&quot;, &quot;id&quot;: 1643084, &quot;featureClass&quot;: &quot;A&quot;, &quot;featureCode&quot;: &quot;PCLI&quot;, &quot;countryCode&quot;: &quot;ID&quot; }\" length=\"1\"></candidate> <token id=\"t501\"> Indonesia </token> <token id=\"t502\"> have </token> <token id=\"t503\"> bans </token> <token id=\"t504\"> imposed </token> <token id=\"t505\"> on </token> <token id=\"t506\"> Brazilian </token> <token id=\"t507\"> beef </token> <token id=\"t508\"> due </token> <token id=\"t509\"> to </token> <token id=\"t510\"> its </token> <candidate id=\"c102\" index=511 type=\"disease\" info=\"null\" length=\"4\"></candidate> <token id=\"t511\"> Foot </token> <token id=\"t512\"> and </token> <token id=\"t513\"> Mouth </token> <token id=\"t514\"> Disease </token> <token id=\"t515\"> status </token> <token id=\"t516\"> . </token> <token id=\"t517\"> However </token> <candidate id=\"c103\" index=518 type=\"location\" info=\"{ &quot;coordinates&quot;: &quot;-10.0;-55.0&quot;, &quot;id&quot;: 3469034, &quot;featureClass&quot;: &quot;A&quot;, &quot;featureCode&quot;: &quot;PCLI&quot;, &quot;countryCode&quot;: &quot;BR&quot; }\" length=\"1\"></candidate> <token id=\"t518\"> Brazil </token> <token id=\"t519\"> is </token> <token id=\"t520\"> confident </token> <token id=\"t521\"> of </token> <token id=\"t522\"> gaining </token> <token id=\"t523\"> access </token> <token id=\"t524\"> to </token> <token id=\"t525\"> the </token> <token id=\"t526\"> US </token> <token id=\"t527\"> from </token> <token id=\"t528\"> certain </token> <token id=\"t529\"> states </token> <token id=\"t530\"> with </token> <token id=\"t531\"> vaccination </token> <token id=\"t532\"> for </token> <candidate id=\"c104\" index=533 type=\"disease\" info=\"null\" length=\"1\"></candidate> <token id=\"t533\"> FMD </token> <token id=\"t534\"> , </token> <token id=\"t535\"> well </token> <token id=\"t536\"> before </token> <candidate id=\"c105\" index=537 type=\"date\" info=\"2015\" length=\"5\"></candidate> <token id=\"t537\"> the </token> <token id=\"t538\"> end </token> <token id=\"t539\"> of </token> <token id=\"t540\"> this </token> <token id=\"t541\"> year </token> <token id=\"t542\"> . </token> <token id=\"t543\"> <br /> </token> <candidate id=\"c106\" index=544 type=\"location\" info=\"{ &quot;coordinates&quot;: &quot;-10.0;-55.0&quot;, &quot;id&quot;: 3469034, &quot;featureClass&quot;: &quot;A&quot;, &quot;featureCode&quot;: &quot;PCLI&quot;, &quot;countryCode&quot;: &quot;BR&quot; }\" length=\"1\"></candidate> <token id=\"t544\"> Brazil </token> <token id=\"t545\"> 's </token> <token id=\"t546\"> agriculture </token> <token id=\"t547\"> ministry </token> <token id=\"t548\"> expects </token> <token id=\"t549\"> the </token> <token id=\"t550\"> US </token> <token id=\"t551\"> to </token> <token id=\"t552\"> approve </token> <token id=\"t553\"> imports </token> <token id=\"t554\"> of </token> <token id=\"t555\"> fresh </token> <token id=\"t556\"> Brazilian </token> <token id=\"t557\"> beef </token> <token id=\"t558\"> for </token> <token id=\"t559\"> the </token> <token id=\"t560\"> first </token> <token id=\"t561\"> time </token> <token id=\"t562\"> by </token> <candidate id=\"c107\" index=563 type=\"date\" info=\"2015-06\" length=\"2\"></candidate> <token id=\"t563\"> late </token> <token id=\"t564\"> June </token> <token id=\"t565\"> , </token> <token id=\"t566\"> when </token> <token id=\"t567\"> President </token> <token id=\"t568\"> Dilma </token> <token id=\"t569\"> Rousseff </token> <token id=\"t570\"> visits </token> <candidate id=\"c108\" index=571 type=\"location\" info=\"{ &quot;coordinates&quot;: &quot;38.89511;-77.03637&quot;, &quot;id&quot;: 4140963, &quot;featureClass&quot;: &quot;P&quot;, &quot;featureCode&quot;: &quot;PPLC&quot;, &quot;countryCode&quot;: &quot;US&quot; }\" length=\"1\"></candidate> <candidate id=\"c109\" index=571 type=\"location\" info=\"{ &quot;coordinates&quot;: &quot;50.90512;-0.40406&quot;, &quot;id&quot;: 7297486, &quot;featureClass&quot;: &quot;A&quot;, &quot;featureCode&quot;: &quot;ADM4&quot;, &quot;countryCode&quot;: &quot;GB&quot; }\" length=\"1\"></candidate> <candidate id=\"c110\" index=571 type=\"location\" info=\"{ &quot;coordinates&quot;: &quot;32.96954;-82.7959&quot;, &quot;id&quot;: 4229557, &quot;featureClass&quot;: &quot;A&quot;, &quot;featureCode&quot;: &quot;ADM2&quot;, &quot;countryCode&quot;: &quot;US&quot; }\" length=\"1\"></candidate> <candidate id=\"c111\" index=571 type=\"location\" info=\"{ &quot;coordinates&quot;: &quot;47.50012;-120.50147&quot;, &quot;id&quot;: 5815135, &quot;featureClass&quot;: &quot;A&quot;, &quot;featureCode&quot;: &quot;ADM1&quot;, &quot;countryCode&quot;: &quot;US&quot; }\" length=\"1\"></candidate> <token id=\"t571\"> Washington </token> <token id=\"t572\"> . </token> <token id=\"t573\"> <br /> </token> <candidate id=\"c112\" index=574 type=\"location\" info=\"{ &quot;coordinates&quot;: &quot;-10.0;-55.0&quot;, &quot;id&quot;: 3469034, &quot;featureClass&quot;: &quot;A&quot;, &quot;featureCode&quot;: &quot;PCLI&quot;, &quot;countryCode&quot;: &quot;BR&quot; }\" length=\"1\"></candidate> <token id=\"t574\"> Brazil </token> <token id=\"t575\"> is </token> <token id=\"t576\"> the </token> <token id=\"t577\"> world </token> <token id=\"t578\"> 's </token> <token id=\"t579\"> largest </token> <token id=\"t580\"> beef </token> <token id=\"t581\"> exporter </token> <token id=\"t582\"> and </token> <candidate id=\"c113\" index=583 type=\"location\" info=\"{ &quot;coordinates&quot;: &quot;35.0;105.0&quot;, &quot;id&quot;: 1814991, &quot;featureClass&quot;: &quot;A&quot;, &quot;featureCode&quot;: &quot;PCLI&quot;, &quot;countryCode&quot;: &quot;CN&quot; }\" length=\"1\"></candidate> <candidate id=\"c114\" index=583 type=\"location\" info=\"{ &quot;coordinates&quot;: &quot;25.51224;-99.00457&quot;, &quot;id&quot;: 8582434, &quot;featureClass&quot;: &quot;A&quot;, &quot;featureCode&quot;: &quot;ADM2&quot;, &quot;countryCode&quot;: &quot;MX&quot; }\" length=\"1\"></candidate> <token id=\"t583\"> China </token> <token id=\"t584\"> is </token> <token id=\"t585\"> its </token> <token id=\"t586\"> top </token> <token id=\"t587\"> trading </token> <token id=\"t588\"> partner </token> <token id=\"t589\"> for </token> <token id=\"t590\"> all </token> <token id=\"t591\"> commodities </token> <token id=\"t592\"> . </token> <token id=\"t593\"> In </token> <candidate id=\"c115\" index=594 type=\"number\" info=\"null\" length=\"1\"></candidate> <candidate id=\"c116\" index=594 type=\"date\" info=\"2014\" length=\"1\"></candidate> <token id=\"t594\"> 2014 </token> <token id=\"t595\"> , </token> <candidate id=\"c117\" index=596 type=\"location\" info=\"{ &quot;coordinates&quot;: &quot;-10.0;-55.0&quot;, &quot;id&quot;: 3469034, &quot;featureClass&quot;: &quot;A&quot;, &quot;featureCode&quot;: &quot;PCLI&quot;, &quot;countryCode&quot;: &quot;BR&quot; }\" length=\"1\"></candidate> <token id=\"t596\"> Brazil </token> <token id=\"t597\"> exported </token> <token id=\"t598\"> $ </token> <candidate id=\"c118\" index=599 type=\"number\" info=\"null\" length=\"1\"></candidate> <token id=\"t599\"> 7.2 </token> <candidate id=\"c119\" index=600 type=\"number\" info=\"null\" length=\"1\"></candidate> <token id=\"t600\"> billion </token> <token id=\"t601\"> worth </token> <token id=\"t602\"> of </token> <token id=\"t603\"> beef </token> <token id=\"t604\"> -- </token> <token id=\"t605\"> mostly </token> <token id=\"t606\"> to </token> <token id=\"t607\"> second-tier </token> <token id=\"t608\"> countries </token> <token id=\"t609\"> . </token> <token id=\"t610\"> A </token> <token id=\"t611\"> breakthrough </token> <token id=\"t612\"> in </token> <token id=\"t613\"> both </token> <candidate id=\"c120\" index=614 type=\"location\" info=\"{ &quot;coordinates&quot;: &quot;35.0;105.0&quot;, &quot;id&quot;: 1814991, &quot;featureClass&quot;: &quot;A&quot;, &quot;featureCode&quot;: &quot;PCLI&quot;, &quot;countryCode&quot;: &quot;CN&quot; }\" length=\"1\"></candidate> <candidate id=\"c121\" index=614 type=\"location\" info=\"{ &quot;coordinates&quot;: &quot;25.51224;-99.00457&quot;, &quot;id&quot;: 8582434, &quot;featureClass&quot;: &quot;A&quot;, &quot;featureCode&quot;: &quot;ADM2&quot;, &quot;countryCode&quot;: &quot;MX&quot; }\" length=\"1\"></candidate> <token id=\"t614\"> China </token> <token id=\"t615\"> and </token> <token id=\"t616\"> the </token> <token id=\"t617\"> US </token> <token id=\"t618\"> could </token> <token id=\"t619\"> significantly </token> <token id=\"t620\"> change </token> <token id=\"t621\"> the </token> <token id=\"t622\"> global </token> <token id=\"t623\"> meat </token> <token id=\"t624\"> trade </token> <token id=\"t625\"> landscape </token> <token id=\"t626\"> . </token> <token id=\"t627\"> <br /> </token> <token id=\"t628\"> <br /> </token> <token id=\"t629\"> Source </token> <token id=\"t630\"> : </token> <token id=\"t631\"> Reuters </token> <token id=\"t632\"> , </token> <token id=\"t633\"> additional </token> <token id=\"t634\"> reporting </token> <token id=\"t635\"> by </token> <token id=\"t636\"> Beef </token> <candidate id=\"c122\" index=637 type=\"location\" info=\"{ &quot;coordinates&quot;: &quot;47.5;106.5&quot;, &quot;id&quot;: 2028849, &quot;featureClass&quot;: &quot;A&quot;, &quot;featureCode&quot;: &quot;ADM1&quot;, &quot;countryCode&quot;: &quot;MN&quot; }\" length=\"1\"></candidate> <candidate id=\"c123\" index=637 type=\"location\" info=\"{ &quot;coordinates&quot;: &quot;56.08333;-4.11667&quot;, &quot;id&quot;: 2653431, &quot;featureClass&quot;: &quot;A&quot;, &quot;featureCode&quot;: &quot;ADM1H&quot;, &quot;countryCode&quot;: &quot;GB&quot; }\" length=\"1\"></candidate> <candidate id=\"c124\" index=637 type=\"location\" info=\"{ &quot;coordinates&quot;: &quot;5.5;-1.0&quot;, &quot;id&quot;: 2302353, &quot;featureClass&quot;: &quot;A&quot;, &quot;featureCode&quot;: &quot;ADM1&quot;, &quot;countryCode&quot;: &quot;GH&quot; }\" length=\"1\"></candidate> <candidate id=\"c125\" index=637 type=\"location\" info=\"{ &quot;coordinates&quot;: &quot;15.33333;38.91667&quot;, &quot;id&quot;: 448501, &quot;featureClass&quot;: &quot;A&quot;, &quot;featureCode&quot;: &quot;ADM1&quot;, &quot;countryCode&quot;: &quot;ER&quot; }\" length=\"1\"></candidate> <candidate id=\"c126\" index=637 type=\"location\" info=\"{ &quot;coordinates&quot;: &quot;7.07306;125.61278&quot;, &quot;id&quot;: 1715348, &quot;featureClass&quot;: &quot;P&quot;, &quot;featureCode&quot;: &quot;PPLA&quot;, &quot;countryCode&quot;: &quot;PH&quot; }\" length=\"1\"></candidate> <candidate id=\"c127\" index=637 type=\"location\" info=\"{ &quot;coordinates&quot;: &quot;13.78507;38.82055&quot;, &quot;id&quot;: 7869875, &quot;featureClass&quot;: &quot;A&quot;, &quot;featureCode&quot;: &quot;ADM2&quot;, &quot;countryCode&quot;: &quot;ET&quot; }\" length=\"1\"></candidate> <candidate id=\"c128\" index=637 type=\"location\" info=\"{ &quot;coordinates&quot;: &quot;3.37224;31.79402&quot;, &quot;id&quot;: 10860469, &quot;featureClass&quot;: &quot;A&quot;, &quot;featureCode&quot;: &quot;ADM5&quot;, &quot;countryCode&quot;: &quot;UG&quot; }\" length=\"1\"></candidate> <candidate id=\"c129\" index=637 type=\"location\" info=\"{ &quot;coordinates&quot;: &quot;-0.75;37.0&quot;, &quot;id&quot;: 400742, &quot;featureClass&quot;: &quot;A&quot;, &quot;featureCode&quot;: &quot;ADM1H&quot;, &quot;countryCode&quot;: &quot;KE&quot; }\" length=\"1\"></candidate> <candidate id=\"c130\" index=637 type=\"location\" info=\"{ &quot;coordinates&quot;: &quot;-25.53333;-57.46667&quot;, &quot;id&quot;: 3439137, &quot;featureClass&quot;: &quot;A&quot;, &quot;featureCode&quot;: &quot;ADM1&quot;, &quot;countryCode&quot;: &quot;PY&quot; }\" length=\"1\"></candidate> <candidate id=\"c131\" index=637 type=\"location\" info=\"{ &quot;coordinates&quot;: &quot;-6.16667;39.36667&quot;, &quot;id&quot;: 160706, &quot;featureClass&quot;: &quot;A&quot;, &quot;featureCode&quot;: &quot;ADM2&quot;, &quot;countryCode&quot;: &quot;TZ&quot; }\" length=\"1\"></candidate> <candidate id=\"c132\" index=637 type=\"location\" info=\"{ &quot;coordinates&quot;: &quot;-18.0;178.33333&quot;, &quot;id&quot;: 2205272, &quot;featureClass&quot;: &quot;A&quot;, &quot;featureCode&quot;: &quot;ADM1&quot;, &quot;countryCode&quot;: &quot;FJ&quot; }\" length=\"1\"></candidate> <candidate id=\"c133\" index=637 type=\"location\" info=\"{ &quot;coordinates&quot;: &quot;-14.0;29.0&quot;, &quot;id&quot;: 921064, &quot;featureClass&quot;: &quot;A&quot;, &quot;featureCode&quot;: &quot;ADM1&quot;, &quot;countryCode&quot;: &quot;ZM&quot; }\" length=\"1\"></candidate> <candidate id=\"c134\" index=637 type=\"location\" info=\"{ &quot;coordinates&quot;: &quot;32.08333;34.91667&quot;, &quot;id&quot;: 294904, &quot;featureClass&quot;: &quot;A&quot;, &quot;featureCode&quot;: &quot;ADM1&quot;, &quot;countryCode&quot;: &quot;IL&quot; }\" length=\"1\"></candidate> <candidate id=\"c135\" index=637 type=\"location\" info=\"{ &quot;coordinates&quot;: &quot;2.26667;102.21667&quot;, &quot;id&quot;: 1734756, &quot;featureClass&quot;: &quot;A&quot;, &quot;featureCode&quot;: &quot;ADMD&quot;, &quot;countryCode&quot;: &quot;MY&quot; }\" length=\"1\"></candidate> <candidate id=\"c136\" index=637 type=\"location\" info=\"{ &quot;coordinates&quot;: &quot;-22.0;26.0&quot;, &quot;id&quot;: 933851, &quot;featureClass&quot;: &quot;A&quot;, &quot;featureCode&quot;: &quot;ADM1&quot;, &quot;countryCode&quot;: &quot;BW&quot; }\" length=\"1\"></candidate> <candidate id=\"c137\" index=637 type=\"location\" info=\"{ &quot;coordinates&quot;: &quot;8.66667;1.0&quot;, &quot;id&quot;: 2367237, &quot;featureClass&quot;: &quot;A&quot;, &quot;featureCode&quot;: &quot;ADM1&quot;, &quot;countryCode&quot;: &quot;TG&quot; }\" length=\"1\"></candidate> <candidate id=\"c138\" index=637 type=\"location\" info=\"{ &quot;coordinates&quot;: &quot;-11.15424;-42.08146&quot;, &quot;id&quot;: 6320807, &quot;featureClass&quot;: &quot;A&quot;, &quot;featureCode&quot;: &quot;ADM2&quot;, &quot;countryCode&quot;: &quot;BR&quot; }\" length=\"1\"></candidate> <candidate id=\"c139\" index=637 type=\"location\" info=\"{ &quot;coordinates&quot;: &quot;7.33333;80.75&quot;, &quot;id&quot;: 1249296, &quot;featureClass&quot;: &quot;A&quot;, &quot;featureCode&quot;: &quot;ADM1&quot;, &quot;countryCode&quot;: &quot;LK&quot; }\" length=\"1\"></candidate> <candidate id=\"c140\" index=637 type=\"location\" info=\"{ &quot;coordinates&quot;: &quot;13.0;33.0&quot;, &quot;id&quot;: 379668, &quot;featureClass&quot;: &quot;A&quot;, &quot;featureCode&quot;: &quot;ADM1H&quot;, &quot;countryCode&quot;: &quot;SD&quot; }\" length=\"1\"></candidate> <candidate id=\"c141\" index=637 type=\"location\" info=\"{ &quot;coordinates&quot;: &quot;-10.0;148.0&quot;, &quot;id&quot;: 2133763, &quot;featureClass&quot;: &quot;A&quot;, &quot;featureCode&quot;: &quot;ADM1&quot;, &quot;countryCode&quot;: &quot;PG&quot; }\" length=\"1\"></candidate> <candidate id=\"c142\" index=637 type=\"location\" info=\"{ &quot;coordinates&quot;: &quot;18.3415;-64.7389&quot;, &quot;id&quot;: 9252024, &quot;featureClass&quot;: &quot;A&quot;, &quot;featureCode&quot;: &quot;ADM2&quot;, &quot;countryCode&quot;: &quot;VI&quot; }\" length=\"1\"></candidate> <token id=\"t637\"> Central </token> <token id=\"t638\"> . </token> <token id=\"t639\"> <br /> </token> <token id=\"t640\"> <br /> </token>","publication_date":"2015-05-20","id":198,"title":"Competitor watch: China lifts three-year embargo on Brazil beef ...","url":"http://www.beefcentral.com/trade/export/competitor-watch-china-lifts-three-year-embargo-on-brazil-beef-imports/","content":"&#13;\n &#13;\n \tCHINA has ended an embargo on Brazilian beef imports, Brazil’s agriculture ministry announced on Tuesday, lifting a three-year ban and opening the door to trade that could be worth half a billion dollars each year to Brazil in new sales.\nEight Brazilian beef processing plants and one poultry plant were approved to ship to China, the ministry said in a statement, reported by Reuters yesterday.\nThe announcement came after Brazilian President Dilma Rousseff and Chinese Premier Li Keqiang signed trade, finance and investment deals worth tens of billions of dollars.\nSeventeen more Brazilian processing plants are expected to get approval in June, when Brazilian Agriculture Minister Katia Abreu visits China. The 26 plants represent $520 million of potential sales to China, the ministry said.\nChina’s ban on Brazilian beef imports came well before the huge surge in Chinese imported beef trade that started in late 2013. Given the size of the Chinese market and Australia’s reduced capacity to export beef in coming years, Australian analysts are not particularly concerned about ‘front-door’ competition in China from Brazilian beef. Some Brazilian beef already enters the country through the illegal ‘grey channel’, and will simply be supplied through a more legitimate route, market watchers say.\nTrade talk around the recently-held SIAL trade show in China suggested that Brazil had been hit extremely hard by China’s recent clamp-down on grey channel beef entering the country, which saw thousands of containers blocked up in ports like Hong Kong, Vietnam and Thailand. See Beef Central’s February report on the clamp-down here.\nAlthough yesterday’s trade access announcement was widely anticipated in Brazil, it nevertheless saw stocks in Brazil’s three largest meat packers – JBS, Marfrig and Minerva – rise by an average 4-5 percent yesterday. All three will have China-eligible plants, following the agreement.\nAn important part of the broader China-Brazil trade agreement announced yesterday is a multi-billion dollar China-backed railway project stretching coast-to-coast, that will allow Brazilian beef and other commodities to be shipped via Pacific Ocean ports in neighbouring Chile or Peru. Brazil itself has no direct access to the Pacific Ocean side of the South American continent. The project will make Brazilian beef much more accessible to China.\nA number of key beef importing countries currently have bans imposed on chilled/frozen beef from Brazil. Countries that imposed a suspension following the detection of an atypical BSE case in 2012 include China and Saudi Arabia. Despite those suspensions, the World Animal Health Organisation maintains Brazil’s status as a country classified with an ‘insignificant risk’ of the disease.\nAnother group of importing countries including the US, Japan, Korea, the EU and Indonesia have bans imposed on Brazilian beef due to its Foot and Mouth Disease status. However Brazil is confident of gaining access to the US from certain states with vaccination for FMD, well before the end of this year.\nBrazil’s agriculture ministry expects the US to approve imports of fresh Brazilian beef for the first time by late June, when President Dilma Rousseff visits Washington.\nBrazil is the world’s largest beef exporter and China is its top trading partner for all commodities. In 2014, Brazil exported $7.2 billion worth of beef – mostly to second-tier countries. A breakthrough in both China and the US could significantly change the global meat trade landscape.\n \nSource: Reuters, additional reporting by Beef Central.\n&#13;\n ","candidateLabels":[]}
