# Supplementary material for: Web monitoring of emerging animal infectious diseases integrated in the French Animal Health Epidemic Intelligence System
Source: PLoS One. 2018 Aug 3;13(8):e0199960. doi: 10.1371/journal.pone.0199960 (PMC6075742; doi:10.1371/journal.pone.0199960)
Supplement: S1 Dataset — Dataset of news reports in English language used to evaluate and train the information extraction module of PADI-web (http://epia.clermont.inra.fr/vsi). This dataset is composed of 532 news reports (in JSON), with information about the report itself (publication date, title, content, url), as well as processing information related to the information extraction process (candidates for extraction information, correct or incorrect labels for each candidate). The named entity candidates (locations, diseases, hosts, dates, number of cases) are manually labelled in each article. Data are shared under a CC BY license and are freely available for download at: https://dataverse.cirad.fr/dataset.xhtml?persistentId=doi:10.18167/DVN1/KMTIFG. (GZ) [file pone.0199960.s001.gz › articles/48.json]

{"reports":[17311,17348,17435,17460,17517,17579,17638,17702,17751,17790,17837,17888,17954,18012,18082,18127,18196,18249,18318,18371,18448,18511,18526,18652,18708,18741,18783,18842,18904,18957],"tagged_content":"<token id=\"t0\"> The </token> <token id=\"t1\"> telecommunications </token> <token id=\"t2\"> company </token> <token id=\"t3\"> Bite </token> <token id=\"t4\"> reported </token> <token id=\"t5\"> revenue </token> <token id=\"t6\"> and </token> <token id=\"t7\"> other </token> <token id=\"t8\"> income </token> <token id=\"t9\"> of </token> <token id=\"t10\"> EUR </token> <candidate id=\"c1\" index=11 type=\"number\" info=\"null\" length=\"1\"></candidate> <token id=\"t11\"> 170 </token> <candidate id=\"c2\" index=12 type=\"number\" info=\"null\" length=\"1\"></candidate> <token id=\"t12\"> million </token> <token id=\"t13\"> for </token> <token id=\"t14\"> the </token> <token id=\"t15\"> year </token> <token id=\"t16\"> ended </token> <token id=\"t17\"> that </token> <token id=\"t18\"> on </token> <candidate id=\"c3\" index=19 type=\"number\" info=\"null\" length=\"1\"></candidate> <candidate id=\"c4\" index=19 type=\"date\" info=\"2014-12-31\" length=\"3\"></candidate> <token id=\"t19\"> 31 </token> <token id=\"t20\"> December </token> <candidate id=\"c5\" index=21 type=\"number\" info=\"null\" length=\"1\"></candidate> <token id=\"t21\"> 2014 </token> <token id=\"t22\"> , </token> <token id=\"t23\"> compared </token> <token id=\"t24\"> to </token> <token id=\"t25\"> EUR </token> <candidate id=\"c6\" index=26 type=\"number\" info=\"null\" length=\"1\"></candidate> <token id=\"t26\"> 176 </token> <candidate id=\"c7\" index=27 type=\"number\" info=\"null\" length=\"1\"></candidate> <token id=\"t27\"> million </token> <token id=\"t28\"> in </token> <candidate id=\"c8\" index=29 type=\"number\" info=\"null\" length=\"1\"></candidate> <candidate id=\"c9\" index=29 type=\"date\" info=\"2013\" length=\"1\"></candidate> <token id=\"t29\"> 2013 </token> <token id=\"t30\"> , </token> <token id=\"t31\"> reports </token> <token id=\"t32\"> LETA/ELTA </token> <token id=\"t33\"> . </token> <token id=\"t34\"> <br /> </token> <token id=\"t35\"> <br /> </token> <token id=\"t36\"> The </token> <token id=\"t37\"> company </token> <token id=\"t38\"> 's </token> <token id=\"t39\"> EBITDA </token> <token id=\"t40\"> amounted </token> <token id=\"t41\"> to </token> <token id=\"t42\"> EUR </token> <token id=\"t43\"> <br /> </token> <candidate id=\"c10\" index=44 type=\"number\" info=\"null\" length=\"1\"></candidate> <token id=\"t44\"> 46 </token> <candidate id=\"c11\" index=45 type=\"number\" info=\"null\" length=\"1\"></candidate> <token id=\"t45\"> million </token> <token id=\"t46\"> for </token> <token id=\"t47\"> the </token> <token id=\"t48\"> year </token> <token id=\"t49\"> that </token> <token id=\"t50\"> ended </token> <token id=\"t51\"> on </token> <candidate id=\"c12\" index=52 type=\"number\" info=\"null\" length=\"1\"></candidate> <candidate id=\"c13\" index=52 type=\"date\" info=\"2014-12-31\" length=\"4\"></candidate> <token id=\"t52\"> 31 </token> <token id=\"t53\"> December </token> <token id=\"t54\"> , </token> <candidate id=\"c14\" index=55 type=\"number\" info=\"null\" length=\"1\"></candidate> <token id=\"t55\"> 2014 </token> <token id=\"t56\"> -- </token> <token id=\"t57\"> the </token> <token id=\"t58\"> same </token> <token id=\"t59\"> as </token> <token id=\"t60\"> in </token> <candidate id=\"c15\" index=61 type=\"number\" info=\"null\" length=\"1\"></candidate> <candidate id=\"c16\" index=61 type=\"date\" info=\"2013\" length=\"1\"></candidate> <token id=\"t61\"> 2013 </token> <token id=\"t62\"> , </token> <token id=\"t63\"> Bite </token> <token id=\"t64\"> said </token> <token id=\"t65\"> . </token> <token id=\"t66\"> Bite </token> <candidate id=\"c17\" index=67 type=\"location\" info=\"{ &quot;coordinates&quot;: &quot;57.0;25.0&quot;, &quot;id&quot;: 458258, &quot;featureClass&quot;: &quot;A&quot;, &quot;featureCode&quot;: &quot;PCLI&quot;, &quot;countryCode&quot;: &quot;LV&quot; }\" length=\"1\"></candidate> <token id=\"t67\"> Latvia </token> <token id=\"t68\"> 's </token> <token id=\"t69\"> EBITDA </token> <token id=\"t70\"> increased </token> <token id=\"t71\"> to </token> <token id=\"t72\"> EUR </token> <candidate id=\"c18\" index=73 type=\"number\" info=\"null\" length=\"1\"></candidate> <token id=\"t73\"> 13 </token> <candidate id=\"c19\" index=74 type=\"number\" info=\"null\" length=\"1\"></candidate> <token id=\"t74\"> million </token> <token id=\"t75\"> in </token> <candidate id=\"c20\" index=76 type=\"number\" info=\"null\" length=\"1\"></candidate> <candidate id=\"c21\" index=76 type=\"date\" info=\"2014\" length=\"1\"></candidate> <token id=\"t76\"> 2014 </token> <token id=\"t77\"> , </token> <token id=\"t78\"> compared </token> <token id=\"t79\"> <br /> </token> <token id=\"t80\"> to </token> <token id=\"t81\"> EUR </token> <candidate id=\"c22\" index=82 type=\"number\" info=\"null\" length=\"1\"></candidate> <token id=\"t82\"> 10 </token> <candidate id=\"c23\" index=83 type=\"number\" info=\"null\" length=\"1\"></candidate> <token id=\"t83\"> million </token> <token id=\"t84\"> in </token> <candidate id=\"c24\" index=85 type=\"number\" info=\"null\" length=\"1\"></candidate> <candidate id=\"c25\" index=85 type=\"date\" info=\"2013\" length=\"1\"></candidate> <token id=\"t85\"> 2013 </token> <token id=\"t86\"> . </token> <token id=\"t87\"> Bite </token> <token id=\"t88\"> <br /> </token> <candidate id=\"c26\" index=89 type=\"location\" info=\"{ &quot;coordinates&quot;: &quot;57.0;25.0&quot;, &quot;id&quot;: 458258, &quot;featureClass&quot;: &quot;A&quot;, &quot;featureCode&quot;: &quot;PCLI&quot;, &quot;countryCode&quot;: &quot;LV&quot; }\" length=\"1\"></candidate> <token id=\"t89\"> Latvia </token> <token id=\"t90\"> 's </token> <token id=\"t91\"> revenue </token> <token id=\"t92\"> and </token> <token id=\"t93\"> other </token> <token id=\"t94\"> income </token> <token id=\"t95\"> increased </token> <token id=\"t96\"> to </token> <token id=\"t97\"> EUR </token> <candidate id=\"c27\" index=98 type=\"number\" info=\"null\" length=\"1\"></candidate> <token id=\"t98\"> 61 </token> <candidate id=\"c28\" index=99 type=\"number\" info=\"null\" length=\"1\"></candidate> <token id=\"t99\"> million </token> <candidate id=\"c29\" index=100 type=\"date\" info=\"2014\" length=\"2\"></candidate> <token id=\"t100\"> last </token> <token id=\"t101\"> year </token> <token id=\"t102\"> , </token> <token id=\"t103\"> <br /> </token> <token id=\"t104\"> compared </token> <token id=\"t105\"> to </token> <token id=\"t106\"> EUR </token> <candidate id=\"c30\" index=107 type=\"number\" info=\"null\" length=\"1\"></candidate> <token id=\"t107\"> 60 </token> <candidate id=\"c31\" index=108 type=\"number\" info=\"null\" length=\"1\"></candidate> <token id=\"t108\"> million </token> <token id=\"t109\"> in </token> <candidate id=\"c32\" index=110 type=\"number\" info=\"null\" length=\"1\"></candidate> <candidate id=\"c33\" index=110 type=\"date\" info=\"2013\" length=\"1\"></candidate> <token id=\"t110\"> 2013 </token> <token id=\"t111\"> . </token> <token id=\"t112\"> <br /> </token> <token id=\"t113\"> <br /> </token> <token id=\"t114\"> <br /> </token> <token id=\"t115\"> <br /> </token> <token id=\"t116\"> Revenue </token> <token id=\"t117\"> and </token> <token id=\"t118\"> other </token> <token id=\"t119\"> income </token> <token id=\"t120\"> for </token> <token id=\"t121\"> Bite </token> <candidate id=\"c34\" index=122 type=\"location\" info=\"{ &quot;coordinates&quot;: &quot;55.41667;24.0&quot;, &quot;id&quot;: 597427, &quot;featureClass&quot;: &quot;A&quot;, &quot;featureCode&quot;: &quot;PCLI&quot;, &quot;countryCode&quot;: &quot;LT&quot; }\" length=\"1\"></candidate> <token id=\"t122\"> Lithuania </token> <token id=\"t123\"> in </token> <candidate id=\"c35\" index=124 type=\"number\" info=\"null\" length=\"1\"></candidate> <candidate id=\"c36\" index=124 type=\"date\" info=\"2014\" length=\"1\"></candidate> <token id=\"t124\"> 2014 </token> <token id=\"t125\"> decreased </token> <token id=\"t126\"> to </token> <token id=\"t127\"> EUR </token> <token id=\"t128\"> <br /> </token> <candidate id=\"c37\" index=129 type=\"number\" info=\"null\" length=\"1\"></candidate> <token id=\"t129\"> 118 </token> <candidate id=\"c38\" index=130 type=\"number\" info=\"null\" length=\"1\"></candidate> <token id=\"t130\"> million </token> <token id=\"t131\"> compared </token> <token id=\"t132\"> to </token> <token id=\"t133\"> EUR </token> <candidate id=\"c39\" index=134 type=\"number\" info=\"null\" length=\"1\"></candidate> <token id=\"t134\"> 124 </token> <candidate id=\"c40\" index=135 type=\"number\" info=\"null\" length=\"1\"></candidate> <token id=\"t135\"> million </token> <token id=\"t136\"> in </token> <candidate id=\"c41\" index=137 type=\"number\" info=\"null\" length=\"1\"></candidate> <candidate id=\"c42\" index=137 type=\"date\" info=\"2013\" length=\"1\"></candidate> <token id=\"t137\"> 2013 </token> <token id=\"t138\"> . </token> <token id=\"t139\"> Bite </token> <candidate id=\"c43\" index=140 type=\"location\" info=\"{ &quot;coordinates&quot;: &quot;55.41667;24.0&quot;, &quot;id&quot;: 597427, &quot;featureClass&quot;: &quot;A&quot;, &quot;featureCode&quot;: &quot;PCLI&quot;, &quot;countryCode&quot;: &quot;LT&quot; }\" length=\"1\"></candidate> <token id=\"t140\"> Lithuania </token> <token id=\"t141\"> 's </token> <token id=\"t142\"> EBITDA </token> <token id=\"t143\"> of </token> <token id=\"t144\"> EUR </token> <candidate id=\"c44\" index=145 type=\"number\" info=\"null\" length=\"1\"></candidate> <token id=\"t145\"> 33 </token> <candidate id=\"c45\" index=146 type=\"number\" info=\"null\" length=\"1\"></candidate> <token id=\"t146\"> million </token> <token id=\"t147\"> on </token> <token id=\"t148\"> , </token> <candidate id=\"c46\" index=149 type=\"number\" info=\"null\" length=\"1\"></candidate> <candidate id=\"c47\" index=149 type=\"date\" info=\"2014\" length=\"1\"></candidate> <token id=\"t149\"> 2014 </token> <token id=\"t150\"> compared </token> <token id=\"t151\"> to </token> <token id=\"t152\"> EUR </token> <token id=\"t153\"> <br /> </token> <token id=\"t154\"> 37million </token> <token id=\"t155\"> in </token> <candidate id=\"c48\" index=156 type=\"number\" info=\"null\" length=\"1\"></candidate> <candidate id=\"c49\" index=156 type=\"date\" info=\"2013\" length=\"1\"></candidate> <token id=\"t156\"> 2013 </token> <token id=\"t157\"> . </token> <token id=\"t158\"> <br /> </token> <token id=\"t159\"> <br /> </token> <token id=\"t160\"> <br /> </token> <token id=\"t161\"> <br /> </token> <token id=\"t162\"> Bite </token> <token id=\"t163\"> Group </token> <token id=\"t164\"> is </token> <candidate id=\"c50\" index=165 type=\"number\" info=\"null\" length=\"1\"></candidate> <token id=\"t165\"> one </token> <token id=\"t166\"> of </token> <token id=\"t167\"> the </token> <token id=\"t168\"> biggest </token> <token id=\"t169\"> international </token> <token id=\"t170\"> <br /> </token> <token id=\"t171\"> telecommunications </token> <token id=\"t172\"> groups </token> <token id=\"t173\"> in </token> <token id=\"t174\"> the </token> <token id=\"t175\"> Baltic </token> <token id=\"t176\"> States </token> <token id=\"t177\"> . </token> <token id=\"t178\"> <br /> </token> <token id=\"t179\"> <br /> </token> <token id=\"t180\"> <br /> </token> <token id=\"t181\"> <br /> </token> <token id=\"t182\"> The </token> <token id=\"t183\"> group </token> <token id=\"t184\"> , </token> <token id=\"t185\"> which </token> <token id=\"t186\"> was </token> <token id=\"t187\"> set </token> <token id=\"t188\"> up </token> <token id=\"t189\"> in </token> <candidate id=\"c51\" index=190 type=\"number\" info=\"null\" length=\"1\"></candidate> <candidate id=\"c52\" index=190 type=\"date\" info=\"2005\" length=\"1\"></candidate> <token id=\"t190\"> 2005 </token> <token id=\"t191\"> , </token> <token id=\"t192\"> <br /> </token> <token id=\"t193\"> consists </token> <token id=\"t194\"> of </token> <token id=\"t195\"> Bite </token> <candidate id=\"c53\" index=196 type=\"location\" info=\"{ &quot;coordinates&quot;: &quot;55.41667;24.0&quot;, &quot;id&quot;: 597427, &quot;featureClass&quot;: &quot;A&quot;, &quot;featureCode&quot;: &quot;PCLI&quot;, &quot;countryCode&quot;: &quot;LT&quot; }\" length=\"1\"></candidate> <token id=\"t196\"> Lietuva </token> <token id=\"t197\"> operating </token> <token id=\"t198\"> in </token> <candidate id=\"c54\" index=199 type=\"location\" info=\"{ &quot;coordinates&quot;: &quot;55.41667;24.0&quot;, &quot;id&quot;: 597427, &quot;featureClass&quot;: &quot;A&quot;, &quot;featureCode&quot;: &quot;PCLI&quot;, &quot;countryCode&quot;: &quot;LT&quot; }\" length=\"1\"></candidate> <token id=\"t199\"> Lithuania </token> <token id=\"t200\"> since </token> <candidate id=\"c55\" index=201 type=\"number\" info=\"null\" length=\"1\"></candidate> <candidate id=\"c56\" index=201 type=\"date\" info=\"1995\" length=\"1\"></candidate> <token id=\"t201\"> 1995 </token> <token id=\"t202\"> and </token> <token id=\"t203\"> Bite </token> <candidate id=\"c57\" index=204 type=\"location\" info=\"{ &quot;coordinates&quot;: &quot;57.0;25.0&quot;, &quot;id&quot;: 458258, &quot;featureClass&quot;: &quot;A&quot;, &quot;featureCode&quot;: &quot;PCLI&quot;, &quot;countryCode&quot;: &quot;LV&quot; }\" length=\"1\"></candidate> <token id=\"t204\"> Latvija </token> <token id=\"t205\"> ( </token> <candidate id=\"c58\" index=206 type=\"location\" info=\"{ &quot;coordinates&quot;: &quot;57.0;25.0&quot;, &quot;id&quot;: 458258, &quot;featureClass&quot;: &quot;A&quot;, &quot;featureCode&quot;: &quot;PCLI&quot;, &quot;countryCode&quot;: &quot;LV&quot; }\" length=\"1\"></candidate> <token id=\"t206\"> Latvia </token> <token id=\"t207\"> ) </token> <token id=\"t208\"> <br /> </token> <token id=\"t209\"> established </token> <token id=\"t210\"> in </token> <candidate id=\"c59\" index=211 type=\"number\" info=\"null\" length=\"1\"></candidate> <candidate id=\"c60\" index=211 type=\"date\" info=\"2005\" length=\"1\"></candidate> <token id=\"t211\"> 2005 </token> <token id=\"t212\"> . </token> <token id=\"t213\"> <br /> </token> <token id=\"t214\"> <br /> </token>","publication_date":"2015-03-05","id":48,"title":"Bite Latvia's revenue grows, while in Lithuania goes down in 2014","url":"http://www.baltic-course.com/eng/markets_and_companies/?doc=103308","content":"The telecommunications company Bite reported revenue and other income of EUR 170 million for the year ended that on 31 December 2014, compared to EUR 176 million in 2013, reports LETA/ELTA.&#13;\n \t&#13;\n\t&#13;\n\tThe company's EBITDA amounted to EUR&#13;\n46 million for the year that ended on 31 December, 2014 – the same as in 2013, Bite said. Bite Latvia's EBITDA increased to EUR 13 million in 2014, compared&#13;\nto EUR 10 million in 2013. Bite&#13;\nLatvia's revenue and other income increased to EUR 61 million last year,&#13;\ncompared to EUR 60 million in 2013.&#13;\n&#13;\n &#13;\n&#13;\nRevenue and other income for Bite Lithuania in 2014 decreased to EUR&#13;\n118 million compared to EUR 124 million in 2013. Bite Lithuania's EBITDA of EUR 33 million on, 2014 compared to EUR&#13;\n37million in 2013.&#13;\n&#13;\n &#13;\n&#13;\nBite Group is one of the biggest international&#13;\ntelecommunications groups in the Baltic States. &#13;\n&#13;\n &#13;\n&#13;\nThe group, which was set up in 2005,&#13;\nconsists of Bite Lietuva operating in Lithuania since 1995 and Bite Latvija (Latvia)&#13;\nestablished in 2005.&#13;\n&#13;\n","candidateLabels":[]}
