# Supplementary material for: Web monitoring of emerging animal infectious diseases integrated in the French Animal Health Epidemic Intelligence System
Source: PLoS One. 2018 Aug 3;13(8):e0199960. doi: 10.1371/journal.pone.0199960 (PMC6075742; doi:10.1371/journal.pone.0199960)
Supplement: S1 Dataset — Dataset of news reports in English language used to evaluate and train the information extraction module of PADI-web (http://epia.clermont.inra.fr/vsi). This dataset is composed of 532 news reports (in JSON), with information about the report itself (publication date, title, content, url), as well as processing information related to the information extraction process (candidates for extraction information, correct or incorrect labels for each candidate). The named entity candidates (locations, diseases, hosts, dates, number of cases) are manually labelled in each article. Data are shared under a CC BY license and are freely available for download at: https://dataverse.cirad.fr/dataset.xhtml?persistentId=doi:10.18167/DVN1/KMTIFG. (GZ) [file pone.0199960.s001.gz › articles/371.json]

{"reports":[18929],"tagged_content":"<token id=\"t0\"> <br /> </token> <token id=\"t1\"> <br /> </token> <token id=\"t2\"> Lim </token> <token id=\"t3\"> said </token> <token id=\"t4\"> the </token> <token id=\"t5\"> state </token> <token id=\"t6\"> has </token> <token id=\"t7\"> not </token> <token id=\"t8\"> recorded </token> <token id=\"t9\"> any </token> <token id=\"t10\"> more </token> <token id=\"t11\"> new </token> <candidate id=\"c1\" index=12 type=\"disease\" info=\"null\" length=\"1\"></candidate> <token id=\"t12\"> rabies </token> <token id=\"t13\"> cases </token> <token id=\"t14\"> in </token> <candidate id=\"c2\" index=15 type=\"host\" info=\"null\" length=\"1\"></candidate> <token id=\"t15\"> dogs </token> <token id=\"t16\"> since </token> <candidate id=\"c3\" index=17 type=\"date\" info=\"2015-09-21\" length=\"2\"></candidate> <token id=\"t17\"> September </token> <candidate id=\"c4\" index=18 type=\"number\" info=\"null\" length=\"1\"></candidate> <token id=\"t18\"> 21 </token> <token id=\"t19\"> . </token> <token id=\"t20\"> -- </token> <token id=\"t21\"> Picture </token> <token id=\"t22\"> by </token> <token id=\"t23\"> K.E. </token> <token id=\"t24\"> OoiGEORGE </token> <token id=\"t25\"> TOWN </token> <token id=\"t26\"> , </token> <candidate id=\"c5\" index=27 type=\"date\" info=\"2015-10-09\" length=\"2\"></candidate> <token id=\"t27\"> Oct </token> <candidate id=\"c6\" index=28 type=\"number\" info=\"null\" length=\"1\"></candidate> <token id=\"t28\"> 9 </token> <token id=\"t29\"> -- </token> <candidate id=\"c7\" index=30 type=\"location\" info=\"{ &quot;coordinates&quot;: &quot;5.37677;100.25848&quot;, &quot;id&quot;: 1733047, &quot;featureClass&quot;: &quot;A&quot;, &quot;featureCode&quot;: &quot;ADM1&quot;, &quot;countryCode&quot;: &quot;MY&quot; }\" length=\"1\"></candidate> <candidate id=\"c8\" index=30 type=\"location\" info=\"{ &quot;coordinates&quot;: &quot;5.41123;100.33543&quot;, &quot;id&quot;: 1735106, &quot;featureClass&quot;: &quot;P&quot;, &quot;featureCode&quot;: &quot;PPLA&quot;, &quot;countryCode&quot;: &quot;MY&quot; }\" length=\"1\"></candidate> <token id=\"t30\"> Penang </token> <token id=\"t31\"> Chief </token> <token id=\"t32\"> Minister </token> <token id=\"t33\"> Lim </token> <token id=\"t34\"> Guan </token> <token id=\"t35\"> Eng </token> <token id=\"t36\"> revoked </token> <candidate id=\"c9\" index=37 type=\"date\" info=\"2015-10-08\" length=\"1\"></candidate> <token id=\"t37\"> today </token> <token id=\"t38\"> an </token> <token id=\"t39\"> earlier </token> <token id=\"t40\"> order </token> <token id=\"t41\"> against </token> <candidate id=\"c10\" index=42 type=\"disease\" info=\"null\" length=\"1\"></candidate> <token id=\"t42\"> rabies </token> <token id=\"t43\"> infections </token> <token id=\"t44\"> , </token> <token id=\"t45\"> immediately </token> <token id=\"t46\"> calling </token> <token id=\"t47\"> for </token> <token id=\"t48\"> an </token> <token id=\"t49\"> end </token> <token id=\"t50\"> to </token> <token id=\"t51\"> the </token> <token id=\"t52\"> culling </token> <token id=\"t53\"> exercise </token> <token id=\"t54\"> of </token> <token id=\"t55\"> stray </token> <candidate id=\"c11\" index=56 type=\"host\" info=\"null\" length=\"1\"></candidate> <token id=\"t56\"> dogs </token> <token id=\"t57\"> in </token> <token id=\"t58\"> the </token> <token id=\"t59\"> northern </token> <token id=\"t60\"> state </token> <token id=\"t61\"> . </token> <token id=\"t62\"> <br /> </token> <token id=\"t63\"> The </token> <candidate id=\"c12\" index=64 type=\"location\" info=\"{ &quot;coordinates&quot;: &quot;5.37677;100.25848&quot;, &quot;id&quot;: 1733047, &quot;featureClass&quot;: &quot;A&quot;, &quot;featureCode&quot;: &quot;ADM1&quot;, &quot;countryCode&quot;: &quot;MY&quot; }\" length=\"1\"></candidate> <candidate id=\"c13\" index=64 type=\"location\" info=\"{ &quot;coordinates&quot;: &quot;5.41123;100.33543&quot;, &quot;id&quot;: 1735106, &quot;featureClass&quot;: &quot;P&quot;, &quot;featureCode&quot;: &quot;PPLA&quot;, &quot;countryCode&quot;: &quot;MY&quot; }\" length=\"1\"></candidate> <token id=\"t64\"> Penang </token> <token id=\"t65\"> lawmaker </token> <token id=\"t66\"> said </token> <token id=\"t67\"> the </token> <token id=\"t68\"> state </token> <token id=\"t69\"> has </token> <token id=\"t70\"> not </token> <token id=\"t71\"> recorded </token> <token id=\"t72\"> any </token> <token id=\"t73\"> more </token> <token id=\"t74\"> new </token> <candidate id=\"c14\" index=75 type=\"disease\" info=\"null\" length=\"1\"></candidate> <token id=\"t75\"> rabies </token> <token id=\"t76\"> cases </token> <token id=\"t77\"> in </token> <candidate id=\"c15\" index=78 type=\"host\" info=\"null\" length=\"1\"></candidate> <token id=\"t78\"> dogs </token> <token id=\"t79\"> since </token> <candidate id=\"c16\" index=80 type=\"date\" info=\"2015-09-21\" length=\"2\"></candidate> <token id=\"t80\"> September </token> <candidate id=\"c17\" index=81 type=\"number\" info=\"null\" length=\"1\"></candidate> <token id=\"t81\"> 21 </token> <token id=\"t82\"> . </token> <token id=\"t83\"> <br /> </token> <token id=\"t84\"> `` </token> <token id=\"t85\"> The </token> <candidate id=\"c18\" index=86 type=\"disease\" info=\"null\" length=\"1\"></candidate> <token id=\"t86\"> Rabies </token> <token id=\"t87\"> Vaccination </token> <token id=\"t88\"> Order </token> <token id=\"t89\"> ( </token> <candidate id=\"c19\" index=90 type=\"location\" info=\"{ &quot;coordinates&quot;: &quot;5.37677;100.25848&quot;, &quot;id&quot;: 1733047, &quot;featureClass&quot;: &quot;A&quot;, &quot;featureCode&quot;: &quot;ADM1&quot;, &quot;countryCode&quot;: &quot;MY&quot; }\" length=\"1\"></candidate> <candidate id=\"c20\" index=90 type=\"location\" info=\"{ &quot;coordinates&quot;: &quot;5.41123;100.33543&quot;, &quot;id&quot;: 1735106, &quot;featureClass&quot;: &quot;P&quot;, &quot;featureCode&quot;: &quot;PPLA&quot;, &quot;countryCode&quot;: &quot;MY&quot; }\" length=\"1\"></candidate> <token id=\"t90\"> Penang </token> <token id=\"t91\"> ) </token> <candidate id=\"c21\" index=92 type=\"number\" info=\"null\" length=\"1\"></candidate> <candidate id=\"c22\" index=92 type=\"date\" info=\"2015\" length=\"1\"></candidate> <token id=\"t92\"> 2015 </token> <token id=\"t93\"> which </token> <token id=\"t94\"> was </token> <token id=\"t95\"> given </token> <token id=\"t96\"> on </token> <candidate id=\"c23\" index=97 type=\"date\" info=\"2015-09-15\" length=\"2\"></candidate> <token id=\"t97\"> September </token> <candidate id=\"c24\" index=98 type=\"number\" info=\"null\" length=\"1\"></candidate> <token id=\"t98\"> 15 </token> <token id=\"t99\"> will </token> <token id=\"t100\"> remain </token> <token id=\"t101\"> and </token> <token id=\"t102\"> all </token> <token id=\"t103\"> dog </token> <token id=\"t104\"> owners </token> <token id=\"t105\"> must </token> <token id=\"t106\"> vaccinate </token> <token id=\"t107\"> their </token> <candidate id=\"c25\" index=108 type=\"host\" info=\"null\" length=\"1\"></candidate> <token id=\"t108\"> dogs </token> <token id=\"t109\"> against </token> <candidate id=\"c26\" index=110 type=\"disease\" info=\"null\" length=\"1\"></candidate> <token id=\"t110\"> rabies </token> <token id=\"t111\"> , </token> <token id=\"t112\"> '' </token> <token id=\"t113\"> he </token> <token id=\"t114\"> said </token> <token id=\"t115\"> in </token> <token id=\"t116\"> a </token> <token id=\"t117\"> press </token> <token id=\"t118\"> conference </token> <token id=\"t119\"> at </token> <token id=\"t120\"> his </token> <token id=\"t121\"> office </token> <token id=\"t122\"> here </token> <token id=\"t123\"> . </token> <token id=\"t124\"> <br /> </token> <token id=\"t125\"> He </token> <token id=\"t126\"> said </token> <token id=\"t127\"> the </token> <token id=\"t128\"> prevalence </token> <token id=\"t129\"> of </token> <candidate id=\"c27\" index=130 type=\"disease\" info=\"null\" length=\"1\"></candidate> <token id=\"t130\"> rabies </token> <token id=\"t131\"> in </token> <token id=\"t132\"> the </token> <token id=\"t133\"> state </token> <token id=\"t134\"> is </token> <token id=\"t135\"> low </token> <token id=\"t136\"> and </token> <token id=\"t137\"> this </token> <token id=\"t138\"> was </token> <token id=\"t139\"> why </token> <token id=\"t140\"> he </token> <token id=\"t141\"> decided </token> <token id=\"t142\"> to </token> <token id=\"t143\"> revoke </token> <token id=\"t144\"> the </token> <token id=\"t145\"> order </token> <token id=\"t146\"> . </token> <token id=\"t147\"> <br /> </token> <token id=\"t148\"> `` </token> <token id=\"t149\"> I </token> <token id=\"t150\"> have </token> <token id=\"t151\"> discussed </token> <token id=\"t152\"> with </token> <token id=\"t153\"> the </token> <token id=\"t154\"> Veterinary </token> <token id=\"t155\"> Services </token> <token id=\"t156\"> Department </token> <token id=\"t157\"> director </token> <token id=\"t158\"> and </token> <token id=\"t159\"> she </token> <token id=\"t160\"> has </token> <token id=\"t161\"> no </token> <token id=\"t162\"> problem </token> <token id=\"t163\"> with </token> <token id=\"t164\"> lifting </token> <token id=\"t165\"> this </token> <token id=\"t166\"> order </token> <token id=\"t167\"> , </token> <token id=\"t168\"> '' </token> <token id=\"t169\"> he </token> <token id=\"t170\"> said </token> <token id=\"t171\"> . </token> <token id=\"t172\"> <br /> </token> <token id=\"t173\"> Lim </token> <token id=\"t174\"> said </token> <token id=\"t175\"> the </token> <token id=\"t176\"> department </token> <token id=\"t177\"> only </token> <token id=\"t178\"> informed </token> <token id=\"t179\"> the </token> <token id=\"t180\"> state </token> <token id=\"t181\"> government </token> <token id=\"t182\"> that </token> <token id=\"t183\"> there </token> <token id=\"t184\"> were </token> <token id=\"t185\"> no </token> <token id=\"t186\"> reports </token> <token id=\"t187\"> of </token> <token id=\"t188\"> new </token> <candidate id=\"c28\" index=189 type=\"disease\" info=\"null\" length=\"1\"></candidate> <token id=\"t189\"> rabies </token> <token id=\"t190\"> cases </token> <token id=\"t191\"> in </token> <candidate id=\"c29\" index=192 type=\"location\" info=\"{ &quot;coordinates&quot;: &quot;5.37677;100.25848&quot;, &quot;id&quot;: 1733047, &quot;featureClass&quot;: &quot;A&quot;, &quot;featureCode&quot;: &quot;ADM1&quot;, &quot;countryCode&quot;: &quot;MY&quot; }\" length=\"1\"></candidate> <candidate id=\"c30\" index=192 type=\"location\" info=\"{ &quot;coordinates&quot;: &quot;5.41123;100.33543&quot;, &quot;id&quot;: 1735106, &quot;featureClass&quot;: &quot;P&quot;, &quot;featureCode&quot;: &quot;PPLA&quot;, &quot;countryCode&quot;: &quot;MY&quot; }\" length=\"1\"></candidate> <token id=\"t192\"> Penang </token> <token id=\"t193\"> since </token> <candidate id=\"c31\" index=194 type=\"date\" info=\"2015-09-21\" length=\"2\"></candidate> <token id=\"t194\"> September </token> <candidate id=\"c32\" index=195 type=\"number\" info=\"null\" length=\"1\"></candidate> <token id=\"t195\"> 21 </token> <token id=\"t196\"> . </token> <token id=\"t197\"> <br /> </token> <token id=\"t198\"> As </token> <token id=\"t199\"> of </token> <candidate id=\"c33\" index=200 type=\"date\" info=\"2015-10-08\" length=\"1\"></candidate> <token id=\"t200\"> today </token> <token id=\"t201\"> , </token> <candidate id=\"c34\" index=202 type=\"location\" info=\"{ &quot;coordinates&quot;: &quot;5.37677;100.25848&quot;, &quot;id&quot;: 1733047, &quot;featureClass&quot;: &quot;A&quot;, &quot;featureCode&quot;: &quot;ADM1&quot;, &quot;countryCode&quot;: &quot;MY&quot; }\" length=\"1\"></candidate> <candidate id=\"c35\" index=202 type=\"location\" info=\"{ &quot;coordinates&quot;: &quot;5.41123;100.33543&quot;, &quot;id&quot;: 1735106, &quot;featureClass&quot;: &quot;P&quot;, &quot;featureCode&quot;: &quot;PPLA&quot;, &quot;countryCode&quot;: &quot;MY&quot; }\" length=\"1\"></candidate> <token id=\"t202\"> Penang </token> <token id=\"t203\"> only </token> <token id=\"t204\"> has </token> <candidate id=\"c36\" index=205 type=\"number\" info=\"null\" length=\"1\"></candidate> <token id=\"t205\"> four </token> <candidate id=\"c37\" index=206 type=\"disease\" info=\"null\" length=\"1\"></candidate> <token id=\"t206\"> rabies </token> <token id=\"t207\"> cases </token> <token id=\"t208\"> , </token> <token id=\"t209\"> all </token> <token id=\"t210\"> are </token> <token id=\"t211\"> stray </token> <candidate id=\"c38\" index=212 type=\"host\" info=\"null\" length=\"1\"></candidate> <token id=\"t212\"> dogs </token> <token id=\"t213\"> . </token> <token id=\"t214\"> <br /> </token> <token id=\"t215\"> Facing </token> <token id=\"t216\"> tremendous </token> <token id=\"t217\"> pressure </token> <token id=\"t218\"> from </token> <token id=\"t219\"> animal </token> <token id=\"t220\"> groups </token> <token id=\"t221\"> since </token> <token id=\"t222\"> the </token> <token id=\"t223\"> state </token> <token id=\"t224\"> gave </token> <token id=\"t225\"> the </token> <token id=\"t226\"> order </token> <token id=\"t227\"> to </token> <token id=\"t228\"> cull </token> <token id=\"t229\"> all </token> <token id=\"t230\"> stray </token> <candidate id=\"c39\" index=231 type=\"host\" info=\"null\" length=\"1\"></candidate> <token id=\"t231\"> dogs </token> <token id=\"t232\"> on </token> <candidate id=\"c40\" index=233 type=\"date\" info=\"2016-09-16\" length=\"2\"></candidate> <token id=\"t233\"> September </token> <candidate id=\"c41\" index=234 type=\"number\" info=\"null\" length=\"1\"></candidate> <token id=\"t234\"> 16 </token> <token id=\"t235\"> , </token> <token id=\"t236\"> Lim </token> <token id=\"t237\"> hoped </token> <token id=\"t238\"> the </token> <token id=\"t239\"> lifting </token> <token id=\"t240\"> of </token> <token id=\"t241\"> the </token> <token id=\"t242\"> order </token> <token id=\"t243\"> will </token> <token id=\"t244\"> not </token> <token id=\"t245\"> earn </token> <token id=\"t246\"> him </token> <token id=\"t247\"> more </token> <token id=\"t248\"> criticism </token> <token id=\"t249\"> . </token> <token id=\"t250\"> <br /> </token> <token id=\"t251\"> `` </token> <token id=\"t252\"> I </token> <token id=\"t253\"> 've </token> <token id=\"t254\"> been </token> <token id=\"t255\"> accused </token> <token id=\"t256\"> of </token> <token id=\"t257\"> eating </token> <token id=\"t258\"> dog </token> <token id=\"t259\"> meat </token> <token id=\"t260\"> because </token> <token id=\"t261\"> of </token> <token id=\"t262\"> that </token> <token id=\"t263\"> order </token> <token id=\"t264\"> and </token> <candidate id=\"c42\" index=265 type=\"date\" info=\"PRESENT_REF\" length=\"1\"></candidate> <token id=\"t265\"> now </token> <token id=\"t266\"> that </token> <token id=\"t267\"> I </token> <token id=\"t268\"> 've </token> <token id=\"t269\"> lifted </token> <token id=\"t270\"> the </token> <token id=\"t271\"> order </token> <token id=\"t272\"> , </token> <token id=\"t273\"> I </token> <token id=\"t274\"> hope </token> <token id=\"t275\"> they </token> <token id=\"t276\"> wo </token> <token id=\"t277\"> n't </token> <token id=\"t278\"> accuse </token> <token id=\"t279\"> me </token> <token id=\"t280\"> of </token> <token id=\"t281\"> other </token> <token id=\"t282\"> things </token> <candidate id=\"c43\" index=283 type=\"date\" info=\"PRESENT_REF\" length=\"1\"></candidate> <token id=\"t283\"> now </token> <token id=\"t284\"> , </token> <token id=\"t285\"> '' </token> <token id=\"t286\"> he </token> <token id=\"t287\"> said </token> <token id=\"t288\"> . </token> <token id=\"t289\"> <br /> </token> <token id=\"t290\"> As </token> <token id=\"t291\"> of </token> <candidate id=\"c44\" index=292 type=\"date\" info=\"2015-10-05\" length=\"2\"></candidate> <token id=\"t292\"> October </token> <candidate id=\"c45\" index=293 type=\"number\" info=\"null\" length=\"1\"></candidate> <token id=\"t293\"> 5 </token> <token id=\"t294\"> , </token> <candidate id=\"c46\" index=295 type=\"location\" info=\"{ &quot;coordinates&quot;: &quot;5.37677;100.25848&quot;, &quot;id&quot;: 1733047, &quot;featureClass&quot;: &quot;A&quot;, &quot;featureCode&quot;: &quot;ADM1&quot;, &quot;countryCode&quot;: &quot;MY&quot; }\" length=\"1\"></candidate> <candidate id=\"c47\" index=295 type=\"location\" info=\"{ &quot;coordinates&quot;: &quot;5.41123;100.33543&quot;, &quot;id&quot;: 1735106, &quot;featureClass&quot;: &quot;P&quot;, &quot;featureCode&quot;: &quot;PPLA&quot;, &quot;countryCode&quot;: &quot;MY&quot; }\" length=\"1\"></candidate> <token id=\"t295\"> Penang </token> <token id=\"t296\"> has </token> <token id=\"t297\"> killed </token> <candidate id=\"c48\" index=298 type=\"number\" info=\"null\" length=\"1\"></candidate> <token id=\"t298\"> 1,711 </token> <token id=\"t299\"> animals </token> <token id=\"t300\"> , </token> <token id=\"t301\"> compared </token> <token id=\"t302\"> to </token> <candidate id=\"c49\" index=303 type=\"number\" info=\"null\" length=\"1\"></candidate> <token id=\"t303\"> 1,693 </token> <token id=\"t304\"> in </token> <candidate id=\"c50\" index=305 type=\"location\" info=\"{ &quot;coordinates&quot;: &quot;6.0;100.66667&quot;, &quot;id&quot;: 1733048, &quot;featureClass&quot;: &quot;A&quot;, &quot;featureCode&quot;: &quot;ADM1&quot;, &quot;countryCode&quot;: &quot;MY&quot; }\" length=\"1\"></candidate> <token id=\"t305\"> Kedah </token> <token id=\"t306\"> , </token> <token id=\"t307\"> and </token> <candidate id=\"c51\" index=308 type=\"number\" info=\"null\" length=\"1\"></candidate> <token id=\"t308\"> 299 </token> <token id=\"t309\"> in </token> <candidate id=\"c52\" index=310 type=\"location\" info=\"{ &quot;coordinates&quot;: &quot;6.5;100.25&quot;, &quot;id&quot;: 1733040, &quot;featureClass&quot;: &quot;A&quot;, &quot;featureCode&quot;: &quot;ADM1&quot;, &quot;countryCode&quot;: &quot;MY&quot; }\" length=\"1\"></candidate> <token id=\"t310\"> Perlis </token> <token id=\"t311\"> . </token> <token id=\"t312\"> <br /> </token> <candidate id=\"c53\" index=313 type=\"location\" info=\"{ &quot;coordinates&quot;: &quot;6.0;100.66667&quot;, &quot;id&quot;: 1733048, &quot;featureClass&quot;: &quot;A&quot;, &quot;featureCode&quot;: &quot;ADM1&quot;, &quot;countryCode&quot;: &quot;MY&quot; }\" length=\"1\"></candidate> <token id=\"t313\"> Kedah </token> <token id=\"t314\"> and </token> <candidate id=\"c54\" index=315 type=\"location\" info=\"{ &quot;coordinates&quot;: &quot;6.5;100.25&quot;, &quot;id&quot;: 1733040, &quot;featureClass&quot;: &quot;A&quot;, &quot;featureCode&quot;: &quot;ADM1&quot;, &quot;countryCode&quot;: &quot;MY&quot; }\" length=\"1\"></candidate> <token id=\"t315\"> Perlis </token> <token id=\"t316\"> have </token> <token id=\"t317\"> higher </token> <token id=\"t318\"> numbers </token> <token id=\"t319\"> of </token> <candidate id=\"c55\" index=320 type=\"disease\" info=\"null\" length=\"1\"></candidate> <token id=\"t320\"> rabies </token> <token id=\"t321\"> infections </token> <token id=\"t322\"> , </token> <candidate id=\"c56\" index=323 type=\"number\" info=\"null\" length=\"1\"></candidate> <token id=\"t323\"> 18 </token> <token id=\"t324\"> cases </token> <token id=\"t325\"> in </token> <candidate id=\"c57\" index=326 type=\"location\" info=\"{ &quot;coordinates&quot;: &quot;6.0;100.66667&quot;, &quot;id&quot;: 1733048, &quot;featureClass&quot;: &quot;A&quot;, &quot;featureCode&quot;: &quot;ADM1&quot;, &quot;countryCode&quot;: &quot;MY&quot; }\" length=\"1\"></candidate> <token id=\"t326\"> Kedah </token> <token id=\"t327\"> and </token> <candidate id=\"c58\" index=328 type=\"number\" info=\"null\" length=\"1\"></candidate> <token id=\"t328\"> 20 </token> <token id=\"t329\"> cases </token> <token id=\"t330\"> in </token> <candidate id=\"c59\" index=331 type=\"location\" info=\"{ &quot;coordinates&quot;: &quot;6.5;100.25&quot;, &quot;id&quot;: 1733040, &quot;featureClass&quot;: &quot;A&quot;, &quot;featureCode&quot;: &quot;ADM1&quot;, &quot;countryCode&quot;: &quot;MY&quot; }\" length=\"1\"></candidate> <token id=\"t331\"> Perlis </token> <token id=\"t332\"> but </token> <token id=\"t333\"> culling </token> <token id=\"t334\"> have </token> <token id=\"t335\"> already </token> <token id=\"t336\"> stopped </token> <token id=\"t337\"> in </token> <token id=\"t338\"> both </token> <token id=\"t339\"> states </token> <token id=\"t340\"> . </token> <token id=\"t341\"> <br /> </token> <token id=\"t342\"> <br /> </token>","publication_date":"2015-10-08","id":371,"title":"Penang lifts order to cull rabies-infected dogs in state","url":"http://www.themalaymailonline.com/malaysia/article/penang-lifts-order-to-cull-rabies-infected-dogs-in-state","content":"\n\t\n\t\n\t\n\t\n\t\n\t\n\t\n\t\n\tLim said the state has not recorded any more new rabies cases in dogs since September 21. — Picture by K.E. OoiGEORGE TOWN, Oct 9 — Penang Chief Minister Lim Guan Eng revoked today an earlier order against rabies infections, immediately calling for an end to the culling exercise of stray dogs in the northern state.\n\tThe Penang lawmaker said the state has not recorded any more new rabies cases in dogs since September 21.\n\t\"The Rabies Vaccination Order (Penang) 2015 which was given on September 15 will remain and all dog owners must vaccinate their dogs against rabies,\" he said in a press conference at his office here.\n\tHe said the prevalence of rabies in the state is low and this was why he decided to revoke the order.\n\t\"I have discussed with the Veterinary Services Department director and she has no problem with lifting this order,\" he said.\n\tLim said the department only informed the state government that there were no reports of new rabies cases in Penang since September 21.\n\tAs of today, Penang only has four rabies cases, all are stray dogs.\n\tFacing tremendous pressure from animal groups since the state gave the order to cull all stray dogs on September 16, Lim hoped the lifting of the order will not earn him more criticism.\n\t\"I've been accused of eating dog meat because of that order and now that I've lifted the order, I hope they won't accuse me of other things now,\" he said.\n\tAs of October 5, Penang has killed 1,711 animals, compared to 1,693 in Kedah, and 299 in Perlis.\n\tKedah and Perlis have higher numbers of rabies infections, 18 cases in Kedah and 20 cases in Perlis but culling have already stopped in both states.\n\t\n\t\n\t\n\t","candidateLabels":[]}
