# Supplementary material for: Web monitoring of emerging animal infectious diseases integrated in the French Animal Health Epidemic Intelligence System
Source: PLoS One. 2018 Aug 3;13(8):e0199960. doi: 10.1371/journal.pone.0199960 (PMC6075742; doi:10.1371/journal.pone.0199960)
Supplement: S1 Dataset — Dataset of news reports in English language used to evaluate and train the information extraction module of PADI-web (http://epia.clermont.inra.fr/vsi). This dataset is composed of 532 news reports (in JSON), with information about the report itself (publication date, title, content, url), as well as processing information related to the information extraction process (candidates for extraction information, correct or incorrect labels for each candidate). The named entity candidates (locations, diseases, hosts, dates, number of cases) are manually labelled in each article. Data are shared under a CC BY license and are freely available for download at: https://dataverse.cirad.fr/dataset.xhtml?persistentId=doi:10.18167/DVN1/KMTIFG. (GZ) [file pone.0199960.s001.gz › articles/496.json]

{"reports":[17054],"tagged_content":"<token id=\"t0\"> The </token> <candidate id=\"c1\" index=1 type=\"date\" info=\"PAST_REF\" length=\"1\"></candidate> <token id=\"t1\"> recent </token> <token id=\"t2\"> outbreak </token> <token id=\"t3\"> of </token> <candidate id=\"c2\" index=4 type=\"disease\" info=\"null\" length=\"2\"></candidate> <token id=\"t4\"> foot-and-mouth </token> <token id=\"t5\"> disease </token> <token id=\"t6\"> has </token> <token id=\"t7\"> spread </token> <token id=\"t8\"> nationwide </token> <token id=\"t9\"> despite </token> <token id=\"t10\"> efforts </token> <token id=\"t11\"> by </token> <candidate id=\"c3\" index=12 type=\"location\" info=\"{ &quot;coordinates&quot;: &quot;36.5;127.75&quot;, &quot;id&quot;: 1835841, &quot;featureClass&quot;: &quot;A&quot;, &quot;featureCode&quot;: &quot;PCLI&quot;, &quot;countryCode&quot;: &quot;KR&quot; }\" length=\"2\"></candidate> <token id=\"t12\"> South </token> <token id=\"t13\"> Korea </token> <token id=\"t14\"> 's </token> <token id=\"t15\"> quarantine </token> <token id=\"t16\"> authorities </token> <token id=\"t17\"> to </token> <token id=\"t18\"> contain </token> <token id=\"t19\"> it </token> <token id=\"t20\"> , </token> <token id=\"t21\"> according </token> <token id=\"t22\"> to </token> <token id=\"t23\"> the </token> <token id=\"t24\"> Ministry </token> <token id=\"t25\"> of </token> <token id=\"t26\"> Agriculture </token> <token id=\"t27\"> , </token> <token id=\"t28\"> Food </token> <token id=\"t29\"> and </token> <token id=\"t30\"> Rural </token> <token id=\"t31\"> Affairs </token> <token id=\"t32\"> . </token> <token id=\"t33\"> <br /> </token> <token id=\"t34\"> <br /> </token> <token id=\"t35\"> As </token> <token id=\"t36\"> of </token> <candidate id=\"c4\" index=37 type=\"date\" info=\"2015-01-15\" length=\"1\"></candidate> <token id=\"t37\"> Thursday </token> <token id=\"t38\"> , </token> <candidate id=\"c5\" index=39 type=\"number\" info=\"null\" length=\"1\"></candidate> <token id=\"t39\"> 50 </token> <token id=\"t40\"> cases </token> <token id=\"t41\"> of </token> <token id=\"t42\"> the </token> <token id=\"t43\"> disease </token> <token id=\"t44\"> occurred </token> <token id=\"t45\"> in </token> <candidate id=\"c6\" index=46 type=\"number\" info=\"null\" length=\"1\"></candidate> <token id=\"t46\"> 13 </token> <token id=\"t47\"> cities </token> <token id=\"t48\"> and </token> <token id=\"t49\"> districts </token> <token id=\"t50\"> , </token> <token id=\"t51\"> mostly </token> <token id=\"t52\"> in </token> <token id=\"t53\"> the </token> <token id=\"t54\"> central </token> <token id=\"t55\"> region </token> <token id=\"t56\"> of </token> <token id=\"t57\"> the </token> <token id=\"t58\"> peninsula </token> <token id=\"t59\"> . </token> <candidate id=\"c7\" index=60 type=\"location\" info=\"{ &quot;coordinates&quot;: &quot;36.82153;127.65685&quot;, &quot;id&quot;: 1845106, &quot;featureClass&quot;: &quot;A&quot;, &quot;featureCode&quot;: &quot;ADM1&quot;, &quot;countryCode&quot;: &quot;KR&quot; }\" length=\"2\"></candidate> <token id=\"t60\"> North </token> <token id=\"t61\"> Chungcheong </token> <token id=\"t62\"> Province </token> <token id=\"t63\"> -- </token> <token id=\"t64\"> the </token> <token id=\"t65\"> epicenter </token> <token id=\"t66\"> of </token> <token id=\"t67\"> the </token> <token id=\"t68\"> outbreak </token> <token id=\"t69\"> -- </token> <token id=\"t70\"> was </token> <token id=\"t71\"> the </token> <token id=\"t72\"> hardest </token> <token id=\"t73\"> hit </token> <token id=\"t74\"> with </token> <candidate id=\"c8\" index=75 type=\"number\" info=\"null\" length=\"1\"></candidate> <token id=\"t75\"> 25 </token> <token id=\"t76\"> regions </token> <token id=\"t77\"> being </token> <token id=\"t78\"> affected.Authorities </token> <token id=\"t79\"> have </token> <token id=\"t80\"> even </token> <token id=\"t81\"> confirmed </token> <token id=\"t82\"> a </token> <token id=\"t83\"> case </token> <token id=\"t84\"> of </token> <token id=\"t85\"> the </token> <token id=\"t86\"> disease </token> <token id=\"t87\"> at </token> <token id=\"t88\"> the </token> <token id=\"t89\"> nation </token> <token id=\"t90\"> 's </token> <token id=\"t91\"> administrative </token> <token id=\"t92\"> capital </token> <candidate id=\"c9\" index=93 type=\"location\" info=\"{ &quot;coordinates&quot;: &quot;36.59296;127.29239&quot;, &quot;id&quot;: 8394437, &quot;featureClass&quot;: &quot;A&quot;, &quot;featureCode&quot;: &quot;ADM1&quot;, &quot;countryCode&quot;: &quot;KR&quot; }\" length=\"1\"></candidate> <token id=\"t93\"> Sejong </token> <token id=\"t94\"> , </token> <token id=\"t95\"> where </token> <token id=\"t96\"> the </token> <token id=\"t97\"> quarantine </token> <token id=\"t98\"> centre </token> <token id=\"t99\"> itself </token> <token id=\"t100\"> is </token> <token id=\"t101\"> located </token> <token id=\"t102\"> . </token> <candidate id=\"c10\" index=103 type=\"location\" info=\"{ &quot;coordinates&quot;: &quot;52.3224;0.02271&quot;, &quot;id&quot;: 7294299, &quot;featureClass&quot;: &quot;A&quot;, &quot;featureCode&quot;: &quot;ADM4&quot;, &quot;countryCode&quot;: &quot;GB&quot; }\" length=\"1\"></candidate> <token id=\"t103\"> Over </token> <candidate id=\"c11\" index=104 type=\"number\" info=\"null\" length=\"1\"></candidate> <token id=\"t104\"> 44,000 </token> <token id=\"t105\"> livestock </token> <token id=\"t106\"> -- </token> <token id=\"t107\"> mostly </token> <candidate id=\"c12\" index=108 type=\"host\" info=\"null\" length=\"1\"></candidate> <token id=\"t108\"> pigs </token> <token id=\"t109\"> -- </token> <token id=\"t110\"> have </token> <token id=\"t111\"> been </token> <token id=\"t112\"> slaughtered </token> <token id=\"t113\"> since </token> <token id=\"t114\"> the </token> <token id=\"t115\"> outbreak </token> <token id=\"t116\"> was </token> <token id=\"t117\"> discovered </token> <token id=\"t118\"> on </token> <candidate id=\"c13\" index=119 type=\"date\" info=\"2014-12-03\" length=\"2\"></candidate> <token id=\"t119\"> December </token> <candidate id=\"c14\" index=120 type=\"number\" info=\"null\" length=\"1\"></candidate> <token id=\"t120\"> 3 </token> <token id=\"t121\"> . </token> <token id=\"t122\"> The </token> <token id=\"t123\"> infectious </token> <token id=\"t124\"> and </token> <token id=\"t125\"> sometimes </token> <token id=\"t126\"> viral </token> <token id=\"t127\"> disease </token> <token id=\"t128\"> has </token> <token id=\"t129\"> been </token> <token id=\"t130\"> known </token> <token id=\"t131\"> to </token> <token id=\"t132\"> affect </token> <candidate id=\"c15\" index=133 type=\"host\" info=\"null\" length=\"2\"></candidate> <token id=\"t133\"> cloven-hoofed </token> <token id=\"t134\"> animals </token> <token id=\"t135\"> such </token> <token id=\"t136\"> as </token> <candidate id=\"c16\" index=137 type=\"host\" info=\"null\" length=\"1\"></candidate> <token id=\"t137\"> pig </token> <token id=\"t138\"> , </token> <candidate id=\"c17\" index=139 type=\"host\" info=\"null\" length=\"1\"></candidate> <token id=\"t139\"> cow </token> <token id=\"t140\"> , </token> <candidate id=\"c18\" index=141 type=\"host\" info=\"null\" length=\"1\"></candidate> <token id=\"t141\"> sheep </token> <token id=\"t142\"> and </token> <candidate id=\"c19\" index=143 type=\"host\" info=\"null\" length=\"1\"></candidate> <token id=\"t143\"> deer </token> <token id=\"t144\"> . </token>","publication_date":"2015-01-16","id":496,"title":"Foot-and-mouth disease spreads across S Korea","url":"http://news.asiaone.com/news/yourhealth/foot-and-mouth-disease-spreads-across-s-korea","content":"The recent outbreak of foot-and-mouth disease has spread nationwide despite efforts by South Korea's quarantine authorities to contain it, according to the Ministry of Agriculture, Food and Rural Affairs.\n \n \n \nAs of Thursday, 50 cases of the disease occurred in 13 cities and districts, mostly in the central region of the peninsula. North Chungcheong Province ― the epicenter of the outbreak ― was the hardest hit with 25 regions being affected.Authorities have even confirmed a case of the disease at the nation's administrative capital Sejong, where the quarantine centre itself is located. Over 44,000 livestock ― mostly pigs ― have been slaughtered since the outbreak was discovered on December 3.The infectious and sometimes viral disease has been known to affect cloven-hoofed animals such as pig, cow, sheep and deer.","candidateLabels":[{"id":"c1","label":"partial"},{"id":"c2","label":"correct"},{"id":"c3","label":"correct"},{"id":"c4","label":"correct"},{"id":"c5","label":"correct"},{"id":"c6","label":"incorrect"},{"id":"c7","label":"correct"},{"id":"c8","label":"incorrect"},{"id":"c9","label":"correct"},{"id":"c10","label":"incorrect"},{"id":"c11","label":"incorrect"},{"id":"c12","label":"correct"},{"id":"c13","label":"correct"},{"id":"c14","label":"incorrect"},{"id":"c15","label":"correct"},{"id":"c16","label":"correct"},{"id":"c17","label":"correct"},{"id":"c18","label":"correct"},{"id":"c19","label":"correct"}]}
