# Supplementary material for: Web monitoring of emerging animal infectious diseases integrated in the French Animal Health Epidemic Intelligence System
Source: PLoS One. 2018 Aug 3;13(8):e0199960. doi: 10.1371/journal.pone.0199960 (PMC6075742; doi:10.1371/journal.pone.0199960)
Supplement: S1 Dataset — Dataset of news reports in English language used to evaluate and train the information extraction module of PADI-web (http://epia.clermont.inra.fr/vsi). This dataset is composed of 532 news reports (in JSON), with information about the report itself (publication date, title, content, url), as well as processing information related to the information extraction process (candidates for extraction information, correct or incorrect labels for each candidate). The named entity candidates (locations, diseases, hosts, dates, number of cases) are manually labelled in each article. Data are shared under a CC BY license and are freely available for download at: https://dataverse.cirad.fr/dataset.xhtml?persistentId=doi:10.18167/DVN1/KMTIFG. (GZ) [file pone.0199960.s001.gz › articles/216.json]

{"reports":[17952],"tagged_content":"<token id=\"t0\"> <br /> </token> <token id=\"t1\"> <br /> </token> <token id=\"t2\"> In </token> <candidate id=\"c1\" index=3 type=\"date\" info=\"2012-08\" length=\"3\"></candidate> <token id=\"t3\"> August </token> <token id=\"t4\"> of </token> <candidate id=\"c2\" index=5 type=\"number\" info=\"null\" length=\"1\"></candidate> <token id=\"t5\"> 2012 </token> <token id=\"t6\"> , </token> <token id=\"t7\"> we </token> <token id=\"t8\"> told </token> <token id=\"t9\"> you </token> <token id=\"t10\"> about </token> <token id=\"t11\"> the </token> <token id=\"t12\"> first </token> <token id=\"t13\"> ever </token> <candidate id=\"c3\" index=14 type=\"host\" info=\"null\" length=\"1\"></candidate> <token id=\"t14\"> Cattle </token> <token id=\"t15\"> Sweep </token> <token id=\"t16\"> in </token> <candidate id=\"c4\" index=17 type=\"location\" info=\"{ &quot;coordinates&quot;: &quot;17.25;-88.75&quot;, &quot;id&quot;: 3582678, &quot;featureClass&quot;: &quot;A&quot;, &quot;featureCode&quot;: &quot;PCLI&quot;, &quot;countryCode&quot;: &quot;BZ&quot; }\" length=\"1\"></candidate> <candidate id=\"c5\" index=17 type=\"location\" info=\"{ &quot;coordinates&quot;: &quot;17.55;-88.41667&quot;, &quot;id&quot;: 3582676, &quot;featureClass&quot;: &quot;A&quot;, &quot;featureCode&quot;: &quot;ADM1&quot;, &quot;countryCode&quot;: &quot;BZ&quot; }\" length=\"1\"></candidate> <candidate id=\"c6\" index=17 type=\"location\" info=\"{ &quot;coordinates&quot;: &quot;-4.58379;12.83037&quot;, &quot;id&quot;: 2243645, &quot;featureClass&quot;: &quot;A&quot;, &quot;featureCode&quot;: &quot;ADM2&quot;, &quot;countryCode&quot;: &quot;AO&quot; }\" length=\"1\"></candidate> <token id=\"t17\"> Belize </token> <token id=\"t18\"> . </token> <token id=\"t19\"> It </token> <token id=\"t20\"> was </token> <token id=\"t21\"> the </token> <token id=\"t22\"> start </token> <token id=\"t23\"> of </token> <token id=\"t24\"> an </token> <candidate id=\"c7\" index=25 type=\"number\" info=\"null\" length=\"1\"></candidate> <token id=\"t25\"> 11 </token> <candidate id=\"c8\" index=26 type=\"number\" info=\"null\" length=\"1\"></candidate> <token id=\"t26\"> million </token> <token id=\"t27\"> dollar </token> <token id=\"t28\"> project </token> <token id=\"t29\"> partially </token> <token id=\"t30\"> funded </token> <token id=\"t31\"> by </token> <token id=\"t32\"> the </token> <candidate id=\"c9\" index=33 type=\"location\" info=\"{ &quot;coordinates&quot;: &quot;50.83857;4.37599&quot;, &quot;id&quot;: 6695072, &quot;featureClass&quot;: &quot;A&quot;, &quot;featureCode&quot;: &quot;ZN&quot;, &quot;countryCode&quot;: &quot;&quot; }\" length=\"2\"></candidate> <token id=\"t33\"> European </token> <candidate id=\"c10\" index=34 type=\"location\" info=\"{ &quot;coordinates&quot;: &quot;34.83401;-83.99076&quot;, &quot;id&quot;: 4227781, &quot;featureClass&quot;: &quot;A&quot;, &quot;featureCode&quot;: &quot;ADM2&quot;, &quot;countryCode&quot;: &quot;US&quot; }\" length=\"1\"></candidate> <candidate id=\"c11\" index=34 type=\"location\" info=\"{ &quot;coordinates&quot;: &quot;-32.83333;-62.75&quot;, &quot;id&quot;: 3833419, &quot;featureClass&quot;: &quot;A&quot;, &quot;featureCode&quot;: &quot;ADM2&quot;, &quot;countryCode&quot;: &quot;AR&quot; }\" length=\"1\"></candidate> <candidate id=\"c12\" index=34 type=\"location\" info=\"{ &quot;coordinates&quot;: &quot;13.55;-87.9&quot;, &quot;id&quot;: 3584767, &quot;featureClass&quot;: &quot;A&quot;, &quot;featureCode&quot;: &quot;ADM1&quot;, &quot;countryCode&quot;: &quot;SV&quot; }\" length=\"1\"></candidate> <token id=\"t34\"> Union </token> <token id=\"t35\"> to </token> <token id=\"t36\"> bring </token> <candidate id=\"c13\" index=37 type=\"location\" info=\"{ &quot;coordinates&quot;: &quot;17.25;-88.75&quot;, &quot;id&quot;: 3582678, &quot;featureClass&quot;: &quot;A&quot;, &quot;featureCode&quot;: &quot;PCLI&quot;, &quot;countryCode&quot;: &quot;BZ&quot; }\" length=\"1\"></candidate> <candidate id=\"c14\" index=37 type=\"location\" info=\"{ &quot;coordinates&quot;: &quot;17.55;-88.41667&quot;, &quot;id&quot;: 3582676, &quot;featureClass&quot;: &quot;A&quot;, &quot;featureCode&quot;: &quot;ADM1&quot;, &quot;countryCode&quot;: &quot;BZ&quot; }\" length=\"1\"></candidate> <candidate id=\"c15\" index=37 type=\"location\" info=\"{ &quot;coordinates&quot;: &quot;-4.58379;12.83037&quot;, &quot;id&quot;: 2243645, &quot;featureClass&quot;: &quot;A&quot;, &quot;featureCode&quot;: &quot;ADM2&quot;, &quot;countryCode&quot;: &quot;AO&quot; }\" length=\"1\"></candidate> <token id=\"t37\"> Belize </token> <token id=\"t38\"> 's </token> <candidate id=\"c16\" index=39 type=\"host\" info=\"null\" length=\"1\"></candidate> <token id=\"t39\"> cattle </token> <token id=\"t40\"> industry </token> <token id=\"t41\"> up </token> <token id=\"t42\"> to </token> <token id=\"t43\"> international </token> <token id=\"t44\"> export </token> <token id=\"t45\"> standards </token> <token id=\"t46\"> . </token> <token id=\"t47\"> That </token> <token id=\"t48\"> meant </token> <token id=\"t49\"> extensive </token> <token id=\"t50\"> testing </token> <token id=\"t51\"> for </token> <candidate id=\"c17\" index=52 type=\"number\" info=\"null\" length=\"1\"></candidate> <token id=\"t52\"> two </token> <token id=\"t53\"> diseases </token> <token id=\"t54\"> : </token> <candidate id=\"c18\" index=55 type=\"disease\" info=\"null\" length=\"1\"></candidate> <token id=\"t55\"> brucellosis </token> <token id=\"t56\"> and </token> <candidate id=\"c19\" index=57 type=\"host\" info=\"null\" length=\"1\"></candidate> <candidate id=\"c20\" index=57 type=\"disease\" info=\"null\" length=\"2\"></candidate> <token id=\"t57\"> bovine </token> <token id=\"t58\"> tuberculosis </token> <token id=\"t59\"> . </token> <token id=\"t60\"> And </token> <candidate id=\"c21\" index=61 type=\"date\" info=\"PRESENT_REF\" length=\"1\"></candidate> <token id=\"t61\"> now </token> <token id=\"t62\"> , </token> <candidate id=\"c22\" index=63 type=\"number\" info=\"null\" length=\"1\"></candidate> <candidate id=\"c23\" index=63 type=\"date\" info=\"2014\" length=\"3\"></candidate> <token id=\"t63\"> two </token> <token id=\"t64\"> years </token> <token id=\"t65\"> later </token> <token id=\"t66\"> , </token> <token id=\"t67\"> only </token> <candidate id=\"c24\" index=68 type=\"number\" info=\"null\" length=\"1\"></candidate> <token id=\"t68\"> one </token> <token id=\"t69\"> case </token> <token id=\"t70\"> of </token> <token id=\"t71\"> tuberculosis </token> <token id=\"t72\"> has </token> <token id=\"t73\"> been </token> <token id=\"t74\"> detected </token> <token id=\"t75\"> after </token> <token id=\"t76\"> tens </token> <token id=\"t77\"> of </token> <candidate id=\"c25\" index=78 type=\"number\" info=\"null\" length=\"1\"></candidate> <token id=\"t78\"> thousands </token> <token id=\"t79\"> of </token> <candidate id=\"c26\" index=80 type=\"host\" info=\"null\" length=\"1\"></candidate> <token id=\"t80\"> cattle </token> <token id=\"t81\"> were </token> <token id=\"t82\"> tested </token> <token id=\"t83\"> in </token> <candidate id=\"c27\" index=84 type=\"number\" info=\"null\" length=\"1\"></candidate> <token id=\"t84\"> two </token> <token id=\"t85\"> sweeps </token> <token id=\"t86\"> . </token> <token id=\"t87\"> <br /> </token> <token id=\"t88\"> <br /> </token> <token id=\"t89\"> The </token> <token id=\"t90\"> sweep </token> <token id=\"t91\"> and </token> <token id=\"t92\"> the </token> <token id=\"t93\"> disease </token> <token id=\"t94\"> free </token> <token id=\"t95\"> status </token> <token id=\"t96\"> has </token> <token id=\"t97\"> paid </token> <token id=\"t98\"> a </token> <token id=\"t99\"> real </token> <token id=\"t100\"> dividend </token> <token id=\"t101\"> for </token> <candidate id=\"c28\" index=102 type=\"host\" info=\"null\" length=\"1\"></candidate> <token id=\"t102\"> cattle </token> <token id=\"t103\"> farmers </token> <token id=\"t104\"> and </token> <token id=\"t105\"> we </token> <token id=\"t106\"> found </token> <token id=\"t107\"> out </token> <token id=\"t108\"> more </token> <token id=\"t109\"> when </token> <token id=\"t110\"> we </token> <token id=\"t111\"> went </token> <token id=\"t112\"> to </token> <token id=\"t113\"> the </token> <token id=\"t114\"> launch </token> <token id=\"t115\"> of </token> <token id=\"t116\"> the </token> <token id=\"t117\"> third </token> <token id=\"t118\"> sweep </token> <token id=\"t119\"> today </token> <token id=\"t120\"> : </token> <token id=\"t121\"> . </token> <token id=\"t122\"> . </token> <token id=\"t123\"> <br /> </token> <token id=\"t124\"> <br /> </token> <token id=\"t125\"> Jules </token> <token id=\"t126\"> Vasquez </token> <token id=\"t127\"> reporting </token> <token id=\"t128\"> <br /> </token> <token id=\"t129\"> These </token> <candidate id=\"c29\" index=130 type=\"host\" info=\"null\" length=\"1\"></candidate> <token id=\"t130\"> cattle </token> <token id=\"t131\"> on </token> <token id=\"t132\"> Doni </token> <candidate id=\"c30\" index=133 type=\"location\" info=\"{ &quot;coordinates&quot;: &quot;0.99005;-78.6893&quot;, &quot;id&quot;: 10792714, &quot;featureClass&quot;: &quot;A&quot;, &quot;featureCode&quot;: &quot;ADM3&quot;, &quot;countryCode&quot;: &quot;EC&quot; }\" length=\"1\"></candidate> <token id=\"t133\"> Urbina </token> <token id=\"t134\"> 's </token> <token id=\"t135\"> farm </token> <token id=\"t136\"> outside </token> <candidate id=\"c31\" index=137 type=\"location\" info=\"{ &quot;coordinates&quot;: &quot;17.76667;-88.8&quot;, &quot;id&quot;: 3581511, &quot;featureClass&quot;: &quot;A&quot;, &quot;featureCode&quot;: &quot;ADM1&quot;, &quot;countryCode&quot;: &quot;BZ&quot; }\" length=\"2\"></candidate> <token id=\"t137\"> Orange </token> <token id=\"t138\"> Walk </token> <candidate id=\"c32\" index=139 type=\"location\" info=\"{ &quot;coordinates&quot;: &quot;51.74307;-3.34648&quot;, &quot;id&quot;: 7296583, &quot;featureClass&quot;: &quot;A&quot;, &quot;featureCode&quot;: &quot;ADM3&quot;, &quot;countryCode&quot;: &quot;GB&quot; }\" length=\"1\"></candidate> <token id=\"t139\"> Town </token> <token id=\"t140\"> were </token> <token id=\"t141\"> the </token> <token id=\"t142\"> first </token> <token id=\"t143\"> to </token> <token id=\"t144\"> have </token> <token id=\"t145\"> samples </token> <token id=\"t146\"> taken </token> <token id=\"t147\"> in </token> <token id=\"t148\"> the </token> <token id=\"t149\"> third </token> <candidate id=\"c33\" index=150 type=\"host\" info=\"null\" length=\"1\"></candidate> <token id=\"t150\"> cattle </token> <token id=\"t151\"> sweep </token> <token id=\"t152\"> . </token> <token id=\"t153\"> <br /> </token> <token id=\"t154\"> <br /> </token> <token id=\"t155\"> That </token> <token id=\"t156\"> means </token> <token id=\"t157\"> squeezing </token> <token id=\"t158\"> a </token> <token id=\"t159\"> as </token> <token id=\"t160\"> much </token> <token id=\"t161\"> as </token> <token id=\"t162\"> a </token> <candidate id=\"c34\" index=163 type=\"number\" info=\"null\" length=\"1\"></candidate> <token id=\"t163\"> thousand </token> <token id=\"t164\"> pounds </token> <token id=\"t165\"> of </token> <token id=\"t166\"> bull </token> <token id=\"t167\"> , </token> <token id=\"t168\"> heifer </token> <token id=\"t169\"> or </token> <token id=\"t170\"> calf </token> <token id=\"t171\"> into </token> <token id=\"t172\"> a </token> <token id=\"t173\"> stall </token> <token id=\"t174\"> and </token> <token id=\"t175\"> taking </token> <token id=\"t176\"> a </token> <token id=\"t177\"> blood </token> <token id=\"t178\"> sample </token> <token id=\"t179\"> from </token> <token id=\"t180\"> the </token> <token id=\"t181\"> tail </token> <token id=\"t182\"> vein </token> <token id=\"t183\"> then </token> <token id=\"t184\"> fixing </token> <token id=\"t185\"> an </token> <token id=\"t186\"> electronic </token> <token id=\"t187\"> tag </token> <token id=\"t188\"> on </token> <token id=\"t189\"> the </token> <token id=\"t190\"> ear </token> <token id=\"t191\"> - </token> <token id=\"t192\"> a </token> <token id=\"t193\"> sort </token> <token id=\"t194\"> of </token> <token id=\"t195\"> passport </token> <token id=\"t196\"> for </token> <token id=\"t197\"> this </token> <candidate id=\"c35\" index=198 type=\"host\" info=\"null\" length=\"1\"></candidate> <token id=\"t198\"> cow </token> <token id=\"t199\"> - </token> <token id=\"t200\"> and </token> <token id=\"t201\"> all </token> <candidate id=\"c36\" index=202 type=\"number\" info=\"null\" length=\"1\"></candidate> <token id=\"t202\"> hundred </token> <candidate id=\"c37\" index=203 type=\"number\" info=\"null\" length=\"1\"></candidate> <token id=\"t203\"> thousand </token> <token id=\"t204\"> or </token> <token id=\"t205\"> so </token> <token id=\"t206\"> in </token> <candidate id=\"c38\" index=207 type=\"location\" info=\"{ &quot;coordinates&quot;: &quot;17.25;-88.75&quot;, &quot;id&quot;: 3582678, &quot;featureClass&quot;: &quot;A&quot;, &quot;featureCode&quot;: &quot;PCLI&quot;, &quot;countryCode&quot;: &quot;BZ&quot; }\" length=\"1\"></candidate> <candidate id=\"c39\" index=207 type=\"location\" info=\"{ &quot;coordinates&quot;: &quot;17.55;-88.41667&quot;, &quot;id&quot;: 3582676, &quot;featureClass&quot;: &quot;A&quot;, &quot;featureCode&quot;: &quot;ADM1&quot;, &quot;countryCode&quot;: &quot;BZ&quot; }\" length=\"1\"></candidate> <candidate id=\"c40\" index=207 type=\"location\" info=\"{ &quot;coordinates&quot;: &quot;-4.58379;12.83037&quot;, &quot;id&quot;: 2243645, &quot;featureClass&quot;: &quot;A&quot;, &quot;featureCode&quot;: &quot;ADM2&quot;, &quot;countryCode&quot;: &quot;AO&quot; }\" length=\"1\"></candidate> <token id=\"t207\"> Belize </token> <token id=\"t208\"> . </token> <token id=\"t209\"> <br /> </token> <token id=\"t210\"> <br /> </token> <token id=\"t211\"> Dr. </token> <token id=\"t212\"> Homero </token> <token id=\"t213\"> Novelo </token> <token id=\"t214\"> - </token> <token id=\"t215\"> Veterinary </token> <token id=\"t216\"> Coordinator </token> <token id=\"t217\"> , </token> <token id=\"t218\"> National </token> <token id=\"t219\"> Sweep </token> <token id=\"t220\"> <br /> </token> <token id=\"t221\"> '' </token> <candidate id=\"c41\" index=222 type=\"date\" info=\"PRESENT_REF\" length=\"1\"></candidate> <token id=\"t222\"> Now </token> <token id=\"t223\"> in </token> <token id=\"t224\"> the </token> <token id=\"t225\"> country </token> <token id=\"t226\"> of </token> <candidate id=\"c42\" index=227 type=\"location\" info=\"{ &quot;coordinates&quot;: &quot;17.25;-88.75&quot;, &quot;id&quot;: 3582678, &quot;featureClass&quot;: &quot;A&quot;, &quot;featureCode&quot;: &quot;PCLI&quot;, &quot;countryCode&quot;: &quot;BZ&quot; }\" length=\"1\"></candidate> <candidate id=\"c43\" index=227 type=\"location\" info=\"{ &quot;coordinates&quot;: &quot;17.55;-88.41667&quot;, &quot;id&quot;: 3582676, &quot;featureClass&quot;: &quot;A&quot;, &quot;featureCode&quot;: &quot;ADM1&quot;, &quot;countryCode&quot;: &quot;BZ&quot; }\" length=\"1\"></candidate> <candidate id=\"c44\" index=227 type=\"location\" info=\"{ &quot;coordinates&quot;: &quot;-4.58379;12.83037&quot;, &quot;id&quot;: 2243645, &quot;featureClass&quot;: &quot;A&quot;, &quot;featureCode&quot;: &quot;ADM2&quot;, &quot;countryCode&quot;: &quot;AO&quot; }\" length=\"1\"></candidate> <token id=\"t227\"> Belize </token> <token id=\"t228\"> we </token> <token id=\"t229\"> 've </token> <token id=\"t230\"> done </token> <candidate id=\"c45\" index=231 type=\"number\" info=\"null\" length=\"1\"></candidate> <token id=\"t231\"> 97,000 </token> <token id=\"t232\"> plus </token> <token id=\"t233\"> animals </token> <token id=\"t234\"> on </token> <token id=\"t235\"> the </token> <token id=\"t236\"> first </token> <token id=\"t237\"> sweep </token> <token id=\"t238\"> . </token> <token id=\"t239\"> The </token> <token id=\"t240\"> second </token> <token id=\"t241\"> sweep </token> <token id=\"t242\"> is </token> <token id=\"t243\"> finishing </token> <candidate id=\"c46\" index=244 type=\"date\" info=\"2014-11-08\" length=\"2\"></candidate> <token id=\"t244\"> this </token> <token id=\"t245\"> Saturday </token> <token id=\"t246\"> and </token> <candidate id=\"c47\" index=247 type=\"date\" info=\"2014-11-13\" length=\"1\"></candidate> <token id=\"t247\"> today </token> <token id=\"t248\"> we </token> <token id=\"t249\"> are </token> <token id=\"t250\"> launching </token> <token id=\"t251\"> the </token> <token id=\"t252\"> third </token> <token id=\"t253\"> sweep </token> <token id=\"t254\"> . </token> <token id=\"t255\"> We </token> <token id=\"t256\"> started </token> <candidate id=\"c48\" index=257 type=\"date\" info=\"2014-11-10\" length=\"1\"></candidate> <token id=\"t257\"> Monday </token> <token id=\"t258\"> testing </token> <token id=\"t259\"> here </token> <token id=\"t260\"> in </token> <token id=\"t261\"> the </token> <token id=\"t262\"> north </token> <token id=\"t263\"> . </token> <token id=\"t264\"> '' </token> <token id=\"t265\"> <br /> </token> <token id=\"t266\"> <br /> </token> <candidate id=\"c49\" index=267 type=\"date\" info=\"2014-11-13\" length=\"1\"></candidate> <token id=\"t267\"> Today </token> <token id=\"t268\"> at </token> <token id=\"t269\"> the </token> <token id=\"t270\"> launching </token> <token id=\"t271\"> of </token> <token id=\"t272\"> the </token> <token id=\"t273\"> third </token> <candidate id=\"c50\" index=274 type=\"host\" info=\"null\" length=\"1\"></candidate> <token id=\"t274\"> cattle </token> <token id=\"t275\"> sweep </token> <token id=\"t276\"> - </token> <token id=\"t277\"> officials </token> <token id=\"t278\"> spoke </token> <token id=\"t279\"> - </token> <token id=\"t280\"> but </token> <token id=\"t281\"> so </token> <token id=\"t282\"> did </token> <token id=\"t283\"> farmers </token> <token id=\"t284\"> who </token> <token id=\"t285\"> know </token> <token id=\"t286\"> that </token> <token id=\"t287\"> the </token> <token id=\"t288\"> project </token> <token id=\"t289\"> has </token> <token id=\"t290\"> directly </token> <token id=\"t291\"> added </token> <token id=\"t292\"> value </token> <token id=\"t293\"> to </token> <token id=\"t294\"> their </token> <candidate id=\"c51\" index=295 type=\"host\" info=\"null\" length=\"1\"></candidate> <token id=\"t295\"> cattle </token> <token id=\"t296\"> stocks </token> <token id=\"t297\"> : </token> <token id=\"t298\"> <br /> </token> <token id=\"t299\"> <br /> </token> <candidate id=\"c52\" index=300 type=\"location\" info=\"{ &quot;coordinates&quot;: &quot;46.97111;2.68611&quot;, &quot;id&quot;: 6428256, &quot;featureClass&quot;: &quot;A&quot;, &quot;featureCode&quot;: &quot;ADM4&quot;, &quot;countryCode&quot;: &quot;FR&quot; }\" length=\"1\"></candidate> <token id=\"t300\"> Raymond </token> <token id=\"t301\"> Carney </token> <token id=\"t302\"> , </token> <candidate id=\"c53\" index=303 type=\"host\" info=\"null\" length=\"1\"></candidate> <token id=\"t303\"> Cattle </token> <token id=\"t304\"> Farmer </token> <token id=\"t305\"> <br /> </token> <token id=\"t306\"> `` </token> <token id=\"t307\"> It </token> <token id=\"t308\"> 's </token> <token id=\"t309\"> a </token> <token id=\"t310\"> more </token> <token id=\"t311\"> sustainable </token> <token id=\"t312\"> investment </token> <token id=\"t313\"> for </token> <token id=\"t314\"> me </token> <token id=\"t315\"> and </token> <token id=\"t316\"> other </token> <token id=\"t317\"> small </token> <token id=\"t318\"> farmers </token> <token id=\"t319\"> . </token> <token id=\"t320\"> Previously </token> <token id=\"t321\"> when </token> <token id=\"t322\"> the </token> <token id=\"t323\"> price </token> <token id=\"t324\"> was </token> <token id=\"t325\"> depress </token> <token id=\"t326\"> it </token> <token id=\"t327\"> was </token> <token id=\"t328\"> harder </token> <token id=\"t329\"> to </token> <token id=\"t330\"> find </token> <token id=\"t331\"> a </token> <token id=\"t332\"> market </token> <token id=\"t333\"> for </token> <token id=\"t334\"> you </token> <candidate id=\"c54\" index=335 type=\"host\" info=\"null\" length=\"1\"></candidate> <token id=\"t335\"> bovine </token> <token id=\"t336\"> . </token> <candidate id=\"c55\" index=337 type=\"date\" info=\"PRESENT_REF\" length=\"1\"></candidate> <token id=\"t337\"> Now </token> <token id=\"t338\"> with </token> <token id=\"t339\"> the </token> <candidate id=\"c56\" index=340 type=\"host\" info=\"null\" length=\"1\"></candidate> <token id=\"t340\"> cattle </token> <token id=\"t341\"> sweep </token> <token id=\"t342\"> , </token> <token id=\"t343\"> it </token> <token id=\"t344\"> means </token> <token id=\"t345\"> that </token> <token id=\"t346\"> we </token> <token id=\"t347\"> got </token> <token id=\"t348\"> access </token> <token id=\"t349\"> to </token> <token id=\"t350\"> more </token> <token id=\"t351\"> markets </token> <token id=\"t352\"> and </token> <token id=\"t353\"> get </token> <token id=\"t354\"> a </token> <token id=\"t355\"> more </token> <token id=\"t356\"> realistic </token> <token id=\"t357\"> price </token> <token id=\"t358\"> . </token> <token id=\"t359\"> '' </token> <token id=\"t360\"> <br /> </token> <token id=\"t361\"> <br /> </token> <token id=\"t362\"> That </token> <token id=\"t363\"> has </token> <token id=\"t364\"> added </token> <token id=\"t365\"> value </token> <token id=\"t366\"> to </token> <token id=\"t367\"> these </token> <token id=\"t368\"> heads </token> <token id=\"t369\"> and </token> <token id=\"t370\"> turned </token> <token id=\"t371\"> what </token> <token id=\"t372\"> used </token> <token id=\"t373\"> to </token> <token id=\"t374\"> be </token> <token id=\"t375\"> a </token> <token id=\"t376\"> catch </token> <token id=\"t377\"> and </token> <token id=\"t378\"> kill </token> <token id=\"t379\"> enterprise </token> <token id=\"t380\"> into </token> <token id=\"t381\"> a </token> <token id=\"t382\"> nascent </token> <token id=\"t383\"> industry </token> <token id=\"t384\"> : </token> <token id=\"t385\"> <br /> </token> <token id=\"t386\"> <br /> </token> <token id=\"t387\"> Jules </token> <token id=\"t388\"> Vasquez </token> <token id=\"t389\"> <br /> </token> <token id=\"t390\"> `` </token> <token id=\"t391\"> Since </token> <token id=\"t392\"> the </token> <token id=\"t393\"> sweep </token> <token id=\"t394\"> movement </token> <token id=\"t395\"> started </token> <candidate id=\"c57\" index=396 type=\"number\" info=\"null\" length=\"1\"></candidate> <candidate id=\"c58\" index=396 type=\"date\" info=\"2012\" length=\"3\"></candidate> <token id=\"t396\"> 2 </token> <token id=\"t397\"> years </token> <token id=\"t398\"> ago </token> <token id=\"t399\"> , </token> <token id=\"t400\"> how </token> <token id=\"t401\"> has </token> <token id=\"t402\"> this </token> <token id=\"t403\"> change </token> <token id=\"t404\"> ? </token> <token id=\"t405\"> '' </token> <token id=\"t406\"> <br /> </token> <token id=\"t407\"> <br /> </token> <token id=\"t408\"> Alistair </token> <token id=\"t409\"> Macpherson </token> <token id=\"t410\"> , </token> <token id=\"t411\"> CEO </token> <token id=\"t412\"> - </token> <token id=\"t413\"> Livestock </token> <token id=\"t414\"> Producers </token> <token id=\"t415\"> Assoc. </token> <token id=\"t416\"> <br /> </token> <token id=\"t417\"> `` </token> <token id=\"t418\"> Hugely </token> <token id=\"t419\"> . </token> <token id=\"t420\"> '' </token> <token id=\"t421\"> <br /> </token> <token id=\"t422\"> <br /> </token> <token id=\"t423\"> And </token> <token id=\"t424\"> big </token> <candidate id=\"c59\" index=425 type=\"location\" info=\"{ &quot;coordinates&quot;: &quot;-31.95224;115.8614&quot;, &quot;id&quot;: 2063523, &quot;featureClass&quot;: &quot;P&quot;, &quot;featureCode&quot;: &quot;PPLA&quot;, &quot;countryCode&quot;: &quot;AU&quot; }\" length=\"1\"></candidate> <token id=\"t425\"> part </token> <token id=\"t426\"> of </token> <token id=\"t427\"> that </token> <token id=\"t428\"> huge-ness </token> <token id=\"t429\"> is </token> <token id=\"t430\"> in </token> <token id=\"t431\"> the </token> <token id=\"t432\"> price </token> <token id=\"t433\"> per </token> <token id=\"t434\"> pound </token> <token id=\"t435\"> which </token> <token id=\"t436\"> has </token> <token id=\"t437\"> gone </token> <token id=\"t438\"> up </token> <token id=\"t439\"> almost </token> <candidate id=\"c60\" index=440 type=\"number\" info=\"null\" length=\"1\"></candidate> <token id=\"t440\"> 200 </token> <token id=\"t441\"> % </token> <token id=\"t442\"> . </token> <token id=\"t443\"> <br /> </token> <token id=\"t444\"> <br /> </token> <token id=\"t445\"> Hon. </token> <candidate id=\"c61\" index=446 type=\"location\" info=\"{ &quot;coordinates&quot;: &quot;-26.92401;-48.9826&quot;, &quot;id&quot;: 6323129, &quot;featureClass&quot;: &quot;A&quot;, &quot;featureCode&quot;: &quot;ADM2&quot;, &quot;countryCode&quot;: &quot;BR&quot; }\" length=\"1\"></candidate> <token id=\"t446\"> Gaspar </token> <candidate id=\"c62\" index=447 type=\"location\" info=\"{ &quot;coordinates&quot;: &quot;65.67539;11.96456&quot;, &quot;id&quot;: 6453326, &quot;featureClass&quot;: &quot;A&quot;, &quot;featureCode&quot;: &quot;ADM2&quot;, &quot;countryCode&quot;: &quot;NO&quot; }\" length=\"1\"></candidate> <token id=\"t447\"> Vega </token> <token id=\"t448\"> , </token> <token id=\"t449\"> Minister </token> <token id=\"t450\"> of </token> <token id=\"t451\"> Agriculture </token> <token id=\"t452\"> <br /> </token> <token id=\"t453\"> `` </token> <token id=\"t454\"> The </token> <token id=\"t455\"> price </token> <token id=\"t456\"> of </token> <token id=\"t457\"> the </token> <candidate id=\"c63\" index=458 type=\"host\" info=\"null\" length=\"1\"></candidate> <token id=\"t458\"> cattle </token> <token id=\"t459\"> on </token> <token id=\"t460\"> hoof </token> <token id=\"t461\"> before </token> <token id=\"t462\"> the </token> <token id=\"t463\"> first </token> <token id=\"t464\"> sweep </token> <token id=\"t465\"> was </token> <token id=\"t466\"> 90-95 </token> <token id=\"t467\"> cents </token> <token id=\"t468\"> per </token> <token id=\"t469\"> pound </token> <token id=\"t470\"> versus </token> <candidate id=\"c64\" index=471 type=\"date\" info=\"2014-11-13\" length=\"1\"></candidate> <token id=\"t471\"> today </token> <token id=\"t472\"> you </token> <token id=\"t473\"> would </token> <token id=\"t474\"> get </token> <token id=\"t475\"> up </token> <token id=\"t476\"> to </token> <candidate id=\"c65\" index=477 type=\"number\" info=\"null\" length=\"1\"></candidate> <token id=\"t477\"> 2 </token> <token id=\"t478\"> dollars </token> <token id=\"t479\"> and </token> <token id=\"t480\"> fifty </token> <token id=\"t481\"> cents </token> <token id=\"t482\"> per </token> <token id=\"t483\"> pound </token> <token id=\"t484\"> . </token> <token id=\"t485\"> So </token> <token id=\"t486\"> the </token> <token id=\"t487\"> farmers </token> <token id=\"t488\"> are </token> <token id=\"t489\"> realizing </token> <token id=\"t490\"> that </token> <token id=\"t491\"> the </token> <candidate id=\"c66\" index=492 type=\"host\" info=\"null\" length=\"1\"></candidate> <token id=\"t492\"> cattle </token> <token id=\"t493\"> sweep </token> <token id=\"t494\"> is </token> <token id=\"t495\"> what </token> <token id=\"t496\"> made </token> <token id=\"t497\"> that </token> <token id=\"t498\"> change </token> <token id=\"t499\"> in </token> <token id=\"t500\"> the </token> <token id=\"t501\"> pricing </token> <token id=\"t502\"> . </token> <token id=\"t503\"> '' </token> <token id=\"t504\"> <br /> </token> <token id=\"t505\"> <br /> </token> <token id=\"t506\"> H.E. </token> <candidate id=\"c67\" index=507 type=\"location\" info=\"{ &quot;coordinates&quot;: &quot;35.87361;14.50611&quot;, &quot;id&quot;: 8299738, &quot;featureClass&quot;: &quot;A&quot;, &quot;featureCode&quot;: &quot;ADM1&quot;, &quot;countryCode&quot;: &quot;MT&quot; }\" length=\"1\"></candidate> <candidate id=\"c68\" index=507 type=\"location\" info=\"{ &quot;coordinates&quot;: &quot;39.35989;16.03959&quot;, &quot;id&quot;: 6541296, &quot;featureClass&quot;: &quot;A&quot;, &quot;featureCode&quot;: &quot;ADM3&quot;, &quot;countryCode&quot;: &quot;IT&quot; }\" length=\"1\"></candidate> <token id=\"t507\"> Paola </token> <token id=\"t508\"> Amadei </token> <token id=\"t509\"> , </token> <token id=\"t510\"> Head </token> <token id=\"t511\"> of </token> <token id=\"t512\"> EU </token> <token id=\"t513\"> Delegation </token> <token id=\"t514\"> to </token> <candidate id=\"c69\" index=515 type=\"location\" info=\"{ &quot;coordinates&quot;: &quot;17.25;-88.75&quot;, &quot;id&quot;: 3582678, &quot;featureClass&quot;: &quot;A&quot;, &quot;featureCode&quot;: &quot;PCLI&quot;, &quot;countryCode&quot;: &quot;BZ&quot; }\" length=\"1\"></candidate> <candidate id=\"c70\" index=515 type=\"location\" info=\"{ &quot;coordinates&quot;: &quot;17.55;-88.41667&quot;, &quot;id&quot;: 3582676, &quot;featureClass&quot;: &quot;A&quot;, &quot;featureCode&quot;: &quot;ADM1&quot;, &quot;countryCode&quot;: &quot;BZ&quot; }\" length=\"1\"></candidate> <candidate id=\"c71\" index=515 type=\"location\" info=\"{ &quot;coordinates&quot;: &quot;-4.58379;12.83037&quot;, &quot;id&quot;: 2243645, &quot;featureClass&quot;: &quot;A&quot;, &quot;featureCode&quot;: &quot;ADM2&quot;, &quot;countryCode&quot;: &quot;AO&quot; }\" length=\"1\"></candidate> <token id=\"t515\"> Belize </token> <token id=\"t516\"> <br /> </token> <token id=\"t517\"> `` </token> <token id=\"t518\"> The </token> <token id=\"t519\"> results </token> <token id=\"t520\"> are </token> <token id=\"t521\"> extraordinary </token> <token id=\"t522\"> and </token> <token id=\"t523\"> I </token> <token id=\"t524\"> think </token> <token id=\"t525\"> it </token> <token id=\"t526\"> 's </token> <token id=\"t527\"> not </token> <token id=\"t528\"> just </token> <token id=\"t529\"> us </token> <token id=\"t530\"> being </token> <token id=\"t531\"> happy </token> <token id=\"t532\"> but </token> <token id=\"t533\"> the </token> <token id=\"t534\"> farmers </token> <token id=\"t535\"> being </token> <token id=\"t536\"> happy </token> <token id=\"t537\"> which </token> <token id=\"t538\"> is </token> <token id=\"t539\"> even </token> <token id=\"t540\"> more </token> <token id=\"t541\"> important </token> <token id=\"t542\"> . </token> <candidate id=\"c72\" index=543 type=\"location\" info=\"{ &quot;coordinates&quot;: &quot;49.74917;4.60889&quot;, &quot;id&quot;: 6453601, &quot;featureClass&quot;: &quot;A&quot;, &quot;featureCode&quot;: &quot;ADM4&quot;, &quot;countryCode&quot;: &quot;FR&quot; }\" length=\"1\"></candidate> <token id=\"t543\"> This </token> <token id=\"t544\"> is </token> <token id=\"t545\"> a </token> <token id=\"t546\"> windfall </token> <token id=\"t547\"> for </token> <token id=\"t548\"> all </token> <token id=\"t549\"> the </token> <token id=\"t550\"> farmers </token> <token id=\"t551\"> and </token> <token id=\"t552\"> I </token> <token id=\"t553\"> think </token> <token id=\"t554\"> they </token> <token id=\"t555\"> are </token> <token id=\"t556\"> aware </token> <token id=\"t557\"> of </token> <token id=\"t558\"> it </token> <token id=\"t559\"> . </token> <token id=\"t560\"> '' </token> <token id=\"t561\"> <br /> </token> <token id=\"t562\"> <br /> </token> <token id=\"t563\"> Alistair </token> <token id=\"t564\"> Macpherson </token> <token id=\"t565\"> , </token> <token id=\"t566\"> CEO </token> <token id=\"t567\"> - </token> <token id=\"t568\"> Livestock </token> <token id=\"t569\"> Producers </token> <token id=\"t570\"> Assoc. </token> <token id=\"t571\"> <br /> </token> <token id=\"t572\"> `` </token> <token id=\"t573\"> It </token> <token id=\"t574\"> 's </token> <token id=\"t575\"> not </token> <token id=\"t576\"> just </token> <token id=\"t577\"> because </token> <token id=\"t578\"> of </token> <token id=\"t579\"> the </token> <candidate id=\"c73\" index=580 type=\"host\" info=\"null\" length=\"1\"></candidate> <token id=\"t580\"> cattle </token> <token id=\"t581\"> sweep </token> <token id=\"t582\"> , </token> <token id=\"t583\"> it </token> <token id=\"t584\"> 's </token> <token id=\"t585\"> because </token> <token id=\"t586\"> of </token> <token id=\"t587\"> us </token> <token id=\"t588\"> being </token> <token id=\"t589\"> able </token> <token id=\"t590\"> to </token> <token id=\"t591\"> enter </token> <token id=\"t592\"> these </token> <token id=\"t593\"> markets </token> <token id=\"t594\"> legally </token> <token id=\"t595\"> because </token> <token id=\"t596\"> of </token> <token id=\"t597\"> the </token> <candidate id=\"c74\" index=598 type=\"host\" info=\"null\" length=\"1\"></candidate> <token id=\"t598\"> cattle </token> <token id=\"t599\"> sweep </token> <token id=\"t600\"> . </token> <token id=\"t601\"> That </token> <token id=\"t602\"> 's </token> <token id=\"t603\"> what </token> <token id=\"t604\"> really </token> <token id=\"t605\"> bringing </token> <token id=\"t606\"> the </token> <token id=\"t607\"> price </token> <token id=\"t608\"> up </token> <token id=\"t609\"> here </token> <token id=\"t610\"> , </token> <token id=\"t611\"> so </token> <token id=\"t612\"> without </token> <token id=\"t613\"> the </token> <candidate id=\"c75\" index=614 type=\"host\" info=\"null\" length=\"1\"></candidate> <token id=\"t614\"> cattle </token> <token id=\"t615\"> sweep </token> <token id=\"t616\"> we </token> <token id=\"t617\"> would </token> <token id=\"t618\"> still </token> <token id=\"t619\"> be </token> <token id=\"t620\"> struggling </token> <token id=\"t621\"> and </token> <token id=\"t622\"> having </token> <token id=\"t623\"> to </token> <token id=\"t624\"> take </token> <token id=\"t625\"> whatever </token> <token id=\"t626\"> was </token> <token id=\"t627\"> offered </token> <token id=\"t628\"> to </token> <token id=\"t629\"> us </token> <token id=\"t630\"> . </token> <token id=\"t631\"> We </token> <token id=\"t632\"> would </token> <token id=\"t633\"> n't </token> <token id=\"t634\"> be </token> <token id=\"t635\"> in </token> <token id=\"t636\"> this </token> <token id=\"t637\"> strong </token> <token id=\"t638\"> position </token> <token id=\"t639\"> we </token> <token id=\"t640\"> are </token> <candidate id=\"c76\" index=641 type=\"date\" info=\"PRESENT_REF\" length=\"1\"></candidate> <token id=\"t641\"> now </token> <token id=\"t642\"> . </token> <token id=\"t643\"> '' </token> <token id=\"t644\"> <br /> </token> <token id=\"t645\"> <br /> </token> <candidate id=\"c77\" index=646 type=\"location\" info=\"{ &quot;coordinates&quot;: &quot;45.7501;-79.41634&quot;, &quot;id&quot;: 6158254, &quot;featureClass&quot;: &quot;A&quot;, &quot;featureCode&quot;: &quot;ADMD&quot;, &quot;countryCode&quot;: &quot;CA&quot; }\" length=\"1\"></candidate> <token id=\"t646\"> Strong </token> <token id=\"t647\"> position </token> <token id=\"t648\"> , </token> <token id=\"t649\"> but </token> <token id=\"t650\"> in </token> <token id=\"t651\"> most </token> <token id=\"t652\"> case </token> <token id=\"t653\"> , </token> <token id=\"t654\"> Belizean </token> <candidate id=\"c78\" index=655 type=\"host\" info=\"null\" length=\"1\"></candidate> <token id=\"t655\"> cattle </token> <token id=\"t656\"> is </token> <token id=\"t657\"> be </token> <token id=\"t658\"> exported </token> <token id=\"t659\"> illegally </token> <token id=\"t660\"> - </token> <token id=\"t661\"> basically </token> <token id=\"t662\"> smuggled </token> <token id=\"t663\"> into </token> <candidate id=\"c79\" index=664 type=\"location\" info=\"{ &quot;coordinates&quot;: &quot;14.66667;-90.5&quot;, &quot;id&quot;: 3595530, &quot;featureClass&quot;: &quot;A&quot;, &quot;featureCode&quot;: &quot;ADM1&quot;, &quot;countryCode&quot;: &quot;GT&quot; }\" length=\"1\"></candidate> <candidate id=\"c80\" index=664 type=\"location\" info=\"{ &quot;coordinates&quot;: &quot;15.5;-90.25&quot;, &quot;id&quot;: 3595528, &quot;featureClass&quot;: &quot;A&quot;, &quot;featureCode&quot;: &quot;PCLI&quot;, &quot;countryCode&quot;: &quot;GT&quot; }\" length=\"1\"></candidate> <candidate id=\"c81\" index=664 type=\"location\" info=\"{ &quot;coordinates&quot;: &quot;14.64072;-90.51327&quot;, &quot;id&quot;: 3598132, &quot;featureClass&quot;: &quot;P&quot;, &quot;featureCode&quot;: &quot;PPLC&quot;, &quot;countryCode&quot;: &quot;GT&quot; }\" length=\"1\"></candidate> <token id=\"t664\"> Guatemala </token> <token id=\"t665\"> - </token> <token id=\"t666\"> and </token> <token id=\"t667\"> that </token> <token id=\"t668\"> 's </token> <token id=\"t669\"> because </token> <token id=\"t670\"> of </token> <token id=\"t671\"> . </token> <token id=\"t672\"> . </token> <token id=\"t673\"> : </token> <token id=\"t674\"> <br /> </token> <token id=\"t675\"> <br /> </token> <token id=\"t676\"> Alistair </token> <token id=\"t677\"> Macpherson </token> <token id=\"t678\"> , </token> <token id=\"t679\"> CEO </token> <token id=\"t680\"> - </token> <token id=\"t681\"> Livestock </token> <token id=\"t682\"> Producers </token> <token id=\"t683\"> Assoc. </token> <token id=\"t684\"> <br /> </token> <token id=\"t685\"> `` </token> <token id=\"t686\"> Cash </token> <token id=\"t687\"> , </token> <token id=\"t688\"> cash </token> <token id=\"t689\"> in </token> <token id=\"t690\"> your </token> <token id=\"t691\"> pocket </token> <token id=\"t692\"> . </token> <token id=\"t693\"> Cash </token> <token id=\"t694\"> is </token> <token id=\"t695\"> king </token> <token id=\"t696\"> and </token> <token id=\"t697\"> Belizean </token> <token id=\"t698\"> farmers </token> <token id=\"t699\"> are </token> <token id=\"t700\"> quite </token> <token id=\"t701\"> lucky </token> <token id=\"t702\"> in </token> <token id=\"t703\"> that </token> <token id=\"t704\"> the </token> <token id=\"t705\"> way </token> <token id=\"t706\"> the </token> <token id=\"t707\"> market </token> <token id=\"t708\"> has </token> <token id=\"t709\"> been </token> <token id=\"t710\"> . </token> <token id=\"t711\"> A </token> <token id=\"t712\"> guy </token> <token id=\"t713\"> turns </token> <token id=\"t714\"> up </token> <token id=\"t715\"> and </token> <token id=\"t716\"> he </token> <token id=\"t717\"> pays </token> <token id=\"t718\"> you </token> <token id=\"t719\"> cash </token> <token id=\"t720\"> for </token> <token id=\"t721\"> your </token> <token id=\"t722\"> animals </token> <token id=\"t723\"> in </token> <token id=\"t724\"> your </token> <token id=\"t725\"> pocket </token> <token id=\"t726\"> , </token> <token id=\"t727\"> takes </token> <token id=\"t728\"> your </token> <token id=\"t729\"> animals </token> <token id=\"t730\"> away </token> <token id=\"t731\"> . </token> <token id=\"t732\"> '' </token> <token id=\"t733\"> <br /> </token> <token id=\"t734\"> <br /> </token> <token id=\"t735\"> But </token> <token id=\"t736\"> that </token> <token id=\"t737\"> cozy </token> <token id=\"t738\"> arrangement </token> <token id=\"t739\"> ca </token> <token id=\"t740\"> n't </token> <token id=\"t741\"> last </token> <token id=\"t742\"> much </token> <token id=\"t743\"> longer </token> <token id=\"t744\"> <br /> </token> <token id=\"t745\"> <br /> </token> <token id=\"t746\"> Dr. </token> <token id=\"t747\"> Homero </token> <token id=\"t748\"> Novelo </token> <token id=\"t749\"> - </token> <token id=\"t750\"> Veterinary </token> <token id=\"t751\"> Coordinator </token> <token id=\"t752\"> , </token> <token id=\"t753\"> National </token> <token id=\"t754\"> Sweep </token> <token id=\"t755\"> <br /> </token> <token id=\"t756\"> `` </token> <token id=\"t757\"> It </token> <token id=\"t758\"> 's </token> <token id=\"t759\"> an </token> <token id=\"t760\"> informal </token> <token id=\"t761\"> trade </token> <token id=\"t762\"> that </token> <token id=\"t763\"> we </token> <token id=\"t764\"> have </token> <token id=\"t765\"> there </token> <token id=\"t766\"> , </token> <token id=\"t767\"> but </token> <token id=\"t768\"> then </token> <token id=\"t769\"> they </token> <token id=\"t770\"> are </token> <token id=\"t771\"> getting </token> <token id=\"t772\"> away </token> <token id=\"t773\"> with </token> <token id=\"t774\"> this </token> <token id=\"t775\"> . </token> <token id=\"t776\"> What </token> <token id=\"t777\"> happens </token> <candidate id=\"c82\" index=778 type=\"location\" info=\"{ &quot;coordinates&quot;: &quot;19.42847;-99.12766&quot;, &quot;id&quot;: 3530597, &quot;featureClass&quot;: &quot;P&quot;, &quot;featureCode&quot;: &quot;PPLC&quot;, &quot;countryCode&quot;: &quot;MX&quot; }\" length=\"1\"></candidate> <candidate id=\"c83\" index=778 type=\"location\" info=\"{ &quot;coordinates&quot;: &quot;19.36667;-99.66667&quot;, &quot;id&quot;: 3523272, &quot;featureClass&quot;: &quot;A&quot;, &quot;featureCode&quot;: &quot;ADM1&quot;, &quot;countryCode&quot;: &quot;MX&quot; }\" length=\"1\"></candidate> <candidate id=\"c84\" index=778 type=\"location\" info=\"{ &quot;coordinates&quot;: &quot;15.11667;120.68333&quot;, &quot;id&quot;: 1699806, &quot;featureClass&quot;: &quot;A&quot;, &quot;featureCode&quot;: &quot;ADM3&quot;, &quot;countryCode&quot;: &quot;PH&quot; }\" length=\"1\"></candidate> <candidate id=\"c85\" index=778 type=\"location\" info=\"{ &quot;coordinates&quot;: &quot;23.0;-102.0&quot;, &quot;id&quot;: 3996063, &quot;featureClass&quot;: &quot;A&quot;, &quot;featureCode&quot;: &quot;PCLI&quot;, &quot;countryCode&quot;: &quot;MX&quot; }\" length=\"1\"></candidate> <token id=\"t778\"> Mexico </token> <token id=\"t779\"> has </token> <token id=\"t780\"> a </token> <token id=\"t781\"> tax </token> <token id=\"t782\"> on </token> <token id=\"t783\"> animals </token> <token id=\"t784\"> entering </token> <token id=\"t785\"> the </token> <token id=\"t786\"> correct </token> <token id=\"t787\"> way </token> <token id=\"t788\"> to </token> <token id=\"t789\"> their </token> <token id=\"t790\"> country </token> <token id=\"t791\"> . </token> <token id=\"t792\"> By </token> <token id=\"t793\"> going </token> <token id=\"t794\"> to </token> <token id=\"t795\"> the </token> <token id=\"t796\"> back </token> <token id=\"t797\"> they </token> <token id=\"t798\"> are </token> <token id=\"t799\"> eluding </token> <token id=\"t800\"> the </token> <token id=\"t801\"> stocks </token> <token id=\"t802\"> , </token> <token id=\"t803\"> so </token> <token id=\"t804\"> it </token> <token id=\"t805\"> 's </token> <token id=\"t806\"> lucrative </token> <token id=\"t807\"> for </token> <token id=\"t808\"> them </token> <token id=\"t809\"> . </token> <token id=\"t810\"> However </token> <token id=\"t811\"> , </token> <token id=\"t812\"> eventually </token> <token id=\"t813\"> this </token> <token id=\"t814\"> will </token> <token id=\"t815\"> has </token> <token id=\"t816\"> to </token> <token id=\"t817\"> stop </token> <token id=\"t818\"> and </token> <token id=\"t819\"> animals </token> <token id=\"t820\"> will </token> <token id=\"t821\"> have </token> <token id=\"t822\"> to </token> <token id=\"t823\"> go </token> <token id=\"t824\"> through </token> <token id=\"t825\"> the </token> <token id=\"t826\"> right </token> <token id=\"t827\"> way </token> <token id=\"t828\"> through </token> <token id=\"t829\"> the </token> <token id=\"t830\"> northern </token> <token id=\"t831\"> border </token> <token id=\"t832\"> corral </token> <token id=\"t833\"> . </token> <token id=\"t834\"> '' </token> <token id=\"t835\"> <br /> </token> <token id=\"t836\"> <br /> </token> <token id=\"t837\"> And </token> <token id=\"t838\"> for </token> <token id=\"t839\"> the </token> <token id=\"t840\"> industry </token> <token id=\"t841\"> to </token> <token id=\"t842\"> continue </token> <token id=\"t843\"> developing </token> <token id=\"t844\"> the </token> <candidate id=\"c86\" index=845 type=\"host\" info=\"null\" length=\"1\"></candidate> <token id=\"t845\"> cattle </token> <token id=\"t846\"> sweep </token> <token id=\"t847\"> - </token> <token id=\"t848\"> which </token> <token id=\"t849\"> was </token> <token id=\"t850\"> once </token> <token id=\"t851\"> a </token> <token id=\"t852\"> novelty </token> <token id=\"t853\"> will </token> <token id=\"t854\"> have </token> <token id=\"t855\"> to </token> <token id=\"t856\"> become </token> <token id=\"t857\"> a </token> <token id=\"t858\"> fixture </token> <token id=\"t859\"> : </token> <token id=\"t860\"> <br /> </token> <token id=\"t861\"> <br /> </token> <token id=\"t862\"> Hon. </token> <candidate id=\"c87\" index=863 type=\"location\" info=\"{ &quot;coordinates&quot;: &quot;-26.92401;-48.9826&quot;, &quot;id&quot;: 6323129, &quot;featureClass&quot;: &quot;A&quot;, &quot;featureCode&quot;: &quot;ADM2&quot;, &quot;countryCode&quot;: &quot;BR&quot; }\" length=\"1\"></candidate> <token id=\"t863\"> Gaspar </token> <candidate id=\"c88\" index=864 type=\"location\" info=\"{ &quot;coordinates&quot;: &quot;65.67539;11.96456&quot;, &quot;id&quot;: 6453326, &quot;featureClass&quot;: &quot;A&quot;, &quot;featureCode&quot;: &quot;ADM2&quot;, &quot;countryCode&quot;: &quot;NO&quot; }\" length=\"1\"></candidate> <token id=\"t864\"> Vega </token> <token id=\"t865\"> , </token> <token id=\"t866\"> Minister </token> <token id=\"t867\"> of </token> <token id=\"t868\"> Agriculture </token> <token id=\"t869\"> <br /> </token> <token id=\"t870\"> `` </token> <token id=\"t871\"> We </token> <token id=\"t872\"> know </token> <token id=\"t873\"> that </token> <token id=\"t874\"> it </token> <token id=\"t875\"> has </token> <token id=\"t876\"> to </token> <token id=\"t877\"> continue </token> <token id=\"t878\"> . </token> <token id=\"t879\"> We </token> <token id=\"t880\"> are </token> <token id=\"t881\"> hoping </token> <token id=\"t882\"> that </token> <token id=\"t883\"> the </token> <token id=\"t884\"> farmers </token> <token id=\"t885\"> will </token> <token id=\"t886\"> become </token> <token id=\"t887\"> even </token> <token id=\"t888\"> more </token> <token id=\"t889\"> cooperative </token> <token id=\"t890\"> so </token> <token id=\"t891\"> that </token> <token id=\"t892\"> it </token> <token id=\"t893\"> will </token> <token id=\"t894\"> be </token> <token id=\"t895\"> easier </token> <token id=\"t896\"> for </token> <token id=\"t897\"> the </token> <token id=\"t898\"> industry </token> <token id=\"t899\"> to </token> <token id=\"t900\"> be </token> <token id=\"t901\"> able </token> <token id=\"t902\"> to </token> <token id=\"t903\"> stay </token> <token id=\"t904\"> certified </token> <token id=\"t905\"> . </token> <token id=\"t906\"> '' </token> <token id=\"t907\"> <br /> </token> <token id=\"t908\"> <br /> </token> <token id=\"t909\"> H.E. </token> <candidate id=\"c89\" index=910 type=\"location\" info=\"{ &quot;coordinates&quot;: &quot;35.87361;14.50611&quot;, &quot;id&quot;: 8299738, &quot;featureClass&quot;: &quot;A&quot;, &quot;featureCode&quot;: &quot;ADM1&quot;, &quot;countryCode&quot;: &quot;MT&quot; }\" length=\"1\"></candidate> <candidate id=\"c90\" index=910 type=\"location\" info=\"{ &quot;coordinates&quot;: &quot;39.35989;16.03959&quot;, &quot;id&quot;: 6541296, &quot;featureClass&quot;: &quot;A&quot;, &quot;featureCode&quot;: &quot;ADM3&quot;, &quot;countryCode&quot;: &quot;IT&quot; }\" length=\"1\"></candidate> <token id=\"t910\"> Paola </token> <token id=\"t911\"> Amadei </token> <token id=\"t912\"> , </token> <token id=\"t913\"> Head </token> <token id=\"t914\"> of </token> <token id=\"t915\"> EU </token> <token id=\"t916\"> Delegation </token> <token id=\"t917\"> to </token> <candidate id=\"c91\" index=918 type=\"location\" info=\"{ &quot;coordinates&quot;: &quot;17.25;-88.75&quot;, &quot;id&quot;: 3582678, &quot;featureClass&quot;: &quot;A&quot;, &quot;featureCode&quot;: &quot;PCLI&quot;, &quot;countryCode&quot;: &quot;BZ&quot; }\" length=\"1\"></candidate> <candidate id=\"c92\" index=918 type=\"location\" info=\"{ &quot;coordinates&quot;: &quot;17.55;-88.41667&quot;, &quot;id&quot;: 3582676, &quot;featureClass&quot;: &quot;A&quot;, &quot;featureCode&quot;: &quot;ADM1&quot;, &quot;countryCode&quot;: &quot;BZ&quot; }\" length=\"1\"></candidate> <candidate id=\"c93\" index=918 type=\"location\" info=\"{ &quot;coordinates&quot;: &quot;-4.58379;12.83037&quot;, &quot;id&quot;: 2243645, &quot;featureClass&quot;: &quot;A&quot;, &quot;featureCode&quot;: &quot;ADM2&quot;, &quot;countryCode&quot;: &quot;AO&quot; }\" length=\"1\"></candidate> <token id=\"t918\"> Belize </token> <token id=\"t919\"> <br /> </token> <token id=\"t920\"> `` </token> <token id=\"t921\"> What </token> <token id=\"t922\"> is </token> <token id=\"t923\"> important </token> <candidate id=\"c94\" index=924 type=\"date\" info=\"PRESENT_REF\" length=\"1\"></candidate> <token id=\"t924\"> now </token> <token id=\"t925\"> is </token> <token id=\"t926\"> that </token> <token id=\"t927\"> the </token> <token id=\"t928\"> results </token> <token id=\"t929\"> are </token> <token id=\"t930\"> sustained </token> <token id=\"t931\"> , </token> <token id=\"t932\"> the </token> <token id=\"t933\"> sweep </token> <token id=\"t934\"> has </token> <token id=\"t935\"> been </token> <token id=\"t936\"> successful </token> <token id=\"t937\"> . </token> <token id=\"t938\"> '' </token> <token id=\"t939\"> <br /> </token> <token id=\"t940\"> <br /> </token> <candidate id=\"c95\" index=941 type=\"location\" info=\"{ &quot;coordinates&quot;: &quot;49.74917;4.60889&quot;, &quot;id&quot;: 6453601, &quot;featureClass&quot;: &quot;A&quot;, &quot;featureCode&quot;: &quot;ADM4&quot;, &quot;countryCode&quot;: &quot;FR&quot; }\" length=\"1\"></candidate> <token id=\"t941\"> This </token> <token id=\"t942\"> third </token> <token id=\"t943\"> sweep </token> <token id=\"t944\"> should </token> <token id=\"t945\"> be </token> <token id=\"t946\"> completed </token> <token id=\"t947\"> in </token> <candidate id=\"c96\" index=948 type=\"number\" info=\"null\" length=\"1\"></candidate> <token id=\"t948\"> 10 </token> <token id=\"t949\"> months </token> <token id=\"t950\"> . </token> <token id=\"t951\"> <br /> </token> <token id=\"t952\"> <br /> </token> <token id=\"t953\"> Farmers </token> <token id=\"t954\"> pay </token> <candidate id=\"c97\" index=955 type=\"number\" info=\"null\" length=\"1\"></candidate> <token id=\"t955\"> ten </token> <token id=\"t956\"> dollars </token> <token id=\"t957\"> per </token> <token id=\"t958\"> head </token> <token id=\"t959\"> of </token> <candidate id=\"c98\" index=960 type=\"host\" info=\"null\" length=\"1\"></candidate> <token id=\"t960\"> cattle </token> <token id=\"t961\"> for </token> <token id=\"t962\"> the </token> <token id=\"t963\"> sweep </token> <token id=\"t964\"> - </token> <token id=\"t965\"> which </token> <token id=\"t966\"> is </token> <token id=\"t967\"> a </token> <token id=\"t968\"> highly </token> <token id=\"t969\"> subsidized </token> <token id=\"t970\"> price </token> <token id=\"t971\"> . </token> <token id=\"t972\"> The </token> <candidate id=\"c99\" index=973 type=\"location\" info=\"{ &quot;coordinates&quot;: &quot;50.83857;4.37599&quot;, &quot;id&quot;: 6695072, &quot;featureClass&quot;: &quot;A&quot;, &quot;featureCode&quot;: &quot;ZN&quot;, &quot;countryCode&quot;: &quot;&quot; }\" length=\"2\"></candidate> <token id=\"t973\"> European </token> <candidate id=\"c100\" index=974 type=\"location\" info=\"{ &quot;coordinates&quot;: &quot;34.83401;-83.99076&quot;, &quot;id&quot;: 4227781, &quot;featureClass&quot;: &quot;A&quot;, &quot;featureCode&quot;: &quot;ADM2&quot;, &quot;countryCode&quot;: &quot;US&quot; }\" length=\"1\"></candidate> <candidate id=\"c101\" index=974 type=\"location\" info=\"{ &quot;coordinates&quot;: &quot;-32.83333;-62.75&quot;, &quot;id&quot;: 3833419, &quot;featureClass&quot;: &quot;A&quot;, &quot;featureCode&quot;: &quot;ADM2&quot;, &quot;countryCode&quot;: &quot;AR&quot; }\" length=\"1\"></candidate> <candidate id=\"c102\" index=974 type=\"location\" info=\"{ &quot;coordinates&quot;: &quot;13.55;-87.9&quot;, &quot;id&quot;: 3584767, &quot;featureClass&quot;: &quot;A&quot;, &quot;featureCode&quot;: &quot;ADM1&quot;, &quot;countryCode&quot;: &quot;SV&quot; }\" length=\"1\"></candidate> <token id=\"t974\"> Union </token> <token id=\"t975\"> has </token> <token id=\"t976\"> provided </token> <candidate id=\"c103\" index=977 type=\"number\" info=\"null\" length=\"1\"></candidate> <token id=\"t977\"> 50 </token> <token id=\"t978\"> % </token> <token id=\"t979\"> of </token> <token id=\"t980\"> the </token> <candidate id=\"c104\" index=981 type=\"number\" info=\"null\" length=\"1\"></candidate> <token id=\"t981\"> 11 </token> <candidate id=\"c105\" index=982 type=\"number\" info=\"null\" length=\"1\"></candidate> <token id=\"t982\"> million </token> <token id=\"t983\"> dollars </token> <token id=\"t984\"> needed </token> <token id=\"t985\"> to </token> <token id=\"t986\"> take </token> <token id=\"t987\"> the </token> <token id=\"t988\"> project </token> <token id=\"t989\"> through </token> <token id=\"t990\"> to </token> <candidate id=\"c106\" index=991 type=\"date\" info=\"2015\" length=\"3\"></candidate> <token id=\"t991\"> the </token> <token id=\"t992\"> year </token> <candidate id=\"c107\" index=993 type=\"number\" info=\"null\" length=\"1\"></candidate> <token id=\"t993\"> 2015 </token> <token id=\"t994\"> . </token> <token id=\"t995\"> <br /> </token>","publication_date":"2014-11-13","id":216,"title":"Third Cattle Sweep Sees Prices Rising, Industry Developing","url":"http://www.7newsbelize.com/sstory.php?nid=30652","content":"&#13;\n&#13;\nIn August of 2012, we told you about the first ever Cattle Sweep in Belize. It was the start of an 11 million dollar project partially funded by the European Union to bring Belize's cattle industry up to international export standards. That meant extensive testing for two diseases: brucellosis and bovine tuberculosis. And now, two years later, only one case of tuberculosis has been detected after tens of thousands of cattle were tested in two sweeps. &#13;\n &#13;\nThe sweep and the disease free status has paid a real dividend for cattle farmers and we found out more when we went to the launch of the third sweep today:..&#13;\n&#13;\nJules Vasquez reporting&#13;\nThese cattle on Doni Urbina's farm outside Orange Walk Town were the first to have samples taken in the third cattle sweep.&#13;\n&#13;\nThat means squeezing a as much as a thousand pounds of bull, heifer or calf into a stall and taking a blood sample from the tail vein then fixing an electronic tag on the ear - a sort of passport for this cow - and all hundred thousand or so in Belize.&#13;\n &#13;\nDr. Homero Novelo - Veterinary Coordinator, National Sweep&#13;\n\"Now in the country of Belize we've done 97,000 plus animals on the first sweep. The second sweep is finishing this Saturday and today we are launching the third sweep. We started Monday testing here in the north.\"&#13;\n&#13;\nToday at the launching of the third cattle sweep - officials spoke - but so did farmers who know that the project has directly added value to their cattle stocks:&#13;\n &#13;\nRaymond Carney, Cattle Farmer&#13;\n\"It's a more sustainable investment for me and other small farmers. Previously when the price was depress it was harder to find a market for you bovine. Now with the cattle sweep, it means that we got access to more markets and get a more realistic price.\" &#13;\n &#13;\nThat has added value to these heads and turned what used to be a catch and kill enterprise into a nascent industry:&#13;\n &#13;\nJules Vasquez&#13;\n\"Since the sweep movement started 2 years ago, how has this change?\" &#13;\n&#13;\nAlistair Macpherson, CEO - Livestock Producers Assoc.&#13;\n\"Hugely.\" &#13;\n&#13;\nAnd big part of that huge-ness is in the price per pound which has gone up almost 200%.&#13;\n &#13;\nHon. Gaspar Vega, Minister of Agriculture&#13;\n\"The price of the cattle on hoof before the first sweep was 90-95 cents per pound versus today you would get up to 2 dollars and fifty cents per pound. So the farmers are realizing that the cattle sweep is what made that change in the pricing.\"&#13;\n&#13;\nH.E. Paola Amadei, Head of EU Delegation to Belize &#13;\n\"The results are extraordinary and I think it's not just us being happy but the farmers being happy which is even more important. This is a windfall for all the farmers and I think they are aware of it.\"&#13;\n&#13;\nAlistair Macpherson, CEO - Livestock Producers Assoc.&#13;\n\"It's not just because of the cattle sweep, it's because of us being able to enter these markets legally because of the cattle sweep. That's what really bringing the price up here, so without the cattle sweep we would still be struggling and having to take whatever was offered to us. We wouldn't be in this strong position we are now.\" &#13;\n&#13;\nStrong position, but in most case, Belizean cattle is be exported illegally - basically smuggled into Guatemala - and that's because of..:&#13;\n&#13;\nAlistair Macpherson, CEO - Livestock Producers Assoc.&#13;\n\"Cash, cash in your pocket. Cash is king and Belizean farmers are quite lucky in that the way the market has been. A guy turns up and he pays you cash for your animals in your pocket, takes your animals away.\" &#13;\n&#13;\nBut that cozy arrangement can't last much longer&#13;\n &#13;\nDr. Homero Novelo - Veterinary Coordinator, National Sweep&#13;\n\"It's an informal trade that we have there, but then they are getting away with this. What happens Mexico has a tax on animals entering the correct way to their country. By going to the back they are eluding the stocks, so it's lucrative for them. However, eventually this will has to stop and animals will have to go through the right way through the northern border corral.\" &#13;\n&#13;\nAnd for the industry to continue developing the cattle sweep - which was once a novelty will have to become a fixture:&#13;\n&#13;\nHon. Gaspar Vega, Minister of Agriculture&#13;\n\"We know that it has to continue. We are hoping that the farmers will become even more cooperative so that it will be easier for the industry to be able to stay certified.\"&#13;\n&#13;\nH.E. Paola Amadei, Head of EU Delegation to Belize &#13;\n\"What is important now is that the results are sustained, the sweep has been successful.\"&#13;\n &#13;\nThis third sweep should be completed in 10 months. &#13;\n &#13;\nFarmers pay ten dollars per head of cattle for the sweep - which is a highly subsidized price. The European Union has provided 50% of the 11 million dollars needed to take the project through to the year 2015. &#13;\n","candidateLabels":[]}
