# Supplementary material for: Web monitoring of emerging animal infectious diseases integrated in the French Animal Health Epidemic Intelligence System
Source: PLoS One. 2018 Aug 3;13(8):e0199960. doi: 10.1371/journal.pone.0199960 (PMC6075742; doi:10.1371/journal.pone.0199960)
Supplement: S1 Dataset — Dataset of news reports in English language used to evaluate and train the information extraction module of PADI-web (http://epia.clermont.inra.fr/vsi). This dataset is composed of 532 news reports (in JSON), with information about the report itself (publication date, title, content, url), as well as processing information related to the information extraction process (candidates for extraction information, correct or incorrect labels for each candidate). The named entity candidates (locations, diseases, hosts, dates, number of cases) are manually labelled in each article. Data are shared under a CC BY license and are freely available for download at: https://dataverse.cirad.fr/dataset.xhtml?persistentId=doi:10.18167/DVN1/KMTIFG. (GZ) [file pone.0199960.s001.gz › articles/430.json]

{"reports":[19313,19370],"tagged_content":"<token id=\"t0\"> Poultry </token> <token id=\"t1\"> News </token> <candidate id=\"c1\" index=2 type=\"location\" info=\"{ &quot;coordinates&quot;: &quot;-32.92715;151.77647&quot;, &quot;id&quot;: 2155472, &quot;featureClass&quot;: &quot;P&quot;, &quot;featureCode&quot;: &quot;PPL&quot;, &quot;countryCode&quot;: &quot;AU&quot; }\" length=\"1\"></candidate> <candidate id=\"c2\" index=2 type=\"location\" info=\"{ &quot;coordinates&quot;: &quot;-32.87628;151.70843&quot;, &quot;id&quot;: 7839758, &quot;featureClass&quot;: &quot;A&quot;, &quot;featureCode&quot;: &quot;ADM2&quot;, &quot;countryCode&quot;: &quot;AU&quot; }\" length=\"1\"></candidate> <candidate id=\"c3\" index=2 type=\"location\" info=\"{ &quot;coordinates&quot;: &quot;-27.75796;29.9318&quot;, &quot;id&quot;: 971421, &quot;featureClass&quot;: &quot;P&quot;, &quot;featureCode&quot;: &quot;PPLA2&quot;, &quot;countryCode&quot;: &quot;ZA&quot; }\" length=\"1\"></candidate> <candidate id=\"c4\" index=2 type=\"location\" info=\"{ &quot;coordinates&quot;: &quot;-27.73925;29.87619&quot;, &quot;id&quot;: 8347426, &quot;featureClass&quot;: &quot;A&quot;, &quot;featureCode&quot;: &quot;ADM3&quot;, &quot;countryCode&quot;: &quot;ZA&quot; }\" length=\"1\"></candidate> <candidate id=\"c5\" index=2 type=\"location\" info=\"{ &quot;coordinates&quot;: &quot;54.97328;-1.61396&quot;, &quot;id&quot;: 2641673, &quot;featureClass&quot;: &quot;P&quot;, &quot;featureCode&quot;: &quot;PPLA2&quot;, &quot;countryCode&quot;: &quot;GB&quot; }\" length=\"1\"></candidate> <candidate id=\"c6\" index=2 type=\"location\" info=\"{ &quot;coordinates&quot;: &quot;55.0;-1.66667&quot;, &quot;id&quot;: 3333174, &quot;featureClass&quot;: &quot;A&quot;, &quot;featureCode&quot;: &quot;ADM2&quot;, &quot;countryCode&quot;: &quot;GB&quot; }\" length=\"1\"></candidate> <candidate id=\"c7\" index=2 type=\"disease\" info=\"null\" length=\"2\"></candidate> <token id=\"t2\"> Newcastle </token> <token id=\"t3\"> Disease </token> <token id=\"t4\"> Outbreak </token> <token id=\"t5\"> Discovered </token> <token id=\"t6\"> in </token> <token id=\"t7\"> Romania04 </token> <candidate id=\"c8\" index=8 type=\"date\" info=\"2015-12\" length=\"2\"></candidate> <token id=\"t8\"> December </token> <candidate id=\"c9\" index=9 type=\"number\" info=\"null\" length=\"1\"></candidate> <token id=\"t9\"> 2015 </token> <token id=\"t10\"> <br /> </token> <token id=\"t11\"> <br /> </token> <token id=\"t12\"> ROMANIA </token> <token id=\"t13\"> - </token> <candidate id=\"c10\" index=14 type=\"location\" info=\"{ &quot;coordinates&quot;: &quot;46.0;25.0&quot;, &quot;id&quot;: 798549, &quot;featureClass&quot;: &quot;A&quot;, &quot;featureCode&quot;: &quot;PCLI&quot;, &quot;countryCode&quot;: &quot;RO&quot; }\" length=\"1\"></candidate> <token id=\"t14\"> Romania </token> <token id=\"t15\"> has </token> <token id=\"t16\"> reported </token> <token id=\"t17\"> an </token> <token id=\"t18\"> outbreak </token> <token id=\"t19\"> of </token> <candidate id=\"c11\" index=20 type=\"location\" info=\"{ &quot;coordinates&quot;: &quot;-32.92715;151.77647&quot;, &quot;id&quot;: 2155472, &quot;featureClass&quot;: &quot;P&quot;, &quot;featureCode&quot;: &quot;PPL&quot;, &quot;countryCode&quot;: &quot;AU&quot; }\" length=\"1\"></candidate> <candidate id=\"c12\" index=20 type=\"location\" info=\"{ &quot;coordinates&quot;: &quot;-32.87628;151.70843&quot;, &quot;id&quot;: 7839758, &quot;featureClass&quot;: &quot;A&quot;, &quot;featureCode&quot;: &quot;ADM2&quot;, &quot;countryCode&quot;: &quot;AU&quot; }\" length=\"1\"></candidate> <candidate id=\"c13\" index=20 type=\"location\" info=\"{ &quot;coordinates&quot;: &quot;-27.75796;29.9318&quot;, &quot;id&quot;: 971421, &quot;featureClass&quot;: &quot;P&quot;, &quot;featureCode&quot;: &quot;PPLA2&quot;, &quot;countryCode&quot;: &quot;ZA&quot; }\" length=\"1\"></candidate> <candidate id=\"c14\" index=20 type=\"location\" info=\"{ &quot;coordinates&quot;: &quot;-27.73925;29.87619&quot;, &quot;id&quot;: 8347426, &quot;featureClass&quot;: &quot;A&quot;, &quot;featureCode&quot;: &quot;ADM3&quot;, &quot;countryCode&quot;: &quot;ZA&quot; }\" length=\"1\"></candidate> <candidate id=\"c15\" index=20 type=\"location\" info=\"{ &quot;coordinates&quot;: &quot;54.97328;-1.61396&quot;, &quot;id&quot;: 2641673, &quot;featureClass&quot;: &quot;P&quot;, &quot;featureCode&quot;: &quot;PPLA2&quot;, &quot;countryCode&quot;: &quot;GB&quot; }\" length=\"1\"></candidate> <candidate id=\"c16\" index=20 type=\"location\" info=\"{ &quot;coordinates&quot;: &quot;55.0;-1.66667&quot;, &quot;id&quot;: 3333174, &quot;featureClass&quot;: &quot;A&quot;, &quot;featureCode&quot;: &quot;ADM2&quot;, &quot;countryCode&quot;: &quot;GB&quot; }\" length=\"1\"></candidate> <candidate id=\"c17\" index=20 type=\"disease\" info=\"null\" length=\"2\"></candidate> <token id=\"t20\"> Newcastle </token> <token id=\"t21\"> disease </token> <token id=\"t22\"> for </token> <token id=\"t23\"> the </token> <token id=\"t24\"> first </token> <token id=\"t25\"> time </token> <token id=\"t26\"> since </token> <candidate id=\"c18\" index=27 type=\"number\" info=\"null\" length=\"1\"></candidate> <candidate id=\"c19\" index=27 type=\"date\" info=\"2007\" length=\"1\"></candidate> <token id=\"t27\"> 2007 </token> <token id=\"t28\"> . </token> <candidate id=\"c20\" index=29 type=\"location\" info=\"{ &quot;coordinates&quot;: &quot;52.3224;0.02271&quot;, &quot;id&quot;: 7294299, &quot;featureClass&quot;: &quot;A&quot;, &quot;featureCode&quot;: &quot;ADM4&quot;, &quot;countryCode&quot;: &quot;GB&quot; }\" length=\"1\"></candidate> <token id=\"t29\"> Over </token> <candidate id=\"c21\" index=30 type=\"number\" info=\"null\" length=\"1\"></candidate> <token id=\"t30\"> 500 </token> <candidate id=\"c22\" index=31 type=\"host\" info=\"null\" length=\"1\"></candidate> <token id=\"t31\"> birds </token> <token id=\"t32\"> died </token> <token id=\"t33\"> in </token> <token id=\"t34\"> a </token> <token id=\"t35\"> flock </token> <token id=\"t36\"> of </token> <token id=\"t37\"> laying </token> <token id=\"t38\"> hens </token> <token id=\"t39\"> in </token> <token id=\"t40\"> Bucov </token> <token id=\"t41\"> , </token> <candidate id=\"c23\" index=42 type=\"location\" info=\"{ &quot;coordinates&quot;: &quot;45.16667;26.0&quot;, &quot;id&quot;: 669737, &quot;featureClass&quot;: &quot;A&quot;, &quot;featureCode&quot;: &quot;ADM1&quot;, &quot;countryCode&quot;: &quot;RO&quot; }\" length=\"1\"></candidate> <token id=\"t42\"> Prahova </token> <token id=\"t43\"> . </token> <token id=\"t44\"> Another </token> <candidate id=\"c24\" index=45 type=\"number\" info=\"null\" length=\"1\"></candidate> <token id=\"t45\"> 1070 </token> <candidate id=\"c25\" index=46 type=\"host\" info=\"null\" length=\"1\"></candidate> <token id=\"t46\"> birds </token> <token id=\"t47\"> were </token> <token id=\"t48\"> destroyed </token> <token id=\"t49\"> to </token> <token id=\"t50\"> prevent </token> <token id=\"t51\"> the </token> <token id=\"t52\"> outbreak </token> <token id=\"t53\"> from </token> <token id=\"t54\"> spreading </token> <token id=\"t55\"> . </token> <token id=\"t56\"> <br /> </token> <candidate id=\"c26\" index=57 type=\"location\" info=\"{ &quot;coordinates&quot;: &quot;46.0;25.0&quot;, &quot;id&quot;: 798549, &quot;featureClass&quot;: &quot;A&quot;, &quot;featureCode&quot;: &quot;PCLI&quot;, &quot;countryCode&quot;: &quot;RO&quot; }\" length=\"1\"></candidate> <token id=\"t57\"> Romania </token> <token id=\"t58\"> 's </token> <token id=\"t59\"> report </token> <token id=\"t60\"> to </token> <token id=\"t61\"> the </token> <token id=\"t62\"> World </token> <token id=\"t63\"> Organisation </token> <token id=\"t64\"> for </token> <token id=\"t65\"> Animal </token> <token id=\"t66\"> health </token> <token id=\"t67\"> described </token> <token id=\"t68\"> the </token> <token id=\"t69\"> affected </token> <token id=\"t70\"> farm </token> <token id=\"t71\"> as </token> <token id=\"t72\"> ` </token> <token id=\"t73\"> non-commercial </token> <token id=\"t74\"> , </token> <token id=\"t75\"> and </token> <token id=\"t76\"> said </token> <token id=\"t77\"> the </token> <candidate id=\"c27\" index=78 type=\"host\" info=\"null\" length=\"1\"></candidate> <token id=\"t78\"> birds </token> <token id=\"t79\"> were </token> <token id=\"t80\"> aged </token> <candidate id=\"c28\" index=81 type=\"number\" info=\"null\" length=\"1\"></candidate> <token id=\"t81\"> seven </token> <token id=\"t82\"> and </token> <token id=\"t83\"> a </token> <token id=\"t84\"> half </token> <token id=\"t85\"> months </token> <token id=\"t86\"> . </token> <token id=\"t87\"> They </token> <token id=\"t88\"> were </token> <token id=\"t89\"> vaccinated </token> <token id=\"t90\"> at </token> <candidate id=\"c29\" index=91 type=\"number\" info=\"null\" length=\"1\"></candidate> <token id=\"t91\"> 1 </token> <token id=\"t92\"> and </token> <candidate id=\"c30\" index=93 type=\"number\" info=\"null\" length=\"1\"></candidate> <token id=\"t93\"> 3 </token> <token id=\"t94\"> weeks </token> <token id=\"t95\"> old </token> <token id=\"t96\"> with </token> <token id=\"t97\"> a </token> <token id=\"t98\"> live </token> <token id=\"t99\"> attenuated </token> <token id=\"t100\"> vaccine </token> <token id=\"t101\"> , </token> <token id=\"t102\"> administered </token> <token id=\"t103\"> orally </token> <token id=\"t104\"> . </token> <token id=\"t105\"> <br /> </token> <token id=\"t106\"> As </token> <token id=\"t107\"> well </token> <token id=\"t108\"> as </token> <token id=\"t109\"> the </token> <token id=\"t110\"> stamping </token> <token id=\"t111\"> out </token> <token id=\"t112\"> operation </token> <token id=\"t113\"> , </token> <token id=\"t114\"> the </token> <token id=\"t115\"> country </token> <token id=\"t116\"> is </token> <token id=\"t117\"> enacting </token> <token id=\"t118\"> screening </token> <token id=\"t119\"> measures </token> <token id=\"t120\"> , </token> <token id=\"t121\"> tracing </token> <token id=\"t122\"> of </token> <token id=\"t123\"> the </token> <token id=\"t124\"> outbreak </token> <token id=\"t125\"> and </token> <token id=\"t126\"> movement </token> <token id=\"t127\"> controls </token> <token id=\"t128\"> . </token> <token id=\"t129\"> <br /> </token> <token id=\"t130\"> <br /> </token> <token id=\"t131\"> ThePoultrySite </token> <token id=\"t132\"> News </token> <token id=\"t133\"> Desk </token>","publication_date":"2015-12-03","id":430,"title":"Newcastle Disease Outbreak Discovered in Romania","url":"http://www.thepoultrysite.com/poultrynews/36258/newcastle-disease-outbreak-discovered-in-romania","content":"Poultry News Newcastle Disease Outbreak Discovered in Romania04 December 2015 &#13;\n&#13;\nROMANIA - Romania has reported an outbreak of Newcastle disease for the first time since 2007.Over 500 birds died in a flock of laying hens in Bucov, Prahova. Another 1070 birds were destroyed to prevent the outbreak from spreading.&#13;\nRomania's report to the World Organisation for Animal health described the affected farm as 'non-commercial, and said the birds were aged seven and a half months. They were vaccinated at 1 and 3 weeks old with a live attenuated vaccine, administered orally.&#13;\nAs well as the stamping out operation, the country is enacting screening measures, tracing of the outbreak and movement controls.&#13;\n&#13;\n&#13;\nThePoultrySite News Desk ","candidateLabels":[{"id":"c1","label":"incorrect"},{"id":"c2","label":"incorrect"},{"id":"c3","label":"incorrect"},{"id":"c4","label":"incorrect"},{"id":"c5","label":"incorrect"},{"id":"c6","label":"incorrect"},{"id":"c7","label":"correct"},{"id":"c8","label":"partial"},{"id":"c9","label":"incorrect"},{"id":"c10","label":"correct"},{"id":"c11","label":"incorrect"},{"id":"c12","label":"incorrect"},{"id":"c13","label":"incorrect"},{"id":"c14","label":"incorrect"},{"id":"c15","label":"incorrect"},{"id":"c16","label":"correct"},{"id":"c17","label":"correct"},{"id":"c18","label":"incorrect"},{"id":"c19","label":"partial"},{"id":"c20","label":"incorrect"},{"id":"c21","label":"partial"},{"id":"c22","label":"correct"},{"id":"c23","label":"correct"},{"id":"c24","label":"partial"},{"id":"c25","label":"correct"},{"id":"c26","label":"correct"},{"id":"c27","label":"correct"},{"id":"c28","label":"incorrect"},{"id":"c29","label":"incorrect"},{"id":"c30","label":"incorrect"}]}
