# Supplementary material for: Web monitoring of emerging animal infectious diseases integrated in the French Animal Health Epidemic Intelligence System
Source: PLoS One. 2018 Aug 3;13(8):e0199960. doi: 10.1371/journal.pone.0199960 (PMC6075742; doi:10.1371/journal.pone.0199960)
Supplement: S1 Dataset — Dataset of news reports in English language used to evaluate and train the information extraction module of PADI-web (http://epia.clermont.inra.fr/vsi). This dataset is composed of 532 news reports (in JSON), with information about the report itself (publication date, title, content, url), as well as processing information related to the information extraction process (candidates for extraction information, correct or incorrect labels for each candidate). The named entity candidates (locations, diseases, hosts, dates, number of cases) are manually labelled in each article. Data are shared under a CC BY license and are freely available for download at: https://dataverse.cirad.fr/dataset.xhtml?persistentId=doi:10.18167/DVN1/KMTIFG. (GZ) [file pone.0199960.s001.gz › articles/268.json]

{"reports":[18325,18490,18491,18612,18849,18941,18979,19009,19038,19123],"tagged_content":"<token id=\"t0\"> <br /> </token> <token id=\"t1\"> <br /> </token> <token id=\"t2\"> 2015-08-21T10 </token> <token id=\"t3\"> :35 </token> <token id=\"t4\"> +02:00 </token> <token id=\"t5\"> <br /> </token> <token id=\"t6\"> <br /> </token> <token id=\"t7\"> 10:35 </token> <token id=\"t8\"> <br /> </token> <candidate id=\"c1\" index=9 type=\"number\" info=\"null\" length=\"1\"></candidate> <candidate id=\"c2\" index=9 type=\"date\" info=\"2015-08-21\" length=\"1\"></candidate> <token id=\"t9\"> 21.08.2015 </token> <token id=\"t10\"> <br /> </token> <token id=\"t11\"> <br /> </token> <candidate id=\"c3\" index=12 type=\"location\" info=\"{ &quot;coordinates&quot;: &quot;49.0;32.0&quot;, &quot;id&quot;: 690791, &quot;featureClass&quot;: &quot;A&quot;, &quot;featureCode&quot;: &quot;PCLI&quot;, &quot;countryCode&quot;: &quot;UA&quot; }\" length=\"1\"></candidate> <token id=\"t12\"> Ukraine </token> <token id=\"t13\"> veterinary </token> <token id=\"t14\"> service </token> <token id=\"t15\"> holding </token> <token id=\"t16\"> consultations </token> <token id=\"t17\"> with </token> <token id=\"t18\"> neighbor </token> <token id=\"t19\"> countries </token> <token id=\"t20\"> ' </token> <token id=\"t21\"> services </token> <token id=\"t22\"> to </token> <token id=\"t23\"> regionalize </token> <token id=\"t24\"> pork </token> <token id=\"t25\"> supplies </token> <token id=\"t26\"> due </token> <token id=\"t27\"> to </token> <candidate id=\"c4\" index=28 type=\"disease\" info=\"null\" length=\"1\"></candidate> <token id=\"t28\"> ASF </token> <token id=\"t29\"> <br /> </token> <token id=\"t30\"> <br /> </token> <token id=\"t31\"> The </token> <token id=\"t32\"> State </token> <token id=\"t33\"> Veterinary </token> <token id=\"t34\"> and </token> <token id=\"t35\"> Biosecurity </token> <token id=\"t36\"> Service </token> <token id=\"t37\"> of </token> <candidate id=\"c5\" index=38 type=\"location\" info=\"{ &quot;coordinates&quot;: &quot;49.0;32.0&quot;, &quot;id&quot;: 690791, &quot;featureClass&quot;: &quot;A&quot;, &quot;featureCode&quot;: &quot;PCLI&quot;, &quot;countryCode&quot;: &quot;UA&quot; }\" length=\"1\"></candidate> <token id=\"t38\"> Ukraine </token> <token id=\"t39\"> is </token> <token id=\"t40\"> holding </token> <token id=\"t41\"> consultations </token> <token id=\"t42\"> with </token> <token id=\"t43\"> veterinary </token> <token id=\"t44\"> services </token> <token id=\"t45\"> of </token> <candidate id=\"c6\" index=46 type=\"location\" info=\"{ &quot;coordinates&quot;: &quot;60.0;100.0&quot;, &quot;id&quot;: 2017370, &quot;featureClass&quot;: &quot;A&quot;, &quot;featureCode&quot;: &quot;PCLI&quot;, &quot;countryCode&quot;: &quot;RU&quot; }\" length=\"1\"></candidate> <token id=\"t46\"> Russia </token> <token id=\"t47\"> , </token> <candidate id=\"c7\" index=48 type=\"location\" info=\"{ &quot;coordinates&quot;: &quot;53.0;28.0&quot;, &quot;id&quot;: 630336, &quot;featureClass&quot;: &quot;A&quot;, &quot;featureCode&quot;: &quot;PCLI&quot;, &quot;countryCode&quot;: &quot;BY&quot; }\" length=\"1\"></candidate> <token id=\"t48\"> Belarus </token> <token id=\"t49\"> and </token> <token id=\"t50\"> the </token> <candidate id=\"c8\" index=51 type=\"location\" info=\"{ &quot;coordinates&quot;: &quot;50.83857;4.37599&quot;, &quot;id&quot;: 6695072, &quot;featureClass&quot;: &quot;A&quot;, &quot;featureCode&quot;: &quot;ZN&quot;, &quot;countryCode&quot;: &quot;&quot; }\" length=\"2\"></candidate> <token id=\"t51\"> European </token> <candidate id=\"c10\" index=52 type=\"location\" info=\"{ &quot;coordinates&quot;: &quot;-32.83333;-62.75&quot;, &quot;id&quot;: 3833419, &quot;featureClass&quot;: &quot;A&quot;, &quot;featureCode&quot;: &quot;ADM2&quot;, &quot;countryCode&quot;: &quot;AR&quot; }\" length=\"1\"></candidate> <candidate id=\"c11\" index=52 type=\"location\" info=\"{ &quot;coordinates&quot;: &quot;13.55;-87.9&quot;, &quot;id&quot;: 3584767, &quot;featureClass&quot;: &quot;A&quot;, &quot;featureCode&quot;: &quot;ADM1&quot;, &quot;countryCode&quot;: &quot;SV&quot; }\" length=\"1\"></candidate> <candidate id=\"c9\" index=52 type=\"location\" info=\"{ &quot;coordinates&quot;: &quot;34.83401;-83.99076&quot;, &quot;id&quot;: 4227781, &quot;featureClass&quot;: &quot;A&quot;, &quot;featureCode&quot;: &quot;ADM2&quot;, &quot;countryCode&quot;: &quot;US&quot; }\" length=\"1\"></candidate> <token id=\"t52\"> Union </token> <token id=\"t53\"> regarding </token> <token id=\"t54\"> the </token> <token id=\"t55\"> regionalization </token> <token id=\"t56\"> of </token> <token id=\"t57\"> pork </token> <token id=\"t58\"> supplies </token> <token id=\"t59\"> and </token> <token id=\"t60\"> pork </token> <token id=\"t61\"> productions </token> <token id=\"t62\"> due </token> <token id=\"t63\"> to </token> <token id=\"t64\"> outbreaks </token> <token id=\"t65\"> of </token> <candidate id=\"c12\" index=66 type=\"disease\" info=\"null\" length=\"3\"></candidate> <token id=\"t66\"> African </token> <candidate id=\"c13\" index=67 type=\"location\" info=\"{ &quot;coordinates&quot;: &quot;53.81678;-0.28796&quot;, &quot;id&quot;: 7291293, &quot;featureClass&quot;: &quot;A&quot;, &quot;featureCode&quot;: &quot;ADM3&quot;, &quot;countryCode&quot;: &quot;GB&quot; }\" length=\"1\"></candidate> <candidate id=\"c14\" index=67 type=\"host\" info=\"null\" length=\"1\"></candidate> <token id=\"t67\"> Swine </token> <token id=\"t68\"> Fever </token> <token id=\"t69\"> ( </token> <candidate id=\"c15\" index=70 type=\"disease\" info=\"null\" length=\"1\"></candidate> <token id=\"t70\"> ASF </token> <token id=\"t71\"> ) </token> <token id=\"t72\"> . </token> <token id=\"t73\"> <br /> </token> <token id=\"t74\"> `` </token> <token id=\"t75\"> In </token> <token id=\"t76\"> pursuance </token> <token id=\"t77\"> of </token> <token id=\"t78\"> the </token> <token id=\"t79\"> order </token> <token id=\"t80\"> of </token> <token id=\"t81\"> the </token> <token id=\"t82\"> prime </token> <token id=\"t83\"> minister </token> <candidate id=\"c16\" index=84 type=\"date\" info=\"2015-08-20\" length=\"1\"></candidate> <token id=\"t84\"> yesterday </token> <token id=\"t85\"> we </token> <token id=\"t86\"> started </token> <token id=\"t87\"> direct </token> <token id=\"t88\"> dialog </token> <token id=\"t89\"> with </token> <token id=\"t90\"> authorized </token> <token id=\"t91\"> agencies </token> <token id=\"t92\"> of </token> <token id=\"t93\"> the </token> <token id=\"t94\"> neighbor </token> <token id=\"t95\"> countries </token> <token id=\"t96\"> , </token> <token id=\"t97\"> '' </token> <token id=\"t98\"> Deputy </token> <token id=\"t99\"> Head </token> <token id=\"t100\"> of </token> <token id=\"t101\"> the </token> <token id=\"t102\"> State </token> <token id=\"t103\"> Veterinary </token> <token id=\"t104\"> and </token> <token id=\"t105\"> Biosecurity </token> <token id=\"t106\"> Service </token> <token id=\"t107\"> Oleksandr </token> <token id=\"t108\"> Verzhykhovsky </token> <token id=\"t109\"> said </token> <token id=\"t110\"> . </token> <token id=\"t111\"> <br /> </token> <token id=\"t112\"> He </token> <token id=\"t113\"> said </token> <token id=\"t114\"> that </token> <token id=\"t115\"> a </token> <token id=\"t116\"> video </token> <token id=\"t117\"> conference </token> <token id=\"t118\"> with </token> <token id=\"t119\"> the </token> <token id=\"t120\"> top </token> <token id=\"t121\"> managers </token> <token id=\"t122\"> of </token> <token id=\"t123\"> the </token> <token id=\"t124\"> authorized </token> <token id=\"t125\"> agency </token> <token id=\"t126\"> in </token> <candidate id=\"c17\" index=127 type=\"location\" info=\"{ &quot;coordinates&quot;: &quot;60.0;100.0&quot;, &quot;id&quot;: 2017370, &quot;featureClass&quot;: &quot;A&quot;, &quot;featureCode&quot;: &quot;PCLI&quot;, &quot;countryCode&quot;: &quot;RU&quot; }\" length=\"1\"></candidate> <token id=\"t127\"> Russia </token> <token id=\"t128\"> was </token> <token id=\"t129\"> held </token> <token id=\"t130\"> . </token> <token id=\"t131\"> The </token> <token id=\"t132\"> dialog </token> <token id=\"t133\"> with </token> <token id=\"t134\"> Belarusian </token> <token id=\"t135\"> counterparts </token> <token id=\"t136\"> is </token> <token id=\"t137\"> planned </token> <token id=\"t138\"> for </token> <candidate id=\"c18\" index=139 type=\"date\" info=\"2015-08-21\" length=\"2\"></candidate> <token id=\"t139\"> August </token> <candidate id=\"c19\" index=140 type=\"number\" info=\"null\" length=\"1\"></candidate> <token id=\"t140\"> 21 </token> <token id=\"t141\"> and </token> <token id=\"t142\"> from </token> <candidate id=\"c20\" index=143 type=\"date\" info=\"2015-08-25\" length=\"2\"></candidate> <token id=\"t143\"> August </token> <candidate id=\"c21\" index=144 type=\"number\" info=\"null\" length=\"1\"></candidate> <token id=\"t144\"> 25 </token> <token id=\"t145\"> -- </token> <token id=\"t146\"> with </token> <token id=\"t147\"> European </token> <token id=\"t148\"> colleagues </token> <token id=\"t149\"> . </token> <token id=\"t150\"> <br /> </token> <token id=\"t151\"> `` </token> <token id=\"t152\"> We </token> <token id=\"t153\"> want </token> <token id=\"t154\"> to </token> <token id=\"t155\"> show </token> <token id=\"t156\"> our </token> <token id=\"t157\"> actions </token> <token id=\"t158\"> and </token> <token id=\"t159\"> want </token> <token id=\"t160\"> to </token> <token id=\"t161\"> assure </token> <token id=\"t162\"> our </token> <token id=\"t163\"> trade </token> <token id=\"t164\"> partners </token> <token id=\"t165\"> that </token> <token id=\"t166\"> if </token> <token id=\"t167\"> they </token> <token id=\"t168\"> introduce </token> <token id=\"t169\"> temporary </token> <token id=\"t170\"> restrictions </token> <token id=\"t171\"> they </token> <token id=\"t172\"> should </token> <token id=\"t173\"> concern </token> <token id=\"t174\"> those </token> <token id=\"t175\"> regions </token> <token id=\"t176\"> where </token> <token id=\"t177\"> we </token> <token id=\"t178\"> have </token> <token id=\"t179\"> problems </token> <token id=\"t180\"> , </token> <token id=\"t181\"> '' </token> <token id=\"t182\"> he </token> <token id=\"t183\"> added </token> <token id=\"t184\"> . </token> <token id=\"t185\"> <br /> </token> <token id=\"t186\"> Verzhykhovsky </token> <token id=\"t187\"> said </token> <token id=\"t188\"> that </token> <candidate id=\"c22\" index=189 type=\"location\" info=\"{ &quot;coordinates&quot;: &quot;50.45466;30.5238&quot;, &quot;id&quot;: 703448, &quot;featureClass&quot;: &quot;P&quot;, &quot;featureCode&quot;: &quot;PPLC&quot;, &quot;countryCode&quot;: &quot;UA&quot; }\" length=\"1\"></candidate> <token id=\"t189\"> Kyiv </token> <token id=\"t190\"> , </token> <candidate id=\"c23\" index=191 type=\"location\" info=\"{ &quot;coordinates&quot;: &quot;49.47705;33.81866&quot;, &quot;id&quot;: 696634, &quot;featureClass&quot;: &quot;A&quot;, &quot;featureCode&quot;: &quot;ADM1&quot;, &quot;countryCode&quot;: &quot;UA&quot; }\" length=\"1\"></candidate> <candidate id=\"c24\" index=191 type=\"location\" info=\"{ &quot;coordinates&quot;: &quot;49.59373;34.54073&quot;, &quot;id&quot;: 696643, &quot;featureClass&quot;: &quot;P&quot;, &quot;featureCode&quot;: &quot;PPLA&quot;, &quot;countryCode&quot;: &quot;UA&quot; }\" length=\"1\"></candidate> <token id=\"t191\"> Poltava </token> <token id=\"t192\"> , </token> <candidate id=\"c25\" index=193 type=\"location\" info=\"{ &quot;coordinates&quot;: &quot;51.33333;32.0&quot;, &quot;id&quot;: 710734, &quot;featureClass&quot;: &quot;A&quot;, &quot;featureCode&quot;: &quot;ADM1&quot;, &quot;countryCode&quot;: &quot;UA&quot; }\" length=\"1\"></candidate> <candidate id=\"c26\" index=193 type=\"location\" info=\"{ &quot;coordinates&quot;: &quot;51.50551;31.28487&quot;, &quot;id&quot;: 710735, &quot;featureClass&quot;: &quot;P&quot;, &quot;featureCode&quot;: &quot;PPLA&quot;, &quot;countryCode&quot;: &quot;UA&quot; }\" length=\"1\"></candidate> <token id=\"t193\"> Chernihiv </token> <token id=\"t194\"> and </token> <candidate id=\"c27\" index=195 type=\"location\" info=\"{ &quot;coordinates&quot;: &quot;50.9216;34.80029&quot;, &quot;id&quot;: 692194, &quot;featureClass&quot;: &quot;P&quot;, &quot;featureCode&quot;: &quot;PPLA&quot;, &quot;countryCode&quot;: &quot;UA&quot; }\" length=\"1\"></candidate> <candidate id=\"c28\" index=195 type=\"location\" info=\"{ &quot;coordinates&quot;: &quot;51.0;34.0&quot;, &quot;id&quot;: 692196, &quot;featureClass&quot;: &quot;A&quot;, &quot;featureCode&quot;: &quot;ADM1&quot;, &quot;countryCode&quot;: &quot;UA&quot; }\" length=\"1\"></candidate> <token id=\"t195\"> Sumy </token> <token id=\"t196\"> regions </token> <token id=\"t197\"> are </token> <token id=\"t198\"> of </token> <candidate id=\"c29\" index=199 type=\"disease\" info=\"null\" length=\"1\"></candidate> <token id=\"t199\"> ASF </token> <token id=\"t200\"> concern </token> <token id=\"t201\"> , </token> <token id=\"t202\"> where </token> <token id=\"t203\"> the </token> <token id=\"t204\"> wild </token> <token id=\"t205\"> bores </token> <token id=\"t206\"> depopulation </token> <token id=\"t207\"> measures </token> <token id=\"t208\"> are </token> <token id=\"t209\"> being </token> <token id=\"t210\"> taken </token> <token id=\"t211\"> . </token> <token id=\"t212\"> <br /> </token> <token id=\"t213\"> He </token> <token id=\"t214\"> said </token> <token id=\"t215\"> that </token> <token id=\"t216\"> on </token> <candidate id=\"c30\" index=217 type=\"date\" info=\"2015-08-19\" length=\"2\"></candidate> <token id=\"t217\"> August </token> <candidate id=\"c31\" index=218 type=\"number\" info=\"null\" length=\"1\"></candidate> <token id=\"t218\"> 19 </token> <token id=\"t219\"> , </token> <token id=\"t220\"> some </token> <candidate id=\"c32\" index=221 type=\"number\" info=\"null\" length=\"1\"></candidate> <token id=\"t221\"> 264 </token> <candidate id=\"c33\" index=222 type=\"host\" info=\"null\" length=\"1\"></candidate> <token id=\"t222\"> pigs </token> <token id=\"t223\"> were </token> <token id=\"t224\"> destroyed </token> <token id=\"t225\"> at </token> <token id=\"t226\"> Kozatska </token> <token id=\"t227\"> farm </token> <token id=\"t228\"> after </token> <token id=\"t229\"> the </token> <token id=\"t230\"> confirmation </token> <token id=\"t231\"> of </token> <candidate id=\"c34\" index=232 type=\"disease\" info=\"null\" length=\"2\"></candidate> <token id=\"t232\"> ASF </token> <token id=\"t233\"> virus </token> <token id=\"t234\"> by </token> <token id=\"t235\"> lab </token> <token id=\"t236\"> tests </token> <token id=\"t237\"> . </token> <token id=\"t238\"> <br /> </token> <token id=\"t239\"> He </token> <token id=\"t240\"> said </token> <token id=\"t241\"> that </token> <token id=\"t242\"> local </token> <token id=\"t243\"> authorities </token> <token id=\"t244\"> could </token> <token id=\"t245\"> compensate </token> <token id=\"t246\"> the </token> <token id=\"t247\"> loss </token> <token id=\"t248\"> to </token> <token id=\"t249\"> private </token> <token id=\"t250\"> households </token> <token id=\"t251\"> : </token> <token id=\"t252\"> around </token> <token id=\"t253\"> UAH </token> <token id=\"t254\"> 2,500-3 </token> <token id=\"t255\"> ,000 </token> <token id=\"t256\"> per </token> <candidate id=\"c35\" index=257 type=\"host\" info=\"null\" length=\"1\"></candidate> <token id=\"t257\"> pig </token> <token id=\"t258\"> . </token> <token id=\"t259\"> <br /> </token> <token id=\"t260\"> Verzhykhovsky </token> <token id=\"t261\"> said </token> <token id=\"t262\"> that </token> <token id=\"t263\"> according </token> <token id=\"t264\"> to </token> <token id=\"t265\"> the </token> <token id=\"t266\"> draft </token> <candidate id=\"c36\" index=267 type=\"number\" info=\"null\" length=\"1\"></candidate> <candidate id=\"c37\" index=267 type=\"date\" info=\"2016\" length=\"1\"></candidate> <token id=\"t267\"> 2016 </token> <token id=\"t268\"> national </token> <token id=\"t269\"> budget </token> <token id=\"t270\"> , </token> <token id=\"t271\"> financing </token> <token id=\"t272\"> of </token> <token id=\"t273\"> the </token> <token id=\"t274\"> veterinary </token> <token id=\"t275\"> service </token> <token id=\"t276\"> is </token> <token id=\"t277\"> left </token> <token id=\"t278\"> at </token> <token id=\"t279\"> the </token> <token id=\"t280\"> level </token> <token id=\"t281\"> of </token> <candidate id=\"c38\" index=282 type=\"date\" info=\"2014\" length=\"3\"></candidate> <token id=\"t282\"> the </token> <token id=\"t283\"> previous </token> <token id=\"t284\"> year </token> <token id=\"t285\"> , </token> <token id=\"t286\"> which </token> <token id=\"t287\"> is </token> <token id=\"t288\"> unsatisfactory </token> <token id=\"t289\"> for </token> <token id=\"t290\"> the </token> <token id=\"t291\"> realization </token> <token id=\"t292\"> of </token> <token id=\"t293\"> effective </token> <token id=\"t294\"> measures </token> <token id=\"t295\"> to </token> <token id=\"t296\"> maintain </token> <token id=\"t297\"> the </token> <token id=\"t298\"> epizootic </token> <token id=\"t299\"> situation </token> <token id=\"t300\"> in </token> <candidate id=\"c39\" index=301 type=\"location\" info=\"{ &quot;coordinates&quot;: &quot;49.0;32.0&quot;, &quot;id&quot;: 690791, &quot;featureClass&quot;: &quot;A&quot;, &quot;featureCode&quot;: &quot;PCLI&quot;, &quot;countryCode&quot;: &quot;UA&quot; }\" length=\"1\"></candidate> <token id=\"t301\"> Ukraine </token> <token id=\"t302\"> . </token> <token id=\"t303\"> <br /> </token> <token id=\"t304\"> The </token> <token id=\"t305\"> top </token> <token id=\"t306\"> managers </token> <token id=\"t307\"> of </token> <token id=\"t308\"> the </token> <token id=\"t309\"> service </token> <token id=\"t310\"> would </token> <token id=\"t311\"> ask </token> <token id=\"t312\"> the </token> <candidate id=\"c40\" index=313 type=\"location\" info=\"{ &quot;coordinates&quot;: &quot;50.83857;4.37599&quot;, &quot;id&quot;: 6695072, &quot;featureClass&quot;: &quot;A&quot;, &quot;featureCode&quot;: &quot;ZN&quot;, &quot;countryCode&quot;: &quot;&quot; }\" length=\"2\"></candidate> <token id=\"t313\"> European </token> <candidate id=\"c41\" index=314 type=\"location\" info=\"{ &quot;coordinates&quot;: &quot;34.83401;-83.99076&quot;, &quot;id&quot;: 4227781, &quot;featureClass&quot;: &quot;A&quot;, &quot;featureCode&quot;: &quot;ADM2&quot;, &quot;countryCode&quot;: &quot;US&quot; }\" length=\"1\"></candidate> <candidate id=\"c42\" index=314 type=\"location\" info=\"{ &quot;coordinates&quot;: &quot;-32.83333;-62.75&quot;, &quot;id&quot;: 3833419, &quot;featureClass&quot;: &quot;A&quot;, &quot;featureCode&quot;: &quot;ADM2&quot;, &quot;countryCode&quot;: &quot;AR&quot; }\" length=\"1\"></candidate> <candidate id=\"c43\" index=314 type=\"location\" info=\"{ &quot;coordinates&quot;: &quot;13.55;-87.9&quot;, &quot;id&quot;: 3584767, &quot;featureClass&quot;: &quot;A&quot;, &quot;featureCode&quot;: &quot;ADM1&quot;, &quot;countryCode&quot;: &quot;SV&quot; }\" length=\"1\"></candidate> <token id=\"t314\"> Union </token> <token id=\"t315\"> and </token> <token id=\"t316\"> the </token> <token id=\"t317\"> Food </token> <token id=\"t318\"> and </token> <token id=\"t319\"> Agriculture </token> <token id=\"t320\"> Organization </token> <token id=\"t321\"> ( </token> <token id=\"t322\"> FAO </token> <token id=\"t323\"> ) </token> <token id=\"t324\"> to </token> <token id=\"t325\"> provide </token> <token id=\"t326\"> financial </token> <token id=\"t327\"> and </token> <token id=\"t328\"> consultation </token> <token id=\"t329\"> aid </token> <token id=\"t330\"> in </token> <token id=\"t331\"> fighting </token> <candidate id=\"c44\" index=332 type=\"disease\" info=\"null\" length=\"2\"></candidate> <token id=\"t332\"> ASF </token> <token id=\"t333\"> virus </token> <token id=\"t334\"> . </token> <token id=\"t335\"> <br /> </token> <token id=\"t336\"> As </token> <token id=\"t337\"> reported </token> <token id=\"t338\"> , </token> <token id=\"t339\"> an </token> <candidate id=\"c45\" index=340 type=\"disease\" info=\"null\" length=\"1\"></candidate> <token id=\"t340\"> ASF </token> <token id=\"t341\"> outbreak </token> <token id=\"t342\"> at </token> <token id=\"t343\"> the </token> <token id=\"t344\"> Kalita </token> <token id=\"t345\"> farm </token> <token id=\"t346\"> was </token> <token id=\"t347\"> registered </token> <token id=\"t348\"> on </token> <candidate id=\"c46\" index=349 type=\"date\" info=\"2015-07-28\" length=\"4\"></candidate> <token id=\"t349\"> July </token> <candidate id=\"c47\" index=350 type=\"number\" info=\"null\" length=\"1\"></candidate> <token id=\"t350\"> 28 </token> <token id=\"t351\"> , </token> <candidate id=\"c48\" index=352 type=\"number\" info=\"null\" length=\"1\"></candidate> <token id=\"t352\"> 2015 </token> <token id=\"t353\"> . </token> <token id=\"t354\"> Its </token> <candidate id=\"c49\" index=355 type=\"host\" info=\"null\" length=\"1\"></candidate> <token id=\"t355\"> pig </token> <token id=\"t356\"> livestock </token> <token id=\"t357\"> exceeded </token> <candidate id=\"c50\" index=358 type=\"number\" info=\"null\" length=\"1\"></candidate> <token id=\"t358\"> 60,000 </token> <token id=\"t359\"> animals </token> <token id=\"t360\"> . </token> <token id=\"t361\"> The </token> <token id=\"t362\"> farm </token> <token id=\"t363\"> estimates </token> <token id=\"t364\"> its </token> <token id=\"t365\"> losses </token> <token id=\"t366\"> at </token> <token id=\"t367\"> about </token> <token id=\"t368\"> UAH </token> <candidate id=\"c51\" index=369 type=\"number\" info=\"null\" length=\"1\"></candidate> <token id=\"t369\"> 200 </token> <candidate id=\"c52\" index=370 type=\"number\" info=\"null\" length=\"1\"></candidate> <token id=\"t370\"> million </token> <token id=\"t371\"> . </token> <candidate id=\"c53\" index=372 type=\"location\" info=\"{ &quot;coordinates&quot;: &quot;49.74917;4.60889&quot;, &quot;id&quot;: 6453601, &quot;featureClass&quot;: &quot;A&quot;, &quot;featureCode&quot;: &quot;ADM4&quot;, &quot;countryCode&quot;: &quot;FR&quot; }\" length=\"1\"></candidate> <token id=\"t372\"> This </token> <token id=\"t373\"> is </token> <token id=\"t374\"> the </token> <token id=\"t375\"> first </token> <candidate id=\"c54\" index=376 type=\"disease\" info=\"null\" length=\"1\"></candidate> <token id=\"t376\"> ASF </token> <token id=\"t377\"> outbreak </token> <token id=\"t378\"> at </token> <token id=\"t379\"> an </token> <token id=\"t380\"> agribusiness </token> <token id=\"t381\"> . </token> <token id=\"t382\"> <br /> </token> <token id=\"t383\"> Since </token> <candidate id=\"c55\" index=384 type=\"number\" info=\"null\" length=\"1\"></candidate> <candidate id=\"c56\" index=384 type=\"date\" info=\"2012\" length=\"1\"></candidate> <token id=\"t384\"> 2012 </token> <token id=\"t385\"> , </token> <token id=\"t386\"> there </token> <token id=\"t387\"> have </token> <token id=\"t388\"> been </token> <token id=\"t389\"> over </token> <candidate id=\"c57\" index=390 type=\"number\" info=\"null\" length=\"1\"></candidate> <token id=\"t390\"> 30 </token> <candidate id=\"c58\" index=391 type=\"disease\" info=\"null\" length=\"1\"></candidate> <token id=\"t391\"> ASF </token> <token id=\"t392\"> cases </token> <token id=\"t393\"> in </token> <candidate id=\"c59\" index=394 type=\"location\" info=\"{ &quot;coordinates&quot;: &quot;47.82289;35.19031&quot;, &quot;id&quot;: 687700, &quot;featureClass&quot;: &quot;P&quot;, &quot;featureCode&quot;: &quot;PPLA&quot;, &quot;countryCode&quot;: &quot;UA&quot; }\" length=\"1\"></candidate> <candidate id=\"c60\" index=394 type=\"location\" info=\"{ &quot;coordinates&quot;: &quot;47.25;35.66667&quot;, &quot;id&quot;: 687699, &quot;featureClass&quot;: &quot;A&quot;, &quot;featureCode&quot;: &quot;ADM1&quot;, &quot;countryCode&quot;: &quot;UA&quot; }\" length=\"1\"></candidate> <token id=\"t394\"> Zaporizhia </token> <token id=\"t395\"> , </token> <candidate id=\"c61\" index=396 type=\"location\" info=\"{ &quot;coordinates&quot;: &quot;49.0;39.0&quot;, &quot;id&quot;: 702657, &quot;featureClass&quot;: &quot;A&quot;, &quot;featureCode&quot;: &quot;ADM1&quot;, &quot;countryCode&quot;: &quot;UA&quot; }\" length=\"1\"></candidate> <candidate id=\"c62\" index=396 type=\"location\" info=\"{ &quot;coordinates&quot;: &quot;48.56705;39.31706&quot;, &quot;id&quot;: 702658, &quot;featureClass&quot;: &quot;P&quot;, &quot;featureCode&quot;: &quot;PPLA&quot;, &quot;countryCode&quot;: &quot;UA&quot; }\" length=\"1\"></candidate> <token id=\"t396\"> Luhansk </token> <token id=\"t397\"> , </token> <candidate id=\"c63\" index=398 type=\"location\" info=\"{ &quot;coordinates&quot;: &quot;51.33333;32.0&quot;, &quot;id&quot;: 710734, &quot;featureClass&quot;: &quot;A&quot;, &quot;featureCode&quot;: &quot;ADM1&quot;, &quot;countryCode&quot;: &quot;UA&quot; }\" length=\"1\"></candidate> <candidate id=\"c64\" index=398 type=\"location\" info=\"{ &quot;coordinates&quot;: &quot;51.50551;31.28487&quot;, &quot;id&quot;: 710735, &quot;featureClass&quot;: &quot;P&quot;, &quot;featureCode&quot;: &quot;PPLA&quot;, &quot;countryCode&quot;: &quot;UA&quot; }\" length=\"1\"></candidate> <token id=\"t398\"> Chernihiv </token> <token id=\"t399\"> , </token> <candidate id=\"c65\" index=400 type=\"location\" info=\"{ &quot;coordinates&quot;: &quot;50.9216;34.80029&quot;, &quot;id&quot;: 692194, &quot;featureClass&quot;: &quot;P&quot;, &quot;featureCode&quot;: &quot;PPLA&quot;, &quot;countryCode&quot;: &quot;UA&quot; }\" length=\"1\"></candidate> <candidate id=\"c66\" index=400 type=\"location\" info=\"{ &quot;coordinates&quot;: &quot;51.0;34.0&quot;, &quot;id&quot;: 692196, &quot;featureClass&quot;: &quot;A&quot;, &quot;featureCode&quot;: &quot;ADM1&quot;, &quot;countryCode&quot;: &quot;UA&quot; }\" length=\"1\"></candidate> <token id=\"t400\"> Sumy </token> <token id=\"t401\"> , </token> <candidate id=\"c67\" index=402 type=\"location\" info=\"{ &quot;coordinates&quot;: &quot;50.45466;30.5238&quot;, &quot;id&quot;: 703448, &quot;featureClass&quot;: &quot;P&quot;, &quot;featureCode&quot;: &quot;PPLC&quot;, &quot;countryCode&quot;: &quot;UA&quot; }\" length=\"1\"></candidate> <token id=\"t402\"> Kyiv </token> <token id=\"t403\"> , </token> <candidate id=\"c68\" index=404 type=\"location\" info=\"{ &quot;coordinates&quot;: &quot;50.58333;28.5&quot;, &quot;id&quot;: 686966, &quot;featureClass&quot;: &quot;A&quot;, &quot;featureCode&quot;: &quot;ADM1&quot;, &quot;countryCode&quot;: &quot;UA&quot; }\" length=\"1\"></candidate> <candidate id=\"c69\" index=404 type=\"location\" info=\"{ &quot;coordinates&quot;: &quot;50.26487;28.67669&quot;, &quot;id&quot;: 686967, &quot;featureClass&quot;: &quot;P&quot;, &quot;featureCode&quot;: &quot;PPLA&quot;, &quot;countryCode&quot;: &quot;UA&quot; }\" length=\"1\"></candidate> <token id=\"t404\"> Zhytomyr </token> <token id=\"t405\"> , </token> <candidate id=\"c70\" index=406 type=\"location\" info=\"{ &quot;coordinates&quot;: &quot;50.62308;26.22743&quot;, &quot;id&quot;: 695594, &quot;featureClass&quot;: &quot;P&quot;, &quot;featureCode&quot;: &quot;PPLA&quot;, &quot;countryCode&quot;: &quot;UA&quot; }\" length=\"1\"></candidate> <candidate id=\"c71\" index=406 type=\"location\" info=\"{ &quot;coordinates&quot;: &quot;51.0;26.5&quot;, &quot;id&quot;: 695592, &quot;featureClass&quot;: &quot;A&quot;, &quot;featureCode&quot;: &quot;ADM1&quot;, &quot;countryCode&quot;: &quot;UA&quot; }\" length=\"1\"></candidate> <candidate id=\"c72\" index=406 type=\"location\" info=\"{ &quot;coordinates&quot;: &quot;50.613;26.24588&quot;, &quot;id&quot;: 9289988, &quot;featureClass&quot;: &quot;A&quot;, &quot;featureCode&quot;: &quot;ADM2&quot;, &quot;countryCode&quot;: &quot;UA&quot; }\" length=\"1\"></candidate> <token id=\"t406\"> Rivne </token> <token id=\"t407\"> and </token> <candidate id=\"c73\" index=408 type=\"location\" info=\"{ &quot;coordinates&quot;: &quot;49.47705;33.81866&quot;, &quot;id&quot;: 696634, &quot;featureClass&quot;: &quot;A&quot;, &quot;featureCode&quot;: &quot;ADM1&quot;, &quot;countryCode&quot;: &quot;UA&quot; }\" length=\"1\"></candidate> <candidate id=\"c74\" index=408 type=\"location\" info=\"{ &quot;coordinates&quot;: &quot;49.59373;34.54073&quot;, &quot;id&quot;: 696643, &quot;featureClass&quot;: &quot;P&quot;, &quot;featureCode&quot;: &quot;PPLA&quot;, &quot;countryCode&quot;: &quot;UA&quot; }\" length=\"1\"></candidate> <token id=\"t408\"> Poltava </token> <token id=\"t409\"> regions </token> <token id=\"t410\"> . </token> <token id=\"t411\"> <br /> </token> <token id=\"t412\"> The </token> <candidate id=\"c75\" index=413 type=\"disease\" info=\"null\" length=\"2\"></candidate> <token id=\"t413\"> ASF </token> <token id=\"t414\"> virus </token> <token id=\"t415\"> is </token> <token id=\"t416\"> the </token> <token id=\"t417\"> causative </token> <token id=\"t418\"> agent </token> <token id=\"t419\"> of </token> <candidate id=\"c76\" index=420 type=\"disease\" info=\"null\" length=\"1\"></candidate> <token id=\"t420\"> ASF </token> <token id=\"t421\"> . </token> <token id=\"t422\"> The </token> <token id=\"t423\"> virus </token> <token id=\"t424\"> causes </token> <token id=\"t425\"> a </token> <token id=\"t426\"> hemorrhagic </token> <token id=\"t427\"> fever </token> <token id=\"t428\"> with </token> <token id=\"t429\"> high </token> <token id=\"t430\"> mortality </token> <token id=\"t431\"> rates </token> <token id=\"t432\"> in </token> <candidate id=\"c77\" index=433 type=\"host\" info=\"null\" length=\"1\"></candidate> <token id=\"t433\"> pigs </token> <token id=\"t434\"> , </token> <token id=\"t435\"> but </token> <token id=\"t436\"> persistently </token> <token id=\"t437\"> infects </token> <token id=\"t438\"> its </token> <token id=\"t439\"> natural </token> <token id=\"t440\"> hosts </token> <token id=\"t441\"> , </token> <token id=\"t442\"> warthogs </token> <token id=\"t443\"> , </token> <token id=\"t444\"> bushpigs </token> <token id=\"t445\"> and </token> <token id=\"t446\"> soft </token> <token id=\"t447\"> ticks </token> <token id=\"t448\"> of </token> <token id=\"t449\"> the </token> <token id=\"t450\"> Ornithodoros </token> <token id=\"t451\"> genus </token> <token id=\"t452\"> , </token> <token id=\"t453\"> without </token> <token id=\"t454\"> any </token> <token id=\"t455\"> visible </token> <token id=\"t456\"> symptoms </token> <token id=\"t457\"> . </token> <token id=\"t458\"> There </token> <token id=\"t459\"> is </token> <candidate id=\"c78\" index=460 type=\"date\" info=\"PRESENT_REF\" length=\"1\"></candidate> <token id=\"t460\"> currently </token> <token id=\"t461\"> no </token> <token id=\"t462\"> vaccine </token> <token id=\"t463\"> against </token> <candidate id=\"c79\" index=464 type=\"disease\" info=\"null\" length=\"1\"></candidate> <token id=\"t464\"> ASF </token> <token id=\"t465\"> . </token> <token id=\"t466\"> <br /> </token>","publication_date":"2015-08-21","id":268,"title":"Ukraine veterinary service holding consultations with neighbor ...","url":"http://en.interfax.com.ua/news/economic/285139.html","content":"\n \n 2015-08-21T10:35+02:00\n \n 10:35\n 21.08.2015\n \n \n \n Ukraine veterinary service holding consultations with neighbor countries' services to regionalize pork supplies due to ASF\n \n \n \n \n \n The State Veterinary and Biosecurity Service of Ukraine is holding consultations with veterinary services of Russia, Belarus and the European Union regarding the regionalization of pork supplies and pork productions due to outbreaks of African Swine Fever (ASF).\n\"In pursuance of the order of the prime minister yesterday we started direct dialog with authorized agencies of the neighbor countries,\" Deputy Head of the State Veterinary and Biosecurity Service Oleksandr Verzhykhovsky said.\nHe said that a video conference with the top managers of the authorized agency in Russia was held. The dialog with Belarusian counterparts is planned for August 21 and from August 25 – with European colleagues.\n\"We want to show our actions and want to assure our trade partners that if they introduce temporary restrictions they should concern those regions where we have problems,\" he added.\nVerzhykhovsky said that Kyiv, Poltava, Chernihiv and Sumy regions are of ASF concern, where the wild bores depopulation measures are being taken.\nHe said that on August 19, some 264 pigs were destroyed at Kozatska farm after the confirmation of ASF virus by lab tests.\nHe said that local authorities could compensate the loss to private households: around UAH 2,500-3,000 per pig.\nVerzhykhovsky said that according to the draft 2016 national budget, financing of the veterinary service is left at the level of the previous year, which is unsatisfactory for the realization of effective measures to maintain the epizootic situation in Ukraine.\nThe top managers of the service would ask the European Union and the Food and Agriculture Organization (FAO) to provide financial and consultation aid in fighting ASF virus.\nAs reported, an ASF outbreak at the Kalita farm was registered on July 28, 2015. Its pig livestock exceeded 60,000 animals. The farm estimates its losses at about UAH 200 million. This is the first ASF outbreak at an agribusiness.\nSince 2012, there have been over 30 ASF cases in Zaporizhia, Luhansk, Chernihiv, Sumy, Kyiv, Zhytomyr, Rivne and Poltava regions.\nThe ASF virus is the causative agent of ASF. The virus causes a hemorrhagic fever with high mortality rates in pigs, but persistently infects its natural hosts, warthogs, bushpigs and soft ticks of the Ornithodoros genus, without any visible symptoms. There is currently no vaccine against ASF.\n ","candidateLabels":[]}
