# Supplementary material for: Web monitoring of emerging animal infectious diseases integrated in the French Animal Health Epidemic Intelligence System
Source: PLoS One. 2018 Aug 3;13(8):e0199960. doi: 10.1371/journal.pone.0199960 (PMC6075742; doi:10.1371/journal.pone.0199960)
Supplement: S1 Dataset — Dataset of news reports in English language used to evaluate and train the information extraction module of PADI-web (http://epia.clermont.inra.fr/vsi). This dataset is composed of 532 news reports (in JSON), with information about the report itself (publication date, title, content, url), as well as processing information related to the information extraction process (candidates for extraction information, correct or incorrect labels for each candidate). The named entity candidates (locations, diseases, hosts, dates, number of cases) are manually labelled in each article. Data are shared under a CC BY license and are freely available for download at: https://dataverse.cirad.fr/dataset.xhtml?persistentId=doi:10.18167/DVN1/KMTIFG. (GZ) [file pone.0199960.s001.gz › articles/474.json]

{"reports":[16920,16966,17039],"tagged_content":"<token id=\"t0\"> Poultry </token> <token id=\"t1\"> News </token> <token id=\"t2\"> Avian </token> <token id=\"t3\"> Flu-positive </token> <token id=\"t4\"> Poultry </token> <token id=\"t5\"> Culled </token> <token id=\"t6\"> at </token> <candidate id=\"c1\" index=7 type=\"location\" info=\"{ &quot;coordinates&quot;: &quot;22.25;114.16667&quot;, &quot;id&quot;: 1819730, &quot;featureClass&quot;: &quot;A&quot;, &quot;featureCode&quot;: &quot;PCLS&quot;, &quot;countryCode&quot;: &quot;HK&quot; }\" length=\"2\"></candidate> <candidate id=\"c2\" index=7 type=\"location\" info=\"{ &quot;coordinates&quot;: &quot;22.28552;114.15769&quot;, &quot;id&quot;: 1819729, &quot;featureClass&quot;: &quot;P&quot;, &quot;featureCode&quot;: &quot;PPLC&quot;, &quot;countryCode&quot;: &quot;HK&quot; }\" length=\"2\"></candidate> <token id=\"t7\"> Hong </token> <token id=\"t8\"> Kong </token> <candidate id=\"c3\" index=9 type=\"location\" info=\"{ &quot;coordinates&quot;: &quot;43.81958;-89.39875&quot;, &quot;id&quot;: 5261914, &quot;featureClass&quot;: &quot;A&quot;, &quot;featureCode&quot;: &quot;ADM2&quot;, &quot;countryCode&quot;: &quot;US&quot; }\" length=\"1\"></candidate> <candidate id=\"c4\" index=9 type=\"location\" info=\"{ &quot;coordinates&quot;: &quot;46.66295;-87.5735&quot;, &quot;id&quot;: 5000950, &quot;featureClass&quot;: &quot;A&quot;, &quot;featureCode&quot;: &quot;ADM2&quot;, &quot;countryCode&quot;: &quot;US&quot; }\" length=\"1\"></candidate> <token id=\"t9\"> Market </token> <candidate id=\"c5\" index=10 type=\"number\" info=\"null\" length=\"1\"></candidate> <candidate id=\"c6\" index=10 type=\"date\" info=\"2015-01-04\" length=\"3\"></candidate> <token id=\"t10\"> 04 </token> <token id=\"t11\"> January </token> <candidate id=\"c7\" index=12 type=\"number\" info=\"null\" length=\"1\"></candidate> <token id=\"t12\"> 2015 </token> <token id=\"t13\"> HONG </token> <token id=\"t14\"> KONG </token> <token id=\"t15\"> - </token> <token id=\"t16\"> Almost </token> <candidate id=\"c8\" index=17 type=\"number\" info=\"null\" length=\"1\"></candidate> <token id=\"t17\"> 19,000 </token> <token id=\"t18\"> poultry </token> <token id=\"t19\"> - </token> <token id=\"t20\"> including </token> <token id=\"t21\"> chickens </token> <token id=\"t22\"> , </token> <token id=\"t23\"> partridges </token> <token id=\"t24\"> and </token> <token id=\"t25\"> pigeons </token> <token id=\"t26\"> - </token> <token id=\"t27\"> have </token> <token id=\"t28\"> been </token> <token id=\"t29\"> culled </token> <token id=\"t30\"> after </token> <token id=\"t31\"> testing </token> <token id=\"t32\"> positive </token> <token id=\"t33\"> for </token> <token id=\"t34\"> the </token> <token id=\"t35\"> H7N9 </token> <token id=\"t36\"> low-pathogenic </token> <candidate id=\"c9\" index=37 type=\"disease\" info=\"null\" length=\"2\"></candidate> <token id=\"t37\"> avian </token> <token id=\"t38\"> flu </token> <token id=\"t39\"> virus.The </token> <token id=\"t40\"> veterinary </token> <token id=\"t41\"> authority </token> <token id=\"t42\"> sent </token> <token id=\"t43\"> an </token> <token id=\"t44\"> Immediate </token> <token id=\"t45\"> notification </token> <token id=\"t46\"> dated </token> <candidate id=\"c10\" index=47 type=\"number\" info=\"null\" length=\"1\"></candidate> <candidate id=\"c11\" index=47 type=\"date\" info=\"2015-01-02\" length=\"2\"></candidate> <token id=\"t47\"> 2 </token> <token id=\"t48\"> January </token> <token id=\"t49\"> to </token> <token id=\"t50\"> the </token> <token id=\"t51\"> World </token> <token id=\"t52\"> Organisation </token> <token id=\"t53\"> for </token> <token id=\"t54\"> Animal </token> <token id=\"t55\"> Health </token> <token id=\"t56\"> ( </token> <token id=\"t57\"> OIE </token> <token id=\"t58\"> ) </token> <token id=\"t59\"> regarding </token> <token id=\"t60\"> the </token> <token id=\"t61\"> confirmation </token> <token id=\"t62\"> of </token> <token id=\"t63\"> the </token> <token id=\"t64\"> H7N9 </token> <token id=\"t65\"> variant </token> <token id=\"t66\"> of </token> <token id=\"t67\"> the </token> <token id=\"t68\"> low-pathogenic </token> <candidate id=\"c12\" index=69 type=\"disease\" info=\"null\" length=\"2\"></candidate> <token id=\"t69\"> avian </token> <token id=\"t70\"> influenza </token> <token id=\"t71\"> virus </token> <token id=\"t72\"> in </token> <token id=\"t73\"> poultry </token> <token id=\"t74\"> at </token> <token id=\"t75\"> a </token> <token id=\"t76\"> market </token> <token id=\"t77\"> . </token> <token id=\"t78\"> <br /> </token> <token id=\"t79\"> A </token> <token id=\"t80\"> consignment </token> <token id=\"t81\"> of </token> <candidate id=\"c13\" index=82 type=\"number\" info=\"null\" length=\"1\"></candidate> <token id=\"t82\"> 18,962 </token> <token id=\"t83\"> imported </token> <candidate id=\"c14\" index=84 type=\"host\" info=\"null\" length=\"1\"></candidate> <token id=\"t84\"> birds </token> <token id=\"t85\"> at </token> <token id=\"t86\"> a </token> <token id=\"t87\"> market </token> <token id=\"t88\"> at </token> <candidate id=\"c15\" index=89 type=\"number\" info=\"null\" length=\"1\"></candidate> <token id=\"t89\"> 4 </token> <token id=\"t90\"> Hing </token> <token id=\"t91\"> Wah </token> <candidate id=\"c16\" index=92 type=\"location\" info=\"{ &quot;coordinates&quot;: &quot;51.11898;-2.74156&quot;, &quot;id&quot;: 7292391, &quot;featureClass&quot;: &quot;A&quot;, &quot;featureCode&quot;: &quot;ADM4&quot;, &quot;countryCode&quot;: &quot;GB&quot; }\" length=\"1\"></candidate> <token id=\"t92\"> Street </token> <token id=\"t93\"> in </token> <token id=\"t94\"> Cheung </token> <token id=\"t95\"> Sha </token> <candidate id=\"c17\" index=96 type=\"location\" info=\"{ &quot;coordinates&quot;: &quot;30.81544;108.37089&quot;, &quot;id&quot;: 1791748, &quot;featureClass&quot;: &quot;P&quot;, &quot;featureCode&quot;: &quot;PPL&quot;, &quot;countryCode&quot;: &quot;CN&quot; }\" length=\"1\"></candidate> <candidate id=\"c18\" index=96 type=\"location\" info=\"{ &quot;coordinates&quot;: &quot;38.49457;43.38323&quot;, &quot;id&quot;: 298117, &quot;featureClass&quot;: &quot;P&quot;, &quot;featureCode&quot;: &quot;PPLA&quot;, &quot;countryCode&quot;: &quot;TR&quot; }\" length=\"1\"></candidate> <candidate id=\"c19\" index=96 type=\"location\" info=\"{ &quot;coordinates&quot;: &quot;38.40736;43.71779&quot;, &quot;id&quot;: 298113, &quot;featureClass&quot;: &quot;A&quot;, &quot;featureCode&quot;: &quot;ADM1&quot;, &quot;countryCode&quot;: &quot;TR&quot; }\" length=\"1\"></candidate> <token id=\"t96\"> Wan </token> <token id=\"t97\"> tested </token> <token id=\"t98\"> positive </token> <token id=\"t99\"> for </token> <token id=\"t100\"> the </token> <token id=\"t101\"> virus </token> <token id=\"t102\"> during </token> <token id=\"t103\"> routine </token> <token id=\"t104\"> surveillance </token> <token id=\"t105\"> on </token> <candidate id=\"c20\" index=106 type=\"number\" info=\"null\" length=\"1\"></candidate> <candidate id=\"c21\" index=106 type=\"date\" info=\"2014-12-30\" length=\"3\"></candidate> <token id=\"t106\"> 30 </token> <token id=\"t107\"> December </token> <candidate id=\"c22\" index=108 type=\"number\" info=\"null\" length=\"1\"></candidate> <token id=\"t108\"> 2014 </token> <token id=\"t109\"> . </token> <token id=\"t110\"> <br /> </token> <token id=\"t111\"> The </token> <token id=\"t112\"> report </token> <token id=\"t113\"> adds </token> <token id=\"t114\"> that </token> <token id=\"t115\"> intensive </token> <token id=\"t116\"> surveillance </token> <token id=\"t117\"> system </token> <token id=\"t118\"> is </token> <token id=\"t119\"> in </token> <token id=\"t120\"> place </token> <token id=\"t121\"> for </token> <token id=\"t122\"> all </token> <token id=\"t123\"> imported </token> <token id=\"t124\"> poultry </token> <token id=\"t125\"> , </token> <token id=\"t126\"> wild </token> <candidate id=\"c23\" index=127 type=\"host\" info=\"null\" length=\"1\"></candidate> <token id=\"t127\"> birds </token> <token id=\"t128\"> , </token> <token id=\"t129\"> local </token> <token id=\"t130\"> poultry </token> <token id=\"t131\"> farms </token> <token id=\"t132\"> , </token> <token id=\"t133\"> poultry </token> <token id=\"t134\"> markets </token> <token id=\"t135\"> and </token> <token id=\"t136\"> pet </token> <candidate id=\"c24\" index=137 type=\"host\" info=\"null\" length=\"1\"></candidate> <token id=\"t137\"> bird </token> <token id=\"t138\"> shops </token> <token id=\"t139\"> . </token> <token id=\"t140\"> An </token> <token id=\"t141\"> imported </token> <token id=\"t142\"> consignment </token> <token id=\"t143\"> containing </token> <candidate id=\"c25\" index=144 type=\"number\" info=\"null\" length=\"1\"></candidate> <token id=\"t144\"> 1,200 </token> <token id=\"t145\"> chickens </token> <token id=\"t146\"> was </token> <token id=\"t147\"> tested </token> <token id=\"t148\"> positive </token> <token id=\"t149\"> for </token> <candidate id=\"c26\" index=150 type=\"disease\" info=\"null\" length=\"4\"></candidate> <token id=\"t150\"> low </token> <token id=\"t151\"> pathogenic </token> <candidate id=\"c27\" index=152 type=\"disease\" info=\"null\" length=\"2\"></candidate> <token id=\"t152\"> avian </token> <token id=\"t153\"> influenza </token> <token id=\"t154\"> virus </token> <token id=\"t155\"> ( </token> <token id=\"t156\"> H7N9 </token> <token id=\"t157\"> ) </token> <token id=\"t158\"> during </token> <token id=\"t159\"> the </token> <token id=\"t160\"> routine </token> <token id=\"t161\"> surveillance </token> <token id=\"t162\"> programme </token> <token id=\"t163\"> . </token> <token id=\"t164\"> A </token> <token id=\"t165\"> total </token> <token id=\"t166\"> of </token> <candidate id=\"c28\" index=167 type=\"number\" info=\"null\" length=\"1\"></candidate> <token id=\"t167\"> 18,962 </token> <token id=\"t168\"> poultry </token> <token id=\"t169\"> , </token> <token id=\"t170\"> including </token> <candidate id=\"c29\" index=171 type=\"number\" info=\"null\" length=\"1\"></candidate> <token id=\"t171\"> 11,800 </token> <token id=\"t172\"> chickens </token> <token id=\"t173\"> , </token> <candidate id=\"c30\" index=174 type=\"number\" info=\"null\" length=\"1\"></candidate> <token id=\"t174\"> 3,140 </token> <token id=\"t175\"> silky </token> <token id=\"t176\"> chickens </token> <token id=\"t177\"> , </token> <candidate id=\"c31\" index=178 type=\"number\" info=\"null\" length=\"1\"></candidate> <token id=\"t178\"> 1,025 </token> <token id=\"t179\"> chukars </token> <token id=\"t180\"> and </token> <candidate id=\"c32\" index=181 type=\"number\" info=\"null\" length=\"1\"></candidate> <token id=\"t181\"> 2,997 </token> <token id=\"t182\"> pigeons </token> <token id=\"t183\"> were </token> <token id=\"t184\"> culled </token> <token id=\"t185\"> on </token> <candidate id=\"c33\" index=186 type=\"number\" info=\"null\" length=\"1\"></candidate> <candidate id=\"c34\" index=186 type=\"date\" info=\"2014-12-31\" length=\"3\"></candidate> <token id=\"t186\"> 31 </token> <token id=\"t187\"> December </token> <candidate id=\"c35\" index=188 type=\"number\" info=\"null\" length=\"1\"></candidate> <token id=\"t188\"> 2014 </token> <token id=\"t189\"> . </token> <token id=\"t190\"> <br /> </token> <token id=\"t191\"> Importation </token> <token id=\"t192\"> of </token> <token id=\"t193\"> live </token> <token id=\"t194\"> poultry </token> <token id=\"t195\"> has </token> <token id=\"t196\"> been </token> <token id=\"t197\"> banned </token> <token id=\"t198\"> for </token> <candidate id=\"c36\" index=199 type=\"number\" info=\"null\" length=\"1\"></candidate> <token id=\"t199\"> 21 </token> <token id=\"t200\"> days </token> <token id=\"t201\"> . </token> <token id=\"t202\"> <br /> </token> <token id=\"t203\"> <br /> </token> <token id=\"t204\"> Further </token> <candidate id=\"c37\" index=205 type=\"location\" info=\"{ &quot;coordinates&quot;: &quot;51.45;-0.96667&quot;, &quot;id&quot;: 3333184, &quot;featureClass&quot;: &quot;A&quot;, &quot;featureCode&quot;: &quot;ADM2&quot;, &quot;countryCode&quot;: &quot;GB&quot; }\" length=\"1\"></candidate> <candidate id=\"c38\" index=205 type=\"location\" info=\"{ &quot;coordinates&quot;: &quot;51.45625;-0.97113&quot;, &quot;id&quot;: 2639577, &quot;featureClass&quot;: &quot;P&quot;, &quot;featureCode&quot;: &quot;PPLA2&quot;, &quot;countryCode&quot;: &quot;GB&quot; }\" length=\"1\"></candidate> <token id=\"t205\"> Reading </token> <token id=\"t206\"> <br /> </token> <token id=\"t207\"> You </token> <token id=\"t208\"> can </token> <token id=\"t209\"> visit </token> <token id=\"t210\"> the </token> <candidate id=\"c39\" index=211 type=\"disease\" info=\"null\" length=\"2\"></candidate> <token id=\"t211\"> Avian </token> <token id=\"t212\"> Flu </token> <token id=\"t213\"> page </token> <token id=\"t214\"> by </token> <token id=\"t215\"> clicking </token> <token id=\"t216\"> here.Read </token> <token id=\"t217\"> our </token> <token id=\"t218\"> previous </token> <token id=\"t219\"> news </token> <token id=\"t220\"> item </token> <token id=\"t221\"> on </token> <token id=\"t222\"> this </token> <token id=\"t223\"> story </token> <token id=\"t224\"> by </token> <token id=\"t225\"> clicking </token> <token id=\"t226\"> here </token> <token id=\"t227\"> . </token> <token id=\"t228\"> <br /> </token> <token id=\"t229\"> <br /> </token> <token id=\"t230\"> ThePoultrySite </token> <token id=\"t231\"> News </token> <token id=\"t232\"> DeskTop </token> <token id=\"t233\"> image </token> <token id=\"t234\"> via </token> <token id=\"t235\"> Shutterstock </token>","publication_date":"2015-01-04","id":474,"title":"Avian Flu-positive Poultry Culled at Hong Kong Market","url":"http://www.thepoultrysite.com/poultrynews/34024/avian-flupositive-poultry-culled-at-hong-kong-market","content":"Poultry News Avian Flu-positive Poultry Culled at Hong Kong Market 04 January 2015 HONG KONG - Almost 19,000 poultry - including chickens, partridges and pigeons - have been culled after testing positive for the H7N9 low-pathogenic avian flu virus.The veterinary authority sent an Immediate notification dated 2 January to the World Organisation for Animal Health (OIE) regarding the confirmation of the H7N9 variant of the low-pathogenic avian influenza virus in poultry at a market.&#13;\nA consignment of 18,962 imported birds at a market at 4 Hing Wah Street in Cheung Sha Wan tested positive for the virus during routine surveillance on 30 December 2014.&#13;\nThe report adds that intensive surveillance system is in place for all imported poultry, wild birds, local poultry farms, poultry markets and pet bird shops. An imported consignment containing 1,200 chickens was tested positive for low pathogenic avian influenza virus (H7N9) during the routine surveillance programme. A total of 18,962 poultry, including 11,800 chickens, 3,140 silky chickens, 1,025 chukars and 2,997 pigeons were culled on 31 December 2014.&#13;\nImportation of live poultry has been banned for 21 days.&#13;\n&#13;\nFurther Reading&#13;\nYou can visit the Avian Flu page by clicking here.Read our previous news item on this story by clicking here.&#13;\n&#13;\n&#13;\nThePoultrySite News DeskTop image via Shutterstock ","candidateLabels":[{"id":"c1","label":"correct"},{"id":"c2","label":"correct"},{"id":"c3","label":"incorrect"},{"id":"c4","label":"incorrect"},{"id":"c5","label":"incorrect"},{"id":"c6","label":"partial"},{"id":"c7","label":"incorrect"},{"id":"c8","label":"partial"},{"id":"c9","label":"correct"},{"id":"c10","label":"incorrect"},{"id":"c11","label":"partial"},{"id":"c12","label":"correct"},{"id":"c13","label":"partial"},{"id":"c14","label":"correct"},{"id":"c15","label":"incorrect"},{"id":"c16","label":"incorrect"},{"id":"c17","label":"incorrect"},{"id":"c18","label":"incorrect"},{"id":"c19","label":"incorrect"},{"id":"c20","label":"incorrect"},{"id":"c21","label":"correct"},{"id":"c22","label":"incorrect"},{"id":"c23","label":"incorrect"},{"id":"c24","label":"incorrect"},{"id":"c25","label":"partial"},{"id":"c26","label":"correct"},{"id":"c27","label":"correct"},{"id":"c28","label":"partial"},{"id":"c29","label":"partial"},{"id":"c30","label":"partial"},{"id":"c31","label":"partial"},{"id":"c32","label":"partial"},{"id":"c33","label":"partial"},{"id":"c34","label":"partial"},{"id":"c35","label":"incorrect"},{"id":"c36","label":"incorrect"},{"id":"c37","label":"incorrect"},{"id":"c38","label":"incorrect"},{"id":"c39","label":"correct"}]}
