# Supplementary material for: Web monitoring of emerging animal infectious diseases integrated in the French Animal Health Epidemic Intelligence System
Source: PLoS One. 2018 Aug 3;13(8):e0199960. doi: 10.1371/journal.pone.0199960 (PMC6075742; doi:10.1371/journal.pone.0199960)
Supplement: S1 Dataset — Dataset of news reports in English language used to evaluate and train the information extraction module of PADI-web (http://epia.clermont.inra.fr/vsi). This dataset is composed of 532 news reports (in JSON), with information about the report itself (publication date, title, content, url), as well as processing information related to the information extraction process (candidates for extraction information, correct or incorrect labels for each candidate). The named entity candidates (locations, diseases, hosts, dates, number of cases) are manually labelled in each article. Data are shared under a CC BY license and are freely available for download at: https://dataverse.cirad.fr/dataset.xhtml?persistentId=doi:10.18167/DVN1/KMTIFG. (GZ) [file pone.0199960.s001.gz › articles/122.json]

{"reports":[17421],"tagged_content":"<token id=\"t0\"> <br /> </token> <token id=\"t1\"> Diseased </token> <candidate id=\"c1\" index=2 type=\"host\" info=\"null\" length=\"1\"></candidate> <token id=\"t2\"> pig </token> <token id=\"t3\"> corpses </token> <token id=\"t4\"> are </token> <token id=\"t5\"> scattered </token> <token id=\"t6\"> on </token> <token id=\"t7\"> the </token> <token id=\"t8\"> ground </token> <token id=\"t9\"> of </token> <token id=\"t10\"> a </token> <token id=\"t11\"> slaughterhouse </token> <token id=\"t12\"> in </token> <token id=\"t13\"> the </token> <token id=\"t14\"> town </token> <token id=\"t15\"> of </token> <candidate id=\"c2\" index=16 type=\"location\" info=\"{ &quot;coordinates&quot;: &quot;25.717;108.954&quot;, &quot;id&quot;: 8625571, &quot;featureClass&quot;: &quot;A&quot;, &quot;featureCode&quot;: &quot;ADM4&quot;, &quot;countryCode&quot;: &quot;CN&quot; }\" length=\"1\"></candidate> <candidate id=\"c3\" index=16 type=\"location\" info=\"{ &quot;coordinates&quot;: &quot;41.6836;118.288&quot;, &quot;id&quot;: 8649186, &quot;featureClass&quot;: &quot;A&quot;, &quot;featureCode&quot;: &quot;ADM4&quot;, &quot;countryCode&quot;: &quot;CN&quot; }\" length=\"1\"></candidate> <candidate id=\"c4\" index=16 type=\"location\" info=\"{ &quot;coordinates&quot;: &quot;41.1646;108.181&quot;, &quot;id&quot;: 8649110, &quot;featureClass&quot;: &quot;A&quot;, &quot;featureCode&quot;: &quot;ADM4&quot;, &quot;countryCode&quot;: &quot;CN&quot; }\" length=\"1\"></candidate> <token id=\"t16\"> Meilin </token> <token id=\"t17\"> of </token> <token id=\"t18\"> east </token> <candidate id=\"c5\" index=19 type=\"location\" info=\"{ &quot;coordinates&quot;: &quot;35.0;105.0&quot;, &quot;id&quot;: 1814991, &quot;featureClass&quot;: &quot;A&quot;, &quot;featureCode&quot;: &quot;PCLI&quot;, &quot;countryCode&quot;: &quot;CN&quot; }\" length=\"1\"></candidate> <candidate id=\"c6\" index=19 type=\"location\" info=\"{ &quot;coordinates&quot;: &quot;25.51224;-99.00457&quot;, &quot;id&quot;: 8582434, &quot;featureClass&quot;: &quot;A&quot;, &quot;featureCode&quot;: &quot;ADM2&quot;, &quot;countryCode&quot;: &quot;MX&quot; }\" length=\"1\"></candidate> <token id=\"t19\"> China </token> <token id=\"t20\"> 's </token> <candidate id=\"c7\" index=21 type=\"location\" info=\"{ &quot;coordinates&quot;: &quot;27.66667;115.66667&quot;, &quot;id&quot;: 1806222, &quot;featureClass&quot;: &quot;A&quot;, &quot;featureCode&quot;: &quot;ADM1&quot;, &quot;countryCode&quot;: &quot;CN&quot; }\" length=\"1\"></candidate> <candidate id=\"c8\" index=21 type=\"location\" info=\"{ &quot;coordinates&quot;: &quot;22.7783;108.095&quot;, &quot;id&quot;: 8625168, &quot;featureClass&quot;: &quot;A&quot;, &quot;featureCode&quot;: &quot;ADM4&quot;, &quot;countryCode&quot;: &quot;CN&quot; }\" length=\"1\"></candidate> <candidate id=\"c9\" index=21 type=\"location\" info=\"{ &quot;coordinates&quot;: &quot;27.7728;120.508&quot;, &quot;id&quot;: 8634050, &quot;featureClass&quot;: &quot;A&quot;, &quot;featureCode&quot;: &quot;ADM4&quot;, &quot;countryCode&quot;: &quot;CN&quot; }\" length=\"1\"></candidate> <token id=\"t21\"> Jiangxi </token> <token id=\"t22\"> Province </token> <token id=\"t23\"> in </token> <token id=\"t24\"> this </token> <token id=\"t25\"> undated </token> <token id=\"t26\"> video </token> <token id=\"t27\"> grab </token> <token id=\"t28\"> from </token> <candidate id=\"c10\" index=29 type=\"location\" info=\"{ &quot;coordinates&quot;: &quot;35.0;105.0&quot;, &quot;id&quot;: 1814991, &quot;featureClass&quot;: &quot;A&quot;, &quot;featureCode&quot;: &quot;PCLI&quot;, &quot;countryCode&quot;: &quot;CN&quot; }\" length=\"1\"></candidate> <candidate id=\"c11\" index=29 type=\"location\" info=\"{ &quot;coordinates&quot;: &quot;25.51224;-99.00457&quot;, &quot;id&quot;: 8582434, &quot;featureClass&quot;: &quot;A&quot;, &quot;featureCode&quot;: &quot;ADM2&quot;, &quot;countryCode&quot;: &quot;MX&quot; }\" length=\"1\"></candidate> <token id=\"t29\"> China </token> <token id=\"t30\"> 's </token> <candidate id=\"c12\" index=31 type=\"location\" info=\"{ &quot;coordinates&quot;: &quot;47.5;106.5&quot;, &quot;id&quot;: 2028849, &quot;featureClass&quot;: &quot;A&quot;, &quot;featureCode&quot;: &quot;ADM1&quot;, &quot;countryCode&quot;: &quot;MN&quot; }\" length=\"1\"></candidate> <candidate id=\"c13\" index=31 type=\"location\" info=\"{ &quot;coordinates&quot;: &quot;56.08333;-4.11667&quot;, &quot;id&quot;: 2653431, &quot;featureClass&quot;: &quot;A&quot;, &quot;featureCode&quot;: &quot;ADM1H&quot;, &quot;countryCode&quot;: &quot;GB&quot; }\" length=\"1\"></candidate> <candidate id=\"c14\" index=31 type=\"location\" info=\"{ &quot;coordinates&quot;: &quot;5.5;-1.0&quot;, &quot;id&quot;: 2302353, &quot;featureClass&quot;: &quot;A&quot;, &quot;featureCode&quot;: &quot;ADM1&quot;, &quot;countryCode&quot;: &quot;GH&quot; }\" length=\"1\"></candidate> <candidate id=\"c15\" index=31 type=\"location\" info=\"{ &quot;coordinates&quot;: &quot;15.33333;38.91667&quot;, &quot;id&quot;: 448501, &quot;featureClass&quot;: &quot;A&quot;, &quot;featureCode&quot;: &quot;ADM1&quot;, &quot;countryCode&quot;: &quot;ER&quot; }\" length=\"1\"></candidate> <candidate id=\"c16\" index=31 type=\"location\" info=\"{ &quot;coordinates&quot;: &quot;7.07306;125.61278&quot;, &quot;id&quot;: 1715348, &quot;featureClass&quot;: &quot;P&quot;, &quot;featureCode&quot;: &quot;PPLA&quot;, &quot;countryCode&quot;: &quot;PH&quot; }\" length=\"1\"></candidate> <candidate id=\"c17\" index=31 type=\"location\" info=\"{ &quot;coordinates&quot;: &quot;13.78507;38.82055&quot;, &quot;id&quot;: 7869875, &quot;featureClass&quot;: &quot;A&quot;, &quot;featureCode&quot;: &quot;ADM2&quot;, &quot;countryCode&quot;: &quot;ET&quot; }\" length=\"1\"></candidate> <candidate id=\"c18\" index=31 type=\"location\" info=\"{ &quot;coordinates&quot;: &quot;3.37224;31.79402&quot;, &quot;id&quot;: 10860469, &quot;featureClass&quot;: &quot;A&quot;, &quot;featureCode&quot;: &quot;ADM5&quot;, &quot;countryCode&quot;: &quot;UG&quot; }\" length=\"1\"></candidate> <candidate id=\"c19\" index=31 type=\"location\" info=\"{ &quot;coordinates&quot;: &quot;-0.75;37.0&quot;, &quot;id&quot;: 400742, &quot;featureClass&quot;: &quot;A&quot;, &quot;featureCode&quot;: &quot;ADM1H&quot;, &quot;countryCode&quot;: &quot;KE&quot; }\" length=\"1\"></candidate> <candidate id=\"c20\" index=31 type=\"location\" info=\"{ &quot;coordinates&quot;: &quot;-25.53333;-57.46667&quot;, &quot;id&quot;: 3439137, &quot;featureClass&quot;: &quot;A&quot;, &quot;featureCode&quot;: &quot;ADM1&quot;, &quot;countryCode&quot;: &quot;PY&quot; }\" length=\"1\"></candidate> <candidate id=\"c21\" index=31 type=\"location\" info=\"{ &quot;coordinates&quot;: &quot;-6.16667;39.36667&quot;, &quot;id&quot;: 160706, &quot;featureClass&quot;: &quot;A&quot;, &quot;featureCode&quot;: &quot;ADM2&quot;, &quot;countryCode&quot;: &quot;TZ&quot; }\" length=\"1\"></candidate> <candidate id=\"c22\" index=31 type=\"location\" info=\"{ &quot;coordinates&quot;: &quot;-18.0;178.33333&quot;, &quot;id&quot;: 2205272, &quot;featureClass&quot;: &quot;A&quot;, &quot;featureCode&quot;: &quot;ADM1&quot;, &quot;countryCode&quot;: &quot;FJ&quot; }\" length=\"1\"></candidate> <candidate id=\"c23\" index=31 type=\"location\" info=\"{ &quot;coordinates&quot;: &quot;-14.0;29.0&quot;, &quot;id&quot;: 921064, &quot;featureClass&quot;: &quot;A&quot;, &quot;featureCode&quot;: &quot;ADM1&quot;, &quot;countryCode&quot;: &quot;ZM&quot; }\" length=\"1\"></candidate> <candidate id=\"c24\" index=31 type=\"location\" info=\"{ &quot;coordinates&quot;: &quot;32.08333;34.91667&quot;, &quot;id&quot;: 294904, &quot;featureClass&quot;: &quot;A&quot;, &quot;featureCode&quot;: &quot;ADM1&quot;, &quot;countryCode&quot;: &quot;IL&quot; }\" length=\"1\"></candidate> <candidate id=\"c25\" index=31 type=\"location\" info=\"{ &quot;coordinates&quot;: &quot;2.26667;102.21667&quot;, &quot;id&quot;: 1734756, &quot;featureClass&quot;: &quot;A&quot;, &quot;featureCode&quot;: &quot;ADMD&quot;, &quot;countryCode&quot;: &quot;MY&quot; }\" length=\"1\"></candidate> <candidate id=\"c26\" index=31 type=\"location\" info=\"{ &quot;coordinates&quot;: &quot;-22.0;26.0&quot;, &quot;id&quot;: 933851, &quot;featureClass&quot;: &quot;A&quot;, &quot;featureCode&quot;: &quot;ADM1&quot;, &quot;countryCode&quot;: &quot;BW&quot; }\" length=\"1\"></candidate> <candidate id=\"c27\" index=31 type=\"location\" info=\"{ &quot;coordinates&quot;: &quot;8.66667;1.0&quot;, &quot;id&quot;: 2367237, &quot;featureClass&quot;: &quot;A&quot;, &quot;featureCode&quot;: &quot;ADM1&quot;, &quot;countryCode&quot;: &quot;TG&quot; }\" length=\"1\"></candidate> <candidate id=\"c28\" index=31 type=\"location\" info=\"{ &quot;coordinates&quot;: &quot;-11.15424;-42.08146&quot;, &quot;id&quot;: 6320807, &quot;featureClass&quot;: &quot;A&quot;, &quot;featureCode&quot;: &quot;ADM2&quot;, &quot;countryCode&quot;: &quot;BR&quot; }\" length=\"1\"></candidate> <candidate id=\"c29\" index=31 type=\"location\" info=\"{ &quot;coordinates&quot;: &quot;7.33333;80.75&quot;, &quot;id&quot;: 1249296, &quot;featureClass&quot;: &quot;A&quot;, &quot;featureCode&quot;: &quot;ADM1&quot;, &quot;countryCode&quot;: &quot;LK&quot; }\" length=\"1\"></candidate> <candidate id=\"c30\" index=31 type=\"location\" info=\"{ &quot;coordinates&quot;: &quot;13.0;33.0&quot;, &quot;id&quot;: 379668, &quot;featureClass&quot;: &quot;A&quot;, &quot;featureCode&quot;: &quot;ADM1H&quot;, &quot;countryCode&quot;: &quot;SD&quot; }\" length=\"1\"></candidate> <candidate id=\"c31\" index=31 type=\"location\" info=\"{ &quot;coordinates&quot;: &quot;-10.0;148.0&quot;, &quot;id&quot;: 2133763, &quot;featureClass&quot;: &quot;A&quot;, &quot;featureCode&quot;: &quot;ADM1&quot;, &quot;countryCode&quot;: &quot;PG&quot; }\" length=\"1\"></candidate> <candidate id=\"c32\" index=31 type=\"location\" info=\"{ &quot;coordinates&quot;: &quot;18.3415;-64.7389&quot;, &quot;id&quot;: 9252024, &quot;featureClass&quot;: &quot;A&quot;, &quot;featureCode&quot;: &quot;ADM2&quot;, &quot;countryCode&quot;: &quot;VI&quot; }\" length=\"1\"></candidate> <token id=\"t31\"> Central </token> <candidate id=\"c33\" index=32 type=\"location\" info=\"{ &quot;coordinates&quot;: &quot;10.44524;7.42016&quot;, &quot;id&quot;: 9412200, &quot;featureClass&quot;: &quot;A&quot;, &quot;featureCode&quot;: &quot;ADM3&quot;, &quot;countryCode&quot;: &quot;NG&quot; }\" length=\"1\"></candidate> <token id=\"t32\"> Television </token> <token id=\"t33\"> . </token> <token id=\"t34\"> -LSB- </token> <token id=\"t35\"> Photo </token> <token id=\"t36\"> : </token> <token id=\"t37\"> CCTV </token> <token id=\"t38\"> -RSB- </token> <token id=\"t39\"> <br /> </token> <token id=\"t40\"> Authorities </token> <token id=\"t41\"> in </token> <token id=\"t42\"> east </token> <candidate id=\"c34\" index=43 type=\"location\" info=\"{ &quot;coordinates&quot;: &quot;35.0;105.0&quot;, &quot;id&quot;: 1814991, &quot;featureClass&quot;: &quot;A&quot;, &quot;featureCode&quot;: &quot;PCLI&quot;, &quot;countryCode&quot;: &quot;CN&quot; }\" length=\"1\"></candidate> <candidate id=\"c35\" index=43 type=\"location\" info=\"{ &quot;coordinates&quot;: &quot;25.51224;-99.00457&quot;, &quot;id&quot;: 8582434, &quot;featureClass&quot;: &quot;A&quot;, &quot;featureCode&quot;: &quot;ADM2&quot;, &quot;countryCode&quot;: &quot;MX&quot; }\" length=\"1\"></candidate> <token id=\"t43\"> China </token> <token id=\"t44\"> 's </token> <candidate id=\"c36\" index=45 type=\"location\" info=\"{ &quot;coordinates&quot;: &quot;27.66667;115.66667&quot;, &quot;id&quot;: 1806222, &quot;featureClass&quot;: &quot;A&quot;, &quot;featureCode&quot;: &quot;ADM1&quot;, &quot;countryCode&quot;: &quot;CN&quot; }\" length=\"1\"></candidate> <candidate id=\"c37\" index=45 type=\"location\" info=\"{ &quot;coordinates&quot;: &quot;22.7783;108.095&quot;, &quot;id&quot;: 8625168, &quot;featureClass&quot;: &quot;A&quot;, &quot;featureCode&quot;: &quot;ADM4&quot;, &quot;countryCode&quot;: &quot;CN&quot; }\" length=\"1\"></candidate> <candidate id=\"c38\" index=45 type=\"location\" info=\"{ &quot;coordinates&quot;: &quot;27.7728;120.508&quot;, &quot;id&quot;: 8634050, &quot;featureClass&quot;: &quot;A&quot;, &quot;featureCode&quot;: &quot;ADM4&quot;, &quot;countryCode&quot;: &quot;CN&quot; }\" length=\"1\"></candidate> <token id=\"t45\"> Jiangxi </token> <token id=\"t46\"> Province </token> <token id=\"t47\"> say </token> <token id=\"t48\"> illegal </token> <token id=\"t49\"> slaughterhouses </token> <token id=\"t50\"> , </token> <token id=\"t51\"> that </token> <token id=\"t52\"> bought </token> <token id=\"t53\"> infected </token> <token id=\"t54\"> corpses </token> <token id=\"t55\"> of </token> <token id=\"t56\"> sick </token> <candidate id=\"c39\" index=57 type=\"host\" info=\"null\" length=\"1\"></candidate> <token id=\"t57\"> pigs </token> <token id=\"t58\"> and </token> <token id=\"t59\"> sold </token> <token id=\"t60\"> them </token> <token id=\"t61\"> for </token> <token id=\"t62\"> pork </token> <token id=\"t63\"> , </token> <token id=\"t64\"> in </token> <token id=\"t65\"> the </token> <token id=\"t66\"> city </token> <token id=\"t67\"> of </token> <token id=\"t68\"> Gaoan </token> <token id=\"t69\"> and </token> <candidate id=\"c40\" index=70 type=\"location\" info=\"{ &quot;coordinates&quot;: &quot;40.52861;124.04944&quot;, &quot;id&quot;: 2037410, &quot;featureClass&quot;: &quot;A&quot;, &quot;featureCode&quot;: &quot;ADM3&quot;, &quot;countryCode&quot;: &quot;CN&quot; }\" length=\"1\"></candidate> <candidate id=\"c41\" index=70 type=\"location\" info=\"{ &quot;coordinates&quot;: &quot;36.20361;117.67643&quot;, &quot;id&quot;: 9618126, &quot;featureClass&quot;: &quot;A&quot;, &quot;featureCode&quot;: &quot;ADM4&quot;, &quot;countryCode&quot;: &quot;CN&quot; }\" length=\"1\"></candidate> <candidate id=\"c42\" index=70 type=\"location\" info=\"{ &quot;coordinates&quot;: &quot;36.5467;120.862&quot;, &quot;id&quot;: 8669253, &quot;featureClass&quot;: &quot;A&quot;, &quot;featureCode&quot;: &quot;ADM4&quot;, &quot;countryCode&quot;: &quot;CN&quot; }\" length=\"1\"></candidate> <candidate id=\"c43\" index=70 type=\"location\" info=\"{ &quot;coordinates&quot;: &quot;28.19829;115.7861&quot;, &quot;id&quot;: 1811410, &quot;featureClass&quot;: &quot;A&quot;, &quot;featureCode&quot;: &quot;ADM3&quot;, &quot;countryCode&quot;: &quot;CN&quot; }\" length=\"1\"></candidate> <candidate id=\"c44\" index=70 type=\"location\" info=\"{ &quot;coordinates&quot;: &quot;40.45361;124.07167&quot;, &quot;id&quot;: 2037411, &quot;featureClass&quot;: &quot;P&quot;, &quot;featureCode&quot;: &quot;PPL&quot;, &quot;countryCode&quot;: &quot;CN&quot; }\" length=\"1\"></candidate> <token id=\"t70\"> Fengcheng </token> <token id=\"t71\"> have </token> <token id=\"t72\"> been </token> <token id=\"t73\"> closed </token> <token id=\"t74\"> , </token> <token id=\"t75\"> and </token> <token id=\"t76\"> the </token> <token id=\"t77\"> main </token> <token id=\"t78\"> suspects </token> <token id=\"t79\"> who </token> <token id=\"t80\"> were </token> <token id=\"t81\"> in </token> <token id=\"t82\"> charge </token> <token id=\"t83\"> have </token> <token id=\"t84\"> been </token> <token id=\"t85\"> detained </token> <token id=\"t86\"> . </token> <token id=\"t87\"> <br /> </token> <token id=\"t88\"> There </token> <token id=\"t89\"> has </token> <token id=\"t90\"> been </token> <token id=\"t91\"> a </token> <token id=\"t92\"> widespread </token> <token id=\"t93\"> racket </token> <token id=\"t94\"> where </token> <candidate id=\"c45\" index=95 type=\"host\" info=\"null\" length=\"1\"></candidate> <token id=\"t95\"> pigs </token> <token id=\"t96\"> that </token> <token id=\"t97\"> had </token> <token id=\"t98\"> died </token> <token id=\"t99\"> from </token> <token id=\"t100\"> diseases </token> <token id=\"t101\"> in </token> <candidate id=\"c46\" index=102 type=\"host\" info=\"null\" length=\"1\"></candidate> <token id=\"t102\"> pig </token> <token id=\"t103\"> farms </token> <token id=\"t104\"> were </token> <token id=\"t105\"> sold </token> <token id=\"t106\"> to </token> <token id=\"t107\"> slaughterhouses </token> <token id=\"t108\"> that </token> <token id=\"t109\"> produce </token> <token id=\"t110\"> pork </token> <token id=\"t111\"> in </token> <candidate id=\"c47\" index=112 type=\"location\" info=\"{ &quot;coordinates&quot;: &quot;27.66667;115.66667&quot;, &quot;id&quot;: 1806222, &quot;featureClass&quot;: &quot;A&quot;, &quot;featureCode&quot;: &quot;ADM1&quot;, &quot;countryCode&quot;: &quot;CN&quot; }\" length=\"1\"></candidate> <candidate id=\"c48\" index=112 type=\"location\" info=\"{ &quot;coordinates&quot;: &quot;22.7783;108.095&quot;, &quot;id&quot;: 8625168, &quot;featureClass&quot;: &quot;A&quot;, &quot;featureCode&quot;: &quot;ADM4&quot;, &quot;countryCode&quot;: &quot;CN&quot; }\" length=\"1\"></candidate> <candidate id=\"c49\" index=112 type=\"location\" info=\"{ &quot;coordinates&quot;: &quot;27.7728;120.508&quot;, &quot;id&quot;: 8634050, &quot;featureClass&quot;: &quot;A&quot;, &quot;featureCode&quot;: &quot;ADM4&quot;, &quot;countryCode&quot;: &quot;CN&quot; }\" length=\"1\"></candidate> <token id=\"t112\"> Jiangxi </token> <token id=\"t113\"> . </token> <token id=\"t114\"> <br /> </token> <token id=\"t115\"> The </token> <token id=\"t116\"> slaughterhouses </token> <token id=\"t117\"> then </token> <token id=\"t118\"> cut </token> <token id=\"t119\"> the </token> <token id=\"t120\"> diseased </token> <candidate id=\"c50\" index=121 type=\"host\" info=\"null\" length=\"1\"></candidate> <token id=\"t121\"> pig </token> <token id=\"t122\"> corpses </token> <token id=\"t123\"> and </token> <token id=\"t124\"> sold </token> <token id=\"t125\"> the </token> <token id=\"t126\"> meat </token> <token id=\"t127\"> as </token> <token id=\"t128\"> packaged </token> <token id=\"t129\"> pork </token> <token id=\"t130\"> to </token> <token id=\"t131\"> different </token> <token id=\"t132\"> provinces </token> <token id=\"t133\"> in </token> <candidate id=\"c51\" index=134 type=\"location\" info=\"{ &quot;coordinates&quot;: &quot;35.0;105.0&quot;, &quot;id&quot;: 1814991, &quot;featureClass&quot;: &quot;A&quot;, &quot;featureCode&quot;: &quot;PCLI&quot;, &quot;countryCode&quot;: &quot;CN&quot; }\" length=\"1\"></candidate> <candidate id=\"c52\" index=134 type=\"location\" info=\"{ &quot;coordinates&quot;: &quot;25.51224;-99.00457&quot;, &quot;id&quot;: 8582434, &quot;featureClass&quot;: &quot;A&quot;, &quot;featureCode&quot;: &quot;ADM2&quot;, &quot;countryCode&quot;: &quot;MX&quot; }\" length=\"1\"></candidate> <token id=\"t134\"> China </token> <token id=\"t135\"> . </token> <token id=\"t136\"> <br /> </token> <token id=\"t137\"> The </token> <token id=\"t138\"> owner </token> <token id=\"t139\"> of </token> <token id=\"t140\"> a </token> <token id=\"t141\"> local </token> <candidate id=\"c53\" index=142 type=\"host\" info=\"null\" length=\"1\"></candidate> <token id=\"t142\"> pig </token> <token id=\"t143\"> farm </token> <token id=\"t144\"> , </token> <token id=\"t145\"> who </token> <token id=\"t146\"> remained </token> <token id=\"t147\"> anonymous </token> <token id=\"t148\"> , </token> <token id=\"t149\"> was </token> <token id=\"t150\"> quoted </token> <token id=\"t151\"> by </token> <candidate id=\"c54\" index=152 type=\"location\" info=\"{ &quot;coordinates&quot;: &quot;35.0;105.0&quot;, &quot;id&quot;: 1814991, &quot;featureClass&quot;: &quot;A&quot;, &quot;featureCode&quot;: &quot;PCLI&quot;, &quot;countryCode&quot;: &quot;CN&quot; }\" length=\"1\"></candidate> <candidate id=\"c55\" index=152 type=\"location\" info=\"{ &quot;coordinates&quot;: &quot;25.51224;-99.00457&quot;, &quot;id&quot;: 8582434, &quot;featureClass&quot;: &quot;A&quot;, &quot;featureCode&quot;: &quot;ADM2&quot;, &quot;countryCode&quot;: &quot;MX&quot; }\" length=\"1\"></candidate> <token id=\"t152\"> China </token> <token id=\"t153\"> 's </token> <candidate id=\"c56\" index=154 type=\"location\" info=\"{ &quot;coordinates&quot;: &quot;47.5;106.5&quot;, &quot;id&quot;: 2028849, &quot;featureClass&quot;: &quot;A&quot;, &quot;featureCode&quot;: &quot;ADM1&quot;, &quot;countryCode&quot;: &quot;MN&quot; }\" length=\"1\"></candidate> <candidate id=\"c57\" index=154 type=\"location\" info=\"{ &quot;coordinates&quot;: &quot;56.08333;-4.11667&quot;, &quot;id&quot;: 2653431, &quot;featureClass&quot;: &quot;A&quot;, &quot;featureCode&quot;: &quot;ADM1H&quot;, &quot;countryCode&quot;: &quot;GB&quot; }\" length=\"1\"></candidate> <candidate id=\"c58\" index=154 type=\"location\" info=\"{ &quot;coordinates&quot;: &quot;5.5;-1.0&quot;, &quot;id&quot;: 2302353, &quot;featureClass&quot;: &quot;A&quot;, &quot;featureCode&quot;: &quot;ADM1&quot;, &quot;countryCode&quot;: &quot;GH&quot; }\" length=\"1\"></candidate> <candidate id=\"c59\" index=154 type=\"location\" info=\"{ &quot;coordinates&quot;: &quot;15.33333;38.91667&quot;, &quot;id&quot;: 448501, &quot;featureClass&quot;: &quot;A&quot;, &quot;featureCode&quot;: &quot;ADM1&quot;, &quot;countryCode&quot;: &quot;ER&quot; }\" length=\"1\"></candidate> <candidate id=\"c60\" index=154 type=\"location\" info=\"{ &quot;coordinates&quot;: &quot;7.07306;125.61278&quot;, &quot;id&quot;: 1715348, &quot;featureClass&quot;: &quot;P&quot;, &quot;featureCode&quot;: &quot;PPLA&quot;, &quot;countryCode&quot;: &quot;PH&quot; }\" length=\"1\"></candidate> <candidate id=\"c61\" index=154 type=\"location\" info=\"{ &quot;coordinates&quot;: &quot;13.78507;38.82055&quot;, &quot;id&quot;: 7869875, &quot;featureClass&quot;: &quot;A&quot;, &quot;featureCode&quot;: &quot;ADM2&quot;, &quot;countryCode&quot;: &quot;ET&quot; }\" length=\"1\"></candidate> <candidate id=\"c62\" index=154 type=\"location\" info=\"{ &quot;coordinates&quot;: &quot;3.37224;31.79402&quot;, &quot;id&quot;: 10860469, &quot;featureClass&quot;: &quot;A&quot;, &quot;featureCode&quot;: &quot;ADM5&quot;, &quot;countryCode&quot;: &quot;UG&quot; }\" length=\"1\"></candidate> <candidate id=\"c63\" index=154 type=\"location\" info=\"{ &quot;coordinates&quot;: &quot;-0.75;37.0&quot;, &quot;id&quot;: 400742, &quot;featureClass&quot;: &quot;A&quot;, &quot;featureCode&quot;: &quot;ADM1H&quot;, &quot;countryCode&quot;: &quot;KE&quot; }\" length=\"1\"></candidate> <candidate id=\"c64\" index=154 type=\"location\" info=\"{ &quot;coordinates&quot;: &quot;-25.53333;-57.46667&quot;, &quot;id&quot;: 3439137, &quot;featureClass&quot;: &quot;A&quot;, &quot;featureCode&quot;: &quot;ADM1&quot;, &quot;countryCode&quot;: &quot;PY&quot; }\" length=\"1\"></candidate> <candidate id=\"c65\" index=154 type=\"location\" info=\"{ &quot;coordinates&quot;: &quot;-6.16667;39.36667&quot;, &quot;id&quot;: 160706, &quot;featureClass&quot;: &quot;A&quot;, &quot;featureCode&quot;: &quot;ADM2&quot;, &quot;countryCode&quot;: &quot;TZ&quot; }\" length=\"1\"></candidate> <candidate id=\"c66\" index=154 type=\"location\" info=\"{ &quot;coordinates&quot;: &quot;-18.0;178.33333&quot;, &quot;id&quot;: 2205272, &quot;featureClass&quot;: &quot;A&quot;, &quot;featureCode&quot;: &quot;ADM1&quot;, &quot;countryCode&quot;: &quot;FJ&quot; }\" length=\"1\"></candidate> <candidate id=\"c67\" index=154 type=\"location\" info=\"{ &quot;coordinates&quot;: &quot;-14.0;29.0&quot;, &quot;id&quot;: 921064, &quot;featureClass&quot;: &quot;A&quot;, &quot;featureCode&quot;: &quot;ADM1&quot;, &quot;countryCode&quot;: &quot;ZM&quot; }\" length=\"1\"></candidate> <candidate id=\"c68\" index=154 type=\"location\" info=\"{ &quot;coordinates&quot;: &quot;32.08333;34.91667&quot;, &quot;id&quot;: 294904, &quot;featureClass&quot;: &quot;A&quot;, &quot;featureCode&quot;: &quot;ADM1&quot;, &quot;countryCode&quot;: &quot;IL&quot; }\" length=\"1\"></candidate> <candidate id=\"c69\" index=154 type=\"location\" info=\"{ &quot;coordinates&quot;: &quot;2.26667;102.21667&quot;, &quot;id&quot;: 1734756, &quot;featureClass&quot;: &quot;A&quot;, &quot;featureCode&quot;: &quot;ADMD&quot;, &quot;countryCode&quot;: &quot;MY&quot; }\" length=\"1\"></candidate> <candidate id=\"c70\" index=154 type=\"location\" info=\"{ &quot;coordinates&quot;: &quot;-22.0;26.0&quot;, &quot;id&quot;: 933851, &quot;featureClass&quot;: &quot;A&quot;, &quot;featureCode&quot;: &quot;ADM1&quot;, &quot;countryCode&quot;: &quot;BW&quot; }\" length=\"1\"></candidate> <candidate id=\"c71\" index=154 type=\"location\" info=\"{ &quot;coordinates&quot;: &quot;8.66667;1.0&quot;, &quot;id&quot;: 2367237, &quot;featureClass&quot;: &quot;A&quot;, &quot;featureCode&quot;: &quot;ADM1&quot;, &quot;countryCode&quot;: &quot;TG&quot; }\" length=\"1\"></candidate> <candidate id=\"c72\" index=154 type=\"location\" info=\"{ &quot;coordinates&quot;: &quot;-11.15424;-42.08146&quot;, &quot;id&quot;: 6320807, &quot;featureClass&quot;: &quot;A&quot;, &quot;featureCode&quot;: &quot;ADM2&quot;, &quot;countryCode&quot;: &quot;BR&quot; }\" length=\"1\"></candidate> <candidate id=\"c73\" index=154 type=\"location\" info=\"{ &quot;coordinates&quot;: &quot;7.33333;80.75&quot;, &quot;id&quot;: 1249296, &quot;featureClass&quot;: &quot;A&quot;, &quot;featureCode&quot;: &quot;ADM1&quot;, &quot;countryCode&quot;: &quot;LK&quot; }\" length=\"1\"></candidate> <candidate id=\"c74\" index=154 type=\"location\" info=\"{ &quot;coordinates&quot;: &quot;13.0;33.0&quot;, &quot;id&quot;: 379668, &quot;featureClass&quot;: &quot;A&quot;, &quot;featureCode&quot;: &quot;ADM1H&quot;, &quot;countryCode&quot;: &quot;SD&quot; }\" length=\"1\"></candidate> <candidate id=\"c75\" index=154 type=\"location\" info=\"{ &quot;coordinates&quot;: &quot;-10.0;148.0&quot;, &quot;id&quot;: 2133763, &quot;featureClass&quot;: &quot;A&quot;, &quot;featureCode&quot;: &quot;ADM1&quot;, &quot;countryCode&quot;: &quot;PG&quot; }\" length=\"1\"></candidate> <candidate id=\"c76\" index=154 type=\"location\" info=\"{ &quot;coordinates&quot;: &quot;18.3415;-64.7389&quot;, &quot;id&quot;: 9252024, &quot;featureClass&quot;: &quot;A&quot;, &quot;featureCode&quot;: &quot;ADM2&quot;, &quot;countryCode&quot;: &quot;VI&quot; }\" length=\"1\"></candidate> <token id=\"t154\"> Central </token> <candidate id=\"c77\" index=155 type=\"location\" info=\"{ &quot;coordinates&quot;: &quot;10.44524;7.42016&quot;, &quot;id&quot;: 9412200, &quot;featureClass&quot;: &quot;A&quot;, &quot;featureCode&quot;: &quot;ADM3&quot;, &quot;countryCode&quot;: &quot;NG&quot; }\" length=\"1\"></candidate> <token id=\"t155\"> Television </token> <token id=\"t156\"> as </token> <token id=\"t157\"> saying </token> <token id=\"t158\"> that </token> <token id=\"t159\"> buying </token> <token id=\"t160\"> and </token> <token id=\"t161\"> selling </token> <candidate id=\"c78\" index=162 type=\"host\" info=\"null\" length=\"1\"></candidate> <token id=\"t162\"> pigs </token> <token id=\"t163\"> that </token> <token id=\"t164\"> had </token> <token id=\"t165\"> died </token> <token id=\"t166\"> due </token> <token id=\"t167\"> to </token> <token id=\"t168\"> some </token> <token id=\"t169\"> disease </token> <token id=\"t170\"> has </token> <token id=\"t171\"> been </token> <token id=\"t172\"> going </token> <token id=\"t173\"> on </token> <token id=\"t174\"> for </token> <token id=\"t175\"> many </token> <token id=\"t176\"> years </token> <token id=\"t177\"> , </token> <token id=\"t178\"> and </token> <token id=\"t179\"> therefore </token> <token id=\"t180\"> it </token> <token id=\"t181\"> was </token> <token id=\"t182\"> an </token> <token id=\"t183\"> open </token> <token id=\"t184\"> secret </token> <token id=\"t185\"> to </token> <token id=\"t186\"> many </token> <token id=\"t187\"> in </token> <token id=\"t188\"> the </token> <token id=\"t189\"> industry </token> <token id=\"t190\"> . </token> <token id=\"t191\"> <br /> </token> <token id=\"t192\"> Usually </token> <token id=\"t193\"> dead </token> <candidate id=\"c79\" index=194 type=\"host\" info=\"null\" length=\"1\"></candidate> <token id=\"t194\"> pigs </token> <token id=\"t195\"> are </token> <token id=\"t196\"> sold </token> <token id=\"t197\"> to </token> <token id=\"t198\"> dealers </token> <token id=\"t199\"> who </token> <token id=\"t200\"> offer </token> <token id=\"t201\"> the </token> <token id=\"t202\"> highest </token> <token id=\"t203\"> price </token> <token id=\"t204\"> , </token> <token id=\"t205\"> the </token> <token id=\"t206\"> owner </token> <token id=\"t207\"> says </token> <token id=\"t208\"> , </token> <token id=\"t209\"> adding </token> <token id=\"t210\"> such </token> <token id=\"t211\"> sales </token> <token id=\"t212\"> in </token> <candidate id=\"c80\" index=213 type=\"number\" info=\"null\" length=\"1\"></candidate> <candidate id=\"c81\" index=213 type=\"date\" info=\"2013\" length=\"1\"></candidate> <token id=\"t213\"> 2013 </token> <token id=\"t214\"> reached </token> <candidate id=\"c82\" index=215 type=\"number\" info=\"null\" length=\"1\"></candidate> <token id=\"t215\"> 20 </token> <candidate id=\"c83\" index=216 type=\"number\" info=\"null\" length=\"1\"></candidate> <token id=\"t216\"> million </token> <token id=\"t217\"> yuan </token> <token id=\"t218\"> for </token> <token id=\"t219\"> his </token> <token id=\"t220\"> business </token> <token id=\"t221\"> . </token> <token id=\"t222\"> <br /> </token> <token id=\"t223\"> A </token> <token id=\"t224\"> worker </token> <token id=\"t225\"> from </token> <token id=\"t226\"> the </token> <token id=\"t227\"> local </token> <token id=\"t228\"> slaughterhouse </token> <token id=\"t229\"> says </token> <token id=\"t230\"> that </token> <token id=\"t231\"> about </token> <candidate id=\"c84\" index=232 type=\"number\" info=\"null\" length=\"1\"></candidate> <token id=\"t232\"> 200 </token> <token id=\"t233\"> contaminated </token> <candidate id=\"c85\" index=234 type=\"host\" info=\"null\" length=\"1\"></candidate> <token id=\"t234\"> pigs </token> <token id=\"t235\"> are </token> <token id=\"t236\"> slaughtered </token> <token id=\"t237\"> each </token> <token id=\"t238\"> day </token> <token id=\"t239\"> and </token> <token id=\"t240\"> over </token> <candidate id=\"c86\" index=241 type=\"number\" info=\"null\" length=\"1\"></candidate> <token id=\"t241\"> 70,000 </token> <candidate id=\"c87\" index=242 type=\"host\" info=\"null\" length=\"1\"></candidate> <token id=\"t242\"> pigs </token> <token id=\"t243\"> for </token> <token id=\"t244\"> a </token> <token id=\"t245\"> year </token> <token id=\"t246\"> . </token> <token id=\"t247\"> <br /> </token> <token id=\"t248\"> The </token> <token id=\"t249\"> dead </token> <candidate id=\"c88\" index=250 type=\"host\" info=\"null\" length=\"1\"></candidate> <token id=\"t250\"> pigs </token> <token id=\"t251\"> , </token> <token id=\"t252\"> which </token> <token id=\"t253\"> should </token> <token id=\"t254\"> have </token> <token id=\"t255\"> been </token> <token id=\"t256\"> disposed </token> <token id=\"t257\"> of </token> <token id=\"t258\"> under </token> <token id=\"t259\"> supervision </token> <token id=\"t260\"> , </token> <token id=\"t261\"> have </token> <token id=\"t262\"> been </token> <token id=\"t263\"> sold </token> <token id=\"t264\"> to </token> <token id=\"t265\"> the </token> <token id=\"t266\"> dealers </token> <token id=\"t267\"> for </token> <token id=\"t268\"> many </token> <token id=\"t269\"> years </token> <token id=\"t270\"> , </token> <token id=\"t271\"> even </token> <token id=\"t272\"> though </token> <token id=\"t273\"> some </token> <token id=\"t274\"> corpses </token> <token id=\"t275\"> carry </token> <token id=\"t276\"> the </token> <token id=\"t277\"> highly </token> <token id=\"t278\"> infectious </token> <candidate id=\"c89\" index=279 type=\"disease\" info=\"null\" length=\"2\"></candidate> <token id=\"t279\"> foot-and-mouth </token> <token id=\"t280\"> disease </token> <token id=\"t281\"> , </token> <token id=\"t282\"> the </token> <token id=\"t283\"> report </token> <token id=\"t284\"> says </token> <token id=\"t285\"> . </token> <token id=\"t286\"> <br /> </token> <token id=\"t287\"> The </token> <token id=\"t288\"> meat </token> <token id=\"t289\"> of </token> <token id=\"t290\"> diseased </token> <candidate id=\"c90\" index=291 type=\"host\" info=\"null\" length=\"1\"></candidate> <token id=\"t291\"> pigs </token> <token id=\"t292\"> are </token> <token id=\"t293\"> often </token> <token id=\"t294\"> mixed </token> <token id=\"t295\"> with </token> <token id=\"t296\"> that </token> <token id=\"t297\"> of </token> <token id=\"t298\"> healthy </token> <token id=\"t299\"> ones </token> <token id=\"t300\"> and </token> <token id=\"t301\"> put </token> <token id=\"t302\"> on </token> <candidate id=\"c91\" index=303 type=\"location\" info=\"{ &quot;coordinates&quot;: &quot;45.71826;7.258&quot;, &quot;id&quot;: 6542789, &quot;featureClass&quot;: &quot;A&quot;, &quot;featureCode&quot;: &quot;ADM3&quot;, &quot;countryCode&quot;: &quot;IT&quot; }\" length=\"1\"></candidate> <token id=\"t303\"> sale </token> <token id=\"t304\"> in </token> <token id=\"t305\"> market </token> <token id=\"t306\"> . </token> <token id=\"t307\"> <br /> </token> <token id=\"t308\"> Further </token> <token id=\"t309\"> investagion </token> <token id=\"t310\"> is </token> <token id=\"t311\"> underway </token> <token id=\"t312\"> . </token>","publication_date":"2014-12-27","id":122,"title":"Diseased Pigs Sold for Pork in China's Provinces","url":"http://english.cri.cn/12394/2014/12/28/3961s858673.htm","content":"&#13;\nDiseased pig corpses are scattered on the ground of a slaughterhouse in the town of Meilin of east China's Jiangxi Province in this undated video grab from China's Central Television. [Photo: CCTV]&#13;\nAuthorities in east China's Jiangxi Province say illegal slaughterhouses, that bought infected corpses of sick pigs and sold them for pork, in the city of Gaoan and Fengcheng have been closed, and the main suspects who were in charge have been detained.&#13;\nThere has been a widespread racket where pigs that had died from diseases in pig farms were sold to slaughterhouses that produce pork in Jiangxi.&#13;\nThe slaughterhouses then cut the diseased pig corpses and sold the meat as packaged pork to different provinces in China.&#13;\nThe owner of a local pig farm, who remained anonymous, was quoted by China's Central Television as saying that buying and selling pigs that had died due to some disease has been going on for many years, and therefore it was an open secret to many in the industry.&#13;\nUsually dead pigs are sold to dealers who offer the highest price, the owner says, adding such sales in 2013 reached 20 million yuan for his business.&#13;\nA worker from the local slaughterhouse says that about 200 contaminated pigs are slaughtered each day and over 70,000 pigs for a year.&#13;\nThe dead pigs, which should have been disposed of under supervision, have been sold to the dealers for many years, even though some corpses carry the highly infectious foot-and-mouth disease, the report says.&#13;\nThe meat of diseased pigs are often mixed with that of healthy ones and put on sale in market.&#13;\nFurther investagion is underway.","candidateLabels":[{"id":"c1","label":"correct"},{"id":"c2","label":"correct"},{"id":"c3","label":"incorrect"},{"id":"c4","label":"incorrect"},{"id":"c5","label":"correct"},{"id":"c6","label":"incorrect"},{"id":"c7","label":"correct"},{"id":"c8","label":"incorrect"},{"id":"c9","label":"incorrect"},{"id":"c10","label":"correct"},{"id":"c11","label":"incorrect"},{"id":"c12","label":"incorrect"},{"id":"c13","label":"incorrect"},{"id":"c14","label":"incorrect"},{"id":"c15","label":"incorrect"},{"id":"c16","label":"incorrect"},{"id":"c17","label":"incorrect"},{"id":"c18","label":"incorrect"},{"id":"c19","label":"incorrect"},{"id":"c20","label":"incorrect"},{"id":"c21","label":"incorrect"},{"id":"c22","label":"incorrect"},{"id":"c23","label":"incorrect"},{"id":"c24","label":"incorrect"},{"id":"c25","label":"incorrect"},{"id":"c26","label":"incorrect"},{"id":"c27","label":"incorrect"},{"id":"c28","label":"incorrect"},{"id":"c29","label":"incorrect"},{"id":"c30","label":"incorrect"},{"id":"c31","label":"incorrect"},{"id":"c32","label":"incorrect"},{"id":"c33","label":"incorrect"},{"id":"c34","label":"correct"},{"id":"c35","label":"incorrect"},{"id":"c36","label":"correct"},{"id":"c37","label":"incorrect"},{"id":"c38","label":"incorrect"},{"id":"c39","label":"correct"},{"id":"c40","label":"incorrect"},{"id":"c41","label":"incorrect"},{"id":"c42","label":"incorrect"},{"id":"c43","label":"correct"},{"id":"c44","label":"incorrect"},{"id":"c45","label":"correct"},{"id":"c46","label":"correct"},{"id":"c47","label":"correct"},{"id":"c48","label":"incorrect"},{"id":"c49","label":"incorrect"},{"id":"c50","label":"correct"},{"id":"c51","label":"correct"},{"id":"c52","label":"incorrect"},{"id":"c53","label":"correct"},{"id":"c54","label":"correct"},{"id":"c55","label":"incorrect"},{"id":"c56","label":"incorrect"},{"id":"c57","label":"incorrect"},{"id":"c58","label":"incorrect"},{"id":"c59","label":"incorrect"},{"id":"c60","label":"incorrect"},{"id":"c61","label":"incorrect"},{"id":"c62","label":"incorrect"},{"id":"c63","label":"incorrect"},{"id":"c64","label":"incorrect"},{"id":"c65","label":"incorrect"},{"id":"c66","label":"incorrect"},{"id":"c67","label":"incorrect"},{"id":"c68","label":"incorrect"},{"id":"c69","label":"incorrect"},{"id":"c70","label":"incorrect"},{"id":"c71","label":"incorrect"},{"id":"c72","label":"incorrect"},{"id":"c73","label":"incorrect"},{"id":"c74","label":"incorrect"},{"id":"c75","label":"incorrect"},{"id":"c76","label":"incorrect"},{"id":"c77","label":"incorrect"},{"id":"c78","label":"correct"},{"id":"c79","label":"correct"},{"id":"c80","label":"incorrect"},{"id":"c81","label":"incorrect"},{"id":"c82","label":"incorrect"},{"id":"c83","label":"incorrect"},{"id":"c84","label":"partial"},{"id":"c85","label":"correct"},{"id":"c86","label":"incorrect"},{"id":"c87","label":"correct"},{"id":"c88","label":"correct"},{"id":"c89","label":"correct"},{"id":"c90","label":"correct"},{"id":"c91","label":"incorrect"}]}
