# Supplementary material for: Web monitoring of emerging animal infectious diseases integrated in the French Animal Health Epidemic Intelligence System
Source: PLoS One. 2018 Aug 3;13(8):e0199960. doi: 10.1371/journal.pone.0199960 (PMC6075742; doi:10.1371/journal.pone.0199960)
Supplement: S1 Dataset — Dataset of news reports in English language used to evaluate and train the information extraction module of PADI-web (http://epia.clermont.inra.fr/vsi). This dataset is composed of 532 news reports (in JSON), with information about the report itself (publication date, title, content, url), as well as processing information related to the information extraction process (candidates for extraction information, correct or incorrect labels for each candidate). The named entity candidates (locations, diseases, hosts, dates, number of cases) are manually labelled in each article. Data are shared under a CC BY license and are freely available for download at: https://dataverse.cirad.fr/dataset.xhtml?persistentId=doi:10.18167/DVN1/KMTIFG. (GZ) [file pone.0199960.s001.gz › articles/188.json]

{"reports":[17705,17748,17789,17802,17808,17923,18000,18103,18302,18430],"tagged_content":"<token id=\"t0\"> <br /> </token> <token id=\"t1\"> <br /> </token> <token id=\"t2\"> ST. </token> <token id=\"t3\"> PAUL </token> <token id=\"t4\"> , </token> <token id=\"t5\"> Minn. </token> <token id=\"t6\"> ( </token> <token id=\"t7\"> AP </token> <token id=\"t8\"> ) </token> <token id=\"t9\"> -- </token> <candidate id=\"c1\" index=10 type=\"number\" info=\"null\" length=\"1\"></candidate> <candidate id=\"c2\" index=10 type=\"location\" info=\"{ &quot;coordinates&quot;: &quot;46.0206;-0.3457&quot;, &quot;id&quot;: 6616000, &quot;featureClass&quot;: &quot;A&quot;, &quot;featureCode&quot;: &quot;ADM4&quot;, &quot;countryCode&quot;: &quot;FR&quot; }\" length=\"1\"></candidate> <token id=\"t10\"> One </token> <token id=\"t11\"> new </token> <candidate id=\"c3\" index=12 type=\"location\" info=\"{ &quot;coordinates&quot;: &quot;46.25024;-94.25055&quot;, &quot;id&quot;: 5037779, &quot;featureClass&quot;: &quot;A&quot;, &quot;featureCode&quot;: &quot;ADM1&quot;, &quot;countryCode&quot;: &quot;US&quot; }\" length=\"1\"></candidate> <token id=\"t12\"> Minnesota </token> <token id=\"t13\"> turkey </token> <token id=\"t14\"> farm </token> <token id=\"t15\"> has </token> <token id=\"t16\"> been </token> <token id=\"t17\"> hit </token> <token id=\"t18\"> by </token> <candidate id=\"c4\" index=19 type=\"host\" info=\"null\" length=\"1\"></candidate> <candidate id=\"c5\" index=19 type=\"disease\" info=\"null\" length=\"2\"></candidate> <token id=\"t19\"> bird </token> <token id=\"t20\"> flu </token> <token id=\"t21\"> , </token> <token id=\"t22\"> raising </token> <token id=\"t23\"> the </token> <token id=\"t24\"> state </token> <token id=\"t25\"> 's </token> <token id=\"t26\"> total </token> <token id=\"t27\"> to </token> <candidate id=\"c6\" index=28 type=\"number\" info=\"null\" length=\"1\"></candidate> <token id=\"t28\"> 85 </token> <token id=\"t29\"> since </token> <token id=\"t30\"> the </token> <token id=\"t31\"> outbreaks </token> <token id=\"t32\"> were </token> <token id=\"t33\"> first </token> <token id=\"t34\"> confirmed </token> <token id=\"t35\"> in </token> <candidate id=\"c7\" index=36 type=\"date\" info=\"2015-03\" length=\"2\"></candidate> <token id=\"t36\"> early </token> <candidate id=\"c10\" index=37 type=\"location\" info=\"{ &quot;coordinates&quot;: &quot;52.55262;0.07028&quot;, &quot;id&quot;: 7292899, &quot;featureClass&quot;: &quot;A&quot;, &quot;featureCode&quot;: &quot;ADM4&quot;, &quot;countryCode&quot;: &quot;GB&quot; }\" length=\"1\"></candidate> <candidate id=\"c11\" index=37 type=\"location\" info=\"{ &quot;coordinates&quot;: &quot;47.16128;8.91103&quot;, &quot;id&quot;: 6458781, &quot;featureClass&quot;: &quot;A&quot;, &quot;featureCode&quot;: &quot;ADM2&quot;, &quot;countryCode&quot;: &quot;CH&quot; }\" length=\"1\"></candidate> <candidate id=\"c8\" index=37 type=\"location\" info=\"{ &quot;coordinates&quot;: &quot;0.35;34.25&quot;, &quot;id&quot;: 187753, &quot;featureClass&quot;: &quot;A&quot;, &quot;featureCode&quot;: &quot;ADMD&quot;, &quot;countryCode&quot;: &quot;KE&quot; }\" length=\"1\"></candidate> <candidate id=\"c9\" index=37 type=\"location\" info=\"{ &quot;coordinates&quot;: &quot;48.05;7.78333&quot;, &quot;id&quot;: 3209258, &quot;featureClass&quot;: &quot;A&quot;, &quot;featureCode&quot;: &quot;ADM4&quot;, &quot;countryCode&quot;: &quot;DE&quot; }\" length=\"1\"></candidate> <token id=\"t37\"> March </token> <token id=\"t38\"> . </token> <token id=\"t39\"> <br /> </token> <token id=\"t40\"> The </token> <candidate id=\"c12\" index=41 type=\"location\" info=\"{ &quot;coordinates&quot;: &quot;46.25024;-94.25055&quot;, &quot;id&quot;: 5037779, &quot;featureClass&quot;: &quot;A&quot;, &quot;featureCode&quot;: &quot;ADM1&quot;, &quot;countryCode&quot;: &quot;US&quot; }\" length=\"1\"></candidate> <token id=\"t41\"> Minnesota </token> <token id=\"t42\"> Board </token> <token id=\"t43\"> of </token> <token id=\"t44\"> Animal </token> <token id=\"t45\"> Health </token> <token id=\"t46\"> says </token> <token id=\"t47\"> the </token> <token id=\"t48\"> latest </token> <token id=\"t49\"> case </token> <token id=\"t50\"> is </token> <token id=\"t51\"> in </token> <candidate id=\"c13\" index=52 type=\"location\" info=\"{ &quot;coordinates&quot;: &quot;45.28271;-95.68143&quot;, &quot;id&quot;: 5049534, &quot;featureClass&quot;: &quot;A&quot;, &quot;featureCode&quot;: &quot;ADM2&quot;, &quot;countryCode&quot;: &quot;US&quot; }\" length=\"2\"></candidate> <token id=\"t52\"> Swift </token> <token id=\"t53\"> County </token> <token id=\"t54\"> . </token> <token id=\"t55\"> The </token> <token id=\"t56\"> flock </token> <token id=\"t57\"> size </token> <token id=\"t58\"> has </token> <token id=\"t59\"> n't </token> <token id=\"t60\"> been </token> <token id=\"t61\"> reported </token> <token id=\"t62\"> yet </token> <token id=\"t63\"> , </token> <token id=\"t64\"> but </token> <candidate id=\"c14\" index=65 type=\"location\" info=\"{ &quot;coordinates&quot;: &quot;46.25024;-94.25055&quot;, &quot;id&quot;: 5037779, &quot;featureClass&quot;: &quot;A&quot;, &quot;featureCode&quot;: &quot;ADM1&quot;, &quot;countryCode&quot;: &quot;US&quot; }\" length=\"1\"></candidate> <token id=\"t65\"> Minnesota </token> <token id=\"t66\"> turkey </token> <token id=\"t67\"> and </token> <token id=\"t68\"> chicken </token> <token id=\"t69\"> producers </token> <token id=\"t70\"> have </token> <candidate id=\"c15\" index=71 type=\"date\" info=\"PRESENT_REF\" length=\"1\"></candidate> <token id=\"t71\"> now </token> <token id=\"t72\"> lost </token> <token id=\"t73\"> nearly </token> <candidate id=\"c16\" index=74 type=\"number\" info=\"null\" length=\"1\"></candidate> <token id=\"t74\"> 5.7 </token> <candidate id=\"c17\" index=75 type=\"number\" info=\"null\" length=\"1\"></candidate> <token id=\"t75\"> million </token> <token id=\"t76\"> turkeys </token> <token id=\"t77\"> and </token> <token id=\"t78\"> chickens </token> <token id=\"t79\"> to </token> <token id=\"t80\"> the </token> <token id=\"t81\"> disease </token> <token id=\"t82\"> . </token> <token id=\"t83\"> <br /> </token> <token id=\"t84\"> The </token> <candidate id=\"c18\" index=85 type=\"location\" info=\"{ &quot;coordinates&quot;: &quot;39.76;-98.5&quot;, &quot;id&quot;: 6252001, &quot;featureClass&quot;: &quot;A&quot;, &quot;featureCode&quot;: &quot;PCLI&quot;, &quot;countryCode&quot;: &quot;US&quot; }\" length=\"1\"></candidate> <token id=\"t85\"> U.S. </token> <token id=\"t86\"> Department </token> <token id=\"t87\"> of </token> <token id=\"t88\"> Agriculture </token> <candidate id=\"c19\" index=89 type=\"date\" info=\"PRESENT_REF\" length=\"1\"></candidate> <token id=\"t89\"> now </token> <token id=\"t90\"> reports </token> <token id=\"t91\"> over </token> <candidate id=\"c20\" index=92 type=\"number\" info=\"null\" length=\"1\"></candidate> <token id=\"t92\"> 140 </token> <token id=\"t93\"> findings </token> <token id=\"t94\"> of </token> <candidate id=\"c21\" index=95 type=\"disease\" info=\"null\" length=\"4\"></candidate> <token id=\"t95\"> highly </token> <token id=\"t96\"> pathogenic </token> <candidate id=\"c22\" index=97 type=\"disease\" info=\"null\" length=\"2\"></candidate> <token id=\"t97\"> avian </token> <token id=\"t98\"> influenza </token> <token id=\"t99\"> across </token> <token id=\"t100\"> the </token> <token id=\"t101\"> country </token> <token id=\"t102\"> , </token> <token id=\"t103\"> which </token> <token id=\"t104\"> have </token> <token id=\"t105\"> affected </token> <token id=\"t106\"> more </token> <token id=\"t107\"> than </token> <candidate id=\"c23\" index=108 type=\"number\" info=\"null\" length=\"1\"></candidate> <token id=\"t108\"> 30 </token> <candidate id=\"c24\" index=109 type=\"number\" info=\"null\" length=\"1\"></candidate> <token id=\"t109\"> million </token> <token id=\"t110\"> chickens </token> <token id=\"t111\"> and </token> <token id=\"t112\"> turkeys </token> <token id=\"t113\"> . </token> <token id=\"t114\"> <br /> </token> <candidate id=\"c25\" index=115 type=\"location\" info=\"{ &quot;coordinates&quot;: &quot;46.25024;-94.25055&quot;, &quot;id&quot;: 5037779, &quot;featureClass&quot;: &quot;A&quot;, &quot;featureCode&quot;: &quot;ADM1&quot;, &quot;countryCode&quot;: &quot;US&quot; }\" length=\"1\"></candidate> <token id=\"t115\"> Minnesota </token> <token id=\"t116\"> , </token> <token id=\"t117\"> the </token> <token id=\"t118\"> country </token> <token id=\"t119\"> 's </token> <token id=\"t120\"> top </token> <token id=\"t121\"> turkey </token> <token id=\"t122\"> producing </token> <token id=\"t123\"> state </token> <token id=\"t124\"> , </token> <token id=\"t125\"> has </token> <token id=\"t126\"> had </token> <token id=\"t127\"> the </token> <token id=\"t128\"> most </token> <token id=\"t129\"> farms </token> <token id=\"t130\"> hit </token> <token id=\"t131\"> by </token> <token id=\"t132\"> the </token> <token id=\"t133\"> H5N2 </token> <token id=\"t134\"> virus </token> <token id=\"t135\"> , </token> <token id=\"t136\"> but </token> <candidate id=\"c26\" index=137 type=\"location\" info=\"{ &quot;coordinates&quot;: &quot;42.00027;-93.50049&quot;, &quot;id&quot;: 4862182, &quot;featureClass&quot;: &quot;A&quot;, &quot;featureCode&quot;: &quot;ADM1&quot;, &quot;countryCode&quot;: &quot;US&quot; }\" length=\"1\"></candidate> <token id=\"t137\"> Iowa </token> <token id=\"t138\"> , </token> <token id=\"t139\"> the </token> <token id=\"t140\"> country </token> <token id=\"t141\"> 's </token> <token id=\"t142\"> top </token> <token id=\"t143\"> egg </token> <token id=\"t144\"> producer </token> <token id=\"t145\"> , </token> <token id=\"t146\"> has </token> <token id=\"t147\"> lost </token> <token id=\"t148\"> by </token> <token id=\"t149\"> far </token> <token id=\"t150\"> the </token> <token id=\"t151\"> most </token> <candidate id=\"c27\" index=152 type=\"host\" info=\"null\" length=\"1\"></candidate> <token id=\"t152\"> birds </token> <token id=\"t153\"> at </token> <token id=\"t154\"> more </token> <token id=\"t155\"> than </token> <candidate id=\"c28\" index=156 type=\"number\" info=\"null\" length=\"1\"></candidate> <token id=\"t156\"> 24 </token> <candidate id=\"c29\" index=157 type=\"number\" info=\"null\" length=\"1\"></candidate> <token id=\"t157\"> million </token> <token id=\"t158\"> . </token> <token id=\"t159\"> <br /> </token> <token id=\"t160\"> ( </token> <token id=\"t161\"> © </token> <token id=\"t162\"> Copyright </token> <candidate id=\"c30\" index=163 type=\"number\" info=\"null\" length=\"1\"></candidate> <candidate id=\"c31\" index=163 type=\"date\" info=\"2015\" length=\"1\"></candidate> <token id=\"t163\"> 2015 </token> <token id=\"t164\"> The </token> <token id=\"t165\"> Associated </token> <token id=\"t166\"> Press </token> <token id=\"t167\"> . </token> <token id=\"t168\"> All </token> <token id=\"t169\"> Rights </token> <token id=\"t170\"> Reserved </token> <token id=\"t171\"> . </token> <candidate id=\"c32\" index=172 type=\"location\" info=\"{ &quot;coordinates&quot;: &quot;49.74917;4.60889&quot;, &quot;id&quot;: 6453601, &quot;featureClass&quot;: &quot;A&quot;, &quot;featureCode&quot;: &quot;ADM4&quot;, &quot;countryCode&quot;: &quot;FR&quot; }\" length=\"1\"></candidate> <token id=\"t172\"> This </token> <token id=\"t173\"> material </token> <token id=\"t174\"> may </token> <token id=\"t175\"> not </token> <token id=\"t176\"> be </token> <token id=\"t177\"> published </token> <token id=\"t178\"> , </token> <token id=\"t179\"> broadcast </token> <token id=\"t180\"> , </token> <token id=\"t181\"> rewritten </token> <token id=\"t182\"> or </token> <token id=\"t183\"> redistributed </token> <token id=\"t184\"> . </token> <token id=\"t185\"> ) </token> <token id=\"t186\"> <br /> </token>","publication_date":"2015-05-11","id":188,"title":"1 New Case Of Bird Flu Reported At A Minnesota Turkey Farm","url":"http://minnesota.cbslocal.com/2015/05/11/1-new-case-of-bird-flu-reported-at-a-minnesota-turkey-farm/","content":"\n\t\nST. PAUL, Minn. (AP) — One new Minnesota turkey farm has been hit by bird flu, raising the state’s total to 85 since the outbreaks were first confirmed in early March.\nThe Minnesota Board of Animal Health says the latest case is in Swift County. The flock size hasn’t been reported yet, but Minnesota turkey and chicken producers have now lost nearly 5.7 million turkeys and chickens to the disease.\nThe U.S. Department of Agriculture now reports over 140 findings of highly pathogenic avian influenza across the country, which have affected more than 30 million chickens and turkeys.\nMinnesota, the country’s top turkey producing state, has had the most farms hit by the H5N2 virus, but Iowa, the country’s top egg producer, has lost by far the most birds at more than 24 million.\n(© Copyright 2015 The Associated Press. All Rights Reserved. This material may not be published, broadcast, rewritten or redistributed.)\n\t","candidateLabels":[{"id":"c1","label":"partial"},{"id":"c2","label":"incorrect"},{"id":"c3","label":"correct"},{"id":"c4","label":"correct"},{"id":"c5","label":"correct"},{"id":"c6","label":"partial"},{"id":"c7","label":"correct"},{"id":"c8","label":"incorrect"},{"id":"c9","label":"incorrect"},{"id":"c10","label":"incorrect"},{"id":"c11","label":"incorrect"},{"id":"c12","label":"partial"},{"id":"c13","label":"correct"},{"id":"c14","label":"correct"},{"id":"c15","label":"partial"},{"id":"c16","label":"partial"},{"id":"c17","label":"partial"},{"id":"c18","label":"partial"},{"id":"c19","label":"partial"},{"id":"c20","label":"correct"},{"id":"c21","label":"correct"},{"id":"c22","label":"correct"},{"id":"c23","label":"partial"},{"id":"c24","label":"partial"},{"id":"c25","label":"correct"},{"id":"c26","label":"correct"},{"id":"c27","label":"correct"},{"id":"c28","label":"partial"},{"id":"c29","label":"partial"},{"id":"c30","label":"incorrect"},{"id":"c31","label":"incorrect"},{"id":"c32","label":"incorrect"}]}
