# Supplementary material for: Web monitoring of emerging animal infectious diseases integrated in the French Animal Health Epidemic Intelligence System
Source: PLoS One. 2018 Aug 3;13(8):e0199960. doi: 10.1371/journal.pone.0199960 (PMC6075742; doi:10.1371/journal.pone.0199960)
Supplement: S1 Dataset — Dataset of news reports in English language used to evaluate and train the information extraction module of PADI-web (http://epia.clermont.inra.fr/vsi). This dataset is composed of 532 news reports (in JSON), with information about the report itself (publication date, title, content, url), as well as processing information related to the information extraction process (candidates for extraction information, correct or incorrect labels for each candidate). The named entity candidates (locations, diseases, hosts, dates, number of cases) are manually labelled in each article. Data are shared under a CC BY license and are freely available for download at: https://dataverse.cirad.fr/dataset.xhtml?persistentId=doi:10.18167/DVN1/KMTIFG. (GZ) [file pone.0199960.s001.gz › articles/4.json]

{"reports":[17281],"tagged_content":"<token id=\"t0\"> <br /> </token> <token id=\"t1\"> The </token> <token id=\"t2\"> Canadian </token> <token id=\"t3\"> Food </token> <token id=\"t4\"> Inspection </token> <token id=\"t5\"> Agency </token> <token id=\"t6\"> ( </token> <token id=\"t7\"> CFIA </token> <token id=\"t8\"> ) </token> <token id=\"t9\"> has </token> <token id=\"t10\"> confirmed </token> <token id=\"t11\"> that </token> <candidate id=\"c1\" index=12 type=\"host\" info=\"null\" length=\"1\"></candidate> <candidate id=\"c2\" index=12 type=\"disease\" info=\"null\" length=\"3\"></candidate> <token id=\"t12\"> bovine </token> <token id=\"t13\"> spongiform </token> <token id=\"t14\"> encephalopathy </token> <token id=\"t15\"> ( </token> <candidate id=\"c3\" index=16 type=\"disease\" info=\"null\" length=\"1\"></candidate> <token id=\"t16\"> BSE </token> <token id=\"t17\"> ) </token> <token id=\"t18\"> has </token> <token id=\"t19\"> been </token> <token id=\"t20\"> discovered </token> <token id=\"t21\"> in </token> <token id=\"t22\"> a </token> <token id=\"t23\"> beef </token> <candidate id=\"c4\" index=24 type=\"host\" info=\"null\" length=\"1\"></candidate> <token id=\"t24\"> cow </token> <token id=\"t25\"> , </token> <token id=\"t26\"> in </token> <candidate id=\"c5\" index=27 type=\"location\" info=\"{ &quot;coordinates&quot;: &quot;52.28333;-117.469&quot;, &quot;id&quot;: 5883102, &quot;featureClass&quot;: &quot;A&quot;, &quot;featureCode&quot;: &quot;ADM1&quot;, &quot;countryCode&quot;: &quot;CA&quot; }\" length=\"1\"></candidate> <token id=\"t27\"> Alberta </token> <token id=\"t28\"> . </token> <token id=\"t29\"> <br /> </token> <token id=\"t30\"> <br /> </token> <token id=\"t31\"> It </token> <token id=\"t32\"> is </token> <token id=\"t33\"> the </token> <token id=\"t34\"> first </token> <token id=\"t35\"> confirmed </token> <token id=\"t36\"> case </token> <token id=\"t37\"> in </token> <token id=\"t38\"> the </token> <token id=\"t39\"> country </token> <token id=\"t40\"> since </token> <candidate id=\"c6\" index=41 type=\"number\" info=\"null\" length=\"1\"></candidate> <candidate id=\"c7\" index=41 type=\"date\" info=\"2011\" length=\"1\"></candidate> <token id=\"t41\"> 2011 </token> <token id=\"t42\"> , </token> <token id=\"t43\"> and </token> <token id=\"t44\"> was </token> <token id=\"t45\"> picked </token> <token id=\"t46\"> up </token> <token id=\"t47\"> via </token> <candidate id=\"c8\" index=48 type=\"location\" info=\"{ &quot;coordinates&quot;: &quot;60.10867;-113.64258&quot;, &quot;id&quot;: 6251999, &quot;featureClass&quot;: &quot;A&quot;, &quot;featureCode&quot;: &quot;PCLI&quot;, &quot;countryCode&quot;: &quot;CA&quot; }\" length=\"1\"></candidate> <token id=\"t48\"> Canada </token> <token id=\"t49\"> 's </token> <token id=\"t50\"> national </token> <candidate id=\"c9\" index=51 type=\"disease\" info=\"null\" length=\"1\"></candidate> <token id=\"t51\"> BSE </token> <token id=\"t52\"> surveillance </token> <token id=\"t53\"> program </token> <token id=\"t54\"> , </token> <token id=\"t55\"> which </token> <token id=\"t56\"> analyses </token> <candidate id=\"c10\" index=57 type=\"number\" info=\"null\" length=\"1\"></candidate> <token id=\"t57\"> 30,000 </token> <token id=\"t58\"> samples </token> <token id=\"t59\"> annually </token> <token id=\"t60\"> . </token> <token id=\"t61\"> Investigations </token> <token id=\"t62\"> into </token> <token id=\"t63\"> how </token> <token id=\"t64\"> the </token> <token id=\"t65\"> animal </token> <token id=\"t66\"> became </token> <token id=\"t67\"> infected </token> <token id=\"t68\"> will </token> <token id=\"t69\"> focus </token> <token id=\"t70\"> on </token> <token id=\"t71\"> the </token> <token id=\"t72\"> feed </token> <token id=\"t73\"> supplied </token> <token id=\"t74\"> during </token> <token id=\"t75\"> the </token> <token id=\"t76\"> first </token> <token id=\"t77\"> year </token> <token id=\"t78\"> of </token> <token id=\"t79\"> its </token> <token id=\"t80\"> life.The </token> <token id=\"t81\"> Agency </token> <token id=\"t82\"> said </token> <token id=\"t83\"> it </token> <token id=\"t84\"> would </token> <token id=\"t85\"> also </token> <token id=\"t86\"> trace </token> <token id=\"t87\"> all </token> <token id=\"t88\"> animals </token> <token id=\"t89\"> of </token> <token id=\"t90\"> equivalent </token> <token id=\"t91\"> risk </token> <token id=\"t92\"> . </token> <token id=\"t93\"> These </token> <token id=\"t94\"> animals </token> <token id=\"t95\"> will </token> <token id=\"t96\"> then </token> <token id=\"t97\"> be </token> <token id=\"t98\"> destroyed </token> <token id=\"t99\"> and </token> <token id=\"t100\"> tested </token> <token id=\"t101\"> for </token> <token id=\"t102\"> BSE.The </token> <token id=\"t103\"> CFIA </token> <token id=\"t104\"> confirmed </token> <token id=\"t105\"> that </token> <token id=\"t106\"> no </token> <candidate id=\"c11\" index=107 type=\"location\" info=\"{ &quot;coordinates&quot;: &quot;-31.95224;115.8614&quot;, &quot;id&quot;: 2063523, &quot;featureClass&quot;: &quot;P&quot;, &quot;featureCode&quot;: &quot;PPLA&quot;, &quot;countryCode&quot;: &quot;AU&quot; }\" length=\"1\"></candidate> <token id=\"t107\"> part </token> <token id=\"t108\"> of </token> <token id=\"t109\"> the </token> <token id=\"t110\"> animal </token> <token id=\"t111\"> 's </token> <token id=\"t112\"> carcase </token> <token id=\"t113\"> had </token> <token id=\"t114\"> entered </token> <token id=\"t115\"> the </token> <token id=\"t116\"> human </token> <token id=\"t117\"> food </token> <token id=\"t118\"> chain </token> <token id=\"t119\"> or </token> <token id=\"t120\"> animal </token> <token id=\"t121\"> feed </token> <token id=\"t122\"> systems.Following </token> <token id=\"t123\"> the </token> <token id=\"t124\"> discovery </token> <token id=\"t125\"> of </token> <candidate id=\"c12\" index=126 type=\"disease\" info=\"null\" length=\"1\"></candidate> <token id=\"t126\"> BSE </token> <token id=\"t127\"> , </token> <candidate id=\"c13\" index=128 type=\"location\" info=\"{ &quot;coordinates&quot;: &quot;36.5;127.75&quot;, &quot;id&quot;: 1835841, &quot;featureClass&quot;: &quot;A&quot;, &quot;featureCode&quot;: &quot;PCLI&quot;, &quot;countryCode&quot;: &quot;KR&quot; }\" length=\"2\"></candidate> <token id=\"t128\"> South </token> <token id=\"t129\"> Korea </token> <token id=\"t130\"> has </token> <token id=\"t131\"> suspended </token> <token id=\"t132\"> the </token> <token id=\"t133\"> import </token> <token id=\"t134\"> of </token> <token id=\"t135\"> Canadian </token> <token id=\"t136\"> beef </token> <token id=\"t137\"> , </token> <token id=\"t138\"> pending </token> <token id=\"t139\"> further </token> <token id=\"t140\"> information </token> <token id=\"t141\"> on </token> <token id=\"t142\"> the </token> <token id=\"t143\"> case </token> <token id=\"t144\"> . </token> <token id=\"t145\"> <br /> </token> <token id=\"t146\"> <br /> </token>","publication_date":"2015-02-16","id":4,"title":"BSE case confirmed in Alberta, Canada","url":"http://www.globalmeatnews.com/Industry-Markets/BSE-case-confirmed-in-Alberta-Canada","content":"\n The Canadian Food Inspection Agency (CFIA) has confirmed that bovine spongiform encephalopathy (BSE) has been discovered in a beef cow, in Alberta.\n \n It is the first confirmed case in the country since 2011, and was picked up via Canada’s national BSE surveillance program, which analyses 30,000 samples annually.Investigations into how the animal became infected will focus on the feed supplied during the first year of its life.The Agency said it would also trace all animals of equivalent risk. These animals will then be destroyed and tested for BSE.The CFIA confirmed that no part of the animal’s carcase had entered the human food chain or animal feed systems.Following the discovery of BSE, South Korea has suspended the import of Canadian beef, pending further information on the case. \n \n ","candidateLabels":[{"id":"c1","label":"correct"},{"id":"c2","label":"correct"},{"id":"c3","label":"correct"},{"id":"c4","label":"correct"},{"id":"c5","label":"correct"},{"id":"c6","label":"incorrect"},{"id":"c7","label":"partial"},{"id":"c8","label":"correct"},{"id":"c9","label":"correct"},{"id":"c10","label":"incorrect"},{"id":"c11","label":"incorrect"},{"id":"c12","label":"correct"},{"id":"c13","label":"incorrect"}]}
