# Supplementary material for: Web monitoring of emerging animal infectious diseases integrated in the French Animal Health Epidemic Intelligence System
Source: PLoS One. 2018 Aug 3;13(8):e0199960. doi: 10.1371/journal.pone.0199960 (PMC6075742; doi:10.1371/journal.pone.0199960)
Supplement: S1 Dataset — Dataset of news reports in English language used to evaluate and train the information extraction module of PADI-web (http://epia.clermont.inra.fr/vsi). This dataset is composed of 532 news reports (in JSON), with information about the report itself (publication date, title, content, url), as well as processing information related to the information extraction process (candidates for extraction information, correct or incorrect labels for each candidate). The named entity candidates (locations, diseases, hosts, dates, number of cases) are manually labelled in each article. Data are shared under a CC BY license and are freely available for download at: https://dataverse.cirad.fr/dataset.xhtml?persistentId=doi:10.18167/DVN1/KMTIFG. (GZ) [file pone.0199960.s001.gz › articles/313.json]

{"reports":[18650,18747,18776,18777,18831,18851,18852,18856,18908,18945,18954,18970,18972,19004,19011,19075,19098,19152,19203,19206,19261,19306,19316,19332,19384],"tagged_content":"<token id=\"t0\"> <br /> </token> <token id=\"t1\"> <br /> </token> <token id=\"t2\"> Updated </token> <token id=\"t3\"> <br /> </token> <token id=\"t4\"> <br /> </token> <candidate id=\"c1\" index=5 type=\"date\" info=\"2015-09\" length=\"1\"></candidate> <token id=\"t5\"> September </token> <token id=\"t6\"> , </token> <token id=\"t7\"> 17201518:43:00 </token> <token id=\"t8\"> <br /> </token> <token id=\"t9\"> <br /> </token> <token id=\"t10\"> USAID </token> <token id=\"t11\"> provides </token> <token id=\"t12\"> $ </token> <candidate id=\"c2\" index=13 type=\"number\" info=\"null\" length=\"1\"></candidate> <token id=\"t13\"> 2 </token> <candidate id=\"c3\" index=14 type=\"number\" info=\"null\" length=\"1\"></candidate> <token id=\"t14\"> million </token> <token id=\"t15\"> to </token> <token id=\"t16\"> battle </token> <token id=\"t17\"> animal </token> <token id=\"t18\"> diseases </token> <token id=\"t19\"> <br /> </token> <token id=\"t20\"> <br /> </token> <token id=\"t21\"> USAID </token> <token id=\"t22\"> gives </token> <candidate id=\"c4\" index=23 type=\"location\" info=\"{ &quot;coordinates&quot;: &quot;16.16667;107.83333&quot;, &quot;id&quot;: 1562822, &quot;featureClass&quot;: &quot;A&quot;, &quot;featureCode&quot;: &quot;PCLI&quot;, &quot;countryCode&quot;: &quot;VN&quot; }\" length=\"2\"></candidate> <token id=\"t23\"> Viet </token> <token id=\"t24\"> Nam </token> <token id=\"t25\"> $ </token> <candidate id=\"c5\" index=26 type=\"number\" info=\"null\" length=\"1\"></candidate> <token id=\"t26\"> 2.1 </token> <candidate id=\"c6\" index=27 type=\"number\" info=\"null\" length=\"1\"></candidate> <token id=\"t27\"> million </token> <token id=\"t28\"> to </token> <token id=\"t29\"> help </token> <token id=\"t30\"> its </token> <token id=\"t31\"> fight </token> <token id=\"t32\"> against </token> <token id=\"t33\"> animal </token> <token id=\"t34\"> diseases </token> <token id=\"t35\"> , </token> <token id=\"t36\"> including </token> <candidate id=\"c7\" index=37 type=\"host\" info=\"null\" length=\"1\"></candidate> <candidate id=\"c8\" index=37 type=\"disease\" info=\"null\" length=\"2\"></candidate> <token id=\"t37\"> bird </token> <token id=\"t38\"> flu </token> <token id=\"t39\"> . </token> <token id=\"t40\"> -- </token> <token id=\"t41\"> Photo </token> <token id=\"t42\"> dantri.com.vn </token> <token id=\"t43\"> <br /> </token> <token id=\"t44\"> <br /> </token> <token id=\"t45\"> HA </token> <token id=\"t46\"> NOI </token> <token id=\"t47\"> ( </token> <candidate id=\"c9\" index=48 type=\"location\" info=\"{ &quot;coordinates&quot;: &quot;25.31668;83.01041&quot;, &quot;id&quot;: 1253405, &quot;featureClass&quot;: &quot;P&quot;, &quot;featureCode&quot;: &quot;PPL&quot;, &quot;countryCode&quot;: &quot;IN&quot; }\" length=\"1\"></candidate> <token id=\"t48\"> VNS </token> <token id=\"t49\"> ) </token> <token id=\"t50\"> -- </token> <token id=\"t51\"> The </token> <candidate id=\"c10\" index=52 type=\"location\" info=\"{ &quot;coordinates&quot;: &quot;39.76;-98.5&quot;, &quot;id&quot;: 6252001, &quot;featureClass&quot;: &quot;A&quot;, &quot;featureCode&quot;: &quot;PCLI&quot;, &quot;countryCode&quot;: &quot;US&quot; }\" length=\"2\"></candidate> <token id=\"t52\"> United </token> <token id=\"t53\"> States </token> <token id=\"t54\"> Agency </token> <token id=\"t55\"> for </token> <token id=\"t56\"> International </token> <token id=\"t57\"> Development </token> <token id=\"t58\"> ( </token> <token id=\"t59\"> USAID </token> <token id=\"t60\"> ) </token> <token id=\"t61\"> has </token> <token id=\"t62\"> given </token> <candidate id=\"c11\" index=63 type=\"location\" info=\"{ &quot;coordinates&quot;: &quot;16.16667;107.83333&quot;, &quot;id&quot;: 1562822, &quot;featureClass&quot;: &quot;A&quot;, &quot;featureCode&quot;: &quot;PCLI&quot;, &quot;countryCode&quot;: &quot;VN&quot; }\" length=\"2\"></candidate> <token id=\"t63\"> Viet </token> <token id=\"t64\"> Nam </token> <token id=\"t65\"> US$ </token> <candidate id=\"c12\" index=66 type=\"number\" info=\"null\" length=\"1\"></candidate> <token id=\"t66\"> 2.1 </token> <candidate id=\"c13\" index=67 type=\"number\" info=\"null\" length=\"1\"></candidate> <token id=\"t67\"> million </token> <token id=\"t68\"> to </token> <token id=\"t69\"> help </token> <token id=\"t70\"> it </token> <token id=\"t71\"> fight </token> <token id=\"t72\"> against </token> <token id=\"t73\"> animal </token> <token id=\"t74\"> diseases </token> <token id=\"t75\"> , </token> <token id=\"t76\"> officials </token> <token id=\"t77\"> said </token> <token id=\"t78\"> . </token> <token id=\"t79\"> <br /> </token> <candidate id=\"c14\" index=80 type=\"location\" info=\"{ &quot;coordinates&quot;: &quot;16.16667;107.83333&quot;, &quot;id&quot;: 1562822, &quot;featureClass&quot;: &quot;A&quot;, &quot;featureCode&quot;: &quot;PCLI&quot;, &quot;countryCode&quot;: &quot;VN&quot; }\" length=\"2\"></candidate> <token id=\"t80\"> Viet </token> <token id=\"t81\"> Nam </token> <token id=\"t82\"> 's </token> <token id=\"t83\"> agriculture </token> <token id=\"t84\"> and </token> <token id=\"t85\"> rural </token> <token id=\"t86\"> development </token> <token id=\"t87\"> deputy </token> <token id=\"t88\"> minister </token> <token id=\"t89\"> , </token> <token id=\"t90\"> Vu </token> <token id=\"t91\"> Vãn </token> <token id=\"t92\"> Tám </token> <token id=\"t93\"> , </token> <token id=\"t94\"> and </token> <token id=\"t95\"> the </token> <token id=\"t96\"> Country </token> <token id=\"t97\"> Representative </token> <token id=\"t98\"> of </token> <token id=\"t99\"> Food </token> <token id=\"t100\"> and </token> <token id=\"t101\"> Agriculture </token> <token id=\"t102\"> Organisation </token> <token id=\"t103\"> of </token> <token id=\"t104\"> the </token> <token id=\"t105\"> United </token> <token id=\"t106\"> Nations </token> <token id=\"t107\"> ( </token> <token id=\"t108\"> FAO </token> <token id=\"t109\"> ) </token> <token id=\"t110\"> in </token> <candidate id=\"c15\" index=111 type=\"location\" info=\"{ &quot;coordinates&quot;: &quot;16.16667;107.83333&quot;, &quot;id&quot;: 1562822, &quot;featureClass&quot;: &quot;A&quot;, &quot;featureCode&quot;: &quot;PCLI&quot;, &quot;countryCode&quot;: &quot;VN&quot; }\" length=\"2\"></candidate> <token id=\"t111\"> Viet </token> <token id=\"t112\"> Nam </token> <token id=\"t113\"> , </token> <token id=\"t114\"> Jongha </token> <candidate id=\"c16\" index=115 type=\"location\" info=\"{ &quot;coordinates&quot;: &quot;-6.7645;110.8544&quot;, &quot;id&quot;: 6744724, &quot;featureClass&quot;: &quot;A&quot;, &quot;featureCode&quot;: &quot;ADM4&quot;, &quot;countryCode&quot;: &quot;ID&quot; }\" length=\"1\"></candidate> <candidate id=\"c17\" index=115 type=\"location\" info=\"{ &quot;coordinates&quot;: &quot;-6.7776;110.8639&quot;, &quot;id&quot;: 6744654, &quot;featureClass&quot;: &quot;A&quot;, &quot;featureCode&quot;: &quot;ADM3&quot;, &quot;countryCode&quot;: &quot;ID&quot; }\" length=\"1\"></candidate> <token id=\"t115\"> Bae </token> <token id=\"t116\"> , </token> <token id=\"t117\"> signed </token> <token id=\"t118\"> the </token> <token id=\"t119\"> project </token> <token id=\"t120\"> here </token> <candidate id=\"c18\" index=121 type=\"date\" info=\"2015-09-16\" length=\"1\"></candidate> <token id=\"t121\"> yesterday </token> <token id=\"t122\"> . </token> <token id=\"t123\"> <br /> </token> <token id=\"t124\"> The </token> <token id=\"t125\"> project </token> <token id=\"t126\"> , </token> <token id=\"t127\"> titled </token> <token id=\"t128\"> `` </token> <token id=\"t129\"> Risk </token> <token id=\"t130\"> mitigation </token> <token id=\"t131\"> and </token> <token id=\"t132\"> management </token> <token id=\"t133\"> of </token> <token id=\"t134\"> human </token> <token id=\"t135\"> health </token> <token id=\"t136\"> threats </token> <token id=\"t137\"> along </token> <token id=\"t138\"> animal </token> <token id=\"t139\"> value </token> <token id=\"t140\"> chains </token> <token id=\"t141\"> , </token> <token id=\"t142\"> '' </token> <token id=\"t143\"> aims </token> <token id=\"t144\"> to </token> <token id=\"t145\"> both </token> <token id=\"t146\"> prevent </token> <token id=\"t147\"> animal </token> <token id=\"t148\"> diseases </token> <token id=\"t149\"> and </token> <token id=\"t150\"> improve </token> <token id=\"t151\"> breeders </token> <token id=\"t152\"> ' </token> <token id=\"t153\"> living </token> <token id=\"t154\"> standards </token> <token id=\"t155\"> . </token> <token id=\"t156\"> <br /> </token> <token id=\"t157\"> It </token> <token id=\"t158\"> includes </token> <candidate id=\"c19\" index=159 type=\"number\" info=\"null\" length=\"1\"></candidate> <token id=\"t159\"> four </token> <token id=\"t160\"> main </token> <token id=\"t161\"> components </token> <token id=\"t162\"> : </token> <token id=\"t163\"> One-Health </token> <token id=\"t164\"> mechanisms </token> <token id=\"t165\"> and </token> <token id=\"t166\"> collaboration </token> <token id=\"t167\"> ; </token> <token id=\"t168\"> disease </token> <token id=\"t169\"> risk </token> <token id=\"t170\"> reduction </token> <token id=\"t171\"> along </token> <token id=\"t172\"> livestock </token> <token id=\"t173\"> value </token> <token id=\"t174\"> chains </token> <token id=\"t175\"> ; </token> <token id=\"t176\"> surveillance </token> <token id=\"t177\"> for </token> <token id=\"t178\"> disease </token> <token id=\"t179\"> prevention </token> <token id=\"t180\"> and </token> <token id=\"t181\"> control </token> <token id=\"t182\"> ; </token> <token id=\"t183\"> and </token> <token id=\"t184\"> cross-border </token> <token id=\"t185\"> collaborations </token> <token id=\"t186\"> in </token> <token id=\"t187\"> the </token> <token id=\"t188\"> lower </token> <token id=\"t189\"> Mekong </token> <token id=\"t190\"> and </token> <token id=\"t191\"> Red </token> <candidate id=\"c20\" index=192 type=\"location\" info=\"{ &quot;coordinates&quot;: &quot;51.14098;1.27081&quot;, &quot;id&quot;: 7295865, &quot;featureClass&quot;: &quot;A&quot;, &quot;featureCode&quot;: &quot;ADM4&quot;, &quot;countryCode&quot;: &quot;GB&quot; }\" length=\"1\"></candidate> <token id=\"t192\"> River </token> <token id=\"t193\"> deltas </token> <token id=\"t194\"> to </token> <token id=\"t195\"> prevent </token> <token id=\"t196\"> the </token> <token id=\"t197\"> spread </token> <token id=\"t198\"> of </token> <token id=\"t199\"> disease </token> <token id=\"t200\"> . </token> <token id=\"t201\"> <br /> </token> <token id=\"t202\"> `` </token> <candidate id=\"c21\" index=203 type=\"location\" info=\"{ &quot;coordinates&quot;: &quot;47.13056;5.65056&quot;, &quot;id&quot;: 6433681, &quot;featureClass&quot;: &quot;A&quot;, &quot;featureCode&quot;: &quot;ADM4&quot;, &quot;countryCode&quot;: &quot;FR&quot; }\" length=\"1\"></candidate> <token id=\"t203\"> Our </token> <token id=\"t204\"> new </token> <token id=\"t205\"> project </token> <token id=\"t206\"> will </token> <token id=\"t207\"> be </token> <token id=\"t208\"> built </token> <token id=\"t209\"> upon </token> <token id=\"t210\"> the </token> <token id=\"t211\"> long-standing </token> <token id=\"t212\"> successful </token> <candidate id=\"c22\" index=213 type=\"disease\" info=\"null\" length=\"2\"></candidate> <token id=\"t213\"> avian </token> <token id=\"t214\"> influenza </token> <token id=\"t215\"> emergency </token> <token id=\"t216\"> response </token> <token id=\"t217\"> programme </token> <token id=\"t218\"> previously </token> <token id=\"t219\"> implemented </token> <token id=\"t220\"> by </token> <token id=\"t221\"> the </token> <token id=\"t222\"> FAO </token> <token id=\"t223\"> Emergency </token> <candidate id=\"c23\" index=224 type=\"location\" info=\"{ &quot;coordinates&quot;: &quot;19.0;-72.0&quot;, &quot;id&quot;: 3728069, &quot;featureClass&quot;: &quot;A&quot;, &quot;featureCode&quot;: &quot;ADM1&quot;, &quot;countryCode&quot;: &quot;HT&quot; }\" length=\"1\"></candidate> <candidate id=\"c24\" index=224 type=\"location\" info=\"{ &quot;coordinates&quot;: &quot;4.75;11.83333&quot;, &quot;id&quot;: 2233376, &quot;featureClass&quot;: &quot;A&quot;, &quot;featureCode&quot;: &quot;ADM1&quot;, &quot;countryCode&quot;: &quot;CM&quot; }\" length=\"1\"></candidate> <candidate id=\"c25\" index=224 type=\"location\" info=\"{ &quot;coordinates&quot;: &quot;47.5;1.75&quot;, &quot;id&quot;: 3027939, &quot;featureClass&quot;: &quot;A&quot;, &quot;featureCode&quot;: &quot;ADM1&quot;, &quot;countryCode&quot;: &quot;FR&quot; }\" length=\"1\"></candidate> <candidate id=\"c26\" index=224 type=\"location\" info=\"{ &quot;coordinates&quot;: &quot;12.37874;-1.53276&quot;, &quot;id&quot;: 6930704, &quot;featureClass&quot;: &quot;A&quot;, &quot;featureCode&quot;: &quot;ADM1&quot;, &quot;countryCode&quot;: &quot;BF&quot; }\" length=\"1\"></candidate> <token id=\"t224\"> Centre </token> <token id=\"t225\"> for </token> <token id=\"t226\"> Transboundary </token> <token id=\"t227\"> Animal </token> <token id=\"t228\"> Diseases </token> <token id=\"t229\"> Operations </token> <token id=\"t230\"> ( </token> <token id=\"t231\"> ECTAD </token> <token id=\"t232\"> ) </token> <token id=\"t233\"> country </token> <token id=\"t234\"> team </token> <token id=\"t235\"> , </token> <token id=\"t236\"> '' </token> <candidate id=\"c27\" index=237 type=\"location\" info=\"{ &quot;coordinates&quot;: &quot;-6.7645;110.8544&quot;, &quot;id&quot;: 6744724, &quot;featureClass&quot;: &quot;A&quot;, &quot;featureCode&quot;: &quot;ADM4&quot;, &quot;countryCode&quot;: &quot;ID&quot; }\" length=\"1\"></candidate> <candidate id=\"c28\" index=237 type=\"location\" info=\"{ &quot;coordinates&quot;: &quot;-6.7776;110.8639&quot;, &quot;id&quot;: 6744654, &quot;featureClass&quot;: &quot;A&quot;, &quot;featureCode&quot;: &quot;ADM3&quot;, &quot;countryCode&quot;: &quot;ID&quot; }\" length=\"1\"></candidate> <token id=\"t237\"> Bae </token> <token id=\"t238\"> said </token> <token id=\"t239\"> at </token> <token id=\"t240\"> the </token> <token id=\"t241\"> signing </token> <token id=\"t242\"> ceremony </token> <token id=\"t243\"> . </token> <token id=\"t244\"> <br /> </token> <token id=\"t245\"> `` </token> <token id=\"t246\"> And </token> <token id=\"t247\"> they </token> <token id=\"t248\"> will </token> <token id=\"t249\"> once </token> <token id=\"t250\"> again </token> <token id=\"t251\"> play </token> <token id=\"t252\"> an </token> <token id=\"t253\"> important </token> <token id=\"t254\"> role </token> <token id=\"t255\"> in </token> <token id=\"t256\"> ensuring </token> <token id=\"t257\"> FAO </token> <token id=\"t258\"> collaboration </token> <token id=\"t259\"> and </token> <token id=\"t260\"> support </token> <token id=\"t261\"> in </token> <candidate id=\"c29\" index=262 type=\"location\" info=\"{ &quot;coordinates&quot;: &quot;16.16667;107.83333&quot;, &quot;id&quot;: 1562822, &quot;featureClass&quot;: &quot;A&quot;, &quot;featureCode&quot;: &quot;PCLI&quot;, &quot;countryCode&quot;: &quot;VN&quot; }\" length=\"2\"></candidate> <token id=\"t262\"> Viet </token> <token id=\"t263\"> Nam </token> <token id=\"t264\"> . </token> <token id=\"t265\"> '' </token> <token id=\"t266\"> The </token> <token id=\"t267\"> Vietnamese </token> <token id=\"t268\"> deputy </token> <token id=\"t269\"> minister </token> <token id=\"t270\"> expressed </token> <token id=\"t271\"> appreciation </token> <token id=\"t272\"> for </token> <token id=\"t273\"> USAID </token> <token id=\"t274\"> 's </token> <token id=\"t275\"> support </token> <token id=\"t276\"> through </token> <token id=\"t277\"> the </token> <token id=\"t278\"> FAO </token> <token id=\"t279\"> to </token> <token id=\"t280\"> help </token> <candidate id=\"c30\" index=281 type=\"location\" info=\"{ &quot;coordinates&quot;: &quot;16.16667;107.83333&quot;, &quot;id&quot;: 1562822, &quot;featureClass&quot;: &quot;A&quot;, &quot;featureCode&quot;: &quot;PCLI&quot;, &quot;countryCode&quot;: &quot;VN&quot; }\" length=\"2\"></candidate> <token id=\"t281\"> Viet </token> <token id=\"t282\"> Nam </token> <token id=\"t283\"> fight </token> <token id=\"t284\"> against </token> <candidate id=\"c31\" index=285 type=\"disease\" info=\"null\" length=\"2\"></candidate> <token id=\"t285\"> avian </token> <token id=\"t286\"> influenza </token> <token id=\"t287\"> , </token> <token id=\"t288\"> pledging </token> <token id=\"t289\"> that </token> <token id=\"t290\"> the </token> <token id=\"t291\"> agricultural </token> <token id=\"t292\"> ministry </token> <token id=\"t293\"> would </token> <token id=\"t294\"> closely </token> <token id=\"t295\"> supervise </token> <token id=\"t296\"> partners </token> <token id=\"t297\"> in </token> <token id=\"t298\"> order </token> <token id=\"t299\"> to </token> <token id=\"t300\"> implement </token> <token id=\"t301\"> the </token> <token id=\"t302\"> project </token> <token id=\"t303\"> effectively </token> <token id=\"t304\"> . </token> <token id=\"t305\"> <br /> </token> <token id=\"t306\"> Dr. </token> <candidate id=\"c32\" index=307 type=\"location\" info=\"{ &quot;coordinates&quot;: &quot;46.51218;-71.07643&quot;, &quot;id&quot;: 8672606, &quot;featureClass&quot;: &quot;A&quot;, &quot;featureCode&quot;: &quot;ADM3&quot;, &quot;countryCode&quot;: &quot;CA&quot; }\" length=\"1\"></candidate> <token id=\"t307\"> Scott </token> <token id=\"t308\"> Newman </token> <token id=\"t309\"> , </token> <token id=\"t310\"> the </token> <token id=\"t311\"> Senior </token> <token id=\"t312\"> Technical </token> <token id=\"t313\"> Coordinator </token> <token id=\"t314\"> of </token> <token id=\"t315\"> FAO </token> <token id=\"t316\"> ECTAD </token> <candidate id=\"c33\" index=317 type=\"location\" info=\"{ &quot;coordinates&quot;: &quot;16.16667;107.83333&quot;, &quot;id&quot;: 1562822, &quot;featureClass&quot;: &quot;A&quot;, &quot;featureCode&quot;: &quot;PCLI&quot;, &quot;countryCode&quot;: &quot;VN&quot; }\" length=\"2\"></candidate> <token id=\"t317\"> Viet </token> <token id=\"t318\"> Nam </token> <token id=\"t319\"> , </token> <token id=\"t320\"> said </token> <token id=\"t321\"> the </token> <token id=\"t322\"> co-operation </token> <token id=\"t323\"> between </token> <token id=\"t324\"> the </token> <token id=\"t325\"> FAO </token> <token id=\"t326\"> and </token> <token id=\"t327\"> Vietnamese </token> <token id=\"t328\"> Ministry </token> <token id=\"t329\"> of </token> <token id=\"t330\"> Agriculture </token> <token id=\"t331\"> and </token> <token id=\"t332\"> Rural </token> <token id=\"t333\"> Development </token> <token id=\"t334\"> had </token> <token id=\"t335\"> resulted </token> <token id=\"t336\"> in </token> <token id=\"t337\"> reducing </token> <token id=\"t338\"> the </token> <token id=\"t339\"> impact </token> <token id=\"t340\"> of </token> <token id=\"t341\"> the </token> <candidate id=\"c34\" index=342 type=\"disease\" info=\"null\" length=\"2\"></candidate> <token id=\"t342\"> avian </token> <token id=\"t343\"> influenza </token> <token id=\"t344\"> virus </token> <token id=\"t345\"> on </token> <token id=\"t346\"> poultry </token> <token id=\"t347\"> and </token> <token id=\"t348\"> people </token> <token id=\"t349\"> by </token> <token id=\"t350\"> improving </token> <token id=\"t351\"> the </token> <token id=\"t352\"> country </token> <token id=\"t353\"> 's </token> <token id=\"t354\"> capacity </token> <token id=\"t355\"> to </token> <token id=\"t356\"> detect </token> <token id=\"t357\"> and </token> <token id=\"t358\"> respond </token> <token id=\"t359\"> to </token> <token id=\"t360\"> the </token> <token id=\"t361\"> disease </token> <token id=\"t362\"> . </token> <token id=\"t363\"> <br /> </token> <token id=\"t364\"> However </token> <token id=\"t365\"> , </token> <token id=\"t366\"> after </token> <token id=\"t367\"> surviving </token> <token id=\"t368\"> the </token> <token id=\"t369\"> crisis </token> <token id=\"t370\"> surrounding </token> <token id=\"t371\"> the </token> <token id=\"t372\"> emergence </token> <token id=\"t373\"> of </token> <candidate id=\"c35\" index=374 type=\"disease\" info=\"null\" length=\"4\"></candidate> <token id=\"t374\"> highly </token> <token id=\"t375\"> pathogenic </token> <candidate id=\"c36\" index=376 type=\"disease\" info=\"null\" length=\"2\"></candidate> <token id=\"t376\"> avian </token> <token id=\"t377\"> influenza </token> <token id=\"t378\"> ( </token> <token id=\"t379\"> H5N1 </token> <token id=\"t380\"> ) </token> <token id=\"t381\"> , </token> <token id=\"t382\"> the </token> <token id=\"t383\"> need </token> <token id=\"t384\"> for </token> <token id=\"t385\"> a </token> <token id=\"t386\"> fundamentally </token> <token id=\"t387\"> sustainable </token> <token id=\"t388\"> approach </token> <token id=\"t389\"> to </token> <token id=\"t390\"> fight </token> <token id=\"t391\"> against </token> <token id=\"t392\"> not </token> <token id=\"t393\"> only </token> <candidate id=\"c37\" index=394 type=\"disease\" info=\"null\" length=\"2\"></candidate> <token id=\"t394\"> avian </token> <token id=\"t395\"> influenza </token> <token id=\"t396\"> but </token> <token id=\"t397\"> also </token> <token id=\"t398\"> other </token> <token id=\"t399\"> livestock </token> <token id=\"t400\"> and </token> <token id=\"t401\"> zoonotic </token> <token id=\"t402\"> transboundary </token> <token id=\"t403\"> diseases </token> <token id=\"t404\"> has </token> <token id=\"t405\"> emerged </token> <token id=\"t406\"> . </token> <token id=\"t407\"> -- </token> <candidate id=\"c38\" index=408 type=\"location\" info=\"{ &quot;coordinates&quot;: &quot;25.31668;83.01041&quot;, &quot;id&quot;: 1253405, &quot;featureClass&quot;: &quot;P&quot;, &quot;featureCode&quot;: &quot;PPL&quot;, &quot;countryCode&quot;: &quot;IN&quot; }\" length=\"1\"></candidate> <token id=\"t408\"> VNS </token> <token id=\"t409\"> <br /> </token> <token id=\"t410\"> <br /> </token> <token id=\"t411\"> <br /> </token> <token id=\"t412\"> <br /> </token> <token id=\"t413\"> VietNamNews </token> <token id=\"t414\"> may </token> <token id=\"t415\"> edit </token> <token id=\"t416\"> your </token> <token id=\"t417\"> comments </token> <token id=\"t418\"> and </token> <token id=\"t419\"> not </token> <token id=\"t420\"> all </token> <token id=\"t421\"> emails </token> <token id=\"t422\"> will </token> <token id=\"t423\"> be </token> <token id=\"t424\"> published </token> <token id=\"t425\"> . </token> <token id=\"t426\"> <br /> </token> <token id=\"t427\"> <br /> </token>","publication_date":"2015-09-17","id":313,"title":"USAID provides $2 million to battle animal diseases","url":"http://vietnamnews.vn/society/275928/usaid-provides-2-million-to-battle-animal-diseases.html","content":"&#13;\n &#13;\n Updated  &#13;\n &#13;\n &#13;\n September, 17 2015 18:43:00&#13;\n &#13;\n &#13;\n &#13;\n &#13;\n &#13;\n &#13;\n &#13;\n USAID provides $2 million to battle animal diseases&#13;\n &#13;\n &#13;\n &#13;\n &#13;\n &#13;\n &#13;\n &#13;\n &#13;\n USAID gives Viet Nam $2.1 million to help its fight against animal diseases, including bird flu. — Photo dantri.com.vn&#13;\n &#13;\n &#13;\n&#13;\nHA NOI (VNS) — The United States Agency for International Development (USAID) has given Viet Nam US$2.1 million to help it fight against animal diseases, officials said.&#13;\nViet Nam's agriculture and rural development deputy minister, Vu Vãn Tám, and the Country Representative of Food and Agriculture Organisation of the United Nations (FAO) in Viet Nam, Jongha Bae, signed the project here yesterday.&#13;\nThe project, titled \"Risk mitigation and management of human health threats along animal value chains,\" aims to both prevent animal diseases and improve breeders' living standards.&#13;\nIt includes four main components: One-Health mechanisms and collaboration; disease risk reduction along livestock value chains; surveillance for disease prevention and control; and cross-border collaborations in the lower Mekong and Red River deltas to prevent the spread of disease.&#13;\n\"Our new project will be built upon the long-standing successful avian influenza emergency response programme previously implemented by the FAO Emergency Centre for Transboundary Animal Diseases Operations (ECTAD) country team,\" Bae said at the signing ceremony.&#13;\n\"And they will once again play an important role in ensuring FAO collaboration and support in Viet Nam.\" The Vietnamese deputy minister expressed appreciation for USAID's support through the FAO to help Viet Nam fight against avian influenza, pledging that the agricultural ministry would closely supervise partners in order to implement the project effectively.&#13;\nDr. Scott Newman, the Senior Technical Coordinator of FAO ECTAD Viet Nam, said the co-operation between the FAO and Vietnamese Ministry of Agriculture and Rural Development had resulted in reducing the impact of the avian influenza virus on poultry and people by improving the country's capacity to detect and respond to the disease.&#13;\nHowever, after surviving the crisis surrounding the emergence of highly pathogenic avian influenza (H5N1), the need for a fundamentally sustainable approach to fight against not only avian influenza but also other livestock and zoonotic transboundary diseases has emerged. — VNS &#13;\n&#13;\n &#13;\n&#13;\n &#13;\n &#13;\n &#13;\n  &#13;\n &#13;\n &#13;\n VietNamNews may edit your comments and not all emails will be published. &#13;\n&#13;\n &#13;\n &#13;\n &#13;\n &#13;\n &#13;\n ","candidateLabels":[]}
