# Supplementary material for: Web monitoring of emerging animal infectious diseases integrated in the French Animal Health Epidemic Intelligence System
Source: PLoS One. 2018 Aug 3;13(8):e0199960. doi: 10.1371/journal.pone.0199960 (PMC6075742; doi:10.1371/journal.pone.0199960)
Supplement: S1 Dataset — Dataset of news reports in English language used to evaluate and train the information extraction module of PADI-web (http://epia.clermont.inra.fr/vsi). This dataset is composed of 532 news reports (in JSON), with information about the report itself (publication date, title, content, url), as well as processing information related to the information extraction process (candidates for extraction information, correct or incorrect labels for each candidate). The named entity candidates (locations, diseases, hosts, dates, number of cases) are manually labelled in each article. Data are shared under a CC BY license and are freely available for download at: https://dataverse.cirad.fr/dataset.xhtml?persistentId=doi:10.18167/DVN1/KMTIFG. (GZ) [file pone.0199960.s001.gz › articles/403.json]

{"reports":[19086],"tagged_content":"<token id=\"t0\"> <br /> </token> <token id=\"t1\"> <br /> </token> <candidate id=\"c1\" index=2 type=\"location\" info=\"{ &quot;coordinates&quot;: &quot;49.0025;6.52167&quot;, &quot;id&quot;: 6437697, &quot;featureClass&quot;: &quot;A&quot;, &quot;featureCode&quot;: &quot;ADM4&quot;, &quot;countryCode&quot;: &quot;FR&quot; }\" length=\"1\"></candidate> <token id=\"t2\"> Many </token> <token id=\"t3\"> of </token> <token id=\"t4\"> the </token> <token id=\"t5\"> affected </token> <candidate id=\"c2\" index=6 type=\"host\" info=\"null\" length=\"1\"></candidate> <token id=\"t6\"> horses </token> <token id=\"t7\"> reside </token> <token id=\"t8\"> in </token> <candidate id=\"c3\" index=9 type=\"location\" info=\"{ &quot;coordinates&quot;: &quot;46.0;2.0&quot;, &quot;id&quot;: 3017382, &quot;featureClass&quot;: &quot;A&quot;, &quot;featureCode&quot;: &quot;PCLI&quot;, &quot;countryCode&quot;: &quot;FR&quot; }\" length=\"1\"></candidate> <token id=\"t9\"> France </token> <token id=\"t10\"> 's </token> <token id=\"t11\"> swampy </token> <token id=\"t12\"> , </token> <token id=\"t13\"> mosquito-infested </token> <token id=\"t14\"> Camargue </token> <token id=\"t15\"> region </token> <token id=\"t16\"> . </token> <token id=\"t17\"> <br /> </token> <token id=\"t18\"> Photo </token> <token id=\"t19\"> : </token> <token id=\"t20\"> iStock </token> <token id=\"t21\"> <br /> </token> <token id=\"t22\"> <br /> </token> <candidate id=\"c4\" index=23 type=\"number\" info=\"null\" length=\"1\"></candidate> <token id=\"t23\"> Two </token> <candidate id=\"c5\" index=24 type=\"host\" info=\"null\" length=\"1\"></candidate> <token id=\"t24\"> horses </token> <token id=\"t25\"> have </token> <token id=\"t26\"> been </token> <token id=\"t27\"> euthanized </token> <token id=\"t28\"> and </token> <candidate id=\"c6\" index=29 type=\"number\" info=\"null\" length=\"1\"></candidate> <token id=\"t29\"> dozens </token> <token id=\"t30\"> more </token> <token id=\"t31\"> placed </token> <token id=\"t32\"> in </token> <token id=\"t33\"> quarantine </token> <token id=\"t34\"> in </token> <token id=\"t35\"> a </token> <token id=\"t36\"> rare </token> <token id=\"t37\"> outbreak </token> <token id=\"t38\"> of </token> <candidate id=\"c7\" index=39 type=\"location\" info=\"{ &quot;coordinates&quot;: &quot;64.75;-21.83333&quot;, &quot;id&quot;: 3426184, &quot;featureClass&quot;: &quot;A&quot;, &quot;featureCode&quot;: &quot;ADM1&quot;, &quot;countryCode&quot;: &quot;IS&quot; }\" length=\"1\"></candidate> <candidate id=\"c8\" index=39 type=\"location\" info=\"{ &quot;coordinates&quot;: &quot;-6.16667;39.25&quot;, &quot;id&quot;: 155356, &quot;featureClass&quot;: &quot;A&quot;, &quot;featureCode&quot;: &quot;ADM2&quot;, &quot;countryCode&quot;: &quot;TZ&quot; }\" length=\"1\"></candidate> <candidate id=\"c9\" index=39 type=\"location\" info=\"{ &quot;coordinates&quot;: &quot;5.5;10.66667&quot;, &quot;id&quot;: 2222934, &quot;featureClass&quot;: &quot;A&quot;, &quot;featureCode&quot;: &quot;ADM1&quot;, &quot;countryCode&quot;: &quot;CM&quot; }\" length=\"1\"></candidate> <token id=\"t39\"> West </token> <candidate id=\"c10\" index=40 type=\"location\" info=\"{ &quot;coordinates&quot;: &quot;19.0;33.2&quot;, &quot;id&quot;: 408664, &quot;featureClass&quot;: &quot;A&quot;, &quot;featureCode&quot;: &quot;ADM1&quot;, &quot;countryCode&quot;: &quot;SD&quot; }\" length=\"1\"></candidate> <token id=\"t40\"> Nile </token> <token id=\"t41\"> virus </token> <token id=\"t42\"> ( </token> <token id=\"t43\"> WNV </token> <token id=\"t44\"> ) </token> <token id=\"t45\"> in </token> <token id=\"t46\"> southern </token> <candidate id=\"c11\" index=47 type=\"location\" info=\"{ &quot;coordinates&quot;: &quot;46.0;2.0&quot;, &quot;id&quot;: 3017382, &quot;featureClass&quot;: &quot;A&quot;, &quot;featureCode&quot;: &quot;PCLI&quot;, &quot;countryCode&quot;: &quot;FR&quot; }\" length=\"1\"></candidate> <token id=\"t47\"> France </token> <token id=\"t48\"> . </token> <token id=\"t49\"> <br /> </token> <token id=\"t50\"> <br /> </token> <token id=\"t51\"> A </token> <token id=\"t52\"> 3-year-old </token> <token id=\"t53\"> Anglo-Arab </token> <candidate id=\"c12\" index=54 type=\"location\" info=\"{ &quot;coordinates&quot;: &quot;4.1748;73.50888&quot;, &quot;id&quot;: 1282027, &quot;featureClass&quot;: &quot;P&quot;, &quot;featureCode&quot;: &quot;PPLC&quot;, &quot;countryCode&quot;: &quot;MV&quot; }\" length=\"1\"></candidate> <token id=\"t54\"> mare </token> <token id=\"t55\"> was </token> <token id=\"t56\"> euthanized </token> <token id=\"t57\"> after </token> <token id=\"t58\"> developing </token> <token id=\"t59\"> neurologic </token> <token id=\"t60\"> signs </token> <token id=\"t61\"> and </token> <token id=\"t62\"> fever </token> <token id=\"t63\"> , </token> <token id=\"t64\"> according </token> <token id=\"t65\"> to </token> <token id=\"t66\"> the </token> <token id=\"t67\"> French </token> <token id=\"t68\"> surveillance </token> <token id=\"t69\"> center </token> <token id=\"t70\"> for </token> <token id=\"t71\"> equine </token> <token id=\"t72\"> pathologies </token> <token id=\"t73\"> ( </token> <token id=\"t74\"> RESPE </token> <token id=\"t75\"> ) </token> <token id=\"t76\"> in </token> <candidate id=\"c13\" index=77 type=\"location\" info=\"{ &quot;coordinates&quot;: &quot;49.18222;-0.37056&quot;, &quot;id&quot;: 6427109, &quot;featureClass&quot;: &quot;A&quot;, &quot;featureCode&quot;: &quot;ADM4&quot;, &quot;countryCode&quot;: &quot;FR&quot; }\" length=\"1\"></candidate> <candidate id=\"c14\" index=77 type=\"location\" info=\"{ &quot;coordinates&quot;: &quot;49.18585;-0.35912&quot;, &quot;id&quot;: 3029241, &quot;featureClass&quot;: &quot;P&quot;, &quot;featureCode&quot;: &quot;PPLA&quot;, &quot;countryCode&quot;: &quot;FR&quot; }\" length=\"1\"></candidate> <token id=\"t77\"> Caen </token> <token id=\"t78\"> . </token> <token id=\"t79\"> The </token> <candidate id=\"c15\" index=80 type=\"location\" info=\"{ &quot;coordinates&quot;: &quot;4.1748;73.50888&quot;, &quot;id&quot;: 1282027, &quot;featureClass&quot;: &quot;P&quot;, &quot;featureCode&quot;: &quot;PPLC&quot;, &quot;countryCode&quot;: &quot;MV&quot; }\" length=\"1\"></candidate> <token id=\"t80\"> mare </token> <token id=\"t81\"> was </token> <token id=\"t82\"> the </token> <token id=\"t83\"> first </token> <candidate id=\"c16\" index=84 type=\"host\" info=\"null\" length=\"1\"></candidate> <token id=\"t84\"> horse </token> <token id=\"t85\"> to </token> <token id=\"t86\"> test </token> <token id=\"t87\"> positive </token> <token id=\"t88\"> in </token> <token id=\"t89\"> the </token> <token id=\"t90\"> outbreak </token> <token id=\"t91\"> . </token> <token id=\"t92\"> Of </token> <token id=\"t93\"> the </token> <candidate id=\"c17\" index=94 type=\"number\" info=\"null\" length=\"1\"></candidate> <token id=\"t94\"> 18 </token> <token id=\"t95\"> other </token> <candidate id=\"c18\" index=96 type=\"host\" info=\"null\" length=\"1\"></candidate> <token id=\"t96\"> horses </token> <token id=\"t97\"> at </token> <token id=\"t98\"> the </token> <token id=\"t99\"> farm </token> <token id=\"t100\"> in </token> <token id=\"t101\"> the </token> <candidate id=\"c19\" index=102 type=\"location\" info=\"{ &quot;coordinates&quot;: &quot;44.0;4.0&quot;, &quot;id&quot;: 3016670, &quot;featureClass&quot;: &quot;A&quot;, &quot;featureCode&quot;: &quot;ADM2&quot;, &quot;countryCode&quot;: &quot;FR&quot; }\" length=\"1\"></candidate> <token id=\"t102\"> Gard </token> <token id=\"t103\"> ( </token> <token id=\"t104\"> in </token> <token id=\"t105\"> southeast </token> <candidate id=\"c20\" index=106 type=\"location\" info=\"{ &quot;coordinates&quot;: &quot;46.0;2.0&quot;, &quot;id&quot;: 3017382, &quot;featureClass&quot;: &quot;A&quot;, &quot;featureCode&quot;: &quot;PCLI&quot;, &quot;countryCode&quot;: &quot;FR&quot; }\" length=\"1\"></candidate> <token id=\"t106\"> France </token> <token id=\"t107\"> ) </token> <token id=\"t108\"> , </token> <candidate id=\"c21\" index=109 type=\"number\" info=\"null\" length=\"1\"></candidate> <token id=\"t109\"> two </token> <token id=\"t110\"> were </token> <token id=\"t111\"> found </token> <token id=\"t112\"> to </token> <token id=\"t113\"> be </token> <token id=\"t114\"> carriers </token> <token id=\"t115\"> of </token> <token id=\"t116\"> the </token> <token id=\"t117\"> virus </token> <token id=\"t118\"> , </token> <token id=\"t119\"> indicating </token> <candidate id=\"c22\" index=120 type=\"date\" info=\"PAST_REF\" length=\"1\"></candidate> <token id=\"t120\"> recent </token> <token id=\"t121\"> infection </token> <token id=\"t122\"> . </token> <token id=\"t123\"> However </token> <token id=\"t124\"> , </token> <token id=\"t125\"> neither </token> <candidate id=\"c23\" index=126 type=\"host\" info=\"null\" length=\"1\"></candidate> <token id=\"t126\"> horse </token> <token id=\"t127\"> exhibited </token> <token id=\"t128\"> any </token> <token id=\"t129\"> clinical </token> <token id=\"t130\"> signs </token> <token id=\"t131\"> , </token> <token id=\"t132\"> RESPE </token> <token id=\"t133\"> reported </token> <token id=\"t134\"> . </token> <token id=\"t135\"> <br /> </token> <token id=\"t136\"> <br /> </token> <token id=\"t137\"> Additionally </token> <token id=\"t138\"> , </token> <token id=\"t139\"> a </token> <token id=\"t140\"> 3-year-old </token> <token id=\"t141\"> Lusitano </token> <token id=\"t142\"> stallion </token> <token id=\"t143\"> in </token> <token id=\"t144\"> a </token> <token id=\"t145\"> farm </token> <token id=\"t146\"> in </token> <token id=\"t147\"> the </token> <token id=\"t148\"> nearby </token> <token id=\"t149\"> Bouches </token> <token id=\"t150\"> du </token> <candidate id=\"c24\" index=151 type=\"location\" info=\"{ &quot;coordinates&quot;: &quot;46.0;4.5&quot;, &quot;id&quot;: 2987410, &quot;featureClass&quot;: &quot;A&quot;, &quot;featureCode&quot;: &quot;ADM2&quot;, &quot;countryCode&quot;: &quot;FR&quot; }\" length=\"1\"></candidate> <token id=\"t151\"> Rhône </token> <token id=\"t152\"> also </token> <token id=\"t153\"> fell </token> <token id=\"t154\"> ill </token> <token id=\"t155\"> with </token> <token id=\"t156\"> the </token> <token id=\"t157\"> disease </token> <token id=\"t158\"> , </token> <token id=\"t159\"> showing </token> <token id=\"t160\"> signs </token> <token id=\"t161\"> of </token> <token id=\"t162\"> fever </token> <token id=\"t163\"> and </token> <token id=\"t164\"> ataxia </token> <token id=\"t165\"> ( </token> <token id=\"t166\"> incoordination </token> <token id=\"t167\"> ) </token> <token id=\"t168\"> . </token> <candidate id=\"c25\" index=169 type=\"location\" info=\"{ &quot;coordinates&quot;: &quot;43.06667;0.96667&quot;, &quot;id&quot;: 6612462, &quot;featureClass&quot;: &quot;A&quot;, &quot;featureCode&quot;: &quot;ADM4&quot;, &quot;countryCode&quot;: &quot;FR&quot; }\" length=\"1\"></candidate> <token id=\"t169\"> His </token> <token id=\"t170\"> clinical </token> <token id=\"t171\"> signs </token> <token id=\"t172\"> and </token> <token id=\"t173\"> health </token> <token id=\"t174\"> progressively </token> <token id=\"t175\"> worsened </token> <token id=\"t176\"> and </token> <token id=\"t177\"> , </token> <token id=\"t178\"> after </token> <candidate id=\"c26\" index=179 type=\"number\" info=\"null\" length=\"1\"></candidate> <token id=\"t179\"> seven </token> <token id=\"t180\"> days </token> <token id=\"t181\"> , </token> <token id=\"t182\"> he </token> <token id=\"t183\"> was </token> <token id=\"t184\"> also </token> <token id=\"t185\"> euthanized </token> <token id=\"t186\"> , </token> <token id=\"t187\"> RESPE </token> <token id=\"t188\"> reported </token> <token id=\"t189\"> . </token> <token id=\"t190\"> On </token> <token id=\"t191\"> this </token> <token id=\"t192\"> farm </token> <token id=\"t193\"> , </token> <token id=\"t194\"> only </token> <candidate id=\"c27\" index=195 type=\"number\" info=\"null\" length=\"1\"></candidate> <token id=\"t195\"> one </token> <token id=\"t196\"> of </token> <token id=\"t197\"> the </token> <token id=\"t198\"> other </token> <candidate id=\"c28\" index=199 type=\"number\" info=\"null\" length=\"1\"></candidate> <token id=\"t199\"> 60 </token> <candidate id=\"c29\" index=200 type=\"host\" info=\"null\" length=\"1\"></candidate> <token id=\"t200\"> horses </token> <token id=\"t201\"> tested </token> <token id=\"t202\"> positive </token> <token id=\"t203\"> for </token> <token id=\"t204\"> WNV </token> <token id=\"t205\"> . </token> <token id=\"t206\"> That </token> <candidate id=\"c30\" index=207 type=\"host\" info=\"null\" length=\"1\"></candidate> <token id=\"t207\"> horse </token> <token id=\"t208\"> 's </token> <token id=\"t209\"> clinical </token> <token id=\"t210\"> signs </token> <token id=\"t211\"> -- </token> <token id=\"t212\"> muscle </token> <token id=\"t213\"> twitching </token> <token id=\"t214\"> , </token> <token id=\"t215\"> lip </token> <token id=\"t216\"> trembling </token> <token id=\"t217\"> , </token> <token id=\"t218\"> refusal </token> <token id=\"t219\"> to </token> <token id=\"t220\"> move </token> <token id=\"t221\"> , </token> <token id=\"t222\"> general </token> <token id=\"t223\"> weakness </token> <token id=\"t224\"> , </token> <token id=\"t225\"> and </token> <token id=\"t226\"> hyperesthesia </token> <token id=\"t227\"> ( </token> <token id=\"t228\"> hypersensitivity </token> <token id=\"t229\"> to </token> <token id=\"t230\"> touch </token> <token id=\"t231\"> and </token> <token id=\"t232\"> sound </token> <token id=\"t233\"> ) </token> <token id=\"t234\"> -- </token> <token id=\"t235\"> began </token> <token id=\"t236\"> nearly </token> <candidate id=\"c31\" index=237 type=\"number\" info=\"null\" length=\"1\"></candidate> <token id=\"t237\"> two </token> <token id=\"t238\"> weeks </token> <token id=\"t239\"> after </token> <token id=\"t240\"> the </token> <token id=\"t241\"> young </token> <token id=\"t242\"> stallion </token> <token id=\"t243\"> was </token> <token id=\"t244\"> euthanized </token> <token id=\"t245\"> . </token> <token id=\"t246\"> <br /> </token> <token id=\"t247\"> <br /> </token> <token id=\"t248\"> A </token> <token id=\"t249\"> total </token> <token id=\"t250\"> of </token> <candidate id=\"c32\" index=251 type=\"number\" info=\"null\" length=\"1\"></candidate> <token id=\"t251\"> 20 </token> <candidate id=\"c33\" index=252 type=\"host\" info=\"null\" length=\"1\"></candidate> <token id=\"t252\"> horses </token> <token id=\"t253\"> at </token> <candidate id=\"c34\" index=254 type=\"number\" info=\"null\" length=\"1\"></candidate> <token id=\"t254\"> 16 </token> <token id=\"t255\"> different </token> <token id=\"t256\"> sites </token> <token id=\"t257\"> , </token> <token id=\"t258\"> all </token> <token id=\"t259\"> centralized </token> <token id=\"t260\"> in </token> <candidate id=\"c35\" index=261 type=\"number\" info=\"null\" length=\"1\"></candidate> <token id=\"t261\"> three </token> <token id=\"t262\"> departments </token> <token id=\"t263\"> along </token> <token id=\"t264\"> the </token> <token id=\"t265\"> French </token> <token id=\"t266\"> Riviera </token> <token id=\"t267\"> , </token> <token id=\"t268\"> have </token> <token id=\"t269\"> been </token> <token id=\"t270\"> found </token> <token id=\"t271\"> positive </token> <token id=\"t272\"> for </token> <token id=\"t273\"> WNV </token> <token id=\"t274\"> . </token> <candidate id=\"c36\" index=275 type=\"number\" info=\"null\" length=\"1\"></candidate> <token id=\"t275\"> Two </token> <token id=\"t276\"> of </token> <token id=\"t277\"> the </token> <candidate id=\"c37\" index=278 type=\"host\" info=\"null\" length=\"1\"></candidate> <token id=\"t278\"> horses </token> <token id=\"t279\"> tested </token> <token id=\"t280\"> positive </token> <token id=\"t281\"> for </token> <token id=\"t282\"> infection </token> <token id=\"t283\"> but </token> <token id=\"t284\"> showed </token> <token id=\"t285\"> no </token> <token id=\"t286\"> signs </token> <token id=\"t287\"> of </token> <token id=\"t288\"> disease </token> <token id=\"t289\"> . </token> <token id=\"t290\"> <br /> </token> <token id=\"t291\"> <br /> </token> <token id=\"t292\"> `` </token> <token id=\"t293\"> We </token> <token id=\"t294\"> expect </token> <token id=\"t295\"> to </token> <token id=\"t296\"> find </token> <token id=\"t297\"> many </token> <token id=\"t298\"> more </token> <candidate id=\"c38\" index=299 type=\"host\" info=\"null\" length=\"1\"></candidate> <token id=\"t299\"> horses </token> <token id=\"t300\"> that </token> <token id=\"t301\"> are </token> <token id=\"t302\"> positive </token> <token id=\"t303\"> for </token> <token id=\"t304\"> the </token> <token id=\"t305\"> virus </token> <token id=\"t306\"> without </token> <token id=\"t307\"> any </token> <token id=\"t308\"> symptoms </token> <token id=\"t309\"> , </token> <token id=\"t310\"> '' </token> <token id=\"t311\"> said </token> <token id=\"t312\"> RESPE </token> <token id=\"t313\"> Director </token> <token id=\"t314\"> Christel </token> <token id=\"t315\"> Marcillaud-Pitel </token> <token id=\"t316\"> , </token> <token id=\"t317\"> DVM </token> <token id=\"t318\"> . </token> <token id=\"t319\"> `` </token> <token id=\"t320\"> For </token> <token id=\"t321\"> the </token> <token id=\"t322\"> moment </token> <token id=\"t323\"> we </token> <token id=\"t324\"> 're </token> <token id=\"t325\"> focusing </token> <token id=\"t326\"> on </token> <token id=\"t327\"> monitoring </token> <token id=\"t328\"> affected </token> <token id=\"t329\"> farms </token> <token id=\"t330\"> , </token> <token id=\"t331\"> so </token> <token id=\"t332\"> the </token> <token id=\"t333\"> percentage </token> <token id=\"t334\"> of </token> <candidate id=\"c39\" index=335 type=\"host\" info=\"null\" length=\"1\"></candidate> <token id=\"t335\"> horses </token> <token id=\"t336\"> with </token> <token id=\"t337\"> symptoms </token> <token id=\"t338\"> is </token> <token id=\"t339\"> higher </token> <token id=\"t340\"> . </token> <token id=\"t341\"> But </token> <token id=\"t342\"> the </token> <token id=\"t343\"> French </token> <token id=\"t344\"> government </token> <token id=\"t345\"> will </token> <token id=\"t346\"> carry </token> <token id=\"t347\"> out </token> <token id=\"t348\"> a </token> <token id=\"t349\"> more </token> <token id=\"t350\"> widespread </token> <token id=\"t351\"> testing </token> <token id=\"t352\"> program </token> <token id=\"t353\"> to </token> <token id=\"t354\"> investigate </token> <token id=\"t355\"> the </token> <token id=\"t356\"> infection </token> <token id=\"t357\"> rate </token> <token id=\"t358\"> , </token> <token id=\"t359\"> and </token> <token id=\"t360\"> in </token> <token id=\"t361\"> the </token> <token id=\"t362\"> past </token> <token id=\"t363\"> the </token> <token id=\"t364\"> results </token> <token id=\"t365\"> from </token> <token id=\"t366\"> that </token> <token id=\"t367\"> kind </token> <token id=\"t368\"> of </token> <token id=\"t369\"> testing </token> <token id=\"t370\"> has </token> <token id=\"t371\"> shown </token> <token id=\"t372\"> a </token> <token id=\"t373\"> much </token> <token id=\"t374\"> higher </token> <token id=\"t375\"> percentage </token> <token id=\"t376\"> of </token> <token id=\"t377\"> asymptomatic </token> <candidate id=\"c40\" index=378 type=\"host\" info=\"null\" length=\"1\"></candidate> <token id=\"t378\"> horses </token> <token id=\"t379\"> that </token> <token id=\"t380\"> are </token> <token id=\"t381\"> carrying </token> <token id=\"t382\"> the </token> <token id=\"t383\"> virus </token> <token id=\"t384\"> . </token> <token id=\"t385\"> '' </token> <token id=\"t386\"> <br /> </token> <token id=\"t387\"> <br /> </token> <token id=\"t388\"> Health </token> <token id=\"t389\"> Alert </token> <token id=\"t390\"> : </token> <candidate id=\"c41\" index=391 type=\"location\" info=\"{ &quot;coordinates&quot;: &quot;64.75;-21.83333&quot;, &quot;id&quot;: 3426184, &quot;featureClass&quot;: &quot;A&quot;, &quot;featureCode&quot;: &quot;ADM1&quot;, &quot;countryCode&quot;: &quot;IS&quot; }\" length=\"1\"></candidate> <candidate id=\"c42\" index=391 type=\"location\" info=\"{ &quot;coordinates&quot;: &quot;-6.16667;39.25&quot;, &quot;id&quot;: 155356, &quot;featureClass&quot;: &quot;A&quot;, &quot;featureCode&quot;: &quot;ADM2&quot;, &quot;countryCode&quot;: &quot;TZ&quot; }\" length=\"1\"></candidate> <candidate id=\"c43\" index=391 type=\"location\" info=\"{ &quot;coordinates&quot;: &quot;5.5;10.66667&quot;, &quot;id&quot;: 2222934, &quot;featureClass&quot;: &quot;A&quot;, &quot;featureCode&quot;: &quot;ADM1&quot;, &quot;countryCode&quot;: &quot;CM&quot; }\" length=\"1\"></candidate> <token id=\"t391\"> West </token> <candidate id=\"c44\" index=392 type=\"location\" info=\"{ &quot;coordinates&quot;: &quot;19.0;33.2&quot;, &quot;id&quot;: 408664, &quot;featureClass&quot;: &quot;A&quot;, &quot;featureCode&quot;: &quot;ADM1&quot;, &quot;countryCode&quot;: &quot;SD&quot; }\" length=\"1\"></candidate> <token id=\"t392\"> Nile </token> <token id=\"t393\"> Virus </token> <token id=\"t394\"> <br /> </token> <token id=\"t395\"> <br /> </token> <token id=\"t396\"> Other </token> <token id=\"t397\"> symptomatic </token> <token id=\"t398\"> , </token> <token id=\"t399\"> WNV-positive </token> <candidate id=\"c45\" index=400 type=\"host\" info=\"null\" length=\"1\"></candidate> <token id=\"t400\"> horses </token> <token id=\"t401\"> in </token> <token id=\"t402\"> the </token> <candidate id=\"c46\" index=403 type=\"date\" info=\"PRESENT_REF\" length=\"1\"></candidate> <token id=\"t403\"> current </token> <token id=\"t404\"> outbreak </token> <token id=\"t405\"> have </token> <token id=\"t406\"> shown </token> <token id=\"t407\"> mostly </token> <token id=\"t408\"> signs </token> <token id=\"t409\"> of </token> <token id=\"t410\"> general </token> <token id=\"t411\"> weakness </token> <token id=\"t412\"> and </token> <token id=\"t413\"> depression </token> <token id=\"t414\"> , </token> <token id=\"t415\"> as </token> <token id=\"t416\"> well </token> <token id=\"t417\"> as </token> <token id=\"t418\"> ataxia </token> <token id=\"t419\"> , </token> <token id=\"t420\"> RESPE </token> <token id=\"t421\"> reported </token> <token id=\"t422\"> . </token> <candidate id=\"c47\" index=423 type=\"number\" info=\"null\" length=\"1\"></candidate> <candidate id=\"c48\" index=423 type=\"location\" info=\"{ &quot;coordinates&quot;: &quot;46.0206;-0.3457&quot;, &quot;id&quot;: 6616000, &quot;featureClass&quot;: &quot;A&quot;, &quot;featureCode&quot;: &quot;ADM4&quot;, &quot;countryCode&quot;: &quot;FR&quot; }\" length=\"1\"></candidate> <token id=\"t423\"> One </token> <candidate id=\"c49\" index=424 type=\"host\" info=\"null\" length=\"1\"></candidate> <token id=\"t424\"> horse </token> <token id=\"t425\"> 's </token> <token id=\"t426\"> only </token> <token id=\"t427\"> sign </token> <token id=\"t428\"> was </token> <token id=\"t429\"> colic </token> <token id=\"t430\"> , </token> <token id=\"t431\"> and </token> <token id=\"t432\"> fever </token> <token id=\"t433\"> has </token> <token id=\"t434\"> been </token> <token id=\"t435\"> less </token> <token id=\"t436\"> common </token> <token id=\"t437\"> than </token> <token id=\"t438\"> other </token> <token id=\"t439\"> signs </token> <token id=\"t440\"> of </token> <token id=\"t441\"> disease </token> <token id=\"t442\"> . </token> <token id=\"t443\"> <br /> </token> <token id=\"t444\"> <br /> </token> <token id=\"t445\"> Free </token> <token id=\"t446\"> of </token> <token id=\"t447\"> WNV </token> <token id=\"t448\"> for </token> <token id=\"t449\"> the </token> <token id=\"t450\"> past </token> <candidate id=\"c50\" index=451 type=\"number\" info=\"null\" length=\"1\"></candidate> <token id=\"t451\"> nine </token> <token id=\"t452\"> years </token> <token id=\"t453\"> , </token> <token id=\"t454\"> the </token> <token id=\"t455\"> French </token> <token id=\"t456\"> equestrian </token> <token id=\"t457\"> industry </token> <token id=\"t458\"> is </token> <token id=\"t459\"> battling </token> <token id=\"t460\"> the </token> <token id=\"t461\"> mosquito-borne </token> <token id=\"t462\"> disease </token> <token id=\"t463\"> through </token> <token id=\"t464\"> awareness </token> <token id=\"t465\"> campaigns </token> <token id=\"t466\"> , </token> <token id=\"t467\"> surveillance </token> <token id=\"t468\"> , </token> <token id=\"t469\"> and </token> <token id=\"t470\"> the </token> <token id=\"t471\"> isolation </token> <token id=\"t472\"> of </token> <token id=\"t473\"> affected </token> <candidate id=\"c51\" index=474 type=\"host\" info=\"null\" length=\"1\"></candidate> <token id=\"t474\"> horses </token> <token id=\"t475\"> . </token> <token id=\"t476\"> Farms </token> <token id=\"t477\"> where </token> <token id=\"t478\"> WNV </token> <token id=\"t479\"> has </token> <token id=\"t480\"> been </token> <token id=\"t481\"> detected </token> <token id=\"t482\"> are </token> <token id=\"t483\"> quarantined </token> <token id=\"t484\"> until </token> <candidate id=\"c52\" index=485 type=\"number\" info=\"null\" length=\"1\"></candidate> <token id=\"t485\"> 15 </token> <token id=\"t486\"> days </token> <token id=\"t487\"> after </token> <token id=\"t488\"> the </token> <token id=\"t489\"> last </token> <token id=\"t490\"> case </token> <token id=\"t491\"> has </token> <token id=\"t492\"> been </token> <token id=\"t493\"> resolved </token> <token id=\"t494\"> ( </token> <token id=\"t495\"> through </token> <token id=\"t496\"> a </token> <token id=\"t497\"> negative </token> <token id=\"t498\"> test </token> <token id=\"t499\"> or </token> <token id=\"t500\"> euthanasia </token> <token id=\"t501\"> ) </token> <token id=\"t502\"> . </token> <token id=\"t503\"> Aside </token> <token id=\"t504\"> from </token> <token id=\"t505\"> affected </token> <token id=\"t506\"> farms </token> <token id=\"t507\"> , </token> <candidate id=\"c53\" index=508 type=\"host\" info=\"null\" length=\"1\"></candidate> <token id=\"t508\"> horse </token> <token id=\"t509\"> movement </token> <token id=\"t510\"> has </token> <token id=\"t511\"> not </token> <token id=\"t512\"> been </token> <token id=\"t513\"> restricted </token> <token id=\"t514\"> . </token> <token id=\"t515\"> <br /> </token> <token id=\"t516\"> <br /> </token> <candidate id=\"c54\" index=517 type=\"location\" info=\"{ &quot;coordinates&quot;: &quot;49.0025;6.52167&quot;, &quot;id&quot;: 6437697, &quot;featureClass&quot;: &quot;A&quot;, &quot;featureCode&quot;: &quot;ADM4&quot;, &quot;countryCode&quot;: &quot;FR&quot; }\" length=\"1\"></candidate> <token id=\"t517\"> Many </token> <token id=\"t518\"> of </token> <token id=\"t519\"> the </token> <candidate id=\"c55\" index=520 type=\"host\" info=\"null\" length=\"1\"></candidate> <token id=\"t520\"> horses </token> <token id=\"t521\"> reside </token> <token id=\"t522\"> in </token> <candidate id=\"c56\" index=523 type=\"location\" info=\"{ &quot;coordinates&quot;: &quot;46.0;2.0&quot;, &quot;id&quot;: 3017382, &quot;featureClass&quot;: &quot;A&quot;, &quot;featureCode&quot;: &quot;PCLI&quot;, &quot;countryCode&quot;: &quot;FR&quot; }\" length=\"1\"></candidate> <token id=\"t523\"> France </token> <token id=\"t524\"> 's </token> <token id=\"t525\"> swampy </token> <token id=\"t526\"> , </token> <token id=\"t527\"> mosquito-infested </token> <token id=\"t528\"> Camargue </token> <token id=\"t529\"> region </token> <token id=\"t530\"> , </token> <token id=\"t531\"> known </token> <token id=\"t532\"> for </token> <token id=\"t533\"> its </token> <token id=\"t534\"> hardy </token> <token id=\"t535\"> native </token> <token id=\"t536\"> Camargue </token> <token id=\"t537\"> breed </token> <token id=\"t538\"> of </token> <candidate id=\"c57\" index=539 type=\"host\" info=\"null\" length=\"1\"></candidate> <token id=\"t539\"> horse </token> <token id=\"t540\"> . </token> <token id=\"t541\"> To </token> <token id=\"t542\"> date </token> <token id=\"t543\"> , </token> <token id=\"t544\"> no </token> <token id=\"t545\"> studies </token> <token id=\"t546\"> have </token> <token id=\"t547\"> shown </token> <token id=\"t548\"> whether </token> <token id=\"t549\"> this </token> <token id=\"t550\"> native </token> <token id=\"t551\"> breed </token> <token id=\"t552\"> is </token> <token id=\"t553\"> more </token> <token id=\"t554\"> resistant </token> <token id=\"t555\"> to </token> <token id=\"t556\"> the </token> <token id=\"t557\"> disease </token> <token id=\"t558\"> , </token> <token id=\"t559\"> Marcillaud-Pitel </token> <token id=\"t560\"> said </token> <token id=\"t561\"> . </token> <token id=\"t562\"> <br /> </token> <token id=\"t563\"> <br /> </token> <token id=\"t564\"> `` </token> <candidate id=\"c58\" index=565 type=\"location\" info=\"{ &quot;coordinates&quot;: &quot;46.0;2.0&quot;, &quot;id&quot;: 3017382, &quot;featureClass&quot;: &quot;A&quot;, &quot;featureCode&quot;: &quot;PCLI&quot;, &quot;countryCode&quot;: &quot;FR&quot; }\" length=\"1\"></candidate> <token id=\"t565\"> France </token> <token id=\"t566\"> has </token> <token id=\"t567\"> been </token> <token id=\"t568\"> fortunate </token> <token id=\"t569\"> to </token> <token id=\"t570\"> be </token> <token id=\"t571\"> much </token> <token id=\"t572\"> less </token> <token id=\"t573\"> affected </token> <token id=\"t574\"> by </token> <token id=\"t575\"> WNV </token> <token id=\"t576\"> in </token> <candidate id=\"c59\" index=577 type=\"host\" info=\"null\" length=\"1\"></candidate> <token id=\"t577\"> horses </token> <token id=\"t578\"> than </token> <token id=\"t579\"> other </token> <token id=\"t580\"> Mediterranean </token> <token id=\"t581\"> countries </token> <token id=\"t582\"> like </token> <candidate id=\"c60\" index=583 type=\"location\" info=\"{ &quot;coordinates&quot;: &quot;39.6945;-8.13057&quot;, &quot;id&quot;: 2264397, &quot;featureClass&quot;: &quot;A&quot;, &quot;featureCode&quot;: &quot;PCLI&quot;, &quot;countryCode&quot;: &quot;PT&quot; }\" length=\"1\"></candidate> <token id=\"t583\"> Portugal </token> <token id=\"t584\"> , </token> <candidate id=\"c61\" index=585 type=\"location\" info=\"{ &quot;coordinates&quot;: &quot;40.0;-4.0&quot;, &quot;id&quot;: 2510769, &quot;featureClass&quot;: &quot;A&quot;, &quot;featureCode&quot;: &quot;PCLI&quot;, &quot;countryCode&quot;: &quot;ES&quot; }\" length=\"1\"></candidate> <token id=\"t585\"> Spain </token> <token id=\"t586\"> , </token> <token id=\"t587\"> and </token> <candidate id=\"c62\" index=588 type=\"location\" info=\"{ &quot;coordinates&quot;: &quot;39.0;22.0&quot;, &quot;id&quot;: 390903, &quot;featureClass&quot;: &quot;A&quot;, &quot;featureCode&quot;: &quot;PCLI&quot;, &quot;countryCode&quot;: &quot;GR&quot; }\" length=\"1\"></candidate> <token id=\"t588\"> Greece </token> <token id=\"t589\"> , </token> <token id=\"t590\"> '' </token> <token id=\"t591\"> she </token> <token id=\"t592\"> said </token> <token id=\"t593\"> . </token> <token id=\"t594\"> `` </token> <token id=\"t595\"> We </token> <token id=\"t596\"> do </token> <token id=\"t597\"> n't </token> <token id=\"t598\"> have </token> <token id=\"t599\"> any </token> <token id=\"t600\"> explanation </token> <token id=\"t601\"> for </token> <token id=\"t602\"> that </token> <token id=\"t603\"> at </token> <token id=\"t604\"> this </token> <token id=\"t605\"> time </token> <token id=\"t606\"> , </token> <token id=\"t607\"> however </token> <token id=\"t608\"> . </token> <candidate id=\"c63\" index=609 type=\"number\" info=\"null\" length=\"1\"></candidate> <candidate id=\"c64\" index=609 type=\"location\" info=\"{ &quot;coordinates&quot;: &quot;46.0206;-0.3457&quot;, &quot;id&quot;: 6616000, &quot;featureClass&quot;: &quot;A&quot;, &quot;featureCode&quot;: &quot;ADM4&quot;, &quot;countryCode&quot;: &quot;FR&quot; }\" length=\"1\"></candidate> <token id=\"t609\"> One </token> <token id=\"t610\"> hypothesis </token> <token id=\"t611\"> is </token> <token id=\"t612\"> that </token> <token id=\"t613\"> , </token> <token id=\"t614\"> aside </token> <token id=\"t615\"> from </token> <token id=\"t616\"> the </token> <token id=\"t617\"> Camargue </token> <candidate id=\"c65\" index=618 type=\"host\" info=\"null\" length=\"1\"></candidate> <token id=\"t618\"> horses </token> <token id=\"t619\"> , </token> <token id=\"t620\"> most </token> <token id=\"t621\"> of </token> <token id=\"t622\"> the </token> <candidate id=\"c66\" index=623 type=\"host\" info=\"null\" length=\"1\"></candidate> <token id=\"t623\"> horses </token> <token id=\"t624\"> in </token> <token id=\"t625\"> this </token> <token id=\"t626\"> area </token> <token id=\"t627\"> are </token> <token id=\"t628\"> brought </token> <token id=\"t629\"> indoors </token> <token id=\"t630\"> during </token> <token id=\"t631\"> the </token> <token id=\"t632\"> times </token> <token id=\"t633\"> of </token> <token id=\"t634\"> day </token> <token id=\"t635\"> that </token> <token id=\"t636\"> mosquitos </token> <token id=\"t637\"> are </token> <token id=\"t638\"> most </token> <token id=\"t639\"> active </token> <token id=\"t640\"> . </token> <token id=\"t641\"> If </token> <token id=\"t642\"> that </token> <token id=\"t643\"> differs </token> <token id=\"t644\"> from </token> <token id=\"t645\"> management </token> <token id=\"t646\"> in </token> <token id=\"t647\"> other </token> <token id=\"t648\"> nearby </token> <token id=\"t649\"> countries </token> <token id=\"t650\"> , </token> <token id=\"t651\"> then </token> <token id=\"t652\"> that </token> <token id=\"t653\"> might </token> <token id=\"t654\"> play </token> <token id=\"t655\"> a </token> <token id=\"t656\"> role </token> <token id=\"t657\"> . </token> <token id=\"t658\"> '' </token> <token id=\"t659\"> <br /> </token> <token id=\"t660\"> <br /> </token> <token id=\"t661\"> Wild </token> <candidate id=\"c67\" index=662 type=\"host\" info=\"null\" length=\"1\"></candidate> <token id=\"t662\"> birds </token> <token id=\"t663\"> were </token> <token id=\"t664\"> the </token> <token id=\"t665\"> most </token> <candidate id=\"c68\" index=666 type=\"date\" info=\"PAST_REF\" length=\"1\"></candidate> <token id=\"t666\"> recent </token> <token id=\"t667\"> carriers </token> <token id=\"t668\"> of </token> <token id=\"t669\"> WNV </token> <token id=\"t670\"> in </token> <candidate id=\"c69\" index=671 type=\"location\" info=\"{ &quot;coordinates&quot;: &quot;46.0;2.0&quot;, &quot;id&quot;: 3017382, &quot;featureClass&quot;: &quot;A&quot;, &quot;featureCode&quot;: &quot;PCLI&quot;, &quot;countryCode&quot;: &quot;FR&quot; }\" length=\"1\"></candidate> <token id=\"t671\"> France </token> <token id=\"t672\"> , </token> <token id=\"t673\"> during </token> <token id=\"t674\"> an </token> <token id=\"t675\"> outbreak </token> <token id=\"t676\"> in </token> <token id=\"t677\"> the </token> <token id=\"t678\"> species </token> <token id=\"t679\"> in </token> <candidate id=\"c70\" index=680 type=\"number\" info=\"null\" length=\"1\"></candidate> <candidate id=\"c71\" index=680 type=\"date\" info=\"2009\" length=\"1\"></candidate> <token id=\"t680\"> 2009 </token> <token id=\"t681\"> and </token> <candidate id=\"c72\" index=682 type=\"number\" info=\"null\" length=\"1\"></candidate> <candidate id=\"c73\" index=682 type=\"date\" info=\"2010\" length=\"1\"></candidate> <token id=\"t682\"> 2010 </token> <token id=\"t683\"> . </token> <token id=\"t684\"> The </token> <token id=\"t685\"> last </token> <token id=\"t686\"> equine </token> <token id=\"t687\"> outbreak </token> <token id=\"t688\"> occurred </token> <token id=\"t689\"> in </token> <candidate id=\"c74\" index=690 type=\"number\" info=\"null\" length=\"1\"></candidate> <candidate id=\"c75\" index=690 type=\"date\" info=\"2006\" length=\"1\"></candidate> <token id=\"t690\"> 2006 </token> <token id=\"t691\"> in </token> <token id=\"t692\"> southwest </token> <candidate id=\"c76\" index=693 type=\"location\" info=\"{ &quot;coordinates&quot;: &quot;46.0;2.0&quot;, &quot;id&quot;: 3017382, &quot;featureClass&quot;: &quot;A&quot;, &quot;featureCode&quot;: &quot;PCLI&quot;, &quot;countryCode&quot;: &quot;FR&quot; }\" length=\"1\"></candidate> <token id=\"t693\"> France </token> <token id=\"t694\"> , </token> <candidate id=\"c77\" index=695 type=\"number\" info=\"null\" length=\"1\"></candidate> <token id=\"t695\"> hundreds </token> <token id=\"t696\"> of </token> <token id=\"t697\"> miles </token> <token id=\"t698\"> from </token> <token id=\"t699\"> the </token> <token id=\"t700\"> site </token> <token id=\"t701\"> of </token> <token id=\"t702\"> the </token> <candidate id=\"c78\" index=703 type=\"date\" info=\"PRESENT_REF\" length=\"1\"></candidate> <token id=\"t703\"> current </token> <token id=\"t704\"> outbreak </token> <token id=\"t705\"> . </token> <token id=\"t706\"> The </token> <token id=\"t707\"> last </token> <token id=\"t708\"> case </token> <token id=\"t709\"> near </token> <token id=\"t710\"> the </token> <candidate id=\"c79\" index=711 type=\"number\" info=\"null\" length=\"1\"></candidate> <candidate id=\"c80\" index=711 type=\"date\" info=\"2015\" length=\"1\"></candidate> <token id=\"t711\"> 2015 </token> <token id=\"t712\"> outbreak </token> <token id=\"t713\"> site </token> <token id=\"t714\"> was </token> <token id=\"t715\"> reported </token> <token id=\"t716\"> in </token> <candidate id=\"c81\" index=717 type=\"number\" info=\"null\" length=\"1\"></candidate> <candidate id=\"c82\" index=717 type=\"date\" info=\"2004\" length=\"1\"></candidate> <token id=\"t717\"> 2004 </token> <token id=\"t718\"> . </token> <token id=\"t719\"> <br /> </token> <token id=\"t720\"> <br /> </token> <token id=\"t721\"> About </token> <token id=\"t722\"> the </token> <token id=\"t723\"> Author </token> <token id=\"t724\"> <br /> </token> <token id=\"t725\"> <br /> </token> <token id=\"t726\"> Christa </token> <token id=\"t727\"> Lesté-Lasserre </token> <token id=\"t728\"> is </token> <token id=\"t729\"> a </token> <token id=\"t730\"> freelance </token> <token id=\"t731\"> writer </token> <token id=\"t732\"> based </token> <token id=\"t733\"> in </token> <candidate id=\"c83\" index=734 type=\"location\" info=\"{ &quot;coordinates&quot;: &quot;46.0;2.0&quot;, &quot;id&quot;: 3017382, &quot;featureClass&quot;: &quot;A&quot;, &quot;featureCode&quot;: &quot;PCLI&quot;, &quot;countryCode&quot;: &quot;FR&quot; }\" length=\"1\"></candidate> <token id=\"t734\"> France </token> <token id=\"t735\"> . </token> <token id=\"t736\"> A </token> <token id=\"t737\"> native </token> <token id=\"t738\"> of </token> <candidate id=\"c84\" index=739 type=\"location\" info=\"{ &quot;coordinates&quot;: &quot;37.68041;-93.02366&quot;, &quot;id&quot;: 4383238, &quot;featureClass&quot;: &quot;A&quot;, &quot;featureCode&quot;: &quot;ADM2&quot;, &quot;countryCode&quot;: &quot;US&quot; }\" length=\"1\"></candidate> <candidate id=\"c85\" index=739 type=\"location\" info=\"{ &quot;coordinates&quot;: &quot;41.68489;-94.03974&quot;, &quot;id&quot;: 4853335, &quot;featureClass&quot;: &quot;A&quot;, &quot;featureCode&quot;: &quot;ADM2&quot;, &quot;countryCode&quot;: &quot;US&quot; }\" length=\"1\"></candidate> <candidate id=\"c86\" index=739 type=\"location\" info=\"{ &quot;coordinates&quot;: &quot;32.78306;-96.80667&quot;, &quot;id&quot;: 4684888, &quot;featureClass&quot;: &quot;P&quot;, &quot;featureCode&quot;: &quot;PPLA2&quot;, &quot;countryCode&quot;: &quot;US&quot; }\" length=\"1\"></candidate> <candidate id=\"c87\" index=739 type=\"location\" info=\"{ &quot;coordinates&quot;: &quot;32.76663;-96.77787&quot;, &quot;id&quot;: 4684904, &quot;featureClass&quot;: &quot;A&quot;, &quot;featureCode&quot;: &quot;ADM2&quot;, &quot;countryCode&quot;: &quot;US&quot; }\" length=\"1\"></candidate> <candidate id=\"c88\" index=739 type=\"location\" info=\"{ &quot;coordinates&quot;: &quot;32.32597;-87.10648&quot;, &quot;id&quot;: 4058076, &quot;featureClass&quot;: &quot;A&quot;, &quot;featureCode&quot;: &quot;ADM2&quot;, &quot;countryCode&quot;: &quot;US&quot; }\" length=\"1\"></candidate> <candidate id=\"c89\" index=739 type=\"location\" info=\"{ &quot;coordinates&quot;: &quot;33.96983;-92.65444&quot;, &quot;id&quot;: 4107572, &quot;featureClass&quot;: &quot;A&quot;, &quot;featureCode&quot;: &quot;ADM2&quot;, &quot;countryCode&quot;: &quot;US&quot; }\" length=\"1\"></candidate> <token id=\"t739\"> Dallas </token> <token id=\"t740\"> , </token> <candidate id=\"c90\" index=741 type=\"location\" info=\"{ &quot;coordinates&quot;: &quot;31.25044;-99.25061&quot;, &quot;id&quot;: 4736286, &quot;featureClass&quot;: &quot;A&quot;, &quot;featureCode&quot;: &quot;ADM1&quot;, &quot;countryCode&quot;: &quot;US&quot; }\" length=\"1\"></candidate> <token id=\"t741\"> Texas </token> <token id=\"t742\"> , </token> <token id=\"t743\"> Lesté-Lasserre </token> <token id=\"t744\"> grew </token> <token id=\"t745\"> up </token> <token id=\"t746\"> riding </token> <token id=\"t747\"> Quarter </token> <candidate id=\"c91\" index=748 type=\"host\" info=\"null\" length=\"1\"></candidate> <token id=\"t748\"> Horses </token> <token id=\"t749\"> , </token> <token id=\"t750\"> Appaloosas </token> <token id=\"t751\"> , </token> <token id=\"t752\"> and </token> <candidate id=\"c92\" index=753 type=\"location\" info=\"{ &quot;coordinates&quot;: &quot;60.33333;-1.33333&quot;, &quot;id&quot;: 2638010, &quot;featureClass&quot;: &quot;A&quot;, &quot;featureCode&quot;: &quot;ADM2&quot;, &quot;countryCode&quot;: &quot;GB&quot; }\" length=\"1\"></candidate> <token id=\"t753\"> Shetland </token> <token id=\"t754\"> Ponies </token> <token id=\"t755\"> . </token> <candidate id=\"c93\" index=756 type=\"location\" info=\"{ &quot;coordinates&quot;: &quot;45.64139;-0.89722&quot;, &quot;id&quot;: 6456744, &quot;featureClass&quot;: &quot;A&quot;, &quot;featureCode&quot;: &quot;ADM4&quot;, &quot;countryCode&quot;: &quot;FR&quot; }\" length=\"1\"></candidate> <token id=\"t756\"> She </token> <token id=\"t757\"> holds </token> <token id=\"t758\"> a </token> <token id=\"t759\"> master </token> <token id=\"t760\"> 's </token> <token id=\"t761\"> degree </token> <token id=\"t762\"> in </token> <token id=\"t763\"> English </token> <token id=\"t764\"> , </token> <token id=\"t765\"> specializing </token> <token id=\"t766\"> in </token> <token id=\"t767\"> creative </token> <token id=\"t768\"> writing </token> <token id=\"t769\"> , </token> <token id=\"t770\"> from </token> <token id=\"t771\"> the </token> <token id=\"t772\"> University </token> <token id=\"t773\"> of </token> <candidate id=\"c94\" index=774 type=\"location\" info=\"{ &quot;coordinates&quot;: &quot;35.7639;-90.05417&quot;, &quot;id&quot;: 4121839, &quot;featureClass&quot;: &quot;A&quot;, &quot;featureCode&quot;: &quot;ADM2&quot;, &quot;countryCode&quot;: &quot;US&quot; }\" length=\"1\"></candidate> <candidate id=\"c95\" index=774 type=\"location\" info=\"{ &quot;coordinates&quot;: &quot;32.75041;-89.75036&quot;, &quot;id&quot;: 4436296, &quot;featureClass&quot;: &quot;A&quot;, &quot;featureCode&quot;: &quot;ADM1&quot;, &quot;countryCode&quot;: &quot;US&quot; }\" length=\"1\"></candidate> <token id=\"t774\"> Mississippi </token> <token id=\"t775\"> in </token> <candidate id=\"c96\" index=776 type=\"location\" info=\"{ &quot;coordinates&quot;: &quot;51.75315;-1.23854&quot;, &quot;id&quot;: 7290621, &quot;featureClass&quot;: &quot;A&quot;, &quot;featureCode&quot;: &quot;ADM3&quot;, &quot;countryCode&quot;: &quot;GB&quot; }\" length=\"1\"></candidate> <candidate id=\"c97\" index=776 type=\"location\" info=\"{ &quot;coordinates&quot;: &quot;51.75222;-1.25596&quot;, &quot;id&quot;: 2640729, &quot;featureClass&quot;: &quot;P&quot;, &quot;featureCode&quot;: &quot;PPLA2&quot;, &quot;countryCode&quot;: &quot;GB&quot; }\" length=\"1\"></candidate> <candidate id=\"c98\" index=776 type=\"location\" info=\"{ &quot;coordinates&quot;: &quot;-43.16667;172.08333&quot;, &quot;id&quot;: 2185147, &quot;featureClass&quot;: &quot;A&quot;, &quot;featureCode&quot;: &quot;ADM1H&quot;, &quot;countryCode&quot;: &quot;NZ&quot; }\" length=\"1\"></candidate> <token id=\"t776\"> Oxford </token> <token id=\"t777\"> and </token> <token id=\"t778\"> earned </token> <token id=\"t779\"> a </token> <token id=\"t780\"> bachelor </token> <token id=\"t781\"> 's </token> <token id=\"t782\"> in </token> <token id=\"t783\"> journalism </token> <token id=\"t784\"> and </token> <token id=\"t785\"> creative </token> <token id=\"t786\"> writing </token> <token id=\"t787\"> with </token> <token id=\"t788\"> a </token> <token id=\"t789\"> minor </token> <token id=\"t790\"> in </token> <token id=\"t791\"> sciences </token> <token id=\"t792\"> from </token> <token id=\"t793\"> Baylor </token> <token id=\"t794\"> University </token> <token id=\"t795\"> in </token> <candidate id=\"c99\" index=796 type=\"location\" info=\"{ &quot;coordinates&quot;: &quot;31.54933;-97.14667&quot;, &quot;id&quot;: 4739526, &quot;featureClass&quot;: &quot;P&quot;, &quot;featureCode&quot;: &quot;PPLA2&quot;, &quot;countryCode&quot;: &quot;US&quot; }\" length=\"1\"></candidate> <token id=\"t796\"> Waco </token> <token id=\"t797\"> , </token> <candidate id=\"c100\" index=798 type=\"location\" info=\"{ &quot;coordinates&quot;: &quot;31.25044;-99.25061&quot;, &quot;id&quot;: 4736286, &quot;featureClass&quot;: &quot;A&quot;, &quot;featureCode&quot;: &quot;ADM1&quot;, &quot;countryCode&quot;: &quot;US&quot; }\" length=\"1\"></candidate> <token id=\"t798\"> Texas </token> <token id=\"t799\"> . </token> <candidate id=\"c101\" index=800 type=\"location\" info=\"{ &quot;coordinates&quot;: &quot;45.64139;-0.89722&quot;, &quot;id&quot;: 6456744, &quot;featureClass&quot;: &quot;A&quot;, &quot;featureCode&quot;: &quot;ADM4&quot;, &quot;countryCode&quot;: &quot;FR&quot; }\" length=\"1\"></candidate> <token id=\"t800\"> She </token> <candidate id=\"c102\" index=801 type=\"date\" info=\"PRESENT_REF\" length=\"1\"></candidate> <token id=\"t801\"> currently </token> <token id=\"t802\"> keeps </token> <token id=\"t803\"> her </token> <candidate id=\"c103\" index=804 type=\"number\" info=\"null\" length=\"1\"></candidate> <token id=\"t804\"> two </token> <token id=\"t805\"> Trakehners </token> <token id=\"t806\"> at </token> <token id=\"t807\"> home </token> <token id=\"t808\"> near </token> <candidate id=\"c104\" index=809 type=\"location\" info=\"{ &quot;coordinates&quot;: &quot;48.86;2.34444&quot;, &quot;id&quot;: 6455259, &quot;featureClass&quot;: &quot;A&quot;, &quot;featureCode&quot;: &quot;ADM4&quot;, &quot;countryCode&quot;: &quot;FR&quot; }\" length=\"1\"></candidate> <candidate id=\"c105\" index=809 type=\"location\" info=\"{ &quot;coordinates&quot;: &quot;48.8534;2.3486&quot;, &quot;id&quot;: 2968815, &quot;featureClass&quot;: &quot;A&quot;, &quot;featureCode&quot;: &quot;ADM2&quot;, &quot;countryCode&quot;: &quot;FR&quot; }\" length=\"1\"></candidate> <candidate id=\"c106\" index=809 type=\"location\" info=\"{ &quot;coordinates&quot;: &quot;48.85341;2.3488&quot;, &quot;id&quot;: 2988507, &quot;featureClass&quot;: &quot;P&quot;, &quot;featureCode&quot;: &quot;PPLC&quot;, &quot;countryCode&quot;: &quot;FR&quot; }\" length=\"1\"></candidate> <candidate id=\"c107\" index=809 type=\"location\" info=\"{ &quot;coordinates&quot;: &quot;48.85339;2.34864&quot;, &quot;id&quot;: 2988506, &quot;featureClass&quot;: &quot;A&quot;, &quot;featureCode&quot;: &quot;ADM3&quot;, &quot;countryCode&quot;: &quot;FR&quot; }\" length=\"1\"></candidate> <token id=\"t809\"> Paris </token> <token id=\"t810\"> . </token> <token id=\"t811\"> Follow </token> <token id=\"t812\"> Lesté-Lasserre </token> <token id=\"t813\"> on </token> <token id=\"t814\"> Twitter </token> <token id=\"t815\"> @christalestelas </token> <token id=\"t816\"> . </token> <token id=\"t817\"> <br /> </token> <token id=\"t818\"> <br /> </token>","publication_date":"2015-09-29","id":403,"title":"Equine WNV Cases Reported in Southern France","url":"http://www.thehorse.com/articles/36497/equine-wnv-cases-reported-in-southern-france","content":"&#13;\n\t&#13;\n\t&#13;\n\tMany of the affected horses reside in France’s swampy, mosquito-infested Camargue region.&#13;\n\tPhoto: iStock&#13;\n\t&#13;\n\t&#13;\n\tTwo horses have been euthanized and dozens more placed in quarantine in a rare outbreak of West Nile virus (WNV) in southern France.&#13;\n&#13;\n\tA 3-year-old Anglo-Arab mare was euthanized after developing neurologic signs and fever, according to the French surveillance center for equine pathologies (RESPE) in Caen. The mare was the first horse to test positive in the outbreak. Of the 18 other horses at the farm in the Gard (in southeast France), two were found to be carriers of the virus, indicating recent infection. However, neither horse exhibited any clinical signs, RESPE reported.&#13;\n&#13;\n\tAdditionally, a 3-year-old Lusitano stallion in a farm in the nearby Bouches du Rhône also fell ill with the disease, showing signs of fever and ataxia (incoordination). His clinical signs and health progressively worsened and, after seven days, he was also euthanized, RESPE reported. On this farm, only one of the other 60 horses tested positive for WNV. That horse’s clinical signs—muscle twitching, lip trembling, refusal to move, general weakness, and hyperesthesia (hypersensitivity to touch and sound)—began nearly two weeks after the young stallion was euthanized.&#13;\n&#13;\n\tA total of 20 horses at 16 different sites, all centralized in three departments along the French Riviera, have been found positive for WNV. Two of the horses tested positive for infection but showed no signs of disease.&#13;\n&#13;\n\t“We expect to find many more horses that are positive for the virus without any symptoms,” said RESPE Director Christel Marcillaud-Pitel, DVM. “For the moment we’re focusing on monitoring affected farms, so the percentage of horses with symptoms is higher. But the French government will carry out a more widespread testing program to investigate the infection rate, and in the past the results from that kind of testing has shown a much higher percentage of asymptomatic horses that are carrying the virus.”&#13;\n&#13;\n\tHealth Alert: West Nile Virus&#13;\n&#13;\n\tOther symptomatic, WNV-positive horses in the current outbreak have shown mostly signs of general weakness and depression, as well as ataxia, RESPE reported. One horse’s only sign was colic, and fever has been less common than other signs of disease.&#13;\n&#13;\n\tFree of WNV for the past nine years, the French equestrian industry is battling the mosquito-borne disease through awareness campaigns, surveillance, and the isolation of affected horses. Farms where WNV has been detected are quarantined until 15 days after the last case has been resolved (through a negative test or euthanasia). Aside from affected farms, horse movement has not been restricted.&#13;\n&#13;\n\tMany of the horses reside in France’s swampy, mosquito-infested Camargue region, known for its hardy native Camargue breed of horse. To date, no studies have shown whether this native breed is more resistant to the disease, Marcillaud-Pitel said.&#13;\n&#13;\n\t“France has been fortunate to be much less affected by WNV in horses than other Mediterranean countries like Portugal, Spain, and Greece,” she said. “We don’t have any explanation for that at this time, however. One hypothesis is that, aside from the Camargue horses, most of the horses in this area are brought indoors during the times of day that mosquitos are most active. If that differs from management in other nearby countries, then that might play a role.”&#13;\n&#13;\n\tWild birds were the most recent carriers of WNV in France, during an outbreak in the species in 2009 and 2010. The last equine outbreak occurred in 2006 in southwest France, hundreds of miles from the site of the current outbreak. The last case near the 2015 outbreak site was reported in 2004.&#13;\n&#13;\n\t&#13;\n\tAbout the Author&#13;\n\t&#13;\n\t&#13;\n\t&#13;\n\t&#13;\n\tChrista Lesté-Lasserre is a freelance writer based in France. A native of Dallas, Texas, Lesté-Lasserre grew up riding Quarter Horses, Appaloosas, and Shetland Ponies. She holds a master’s degree in English, specializing in creative writing, from the University of Mississippi in Oxford and earned a bachelor's in journalism and creative writing with a minor in sciences from Baylor University in Waco, Texas. She currently keeps her two Trakehners at home near Paris. Follow Lesté-Lasserre on Twitter @christalestelas.&#13;\n\t&#13;\n\t","candidateLabels":[{"id":"c1","label":"incorrect"},{"id":"c2","label":"correct"},{"id":"c3","label":"correct"},{"id":"c4","label":"correct"},{"id":"c5","label":"correct"},{"id":"c6","label":"incorrect"},{"id":"c7","label":"incorrect"},{"id":"c8","label":"incorrect"},{"id":"c9","label":"incorrect"},{"id":"c10","label":"incorrect"},{"id":"c11","label":"correct"},{"id":"c12","label":"incorrect"},{"id":"c13","label":"partial"},{"id":"c14","label":"partial"},{"id":"c15","label":"incorrect"},{"id":"c16","label":"correct"},{"id":"c17","label":"partial"},{"id":"c18","label":"correct"},{"id":"c19","label":"correct"},{"id":"c20","label":"correct"},{"id":"c21","label":"correct"},{"id":"c22","label":"partial"},{"id":"c23","label":"correct"},{"id":"c24","label":"correct"},{"id":"c25","label":"incorrect"},{"id":"c26","label":"incorrect"},{"id":"c27","label":"correct"},{"id":"c28","label":"partial"},{"id":"c29","label":"correct"},{"id":"c30","label":"correct"},{"id":"c31","label":"incorrect"},{"id":"c32","label":"partial"},{"id":"c33","label":"correct"},{"id":"c34","label":"incorrect"},{"id":"c35","label":"incorrect"},{"id":"c36","label":"correct"},{"id":"c37","label":"correct"},{"id":"c38","label":"correct"},{"id":"c39","label":"correct"},{"id":"c40","label":"correct"},{"id":"c41","label":"incorrect"},{"id":"c42","label":"incorrect"},{"id":"c43","label":"incorrect"},{"id":"c44","label":"incorrect"},{"id":"c45","label":"correct"},{"id":"c46","label":"partial"},{"id":"c47","label":"correct"},{"id":"c48","label":"incorrect"},{"id":"c49","label":"correct"},{"id":"c50","label":"incorrect"},{"id":"c51","label":"correct"},{"id":"c52","label":"incorrect"},{"id":"c53","label":"correct"},{"id":"c54","label":"incorrect"},{"id":"c55","label":"correct"},{"id":"c56","label":"correct"},{"id":"c57","label":"correct"},{"id":"c58","label":"correct"},{"id":"c59","label":"correct"},{"id":"c60","label":"partial"},{"id":"c61","label":"partial"},{"id":"c62","label":"partial"},{"id":"c63","label":"incorrect"},{"id":"c64","label":"incorrect"},{"id":"c65","label":"correct"},{"id":"c66","label":"correct"},{"id":"c67","label":"correct"},{"id":"c68","label":"incorrect"},{"id":"c69","label":"correct"},{"id":"c70","label":"incorrect"},{"id":"c71","label":"correct"},{"id":"c72","label":"incorrect"},{"id":"c73","label":"correct"},{"id":"c74","label":"incorrect"},{"id":"c75","label":"correct"},{"id":"c76","label":"correct"},{"id":"c77","label":"incorrect"},{"id":"c78","label":"partial"},{"id":"c79","label":"incorrect"},{"id":"c80","label":"correct"},{"id":"c81","label":"incorrect"},{"id":"c82","label":"correct"},{"id":"c83","label":"incorrect"},{"id":"c84","label":"incorrect"},{"id":"c85","label":"incorrect"},{"id":"c86","label":"incorrect"},{"id":"c87","label":"incorrect"},{"id":"c88","label":"incorrect"},{"id":"c89","label":"incorrect"},{"id":"c90","label":"incorrect"},{"id":"c91","label":"incorrect"},{"id":"c92","label":"incorrect"},{"id":"c93","label":"incorrect"},{"id":"c94","label":"incorrect"},{"id":"c95","label":"incorrect"},{"id":"c96","label":"incorrect"},{"id":"c97","label":"incorrect"},{"id":"c98","label":"incorrect"},{"id":"c99","label":"incorrect"},{"id":"c100","label":"incorrect"},{"id":"c101","label":"incorrect"},{"id":"c102","label":"incorrect"},{"id":"c103","label":"incorrect"},{"id":"c104","label":"incorrect"},{"id":"c105","label":"incorrect"},{"id":"c106","label":"incorrect"},{"id":"c107","label":"incorrect"}]}
