# Supplementary material for: Web monitoring of emerging animal infectious diseases integrated in the French Animal Health Epidemic Intelligence System
Source: PLoS One. 2018 Aug 3;13(8):e0199960. doi: 10.1371/journal.pone.0199960 (PMC6075742; doi:10.1371/journal.pone.0199960)
Supplement: S1 Dataset — Dataset of news reports in English language used to evaluate and train the information extraction module of PADI-web (http://epia.clermont.inra.fr/vsi). This dataset is composed of 532 news reports (in JSON), with information about the report itself (publication date, title, content, url), as well as processing information related to the information extraction process (candidates for extraction information, correct or incorrect labels for each candidate). The named entity candidates (locations, diseases, hosts, dates, number of cases) are manually labelled in each article. Data are shared under a CC BY license and are freely available for download at: https://dataverse.cirad.fr/dataset.xhtml?persistentId=doi:10.18167/DVN1/KMTIFG. (GZ) [file pone.0199960.s001.gz › articles/107.json]

{"reports":[17400,17925,17970],"tagged_content":"<token id=\"t0\"> <br /> </token> <token id=\"t1\"> <br /> </token> <candidate id=\"c1\" index=2 type=\"location\" info=\"{ &quot;coordinates&quot;: &quot;36.5;127.75&quot;, &quot;id&quot;: 1835841, &quot;featureClass&quot;: &quot;A&quot;, &quot;featureCode&quot;: &quot;PCLI&quot;, &quot;countryCode&quot;: &quot;KR&quot; }\" length=\"2\"></candidate> <token id=\"t2\"> South </token> <token id=\"t3\"> Korea </token> <token id=\"t4\"> has </token> <token id=\"t5\"> announced </token> <token id=\"t6\"> a </token> <token id=\"t7\"> 36-hour </token> <token id=\"t8\"> lockdown </token> <token id=\"t9\"> over </token> <candidate id=\"c2\" index=10 type=\"date\" info=\"2015-W02-WE\" length=\"2\"></candidate> <token id=\"t10\"> the </token> <token id=\"t11\"> weekend </token> <token id=\"t12\"> on </token> <token id=\"t13\"> poultry </token> <token id=\"t14\"> and </token> <token id=\"t15\"> livestock </token> <token id=\"t16\"> farms </token> <token id=\"t17\"> across </token> <token id=\"t18\"> the </token> <token id=\"t19\"> country </token> <token id=\"t20\"> to </token> <token id=\"t21\"> curb </token> <token id=\"t22\"> the </token> <token id=\"t23\"> spread </token> <token id=\"t24\"> of </token> <candidate id=\"c3\" index=25 type=\"number\" info=\"null\" length=\"1\"></candidate> <token id=\"t25\"> two </token> <token id=\"t26\"> highly </token> <token id=\"t27\"> contagious </token> <token id=\"t28\"> animal </token> <token id=\"t29\"> diseases </token> <token id=\"t30\"> -- </token> <candidate id=\"c4\" index=31 type=\"disease\" info=\"null\" length=\"3\"></candidate> <token id=\"t31\"> foot </token> <token id=\"t32\"> and </token> <token id=\"t33\"> mouth </token> <token id=\"t34\"> and </token> <candidate id=\"c5\" index=35 type=\"host\" info=\"null\" length=\"1\"></candidate> <candidate id=\"c6\" index=35 type=\"disease\" info=\"null\" length=\"2\"></candidate> <token id=\"t35\"> bird </token> <token id=\"t36\"> flu </token> <token id=\"t37\"> <br /> </token> <candidate id=\"c7\" index=38 type=\"location\" info=\"{ &quot;coordinates&quot;: &quot;36.5;127.75&quot;, &quot;id&quot;: 1835841, &quot;featureClass&quot;: &quot;A&quot;, &quot;featureCode&quot;: &quot;PCLI&quot;, &quot;countryCode&quot;: &quot;KR&quot; }\" length=\"2\"></candidate> <token id=\"t38\"> South </token> <token id=\"t39\"> Korea </token> <token id=\"t40\"> on </token> <candidate id=\"c8\" index=41 type=\"date\" info=\"2015-01-15\" length=\"1\"></candidate> <token id=\"t41\"> Thursday </token> <token id=\"t42\"> announced </token> <token id=\"t43\"> a </token> <token id=\"t44\"> 36-hour </token> <token id=\"t45\"> lockdown </token> <token id=\"t46\"> over </token> <candidate id=\"c9\" index=47 type=\"date\" info=\"2015-W02-WE\" length=\"2\"></candidate> <token id=\"t47\"> the </token> <token id=\"t48\"> weekend </token> <token id=\"t49\"> on </token> <token id=\"t50\"> poultry </token> <token id=\"t51\"> and </token> <token id=\"t52\"> livestock </token> <token id=\"t53\"> farms </token> <token id=\"t54\"> across </token> <token id=\"t55\"> the </token> <token id=\"t56\"> country </token> <token id=\"t57\"> to </token> <token id=\"t58\"> curb </token> <token id=\"t59\"> the </token> <token id=\"t60\"> spread </token> <token id=\"t61\"> of </token> <candidate id=\"c10\" index=62 type=\"number\" info=\"null\" length=\"1\"></candidate> <token id=\"t62\"> two </token> <token id=\"t63\"> highly </token> <token id=\"t64\"> contagious </token> <token id=\"t65\"> animal </token> <token id=\"t66\"> diseases </token> <token id=\"t67\"> -- </token> <candidate id=\"c11\" index=68 type=\"disease\" info=\"null\" length=\"3\"></candidate> <token id=\"t68\"> foot </token> <token id=\"t69\"> and </token> <token id=\"t70\"> mouth </token> <token id=\"t71\"> and </token> <candidate id=\"c12\" index=72 type=\"host\" info=\"null\" length=\"1\"></candidate> <candidate id=\"c13\" index=72 type=\"disease\" info=\"null\" length=\"2\"></candidate> <token id=\"t72\"> bird </token> <token id=\"t73\"> flu </token> <token id=\"t74\"> . </token> <token id=\"t75\"> <br /> </token> <token id=\"t76\"> <br /> </token> <token id=\"t77\"> The </token> <token id=\"t78\"> agriculture </token> <token id=\"t79\"> ministry </token> <token id=\"t80\"> said </token> <token id=\"t81\"> the </token> <token id=\"t82\"> movement </token> <token id=\"t83\"> of </token> <token id=\"t84\"> animals </token> <token id=\"t85\"> , </token> <token id=\"t86\"> people </token> <token id=\"t87\"> and </token> <token id=\"t88\"> vehicles </token> <token id=\"t89\"> at </token> <candidate id=\"c14\" index=90 type=\"number\" info=\"null\" length=\"1\"></candidate> <token id=\"t90\"> thousands </token> <token id=\"t91\"> of </token> <token id=\"t92\"> farms </token> <token id=\"t93\"> would </token> <token id=\"t94\"> be </token> <token id=\"t95\"> banned </token> <token id=\"t96\"> from </token> <token id=\"t97\"> 6:00 </token> <token id=\"t98\"> am </token> <token id=\"t99\"> ( </token> <candidate id=\"c15\" index=100 type=\"number\" info=\"null\" length=\"1\"></candidate> <token id=\"t100\"> 2100 </token> <token id=\"t101\"> GMT </token> <token id=\"t102\"> ) </token> <token id=\"t103\"> on </token> <candidate id=\"c16\" index=104 type=\"date\" info=\"2015-01-10\" length=\"1\"></candidate> <token id=\"t104\"> Saturday </token> <token id=\"t105\"> for </token> <token id=\"t106\"> disinfection </token> <token id=\"t107\"> . </token> <token id=\"t108\"> <br /> </token> <token id=\"t109\"> A </token> <token id=\"t110\"> series </token> <token id=\"t111\"> of </token> <token id=\"t112\"> outbreaks </token> <token id=\"t113\"> of </token> <candidate id=\"c17\" index=114 type=\"disease\" info=\"null\" length=\"1\"></candidate> <token id=\"t114\"> foot-and-mouth </token> <token id=\"t115\"> in </token> <candidate id=\"c18\" index=116 type=\"date\" info=\"PAST_REF\" length=\"2\"></candidate> <token id=\"t116\"> recent </token> <token id=\"t117\"> months </token> <token id=\"t118\"> have </token> <token id=\"t119\"> resulted </token> <token id=\"t120\"> in </token> <token id=\"t121\"> the </token> <token id=\"t122\"> slaughter </token> <token id=\"t123\"> of </token> <token id=\"t124\"> around </token> <candidate id=\"c19\" index=125 type=\"number\" info=\"null\" length=\"1\"></candidate> <token id=\"t125\"> 25,000 </token> <candidate id=\"c20\" index=126 type=\"host\" info=\"null\" length=\"1\"></candidate> <token id=\"t126\"> pigs </token> <token id=\"t127\"> , </token> <token id=\"t128\"> and </token> <token id=\"t129\"> concern </token> <token id=\"t130\"> has </token> <token id=\"t131\"> grown </token> <token id=\"t132\"> as </token> <token id=\"t133\"> cases </token> <token id=\"t134\"> have </token> <token id=\"t135\"> spread </token> <token id=\"t136\"> to </token> <token id=\"t137\"> farms </token> <token id=\"t138\"> close </token> <token id=\"t139\"> to </token> <token id=\"t140\"> the </token> <token id=\"t141\"> capital </token> <candidate id=\"c21\" index=142 type=\"location\" info=\"{ &quot;coordinates&quot;: &quot;37.566;126.9784&quot;, &quot;id&quot;: 1835848, &quot;featureClass&quot;: &quot;P&quot;, &quot;featureCode&quot;: &quot;PPLC&quot;, &quot;countryCode&quot;: &quot;KR&quot; }\" length=\"1\"></candidate> <candidate id=\"c22\" index=142 type=\"location\" info=\"{ &quot;coordinates&quot;: &quot;37.58333;127.0&quot;, &quot;id&quot;: 1835847, &quot;featureClass&quot;: &quot;A&quot;, &quot;featureCode&quot;: &quot;ADM1&quot;, &quot;countryCode&quot;: &quot;KR&quot; }\" length=\"1\"></candidate> <token id=\"t142\"> Seoul </token> <token id=\"t143\"> . </token> <token id=\"t144\"> <br /> </token> <token id=\"t145\"> The </token> <token id=\"t146\"> first </token> <token id=\"t147\"> cases </token> <token id=\"t148\"> were </token> <token id=\"t149\"> detected </token> <token id=\"t150\"> in </token> <candidate id=\"c23\" index=151 type=\"date\" info=\"2014-07\" length=\"1\"></candidate> <token id=\"t151\"> July </token> <token id=\"t152\"> , </token> <token id=\"t153\"> only </token> <candidate id=\"c24\" index=154 type=\"number\" info=\"null\" length=\"1\"></candidate> <token id=\"t154\"> two </token> <token id=\"t155\"> months </token> <token id=\"t156\"> after </token> <candidate id=\"c25\" index=157 type=\"location\" info=\"{ &quot;coordinates&quot;: &quot;36.5;127.75&quot;, &quot;id&quot;: 1835841, &quot;featureClass&quot;: &quot;A&quot;, &quot;featureCode&quot;: &quot;PCLI&quot;, &quot;countryCode&quot;: &quot;KR&quot; }\" length=\"2\"></candidate> <token id=\"t157\"> South </token> <token id=\"t158\"> Korea </token> <token id=\"t159\"> was </token> <token id=\"t160\"> declared </token> <token id=\"t161\"> free </token> <token id=\"t162\"> of </token> <token id=\"t163\"> the </token> <token id=\"t164\"> disease </token> <token id=\"t165\"> at </token> <token id=\"t166\"> a </token> <token id=\"t167\"> meeting </token> <token id=\"t168\"> of </token> <token id=\"t169\"> the </token> <token id=\"t170\"> World </token> <token id=\"t171\"> Organisation </token> <token id=\"t172\"> for </token> <token id=\"t173\"> Animal </token> <token id=\"t174\"> Health </token> <token id=\"t175\"> in </token> <candidate id=\"c26\" index=176 type=\"location\" info=\"{ &quot;coordinates&quot;: &quot;48.86;2.34444&quot;, &quot;id&quot;: 6455259, &quot;featureClass&quot;: &quot;A&quot;, &quot;featureCode&quot;: &quot;ADM4&quot;, &quot;countryCode&quot;: &quot;FR&quot; }\" length=\"1\"></candidate> <candidate id=\"c27\" index=176 type=\"location\" info=\"{ &quot;coordinates&quot;: &quot;48.8534;2.3486&quot;, &quot;id&quot;: 2968815, &quot;featureClass&quot;: &quot;A&quot;, &quot;featureCode&quot;: &quot;ADM2&quot;, &quot;countryCode&quot;: &quot;FR&quot; }\" length=\"1\"></candidate> <candidate id=\"c28\" index=176 type=\"location\" info=\"{ &quot;coordinates&quot;: &quot;48.85341;2.3488&quot;, &quot;id&quot;: 2988507, &quot;featureClass&quot;: &quot;P&quot;, &quot;featureCode&quot;: &quot;PPLC&quot;, &quot;countryCode&quot;: &quot;FR&quot; }\" length=\"1\"></candidate> <candidate id=\"c29\" index=176 type=\"location\" info=\"{ &quot;coordinates&quot;: &quot;48.85339;2.34864&quot;, &quot;id&quot;: 2988506, &quot;featureClass&quot;: &quot;A&quot;, &quot;featureCode&quot;: &quot;ADM3&quot;, &quot;countryCode&quot;: &quot;FR&quot; }\" length=\"1\"></candidate> <token id=\"t176\"> Paris </token> <token id=\"t177\"> . </token> <token id=\"t178\"> <br /> </token> <candidate id=\"c30\" index=179 type=\"date\" info=\"2015-W02\" length=\"2\"></candidate> <token id=\"t179\"> Last </token> <token id=\"t180\"> week </token> <token id=\"t181\"> , </token> <token id=\"t182\"> the </token> <token id=\"t183\"> agriculture </token> <token id=\"t184\"> ministry </token> <token id=\"t185\"> confirmed </token> <token id=\"t186\"> a </token> <token id=\"t187\"> case </token> <token id=\"t188\"> of </token> <candidate id=\"c31\" index=189 type=\"disease\" info=\"null\" length=\"1\"></candidate> <token id=\"t189\"> foot-and-mouth </token> <token id=\"t190\"> in </token> <token id=\"t191\"> a </token> <candidate id=\"c32\" index=192 type=\"host\" info=\"null\" length=\"1\"></candidate> <token id=\"t192\"> cow </token> <token id=\"t193\"> , </token> <token id=\"t194\"> the </token> <token id=\"t195\"> first </token> <token id=\"t196\"> involving </token> <candidate id=\"c33\" index=197 type=\"host\" info=\"null\" length=\"1\"></candidate> <token id=\"t197\"> cattle </token> <token id=\"t198\"> in </token> <token id=\"t199\"> nearly </token> <candidate id=\"c34\" index=200 type=\"number\" info=\"null\" length=\"1\"></candidate> <token id=\"t200\"> four </token> <token id=\"t201\"> years </token> <token id=\"t202\"> . </token> <token id=\"t203\"> <br /> </token> <token id=\"t204\"> In </token> <candidate id=\"c35\" index=205 type=\"number\" info=\"null\" length=\"1\"></candidate> <candidate id=\"c36\" index=205 type=\"date\" info=\"2011\" length=\"1\"></candidate> <token id=\"t205\"> 2011 </token> <token id=\"t206\"> a </token> <token id=\"t207\"> devastating </token> <candidate id=\"c37\" index=208 type=\"disease\" info=\"null\" length=\"1\"></candidate> <token id=\"t208\"> foot-and-mouth </token> <token id=\"t209\"> outbreak </token> <token id=\"t210\"> hit </token> <token id=\"t211\"> the </token> <token id=\"t212\"> entire </token> <token id=\"t213\"> Korean </token> <token id=\"t214\"> peninsula </token> <token id=\"t215\"> and </token> <token id=\"t216\"> resulted </token> <token id=\"t217\"> in </token> <token id=\"t218\"> the </token> <token id=\"t219\"> culling </token> <token id=\"t220\"> of </token> <token id=\"t221\"> nearly </token> <candidate id=\"c38\" index=222 type=\"number\" info=\"null\" length=\"1\"></candidate> <token id=\"t222\"> 3.5 </token> <candidate id=\"c39\" index=223 type=\"number\" info=\"null\" length=\"1\"></candidate> <token id=\"t223\"> million </token> <candidate id=\"c40\" index=224 type=\"host\" info=\"null\" length=\"1\"></candidate> <token id=\"t224\"> cattle </token> <token id=\"t225\"> , </token> <candidate id=\"c41\" index=226 type=\"host\" info=\"null\" length=\"1\"></candidate> <token id=\"t226\"> pigs </token> <token id=\"t227\"> and </token> <token id=\"t228\"> other </token> <token id=\"t229\"> animals </token> <token id=\"t230\"> in </token> <candidate id=\"c42\" index=231 type=\"location\" info=\"{ &quot;coordinates&quot;: &quot;36.5;127.75&quot;, &quot;id&quot;: 1835841, &quot;featureClass&quot;: &quot;A&quot;, &quot;featureCode&quot;: &quot;PCLI&quot;, &quot;countryCode&quot;: &quot;KR&quot; }\" length=\"2\"></candidate> <token id=\"t231\"> South </token> <token id=\"t232\"> Korea </token> <token id=\"t233\"> alone </token> <token id=\"t234\"> . </token> <token id=\"t235\"> <br /> </token> <token id=\"t236\"> The </token> <candidate id=\"c43\" index=237 type=\"location\" info=\"{ &quot;coordinates&quot;: &quot;37.566;126.9784&quot;, &quot;id&quot;: 1835848, &quot;featureClass&quot;: &quot;P&quot;, &quot;featureCode&quot;: &quot;PPLC&quot;, &quot;countryCode&quot;: &quot;KR&quot; }\" length=\"1\"></candidate> <candidate id=\"c44\" index=237 type=\"location\" info=\"{ &quot;coordinates&quot;: &quot;37.58333;127.0&quot;, &quot;id&quot;: 1835847, &quot;featureClass&quot;: &quot;A&quot;, &quot;featureCode&quot;: &quot;ADM1&quot;, &quot;countryCode&quot;: &quot;KR&quot; }\" length=\"1\"></candidate> <token id=\"t237\"> Seoul </token> <token id=\"t238\"> government </token> <token id=\"t239\"> estimated </token> <token id=\"t240\"> the </token> <token id=\"t241\"> cost </token> <token id=\"t242\"> of </token> <token id=\"t243\"> that </token> <token id=\"t244\"> outbreak </token> <token id=\"t245\"> at </token> <token id=\"t246\"> $ </token> <candidate id=\"c45\" index=247 type=\"number\" info=\"null\" length=\"1\"></candidate> <token id=\"t247\"> 2.6 </token> <candidate id=\"c46\" index=248 type=\"number\" info=\"null\" length=\"1\"></candidate> <token id=\"t248\"> billion </token> <token id=\"t249\"> . </token> <token id=\"t250\"> <br /> </token> <candidate id=\"c47\" index=251 type=\"disease\" info=\"null\" length=\"2\"></candidate> <token id=\"t251\"> Foot-and-mouth </token> <token id=\"t252\"> disease </token> <token id=\"t253\"> affects </token> <candidate id=\"c48\" index=254 type=\"host\" info=\"null\" length=\"2\"></candidate> <token id=\"t254\"> cloven-hoofed </token> <token id=\"t255\"> animals </token> <token id=\"t256\"> such </token> <token id=\"t257\"> as </token> <candidate id=\"c49\" index=258 type=\"host\" info=\"null\" length=\"1\"></candidate> <token id=\"t258\"> cattle </token> <token id=\"t259\"> , </token> <candidate id=\"c50\" index=260 type=\"host\" info=\"null\" length=\"1\"></candidate> <token id=\"t260\"> pigs </token> <token id=\"t261\"> , </token> <candidate id=\"c51\" index=262 type=\"host\" info=\"null\" length=\"1\"></candidate> <token id=\"t262\"> deer </token> <token id=\"t263\"> , </token> <candidate id=\"c52\" index=264 type=\"host\" info=\"null\" length=\"1\"></candidate> <token id=\"t264\"> goats </token> <token id=\"t265\"> and </token> <candidate id=\"c53\" index=266 type=\"host\" info=\"null\" length=\"1\"></candidate> <token id=\"t266\"> sheep </token> <token id=\"t267\"> . </token> <token id=\"t268\"> <br /> </token> <token id=\"t269\"> The </token> <token id=\"t270\"> battle </token> <token id=\"t271\"> to </token> <token id=\"t272\"> contain </token> <candidate id=\"c54\" index=273 type=\"disease\" info=\"null\" length=\"1\"></candidate> <token id=\"t273\"> foot-and-mouth </token> <token id=\"t274\"> has </token> <token id=\"t275\"> coincided </token> <token id=\"t276\"> with </token> <token id=\"t277\"> outbreaks </token> <token id=\"t278\"> of </token> <candidate id=\"c55\" index=279 type=\"disease\" info=\"null\" length=\"2\"></candidate> <token id=\"t279\"> avian </token> <token id=\"t280\"> flu </token> <token id=\"t281\"> in </token> <token id=\"t282\"> poultry </token> <token id=\"t283\"> farms </token> <token id=\"t284\"> which </token> <token id=\"t285\"> have </token> <token id=\"t286\"> resulted </token> <token id=\"t287\"> in </token> <token id=\"t288\"> the </token> <token id=\"t289\"> culling </token> <token id=\"t290\"> of </token> <token id=\"t291\"> more </token> <token id=\"t292\"> than </token> <candidate id=\"c56\" index=293 type=\"number\" info=\"null\" length=\"1\"></candidate> <token id=\"t293\"> 500,000 </token> <candidate id=\"c57\" index=294 type=\"host\" info=\"null\" length=\"1\"></candidate> <token id=\"t294\"> birds </token> <token id=\"t295\"> in </token> <token id=\"t296\"> the </token> <token id=\"t297\"> past </token> <candidate id=\"c58\" index=298 type=\"number\" info=\"null\" length=\"1\"></candidate> <token id=\"t298\"> four </token> <token id=\"t299\"> months </token> <token id=\"t300\"> . </token> <token id=\"t301\"> <br /> </token> <token id=\"t302\"> <br /> </token> <token id=\"t303\"> Explore </token> <token id=\"t304\"> further </token> <token id=\"t305\"> : </token> <token id=\"t306\"> <br /> </token> <candidate id=\"c59\" index=307 type=\"location\" info=\"{ &quot;coordinates&quot;: &quot;24.15114;120.70541&quot;, &quot;id&quot;: 7280291, &quot;featureClass&quot;: &quot;A&quot;, &quot;featureCode&quot;: &quot;ADM1&quot;, &quot;countryCode&quot;: &quot;TW&quot; }\" length=\"1\"></candidate> <candidate id=\"c60\" index=307 type=\"location\" info=\"{ &quot;coordinates&quot;: &quot;24.0;121.0&quot;, &quot;id&quot;: 1668284, &quot;featureClass&quot;: &quot;A&quot;, &quot;featureCode&quot;: &quot;PCLI&quot;, &quot;countryCode&quot;: &quot;TW&quot; }\" length=\"1\"></candidate> <token id=\"t307\"> Taiwan </token> <token id=\"t308\"> culls </token> <candidate id=\"c61\" index=309 type=\"number\" info=\"null\" length=\"1\"></candidate> <token id=\"t309\"> 1,000 </token> <candidate id=\"c62\" index=310 type=\"host\" info=\"null\" length=\"1\"></candidate> <token id=\"t310\"> pigs </token> <token id=\"t311\"> in </token> <candidate id=\"c63\" index=312 type=\"disease\" info=\"null\" length=\"1\"></candidate> <token id=\"t312\"> foot-and-mouth </token> <token id=\"t313\"> outbreak </token> <token id=\"t314\"> <br /> </token> <token id=\"t315\"> <br /> </token> <token id=\"t316\"> © </token> <candidate id=\"c64\" index=317 type=\"number\" info=\"null\" length=\"1\"></candidate> <candidate id=\"c65\" index=317 type=\"date\" info=\"2015\" length=\"1\"></candidate> <token id=\"t317\"> 2015 </token> <token id=\"t318\"> AFP </token> <token id=\"t319\"> <br /> </token> <token id=\"t320\"> <br /> </token>","publication_date":"2015-01-15","id":107,"title":"S. Korea orders lockdown to fight animal disease","url":"http://medicalxpress.com/news/2015-01-korea-lockdown-animal-disease.html","content":"\n \n \n \n \n South Korea has announced a 36-hour lockdown over the weekend on poultry and livestock farms across the country to curb the spread of two highly contagious animal diseases—foot and mouth and bird flu\n South Korea on Thursday announced a 36-hour lockdown over the weekend on poultry and livestock farms across the country to curb the spread of two highly contagious animal diseases—foot and mouth and bird flu.\n \n\t \n\t The agriculture ministry said the movement of animals, people and vehicles at thousands of farms would be banned from 6:00 am (2100 GMT) on Saturday for disinfection.&#13;\nA series of outbreaks of foot-and-mouth in recent months have resulted in the slaughter of around 25,000 pigs, and concern has grown as cases have spread to farms close to the capital Seoul.&#13;\nThe first cases were detected in July, only two months after South Korea was declared free of the disease at a meeting of the World Organisation for Animal Health in Paris.&#13;\nLast week, the agriculture ministry confirmed a case of foot-and-mouth in a cow, the first involving cattle in nearly four years.&#13;\nIn 2011 a devastating foot-and-mouth outbreak hit the entire Korean peninsula and resulted in the culling of nearly 3.5 million cattle, pigs and other animals in South Korea alone.&#13;\nThe Seoul government estimated the cost of that outbreak at $2.6 billion.&#13;\nFoot-and-mouth disease affects cloven-hoofed animals such as cattle, pigs, deer, goats and sheep.&#13;\nThe battle to contain foot-and-mouth has coincided with outbreaks of avian flu in poultry farms which have resulted in the culling of more than 500,000 birds in the past four months.\n \n \n Explore further: \n Taiwan culls 1,000 pigs in foot-and-mouth outbreak\n \n \n \n \n \n \n \n \n\t © 2015 AFP\n\t\n \n\t","candidateLabels":[]}
