# Supplementary material for: Web monitoring of emerging animal infectious diseases integrated in the French Animal Health Epidemic Intelligence System
Source: PLoS One. 2018 Aug 3;13(8):e0199960. doi: 10.1371/journal.pone.0199960 (PMC6075742; doi:10.1371/journal.pone.0199960)
Supplement: S1 Dataset — Dataset of news reports in English language used to evaluate and train the information extraction module of PADI-web (http://epia.clermont.inra.fr/vsi). This dataset is composed of 532 news reports (in JSON), with information about the report itself (publication date, title, content, url), as well as processing information related to the information extraction process (candidates for extraction information, correct or incorrect labels for each candidate). The named entity candidates (locations, diseases, hosts, dates, number of cases) are manually labelled in each article. Data are shared under a CC BY license and are freely available for download at: https://dataverse.cirad.fr/dataset.xhtml?persistentId=doi:10.18167/DVN1/KMTIFG. (GZ) [file pone.0199960.s001.gz › articles/151.json]

{"reports":[17474,17841,18097],"tagged_content":"<token id=\"t0\"> <br /> </token> <token id=\"t1\"> <br /> </token> <candidate id=\"c1\" index=2 type=\"location\" info=\"{ &quot;coordinates&quot;: &quot;53.0;28.0&quot;, &quot;id&quot;: 630336, &quot;featureClass&quot;: &quot;A&quot;, &quot;featureCode&quot;: &quot;PCLI&quot;, &quot;countryCode&quot;: &quot;BY&quot; }\" length=\"1\"></candidate> <token id=\"t2\"> Belarus </token> <token id=\"t3\"> bans </token> <token id=\"t4\"> livestock </token> <token id=\"t5\"> imports </token> <token id=\"t6\"> from </token> <candidate id=\"c2\" index=7 type=\"location\" info=\"{ &quot;coordinates&quot;: &quot;46.0;105.0&quot;, &quot;id&quot;: 2029969, &quot;featureClass&quot;: &quot;A&quot;, &quot;featureCode&quot;: &quot;PCLI&quot;, &quot;countryCode&quot;: &quot;MN&quot; }\" length=\"1\"></candidate> <token id=\"t7\"> Mongolia </token> <token id=\"t8\"> 's </token> <candidate id=\"c3\" index=9 type=\"location\" info=\"{ &quot;coordinates&quot;: &quot;47.99291;91.64246&quot;, &quot;id&quot;: 6619113, &quot;featureClass&quot;: &quot;A&quot;, &quot;featureCode&quot;: &quot;ADM2&quot;, &quot;countryCode&quot;: &quot;MN&quot; }\" length=\"1\"></candidate> <candidate id=\"c4\" index=9 type=\"location\" info=\"{ &quot;coordinates&quot;: &quot;48.10193;91.35681&quot;, &quot;id&quot;: 6619115, &quot;featureClass&quot;: &quot;A&quot;, &quot;featureCode&quot;: &quot;ADM2&quot;, &quot;countryCode&quot;: &quot;MN&quot; }\" length=\"1\"></candidate> <candidate id=\"c5\" index=9 type=\"location\" info=\"{ &quot;coordinates&quot;: &quot;47.0;92.5&quot;, &quot;id&quot;: 1515696, &quot;featureClass&quot;: &quot;A&quot;, &quot;featureCode&quot;: &quot;ADM1&quot;, &quot;countryCode&quot;: &quot;MN&quot; }\" length=\"1\"></candidate> <candidate id=\"c6\" index=9 type=\"location\" info=\"{ &quot;coordinates&quot;: &quot;49.2743;90.91375&quot;, &quot;id&quot;: 6619162, &quot;featureClass&quot;: &quot;A&quot;, &quot;featureCode&quot;: &quot;ADM2&quot;, &quot;countryCode&quot;: &quot;MN&quot; }\" length=\"1\"></candidate> <token id=\"t9\"> Khovd </token> <token id=\"t10\"> Province </token> <token id=\"t11\"> <br /> </token> <token id=\"t12\"> <br /> </token> <token id=\"t13\"> Economy </token> <token id=\"t14\"> <br /> </token> <candidate id=\"c7\" index=15 type=\"number\" info=\"null\" length=\"1\"></candidate> <candidate id=\"c8\" index=15 type=\"date\" info=\"2015-03-27\" length=\"1\"></candidate> <token id=\"t15\"> 27.03.2015 </token> <token id=\"t16\"> | </token> <token id=\"t17\"> 13:48 </token> <token id=\"t18\"> <br /> </token> <token id=\"t19\"> <br /> </token> <token id=\"t20\"> f </token> <token id=\"t21\"> vk </token> <token id=\"t22\"> ok </token> <token id=\"t23\"> t </token> <token id=\"t24\"> g </token> <token id=\"t25\"> m </token> <token id=\"t26\"> <br /> </token> <token id=\"t27\"> <br /> </token> <token id=\"t28\"> MINSK </token> <token id=\"t29\"> , </token> <candidate id=\"c10\" index=30 type=\"date\" info=\"2015-03-28\" length=\"2\"></candidate> <candidate id=\"c9\" index=30 type=\"number\" info=\"null\" length=\"1\"></candidate> <token id=\"t30\"> 28 </token> <candidate id=\"c11\" index=31 type=\"location\" info=\"{ &quot;coordinates&quot;: &quot;0.35;34.25&quot;, &quot;id&quot;: 187753, &quot;featureClass&quot;: &quot;A&quot;, &quot;featureCode&quot;: &quot;ADMD&quot;, &quot;countryCode&quot;: &quot;KE&quot; }\" length=\"1\"></candidate> <candidate id=\"c12\" index=31 type=\"location\" info=\"{ &quot;coordinates&quot;: &quot;48.05;7.78333&quot;, &quot;id&quot;: 3209258, &quot;featureClass&quot;: &quot;A&quot;, &quot;featureCode&quot;: &quot;ADM4&quot;, &quot;countryCode&quot;: &quot;DE&quot; }\" length=\"1\"></candidate> <candidate id=\"c13\" index=31 type=\"location\" info=\"{ &quot;coordinates&quot;: &quot;52.55262;0.07028&quot;, &quot;id&quot;: 7292899, &quot;featureClass&quot;: &quot;A&quot;, &quot;featureCode&quot;: &quot;ADM4&quot;, &quot;countryCode&quot;: &quot;GB&quot; }\" length=\"1\"></candidate> <candidate id=\"c14\" index=31 type=\"location\" info=\"{ &quot;coordinates&quot;: &quot;47.16128;8.91103&quot;, &quot;id&quot;: 6458781, &quot;featureClass&quot;: &quot;A&quot;, &quot;featureCode&quot;: &quot;ADM2&quot;, &quot;countryCode&quot;: &quot;CH&quot; }\" length=\"1\"></candidate> <token id=\"t31\"> March </token> <token id=\"t32\"> ( </token> <token id=\"t33\"> BelTA </token> <token id=\"t34\"> ) </token> <token id=\"t35\"> -- </token> <candidate id=\"c15\" index=36 type=\"location\" info=\"{ &quot;coordinates&quot;: &quot;53.0;28.0&quot;, &quot;id&quot;: 630336, &quot;featureClass&quot;: &quot;A&quot;, &quot;featureCode&quot;: &quot;PCLI&quot;, &quot;countryCode&quot;: &quot;BY&quot; }\" length=\"1\"></candidate> <token id=\"t36\"> Belarus </token> <token id=\"t37\"> banned </token> <token id=\"t38\"> livestock </token> <token id=\"t39\"> imports </token> <token id=\"t40\"> from </token> <candidate id=\"c16\" index=41 type=\"location\" info=\"{ &quot;coordinates&quot;: &quot;47.99291;91.64246&quot;, &quot;id&quot;: 6619113, &quot;featureClass&quot;: &quot;A&quot;, &quot;featureCode&quot;: &quot;ADM2&quot;, &quot;countryCode&quot;: &quot;MN&quot; }\" length=\"1\"></candidate> <candidate id=\"c17\" index=41 type=\"location\" info=\"{ &quot;coordinates&quot;: &quot;48.10193;91.35681&quot;, &quot;id&quot;: 6619115, &quot;featureClass&quot;: &quot;A&quot;, &quot;featureCode&quot;: &quot;ADM2&quot;, &quot;countryCode&quot;: &quot;MN&quot; }\" length=\"1\"></candidate> <candidate id=\"c18\" index=41 type=\"location\" info=\"{ &quot;coordinates&quot;: &quot;47.0;92.5&quot;, &quot;id&quot;: 1515696, &quot;featureClass&quot;: &quot;A&quot;, &quot;featureCode&quot;: &quot;ADM1&quot;, &quot;countryCode&quot;: &quot;MN&quot; }\" length=\"1\"></candidate> <candidate id=\"c19\" index=41 type=\"location\" info=\"{ &quot;coordinates&quot;: &quot;49.2743;90.91375&quot;, &quot;id&quot;: 6619162, &quot;featureClass&quot;: &quot;A&quot;, &quot;featureCode&quot;: &quot;ADM2&quot;, &quot;countryCode&quot;: &quot;MN&quot; }\" length=\"1\"></candidate> <token id=\"t41\"> Khovd </token> <token id=\"t42\"> Province </token> <token id=\"t43\"> of </token> <candidate id=\"c20\" index=44 type=\"location\" info=\"{ &quot;coordinates&quot;: &quot;46.0;105.0&quot;, &quot;id&quot;: 2029969, &quot;featureClass&quot;: &quot;A&quot;, &quot;featureCode&quot;: &quot;PCLI&quot;, &quot;countryCode&quot;: &quot;MN&quot; }\" length=\"1\"></candidate> <token id=\"t44\"> Mongolia </token> <token id=\"t45\"> due </token> <token id=\"t46\"> to </token> <token id=\"t47\"> a </token> <candidate id=\"c21\" index=48 type=\"disease\" info=\"null\" length=\"2\"></candidate> <token id=\"t48\"> foot-and-mouth </token> <token id=\"t49\"> disease </token> <token id=\"t50\"> starting </token> <token id=\"t51\"> from </token> <candidate id=\"c22\" index=52 type=\"number\" info=\"null\" length=\"1\"></candidate> <candidate id=\"c23\" index=52 type=\"date\" info=\"2015-03-25\" length=\"2\"></candidate> <token id=\"t52\"> 25 </token> <candidate id=\"c24\" index=53 type=\"location\" info=\"{ &quot;coordinates&quot;: &quot;0.35;34.25&quot;, &quot;id&quot;: 187753, &quot;featureClass&quot;: &quot;A&quot;, &quot;featureCode&quot;: &quot;ADMD&quot;, &quot;countryCode&quot;: &quot;KE&quot; }\" length=\"1\"></candidate> <candidate id=\"c25\" index=53 type=\"location\" info=\"{ &quot;coordinates&quot;: &quot;48.05;7.78333&quot;, &quot;id&quot;: 3209258, &quot;featureClass&quot;: &quot;A&quot;, &quot;featureCode&quot;: &quot;ADM4&quot;, &quot;countryCode&quot;: &quot;DE&quot; }\" length=\"1\"></candidate> <candidate id=\"c26\" index=53 type=\"location\" info=\"{ &quot;coordinates&quot;: &quot;52.55262;0.07028&quot;, &quot;id&quot;: 7292899, &quot;featureClass&quot;: &quot;A&quot;, &quot;featureCode&quot;: &quot;ADM4&quot;, &quot;countryCode&quot;: &quot;GB&quot; }\" length=\"1\"></candidate> <candidate id=\"c27\" index=53 type=\"location\" info=\"{ &quot;coordinates&quot;: &quot;47.16128;8.91103&quot;, &quot;id&quot;: 6458781, &quot;featureClass&quot;: &quot;A&quot;, &quot;featureCode&quot;: &quot;ADM2&quot;, &quot;countryCode&quot;: &quot;CH&quot; }\" length=\"1\"></candidate> <token id=\"t53\"> March </token> <token id=\"t54\"> , </token> <token id=\"t55\"> BelTA </token> <token id=\"t56\"> learned </token> <token id=\"t57\"> from </token> <token id=\"t58\"> the </token> <token id=\"t59\"> Veterinary </token> <token id=\"t60\"> and </token> <token id=\"t61\"> Food </token> <token id=\"t62\"> Control </token> <token id=\"t63\"> Department </token> <token id=\"t64\"> of </token> <token id=\"t65\"> the </token> <token id=\"t66\"> Agriculture </token> <token id=\"t67\"> and </token> <token id=\"t68\"> Food </token> <token id=\"t69\"> Ministry </token> <token id=\"t70\"> . </token> <token id=\"t71\"> `` </token> <token id=\"t72\"> The </token> <token id=\"t73\"> World </token> <token id=\"t74\"> Organization </token> <token id=\"t75\"> for </token> <token id=\"t76\"> Animal </token> <token id=\"t77\"> Health </token> <token id=\"t78\"> reported </token> <token id=\"t79\"> on </token> <token id=\"t80\"> the </token> <token id=\"t81\"> case </token> <token id=\"t82\"> of </token> <candidate id=\"c28\" index=83 type=\"disease\" info=\"null\" length=\"2\"></candidate> <token id=\"t83\"> foot-and-mouth </token> <token id=\"t84\"> disease </token> <token id=\"t85\"> in </token> <candidate id=\"c29\" index=86 type=\"location\" info=\"{ &quot;coordinates&quot;: &quot;47.99291;91.64246&quot;, &quot;id&quot;: 6619113, &quot;featureClass&quot;: &quot;A&quot;, &quot;featureCode&quot;: &quot;ADM2&quot;, &quot;countryCode&quot;: &quot;MN&quot; }\" length=\"1\"></candidate> <candidate id=\"c30\" index=86 type=\"location\" info=\"{ &quot;coordinates&quot;: &quot;48.10193;91.35681&quot;, &quot;id&quot;: 6619115, &quot;featureClass&quot;: &quot;A&quot;, &quot;featureCode&quot;: &quot;ADM2&quot;, &quot;countryCode&quot;: &quot;MN&quot; }\" length=\"1\"></candidate> <candidate id=\"c31\" index=86 type=\"location\" info=\"{ &quot;coordinates&quot;: &quot;47.0;92.5&quot;, &quot;id&quot;: 1515696, &quot;featureClass&quot;: &quot;A&quot;, &quot;featureCode&quot;: &quot;ADM1&quot;, &quot;countryCode&quot;: &quot;MN&quot; }\" length=\"1\"></candidate> <candidate id=\"c32\" index=86 type=\"location\" info=\"{ &quot;coordinates&quot;: &quot;49.2743;90.91375&quot;, &quot;id&quot;: 6619162, &quot;featureClass&quot;: &quot;A&quot;, &quot;featureCode&quot;: &quot;ADM2&quot;, &quot;countryCode&quot;: &quot;MN&quot; }\" length=\"1\"></candidate> <token id=\"t86\"> Khovd </token> <token id=\"t87\"> Province </token> <token id=\"t88\"> of </token> <candidate id=\"c33\" index=89 type=\"location\" info=\"{ &quot;coordinates&quot;: &quot;46.0;105.0&quot;, &quot;id&quot;: 2029969, &quot;featureClass&quot;: &quot;A&quot;, &quot;featureCode&quot;: &quot;PCLI&quot;, &quot;countryCode&quot;: &quot;MN&quot; }\" length=\"1\"></candidate> <token id=\"t89\"> Mongolia </token> <token id=\"t90\"> , </token> <token id=\"t91\"> '' </token> <token id=\"t92\"> the </token> <token id=\"t93\"> department </token> <token id=\"t94\"> said.In </token> <token id=\"t95\"> this </token> <token id=\"t96\"> regard </token> <token id=\"t97\"> the </token> <token id=\"t98\"> Veterinary </token> <token id=\"t99\"> and </token> <token id=\"t100\"> Food </token> <token id=\"t101\"> Control </token> <token id=\"t102\"> Department </token> <token id=\"t103\"> of </token> <token id=\"t104\"> the </token> <token id=\"t105\"> Belarusian </token> <token id=\"t106\"> Agriculture </token> <token id=\"t107\"> and </token> <token id=\"t108\"> Food </token> <token id=\"t109\"> Ministry </token> <token id=\"t110\"> has </token> <token id=\"t111\"> introduced </token> <token id=\"t112\"> temporary </token> <token id=\"t113\"> restrictions </token> <token id=\"t114\"> on </token> <token id=\"t115\"> the </token> <token id=\"t116\"> import </token> <token id=\"t117\"> of </token> <token id=\"t118\"> susceptible </token> <candidate id=\"c34\" index=119 type=\"host\" info=\"null\" length=\"1\"></candidate> <token id=\"t119\"> cattle </token> <token id=\"t120\"> , </token> <token id=\"t121\"> meat </token> <token id=\"t122\"> products </token> <token id=\"t123\"> and </token> <token id=\"t124\"> other </token> <token id=\"t125\"> raw </token> <token id=\"t126\"> materials </token> <token id=\"t127\"> made </token> <token id=\"t128\"> from </token> <token id=\"t129\"> these </token> <token id=\"t130\"> animals </token> <token id=\"t131\"> , </token> <token id=\"t132\"> hides </token> <token id=\"t133\"> , </token> <token id=\"t134\"> hoofs </token> <token id=\"t135\"> , </token> <token id=\"t136\"> horns </token> <token id=\"t137\"> , </token> <token id=\"t138\"> raw </token> <token id=\"t139\"> casings </token> <token id=\"t140\"> , </token> <token id=\"t141\"> sheepskin </token> <token id=\"t142\"> , </token> <token id=\"t143\"> wool </token> <token id=\"t144\"> , </token> <candidate id=\"c35\" index=145 type=\"host\" info=\"null\" length=\"1\"></candidate> <token id=\"t145\"> goat </token> <token id=\"t146\"> hair </token> <token id=\"t147\"> , </token> <token id=\"t148\"> bull </token> <token id=\"t149\"> and </token> <candidate id=\"c36\" index=150 type=\"host\" info=\"null\" length=\"1\"></candidate> <token id=\"t150\"> sheep </token> <token id=\"t151\"> sperm </token> <token id=\"t152\"> , </token> <candidate id=\"c37\" index=153 type=\"host\" info=\"null\" length=\"1\"></candidate> <token id=\"t153\"> cattle </token> <token id=\"t154\"> fetuses </token> <token id=\"t155\"> , </token> <token id=\"t156\"> milk </token> <token id=\"t157\"> and </token> <token id=\"t158\"> dairy </token> <token id=\"t159\"> products </token> <token id=\"t160\"> , </token> <token id=\"t161\"> meat </token> <token id=\"t162\"> of </token> <token id=\"t163\"> wild </token> <candidate id=\"c38\" index=164 type=\"host\" info=\"null\" length=\"1\"></candidate> <token id=\"t164\"> ruminant </token> <token id=\"t165\"> , </token> <token id=\"t166\"> solid-hoofed </token> <token id=\"t167\"> , </token> <token id=\"t168\"> small </token> <token id=\"t169\"> non-ruminant </token> <candidate id=\"c39\" index=170 type=\"host\" info=\"null\" length=\"2\"></candidate> <token id=\"t170\"> cloven-hoofed </token> <token id=\"t171\"> animals </token> <token id=\"t172\"> , </token> <token id=\"t173\"> hunting </token> <token id=\"t174\"> trophies </token> <token id=\"t175\"> , </token> <token id=\"t176\"> plant </token> <token id=\"t177\"> and </token> <token id=\"t178\"> animal </token> <token id=\"t179\"> fodder </token> <token id=\"t180\"> and </token> <token id=\"t181\"> feed </token> <token id=\"t182\"> supplements </token> <token id=\"t183\"> , </token> <token id=\"t184\"> fodder </token> <token id=\"t185\"> and </token> <token id=\"t186\"> supplements </token> <token id=\"t187\"> for </token> <token id=\"t188\"> cats </token> <token id=\"t189\"> and </token> <candidate id=\"c40\" index=190 type=\"host\" info=\"null\" length=\"1\"></candidate> <token id=\"t190\"> dogs </token> <token id=\"t191\"> made </token> <token id=\"t192\"> from </token> <token id=\"t193\"> the </token> <token id=\"t194\"> raw </token> <token id=\"t195\"> materials </token> <token id=\"t196\"> produced </token> <token id=\"t197\"> in </token> <candidate id=\"c41\" index=198 type=\"location\" info=\"{ &quot;coordinates&quot;: &quot;47.99291;91.64246&quot;, &quot;id&quot;: 6619113, &quot;featureClass&quot;: &quot;A&quot;, &quot;featureCode&quot;: &quot;ADM2&quot;, &quot;countryCode&quot;: &quot;MN&quot; }\" length=\"1\"></candidate> <candidate id=\"c42\" index=198 type=\"location\" info=\"{ &quot;coordinates&quot;: &quot;48.10193;91.35681&quot;, &quot;id&quot;: 6619115, &quot;featureClass&quot;: &quot;A&quot;, &quot;featureCode&quot;: &quot;ADM2&quot;, &quot;countryCode&quot;: &quot;MN&quot; }\" length=\"1\"></candidate> <candidate id=\"c43\" index=198 type=\"location\" info=\"{ &quot;coordinates&quot;: &quot;47.0;92.5&quot;, &quot;id&quot;: 1515696, &quot;featureClass&quot;: &quot;A&quot;, &quot;featureCode&quot;: &quot;ADM1&quot;, &quot;countryCode&quot;: &quot;MN&quot; }\" length=\"1\"></candidate> <candidate id=\"c44\" index=198 type=\"location\" info=\"{ &quot;coordinates&quot;: &quot;49.2743;90.91375&quot;, &quot;id&quot;: 6619162, &quot;featureClass&quot;: &quot;A&quot;, &quot;featureCode&quot;: &quot;ADM2&quot;, &quot;countryCode&quot;: &quot;MN&quot; }\" length=\"1\"></candidate> <token id=\"t198\"> Khovd </token> <token id=\"t199\"> Province </token> <token id=\"t200\"> , </token> <token id=\"t201\"> used </token> <token id=\"t202\"> equipment </token> <token id=\"t203\"> for </token> <token id=\"t204\"> the </token> <token id=\"t205\"> slaughter </token> <token id=\"t206\"> and </token> <token id=\"t207\"> butchering </token> <token id=\"t208\"> of </token> <token id=\"t209\"> cattle.All </token> <token id=\"t210\"> previous </token> <token id=\"t211\"> permissions </token> <token id=\"t212\"> for </token> <token id=\"t213\"> the </token> <token id=\"t214\"> import </token> <token id=\"t215\"> of </token> <token id=\"t216\"> abovementioned </token> <token id=\"t217\"> products </token> <token id=\"t218\"> are </token> <token id=\"t219\"> abolished.Foot-and-mouth </token> <token id=\"t220\"> disease </token> <token id=\"t221\"> is </token> <token id=\"t222\"> an </token> <token id=\"t223\"> infectious </token> <token id=\"t224\"> disease </token> <token id=\"t225\"> that </token> <token id=\"t226\"> affects </token> <token id=\"t227\"> animals </token> <token id=\"t228\"> and </token> <token id=\"t229\"> rarely </token> <token id=\"t230\"> humans </token> <token id=\"t231\"> . </token> <token id=\"t232\"> The </token> <token id=\"t233\"> virus </token> <token id=\"t234\"> causes </token> <token id=\"t235\"> a </token> <token id=\"t236\"> high </token> <token id=\"t237\"> fever </token> <token id=\"t238\"> for </token> <candidate id=\"c45\" index=239 type=\"number\" info=\"null\" length=\"1\"></candidate> <token id=\"t239\"> two </token> <token id=\"t240\"> or </token> <candidate id=\"c46\" index=241 type=\"number\" info=\"null\" length=\"1\"></candidate> <token id=\"t241\"> three </token> <token id=\"t242\"> days </token> <token id=\"t243\"> , </token> <token id=\"t244\"> followed </token> <token id=\"t245\"> by </token> <token id=\"t246\"> blisters </token> <token id=\"t247\"> inside </token> <token id=\"t248\"> the </token> <token id=\"t249\"> mouth </token> <token id=\"t250\"> and </token> <token id=\"t251\"> on </token> <token id=\"t252\"> the </token> <token id=\"t253\"> feet </token> <token id=\"t254\"> . </token> <token id=\"t255\"> <br /> </token> <candidate id=\"c47\" index=256 type=\"location\" info=\"{ &quot;coordinates&quot;: &quot;47.69861;1.50778&quot;, &quot;id&quot;: 6434050, &quot;featureClass&quot;: &quot;A&quot;, &quot;featureCode&quot;: &quot;ADM4&quot;, &quot;countryCode&quot;: &quot;FR&quot; }\" length=\"1\"></candidate> <candidate id=\"c48\" index=256 type=\"location\" info=\"{ &quot;coordinates&quot;: &quot;62.7345;7.1506&quot;, &quot;id&quot;: 3145495, &quot;featureClass&quot;: &quot;A&quot;, &quot;featureCode&quot;: &quot;ADM1&quot;, &quot;countryCode&quot;: &quot;NO&quot; }\" length=\"1\"></candidate> <candidate id=\"c49\" index=256 type=\"location\" info=\"{ &quot;coordinates&quot;: &quot;52.53772;-2.9726&quot;, &quot;id&quot;: 7292280, &quot;featureClass&quot;: &quot;A&quot;, &quot;featureCode&quot;: &quot;ADM3&quot;, &quot;countryCode&quot;: &quot;GB&quot; }\" length=\"1\"></candidate> <token id=\"t256\"> More </token> <token id=\"t257\"> about </token> <token id=\"t258\"> Economy </token> <token id=\"t259\"> <br /> </token> <token id=\"t260\"> <br /> </token>","publication_date":"2015-03-27","id":151,"title":"Belarus bans livestock imports from Mongolia's Khovd Province","url":"http://eng.belta.by/economics/view/belarus-bans-livestock-imports-from-mongolias-khovd-province-11331-2015","content":"\n &#13;\n Belarus bans livestock imports from Mongolia's Khovd Province&#13;\n &#13;\n &#13;\n Economy&#13;\n 27.03.2015 | 13:48&#13;\n &#13;\n f vk ok t g m&#13;\n &#13;\n &#13;\n MINSK, 28 March (BelTA) – Belarus banned livestock imports from Khovd Province of Mongolia due to a foot-and-mouth disease starting from 25 March, BelTA learned from the Veterinary and Food Control Department of the Agriculture and Food Ministry.“The World Organization for Animal Health reported on the case of foot-and-mouth disease in Khovd Province of Mongolia,” the department said.In this regard the Veterinary and Food Control Department of the Belarusian Agriculture and Food Ministry has introduced temporary restrictions on the import of susceptible cattle, meat products and other raw materials made from these animals, hides, hoofs, horns, raw casings, sheepskin, wool, goat hair, bull and sheep sperm, cattle fetuses, milk and dairy products, meat of wild ruminant, solid-hoofed, small non-ruminant cloven-hoofed animals, hunting trophies, plant and animal fodder and feed supplements, fodder and supplements for cats and dogs made from the raw materials produced in Khovd Province, used equipment for the slaughter and butchering of cattle.All previous permissions for the import of abovementioned products are abolished.Foot-and-mouth disease is an infectious disease that affects animals and rarely humans. The virus causes a high fever for two or three days, followed by blisters inside the mouth and on the feet.&#13;\n More about Economy&#13;\n &#13;\n &#13;\n ","candidateLabels":[]}
