# Supplementary material for: Web monitoring of emerging animal infectious diseases integrated in the French Animal Health Epidemic Intelligence System
Source: PLoS One. 2018 Aug 3;13(8):e0199960. doi: 10.1371/journal.pone.0199960 (PMC6075742; doi:10.1371/journal.pone.0199960)
Supplement: S1 Dataset — Dataset of news reports in English language used to evaluate and train the information extraction module of PADI-web (http://epia.clermont.inra.fr/vsi). This dataset is composed of 532 news reports (in JSON), with information about the report itself (publication date, title, content, url), as well as processing information related to the information extraction process (candidates for extraction information, correct or incorrect labels for each candidate). The named entity candidates (locations, diseases, hosts, dates, number of cases) are manually labelled in each article. Data are shared under a CC BY license and are freely available for download at: https://dataverse.cirad.fr/dataset.xhtml?persistentId=doi:10.18167/DVN1/KMTIFG. (GZ) [file pone.0199960.s001.gz › articles/464.json]

{"reports":[16809],"tagged_content":"<token id=\"t0\"> <br /> </token> <token id=\"t1\"> Reuters </token> <token id=\"t2\"> : </token> <candidate id=\"c1\" index=3 type=\"location\" info=\"{ &quot;coordinates&quot;: &quot;60.0;100.0&quot;, &quot;id&quot;: 2017370, &quot;featureClass&quot;: &quot;A&quot;, &quot;featureCode&quot;: &quot;PCLI&quot;, &quot;countryCode&quot;: &quot;RU&quot; }\" length=\"1\"></candidate> <token id=\"t3\"> Russia </token> <token id=\"t4\"> slaps </token> <candidate id=\"c2\" index=5 type=\"location\" info=\"{ &quot;coordinates&quot;: &quot;49.0;32.0&quot;, &quot;id&quot;: 690791, &quot;featureClass&quot;: &quot;A&quot;, &quot;featureCode&quot;: &quot;PCLI&quot;, &quot;countryCode&quot;: &quot;UA&quot; }\" length=\"1\"></candidate> <token id=\"t5\"> Ukraine </token> <token id=\"t6\"> with </token> <token id=\"t7\"> fruit </token> <token id=\"t8\"> and </token> <token id=\"t9\"> vegetable </token> <token id=\"t10\"> import </token> <candidate id=\"c3\" index=11 type=\"location\" info=\"{ &quot;coordinates&quot;: &quot;38.49457;43.38323&quot;, &quot;id&quot;: 298117, &quot;featureClass&quot;: &quot;P&quot;, &quot;featureCode&quot;: &quot;PPLA&quot;, &quot;countryCode&quot;: &quot;TR&quot; }\" length=\"1\"></candidate> <token id=\"t11\"> ban </token> <token id=\"t12\"> <br /> </token> <token id=\"t13\"> <br /> </token> <candidate id=\"c4\" index=14 type=\"date\" info=\"2014-10-21\" length=\"4\"></candidate> <token id=\"t14\"> Oct. </token> <candidate id=\"c5\" index=15 type=\"number\" info=\"null\" length=\"1\"></candidate> <token id=\"t15\"> 21 </token> <token id=\"t16\"> , </token> <candidate id=\"c6\" index=17 type=\"number\" info=\"null\" length=\"1\"></candidate> <token id=\"t17\"> 2014 </token> <token id=\"t18\"> , </token> <token id=\"t19\"> 4:06 </token> <token id=\"t20\"> p.m. </token> <token id=\"t21\"> | </token> <token id=\"t22\"> <br /> </token> <token id=\"t23\"> <br /> </token> <token id=\"t24\"> Business </token> <token id=\"t25\"> -- </token> <token id=\"t26\"> by </token> <token id=\"t27\"> <br /> </token> <token id=\"t28\"> <br /> </token> <token id=\"t29\"> Reuters </token> <token id=\"t30\"> <br /> </token> <token id=\"t31\"> <br /> </token> <token id=\"t32\"> Angry </token> <token id=\"t33\"> farmers </token> <token id=\"t34\"> dump </token> <token id=\"t35\"> cauliflowers </token> <token id=\"t36\"> in </token> <token id=\"t37\"> front </token> <token id=\"t38\"> of </token> <token id=\"t39\"> the </token> <token id=\"t40\"> prefecture </token> <token id=\"t41\"> building </token> <token id=\"t42\"> of </token> <candidate id=\"c7\" index=43 type=\"location\" info=\"{ &quot;coordinates&quot;: &quot;48.51361;-2.76028&quot;, &quot;id&quot;: 6453805, &quot;featureClass&quot;: &quot;A&quot;, &quot;featureCode&quot;: &quot;ADM4&quot;, &quot;countryCode&quot;: &quot;FR&quot; }\" length=\"1\"></candidate> <token id=\"t43\"> Saint-Brieuc </token> <token id=\"t44\"> , </token> <token id=\"t45\"> northwestern </token> <candidate id=\"c8\" index=46 type=\"location\" info=\"{ &quot;coordinates&quot;: &quot;46.0;2.0&quot;, &quot;id&quot;: 3017382, &quot;featureClass&quot;: &quot;A&quot;, &quot;featureCode&quot;: &quot;PCLI&quot;, &quot;countryCode&quot;: &quot;FR&quot; }\" length=\"1\"></candidate> <token id=\"t46\"> France </token> <token id=\"t47\"> , </token> <token id=\"t48\"> as </token> <token id=\"t49\"> riot </token> <token id=\"t50\"> policemen </token> <token id=\"t51\"> onwatch </token> <token id=\"t52\"> , </token> <token id=\"t53\"> on </token> <candidate id=\"c9\" index=54 type=\"date\" info=\"2014-09-24\" length=\"4\"></candidate> <token id=\"t54\"> Sept. </token> <candidate id=\"c10\" index=55 type=\"number\" info=\"null\" length=\"1\"></candidate> <token id=\"t55\"> 24 </token> <token id=\"t56\"> , </token> <candidate id=\"c11\" index=57 type=\"number\" info=\"null\" length=\"1\"></candidate> <token id=\"t57\"> 2014 </token> <token id=\"t58\"> , </token> <token id=\"t59\"> as </token> <candidate id=\"c12\" index=60 type=\"location\" info=\"{ &quot;coordinates&quot;: &quot;-31.95224;115.8614&quot;, &quot;id&quot;: 2063523, &quot;featureClass&quot;: &quot;P&quot;, &quot;featureCode&quot;: &quot;PPLA&quot;, &quot;countryCode&quot;: &quot;AU&quot; }\" length=\"1\"></candidate> <token id=\"t60\"> part </token> <token id=\"t61\"> of </token> <token id=\"t62\"> a </token> <token id=\"t63\"> protest </token> <token id=\"t64\"> against </token> <token id=\"t65\"> falling </token> <token id=\"t66\"> prices </token> <token id=\"t67\"> and </token> <token id=\"t68\"> revenues </token> <token id=\"t69\"> , </token> <token id=\"t70\"> as </token> <token id=\"t71\"> the </token> <token id=\"t72\"> vegetable </token> <token id=\"t73\"> sector </token> <token id=\"t74\"> is </token> <token id=\"t75\"> being </token> <token id=\"t76\"> hit </token> <token id=\"t77\"> by </token> <token id=\"t78\"> a </token> <token id=\"t79\"> drop </token> <token id=\"t80\"> in </token> <token id=\"t81\"> prices </token> <token id=\"t82\"> , </token> <token id=\"t83\"> and </token> <token id=\"t84\"> by </token> <token id=\"t85\"> a </token> <token id=\"t86\"> Russian </token> <token id=\"t87\"> embargo </token> <token id=\"t88\"> on </token> <candidate id=\"c13\" index=89 type=\"location\" info=\"{ &quot;coordinates&quot;: &quot;19.30833;-81.375&quot;, &quot;id&quot;: 8689203, &quot;featureClass&quot;: &quot;A&quot;, &quot;featureCode&quot;: &quot;ADM1H&quot;, &quot;countryCode&quot;: &quot;KY&quot; }\" length=\"1\"></candidate> <candidate id=\"c14\" index=89 type=\"location\" info=\"{ &quot;coordinates&quot;: &quot;-18.0;177.5&quot;, &quot;id&quot;: 2194371, &quot;featureClass&quot;: &quot;A&quot;, &quot;featureCode&quot;: &quot;ADM1&quot;, &quot;countryCode&quot;: &quot;FJ&quot; }\" length=\"1\"></candidate> <candidate id=\"c15\" index=89 type=\"location\" info=\"{ &quot;coordinates&quot;: &quot;1.33032;32.44875&quot;, &quot;id&quot;: 10858673, &quot;featureClass&quot;: &quot;A&quot;, &quot;featureCode&quot;: &quot;ADM5&quot;, &quot;countryCode&quot;: &quot;UG&quot; }\" length=\"1\"></candidate> <candidate id=\"c16\" index=89 type=\"location\" info=\"{ &quot;coordinates&quot;: &quot;13.25;-16.33333&quot;, &quot;id&quot;: 2411683, &quot;featureClass&quot;: &quot;A&quot;, &quot;featureCode&quot;: &quot;ADM1&quot;, &quot;countryCode&quot;: &quot;GM&quot; }\" length=\"1\"></candidate> <candidate id=\"c17\" index=89 type=\"location\" info=\"{ &quot;coordinates&quot;: &quot;6.83333;80.08333&quot;, &quot;id&quot;: 1223421, &quot;featureClass&quot;: &quot;A&quot;, &quot;featureCode&quot;: &quot;ADM1&quot;, &quot;countryCode&quot;: &quot;LK&quot; }\" length=\"1\"></candidate> <candidate id=\"c18\" index=89 type=\"location\" info=\"{ &quot;coordinates&quot;: &quot;5.5;-2.5&quot;, &quot;id&quot;: 2294076, &quot;featureClass&quot;: &quot;A&quot;, &quot;featureCode&quot;: &quot;ADM1&quot;, &quot;countryCode&quot;: &quot;GH&quot; }\" length=\"1\"></candidate> <candidate id=\"c19\" index=89 type=\"location\" info=\"{ &quot;coordinates&quot;: &quot;0.5;34.58333&quot;, &quot;id&quot;: 400743, &quot;featureClass&quot;: &quot;A&quot;, &quot;featureCode&quot;: &quot;ADM1H&quot;, &quot;countryCode&quot;: &quot;KE&quot; }\" length=\"1\"></candidate> <candidate id=\"c20\" index=89 type=\"location\" info=\"{ &quot;coordinates&quot;: &quot;-7.5;142.0&quot;, &quot;id&quot;: 2083549, &quot;featureClass&quot;: &quot;A&quot;, &quot;featureCode&quot;: &quot;ADM1&quot;, &quot;countryCode&quot;: &quot;PG&quot; }\" length=\"1\"></candidate> <candidate id=\"c21\" index=89 type=\"location\" info=\"{ &quot;coordinates&quot;: &quot;-15.0;24.0&quot;, &quot;id&quot;: 896140, &quot;featureClass&quot;: &quot;A&quot;, &quot;featureCode&quot;: &quot;ADM1&quot;, &quot;countryCode&quot;: &quot;ZM&quot; }\" length=\"1\"></candidate> <candidate id=\"c22\" index=89 type=\"location\" info=\"{ &quot;coordinates&quot;: &quot;-8.0;157.0&quot;, &quot;id&quot;: 2101556, &quot;featureClass&quot;: &quot;A&quot;, &quot;featureCode&quot;: &quot;ADM1&quot;, &quot;countryCode&quot;: &quot;SB&quot; }\" length=\"1\"></candidate> <token id=\"t89\"> Western </token> <token id=\"t90\"> products </token> <token id=\"t91\"> due </token> <token id=\"t92\"> to </token> <token id=\"t93\"> the </token> <token id=\"t94\"> crisis </token> <token id=\"t95\"> in </token> <candidate id=\"c23\" index=96 type=\"location\" info=\"{ &quot;coordinates&quot;: &quot;49.0;32.0&quot;, &quot;id&quot;: 690791, &quot;featureClass&quot;: &quot;A&quot;, &quot;featureCode&quot;: &quot;PCLI&quot;, &quot;countryCode&quot;: &quot;UA&quot; }\" length=\"1\"></candidate> <token id=\"t96\"> Ukraine </token> <token id=\"t97\"> . </token> <token id=\"t98\"> <br /> </token> <token id=\"t99\"> <br /> </token> <token id=\"t100\"> © </token> <token id=\"t101\"> AFP </token> <token id=\"t102\"> <br /> </token> <token id=\"t103\"> <br /> </token>","publication_date":"2014-10-21","id":464,"title":"Reuters: Russia slaps Ukraine with fruit and vegetable import ban","url":"http://www.kyivpost.com/content/business/reuters-russia-slaps-ukraine-with-fruit-and-vegetable-import-ban-368831.html","content":"\n Reuters: Russia slaps Ukraine with fruit and vegetable import ban\n \n \n \n \n \n Oct. 21, 2014, 4:06 p.m. |\n \n \n Business — by\n \n Reuters\n \n \n \n \n \n \n \n \n \n \n \n Angry farmers dump cauliflowers in front of the prefecture building of Saint-Brieuc, northwestern France, as riot policemen onwatch, on Sept. 24, 2014, as part of a protest against falling prices and revenues, as the vegetable sector is being hit by a drop in prices, and by a Russian embargo on Western products due to the crisis in Ukraine. \n \n © AFP\n \n \n \n \n \n \n \n \n \n \n \n ","candidateLabels":[]}
