# Supplementary material for: Web monitoring of emerging animal infectious diseases integrated in the French Animal Health Epidemic Intelligence System
Source: PLoS One. 2018 Aug 3;13(8):e0199960. doi: 10.1371/journal.pone.0199960 (PMC6075742; doi:10.1371/journal.pone.0199960)
Supplement: S1 Dataset — Dataset of news reports in English language used to evaluate and train the information extraction module of PADI-web (http://epia.clermont.inra.fr/vsi). This dataset is composed of 532 news reports (in JSON), with information about the report itself (publication date, title, content, url), as well as processing information related to the information extraction process (candidates for extraction information, correct or incorrect labels for each candidate). The named entity candidates (locations, diseases, hosts, dates, number of cases) are manually labelled in each article. Data are shared under a CC BY license and are freely available for download at: https://dataverse.cirad.fr/dataset.xhtml?persistentId=doi:10.18167/DVN1/KMTIFG. (GZ) [file pone.0199960.s001.gz › articles/304.json]

{"reports":[18599],"tagged_content":"<token id=\"t0\"> <br /> </token> <token id=\"t1\"> <br /> </token> <token id=\"t2\"> BBC </token> <token id=\"t3\"> : </token> <candidate id=\"c1\" index=4 type=\"location\" info=\"{ &quot;coordinates&quot;: &quot;60.0;100.0&quot;, &quot;id&quot;: 2017370, &quot;featureClass&quot;: &quot;A&quot;, &quot;featureCode&quot;: &quot;PCLI&quot;, &quot;countryCode&quot;: &quot;RU&quot; }\" length=\"1\"></candidate> <token id=\"t4\"> Russia </token> <token id=\"t5\"> in </token> <token id=\"t6\"> ` </token> <token id=\"t7\"> information </token> <token id=\"t8\"> war </token> <token id=\"t9\"> ' </token> <token id=\"t10\"> with </token> <candidate id=\"c2\" index=11 type=\"location\" info=\"{ &quot;coordinates&quot;: &quot;64.75;-21.83333&quot;, &quot;id&quot;: 3426184, &quot;featureClass&quot;: &quot;A&quot;, &quot;featureCode&quot;: &quot;ADM1&quot;, &quot;countryCode&quot;: &quot;IS&quot; }\" length=\"1\"></candidate> <candidate id=\"c3\" index=11 type=\"location\" info=\"{ &quot;coordinates&quot;: &quot;-6.16667;39.25&quot;, &quot;id&quot;: 155356, &quot;featureClass&quot;: &quot;A&quot;, &quot;featureCode&quot;: &quot;ADM2&quot;, &quot;countryCode&quot;: &quot;TZ&quot; }\" length=\"1\"></candidate> <candidate id=\"c4\" index=11 type=\"location\" info=\"{ &quot;coordinates&quot;: &quot;5.5;10.66667&quot;, &quot;id&quot;: 2222934, &quot;featureClass&quot;: &quot;A&quot;, &quot;featureCode&quot;: &quot;ADM1&quot;, &quot;countryCode&quot;: &quot;CM&quot; }\" length=\"1\"></candidate> <token id=\"t11\"> West </token> <token id=\"t12\"> to </token> <token id=\"t13\"> win </token> <token id=\"t14\"> hearts </token> <token id=\"t15\"> and </token> <token id=\"t16\"> minds </token> <token id=\"t17\"> <br /> </token> <token id=\"t18\"> <br /> </token> <token id=\"t19\"> Marvin </token> <token id=\"t20\"> Kalb </token> <token id=\"t21\"> : </token> <token id=\"t22\"> Putin </token> <token id=\"t23\"> won </token> <token id=\"t24\"> his </token> <token id=\"t25\"> war </token> <token id=\"t26\"> in </token> <candidate id=\"c5\" index=27 type=\"location\" info=\"{ &quot;coordinates&quot;: &quot;49.0;32.0&quot;, &quot;id&quot;: 690791, &quot;featureClass&quot;: &quot;A&quot;, &quot;featureCode&quot;: &quot;PCLI&quot;, &quot;countryCode&quot;: &quot;UA&quot; }\" length=\"1\"></candidate> <token id=\"t27\"> Ukraine </token> <token id=\"t28\"> <br /> </token> <token id=\"t29\"> <br /> </token> <token id=\"t30\"> Kuchma </token> <token id=\"t31\"> says </token> <candidate id=\"c6\" index=32 type=\"location\" info=\"{ &quot;coordinates&quot;: &quot;53.9;27.56667&quot;, &quot;id&quot;: 625144, &quot;featureClass&quot;: &quot;P&quot;, &quot;featureCode&quot;: &quot;PPLC&quot;, &quot;countryCode&quot;: &quot;BY&quot; }\" length=\"1\"></candidate> <candidate id=\"c7\" index=32 type=\"location\" info=\"{ &quot;coordinates&quot;: &quot;54.0;28.0&quot;, &quot;id&quot;: 625142, &quot;featureClass&quot;: &quot;A&quot;, &quot;featureCode&quot;: &quot;ADM1&quot;, &quot;countryCode&quot;: &quot;BY&quot; }\" length=\"1\"></candidate> <candidate id=\"c8\" index=32 type=\"location\" info=\"{ &quot;coordinates&quot;: &quot;53.9;27.56667&quot;, &quot;id&quot;: 625143, &quot;featureClass&quot;: &quot;A&quot;, &quot;featureCode&quot;: &quot;ADM1&quot;, &quot;countryCode&quot;: &quot;BY&quot; }\" length=\"1\"></candidate> <token id=\"t32\"> Minsk </token> <token id=\"t33\"> agreements </token> <token id=\"t34\"> helped </token> <token id=\"t35\"> prevent </token> <token id=\"t36\"> escalation </token> <token id=\"t37\"> of </token> <token id=\"t38\"> war </token> <token id=\"t39\"> in </token> <token id=\"t40\"> Donbas </token> <token id=\"t41\"> , </token> <token id=\"t42\"> more </token> <token id=\"t43\"> losses </token> <token id=\"t44\"> <br /> </token> <token id=\"t45\"> <br /> </token> <candidate id=\"c9\" index=46 type=\"location\" info=\"{ &quot;coordinates&quot;: &quot;49.0;32.0&quot;, &quot;id&quot;: 690791, &quot;featureClass&quot;: &quot;A&quot;, &quot;featureCode&quot;: &quot;PCLI&quot;, &quot;countryCode&quot;: &quot;UA&quot; }\" length=\"1\"></candidate> <token id=\"t46\"> Ukraine </token> <candidate id=\"c10\" index=47 type=\"date\" info=\"2015-09-04\" length=\"1\"></candidate> <token id=\"t47\"> Today </token> <token id=\"t48\"> : </token> <candidate id=\"c11\" index=49 type=\"number\" info=\"null\" length=\"1\"></candidate> <candidate id=\"c12\" index=49 type=\"location\" info=\"{ &quot;coordinates&quot;: &quot;46.0206;-0.3457&quot;, &quot;id&quot;: 6616000, &quot;featureClass&quot;: &quot;A&quot;, &quot;featureCode&quot;: &quot;ADM4&quot;, &quot;countryCode&quot;: &quot;FR&quot; }\" length=\"1\"></candidate> <token id=\"t49\"> One </token> <token id=\"t50\"> Ukrainian </token> <token id=\"t51\"> soldier </token> <token id=\"t52\"> killed </token> <token id=\"t53\"> over </token> <token id=\"t54\"> last </token> <candidate id=\"c13\" index=55 type=\"number\" info=\"null\" length=\"1\"></candidate> <token id=\"t55\"> 24 </token> <token id=\"t56\"> hours </token> <token id=\"t57\"> in </token> <token id=\"t58\"> east </token> <candidate id=\"c14\" index=59 type=\"location\" info=\"{ &quot;coordinates&quot;: &quot;49.0;32.0&quot;, &quot;id&quot;: 690791, &quot;featureClass&quot;: &quot;A&quot;, &quot;featureCode&quot;: &quot;PCLI&quot;, &quot;countryCode&quot;: &quot;UA&quot; }\" length=\"1\"></candidate> <token id=\"t59\"> Ukraine </token> <token id=\"t60\"> war </token> <token id=\"t61\"> zone </token> <token id=\"t62\"> <br /> </token> <token id=\"t63\"> <br /> </token> <token id=\"t64\"> Groups </token> <token id=\"t65\"> of </token> <token id=\"t66\"> people </token> <token id=\"t67\"> distributing </token> <token id=\"t68\"> explosive </token> <token id=\"t69\"> objects </token> <token id=\"t70\"> were </token> <token id=\"t71\"> among </token> <token id=\"t72\"> protesters </token> <token id=\"t73\"> at </token> <token id=\"t74\"> Rada </token> <token id=\"t75\"> on </token> <candidate id=\"c15\" index=76 type=\"date\" info=\"2016-08-31\" length=\"2\"></candidate> <token id=\"t76\"> Aug. </token> <candidate id=\"c16\" index=77 type=\"number\" info=\"null\" length=\"1\"></candidate> <token id=\"t77\"> 31 </token> <token id=\"t78\"> <br /> </token> <token id=\"t79\"> <br /> </token> <token id=\"t80\"> EU </token> <token id=\"t81\"> does </token> <token id=\"t82\"> n't </token> <token id=\"t83\"> rule </token> <token id=\"t84\"> out </token> <token id=\"t85\"> extension </token> <token id=\"t86\"> of </token> <token id=\"t87\"> sanctions </token> <token id=\"t88\"> against </token> <candidate id=\"c17\" index=89 type=\"location\" info=\"{ &quot;coordinates&quot;: &quot;60.0;100.0&quot;, &quot;id&quot;: 2017370, &quot;featureClass&quot;: &quot;A&quot;, &quot;featureCode&quot;: &quot;PCLI&quot;, &quot;countryCode&quot;: &quot;RU&quot; }\" length=\"1\"></candidate> <token id=\"t89\"> Russia </token> <token id=\"t90\"> <br /> </token> <token id=\"t91\"> <br /> </token> <token id=\"t92\"> Explosion </token> <token id=\"t93\"> staged </token> <token id=\"t94\"> outside </token> <candidate id=\"c18\" index=95 type=\"location\" info=\"{ &quot;coordinates&quot;: &quot;50.62308;26.22743&quot;, &quot;id&quot;: 695594, &quot;featureClass&quot;: &quot;P&quot;, &quot;featureCode&quot;: &quot;PPLA&quot;, &quot;countryCode&quot;: &quot;UA&quot; }\" length=\"1\"></candidate> <candidate id=\"c19\" index=95 type=\"location\" info=\"{ &quot;coordinates&quot;: &quot;51.0;26.5&quot;, &quot;id&quot;: 695592, &quot;featureClass&quot;: &quot;A&quot;, &quot;featureCode&quot;: &quot;ADM1&quot;, &quot;countryCode&quot;: &quot;UA&quot; }\" length=\"1\"></candidate> <candidate id=\"c20\" index=95 type=\"location\" info=\"{ &quot;coordinates&quot;: &quot;50.613;26.24588&quot;, &quot;id&quot;: 9289988, &quot;featureClass&quot;: &quot;A&quot;, &quot;featureCode&quot;: &quot;ADM2&quot;, &quot;countryCode&quot;: &quot;UA&quot; }\" length=\"1\"></candidate> <token id=\"t95\"> Rivne </token> <token id=\"t96\"> regional </token> <token id=\"t97\"> prosecutor </token> <token id=\"t98\"> 's </token> <token id=\"t99\"> office </token> <token id=\"t100\"> building </token> <token id=\"t101\"> <br /> </token> <token id=\"t102\"> <br /> </token> <token id=\"t103\"> Klimkin </token> <token id=\"t104\"> to </token> <token id=\"t105\"> meet </token> <token id=\"t106\"> with </token> <candidate id=\"c21\" index=107 type=\"location\" info=\"{ &quot;coordinates&quot;: &quot;50.8765;4.42213&quot;, &quot;id&quot;: 6695079, &quot;featureClass&quot;: &quot;A&quot;, &quot;featureCode&quot;: &quot;ZN&quot;, &quot;countryCode&quot;: &quot;BE&quot; }\" length=\"1\"></candidate> <token id=\"t107\"> NATO </token> <token id=\"t108\"> secretary </token> <token id=\"t109\"> general </token> <token id=\"t110\"> in </token> <candidate id=\"c22\" index=111 type=\"location\" info=\"{ &quot;coordinates&quot;: &quot;50.85045;4.34878&quot;, &quot;id&quot;: 2800866, &quot;featureClass&quot;: &quot;P&quot;, &quot;featureCode&quot;: &quot;PPLC&quot;, &quot;countryCode&quot;: &quot;BE&quot; }\" length=\"1\"></candidate> <token id=\"t111\"> Brussels </token> <token id=\"t112\"> on </token> <candidate id=\"c23\" index=113 type=\"date\" info=\"2015-09-07\" length=\"2\"></candidate> <token id=\"t113\"> Sept. </token> <candidate id=\"c24\" index=114 type=\"number\" info=\"null\" length=\"1\"></candidate> <token id=\"t114\"> 7 </token> <token id=\"t115\"> <br /> </token> <token id=\"t116\"> <br /> </token> <candidate id=\"c25\" index=117 type=\"location\" info=\"{ &quot;coordinates&quot;: &quot;49.5;36.5&quot;, &quot;id&quot;: 706482, &quot;featureClass&quot;: &quot;A&quot;, &quot;featureCode&quot;: &quot;ADM1&quot;, &quot;countryCode&quot;: &quot;UA&quot; }\" length=\"1\"></candidate> <candidate id=\"c26\" index=117 type=\"location\" info=\"{ &quot;coordinates&quot;: &quot;49.98081;36.25272&quot;, &quot;id&quot;: 706483, &quot;featureClass&quot;: &quot;P&quot;, &quot;featureCode&quot;: &quot;PPLA&quot;, &quot;countryCode&quot;: &quot;UA&quot; }\" length=\"1\"></candidate> <token id=\"t117\"> Kharkiv </token> <token id=\"t118\"> police </token> <token id=\"t119\"> probe </token> <token id=\"t120\"> footage </token> <token id=\"t121\"> of </token> <token id=\"t122\"> dark-skinned </token> <token id=\"t123\"> man </token> <token id=\"t124\"> beaten </token> <token id=\"t125\"> by </token> <candidate id=\"c27\" index=126 type=\"location\" info=\"{ &quot;coordinates&quot;: &quot;18.0;105.0&quot;, &quot;id&quot;: 1655842, &quot;featureClass&quot;: &quot;A&quot;, &quot;featureCode&quot;: &quot;PCLI&quot;, &quot;countryCode&quot;: &quot;LA&quot; }\" length=\"1\"></candidate> <token id=\"t126\"> law </token> <token id=\"t127\"> enforcers </token> <token id=\"t128\"> <br /> </token> <token id=\"t129\"> <br /> </token> <token id=\"t130\"> Radio </token> <token id=\"t131\"> Free </token> <token id=\"t132\"> Europe/Radio </token> <candidate id=\"c28\" index=133 type=\"location\" info=\"{ &quot;coordinates&quot;: &quot;31.80723;-81.45626&quot;, &quot;id&quot;: 4205615, &quot;featureClass&quot;: &quot;A&quot;, &quot;featureCode&quot;: &quot;ADM2&quot;, &quot;countryCode&quot;: &quot;US&quot; }\" length=\"1\"></candidate> <token id=\"t133\"> Liberty </token> <token id=\"t134\"> : </token> <token id=\"t135\"> Saakashvili </token> <token id=\"t136\"> , </token> <token id=\"t137\"> Yatsenyuk </token> <token id=\"t138\"> spar </token> <token id=\"t139\"> over </token> <token id=\"t140\"> Ukrainian </token> <token id=\"t141\"> reforms </token> <token id=\"t142\"> <br /> </token> <token id=\"t143\"> <br /> </token> <token id=\"t144\"> Klimkin </token> <token id=\"t145\"> reckons </token> <candidate id=\"c29\" index=146 type=\"location\" info=\"{ &quot;coordinates&quot;: &quot;60.0;100.0&quot;, &quot;id&quot;: 2017370, &quot;featureClass&quot;: &quot;A&quot;, &quot;featureCode&quot;: &quot;PCLI&quot;, &quot;countryCode&quot;: &quot;RU&quot; }\" length=\"1\"></candidate> <token id=\"t146\"> Russia </token> <token id=\"t147\"> 's </token> <token id=\"t148\"> stance </token> <token id=\"t149\"> on </token> <token id=\"t150\"> EU-Ukraine </token> <token id=\"t151\"> free </token> <token id=\"t152\"> trade </token> <token id=\"t153\"> deal </token> <token id=\"t154\"> purely </token> <token id=\"t155\"> political </token> <token id=\"t156\"> <br /> </token> <token id=\"t157\"> <br /> </token> <candidate id=\"c30\" index=158 type=\"location\" info=\"{ &quot;coordinates&quot;: &quot;46.75;30.25&quot;, &quot;id&quot;: 698738, &quot;featureClass&quot;: &quot;A&quot;, &quot;featureCode&quot;: &quot;ADM1&quot;, &quot;countryCode&quot;: &quot;UA&quot; }\" length=\"1\"></candidate> <candidate id=\"c31\" index=158 type=\"location\" info=\"{ &quot;coordinates&quot;: &quot;46.47747;30.73262&quot;, &quot;id&quot;: 698740, &quot;featureClass&quot;: &quot;P&quot;, &quot;featureCode&quot;: &quot;PPLA&quot;, &quot;countryCode&quot;: &quot;UA&quot; }\" length=\"1\"></candidate> <token id=\"t158\"> Odesa </token> <token id=\"t159\"> governor </token> <token id=\"t160\"> Saakashvili </token> <token id=\"t161\"> says </token> <token id=\"t162\"> he </token> <token id=\"t163\"> is </token> <token id=\"t164\"> not </token> <token id=\"t165\"> planning </token> <token id=\"t166\"> to </token> <token id=\"t167\"> aspire </token> <token id=\"t168\"> to </token> <token id=\"t169\"> prime </token> <token id=\"t170\"> ministerial </token> <token id=\"t171\"> post </token> <token id=\"t172\"> <br /> </token> <token id=\"t173\"> <br /> </token> <token id=\"t174\"> Poroshenko </token> <token id=\"t175\"> signs </token> <token id=\"t176\"> bill </token> <token id=\"t177\"> on </token> <candidate id=\"c32\" index=178 type=\"date\" info=\"2015-10-25\" length=\"2\"></candidate> <token id=\"t178\"> Oct. </token> <candidate id=\"c33\" index=179 type=\"number\" info=\"null\" length=\"1\"></candidate> <token id=\"t179\"> 25 </token> <token id=\"t180\"> elections </token> <token id=\"t181\"> in </token> <token id=\"t182\"> united </token> <token id=\"t183\"> communities </token> <token id=\"t184\"> <br /> </token> <token id=\"t185\"> <br /> </token> <candidate id=\"c34\" index=186 type=\"location\" info=\"{ &quot;coordinates&quot;: &quot;50.45466;30.5238&quot;, &quot;id&quot;: 703448, &quot;featureClass&quot;: &quot;P&quot;, &quot;featureCode&quot;: &quot;PPLC&quot;, &quot;countryCode&quot;: &quot;UA&quot; }\" length=\"1\"></candidate> <token id=\"t186\"> Kyiv </token> <token id=\"t187\"> says </token> <token id=\"t188\"> it </token> <token id=\"t189\"> has </token> <token id=\"t190\"> support </token> <token id=\"t191\"> of </token> <candidate id=\"c35\" index=192 type=\"location\" info=\"{ &quot;coordinates&quot;: &quot;45.4389;12.33092&quot;, &quot;id&quot;: 6542284, &quot;featureClass&quot;: &quot;A&quot;, &quot;featureCode&quot;: &quot;ADM3&quot;, &quot;countryCode&quot;: &quot;IT&quot; }\" length=\"1\"></candidate> <candidate id=\"c36\" index=192 type=\"location\" info=\"{ &quot;coordinates&quot;: &quot;45.4358;12.13481&quot;, &quot;id&quot;: 6540220, &quot;featureClass&quot;: &quot;A&quot;, &quot;featureCode&quot;: &quot;ADM3&quot;, &quot;countryCode&quot;: &quot;IT&quot; }\" length=\"1\"></candidate> <candidate id=\"c37\" index=192 type=\"location\" info=\"{ &quot;coordinates&quot;: &quot;45.44045;12.32632&quot;, &quot;id&quot;: 3164600, &quot;featureClass&quot;: &quot;A&quot;, &quot;featureCode&quot;: &quot;ADM2&quot;, &quot;countryCode&quot;: &quot;IT&quot; }\" length=\"1\"></candidate> <token id=\"t192\"> Venice </token> <token id=\"t193\"> Commission </token> <token id=\"t194\"> on </token> <token id=\"t195\"> changes </token> <token id=\"t196\"> to </token> <token id=\"t197\"> Constitution </token> <token id=\"t198\"> <br /> </token> <token id=\"t199\"> <br /> </token> <token id=\"t200\"> EU </token> <token id=\"t201\"> not </token> <token id=\"t202\"> planning </token> <token id=\"t203\"> to </token> <token id=\"t204\"> review </token> <token id=\"t205\"> sanctions </token> <token id=\"t206\"> against </token> <candidate id=\"c38\" index=207 type=\"location\" info=\"{ &quot;coordinates&quot;: &quot;53.9;27.56667&quot;, &quot;id&quot;: 625144, &quot;featureClass&quot;: &quot;P&quot;, &quot;featureCode&quot;: &quot;PPLC&quot;, &quot;countryCode&quot;: &quot;BY&quot; }\" length=\"1\"></candidate> <candidate id=\"c39\" index=207 type=\"location\" info=\"{ &quot;coordinates&quot;: &quot;54.0;28.0&quot;, &quot;id&quot;: 625142, &quot;featureClass&quot;: &quot;A&quot;, &quot;featureCode&quot;: &quot;ADM1&quot;, &quot;countryCode&quot;: &quot;BY&quot; }\" length=\"1\"></candidate> <candidate id=\"c40\" index=207 type=\"location\" info=\"{ &quot;coordinates&quot;: &quot;53.9;27.56667&quot;, &quot;id&quot;: 625143, &quot;featureClass&quot;: &quot;A&quot;, &quot;featureCode&quot;: &quot;ADM1&quot;, &quot;countryCode&quot;: &quot;BY&quot; }\" length=\"1\"></candidate> <token id=\"t207\"> Minsk </token> <token id=\"t208\"> before </token> <token id=\"t209\"> Belarusian </token> <token id=\"t210\"> presidential </token> <token id=\"t211\"> election </token> <token id=\"t212\"> <br /> </token> <token id=\"t213\"> <br /> </token> <token id=\"t214\"> Construction </token> <token id=\"t215\"> ministry </token> <token id=\"t216\"> initiates </token> <token id=\"t217\"> new </token> <token id=\"t218\"> beneficial </token> <token id=\"t219\"> mortgage </token> <token id=\"t220\"> crediting </token> <token id=\"t221\"> program </token> <token id=\"t222\"> worth </token> <token id=\"t223\"> Hr </token> <candidate id=\"c41\" index=224 type=\"number\" info=\"null\" length=\"1\"></candidate> <token id=\"t224\"> 1.5 </token> <candidate id=\"c42\" index=225 type=\"number\" info=\"null\" length=\"1\"></candidate> <token id=\"t225\"> billion </token> <token id=\"t226\"> <br /> </token> <token id=\"t227\"> <br /> </token> <token id=\"t228\"> Poroshenko </token> <token id=\"t229\"> enacts </token> <token id=\"t230\"> NSDC </token> <token id=\"t231\"> decision </token> <token id=\"t232\"> to </token> <token id=\"t233\"> protect </token> <candidate id=\"c43\" index=234 type=\"location\" info=\"{ &quot;coordinates&quot;: &quot;49.0;32.0&quot;, &quot;id&quot;: 690791, &quot;featureClass&quot;: &quot;A&quot;, &quot;featureCode&quot;: &quot;PCLI&quot;, &quot;countryCode&quot;: &quot;UA&quot; }\" length=\"1\"></candidate> <token id=\"t234\"> Ukraine </token> <token id=\"t235\"> 's </token> <token id=\"t236\"> aviation </token> <token id=\"t237\"> interests </token> <token id=\"t238\"> <br /> </token> <token id=\"t239\"> <br /> </token> <token id=\"t240\"> Crown </token> <token id=\"t241\"> Agents </token> <token id=\"t242\"> , </token> <token id=\"t243\"> Adam </token> <token id=\"t244\"> Smith </token> <token id=\"t245\"> International </token> <token id=\"t246\"> candidates </token> <token id=\"t247\"> to </token> <token id=\"t248\"> provide </token> <token id=\"t249\"> customs </token> <token id=\"t250\"> management </token> <token id=\"t251\"> services </token> <token id=\"t252\"> <br /> </token> <token id=\"t253\"> <br /> </token> <token id=\"t254\"> S </token> <token id=\"t255\"> aakashvili </token> <token id=\"t256\"> says </token> <token id=\"t257\"> Yatsenyuk </token> <token id=\"t258\"> 's </token> <token id=\"t259\"> Cabinet </token> <token id=\"t260\"> thwarts </token> <token id=\"t261\"> reforms </token> <token id=\"t262\"> , </token> <token id=\"t263\"> serves </token> <token id=\"t264\"> oligarchs </token> <token id=\"t265\"> <br /> </token> <token id=\"t266\"> <br /> </token> <token id=\"t267\"> Kuchma </token> <token id=\"t268\"> calls </token> <token id=\"t269\"> for </token> <token id=\"t270\"> fight </token> <token id=\"t271\"> for </token> <token id=\"t272\"> Donbas </token> <token id=\"t273\"> <br /> </token> <token id=\"t274\"> <br /> </token> <candidate id=\"c44\" index=275 type=\"location\" info=\"{ &quot;coordinates&quot;: &quot;49.0;32.0&quot;, &quot;id&quot;: 690791, &quot;featureClass&quot;: &quot;A&quot;, &quot;featureCode&quot;: &quot;PCLI&quot;, &quot;countryCode&quot;: &quot;UA&quot; }\" length=\"1\"></candidate> <token id=\"t275\"> Ukraine </token> <token id=\"t276\"> 's </token> <token id=\"t277\"> forex </token> <token id=\"t278\"> reserves </token> <candidate id=\"c45\" index=279 type=\"number\" info=\"null\" length=\"1\"></candidate> <token id=\"t279\"> 21.6 </token> <token id=\"t280\"> percent </token> <token id=\"t281\"> up </token> <token id=\"t282\"> in </token> <candidate id=\"c46\" index=283 type=\"date\" info=\"2016-08\" length=\"1\"></candidate> <token id=\"t283\"> August </token> <token id=\"t284\"> <br /> </token> <token id=\"t285\"> <br /> </token> <token id=\"t286\"> Trilateral </token> <token id=\"t287\"> Contact </token> <token id=\"t288\"> Group </token> <token id=\"t289\"> 's </token> <token id=\"t290\"> security </token> <token id=\"t291\"> subgroup </token> <token id=\"t292\"> agrees </token> <token id=\"t293\"> upon </token> <token id=\"t294\"> document </token> <token id=\"t295\"> on </token> <token id=\"t296\"> withdrawing </token> <token id=\"t297\"> weapons </token> <token id=\"t298\"> in </token> <token id=\"t299\"> Donbas </token> <token id=\"t300\"> <br /> </token> <token id=\"t301\"> <br /> </token> <candidate id=\"c47\" index=302 type=\"disease\" info=\"null\" length=\"3\"></candidate> <token id=\"t302\"> African </token> <candidate id=\"c48\" index=303 type=\"location\" info=\"{ &quot;coordinates&quot;: &quot;53.81678;-0.28796&quot;, &quot;id&quot;: 7291293, &quot;featureClass&quot;: &quot;A&quot;, &quot;featureCode&quot;: &quot;ADM3&quot;, &quot;countryCode&quot;: &quot;GB&quot; }\" length=\"1\"></candidate> <candidate id=\"c49\" index=303 type=\"host\" info=\"null\" length=\"1\"></candidate> <token id=\"t303\"> Swine </token> <token id=\"t304\"> Fever </token> <token id=\"t305\"> registered </token> <token id=\"t306\"> in </token> <candidate id=\"c50\" index=307 type=\"number\" info=\"null\" length=\"1\"></candidate> <token id=\"t307\"> six </token> <token id=\"t308\"> households </token> <token id=\"t309\"> in </token> <candidate id=\"c51\" index=310 type=\"location\" info=\"{ &quot;coordinates&quot;: &quot;50.62308;26.22743&quot;, &quot;id&quot;: 695594, &quot;featureClass&quot;: &quot;P&quot;, &quot;featureCode&quot;: &quot;PPLA&quot;, &quot;countryCode&quot;: &quot;UA&quot; }\" length=\"1\"></candidate> <candidate id=\"c52\" index=310 type=\"location\" info=\"{ &quot;coordinates&quot;: &quot;51.0;26.5&quot;, &quot;id&quot;: 695592, &quot;featureClass&quot;: &quot;A&quot;, &quot;featureCode&quot;: &quot;ADM1&quot;, &quot;countryCode&quot;: &quot;UA&quot; }\" length=\"1\"></candidate> <candidate id=\"c53\" index=310 type=\"location\" info=\"{ &quot;coordinates&quot;: &quot;50.613;26.24588&quot;, &quot;id&quot;: 9289988, &quot;featureClass&quot;: &quot;A&quot;, &quot;featureCode&quot;: &quot;ADM2&quot;, &quot;countryCode&quot;: &quot;UA&quot; }\" length=\"1\"></candidate> <token id=\"t310\"> Rivne </token> <token id=\"t311\"> Oblast </token> <token id=\"t312\"> <br /> </token> <token id=\"t313\"> <br /> </token> <token id=\"t314\"> Halya </token> <token id=\"t315\"> Coynash </token> <token id=\"t316\"> : </token> <token id=\"t317\"> Kremlin-funded </token> <token id=\"t318\"> Sputnik </token> <token id=\"t319\"> Int </token> <token id=\"t320\"> . </token> <token id=\"t321\"> claims </token> <candidate id=\"c54\" index=322 type=\"location\" info=\"{ &quot;coordinates&quot;: &quot;64.75;-21.83333&quot;, &quot;id&quot;: 3426184, &quot;featureClass&quot;: &quot;A&quot;, &quot;featureCode&quot;: &quot;ADM1&quot;, &quot;countryCode&quot;: &quot;IS&quot; }\" length=\"1\"></candidate> <candidate id=\"c55\" index=322 type=\"location\" info=\"{ &quot;coordinates&quot;: &quot;-6.16667;39.25&quot;, &quot;id&quot;: 155356, &quot;featureClass&quot;: &quot;A&quot;, &quot;featureCode&quot;: &quot;ADM2&quot;, &quot;countryCode&quot;: &quot;TZ&quot; }\" length=\"1\"></candidate> <candidate id=\"c56\" index=322 type=\"location\" info=\"{ &quot;coordinates&quot;: &quot;5.5;10.66667&quot;, &quot;id&quot;: 2222934, &quot;featureClass&quot;: &quot;A&quot;, &quot;featureCode&quot;: &quot;ADM1&quot;, &quot;countryCode&quot;: &quot;CM&quot; }\" length=\"1\"></candidate> <token id=\"t322\"> West </token> <token id=\"t323\"> criticizes </token> <candidate id=\"c57\" index=324 type=\"location\" info=\"{ &quot;coordinates&quot;: &quot;42.58333;23.45&quot;, &quot;id&quot;: 729689, &quot;featureClass&quot;: &quot;A&quot;, &quot;featureCode&quot;: &quot;ADM2H&quot;, &quot;countryCode&quot;: &quot;BG&quot; }\" length=\"1\"></candidate> <candidate id=\"c58\" index=324 type=\"location\" info=\"{ &quot;coordinates&quot;: &quot;43.21667;27.91667&quot;, &quot;id&quot;: 726050, &quot;featureClass&quot;: &quot;P&quot;, &quot;featureCode&quot;: &quot;PPLA&quot;, &quot;countryCode&quot;: &quot;BG&quot; }\" length=\"1\"></candidate> <candidate id=\"c59\" index=324 type=\"location\" info=\"{ &quot;coordinates&quot;: &quot;48.023;37.80224&quot;, &quot;id&quot;: 709717, &quot;featureClass&quot;: &quot;P&quot;, &quot;featureCode&quot;: &quot;PPLA&quot;, &quot;countryCode&quot;: &quot;UA&quot; }\" length=\"1\"></candidate> <token id=\"t324\"> Stalin </token> <token id=\"t325\"> to </token> <token id=\"t326\"> weaken </token> <candidate id=\"c60\" index=327 type=\"location\" info=\"{ &quot;coordinates&quot;: &quot;60.0;100.0&quot;, &quot;id&quot;: 2017370, &quot;featureClass&quot;: &quot;A&quot;, &quot;featureCode&quot;: &quot;PCLI&quot;, &quot;countryCode&quot;: &quot;RU&quot; }\" length=\"1\"></candidate> <token id=\"t327\"> Russia </token> <token id=\"t328\"> & </token> <token id=\"t329\"> its </token> <token id=\"t330\"> leadership </token> <token id=\"t331\"> <br /> </token> <token id=\"t332\"> <br /> </token> <token id=\"t333\"> E-commerce </token> <candidate id=\"c61\" index=334 type=\"location\" info=\"{ &quot;coordinates&quot;: &quot;18.0;105.0&quot;, &quot;id&quot;: 1655842, &quot;featureClass&quot;: &quot;A&quot;, &quot;featureCode&quot;: &quot;PCLI&quot;, &quot;countryCode&quot;: &quot;LA&quot; }\" length=\"1\"></candidate> <token id=\"t334\"> law </token> <token id=\"t335\"> to </token> <token id=\"t336\"> regulate </token> <token id=\"t337\"> commercial </token> <token id=\"t338\"> deals </token> <token id=\"t339\"> online </token> <token id=\"t340\"> <br /> </token> <token id=\"t341\"> <br /> </token> <token id=\"t342\"> Halya </token> <token id=\"t343\"> Coynash </token> <token id=\"t344\"> : </token> <candidate id=\"c62\" index=345 type=\"location\" info=\"{ &quot;coordinates&quot;: &quot;60.0;100.0&quot;, &quot;id&quot;: 2017370, &quot;featureClass&quot;: &quot;A&quot;, &quot;featureCode&quot;: &quot;PCLI&quot;, &quot;countryCode&quot;: &quot;RU&quot; }\" length=\"1\"></candidate> <token id=\"t345\"> Russia </token> <token id=\"t346\"> claims </token> <token id=\"t347\"> ` </token> <token id=\"t348\"> universal </token> <token id=\"t349\"> jurisdiction </token> <token id=\"t350\"> ' </token> <token id=\"t351\"> to </token> <token id=\"t352\"> try </token> <candidate id=\"c63\" index=353 type=\"location\" info=\"{ &quot;coordinates&quot;: &quot;49.0;32.0&quot;, &quot;id&quot;: 690791, &quot;featureClass&quot;: &quot;A&quot;, &quot;featureCode&quot;: &quot;PCLI&quot;, &quot;countryCode&quot;: &quot;UA&quot; }\" length=\"1\"></candidate> <token id=\"t353\"> Ukraine </token> <token id=\"t354\"> for </token> <token id=\"t355\"> human </token> <token id=\"t356\"> rights </token> <token id=\"t357\"> crimes </token> <token id=\"t358\"> <br /> </token> <token id=\"t359\"> <br /> </token> <token id=\"t360\"> EU </token> <token id=\"t361\"> to </token> <token id=\"t362\"> provide </token> <candidate id=\"c64\" index=363 type=\"number\" info=\"null\" length=\"1\"></candidate> <token id=\"t363\"> 55 </token> <candidate id=\"c65\" index=364 type=\"number\" info=\"null\" length=\"1\"></candidate> <token id=\"t364\"> million </token> <token id=\"t365\"> euros </token> <token id=\"t366\"> of </token> <token id=\"t367\"> donor </token> <token id=\"t368\"> aid </token> <token id=\"t369\"> to </token> <candidate id=\"c66\" index=370 type=\"location\" info=\"{ &quot;coordinates&quot;: &quot;49.0;32.0&quot;, &quot;id&quot;: 690791, &quot;featureClass&quot;: &quot;A&quot;, &quot;featureCode&quot;: &quot;PCLI&quot;, &quot;countryCode&quot;: &quot;UA&quot; }\" length=\"1\"></candidate> <token id=\"t370\"> Ukraine </token> <token id=\"t371\"> to </token> <token id=\"t372\"> support </token> <token id=\"t373\"> enterprises </token> <token id=\"t374\"> <br /> </token> <token id=\"t375\"> <br /> </token> <token id=\"t376\"> The </token> <token id=\"t377\"> Guardian </token> <token id=\"t378\"> : </token> <candidate id=\"c67\" index=379 type=\"location\" info=\"{ &quot;coordinates&quot;: &quot;49.0;32.0&quot;, &quot;id&quot;: 690791, &quot;featureClass&quot;: &quot;A&quot;, &quot;featureCode&quot;: &quot;PCLI&quot;, &quot;countryCode&quot;: &quot;UA&quot; }\" length=\"1\"></candidate> <token id=\"t379\"> Ukraine </token> <token id=\"t380\"> 's </token> <token id=\"t381\"> government </token> <token id=\"t382\"> bears </token> <token id=\"t383\"> more </token> <token id=\"t384\"> responsibility </token> <token id=\"t385\"> for </token> <token id=\"t386\"> ongoing </token> <token id=\"t387\"> conflict </token> <token id=\"t388\"> than </token> <token id=\"t389\"> the </token> <token id=\"t390\"> far-right </token> <token id=\"t391\"> <br /> </token> <token id=\"t392\"> <br /> </token> <token id=\"t393\"> International </token> <token id=\"t394\"> Business </token> <token id=\"t395\"> Times </token> <token id=\"t396\"> : </token> <token id=\"t397\"> Russian </token> <token id=\"t398\"> threat </token> <token id=\"t399\"> will </token> <candidate id=\"c68\" index=400 type=\"date\" info=\"200\" length=\"2\"></candidate> <token id=\"t400\"> last </token> <token id=\"t401\"> decades </token> <token id=\"t402\"> , </token> <token id=\"t403\"> Ukrainian </token> <token id=\"t404\"> President </token> <token id=\"t405\"> Poroshenko </token> <token id=\"t406\"> says </token> <token id=\"t407\"> <br /> </token> <token id=\"t408\"> <br /> </token> <token id=\"t409\"> Voice </token> <token id=\"t410\"> of </token> <candidate id=\"c69\" index=411 type=\"location\" info=\"{ &quot;coordinates&quot;: &quot;39.76;-98.5&quot;, &quot;id&quot;: 6252001, &quot;featureClass&quot;: &quot;A&quot;, &quot;featureCode&quot;: &quot;PCLI&quot;, &quot;countryCode&quot;: &quot;US&quot; }\" length=\"1\"></candidate> <candidate id=\"c70\" index=411 type=\"location\" info=\"{ &quot;coordinates&quot;: &quot;-1.43365;-80.51061&quot;, &quot;id&quot;: 10792859, &quot;featureClass&quot;: &quot;A&quot;, &quot;featureCode&quot;: &quot;ADM3&quot;, &quot;countryCode&quot;: &quot;EC&quot; }\" length=\"1\"></candidate> <token id=\"t411\"> America </token> <token id=\"t412\"> : </token> <token id=\"t413\"> Right-wing </token> <token id=\"t414\"> party </token> <token id=\"t415\"> members </token> <token id=\"t416\"> charged </token> <token id=\"t417\"> with </token> <candidate id=\"c71\" index=418 type=\"location\" info=\"{ &quot;coordinates&quot;: &quot;49.0;32.0&quot;, &quot;id&quot;: 690791, &quot;featureClass&quot;: &quot;A&quot;, &quot;featureCode&quot;: &quot;PCLI&quot;, &quot;countryCode&quot;: &quot;UA&quot; }\" length=\"1\"></candidate> <token id=\"t418\"> Ukraine </token> <token id=\"t419\"> clashes </token> <token id=\"t420\"> <br /> </token> <token id=\"t421\"> <br /> </token> <token id=\"t422\"> Yaroslavsky </token> <token id=\"t423\"> wants </token> <token id=\"t424\"> to </token> <token id=\"t425\"> buy </token> <token id=\"t426\"> back </token> <token id=\"t427\"> Metalist </token> <candidate id=\"c72\" index=428 type=\"location\" info=\"{ &quot;coordinates&quot;: &quot;49.5;36.5&quot;, &quot;id&quot;: 706482, &quot;featureClass&quot;: &quot;A&quot;, &quot;featureCode&quot;: &quot;ADM1&quot;, &quot;countryCode&quot;: &quot;UA&quot; }\" length=\"1\"></candidate> <candidate id=\"c73\" index=428 type=\"location\" info=\"{ &quot;coordinates&quot;: &quot;49.98081;36.25272&quot;, &quot;id&quot;: 706483, &quot;featureClass&quot;: &quot;P&quot;, &quot;featureCode&quot;: &quot;PPLA&quot;, &quot;countryCode&quot;: &quot;UA&quot; }\" length=\"1\"></candidate> <token id=\"t428\"> Kharkiv </token> <token id=\"t429\"> soccer </token> <token id=\"t430\"> club </token> <token id=\"t431\"> <br /> </token> <token id=\"t432\"> <br /> </token> <token id=\"t433\"> SBU </token> <token id=\"t434\"> accusing </token> <token id=\"t435\"> coal </token> <token id=\"t436\"> supplier </token> <token id=\"t437\"> to </token> <token id=\"t438\"> Centrenergo </token> <token id=\"t439\"> of </token> <token id=\"t440\"> financing </token> <token id=\"t441\"> terrorists </token> <token id=\"t442\"> <br /> </token> <token id=\"t443\"> <br /> </token> <token id=\"t444\"> UPI </token> <token id=\"t445\"> : </token> <token id=\"t446\"> US </token> <token id=\"t447\"> monitoring </token> <token id=\"t448\"> reports </token> <token id=\"t449\"> of </token> <token id=\"t450\"> Russian </token> <token id=\"t451\"> troops </token> <token id=\"t452\"> in </token> <candidate id=\"c74\" index=453 type=\"location\" info=\"{ &quot;coordinates&quot;: &quot;36.2019;36.15858&quot;, &quot;id&quot;: 8378529, &quot;featureClass&quot;: &quot;A&quot;, &quot;featureCode&quot;: &quot;ADM1H&quot;, &quot;countryCode&quot;: &quot;TR&quot; }\" length=\"1\"></candidate> <candidate id=\"c75\" index=453 type=\"location\" info=\"{ &quot;coordinates&quot;: &quot;35.0;38.0&quot;, &quot;id&quot;: 163843, &quot;featureClass&quot;: &quot;A&quot;, &quot;featureCode&quot;: &quot;PCLI&quot;, &quot;countryCode&quot;: &quot;SY&quot; }\" length=\"1\"></candidate> <token id=\"t453\"> Syria </token> <token id=\"t454\"> <br /> </token> <token id=\"t455\"> <br /> </token> <token id=\"t456\"> Cabinet </token> <token id=\"t457\"> decides </token> <token id=\"t458\"> to </token> <token id=\"t459\"> introduce </token> <token id=\"t460\"> region </token> <token id=\"t461\"> assessment </token> <token id=\"t462\"> ranking </token> <token id=\"t463\"> <br /> </token> <token id=\"t464\"> <br /> </token> <token id=\"t465\"> Experts </token> <token id=\"t466\"> : </token> <token id=\"t467\"> Constitutional </token> <token id=\"t468\"> changes </token> <token id=\"t469\"> do </token> <token id=\"t470\"> n't </token> <token id=\"t471\"> threaten </token> <token id=\"t472\"> national </token> <token id=\"t473\"> sovereignty </token> <token id=\"t474\"> <br /> </token> <token id=\"t475\"> <br /> </token> <candidate id=\"c76\" index=476 type=\"location\" info=\"{ &quot;coordinates&quot;: &quot;49.0;32.0&quot;, &quot;id&quot;: 690791, &quot;featureClass&quot;: &quot;A&quot;, &quot;featureCode&quot;: &quot;PCLI&quot;, &quot;countryCode&quot;: &quot;UA&quot; }\" length=\"1\"></candidate> <token id=\"t476\"> Ukraine </token> <candidate id=\"c77\" index=477 type=\"date\" info=\"2015-09-04\" length=\"1\"></candidate> <token id=\"t477\"> Today </token> <token id=\"t478\"> : </token> <token id=\"t479\"> UNICEF </token> <token id=\"t480\"> says </token> <token id=\"t481\"> new </token> <token id=\"t482\"> polio </token> <token id=\"t483\"> vaccines </token> <token id=\"t484\"> are </token> <token id=\"t485\"> available </token> <token id=\"t486\"> <br /> </token> <token id=\"t487\"> <br /> </token> <token id=\"t488\"> Cabinet </token> <token id=\"t489\"> receives </token> <token id=\"t490\"> proposal </token> <token id=\"t491\"> to </token> <token id=\"t492\"> dismiss </token> <token id=\"t493\"> Likarchuk </token> <token id=\"t494\"> , </token> <token id=\"t495\"> the </token> <token id=\"t496\"> deputy </token> <token id=\"t497\"> head </token> <token id=\"t498\"> of </token> <token id=\"t499\"> fiscal </token> <token id=\"t500\"> service </token> <token id=\"t501\"> <br /> </token> <token id=\"t502\"> <br /> </token> <token id=\"t503\"> Contact </token> <token id=\"t504\"> Group </token> <token id=\"t505\"> 's </token> <token id=\"t506\"> security </token> <token id=\"t507\"> subgroup </token> <token id=\"t508\"> ends </token> <token id=\"t509\"> talks </token> <token id=\"t510\"> in </token> <candidate id=\"c78\" index=511 type=\"location\" info=\"{ &quot;coordinates&quot;: &quot;53.9;27.56667&quot;, &quot;id&quot;: 625144, &quot;featureClass&quot;: &quot;P&quot;, &quot;featureCode&quot;: &quot;PPLC&quot;, &quot;countryCode&quot;: &quot;BY&quot; }\" length=\"1\"></candidate> <candidate id=\"c79\" index=511 type=\"location\" info=\"{ &quot;coordinates&quot;: &quot;54.0;28.0&quot;, &quot;id&quot;: 625142, &quot;featureClass&quot;: &quot;A&quot;, &quot;featureCode&quot;: &quot;ADM1&quot;, &quot;countryCode&quot;: &quot;BY&quot; }\" length=\"1\"></candidate> <candidate id=\"c80\" index=511 type=\"location\" info=\"{ &quot;coordinates&quot;: &quot;53.9;27.56667&quot;, &quot;id&quot;: 625143, &quot;featureClass&quot;: &quot;A&quot;, &quot;featureCode&quot;: &quot;ADM1&quot;, &quot;countryCode&quot;: &quot;BY&quot; }\" length=\"1\"></candidate> <token id=\"t511\"> Minsk </token> <token id=\"t512\"> <br /> </token> <token id=\"t513\"> <br /> </token>","publication_date":"2015-09-04","id":304,"title":"Ukraine Today: Putin's propaganda mocked in new Ukrainian ...","url":"http://www.kyivpost.com/content/ukraine/ukraine-today-putins-propaganda-mocked-in-new-ukrainian-monument-397219.html","content":"\n \n \n \n \n BBC: Russia in 'information war' with West to win hearts and minds\n \n \n \n \n \n \n \n \n Marvin Kalb: Putin won his war in Ukraine\n \n \n \n \n \n \n \n \n Kuchma says Minsk agreements helped prevent escalation of war in Donbas, more losses\n \n \n \n \n \n \n \n \n Ukraine Today: One Ukrainian soldier killed over last 24 hours in east Ukraine war zone\n \n \n \n \n \n \n \n \n Groups of people distributing explosive objects were among protesters at Rada on Aug. 31\n \n \n \n \n \n \n \n \n EU doesn't rule out extension of sanctions against Russia\n \n \n \n \n \n \n \n \n Explosion staged outside Rivne regional prosecutor's office building\n \n \n \n \n \n \n \n \n Klimkin to meet with NATO secretary general in Brussels on Sept. 7\n \n \n \n \n \n \n \n \n Kharkiv police probe footage of dark-skinned man beaten by law enforcers\n \n \n \n \n \n \n \n \n Radio Free Europe/Radio Liberty: Saakashvili, Yatsenyuk spar over Ukrainian reforms\n \n \n \n \n \n \n \n \n Klimkin reckons Russia's stance on EU-Ukraine free trade deal purely political\n \n \n \n \n \n \n \n \n Odesa governor Saakashvili says he is not planning to aspire to prime ministerial post\n \n \n \n \n \n \n \n \n Poroshenko signs bill on Oct. 25 elections in united communities\n \n \n \n \n \n \n \n \n Kyiv says it has support of Venice Commission on changes to Constitution \n \n \n \n \n \n \n \n \n EU not planning to review sanctions against Minsk before Belarusian presidential election\n \n \n \n \n \n \n \n \n Construction ministry initiates new beneficial mortgage crediting program worth Hr 1.5 billion\n \n \n \n \n \n \n \n \n Poroshenko enacts NSDC decision to protect Ukraine's aviation interests\n \n \n \n \n \n \n \n \n Crown Agents, Adam Smith International candidates to provide customs management services\n \n \n \n \n \n \n \n \n S​aakashvili says Yatsenyuk’s Cabinet thwarts reforms, serves oligarchs\n \n \n \n \n \n \n \n \n Kuchma calls for fight for Donbas\n \n \n \n \n \n \n \n \n Ukraine's forex reserves 21.6 percent up in August\n \n \n \n \n \n \n \n \n Trilateral Contact Group's security subgroup agrees upon document on withdrawing weapons in Donbas\n \n \n \n \n \n \n \n \n African Swine Fever registered in six households in Rivne Oblast\n \n \n \n \n \n \n \n \n Halya Coynash: Kremlin-funded Sputnik Int. claims West criticizes Stalin to weaken Russia &amp; its leadership\n \n \n \n \n \n \n \n \n ​E-commerce law to regulate commercial deals online\n \n \n \n \n \n \n \n \n Halya Coynash: Russia claims ‘universal jurisdiction’ to try Ukraine for human rights crimes\n \n \n \n \n \n \n \n \n EU to provide 55 million euros of donor aid to Ukraine to support enterprises\n \n \n \n \n \n \n \n \n The Guardian: Ukraine's government bears more responsibility for ongoing conflict than the far-right\n \n \n \n \n \n \n \n \n International Business Times: Russian threat will last decades, Ukrainian President Poroshenko says\n \n \n \n \n \n \n \n \n Voice of America: Right-wing party members charged with Ukraine clashes\n \n \n \n \n \n \n \n \n Yaroslavsky wants to buy back Metalist Kharkiv soccer club\n \n \n \n \n \n \n \n \n SBU accusing coal supplier to Centrenergo of financing terrorists\n \n \n \n \n \n \n \n \n UPI: US monitoring reports of Russian troops in Syria\n \n \n \n \n \n \n \n \n Cabinet decides to introduce region assessment ranking\n \n \n \n \n \n \n \n \n Experts: Constitutional changes don’t threaten national sovereignty\n \n \n \n \n \n \n \n \n Ukraine Today: UNICEF says new polio vaccines are available\n \n \n \n \n \n \n \n \n Cabinet receives proposal to dismiss Likarchuk, the deputy head of fiscal service\n \n \n \n \n \n \n \n \n Contact Group's security subgroup ends talks in Minsk\n \n \n \n ","candidateLabels":[]}
