# Supplementary material for: Web monitoring of emerging animal infectious diseases integrated in the French Animal Health Epidemic Intelligence System
Source: PLoS One. 2018 Aug 3;13(8):e0199960. doi: 10.1371/journal.pone.0199960 (PMC6075742; doi:10.1371/journal.pone.0199960)
Supplement: S1 Dataset — Dataset of news reports in English language used to evaluate and train the information extraction module of PADI-web (http://epia.clermont.inra.fr/vsi). This dataset is composed of 532 news reports (in JSON), with information about the report itself (publication date, title, content, url), as well as processing information related to the information extraction process (candidates for extraction information, correct or incorrect labels for each candidate). The named entity candidates (locations, diseases, hosts, dates, number of cases) are manually labelled in each article. Data are shared under a CC BY license and are freely available for download at: https://dataverse.cirad.fr/dataset.xhtml?persistentId=doi:10.18167/DVN1/KMTIFG. (GZ) [file pone.0199960.s001.gz › articles/302.json]

{"reports":[18597,19008],"tagged_content":"<token id=\"t0\"> <br /> </token> <token id=\"t1\"> High-pathogenic </token> <candidate id=\"c1\" index=2 type=\"host\" info=\"null\" length=\"1\"></candidate> <candidate id=\"c2\" index=2 type=\"disease\" info=\"null\" length=\"2\"></candidate> <token id=\"t2\"> bird </token> <token id=\"t3\"> flu </token> <token id=\"t4\"> hits </token> <candidate id=\"c3\" index=5 type=\"location\" info=\"{ &quot;coordinates&quot;: &quot;51.5;10.5&quot;, &quot;id&quot;: 2921044, &quot;featureClass&quot;: &quot;A&quot;, &quot;featureCode&quot;: &quot;PCLI&quot;, &quot;countryCode&quot;: &quot;DE&quot; }\" length=\"1\"></candidate> <token id=\"t5\"> Germany </token> <token id=\"t6\"> -- </token> <token id=\"t7\"> again </token> <token id=\"t8\"> <br /> </token> <token id=\"t9\"> <br /> </token> <candidate id=\"c4\" index=10 type=\"date\" info=\"2015-07-29\" length=\"1\"></candidate> <token id=\"t10\"> Wednesday </token> <candidate id=\"c5\" index=11 type=\"number\" info=\"null\" length=\"1\"></candidate> <candidate id=\"c6\" index=11 type=\"date\" info=\"2015-07-29\" length=\"2\"></candidate> <token id=\"t11\"> 29 </token> <token id=\"t12\"> July </token> <token id=\"t13\"> 201512:51 </token> <token id=\"t14\"> <br /> </token> <token id=\"t15\"> <br /> </token> <token id=\"t16\"> © </token> <token id=\"t17\"> Action </token> <token id=\"t18\"> Press/Rex </token> <token id=\"t19\"> ShutterstockA </token> <token id=\"t20\"> fresh </token> <token id=\"t21\"> outbreak </token> <token id=\"t22\"> of </token> <candidate id=\"c7\" index=23 type=\"disease\" info=\"null\" length=\"4\"></candidate> <token id=\"t23\"> highly </token> <token id=\"t24\"> pathogenic </token> <candidate id=\"c8\" index=25 type=\"disease\" info=\"null\" length=\"2\"></candidate> <token id=\"t25\"> avian </token> <token id=\"t26\"> influenza </token> <token id=\"t27\"> has </token> <token id=\"t28\"> been </token> <token id=\"t29\"> reported </token> <token id=\"t30\"> in </token> <candidate id=\"c9\" index=31 type=\"location\" info=\"{ &quot;coordinates&quot;: &quot;51.5;10.5&quot;, &quot;id&quot;: 2921044, &quot;featureClass&quot;: &quot;A&quot;, &quot;featureCode&quot;: &quot;PCLI&quot;, &quot;countryCode&quot;: &quot;DE&quot; }\" length=\"1\"></candidate> <token id=\"t31\"> Germany </token> <candidate id=\"c10\" index=32 type=\"date\" info=\"2015-W31\" length=\"2\"></candidate> <token id=\"t32\"> this </token> <token id=\"t33\"> week </token> <token id=\"t34\"> , </token> <token id=\"t35\"> involving </token> <token id=\"t36\"> a </token> <token id=\"t37\"> flock </token> <token id=\"t38\"> of </token> <candidate id=\"c11\" index=39 type=\"number\" info=\"null\" length=\"1\"></candidate> <token id=\"t39\"> 10,100 </token> <token id=\"t40\"> layers </token> <token id=\"t41\"> in </token> <token id=\"t42\"> the </token> <token id=\"t43\"> north-west </token> <token id=\"t44\"> of </token> <token id=\"t45\"> the </token> <token id=\"t46\"> country </token> <token id=\"t47\"> . </token> <token id=\"t48\"> <br /> </token> <candidate id=\"c12\" index=49 type=\"location\" info=\"{ &quot;coordinates&quot;: &quot;54.22197;-4.69464&quot;, &quot;id&quot;: 9782171, &quot;featureClass&quot;: &quot;A&quot;, &quot;featureCode&quot;: &quot;ADM1&quot;, &quot;countryCode&quot;: &quot;IM&quot; }\" length=\"1\"></candidate> <candidate id=\"c13\" index=49 type=\"location\" info=\"{ &quot;coordinates&quot;: &quot;42.61667;23.41667&quot;, &quot;id&quot;: 6461720, &quot;featureClass&quot;: &quot;A&quot;, &quot;featureCode&quot;: &quot;ADM3&quot;, &quot;countryCode&quot;: &quot;BG&quot; }\" length=\"1\"></candidate> <candidate id=\"c14\" index=49 type=\"location\" info=\"{ &quot;coordinates&quot;: &quot;38.69602;-123.43195&quot;, &quot;id&quot;: 5352017, &quot;featureClass&quot;: &quot;A&quot;, &quot;featureCode&quot;: &quot;ADMD&quot;, &quot;countryCode&quot;: &quot;US&quot; }\" length=\"1\"></candidate> <candidate id=\"c15\" index=49 type=\"location\" info=\"{ &quot;coordinates&quot;: &quot;51.5;10.5&quot;, &quot;id&quot;: 2921044, &quot;featureClass&quot;: &quot;A&quot;, &quot;featureCode&quot;: &quot;PCLI&quot;, &quot;countryCode&quot;: &quot;DE&quot; }\" length=\"1\"></candidate> <candidate id=\"c16\" index=49 type=\"location\" info=\"{ &quot;coordinates&quot;: &quot;-7.1778;112.3084&quot;, &quot;id&quot;: 6781987, &quot;featureClass&quot;: &quot;A&quot;, &quot;featureCode&quot;: &quot;ADM4&quot;, &quot;countryCode&quot;: &quot;ID&quot; }\" length=\"1\"></candidate> <token id=\"t49\"> German </token> <token id=\"t50\"> chief </token> <token id=\"t51\"> vet </token> <candidate id=\"c17\" index=52 type=\"location\" info=\"{ &quot;coordinates&quot;: &quot;39.90861;41.27694&quot;, &quot;id&quot;: 315368, &quot;featureClass&quot;: &quot;P&quot;, &quot;featureCode&quot;: &quot;PPLA&quot;, &quot;countryCode&quot;: &quot;TR&quot; }\" length=\"1\"></candidate> <token id=\"t52\"> Karin </token> <token id=\"t53\"> Schwabenbauer </token> <token id=\"t54\"> informed </token> <token id=\"t55\"> the </token> <token id=\"t56\"> World </token> <token id=\"t57\"> Organisation </token> <token id=\"t58\"> for </token> <token id=\"t59\"> Animal </token> <token id=\"t60\"> Health </token> <token id=\"t61\"> in </token> <candidate id=\"c18\" index=62 type=\"location\" info=\"{ &quot;coordinates&quot;: &quot;48.86;2.34444&quot;, &quot;id&quot;: 6455259, &quot;featureClass&quot;: &quot;A&quot;, &quot;featureCode&quot;: &quot;ADM4&quot;, &quot;countryCode&quot;: &quot;FR&quot; }\" length=\"1\"></candidate> <candidate id=\"c19\" index=62 type=\"location\" info=\"{ &quot;coordinates&quot;: &quot;48.8534;2.3486&quot;, &quot;id&quot;: 2968815, &quot;featureClass&quot;: &quot;A&quot;, &quot;featureCode&quot;: &quot;ADM2&quot;, &quot;countryCode&quot;: &quot;FR&quot; }\" length=\"1\"></candidate> <candidate id=\"c20\" index=62 type=\"location\" info=\"{ &quot;coordinates&quot;: &quot;48.85341;2.3488&quot;, &quot;id&quot;: 2988507, &quot;featureClass&quot;: &quot;P&quot;, &quot;featureCode&quot;: &quot;PPLC&quot;, &quot;countryCode&quot;: &quot;FR&quot; }\" length=\"1\"></candidate> <candidate id=\"c21\" index=62 type=\"location\" info=\"{ &quot;coordinates&quot;: &quot;48.85339;2.34864&quot;, &quot;id&quot;: 2988506, &quot;featureClass&quot;: &quot;A&quot;, &quot;featureCode&quot;: &quot;ADM3&quot;, &quot;countryCode&quot;: &quot;FR&quot; }\" length=\"1\"></candidate> <token id=\"t62\"> Paris </token> <token id=\"t63\"> on </token> <candidate id=\"c22\" index=64 type=\"date\" info=\"2015-07-27\" length=\"1\"></candidate> <token id=\"t64\"> Monday </token> <token id=\"t65\"> ( </token> <candidate id=\"c23\" index=66 type=\"number\" info=\"null\" length=\"1\"></candidate> <candidate id=\"c24\" index=66 type=\"date\" info=\"2015-07-27\" length=\"2\"></candidate> <token id=\"t66\"> 27 </token> <token id=\"t67\"> July </token> <token id=\"t68\"> ) </token> <token id=\"t69\"> that </token> <candidate id=\"c25\" index=70 type=\"number\" info=\"null\" length=\"1\"></candidate> <token id=\"t70\"> 50 </token> <candidate id=\"c26\" index=71 type=\"host\" info=\"null\" length=\"1\"></candidate> <token id=\"t71\"> birds </token> <token id=\"t72\"> in </token> <token id=\"t73\"> the </token> <token id=\"t74\"> flock </token> <token id=\"t75\"> had </token> <token id=\"t76\"> died </token> <token id=\"t77\"> and </token> <token id=\"t78\"> the </token> <token id=\"t79\"> remaining </token> <candidate id=\"c27\" index=80 type=\"host\" info=\"null\" length=\"1\"></candidate> <token id=\"t80\"> birds </token> <token id=\"t81\"> on </token> <token id=\"t82\"> the </token> <token id=\"t83\"> farm </token> <token id=\"t84\"> in </token> <token id=\"t85\"> the </token> <candidate id=\"c28\" index=86 type=\"location\" info=\"{ &quot;coordinates&quot;: &quot;52.74611;7.39583&quot;, &quot;id&quot;: 3221073, &quot;featureClass&quot;: &quot;A&quot;, &quot;featureCode&quot;: &quot;ADM3&quot;, &quot;countryCode&quot;: &quot;DE&quot; }\" length=\"1\"></candidate> <token id=\"t86\"> Emsland </token> <token id=\"t87\"> district </token> <token id=\"t88\"> of </token> <candidate id=\"c29\" index=89 type=\"location\" info=\"{ &quot;coordinates&quot;: &quot;52.83333;9.16667&quot;, &quot;id&quot;: 2862926, &quot;featureClass&quot;: &quot;A&quot;, &quot;featureCode&quot;: &quot;ADM1&quot;, &quot;countryCode&quot;: &quot;DE&quot; }\" length=\"2\"></candidate> <token id=\"t89\"> Lower </token> <candidate id=\"c30\" index=90 type=\"location\" info=\"{ &quot;coordinates&quot;: &quot;51.0;13.25&quot;, &quot;id&quot;: 2842566, &quot;featureClass&quot;: &quot;A&quot;, &quot;featureCode&quot;: &quot;ADM1&quot;, &quot;countryCode&quot;: &quot;DE&quot; }\" length=\"1\"></candidate> <token id=\"t90\"> Saxony </token> <token id=\"t91\"> had </token> <token id=\"t92\"> been </token> <token id=\"t93\"> destroyed </token> <token id=\"t94\"> . </token> <token id=\"t95\"> <br /> </token> <token id=\"t96\"> Laboratory </token> <token id=\"t97\"> analysis </token> <token id=\"t98\"> had </token> <token id=\"t99\"> confirmed </token> <token id=\"t100\"> the </token> <token id=\"t101\"> strain </token> <token id=\"t102\"> as </token> <token id=\"t103\"> highly </token> <token id=\"t104\"> pathogenic </token> <token id=\"t105\"> H7N7 </token> <token id=\"t106\"> -- </token> <token id=\"t107\"> the </token> <token id=\"t108\"> same </token> <token id=\"t109\"> sub-type </token> <token id=\"t110\"> that </token> <token id=\"t111\"> affected </token> <token id=\"t112\"> the </token> <token id=\"t113\"> UK </token> <candidate id=\"c31\" index=114 type=\"date\" info=\"2015-07\" length=\"3\"></candidate> <token id=\"t114\"> earlier </token> <token id=\"t115\"> this </token> <token id=\"t116\"> month </token> <token id=\"t117\"> . </token> <token id=\"t118\"> <br /> </token> <candidate id=\"c32\" index=119 type=\"location\" info=\"{ &quot;coordinates&quot;: &quot;47.04483;10.44739&quot;, &quot;id&quot;: 7873671, &quot;featureClass&quot;: &quot;A&quot;, &quot;featureCode&quot;: &quot;ADM3&quot;, &quot;countryCode&quot;: &quot;AT&quot; }\" length=\"1\"></candidate> <token id=\"t119\"> See </token> <token id=\"t120\"> also </token> <token id=\"t121\"> : </token> <token id=\"t122\"> US </token> <token id=\"t123\"> sees </token> <token id=\"t124\"> ` </token> <token id=\"t125\"> new </token> <token id=\"t126\"> world </token> <token id=\"t127\"> order </token> <token id=\"t128\"> ' </token> <token id=\"t129\"> as </token> <candidate id=\"c33\" index=130 type=\"host\" info=\"null\" length=\"1\"></candidate> <candidate id=\"c34\" index=130 type=\"disease\" info=\"null\" length=\"2\"></candidate> <token id=\"t130\"> bird </token> <token id=\"t131\"> flu </token> <token id=\"t132\"> goes </token> <token id=\"t133\"> global </token> <token id=\"t134\"> <br /> </token> <token id=\"t135\"> According </token> <token id=\"t136\"> to </token> <token id=\"t137\"> EU </token> <candidate id=\"c35\" index=138 type=\"location\" info=\"{ &quot;coordinates&quot;: &quot;18.0;105.0&quot;, &quot;id&quot;: 1655842, &quot;featureClass&quot;: &quot;A&quot;, &quot;featureCode&quot;: &quot;PCLI&quot;, &quot;countryCode&quot;: &quot;LA&quot; }\" length=\"1\"></candidate> <token id=\"t138\"> law </token> <token id=\"t139\"> , </token> <token id=\"t140\"> the </token> <candidate id=\"c36\" index=141 type=\"location\" info=\"{ &quot;coordinates&quot;: &quot;54.22197;-4.69464&quot;, &quot;id&quot;: 9782171, &quot;featureClass&quot;: &quot;A&quot;, &quot;featureCode&quot;: &quot;ADM1&quot;, &quot;countryCode&quot;: &quot;IM&quot; }\" length=\"1\"></candidate> <candidate id=\"c37\" index=141 type=\"location\" info=\"{ &quot;coordinates&quot;: &quot;42.61667;23.41667&quot;, &quot;id&quot;: 6461720, &quot;featureClass&quot;: &quot;A&quot;, &quot;featureCode&quot;: &quot;ADM3&quot;, &quot;countryCode&quot;: &quot;BG&quot; }\" length=\"1\"></candidate> <candidate id=\"c38\" index=141 type=\"location\" info=\"{ &quot;coordinates&quot;: &quot;38.69602;-123.43195&quot;, &quot;id&quot;: 5352017, &quot;featureClass&quot;: &quot;A&quot;, &quot;featureCode&quot;: &quot;ADMD&quot;, &quot;countryCode&quot;: &quot;US&quot; }\" length=\"1\"></candidate> <candidate id=\"c39\" index=141 type=\"location\" info=\"{ &quot;coordinates&quot;: &quot;51.5;10.5&quot;, &quot;id&quot;: 2921044, &quot;featureClass&quot;: &quot;A&quot;, &quot;featureCode&quot;: &quot;PCLI&quot;, &quot;countryCode&quot;: &quot;DE&quot; }\" length=\"1\"></candidate> <candidate id=\"c40\" index=141 type=\"location\" info=\"{ &quot;coordinates&quot;: &quot;-7.1778;112.3084&quot;, &quot;id&quot;: 6781987, &quot;featureClass&quot;: &quot;A&quot;, &quot;featureCode&quot;: &quot;ADM4&quot;, &quot;countryCode&quot;: &quot;ID&quot; }\" length=\"1\"></candidate> <token id=\"t141\"> German </token> <token id=\"t142\"> state </token> <token id=\"t143\"> authorities </token> <token id=\"t144\"> have </token> <token id=\"t145\"> set </token> <token id=\"t146\"> up </token> <token id=\"t147\"> a </token> <token id=\"t148\"> 3km </token> <token id=\"t149\"> protection </token> <token id=\"t150\"> zone </token> <token id=\"t151\"> and </token> <token id=\"t152\"> a </token> <token id=\"t153\"> 10km </token> <token id=\"t154\"> surveillance </token> <token id=\"t155\"> zone </token> <token id=\"t156\"> around </token> <token id=\"t157\"> the </token> <token id=\"t158\"> holding </token> <token id=\"t159\"> , </token> <token id=\"t160\"> applying </token> <token id=\"t161\"> strict </token> <token id=\"t162\"> movement </token> <token id=\"t163\"> restrictions </token> <token id=\"t164\"> on </token> <token id=\"t165\"> farms </token> <token id=\"t166\"> in </token> <token id=\"t167\"> the </token> <token id=\"t168\"> area </token> <token id=\"t169\"> . </token> <token id=\"t170\"> <br /> </token> <token id=\"t171\"> It </token> <token id=\"t172\"> is </token> <token id=\"t173\"> reported </token> <token id=\"t174\"> that </token> <token id=\"t175\"> preliminary </token> <token id=\"t176\"> cleaning </token> <token id=\"t177\"> and </token> <token id=\"t178\"> disinfection </token> <token id=\"t179\"> is </token> <candidate id=\"c41\" index=180 type=\"date\" info=\"PRESENT_REF\" length=\"1\"></candidate> <token id=\"t180\"> now </token> <token id=\"t181\"> under </token> <token id=\"t182\"> way </token> <token id=\"t183\"> . </token> <candidate id=\"c42\" index=184 type=\"number\" info=\"null\" length=\"1\"></candidate> <token id=\"t184\"> Three </token> <token id=\"t185\"> backyard </token> <token id=\"t186\"> flocks </token> <token id=\"t187\"> on </token> <token id=\"t188\"> neighbouring </token> <token id=\"t189\"> farms </token> <token id=\"t190\"> have </token> <token id=\"t191\"> also </token> <token id=\"t192\"> been </token> <token id=\"t193\"> culled </token> <token id=\"t194\"> as </token> <token id=\"t195\"> a </token> <token id=\"t196\"> precaution </token> <token id=\"t197\"> . </token> <token id=\"t198\"> <br /> </token> <token id=\"t199\"> The </token> <token id=\"t200\"> chief </token> <token id=\"t201\"> vet </token> <token id=\"t202\"> 's </token> <token id=\"t203\"> statement </token> <token id=\"t204\"> also </token> <token id=\"t205\"> makes </token> <token id=\"t206\"> clear </token> <token id=\"t207\"> that </token> <token id=\"t208\"> no </token> <token id=\"t209\"> poultrymeat </token> <token id=\"t210\"> or </token> <token id=\"t211\"> eggs </token> <token id=\"t212\"> have </token> <token id=\"t213\"> been </token> <token id=\"t214\"> dispatched </token> <token id=\"t215\"> from </token> <token id=\"t216\"> the </token> <token id=\"t217\"> affected </token> <token id=\"t218\"> area </token> <token id=\"t219\"> to </token> <token id=\"t220\"> other </token> <token id=\"t221\"> parts </token> <token id=\"t222\"> of </token> <candidate id=\"c43\" index=223 type=\"location\" info=\"{ &quot;coordinates&quot;: &quot;51.5;10.5&quot;, &quot;id&quot;: 2921044, &quot;featureClass&quot;: &quot;A&quot;, &quot;featureCode&quot;: &quot;PCLI&quot;, &quot;countryCode&quot;: &quot;DE&quot; }\" length=\"1\"></candidate> <token id=\"t223\"> Germany </token> <token id=\"t224\"> or </token> <token id=\"t225\"> other </token> <token id=\"t226\"> EU </token> <token id=\"t227\"> countries </token> <token id=\"t228\"> . </token> <token id=\"t229\"> <br /> </token> <candidate id=\"c44\" index=230 type=\"disease\" info=\"null\" length=\"4\"></candidate> <token id=\"t230\"> Highly </token> <token id=\"t231\"> pathogenic </token> <candidate id=\"c45\" index=232 type=\"disease\" info=\"null\" length=\"2\"></candidate> <token id=\"t232\"> avian </token> <token id=\"t233\"> influenza </token> <token id=\"t234\"> was </token> <token id=\"t235\"> last </token> <token id=\"t236\"> seen </token> <token id=\"t237\"> in </token> <candidate id=\"c46\" index=238 type=\"location\" info=\"{ &quot;coordinates&quot;: &quot;52.83333;9.16667&quot;, &quot;id&quot;: 2862926, &quot;featureClass&quot;: &quot;A&quot;, &quot;featureCode&quot;: &quot;ADM1&quot;, &quot;countryCode&quot;: &quot;DE&quot; }\" length=\"2\"></candidate> <token id=\"t238\"> Lower </token> <candidate id=\"c47\" index=239 type=\"location\" info=\"{ &quot;coordinates&quot;: &quot;51.0;13.25&quot;, &quot;id&quot;: 2842566, &quot;featureClass&quot;: &quot;A&quot;, &quot;featureCode&quot;: &quot;ADM1&quot;, &quot;countryCode&quot;: &quot;DE&quot; }\" length=\"1\"></candidate> <token id=\"t239\"> Saxony </token> <token id=\"t240\"> in </token> <candidate id=\"c48\" index=241 type=\"date\" info=\"2014-12\" length=\"2\"></candidate> <token id=\"t241\"> December </token> <candidate id=\"c49\" index=242 type=\"number\" info=\"null\" length=\"1\"></candidate> <token id=\"t242\"> 2014 </token> <token id=\"t243\"> on </token> <token id=\"t244\"> a </token> <token id=\"t245\"> turkey </token> <token id=\"t246\"> farm </token> <token id=\"t247\"> . </token> <token id=\"t248\"> Then </token> <token id=\"t249\"> the </token> <token id=\"t250\"> strain </token> <token id=\"t251\"> was </token> <token id=\"t252\"> H5N8 </token> <token id=\"t253\"> -- </token> <token id=\"t254\"> the </token> <token id=\"t255\"> same </token> <token id=\"t256\"> strain </token> <token id=\"t257\"> as </token> <token id=\"t258\"> was </token> <token id=\"t259\"> found </token> <token id=\"t260\"> on </token> <token id=\"t261\"> an </token> <token id=\"t262\"> east </token> <candidate id=\"c50\" index=263 type=\"location\" info=\"{ &quot;coordinates&quot;: &quot;54.0;-1.5&quot;, &quot;id&quot;: 2633349, &quot;featureClass&quot;: &quot;A&quot;, &quot;featureCode&quot;: &quot;ADMD&quot;, &quot;countryCode&quot;: &quot;GB&quot; }\" length=\"1\"></candidate> <token id=\"t263\"> Yorkshire </token> <candidate id=\"c51\" index=264 type=\"host\" info=\"null\" length=\"1\"></candidate> <token id=\"t264\"> duck </token> <token id=\"t265\"> farm </token> <candidate id=\"c52\" index=266 type=\"date\" info=\"2014-11\" length=\"2\"></candidate> <token id=\"t266\"> last </token> <token id=\"t267\"> November </token> <token id=\"t268\"> . </token> <token id=\"t269\"> <br /> </token> <candidate id=\"c53\" index=270 type=\"location\" info=\"{ &quot;coordinates&quot;: &quot;49.74917;4.60889&quot;, &quot;id&quot;: 6453601, &quot;featureClass&quot;: &quot;A&quot;, &quot;featureCode&quot;: &quot;ADM4&quot;, &quot;countryCode&quot;: &quot;FR&quot; }\" length=\"1\"></candidate> <token id=\"t270\"> This </token> <token id=\"t271\"> was </token> <token id=\"t272\"> followed </token> <token id=\"t273\"> by </token> <token id=\"t274\"> further </token> <token id=\"t275\"> outbreaks </token> <token id=\"t276\"> of </token> <token id=\"t277\"> H5N8 </token> <token id=\"t278\"> elsewhere </token> <token id=\"t279\"> in </token> <candidate id=\"c54\" index=280 type=\"location\" info=\"{ &quot;coordinates&quot;: &quot;51.5;10.5&quot;, &quot;id&quot;: 2921044, &quot;featureClass&quot;: &quot;A&quot;, &quot;featureCode&quot;: &quot;PCLI&quot;, &quot;countryCode&quot;: &quot;DE&quot; }\" length=\"1\"></candidate> <token id=\"t280\"> Germany </token> <token id=\"t281\"> in </token> <candidate id=\"c55\" index=282 type=\"date\" info=\"2015\" length=\"2\"></candidate> <token id=\"t282\"> early </token> <candidate id=\"c56\" index=283 type=\"number\" info=\"null\" length=\"1\"></candidate> <token id=\"t283\"> 2015 </token> <token id=\"t284\"> , </token> <token id=\"t285\"> as </token> <token id=\"t286\"> well </token> <token id=\"t287\"> as </token> <token id=\"t288\"> more </token> <candidate id=\"c57\" index=289 type=\"date\" info=\"PAST_REF\" length=\"1\"></candidate> <token id=\"t289\"> recent </token> <token id=\"t290\"> outbreaks </token> <token id=\"t291\"> of </token> <token id=\"t292\"> low-pathogenic </token> <token id=\"t293\"> H7N7 </token> <token id=\"t294\"> . </token> <token id=\"t295\"> <br /> </token> <token id=\"t296\"> <br /> </token>","publication_date":"2015-07-29","id":302,"title":"High-pathogenic bird flu hits Germany - again","url":"http://www.fwi.co.uk/poultry/high-pathogenic-bird-flu-hits-germany.htm","content":"\n High-pathogenic bird flu hits Germany – again\n \n Wednesday 29 July 2015 12:51 \n \n © Action Press/Rex ShutterstockA fresh outbreak of highly pathogenic avian influenza has been reported in Germany this week, involving a flock of 10,100 layers in the north-west of the country.\nGerman chief vet Karin Schwabenbauer informed the World Organisation for Animal Health in Paris on Monday (27 July) that 50 birds in the flock had died and the remaining birds on the farm in the Emsland district of Lower Saxony had been destroyed.\nLaboratory analysis had confirmed the strain as highly pathogenic H7N7 – the same sub-type that affected the UK earlier this month.\nSee also: US sees ‘new world order’ as bird flu goes global\nAccording to EU law, the German state authorities have set up a 3km protection zone and a 10km surveillance zone around the holding, applying strict movement restrictions on farms in the area.\nIt is reported that preliminary cleaning and disinfection is now under way. Three backyard flocks on neighbouring farms have also been culled as a precaution.\nThe chief vet’s statement also makes clear that no poultrymeat or eggs have been dispatched from the affected area to other parts of Germany or other EU countries.\nHighly pathogenic avian influenza was last seen in Lower Saxony in December 2014 on a turkey farm. Then the strain was H5N8 – the same strain as was found on an east Yorkshire duck farm last November.\nThis was followed by further outbreaks of H5N8 elsewhere in Germany in early 2015, as well as more recent outbreaks of low-pathogenic H7N7.\n \n ","candidateLabels":[{"id":"c1","label":"correct"},{"id":"c2","label":"correct"},{"id":"c3","label":"correct"},{"id":"c4","label":"partial"},{"id":"c5","label":"incorrect"},{"id":"c6","label":"partial"},{"id":"c7","label":"correct"},{"id":"c8","label":"correct"},{"id":"c9","label":"correct"},{"id":"c10","label":"partial"},{"id":"c11","label":"partial"},{"id":"c12","label":"incorrect"},{"id":"c13","label":"incorrect"},{"id":"c14","label":"incorrect"},{"id":"c15","label":"correct"},{"id":"c16","label":"incorrect"},{"id":"c17","label":"incorrect"},{"id":"c18","label":"incorrect"},{"id":"c19","label":"incorrect"},{"id":"c20","label":"incorrect"},{"id":"c21","label":"incorrect"},{"id":"c22","label":"partial"},{"id":"c23","label":"incorrect"},{"id":"c24","label":"partial"},{"id":"c25","label":"correct"},{"id":"c26","label":"correct"},{"id":"c27","label":"correct"},{"id":"c28","label":"correct"},{"id":"c29","label":"correct"},{"id":"c30","label":"correct"},{"id":"c31","label":"correct"},{"id":"c32","label":"incorrect"},{"id":"c33","label":"correct"},{"id":"c34","label":"correct"},{"id":"c35","label":"incorrect"},{"id":"c36","label":"incorrect"},{"id":"c37","label":"incorrect"},{"id":"c38","label":"incorrect"},{"id":"c39","label":"correct"},{"id":"c40","label":"incorrect"},{"id":"c41","label":"partial"},{"id":"c42","label":"partial"},{"id":"c43","label":"correct"},{"id":"c44","label":"correct"},{"id":"c45","label":"correct"},{"id":"c46","label":"correct"},{"id":"c47","label":"correct"},{"id":"c48","label":"correct"},{"id":"c49","label":"incorrect"},{"id":"c50","label":"correct"},{"id":"c51","label":"correct"},{"id":"c52","label":"correct"},{"id":"c53","label":"incorrect"},{"id":"c54","label":"correct"},{"id":"c55","label":"correct"},{"id":"c56","label":"incorrect"},{"id":"c57","label":"partial"}]}
