# Supplementary material for: Web monitoring of emerging animal infectious diseases integrated in the French Animal Health Epidemic Intelligence System
Source: PLoS One. 2018 Aug 3;13(8):e0199960. doi: 10.1371/journal.pone.0199960 (PMC6075742; doi:10.1371/journal.pone.0199960)
Supplement: S1 Dataset — Dataset of news reports in English language used to evaluate and train the information extraction module of PADI-web (http://epia.clermont.inra.fr/vsi). This dataset is composed of 532 news reports (in JSON), with information about the report itself (publication date, title, content, url), as well as processing information related to the information extraction process (candidates for extraction information, correct or incorrect labels for each candidate). The named entity candidates (locations, diseases, hosts, dates, number of cases) are manually labelled in each article. Data are shared under a CC BY license and are freely available for download at: https://dataverse.cirad.fr/dataset.xhtml?persistentId=doi:10.18167/DVN1/KMTIFG. (GZ) [file pone.0199960.s001.gz › articles/14.json]

{"reports":[17290,17311,17348,17435,17460,17517,17579,17638,17702,17751,17790,17837,17888,17954,18012,18082,18127,18196,18249,18318,18371,18448,18511,18526,18652,18708,18741,18783,18842,18904,18957,19016,19057,19097,19177,19215,19284,19350,19383,19428],"tagged_content":"<token id=\"t0\"> <br /> </token> <candidate id=\"c1\" index=1 type=\"location\" info=\"{ &quot;coordinates&quot;: &quot;57.0;25.0&quot;, &quot;id&quot;: 458258, &quot;featureClass&quot;: &quot;A&quot;, &quot;featureCode&quot;: &quot;PCLI&quot;, &quot;countryCode&quot;: &quot;LV&quot; }\" length=\"1\"></candidate> <token id=\"t1\"> Latvia </token> <token id=\"t2\"> reports </token> <token id=\"t3\"> first </token> <candidate id=\"c2\" index=4 type=\"disease\" info=\"null\" length=\"3\"></candidate> <token id=\"t4\"> African </token> <candidate id=\"c3\" index=5 type=\"host\" info=\"null\" length=\"1\"></candidate> <token id=\"t5\"> swine </token> <token id=\"t6\"> fever </token> <token id=\"t7\"> cases </token> <token id=\"t8\"> <br /> </token> <token id=\"t9\"> <br /> </token> <candidate id=\"c4\" index=10 type=\"date\" info=\"2014-06-21\" length=\"1\"></candidate> <token id=\"t10\"> Saturday </token> <candidate id=\"c5\" index=11 type=\"number\" info=\"null\" length=\"1\"></candidate> <candidate id=\"c6\" index=11 type=\"date\" info=\"2014-06-28\" length=\"2\"></candidate> <token id=\"t11\"> 28 </token> <token id=\"t12\"> June </token> <token id=\"t13\"> 20145:57 </token> <token id=\"t14\"> <br /> </token> <token id=\"t15\"> <br /> </token> <token id=\"t16\"> Latvian </token> <token id=\"t17\"> authorities </token> <token id=\"t18\"> have </token> <token id=\"t19\"> reported </token> <token id=\"t20\"> the </token> <token id=\"t21\"> first </token> <token id=\"t22\"> cases </token> <token id=\"t23\"> of </token> <candidate id=\"c7\" index=24 type=\"disease\" info=\"null\" length=\"3\"></candidate> <token id=\"t24\"> african </token> <candidate id=\"c8\" index=25 type=\"host\" info=\"null\" length=\"1\"></candidate> <token id=\"t25\"> swine </token> <token id=\"t26\"> fever </token> <token id=\"t27\"> ( </token> <candidate id=\"c9\" index=28 type=\"disease\" info=\"null\" length=\"1\"></candidate> <token id=\"t28\"> ASF </token> <token id=\"t29\"> ) </token> <token id=\"t30\"> in </token> <token id=\"t31\"> domestic </token> <candidate id=\"c10\" index=32 type=\"host\" info=\"null\" length=\"1\"></candidate> <token id=\"t32\"> pigs </token> <token id=\"t33\"> as </token> <token id=\"t34\"> well </token> <token id=\"t35\"> as </token> <candidate id=\"c11\" index=36 type=\"host\" info=\"null\" length=\"2\"></candidate> <token id=\"t36\"> wild </token> <candidate id=\"c12\" index=37 type=\"host\" info=\"null\" length=\"1\"></candidate> <token id=\"t37\"> boar </token> <token id=\"t38\"> . </token> <token id=\"t39\"> The </token> <token id=\"t40\"> country </token> <token id=\"t41\"> 's </token> <token id=\"t42\"> Food </token> <token id=\"t43\"> and </token> <token id=\"t44\"> Veterinary </token> <token id=\"t45\"> Service </token> <token id=\"t46\"> diagnosed </token> <token id=\"t47\"> the </token> <token id=\"t48\"> disease </token> <token id=\"t49\"> in </token> <candidate id=\"c13\" index=50 type=\"number\" info=\"null\" length=\"1\"></candidate> <token id=\"t50\"> three </token> <token id=\"t51\"> farmed </token> <candidate id=\"c14\" index=52 type=\"host\" info=\"null\" length=\"1\"></candidate> <token id=\"t52\"> pigs </token> <token id=\"t53\"> and </token> <candidate id=\"c15\" index=54 type=\"number\" info=\"null\" length=\"1\"></candidate> <token id=\"t54\"> three </token> <candidate id=\"c16\" index=55 type=\"host\" info=\"null\" length=\"2\"></candidate> <token id=\"t55\"> wild </token> <candidate id=\"c17\" index=56 type=\"host\" info=\"null\" length=\"1\"></candidate> <token id=\"t56\"> boar </token> <token id=\"t57\"> close </token> <token id=\"t58\"> to </token> <token id=\"t59\"> the </token> <token id=\"t60\"> country </token> <token id=\"t61\"> 's </token> <token id=\"t62\"> border </token> <token id=\"t63\"> with </token> <candidate id=\"c18\" index=64 type=\"location\" info=\"{ &quot;coordinates&quot;: &quot;53.0;28.0&quot;, &quot;id&quot;: 630336, &quot;featureClass&quot;: &quot;A&quot;, &quot;featureCode&quot;: &quot;PCLI&quot;, &quot;countryCode&quot;: &quot;BY&quot; }\" length=\"1\"></candidate> <token id=\"t64\"> Belarus </token> <token id=\"t65\"> . </token> <token id=\"t66\"> The </token> <candidate id=\"c19\" index=67 type=\"host\" info=\"null\" length=\"1\"></candidate> <token id=\"t67\"> pigs </token> <token id=\"t68\"> have </token> <token id=\"t69\"> been </token> <token id=\"t70\"> killed </token> <token id=\"t71\"> and </token> <token id=\"t72\"> burned </token> <token id=\"t73\"> and </token> <token id=\"t74\"> a </token> <token id=\"t75\"> 40-day </token> <candidate id=\"c20\" index=76 type=\"location\" info=\"{ &quot;coordinates&quot;: &quot;38.49457;43.38323&quot;, &quot;id&quot;: 298117, &quot;featureClass&quot;: &quot;P&quot;, &quot;featureCode&quot;: &quot;PPLA&quot;, &quot;countryCode&quot;: &quot;TR&quot; }\" length=\"1\"></candidate> <token id=\"t76\"> ban </token> <token id=\"t77\"> is </token> <token id=\"t78\"> in </token> <token id=\"t79\"> place </token> <token id=\"t80\"> on </token> <token id=\"t81\"> all </token> <token id=\"t82\"> public </token> <token id=\"t83\"> events </token> <token id=\"t84\"> such </token> <token id=\"t85\"> as </token> <token id=\"t86\"> exhibitions </token> <token id=\"t87\"> or </token> <token id=\"t88\"> fairs </token> <token id=\"t89\"> in </token> <token id=\"t90\"> the </token> <token id=\"t91\"> Kraslava </token> <token id=\"t92\"> region </token> <token id=\"t93\"> . </token> <candidate id=\"c21\" index=94 type=\"location\" info=\"{ &quot;coordinates&quot;: &quot;60.0;100.0&quot;, &quot;id&quot;: 2017370, &quot;featureClass&quot;: &quot;A&quot;, &quot;featureCode&quot;: &quot;PCLI&quot;, &quot;countryCode&quot;: &quot;RU&quot; }\" length=\"1\"></candidate> <token id=\"t94\"> Russia </token> <token id=\"t95\"> banned </token> <token id=\"t96\"> imports </token> <token id=\"t97\"> of </token> <token id=\"t98\"> pork </token> <token id=\"t99\"> from </token> <token id=\"t100\"> the </token> <token id=\"t101\"> EU </token> <token id=\"t102\"> on </token> <candidate id=\"c22\" index=103 type=\"number\" info=\"null\" length=\"1\"></candidate> <candidate id=\"c23\" index=103 type=\"date\" info=\"2014-01-28\" length=\"2\"></candidate> <token id=\"t103\"> 28 </token> <token id=\"t104\"> January </token> <token id=\"t105\"> after </token> <candidate id=\"c24\" index=106 type=\"disease\" info=\"null\" length=\"1\"></candidate> <token id=\"t106\"> ASF </token> <token id=\"t107\"> was </token> <token id=\"t108\"> found </token> <token id=\"t109\"> in </token> <token id=\"t110\"> Polish </token> <token id=\"t111\"> and </token> <token id=\"t112\"> Lithuanian </token> <candidate id=\"c25\" index=113 type=\"host\" info=\"null\" length=\"2\"></candidate> <token id=\"t113\"> wild </token> <candidate id=\"c26\" index=114 type=\"host\" info=\"null\" length=\"1\"></candidate> <token id=\"t114\"> boar </token> <token id=\"t115\"> . </token> <candidate id=\"c27\" index=116 type=\"location\" info=\"{ &quot;coordinates&quot;: &quot;47.04483;10.44739&quot;, &quot;id&quot;: 7873671, &quot;featureClass&quot;: &quot;A&quot;, &quot;featureCode&quot;: &quot;ADM3&quot;, &quot;countryCode&quot;: &quot;AT&quot; }\" length=\"1\"></candidate> <token id=\"t116\"> See </token> <token id=\"t117\"> also </token> <token id=\"t118\"> EU </token> <token id=\"t119\"> takes </token> <candidate id=\"c28\" index=120 type=\"location\" info=\"{ &quot;coordinates&quot;: &quot;60.0;100.0&quot;, &quot;id&quot;: 2017370, &quot;featureClass&quot;: &quot;A&quot;, &quot;featureCode&quot;: &quot;PCLI&quot;, &quot;countryCode&quot;: &quot;RU&quot; }\" length=\"1\"></candidate> <token id=\"t120\"> Russia </token> <token id=\"t121\"> pork </token> <candidate id=\"c29\" index=122 type=\"location\" info=\"{ &quot;coordinates&quot;: &quot;38.49457;43.38323&quot;, &quot;id&quot;: 298117, &quot;featureClass&quot;: &quot;P&quot;, &quot;featureCode&quot;: &quot;PPLA&quot;, &quot;countryCode&quot;: &quot;TR&quot; }\" length=\"1\"></candidate> <token id=\"t122\"> ban </token> <token id=\"t123\"> challenge </token> <token id=\"t124\"> to </token> <token id=\"t125\"> WTO </token> <token id=\"t126\"> EU </token> <token id=\"t127\"> officials </token> <token id=\"t128\"> launched </token> <token id=\"t129\"> a </token> <token id=\"t130\"> legal </token> <token id=\"t131\"> challenge </token> <token id=\"t132\"> to </token> <token id=\"t133\"> the </token> <candidate id=\"c30\" index=134 type=\"location\" info=\"{ &quot;coordinates&quot;: &quot;38.49457;43.38323&quot;, &quot;id&quot;: 298117, &quot;featureClass&quot;: &quot;P&quot;, &quot;featureCode&quot;: &quot;PPLA&quot;, &quot;countryCode&quot;: &quot;TR&quot; }\" length=\"1\"></candidate> <token id=\"t134\"> ban </token> <token id=\"t135\"> at </token> <token id=\"t136\"> the </token> <token id=\"t137\"> World </token> <token id=\"t138\"> Trade </token> <token id=\"t139\"> Organisation </token> <token id=\"t140\"> , </token> <token id=\"t141\"> claiming </token> <token id=\"t142\"> it </token> <token id=\"t143\"> was </token> <token id=\"t144\"> damaging </token> <token id=\"t145\"> the </token> <token id=\"t146\"> pork </token> <token id=\"t147\"> industry </token> <token id=\"t148\"> by </token> <token id=\"t149\"> depressing </token> <token id=\"t150\"> prices </token> <token id=\"t151\"> . </token> <token id=\"t152\"> Roughly </token> <token id=\"t153\"> a </token> <token id=\"t154\"> quarter </token> <token id=\"t155\"> of </token> <token id=\"t156\"> EU </token> <token id=\"t157\"> pork </token> <token id=\"t158\"> exports </token> <token id=\"t159\"> go </token> <token id=\"t160\"> to </token> <candidate id=\"c31\" index=161 type=\"location\" info=\"{ &quot;coordinates&quot;: &quot;60.0;100.0&quot;, &quot;id&quot;: 2017370, &quot;featureClass&quot;: &quot;A&quot;, &quot;featureCode&quot;: &quot;PCLI&quot;, &quot;countryCode&quot;: &quot;RU&quot; }\" length=\"1\"></candidate> <token id=\"t161\"> Russia </token> <token id=\"t162\"> , </token> <token id=\"t163\"> totalling </token> <token id=\"t164\"> about </token> <token id=\"t165\"> $ </token> <candidate id=\"c32\" index=166 type=\"number\" info=\"null\" length=\"1\"></candidate> <token id=\"t166\"> 1.4 </token> <token id=\"t167\"> bn </token> <token id=\"t168\"> ( </token> <token id=\"t169\"> # </token> <candidate id=\"c33\" index=170 type=\"number\" info=\"null\" length=\"1\"></candidate> <token id=\"t170\"> 1.2 </token> <token id=\"t171\"> bn </token> <token id=\"t172\"> ) </token> <token id=\"t173\"> a </token> <token id=\"t174\"> year </token> <token id=\"t175\"> . </token> <token id=\"t176\"> The </token> <token id=\"t177\"> EU </token> <token id=\"t178\"> average </token> <token id=\"t179\"> price </token> <token id=\"t180\"> tumbled </token> <token id=\"t181\"> 12p/kg </token> <token id=\"t182\"> from </token> <token id=\"t183\"> the </token> <token id=\"t184\"> start </token> <token id=\"t185\"> of </token> <token id=\"t186\"> the </token> <token id=\"t187\"> year </token> <token id=\"t188\"> to </token> <token id=\"t189\"> a </token> <token id=\"t190\"> bottom </token> <token id=\"t191\"> of </token> <candidate id=\"c34\" index=192 type=\"number\" info=\"null\" length=\"1\"></candidate> <token id=\"t192\"> 123.23 </token> <token id=\"t193\"> p/kg </token> <token id=\"t194\"> on </token> <candidate id=\"c35\" index=195 type=\"number\" info=\"null\" length=\"1\"></candidate> <candidate id=\"c36\" index=195 type=\"date\" info=\"2014-03-10\" length=\"2\"></candidate> <token id=\"t195\"> 10 </token> <candidate id=\"c37\" index=196 type=\"location\" info=\"{ &quot;coordinates&quot;: &quot;0.35;34.25&quot;, &quot;id&quot;: 187753, &quot;featureClass&quot;: &quot;A&quot;, &quot;featureCode&quot;: &quot;ADMD&quot;, &quot;countryCode&quot;: &quot;KE&quot; }\" length=\"1\"></candidate> <candidate id=\"c38\" index=196 type=\"location\" info=\"{ &quot;coordinates&quot;: &quot;48.05;7.78333&quot;, &quot;id&quot;: 3209258, &quot;featureClass&quot;: &quot;A&quot;, &quot;featureCode&quot;: &quot;ADM4&quot;, &quot;countryCode&quot;: &quot;DE&quot; }\" length=\"1\"></candidate> <candidate id=\"c39\" index=196 type=\"location\" info=\"{ &quot;coordinates&quot;: &quot;52.55262;0.07028&quot;, &quot;id&quot;: 7292899, &quot;featureClass&quot;: &quot;A&quot;, &quot;featureCode&quot;: &quot;ADM4&quot;, &quot;countryCode&quot;: &quot;GB&quot; }\" length=\"1\"></candidate> <candidate id=\"c40\" index=196 type=\"location\" info=\"{ &quot;coordinates&quot;: &quot;47.16128;8.91103&quot;, &quot;id&quot;: 6458781, &quot;featureClass&quot;: &quot;A&quot;, &quot;featureCode&quot;: &quot;ADM2&quot;, &quot;countryCode&quot;: &quot;CH&quot; }\" length=\"1\"></candidate> <token id=\"t196\"> March </token> <token id=\"t197\"> . </token> <token id=\"t198\"> But </token> <token id=\"t199\"> since </token> <token id=\"t200\"> then </token> <token id=\"t201\"> prices </token> <token id=\"t202\"> have </token> <token id=\"t203\"> improved </token> <token id=\"t204\"> to </token> <token id=\"t205\"> stand </token> <token id=\"t206\"> at </token> <candidate id=\"c41\" index=207 type=\"number\" info=\"null\" length=\"1\"></candidate> <token id=\"t207\"> 136.63 </token> <token id=\"t208\"> p/kg </token> <token id=\"t209\"> on </token> <candidate id=\"c42\" index=210 type=\"number\" info=\"null\" length=\"1\"></candidate> <candidate id=\"c43\" index=210 type=\"date\" info=\"2014-06-23\" length=\"2\"></candidate> <token id=\"t210\"> 23 </token> <token id=\"t211\"> June </token> <token id=\"t212\"> . </token> <token id=\"t213\"> `` </token> <token id=\"t214\"> With </token> <token id=\"t215\"> the </token> <token id=\"t216\"> loss </token> <token id=\"t217\"> of </token> <token id=\"t218\"> this </token> <token id=\"t219\"> trade </token> <token id=\"t220\"> , </token> <token id=\"t221\"> European </token> <candidate id=\"c44\" index=222 type=\"host\" info=\"null\" length=\"1\"></candidate> <token id=\"t222\"> pig </token> <token id=\"t223\"> prices </token> <token id=\"t224\"> fell </token> <token id=\"t225\"> significantly </token> <token id=\"t226\"> in </token> <candidate id=\"c45\" index=227 type=\"date\" info=\"2014-Q1\" length=\"3\"></candidate> <token id=\"t227\"> the </token> <token id=\"t228\"> first </token> <token id=\"t229\"> quarter </token> <token id=\"t230\"> of </token> <token id=\"t231\"> the </token> <token id=\"t232\"> year </token> <token id=\"t233\"> , </token> <token id=\"t234\"> '' </token> <token id=\"t235\"> said </token> <token id=\"t236\"> Stuart </token> <token id=\"t237\"> Ashworth </token> <token id=\"t238\"> , </token> <token id=\"t239\"> Quality </token> <token id=\"t240\"> Meat </token> <candidate id=\"c46\" index=241 type=\"location\" info=\"{ &quot;coordinates&quot;: &quot;56.0;-4.0&quot;, &quot;id&quot;: 2638360, &quot;featureClass&quot;: &quot;A&quot;, &quot;featureCode&quot;: &quot;ADM1&quot;, &quot;countryCode&quot;: &quot;GB&quot; }\" length=\"1\"></candidate> <token id=\"t241\"> Scotland </token> <token id=\"t242\"> 's </token> <token id=\"t243\"> head </token> <token id=\"t244\"> of </token> <token id=\"t245\"> economics </token> <token id=\"t246\"> . </token> <token id=\"t247\"> `` </token> <token id=\"t248\"> However </token> <token id=\"t249\"> , </token> <token id=\"t250\"> prices </token> <token id=\"t251\"> quickly </token> <token id=\"t252\"> recovered </token> <token id=\"t253\"> as </token> <token id=\"t254\"> the </token> <token id=\"t255\"> EU </token> <token id=\"t256\"> took </token> <token id=\"t257\"> advantage </token> <token id=\"t258\"> of </token> <token id=\"t259\"> the </token> <token id=\"t260\"> disruption </token> <token id=\"t261\"> to </token> <token id=\"t262\"> wider </token> <token id=\"t263\"> global </token> <token id=\"t264\"> supplies </token> <token id=\"t265\"> created </token> <token id=\"t266\"> by </token> <token id=\"t267\"> the </token> <token id=\"t268\"> presence </token> <token id=\"t269\"> of </token> <token id=\"t270\"> the </token> <candidate id=\"c47\" index=271 type=\"host\" info=\"null\" length=\"1\"></candidate> <token id=\"t271\"> porcine </token> <token id=\"t272\"> epidemic </token> <token id=\"t273\"> diarrhoea </token> <token id=\"t274\"> virus </token> <token id=\"t275\"> in </token> <candidate id=\"c48\" index=276 type=\"location\" info=\"{ &quot;coordinates&quot;: &quot;8.5;14.0&quot;, &quot;id&quot;: 2223603, &quot;featureClass&quot;: &quot;A&quot;, &quot;featureCode&quot;: &quot;ADM1&quot;, &quot;countryCode&quot;: &quot;CM&quot; }\" length=\"1\"></candidate> <candidate id=\"c49\" index=276 type=\"location\" info=\"{ &quot;coordinates&quot;: &quot;50.33333;3.66667&quot;, &quot;id&quot;: 2990129, &quot;featureClass&quot;: &quot;A&quot;, &quot;featureCode&quot;: &quot;ADM2&quot;, &quot;countryCode&quot;: &quot;FR&quot; }\" length=\"1\"></candidate> <candidate id=\"c50\" index=276 type=\"location\" info=\"{ &quot;coordinates&quot;: &quot;22.49471;114.13812&quot;, &quot;id&quot;: 7533617, &quot;featureClass&quot;: &quot;A&quot;, &quot;featureCode&quot;: &quot;ADM1&quot;, &quot;countryCode&quot;: &quot;HK&quot; }\" length=\"1\"></candidate> <token id=\"t276\"> North </token> <candidate id=\"c51\" index=277 type=\"location\" info=\"{ &quot;coordinates&quot;: &quot;39.76;-98.5&quot;, &quot;id&quot;: 6252001, &quot;featureClass&quot;: &quot;A&quot;, &quot;featureCode&quot;: &quot;PCLI&quot;, &quot;countryCode&quot;: &quot;US&quot; }\" length=\"1\"></candidate> <candidate id=\"c52\" index=277 type=\"location\" info=\"{ &quot;coordinates&quot;: &quot;-1.43365;-80.51061&quot;, &quot;id&quot;: 10792859, &quot;featureClass&quot;: &quot;A&quot;, &quot;featureCode&quot;: &quot;ADM3&quot;, &quot;countryCode&quot;: &quot;EC&quot; }\" length=\"1\"></candidate> <token id=\"t277\"> America </token> <token id=\"t278\"> , </token> <token id=\"t279\"> to </token> <token id=\"t280\"> grow </token> <token id=\"t281\"> exports </token> <token id=\"t282\"> to </token> <candidate id=\"c53\" index=283 type=\"location\" info=\"{ &quot;coordinates&quot;: &quot;-12.79673;-76.51124&quot;, &quot;id&quot;: 8350058, &quot;featureClass&quot;: &quot;A&quot;, &quot;featureCode&quot;: &quot;ADM3&quot;, &quot;countryCode&quot;: &quot;PE&quot; }\" length=\"1\"></candidate> <candidate id=\"c54\" index=283 type=\"location\" info=\"{ &quot;coordinates&quot;: &quot;37.93682;27.34353&quot;, &quot;id&quot;: 8378482, &quot;featureClass&quot;: &quot;A&quot;, &quot;featureCode&quot;: &quot;ADM1H&quot;, &quot;countryCode&quot;: &quot;TR&quot; }\" length=\"1\"></candidate> <candidate id=\"c55\" index=283 type=\"location\" info=\"{ &quot;coordinates&quot;: &quot;9.56667;122.6&quot;, &quot;id&quot;: 1711613, &quot;featureClass&quot;: &quot;A&quot;, &quot;featureCode&quot;: &quot;ADM3&quot;, &quot;countryCode&quot;: &quot;PH&quot; }\" length=\"1\"></candidate> <token id=\"t283\"> Asia </token> <token id=\"t284\"> . </token> <token id=\"t285\"> '' </token> <token id=\"t286\"> Mr </token> <token id=\"t287\"> Ashworth </token> <token id=\"t288\"> said </token> <token id=\"t289\"> he </token> <token id=\"t290\"> expected </token> <token id=\"t291\"> lower </token> <token id=\"t292\"> pork </token> <token id=\"t293\"> supplies </token> <token id=\"t294\"> in </token> <token id=\"t295\"> Europe </token> <token id=\"t296\"> the </token> <token id=\"t297\"> whole </token> <token id=\"t298\"> year </token> <token id=\"t299\"> that </token> <token id=\"t300\"> should </token> <token id=\"t301\"> hold </token> <token id=\"t302\"> prices </token> <token id=\"t303\"> firm </token> <token id=\"t304\"> . </token> <token id=\"t305\"> `` </token> <token id=\"t306\"> A </token> <token id=\"t307\"> swift </token> <token id=\"t308\"> resolution </token> <token id=\"t309\"> to </token> <token id=\"t310\"> the </token> <token id=\"t311\"> EU </token> <token id=\"t312\"> application </token> <token id=\"t313\"> to </token> <token id=\"t314\"> the </token> <token id=\"t315\"> WTO </token> <token id=\"t316\"> in </token> <token id=\"t317\"> respect </token> <token id=\"t318\"> of </token> <token id=\"t319\"> Russian </token> <token id=\"t320\"> trade </token> <token id=\"t321\"> should </token> <token id=\"t322\"> help </token> <token id=\"t323\"> prices </token> <token id=\"t324\"> and </token> <token id=\"t325\"> sentiment </token> <token id=\"t326\"> , </token> <token id=\"t327\"> '' </token> <token id=\"t328\"> he </token> <token id=\"t329\"> said </token> <token id=\"t330\"> . </token> <token id=\"t331\"> <br /> </token>","publication_date":"2014-06-27","id":14,"title":"Latvia reports first African swine fever cases","url":"http://www.fwi.co.uk/international-agriculture/latvia-reports-first-african-swine-fever-cases.htm","content":"\n Latvia reports first African swine fever cases\n \n Saturday 28 June 2014 5:57 \n \n Latvian authorities have reported the first cases of african swine fever (ASF) in domestic pigs as well as wild boar. The country’s Food and Veterinary Service diagnosed the disease in three farmed pigs and three wild boar close to the country’s border with Belarus. The pigs have been killed and burned and a 40-day ban is in place on all public events such as exhibitions or fairs in the Kraslava region. Russia banned imports of pork from the EU on 28 January after ASF was found in Polish and Lithuanian wild boar. See also EU takes Russia pork ban challenge to WTO EU officials launched a legal challenge to the ban at the World Trade Organisation, claiming it was damaging the pork industry by depressing prices. Roughly a quarter of EU pork exports go to Russia, totalling about €1.4bn (£1.2bn) a year. The EU average price tumbled 12p/kg from the start of the year to a bottom of 123.23p/kg on 10 March. But since then prices have improved to stand at 136.63p/kg on 23 June. “With the loss of this trade, European pig prices fell significantly in the first quarter of the year,” said Stuart Ashworth, Quality Meat Scotland’s head of economics. “However, prices quickly recovered as the EU took advantage of the disruption to wider global supplies created by the presence of the porcine epidemic diarrhoea virus in North America, to grow exports to Asia.” Mr Ashworth said he expected lower pork supplies in Europe the whole year that should hold prices firm. “A swift resolution to the EU application to the WTO in respect of Russian trade should help prices and sentiment,” he said.\n ","candidateLabels":[{"id":"c1","label":"partial"},{"id":"c2","label":"correct"},{"id":"c3","label":"partial"},{"id":"c4","label":"partial"},{"id":"c5","label":"incorrect"},{"id":"c6","label":"partial"},{"id":"c7","label":"correct"},{"id":"c8","label":"partial"},{"id":"c9","label":"correct"},{"id":"c10","label":"correct"},{"id":"c11","label":"correct"},{"id":"c12","label":"correct"},{"id":"c13","label":"correct"},{"id":"c14","label":"correct"},{"id":"c15","label":"correct"},{"id":"c16","label":"correct"},{"id":"c17","label":"correct"},{"id":"c18","label":"incorrect"},{"id":"c19","label":"correct"},{"id":"c20","label":"incorrect"},{"id":"c21","label":"incorrect"},{"id":"c22","label":"incorrect"},{"id":"c23","label":"partial"},{"id":"c24","label":"correct"},{"id":"c25","label":"correct"},{"id":"c26","label":"correct"},{"id":"c27","label":"incorrect"},{"id":"c28","label":"incorrect"},{"id":"c29","label":"incorrect"},{"id":"c30","label":"incorrect"},{"id":"c31","label":"incorrect"},{"id":"c32","label":"incorrect"},{"id":"c33","label":"incorrect"},{"id":"c34","label":"incorrect"},{"id":"c35","label":"incorrect"},{"id":"c36","label":"incorrect"},{"id":"c37","label":"incorrect"},{"id":"c38","label":"incorrect"},{"id":"c39","label":"incorrect"},{"id":"c40","label":"incorrect"},{"id":"c41","label":"incorrect"},{"id":"c42","label":"incorrect"},{"id":"c43","label":"incorrect"},{"id":"c44","label":"incorrect"},{"id":"c45","label":"incorrect"},{"id":"c46","label":"incorrect"},{"id":"c47","label":"incorrect"},{"id":"c48","label":"incorrect"},{"id":"c49","label":"incorrect"},{"id":"c50","label":"incorrect"},{"id":"c51","label":"incorrect"},{"id":"c52","label":"incorrect"},{"id":"c53","label":"incorrect"},{"id":"c54","label":"incorrect"},{"id":"c55","label":"incorrect"}]}
