# Supplementary material for: Web monitoring of emerging animal infectious diseases integrated in the French Animal Health Epidemic Intelligence System
Source: PLoS One. 2018 Aug 3;13(8):e0199960. doi: 10.1371/journal.pone.0199960 (PMC6075742; doi:10.1371/journal.pone.0199960)
Supplement: S1 Dataset — Dataset of news reports in English language used to evaluate and train the information extraction module of PADI-web (http://epia.clermont.inra.fr/vsi). This dataset is composed of 532 news reports (in JSON), with information about the report itself (publication date, title, content, url), as well as processing information related to the information extraction process (candidates for extraction information, correct or incorrect labels for each candidate). The named entity candidates (locations, diseases, hosts, dates, number of cases) are manually labelled in each article. Data are shared under a CC BY license and are freely available for download at: https://dataverse.cirad.fr/dataset.xhtml?persistentId=doi:10.18167/DVN1/KMTIFG. (GZ) [file pone.0199960.s001.gz › articles/294.json]

{"reports":[18485,18714,18716,18717,18813,18817,18818,19026,19028],"tagged_content":"<token id=\"t0\"> <br /> </token> <token id=\"t1\"> Outapi </token> <token id=\"t2\"> <br /> </token> <token id=\"t3\"> President </token> <token id=\"t4\"> Hage </token> <token id=\"t5\"> Geingob </token> <candidate id=\"c1\" index=6 type=\"date\" info=\"2015-08-20\" length=\"1\"></candidate> <token id=\"t6\"> yesterday </token> <token id=\"t7\"> said </token> <candidate id=\"c2\" index=8 type=\"location\" info=\"{ &quot;coordinates&quot;: &quot;-22.0;17.0&quot;, &quot;id&quot;: 3355338, &quot;featureClass&quot;: &quot;A&quot;, &quot;featureCode&quot;: &quot;PCLI&quot;, &quot;countryCode&quot;: &quot;NA&quot; }\" length=\"1\"></candidate> <token id=\"t8\"> Namibia </token> <token id=\"t9\"> will </token> <token id=\"t10\"> collectively </token> <token id=\"t11\"> work </token> <token id=\"t12\"> with </token> <token id=\"t13\"> the </token> <token id=\"t14\"> Angolan </token> <token id=\"t15\"> government </token> <token id=\"t16\"> to </token> <token id=\"t17\"> address </token> <token id=\"t18\"> frequent </token> <token id=\"t19\"> outbreaks </token> <token id=\"t20\"> of </token> <candidate id=\"c3\" index=21 type=\"disease\" info=\"null\" length=\"2\"></candidate> <token id=\"t21\"> foot-and-mouth </token> <token id=\"t22\"> disease </token> <token id=\"t23\"> ( </token> <candidate id=\"c4\" index=24 type=\"disease\" info=\"null\" length=\"1\"></candidate> <token id=\"t24\"> FMD </token> <token id=\"t25\"> ) </token> <token id=\"t26\"> , </token> <token id=\"t27\"> if </token> <token id=\"t28\"> it </token> <token id=\"t29\"> is </token> <token id=\"t30\"> to </token> <token id=\"t31\"> penetrate </token> <token id=\"t32\"> beef </token> <token id=\"t33\"> markets </token> <token id=\"t34\"> in </token> <candidate id=\"c5\" index=35 type=\"location\" info=\"{ &quot;coordinates&quot;: &quot;35.0;105.0&quot;, &quot;id&quot;: 1814991, &quot;featureClass&quot;: &quot;A&quot;, &quot;featureCode&quot;: &quot;PCLI&quot;, &quot;countryCode&quot;: &quot;CN&quot; }\" length=\"1\"></candidate> <candidate id=\"c6\" index=35 type=\"location\" info=\"{ &quot;coordinates&quot;: &quot;25.51224;-99.00457&quot;, &quot;id&quot;: 8582434, &quot;featureClass&quot;: &quot;A&quot;, &quot;featureCode&quot;: &quot;ADM2&quot;, &quot;countryCode&quot;: &quot;MX&quot; }\" length=\"1\"></candidate> <token id=\"t35\"> China </token> <token id=\"t36\"> and </token> <candidate id=\"c7\" index=37 type=\"location\" info=\"{ &quot;coordinates&quot;: &quot;-5.0;120.0&quot;, &quot;id&quot;: 1643084, &quot;featureClass&quot;: &quot;A&quot;, &quot;featureCode&quot;: &quot;PCLI&quot;, &quot;countryCode&quot;: &quot;ID&quot; }\" length=\"1\"></candidate> <token id=\"t37\"> Indonesia </token> <token id=\"t38\"> . </token> <token id=\"t39\"> <br /> </token> <token id=\"t40\"> Geingob </token> <token id=\"t41\"> was </token> <token id=\"t42\"> speaking </token> <token id=\"t43\"> at </token> <token id=\"t44\"> a </token> <token id=\"t45\"> meeting </token> <token id=\"t46\"> with </token> <token id=\"t47\"> the </token> <token id=\"t48\"> community </token> <token id=\"t49\"> in </token> <token id=\"t50\"> Outapi </token> <token id=\"t51\"> town </token> <token id=\"t52\"> hall </token> <token id=\"t53\"> , </token> <token id=\"t54\"> which </token> <token id=\"t55\"> lasted </token> <token id=\"t56\"> for </token> <candidate id=\"c8\" index=57 type=\"number\" info=\"null\" length=\"1\"></candidate> <token id=\"t57\"> three </token> <token id=\"t58\"> hours </token> <token id=\"t59\"> . </token> <token id=\"t60\"> About </token> <candidate id=\"c9\" index=61 type=\"number\" info=\"null\" length=\"1\"></candidate> <token id=\"t61\"> 800 </token> <token id=\"t62\"> people </token> <token id=\"t63\"> gathered </token> <token id=\"t64\"> to </token> <token id=\"t65\"> listen </token> <token id=\"t66\"> and </token> <token id=\"t67\"> interact </token> <token id=\"t68\"> with </token> <token id=\"t69\"> the </token> <token id=\"t70\"> President </token> <token id=\"t71\"> who </token> <token id=\"t72\"> was </token> <token id=\"t73\"> on </token> <token id=\"t74\"> a </token> <token id=\"t75\"> regional </token> <token id=\"t76\"> visit </token> <token id=\"t77\"> to </token> <token id=\"t78\"> the </token> <token id=\"t79\"> town </token> <token id=\"t80\"> . </token> <token id=\"t81\"> <br /> </token> <candidate id=\"c10\" index=82 type=\"location\" info=\"{ &quot;coordinates&quot;: &quot;35.0;105.0&quot;, &quot;id&quot;: 1814991, &quot;featureClass&quot;: &quot;A&quot;, &quot;featureCode&quot;: &quot;PCLI&quot;, &quot;countryCode&quot;: &quot;CN&quot; }\" length=\"1\"></candidate> <candidate id=\"c11\" index=82 type=\"location\" info=\"{ &quot;coordinates&quot;: &quot;25.51224;-99.00457&quot;, &quot;id&quot;: 8582434, &quot;featureClass&quot;: &quot;A&quot;, &quot;featureCode&quot;: &quot;ADM2&quot;, &quot;countryCode&quot;: &quot;MX&quot; }\" length=\"1\"></candidate> <token id=\"t82\"> China </token> <token id=\"t83\"> provides </token> <token id=\"t84\"> a </token> <token id=\"t85\"> huge </token> <token id=\"t86\"> beef </token> <token id=\"t87\"> market </token> <token id=\"t88\"> as </token> <token id=\"t89\"> it </token> <token id=\"t90\"> has </token> <token id=\"t91\"> a </token> <token id=\"t92\"> population </token> <token id=\"t93\"> of </token> <candidate id=\"c12\" index=94 type=\"number\" info=\"null\" length=\"1\"></candidate> <token id=\"t94\"> 1.3 </token> <candidate id=\"c13\" index=95 type=\"number\" info=\"null\" length=\"1\"></candidate> <token id=\"t95\"> billion </token> <token id=\"t96\"> , </token> <token id=\"t97\"> while </token> <candidate id=\"c14\" index=98 type=\"location\" info=\"{ &quot;coordinates&quot;: &quot;-5.0;120.0&quot;, &quot;id&quot;: 1643084, &quot;featureClass&quot;: &quot;A&quot;, &quot;featureCode&quot;: &quot;PCLI&quot;, &quot;countryCode&quot;: &quot;ID&quot; }\" length=\"1\"></candidate> <token id=\"t98\"> Indonesia </token> <token id=\"t99\"> has </token> <token id=\"t100\"> a </token> <token id=\"t101\"> population </token> <token id=\"t102\"> of </token> <candidate id=\"c15\" index=103 type=\"number\" info=\"null\" length=\"1\"></candidate> <token id=\"t103\"> 180 </token> <candidate id=\"c16\" index=104 type=\"number\" info=\"null\" length=\"1\"></candidate> <token id=\"t104\"> million </token> <token id=\"t105\"> . </token> <token id=\"t106\"> <br /> </token> <token id=\"t107\"> A </token> <token id=\"t108\"> farmers </token> <token id=\"t109\"> ' </token> <token id=\"t110\"> representative </token> <token id=\"t111\"> asked </token> <token id=\"t112\"> Geingob </token> <token id=\"t113\"> during </token> <token id=\"t114\"> the </token> <token id=\"t115\"> question-and-answer </token> <token id=\"t116\"> session </token> <token id=\"t117\"> whether </token> <token id=\"t118\"> a </token> <candidate id=\"c17\" index=119 type=\"date\" info=\"PAST_REF\" length=\"1\"></candidate> <token id=\"t119\"> recent </token> <token id=\"t120\"> deal </token> <token id=\"t121\"> that </token> <candidate id=\"c18\" index=122 type=\"location\" info=\"{ &quot;coordinates&quot;: &quot;-22.0;17.0&quot;, &quot;id&quot;: 3355338, &quot;featureClass&quot;: &quot;A&quot;, &quot;featureCode&quot;: &quot;PCLI&quot;, &quot;countryCode&quot;: &quot;NA&quot; }\" length=\"1\"></candidate> <token id=\"t122\"> Namibia </token> <token id=\"t123\"> sealed </token> <token id=\"t124\"> with </token> <candidate id=\"c19\" index=125 type=\"location\" info=\"{ &quot;coordinates&quot;: &quot;35.0;105.0&quot;, &quot;id&quot;: 1814991, &quot;featureClass&quot;: &quot;A&quot;, &quot;featureCode&quot;: &quot;PCLI&quot;, &quot;countryCode&quot;: &quot;CN&quot; }\" length=\"1\"></candidate> <candidate id=\"c20\" index=125 type=\"location\" info=\"{ &quot;coordinates&quot;: &quot;25.51224;-99.00457&quot;, &quot;id&quot;: 8582434, &quot;featureClass&quot;: &quot;A&quot;, &quot;featureCode&quot;: &quot;ADM2&quot;, &quot;countryCode&quot;: &quot;MX&quot; }\" length=\"1\"></candidate> <token id=\"t125\"> China </token> <token id=\"t126\"> would </token> <token id=\"t127\"> include </token> <token id=\"t128\"> those </token> <token id=\"t129\"> residing </token> <token id=\"t130\"> north </token> <token id=\"t131\"> of </token> <token id=\"t132\"> the </token> <token id=\"t133\"> veterinary </token> <token id=\"t134\"> cordon </token> <token id=\"t135\"> fence </token> <token id=\"t136\"> . </token> <token id=\"t137\"> Another </token> <token id=\"t138\"> question </token> <token id=\"t139\"> was </token> <token id=\"t140\"> whether </token> <candidate id=\"c21\" index=141 type=\"location\" info=\"{ &quot;coordinates&quot;: &quot;-22.0;17.0&quot;, &quot;id&quot;: 3355338, &quot;featureClass&quot;: &quot;A&quot;, &quot;featureCode&quot;: &quot;PCLI&quot;, &quot;countryCode&quot;: &quot;NA&quot; }\" length=\"1\"></candidate> <token id=\"t141\"> Namibia </token> <token id=\"t142\"> will </token> <token id=\"t143\"> also </token> <token id=\"t144\"> engage </token> <candidate id=\"c22\" index=145 type=\"location\" info=\"{ &quot;coordinates&quot;: &quot;-5.0;120.0&quot;, &quot;id&quot;: 1643084, &quot;featureClass&quot;: &quot;A&quot;, &quot;featureCode&quot;: &quot;PCLI&quot;, &quot;countryCode&quot;: &quot;ID&quot; }\" length=\"1\"></candidate> <token id=\"t145\"> Indonesia </token> <token id=\"t146\"> to </token> <token id=\"t147\"> buy </token> <token id=\"t148\"> Namibian </token> <token id=\"t149\"> beef </token> <token id=\"t150\"> . </token> <token id=\"t151\"> <br /> </token> <token id=\"t152\"> `` </token> <token id=\"t153\"> Let </token> <token id=\"t154\"> us </token> <token id=\"t155\"> start </token> <token id=\"t156\"> with </token> <candidate id=\"c23\" index=157 type=\"location\" info=\"{ &quot;coordinates&quot;: &quot;35.0;105.0&quot;, &quot;id&quot;: 1814991, &quot;featureClass&quot;: &quot;A&quot;, &quot;featureCode&quot;: &quot;PCLI&quot;, &quot;countryCode&quot;: &quot;CN&quot; }\" length=\"1\"></candidate> <candidate id=\"c24\" index=157 type=\"location\" info=\"{ &quot;coordinates&quot;: &quot;25.51224;-99.00457&quot;, &quot;id&quot;: 8582434, &quot;featureClass&quot;: &quot;A&quot;, &quot;featureCode&quot;: &quot;ADM2&quot;, &quot;countryCode&quot;: &quot;MX&quot; }\" length=\"1\"></candidate> <token id=\"t157\"> China </token> <token id=\"t158\"> and </token> <token id=\"t159\"> work </token> <token id=\"t160\"> on </token> <token id=\"t161\"> the </token> <token id=\"t162\"> quarantine </token> <token id=\"t163\"> of </token> <token id=\"t164\"> more </token> <token id=\"t165\"> animals </token> <token id=\"t166\"> north </token> <token id=\"t167\"> of </token> <token id=\"t168\"> the </token> <token id=\"t169\"> the </token> <token id=\"t170\"> so-called </token> <token id=\"t171\"> redline </token> <token id=\"t172\"> to </token> <token id=\"t173\"> be </token> <token id=\"t174\"> included </token> <token id=\"t175\"> in </token> <token id=\"t176\"> the </token> <token id=\"t177\"> export </token> <token id=\"t178\"> deal </token> <token id=\"t179\"> . </token> <token id=\"t180\"> A </token> <token id=\"t181\"> joint </token> <token id=\"t182\"> effort </token> <token id=\"t183\"> would </token> <token id=\"t184\"> be </token> <token id=\"t185\"> required </token> <token id=\"t186\"> to </token> <token id=\"t187\"> include </token> <candidate id=\"c25\" index=188 type=\"location\" info=\"{ &quot;coordinates&quot;: &quot;-12.5;18.5&quot;, &quot;id&quot;: 3351879, &quot;featureClass&quot;: &quot;A&quot;, &quot;featureCode&quot;: &quot;PCLI&quot;, &quot;countryCode&quot;: &quot;AO&quot; }\" length=\"1\"></candidate> <token id=\"t188\"> Angola </token> <token id=\"t189\"> to </token> <token id=\"t190\"> collectively </token> <token id=\"t191\"> address </token> <token id=\"t192\"> the </token> <token id=\"t193\"> issue </token> <token id=\"t194\"> of </token> <candidate id=\"c26\" index=195 type=\"disease\" info=\"null\" length=\"2\"></candidate> <token id=\"t195\"> foot-and-mouth </token> <token id=\"t196\"> disease </token> <token id=\"t197\"> , </token> <token id=\"t198\"> if </token> <token id=\"t199\"> we </token> <token id=\"t200\"> are </token> <token id=\"t201\"> to </token> <token id=\"t202\"> succeed </token> <token id=\"t203\"> in </token> <token id=\"t204\"> having </token> <token id=\"t205\"> more </token> <candidate id=\"c27\" index=206 type=\"host\" info=\"null\" length=\"1\"></candidate> <token id=\"t206\"> cattle </token> <token id=\"t207\"> availed </token> <token id=\"t208\"> to </token> <token id=\"t209\"> that </token> <token id=\"t210\"> lucrative </token> <token id=\"t211\"> market </token> <token id=\"t212\"> , </token> <token id=\"t213\"> '' </token> <token id=\"t214\"> responded </token> <token id=\"t215\"> the </token> <token id=\"t216\"> Head </token> <token id=\"t217\"> of </token> <token id=\"t218\"> State </token> <token id=\"t219\"> . </token> <token id=\"t220\"> <br /> </token> <token id=\"t221\"> On </token> <token id=\"t222\"> a </token> <token id=\"t223\"> question </token> <token id=\"t224\"> regarding </token> <token id=\"t225\"> the </token> <token id=\"t226\"> possible </token> <token id=\"t227\"> introduction </token> <token id=\"t228\"> of </token> <token id=\"t229\"> religious </token> <token id=\"t230\"> studies </token> <token id=\"t231\"> , </token> <token id=\"t232\"> Geingob </token> <token id=\"t233\"> reminded </token> <token id=\"t234\"> the </token> <token id=\"t235\"> audience </token> <token id=\"t236\"> : </token> <token id=\"t237\"> `` </token> <candidate id=\"c28\" index=238 type=\"location\" info=\"{ &quot;coordinates&quot;: &quot;-22.0;17.0&quot;, &quot;id&quot;: 3355338, &quot;featureClass&quot;: &quot;A&quot;, &quot;featureCode&quot;: &quot;PCLI&quot;, &quot;countryCode&quot;: &quot;NA&quot; }\" length=\"1\"></candidate> <token id=\"t238\"> Namibia </token> <token id=\"t239\"> is </token> <token id=\"t240\"> a </token> <token id=\"t241\"> secular </token> <token id=\"t242\"> state </token> <token id=\"t243\"> that </token> <token id=\"t244\"> recognises </token> <token id=\"t245\"> all </token> <token id=\"t246\"> religions </token> <token id=\"t247\"> to </token> <token id=\"t248\"> be </token> <token id=\"t249\"> equal </token> <token id=\"t250\"> . </token> <token id=\"t251\"> No </token> <token id=\"t252\"> state </token> <token id=\"t253\"> religion </token> <token id=\"t254\"> exists </token> <token id=\"t255\"> . </token> <token id=\"t256\"> '' </token> <token id=\"t257\"> <br /> </token> <token id=\"t258\"> About </token> <token id=\"t259\"> regulating </token> <token id=\"t260\"> churches </token> <token id=\"t261\"> , </token> <token id=\"t262\"> Geingob </token> <token id=\"t263\"> said </token> <token id=\"t264\"> : </token> <token id=\"t265\"> `` </token> <candidate id=\"c29\" index=266 type=\"location\" info=\"{ &quot;coordinates&quot;: &quot;-22.0;17.0&quot;, &quot;id&quot;: 3355338, &quot;featureClass&quot;: &quot;A&quot;, &quot;featureCode&quot;: &quot;PCLI&quot;, &quot;countryCode&quot;: &quot;NA&quot; }\" length=\"1\"></candidate> <token id=\"t266\"> Namibia </token> <token id=\"t267\"> is </token> <token id=\"t268\"> a </token> <token id=\"t269\"> free </token> <token id=\"t270\"> society </token> <token id=\"t271\"> and </token> <token id=\"t272\"> it </token> <token id=\"t273\"> will </token> <token id=\"t274\"> be </token> <token id=\"t275\"> difficult </token> <token id=\"t276\"> to </token> <token id=\"t277\"> regulate </token> <token id=\"t278\"> religious </token> <token id=\"t279\"> institutions </token> <token id=\"t280\"> , </token> <token id=\"t281\"> '' </token> <token id=\"t282\"> though </token> <token id=\"t283\"> he </token> <token id=\"t284\"> felt </token> <token id=\"t285\"> debate </token> <token id=\"t286\"> on </token> <token id=\"t287\"> the </token> <token id=\"t288\"> issue </token> <token id=\"t289\"> should </token> <token id=\"t290\"> continue </token> <token id=\"t291\"> in </token> <token id=\"t292\"> a </token> <token id=\"t293\"> democratic </token> <token id=\"t294\"> manner </token> <token id=\"t295\"> . </token> <token id=\"t296\"> <br /> </token> <token id=\"t297\"> He </token> <token id=\"t298\"> further </token> <token id=\"t299\"> said </token> <token id=\"t300\"> : </token> <token id=\"t301\"> `` </token> <token id=\"t302\"> Nation </token> <token id=\"t303\"> building </token> <token id=\"t304\"> is </token> <token id=\"t305\"> important </token> <token id=\"t306\"> and </token> <token id=\"t307\"> the </token> <token id=\"t308\"> Namibian </token> <token id=\"t309\"> house </token> <token id=\"t310\"> needs </token> <token id=\"t311\"> to </token> <token id=\"t312\"> be </token> <token id=\"t313\"> built </token> <token id=\"t314\"> firm </token> <token id=\"t315\"> by </token> <token id=\"t316\"> us </token> <token id=\"t317\"> all </token> <token id=\"t318\"> , </token> <token id=\"t319\"> and </token> <token id=\"t320\"> no </token> <token id=\"t321\"> Namibian </token> <token id=\"t322\"> should </token> <token id=\"t323\"> feel </token> <token id=\"t324\"> left </token> <token id=\"t325\"> out </token> <token id=\"t326\"> . </token> <token id=\"t327\"> '' </token> <token id=\"t328\"> <br /> </token> <token id=\"t329\"> At </token> <token id=\"t330\"> the </token> <token id=\"t331\"> same </token> <token id=\"t332\"> meeting </token> <token id=\"t333\"> the </token> <token id=\"t334\"> Minister </token> <token id=\"t335\"> of </token> <token id=\"t336\"> Agriculture </token> <token id=\"t337\"> , </token> <token id=\"t338\"> Water </token> <token id=\"t339\"> and </token> <token id=\"t340\"> Forestry </token> <token id=\"t341\"> , </token> <token id=\"t342\"> John </token> <token id=\"t343\"> Mutorwa </token> <token id=\"t344\"> , </token> <token id=\"t345\"> assured </token> <token id=\"t346\"> residents </token> <token id=\"t347\"> of </token> <candidate id=\"c30\" index=348 type=\"location\" info=\"{ &quot;coordinates&quot;: &quot;-18.33333;14.83333&quot;, &quot;id&quot;: 3371206, &quot;featureClass&quot;: &quot;A&quot;, &quot;featureCode&quot;: &quot;ADM1&quot;, &quot;countryCode&quot;: &quot;NA&quot; }\" length=\"1\"></candidate> <token id=\"t348\"> Omusati </token> <token id=\"t349\"> that </token> <token id=\"t350\"> the </token> <token id=\"t351\"> Calueque-Oshakati </token> <token id=\"t352\"> water </token> <token id=\"t353\"> canal </token> <token id=\"t354\"> will </token> <token id=\"t355\"> not </token> <token id=\"t356\"> be </token> <token id=\"t357\"> closed </token> <token id=\"t358\"> as </token> <token id=\"t359\"> was </token> <token id=\"t360\"> reported </token> <token id=\"t361\"> in </token> <token id=\"t362\"> the </token> <token id=\"t363\"> media </token> <candidate id=\"c31\" index=364 type=\"date\" info=\"PAST_REF\" length=\"1\"></candidate> <token id=\"t364\"> recently </token> <token id=\"t365\"> . </token> <token id=\"t366\"> He </token> <token id=\"t367\"> indicated </token> <token id=\"t368\"> appropriate </token> <token id=\"t369\"> measures </token> <token id=\"t370\"> are </token> <token id=\"t371\"> needed </token> <token id=\"t372\"> to </token> <token id=\"t373\"> improve </token> <token id=\"t374\"> the </token> <token id=\"t375\"> efficiency </token> <token id=\"t376\"> of </token> <token id=\"t377\"> the </token> <token id=\"t378\"> water </token> <token id=\"t379\"> flow </token> <token id=\"t380\"> through </token> <token id=\"t381\"> the </token> <token id=\"t382\"> canal </token> <token id=\"t383\"> . </token> <token id=\"t384\"> <br /> </token> <token id=\"t385\"> Mutorwa </token> <token id=\"t386\"> was </token> <token id=\"t387\"> responding </token> <token id=\"t388\"> to </token> <token id=\"t389\"> a </token> <token id=\"t390\"> question </token> <token id=\"t391\"> posed </token> <token id=\"t392\"> to </token> <token id=\"t393\"> the </token> <token id=\"t394\"> President </token> <token id=\"t395\"> at </token> <token id=\"t396\"> Outapi </token> <token id=\"t397\"> . </token> <token id=\"t398\"> Among </token> <token id=\"t399\"> the </token> <token id=\"t400\"> Outapi </token> <token id=\"t401\"> audience </token> <token id=\"t402\"> were </token> <token id=\"t403\"> communal </token> <token id=\"t404\"> farmers </token> <token id=\"t405\"> who </token> <token id=\"t406\"> asked </token> <token id=\"t407\"> about </token> <token id=\"t408\"> the </token> <token id=\"t409\"> closure </token> <token id=\"t410\"> of </token> <token id=\"t411\"> the </token> <token id=\"t412\"> canal </token> <token id=\"t413\"> as </token> <token id=\"t414\"> indicated </token> <token id=\"t415\"> by </token> <token id=\"t416\"> NamWater </token> <token id=\"t417\"> . </token> <token id=\"t418\"> <br /> </token> <token id=\"t419\"> Mutorwa </token> <token id=\"t420\"> said </token> <token id=\"t421\"> that </token> <token id=\"t422\"> a </token> <token id=\"t423\"> detailed </token> <token id=\"t424\"> study </token> <token id=\"t425\"> is </token> <token id=\"t426\"> being </token> <token id=\"t427\"> conducted </token> <token id=\"t428\"> by </token> <token id=\"t429\"> the </token> <token id=\"t430\"> water </token> <token id=\"t431\"> utility </token> <token id=\"t432\"> NamWater </token> <token id=\"t433\"> to </token> <token id=\"t434\"> determine </token> <token id=\"t435\"> what </token> <token id=\"t436\"> to </token> <token id=\"t437\"> do </token> <token id=\"t438\"> with </token> <token id=\"t439\"> the </token> <token id=\"t440\"> canal </token> <token id=\"t441\"> to </token> <token id=\"t442\"> guarantee </token> <token id=\"t443\"> improved </token> <token id=\"t444\"> water </token> <token id=\"t445\"> supply </token> <token id=\"t446\"> , </token> <token id=\"t447\"> and </token> <token id=\"t448\"> that </token> <token id=\"t449\"> no </token> <token id=\"t450\"> plans </token> <token id=\"t451\"> are </token> <token id=\"t452\"> afoot </token> <token id=\"t453\"> to </token> <token id=\"t454\"> randomly </token> <token id=\"t455\"> block </token> <token id=\"t456\"> the </token> <token id=\"t457\"> crucial </token> <token id=\"t458\"> water </token> <token id=\"t459\"> canal </token> <token id=\"t460\"> on </token> <token id=\"t461\"> which </token> <candidate id=\"c32\" index=462 type=\"number\" info=\"null\" length=\"1\"></candidate> <token id=\"t462\"> thousands </token> <token id=\"t463\"> of </token> <token id=\"t464\"> people </token> <token id=\"t465\"> rely </token> <token id=\"t466\"> . </token> <token id=\"t467\"> He </token> <token id=\"t468\"> said </token> <token id=\"t469\"> after </token> <token id=\"t470\"> a </token> <token id=\"t471\"> careful </token> <token id=\"t472\"> study </token> <token id=\"t473\"> the </token> <token id=\"t474\"> next </token> <token id=\"t475\"> steps </token> <token id=\"t476\"> would </token> <token id=\"t477\"> be </token> <token id=\"t478\"> announced </token> <token id=\"t479\"> to </token> <token id=\"t480\"> residents </token> <token id=\"t481\"> . </token> <token id=\"t482\"> <br /> </token> <token id=\"t483\"> `` </token> <token id=\"t484\"> People </token> <token id=\"t485\"> who </token> <token id=\"t486\"> use </token> <token id=\"t487\"> the </token> <token id=\"t488\"> canal </token> <token id=\"t489\"> water </token> <token id=\"t490\"> for </token> <token id=\"t491\"> household </token> <token id=\"t492\"> consumption </token> <token id=\"t493\"> , </token> <token id=\"t494\"> industrial </token> <token id=\"t495\"> and </token> <token id=\"t496\"> irrigation </token> <token id=\"t497\"> purposes </token> <token id=\"t498\"> can </token> <token id=\"t499\"> rest </token> <token id=\"t500\"> assured </token> <token id=\"t501\"> that </token> <token id=\"t502\"> the </token> <token id=\"t503\"> canal </token> <token id=\"t504\"> will </token> <token id=\"t505\"> not </token> <token id=\"t506\"> close </token> <token id=\"t507\"> as </token> <token id=\"t508\"> perceived </token> <token id=\"t509\"> by </token> <token id=\"t510\"> many </token> <token id=\"t511\"> , </token> <token id=\"t512\"> '' </token> <token id=\"t513\"> stated </token> <token id=\"t514\"> Mutorwa </token> <token id=\"t515\"> . </token> <token id=\"t516\"> <br /> </token> <token id=\"t517\"> On </token> <token id=\"t518\"> the </token> <token id=\"t519\"> issue </token> <token id=\"t520\"> of </token> <token id=\"t521\"> limited </token> <token id=\"t522\"> funds </token> <token id=\"t523\"> allocated </token> <token id=\"t524\"> to </token> <token id=\"t525\"> local </token> <token id=\"t526\"> uthorities </token> <token id=\"t527\"> to </token> <token id=\"t528\"> service </token> <token id=\"t529\"> land </token> <token id=\"t530\"> , </token> <token id=\"t531\"> the </token> <token id=\"t532\"> Minister </token> <token id=\"t533\"> or </token> <candidate id=\"c33\" index=534 type=\"location\" info=\"{ &quot;coordinates&quot;: &quot;-29.13002;27.75103&quot;, &quot;id&quot;: 7670819, &quot;featureClass&quot;: &quot;A&quot;, &quot;featureCode&quot;: &quot;ADM2&quot;, &quot;countryCode&quot;: &quot;LS&quot; }\" length=\"1\"></candidate> <candidate id=\"c34\" index=534 type=\"location\" info=\"{ &quot;coordinates&quot;: &quot;-28.89535;27.93001&quot;, &quot;id&quot;: 7670780, &quot;featureClass&quot;: &quot;A&quot;, &quot;featureCode&quot;: &quot;ADM2&quot;, &quot;countryCode&quot;: &quot;LS&quot; }\" length=\"1\"></candidate> <candidate id=\"c35\" index=534 type=\"location\" info=\"{ &quot;coordinates&quot;: &quot;-6.16626;39.20877&quot;, &quot;id&quot;: 7874184, &quot;featureClass&quot;: &quot;A&quot;, &quot;featureCode&quot;: &quot;ADM2&quot;, &quot;countryCode&quot;: &quot;TZ&quot; }\" length=\"1\"></candidate> <token id=\"t534\"> Urban </token> <token id=\"t535\"> and </token> <token id=\"t536\"> Rural </token> <token id=\"t537\"> Development </token> <token id=\"t538\"> , </token> <candidate id=\"c36\" index=539 type=\"location\" info=\"{ &quot;coordinates&quot;: &quot;42.69751;23.32415&quot;, &quot;id&quot;: 727011, &quot;featureClass&quot;: &quot;P&quot;, &quot;featureCode&quot;: &quot;PPLC&quot;, &quot;countryCode&quot;: &quot;BG&quot; }\" length=\"1\"></candidate> <token id=\"t539\"> Sophia </token> <token id=\"t540\"> Shaningwa </token> <token id=\"t541\"> , </token> <token id=\"t542\"> who </token> <token id=\"t543\"> was </token> <token id=\"t544\"> in </token> <token id=\"t545\"> the </token> <token id=\"t546\"> delegation </token> <token id=\"t547\"> accompanying </token> <token id=\"t548\"> the </token> <token id=\"t549\"> President </token> <token id=\"t550\"> , </token> <token id=\"t551\"> said </token> <token id=\"t552\"> the </token> <token id=\"t553\"> mass </token> <token id=\"t554\"> land </token> <token id=\"t555\"> servicing </token> <token id=\"t556\"> project </token> <token id=\"t557\"> team </token> <token id=\"t558\"> is </token> <token id=\"t559\"> working </token> <token id=\"t560\"> round </token> <token id=\"t561\"> the </token> <token id=\"t562\"> clock </token> <token id=\"t563\"> to </token> <token id=\"t564\"> provide </token> <token id=\"t565\"> a </token> <token id=\"t566\"> detailed </token> <token id=\"t567\"> roadmap </token> <token id=\"t568\"> on </token> <token id=\"t569\"> funding </token> <token id=\"t570\"> and </token> <token id=\"t571\"> to </token> <token id=\"t572\"> make </token> <token id=\"t573\"> land </token> <token id=\"t574\"> available </token> <token id=\"t575\"> cheapily </token> <token id=\"t576\"> . </token> <token id=\"t577\"> <br /> </token> <candidate id=\"c37\" index=578 type=\"location\" info=\"{ &quot;coordinates&quot;: &quot;45.64139;-0.89722&quot;, &quot;id&quot;: 6456744, &quot;featureClass&quot;: &quot;A&quot;, &quot;featureCode&quot;: &quot;ADM4&quot;, &quot;countryCode&quot;: &quot;FR&quot; }\" length=\"1\"></candidate> <token id=\"t578\"> She </token> <token id=\"t579\"> stressed </token> <token id=\"t580\"> the </token> <token id=\"t581\"> basic </token> <token id=\"t582\"> principle </token> <token id=\"t583\"> is </token> <token id=\"t584\"> to </token> <token id=\"t585\"> accord </token> <candidate id=\"c38\" index=586 type=\"number\" info=\"null\" length=\"1\"></candidate> <token id=\"t586\"> one </token> <token id=\"t587\"> plot </token> <token id=\"t588\"> per </token> <token id=\"t589\"> applicant </token> <token id=\"t590\"> as </token> <token id=\"t591\"> a </token> <token id=\"t592\"> start </token> <token id=\"t593\"> , </token> <token id=\"t594\"> at </token> <token id=\"t595\"> a </token> <token id=\"t596\"> reasonable </token> <token id=\"t597\"> price </token> <token id=\"t598\"> . </token> <token id=\"t599\"> <br /> </token> <token id=\"t600\"> On </token> <token id=\"t601\"> his </token> <candidate id=\"c39\" index=602 type=\"location\" info=\"{ &quot;coordinates&quot;: &quot;-31.95224;115.8614&quot;, &quot;id&quot;: 2063523, &quot;featureClass&quot;: &quot;P&quot;, &quot;featureCode&quot;: &quot;PPLA&quot;, &quot;countryCode&quot;: &quot;AU&quot; }\" length=\"1\"></candidate> <token id=\"t602\"> part </token> <token id=\"t603\"> , </token> <token id=\"t604\"> Minister </token> <token id=\"t605\"> of </token> <token id=\"t606\"> Works </token> <token id=\"t607\"> and </token> <token id=\"t608\"> Transport </token> <token id=\"t609\"> , </token> <token id=\"t610\"> Alpheus </token> <token id=\"t611\"> ! </token> <token id=\"t612\"> Naruseb </token> <token id=\"t613\"> , </token> <token id=\"t614\"> informed </token> <token id=\"t615\"> the </token> <token id=\"t616\"> public </token> <token id=\"t617\"> that </token> <token id=\"t618\"> plans </token> <token id=\"t619\"> to </token> <token id=\"t620\"> upgrade </token> <token id=\"t621\"> the </token> <token id=\"t622\"> Tsandi-Onesi </token> <token id=\"t623\"> gravel </token> <token id=\"t624\"> road </token> <token id=\"t625\"> to </token> <token id=\"t626\"> bitumen </token> <token id=\"t627\"> standard </token> <token id=\"t628\"> has </token> <token id=\"t629\"> been </token> <token id=\"t630\"> included </token> <token id=\"t631\"> in </token> <token id=\"t632\"> the </token> <token id=\"t633\"> ministry </token> <token id=\"t634\"> 's </token> <token id=\"t635\"> masterplan </token> <token id=\"t636\"> , </token> <token id=\"t637\"> after </token> <token id=\"t638\"> residents </token> <token id=\"t639\"> complained </token> <token id=\"t640\"> about </token> <token id=\"t641\"> its </token> <token id=\"t642\"> dilapidated </token> <token id=\"t643\"> state </token> <token id=\"t644\"> . </token> <token id=\"t645\"> In </token> <token id=\"t646\"> addition </token> <token id=\"t647\"> , </token> <token id=\"t648\"> plans </token> <token id=\"t649\"> to </token> <token id=\"t650\"> upgrade </token> <token id=\"t651\"> the </token> <token id=\"t652\"> Onesi </token> <token id=\"t653\"> community </token> <token id=\"t654\"> clinic </token> <token id=\"t655\"> are </token> <token id=\"t656\"> also </token> <token id=\"t657\"> underway </token> <token id=\"t658\"> as </token> <token id=\"t659\"> announced </token> <token id=\"t660\"> by </token> <token id=\"t661\"> the </token> <token id=\"t662\"> Minister </token> <token id=\"t663\"> of </token> <token id=\"t664\"> Health </token> <token id=\"t665\"> and </token> <token id=\"t666\"> Social </token> <token id=\"t667\"> Services </token> <token id=\"t668\"> , </token> <token id=\"t669\"> Dr </token> <token id=\"t670\"> Bernhard </token> <token id=\"t671\"> Haufiku </token> <token id=\"t672\"> . </token> <token id=\"t673\"> <br /> </token> <token id=\"t674\"> Geingob </token> <token id=\"t675\"> also </token> <token id=\"t676\"> reaffirmed </token> <token id=\"t677\"> the </token> <token id=\"t678\"> government </token> <token id=\"t679\"> 's </token> <token id=\"t680\"> commitment </token> <token id=\"t681\"> to </token> <token id=\"t682\"> executing </token> <token id=\"t683\"> government </token> <token id=\"t684\"> policies </token> <token id=\"t685\"> and </token> <token id=\"t686\"> programmes </token> <token id=\"t687\"> , </token> <token id=\"t688\"> including </token> <token id=\"t689\"> that </token> <token id=\"t690\"> of </token> <token id=\"t691\"> mass </token> <token id=\"t692\"> land </token> <token id=\"t693\"> servicing </token> <token id=\"t694\"> that </token> <token id=\"t695\"> is </token> <candidate id=\"c40\" index=696 type=\"date\" info=\"PRESENT_REF\" length=\"1\"></candidate> <token id=\"t696\"> currently </token> <token id=\"t697\"> underway </token> <token id=\"t698\"> on </token> <token id=\"t699\"> a </token> <token id=\"t700\"> pilot </token> <token id=\"t701\"> phase </token> <token id=\"t702\"> in </token> <candidate id=\"c41\" index=703 type=\"location\" info=\"{ &quot;coordinates&quot;: &quot;-22.55941;17.08323&quot;, &quot;id&quot;: 3352136, &quot;featureClass&quot;: &quot;P&quot;, &quot;featureCode&quot;: &quot;PPLC&quot;, &quot;countryCode&quot;: &quot;NA&quot; }\" length=\"1\"></candidate> <candidate id=\"c42\" index=703 type=\"location\" info=\"{ &quot;coordinates&quot;: &quot;-22.75;17.08333&quot;, &quot;id&quot;: 3352137, &quot;featureClass&quot;: &quot;A&quot;, &quot;featureCode&quot;: &quot;ADM1&quot;, &quot;countryCode&quot;: &quot;NA&quot; }\" length=\"1\"></candidate> <token id=\"t703\"> Windhoek </token> <token id=\"t704\"> , </token> <token id=\"t705\"> Walvis </token> <candidate id=\"c43\" index=706 type=\"location\" info=\"{ &quot;coordinates&quot;: &quot;3.0;43.5&quot;, &quot;id&quot;: 64538, &quot;featureClass&quot;: &quot;A&quot;, &quot;featureCode&quot;: &quot;ADM1&quot;, &quot;countryCode&quot;: &quot;SO&quot; }\" length=\"1\"></candidate> <candidate id=\"c44\" index=706 type=\"location\" info=\"{ &quot;coordinates&quot;: &quot;47.28889;5.72&quot;, &quot;id&quot;: 6450807, &quot;featureClass&quot;: &quot;A&quot;, &quot;featureCode&quot;: &quot;ADM4&quot;, &quot;countryCode&quot;: &quot;FR&quot; }\" length=\"1\"></candidate> <candidate id=\"c45\" index=706 type=\"location\" info=\"{ &quot;coordinates&quot;: &quot;14.17759;121.27098&quot;, &quot;id&quot;: 1725921, &quot;featureClass&quot;: &quot;A&quot;, &quot;featureCode&quot;: &quot;ADM3&quot;, &quot;countryCode&quot;: &quot;PH&quot; }\" length=\"1\"></candidate> <token id=\"t706\"> Bay </token> <token id=\"t707\"> and </token> <token id=\"t708\"> Oshakati </token> <token id=\"t709\"> . </token> <token id=\"t710\"> <br /> </token> <token id=\"t711\"> The </token> <token id=\"t712\"> President </token> <token id=\"t713\"> proceeded </token> <token id=\"t714\"> to </token> <token id=\"t715\"> view </token> <token id=\"t716\"> the </token> <token id=\"t717\"> sites </token> <token id=\"t718\"> in </token> <token id=\"t719\"> Outapi </token> <token id=\"t720\"> that </token> <token id=\"t721\"> are </token> <token id=\"t722\"> earmarked </token> <token id=\"t723\"> for </token> <token id=\"t724\"> the </token> <token id=\"t725\"> mass </token> <token id=\"t726\"> land </token> <token id=\"t727\"> servicing </token> <token id=\"t728\"> programme </token> <token id=\"t729\"> , </token> <token id=\"t730\"> which </token> <token id=\"t731\"> received </token> <token id=\"t732\"> a </token> <token id=\"t733\"> cash </token> <token id=\"t734\"> injection </token> <token id=\"t735\"> of </token> <token id=\"t736\"> over </token> <token id=\"t737\"> N$ </token> <candidate id=\"c46\" index=738 type=\"number\" info=\"null\" length=\"1\"></candidate> <token id=\"t738\"> 900 </token> <candidate id=\"c47\" index=739 type=\"number\" info=\"null\" length=\"1\"></candidate> <token id=\"t739\"> million </token> <token id=\"t740\"> from </token> <token id=\"t741\"> treasury </token> <token id=\"t742\"> to </token> <token id=\"t743\"> service </token> <token id=\"t744\"> plots </token> <token id=\"t745\"> across </token> <token id=\"t746\"> the </token> <token id=\"t747\"> country </token> <token id=\"t748\"> . </token> <token id=\"t749\"> <br /> </token> <token id=\"t750\"> <br /> </token>","publication_date":"2015-08-21","id":294,"title":"FMD threatens beef exports to Asia – Geingob","url":"https://www.newera.com.na/2015/08/21/fmd-threatens-beef-exports-asia-geingob/","content":"&#13;\n\tOutapi\nPresident Hage Geingob yesterday said Namibia will collectively work with the Angolan government to address frequent outbreaks of foot-and-mouth disease (FMD), if it is to penetrate beef markets in China and Indonesia.\nGeingob was speaking at a meeting with the community in Outapi town hall, which lasted for three hours. About 800 people gathered to listen and interact with the President who was on a regional visit to the town.\nChina provides a huge beef market as it has a population of 1.3 billion, while Indonesia has a population of 180 million.\nA farmers’ representative asked Geingob during the question-and-answer session whether a recent deal that Namibia sealed with China would include those residing north of the veterinary cordon fence. Another question was whether Namibia will also engage Indonesia to buy Namibian beef.\n“Let us start with China and work on the quarantine of more animals north of the the so-called redline to be included in the export deal. A joint effort would be required to include Angola to collectively address the issue of foot-and-mouth disease, if we are to succeed in having more cattle availed to that lucrative market,” responded the Head of State.\nOn a question regarding the possible introduction of religious studies, Geingob reminded the audience: “Namibia is a secular state that recognises all religions to be equal. No state religion exists.”\nAbout regulating churches, Geingob said: “Namibia is a free society and it will be difficult to regulate religious institutions,” though he felt debate on the issue should continue in a democratic manner.\nHe further said: “Nation building is important and the Namibian house needs to be built firm by us all, and no Namibian should feel left out.”\nAt the same meeting the Minister of Agriculture, Water and Forestry, John Mutorwa, assured residents of Omusati that the Calueque-Oshakati water canal will not be closed as was reported in the media recently. He indicated appropriate measures are needed to improve the efficiency of the water flow through the canal.\nMutorwa was responding to a question posed to the President at Outapi. Among the Outapi audience were communal farmers who asked about the closure of the canal as indicated by NamWater.\nMutorwa said that a detailed study is being conducted by the water utility NamWater to determine what to do with the canal to guarantee improved water supply, and that no plans are afoot to randomly block the crucial water canal on which thousands of people rely. He said after a careful study the next steps would be announced to residents.\n“People who use the canal water for household consumption, industrial and irrigation purposes can rest assured that the canal will not close as perceived by many,” stated Mutorwa.\nOn the issue of limited funds allocated to local uthorities to service land, the Minister or Urban and Rural Development, Sophia Shaningwa, who was in the delegation accompanying the President, said the mass land servicing project team is working round the clock to provide a detailed roadmap on funding and to make land available cheapily.\nShe stressed the basic principle is to accord one plot per applicant as a start, at a reasonable price.\nOn his part, Minister of Works and Transport, Alpheus !Naruseb, informed the public that plans to upgrade the Tsandi-Onesi gravel road to bitumen standard has been included in the ministry’s masterplan, after residents complained about its dilapidated state. In addition, plans to upgrade the Onesi community clinic are also underway as announced by the Minister of Health and Social Services, Dr Bernhard Haufiku.\nGeingob also reaffirmed the government’s commitment to executing government policies and programmes, including that of mass land servicing that is currently underway on a pilot phase in Windhoek, Walvis Bay and Oshakati.\nThe President proceeded to view the sites in Outapi that are earmarked for the mass land servicing programme, which received a cash injection of over N$900 million from treasury to service plots across the country.\n&#13;\n\t","candidateLabels":[]}
