# Supplementary material for: Web monitoring of emerging animal infectious diseases integrated in the French Animal Health Epidemic Intelligence System
Source: PLoS One. 2018 Aug 3;13(8):e0199960. doi: 10.1371/journal.pone.0199960 (PMC6075742; doi:10.1371/journal.pone.0199960)
Supplement: S1 Dataset — Dataset of news reports in English language used to evaluate and train the information extraction module of PADI-web (http://epia.clermont.inra.fr/vsi). This dataset is composed of 532 news reports (in JSON), with information about the report itself (publication date, title, content, url), as well as processing information related to the information extraction process (candidates for extraction information, correct or incorrect labels for each candidate). The named entity candidates (locations, diseases, hosts, dates, number of cases) are manually labelled in each article. Data are shared under a CC BY license and are freely available for download at: https://dataverse.cirad.fr/dataset.xhtml?persistentId=doi:10.18167/DVN1/KMTIFG. (GZ) [file pone.0199960.s001.gz › articles/486.json]

{"reports":[17023,17133,17230],"tagged_content":"<token id=\"t0\"> <br /> </token> <token id=\"t1\"> OSLO </token> <candidate id=\"c1\" index=2 type=\"location\" info=\"{ &quot;coordinates&quot;: &quot;62.0;10.0&quot;, &quot;id&quot;: 3144096, &quot;featureClass&quot;: &quot;A&quot;, &quot;featureCode&quot;: &quot;PCLI&quot;, &quot;countryCode&quot;: &quot;NO&quot; }\" length=\"1\"></candidate> <token id=\"t2\"> Norway </token> <token id=\"t3\"> reported </token> <token id=\"t4\"> its </token> <token id=\"t5\"> first </token> <token id=\"t6\"> ever </token> <token id=\"t7\"> case </token> <token id=\"t8\"> of </token> <candidate id=\"c2\" index=9 type=\"disease\" info=\"null\" length=\"3\"></candidate> <token id=\"t9\"> mad </token> <candidate id=\"c3\" index=10 type=\"host\" info=\"null\" length=\"1\"></candidate> <token id=\"t10\"> cow </token> <token id=\"t11\"> disease </token> <token id=\"t12\"> on </token> <candidate id=\"c4\" index=13 type=\"date\" info=\"2015-01-29\" length=\"1\"></candidate> <token id=\"t13\"> Thursday </token> <token id=\"t14\"> , </token> <token id=\"t15\"> saying </token> <token id=\"t16\"> the </token> <token id=\"t17\"> instance </token> <token id=\"t18\"> was </token> <token id=\"t19\"> an </token> <token id=\"t20\"> isolated </token> <candidate id=\"c5\" index=21 type=\"number\" info=\"null\" length=\"1\"></candidate> <token id=\"t21\"> one </token> <token id=\"t22\"> and </token> <token id=\"t23\"> telling </token> <token id=\"t24\"> consumers </token> <token id=\"t25\"> it </token> <token id=\"t26\"> was </token> <token id=\"t27\"> still </token> <token id=\"t28\"> safe </token> <token id=\"t29\"> to </token> <token id=\"t30\"> eat </token> <token id=\"t31\"> beef </token> <token id=\"t32\"> and </token> <token id=\"t33\"> drink </token> <token id=\"t34\"> milk.Tests </token> <token id=\"t35\"> at </token> <token id=\"t36\"> a </token> <token id=\"t37\"> British </token> <token id=\"t38\"> laboratory </token> <token id=\"t39\"> confirmed </token> <token id=\"t40\"> the </token> <token id=\"t41\"> disease </token> <token id=\"t42\"> , </token> <token id=\"t43\"> also </token> <token id=\"t44\"> known </token> <token id=\"t45\"> as </token> <candidate id=\"c6\" index=46 type=\"host\" info=\"null\" length=\"1\"></candidate> <candidate id=\"c7\" index=46 type=\"disease\" info=\"null\" length=\"3\"></candidate> <token id=\"t46\"> bovine </token> <token id=\"t47\"> spongiform </token> <token id=\"t48\"> encephalopathy </token> <token id=\"t49\"> ( </token> <candidate id=\"c8\" index=50 type=\"disease\" info=\"null\" length=\"1\"></candidate> <token id=\"t50\"> BSE </token> <token id=\"t51\"> ) </token> <token id=\"t52\"> , </token> <token id=\"t53\"> in </token> <token id=\"t54\"> a </token> <token id=\"t55\"> 15-year-old </token> <candidate id=\"c9\" index=56 type=\"host\" info=\"null\" length=\"1\"></candidate> <token id=\"t56\"> cow </token> <token id=\"t57\"> , </token> <token id=\"t58\"> which </token> <token id=\"t59\"> had </token> <token id=\"t60\"> been </token> <token id=\"t61\"> slaughtered </token> <token id=\"t62\"> , </token> <token id=\"t63\"> the </token> <token id=\"t64\"> Norwegian </token> <token id=\"t65\"> Food </token> <token id=\"t66\"> Safety </token> <token id=\"t67\"> Authority </token> <token id=\"t68\"> said.The </token> <token id=\"t69\"> case </token> <token id=\"t70\"> was </token> <token id=\"t71\"> atypical </token> <token id=\"t72\"> , </token> <token id=\"t73\"> meaning </token> <token id=\"t74\"> there </token> <token id=\"t75\"> had </token> <token id=\"t76\"> been </token> <token id=\"t77\"> no </token> <token id=\"t78\"> transmission </token> <token id=\"t79\"> through </token> <token id=\"t80\"> the </token> <token id=\"t81\"> feed </token> <token id=\"t82\"> supply </token> <token id=\"t83\"> and </token> <token id=\"t84\"> it </token> <token id=\"t85\"> was </token> <token id=\"t86\"> not </token> <token id=\"t87\"> related </token> <token id=\"t88\"> to </token> <token id=\"t89\"> any </token> <token id=\"t90\"> wider </token> <token id=\"t91\"> outbreak </token> <token id=\"t92\"> , </token> <token id=\"t93\"> the </token> <token id=\"t94\"> authority </token> <token id=\"t95\"> said.Since </token> <candidate id=\"c10\" index=96 type=\"disease\" info=\"null\" length=\"1\"></candidate> <token id=\"t96\"> BSE </token> <token id=\"t97\"> was </token> <token id=\"t98\"> first </token> <token id=\"t99\"> identified </token> <token id=\"t100\"> in </token> <candidate id=\"c11\" index=101 type=\"location\" info=\"{ &quot;coordinates&quot;: &quot;54.75844;-2.69531&quot;, &quot;id&quot;: 2635167, &quot;featureClass&quot;: &quot;A&quot;, &quot;featureCode&quot;: &quot;PCLI&quot;, &quot;countryCode&quot;: &quot;GB&quot; }\" length=\"1\"></candidate> <token id=\"t101\"> Britain </token> <token id=\"t102\"> in </token> <candidate id=\"c12\" index=103 type=\"number\" info=\"null\" length=\"1\"></candidate> <candidate id=\"c13\" index=103 type=\"date\" info=\"1986\" length=\"1\"></candidate> <token id=\"t103\"> 1986 </token> <token id=\"t104\"> , </token> <token id=\"t105\"> strict </token> <token id=\"t106\"> controls </token> <token id=\"t107\"> have </token> <token id=\"t108\"> tempered </token> <token id=\"t109\"> the </token> <token id=\"t110\"> spread </token> <token id=\"t111\"> of </token> <token id=\"t112\"> the </token> <token id=\"t113\"> disease </token> <token id=\"t114\"> . </token> <token id=\"t115\"> <br /> </token> <token id=\"t116\"> <br /> </token> <token id=\"t117\"> But </token> <token id=\"t118\"> after </token> <token id=\"t119\"> its </token> <token id=\"t120\"> emergence </token> <token id=\"t121\"> , </token> <token id=\"t122\"> scientists </token> <token id=\"t123\"> became </token> <token id=\"t124\"> concerned </token> <token id=\"t125\"> about </token> <token id=\"t126\"> possible </token> <token id=\"t127\"> links </token> <token id=\"t128\"> , </token> <token id=\"t129\"> via </token> <token id=\"t130\"> the </token> <token id=\"t131\"> consumption </token> <token id=\"t132\"> of </token> <token id=\"t133\"> contaminated </token> <token id=\"t134\"> tissue </token> <token id=\"t135\"> , </token> <token id=\"t136\"> between </token> <candidate id=\"c14\" index=137 type=\"disease\" info=\"null\" length=\"1\"></candidate> <token id=\"t137\"> BSE </token> <token id=\"t138\"> and </token> <token id=\"t139\"> a </token> <token id=\"t140\"> human </token> <token id=\"t141\"> illness </token> <token id=\"t142\"> called </token> <token id=\"t143\"> Creutzfeldt-Jakob </token> <token id=\"t144\"> disease </token> <token id=\"t145\"> . </token> <token id=\"t146\"> A </token> <token id=\"t147\"> new </token> <token id=\"t148\"> variant </token> <token id=\"t149\"> of </token> <token id=\"t150\"> Creutzfeldt-Jakob </token> <token id=\"t151\"> disease </token> <token id=\"t152\"> , </token> <token id=\"t153\"> nvCJD </token> <token id=\"t154\"> , </token> <token id=\"t155\"> killed </token> <candidate id=\"c15\" index=156 type=\"number\" info=\"null\" length=\"1\"></candidate> <token id=\"t156\"> dozens </token> <token id=\"t157\"> of </token> <token id=\"t158\"> people </token> <token id=\"t159\"> in </token> <token id=\"t160\"> Europe </token> <token id=\"t161\"> beginning </token> <token id=\"t162\"> in </token> <candidate id=\"c16\" index=163 type=\"date\" info=\"199\" length=\"2\"></candidate> <token id=\"t163\"> the </token> <token id=\"t164\"> mid-1990s </token> <token id=\"t165\"> . </token> <token id=\"t166\"> Norwegian </token> <token id=\"t167\"> authorities </token> <token id=\"t168\"> said </token> <token id=\"t169\"> several </token> <token id=\"t170\"> other </token> <candidate id=\"c17\" index=171 type=\"host\" info=\"null\" length=\"1\"></candidate> <token id=\"t171\"> cows </token> <token id=\"t172\"> that </token> <token id=\"t173\"> had </token> <token id=\"t174\"> been </token> <token id=\"t175\"> in </token> <token id=\"t176\"> contact </token> <token id=\"t177\"> with </token> <token id=\"t178\"> the </token> <token id=\"t179\"> dead </token> <token id=\"t180\"> animal </token> <token id=\"t181\"> would </token> <token id=\"t182\"> also </token> <token id=\"t183\"> be </token> <token id=\"t184\"> slaughtered </token> <token id=\"t185\"> . </token> <token id=\"t186\"> <br /> </token> <token id=\"t187\"> <br /> </token> <token id=\"t188\"> `` </token> <token id=\"t189\"> The </token> <token id=\"t190\"> discovery </token> <token id=\"t191\"> of </token> <candidate id=\"c18\" index=192 type=\"disease\" info=\"null\" length=\"1\"></candidate> <token id=\"t192\"> BSE </token> <token id=\"t193\"> has </token> <token id=\"t194\"> no </token> <token id=\"t195\"> impact </token> <token id=\"t196\"> on </token> <token id=\"t197\"> food </token> <token id=\"t198\"> safety </token> <token id=\"t199\"> and </token> <token id=\"t200\"> it </token> <token id=\"t201\"> is </token> <token id=\"t202\"> just </token> <token id=\"t203\"> as </token> <token id=\"t204\"> safe </token> <token id=\"t205\"> to </token> <token id=\"t206\"> eat </token> <token id=\"t207\"> meat </token> <token id=\"t208\"> and </token> <token id=\"t209\"> drink </token> <token id=\"t210\"> milk </token> <token id=\"t211\"> as </token> <token id=\"t212\"> before </token> <token id=\"t213\"> , </token> <token id=\"t214\"> '' </token> <token id=\"t215\"> it </token> <token id=\"t216\"> said.However </token> <token id=\"t217\"> , </token> <token id=\"t218\"> the </token> <token id=\"t219\"> discovery </token> <token id=\"t220\"> would </token> <token id=\"t221\"> affect </token> <token id=\"t222\"> some </token> <token id=\"t223\"> food </token> <token id=\"t224\"> export </token> <token id=\"t225\"> certificates </token> <token id=\"t226\"> . </token> <token id=\"t227\"> <br /> </token> <token id=\"t228\"> <br /> </token> <token id=\"t229\"> Awaiting </token> <token id=\"t230\"> the </token> <token id=\"t231\"> test </token> <token id=\"t232\"> results </token> <token id=\"t233\"> , </token> <candidate id=\"c19\" index=234 type=\"location\" info=\"{ &quot;coordinates&quot;: &quot;62.0;10.0&quot;, &quot;id&quot;: 3144096, &quot;featureClass&quot;: &quot;A&quot;, &quot;featureCode&quot;: &quot;PCLI&quot;, &quot;countryCode&quot;: &quot;NO&quot; }\" length=\"1\"></candidate> <token id=\"t234\"> Norway </token> <candidate id=\"c20\" index=235 type=\"date\" info=\"2015-W04\" length=\"2\"></candidate> <token id=\"t235\"> last </token> <token id=\"t236\"> week </token> <token id=\"t237\"> suspended </token> <token id=\"t238\"> issuing </token> <token id=\"t239\"> export </token> <token id=\"t240\"> permits </token> <token id=\"t241\"> saying </token> <token id=\"t242\"> that </token> <token id=\"t243\"> there </token> <token id=\"t244\"> had </token> <token id=\"t245\"> been </token> <token id=\"t246\"> no </token> <token id=\"t247\"> known </token> <token id=\"t248\"> cases </token> <token id=\"t249\"> of </token> <token id=\"t250\"> mad </token> <candidate id=\"c21\" index=251 type=\"host\" info=\"null\" length=\"1\"></candidate> <token id=\"t251\"> cow </token> <token id=\"t252\"> diseases </token> <token id=\"t253\"> in </token> <token id=\"t254\"> the </token> <token id=\"t255\"> country </token> <token id=\"t256\"> . </token> <token id=\"t257\"> Export </token> <token id=\"t258\"> certificates </token> <token id=\"t259\"> would </token> <token id=\"t260\"> have </token> <token id=\"t261\"> to </token> <token id=\"t262\"> be </token> <token id=\"t263\"> rephrased </token> <token id=\"t264\"> , </token> <token id=\"t265\"> and </token> <token id=\"t266\"> perhaps </token> <token id=\"t267\"> renegotiated </token> <token id=\"t268\"> . </token> <token id=\"t269\"> ( </token> <token id=\"t270\"> Reporting </token> <token id=\"t271\"> By </token> <token id=\"t272\"> Alister </token> <token id=\"t273\"> Doyle </token> <token id=\"t274\"> ; </token> <token id=\"t275\"> editing </token> <token id=\"t276\"> by </token> <token id=\"t277\"> Kate </token> <token id=\"t278\"> Kelland </token> <token id=\"t279\"> and </token> <token id=\"t280\"> John </token> <token id=\"t281\"> Stonestreet </token> <token id=\"t282\"> ) </token>","publication_date":"2015-01-29","id":486,"title":"Norway finds first case of mad cow disease, says food safe","url":"http://www.reuters.com/article/us-norway-madcow-idUSKBN0L218020150129","content":"\nOSLO Norway reported its first ever case of mad cow disease on Thursday, saying the instance was an isolated one and telling consumers it was still safe to eat beef and drink milk.Tests at a British laboratory confirmed the disease, also known as bovine spongiform encephalopathy (BSE), in a 15-year-old cow, which had been slaughtered, the Norwegian Food Safety Authority said.The case was atypical, meaning there had been no transmission through the feed supply and it was not related to any wider outbreak, the authority said.Since BSE was first identified in Britain in 1986, strict controls have tempered the spread of the disease. \n \n But after its emergence, scientists became concerned about possible links, via the consumption of contaminated tissue, between BSE and a human illness called Creutzfeldt-Jakob disease. A new variant of Creutzfeldt-Jakob disease, nvCJD, killed dozens of people in Europe beginning in the mid-1990s.Norwegian authorities said several other cows that had been in contact with the dead animal would also be slaughtered. \n \n \"The discovery of BSE has no impact on food safety and it is just as safe to eat meat and drink milk as before,\" it said.However, the discovery would affect some food export certificates. \n \n Awaiting the test results, Norway last week suspended issuing export permits saying that there had been no known cases of mad cow diseases in the country. Export certificates would have to be rephrased, and perhaps renegotiated. (Reporting By Alister Doyle; editing by Kate Kelland and John Stonestreet)","candidateLabels":[{"id":"c1","label":"correct"},{"id":"c2","label":"correct"},{"id":"c3","label":"correct"},{"id":"c4","label":"partial"},{"id":"c5","label":"correct"},{"id":"c6","label":"correct"},{"id":"c7","label":"correct"},{"id":"c8","label":"correct"},{"id":"c9","label":"correct"},{"id":"c10","label":"correct"},{"id":"c11","label":"correct"},{"id":"c12","label":"incorrect"},{"id":"c13","label":"correct"},{"id":"c14","label":"correct"},{"id":"c15","label":"partial"},{"id":"c16","label":"partial"},{"id":"c17","label":"correct"},{"id":"c18","label":"correct"},{"id":"c19","label":"correct"},{"id":"c20","label":"partial"},{"id":"c21","label":"correct"}]}
