# Supplementary material for: Web monitoring of emerging animal infectious diseases integrated in the French Animal Health Epidemic Intelligence System
Source: PLoS One. 2018 Aug 3;13(8):e0199960. doi: 10.1371/journal.pone.0199960 (PMC6075742; doi:10.1371/journal.pone.0199960)
Supplement: S1 Dataset — Dataset of news reports in English language used to evaluate and train the information extraction module of PADI-web (http://epia.clermont.inra.fr/vsi). This dataset is composed of 532 news reports (in JSON), with information about the report itself (publication date, title, content, url), as well as processing information related to the information extraction process (candidates for extraction information, correct or incorrect labels for each candidate). The named entity candidates (locations, diseases, hosts, dates, number of cases) are manually labelled in each article. Data are shared under a CC BY license and are freely available for download at: https://dataverse.cirad.fr/dataset.xhtml?persistentId=doi:10.18167/DVN1/KMTIFG. (GZ) [file pone.0199960.s001.gz › articles/425.json]

{"reports":[19285],"tagged_content":"<token id=\"t0\"> <br /> </token> <candidate id=\"c1\" index=1 type=\"number\" info=\"null\" length=\"1\"></candidate> <token id=\"t1\"> Six </token> <token id=\"t2\"> steps </token> <token id=\"t3\"> for </token> <token id=\"t4\"> ex-pats </token> <token id=\"t5\"> in </token> <token id=\"t6\"> choosing </token> <token id=\"t7\"> a </token> <token id=\"t8\"> dentist </token> <token id=\"t9\"> abroad </token> <token id=\"t10\"> in </token> <candidate id=\"c2\" index=11 type=\"location\" info=\"{ &quot;coordinates&quot;: &quot;48.66667;19.5&quot;, &quot;id&quot;: 3057568, &quot;featureClass&quot;: &quot;A&quot;, &quot;featureCode&quot;: &quot;PCLI&quot;, &quot;countryCode&quot;: &quot;SK&quot; }\" length=\"1\"></candidate> <token id=\"t11\"> Slovakia </token> <token id=\"t12\"> <br /> </token> <token id=\"t13\"> As </token> <token id=\"t14\"> an </token> <token id=\"t15\"> ex-pat </token> <token id=\"t16\"> choosing </token> <token id=\"t17\"> a </token> <token id=\"t18\"> dentist </token> <token id=\"t19\"> may </token> <token id=\"t20\"> not </token> <token id=\"t21\"> be </token> <candidate id=\"c3\" index=22 type=\"number\" info=\"null\" length=\"1\"></candidate> <token id=\"t22\"> one </token> <token id=\"t23\"> of </token> <token id=\"t24\"> the </token> <token id=\"t25\"> questions </token> <token id=\"t26\"> you </token> <token id=\"t27\"> think </token> <token id=\"t28\"> about </token> <token id=\"t29\"> when </token> <token id=\"t30\"> moving </token> <token id=\"t31\"> or </token> <token id=\"t32\"> traveling </token> <token id=\"t33\"> abroad </token> <token id=\"t34\"> but </token> <token id=\"t35\"> it </token> <token id=\"t36\"> can </token> <token id=\"t37\"> quickly </token> <token id=\"t38\"> become </token> <token id=\"t39\"> an </token> <token id=\"t40\"> issue </token> <token id=\"t41\"> , </token> <token id=\"t42\"> so </token> <token id=\"t43\"> to </token> <token id=\"t44\"> avoid </token> <token id=\"t45\"> confusion </token> <token id=\"t46\"> when </token> <token id=\"t47\"> picking </token> <token id=\"t48\"> from </token> <candidate id=\"c4\" index=49 type=\"location\" info=\"{ &quot;coordinates&quot;: &quot;43.9776;6.596&quot;, &quot;id&quot;: 6452086, &quot;featureClass&quot;: &quot;A&quot;, &quot;featureCode&quot;: &quot;ADM4&quot;, &quot;countryCode&quot;: &quot;FR&quot; }\" length=\"2\"></candidate> <token id=\"t49\"> a </token> <token id=\"t50\"> long </token> <token id=\"t51\"> list </token> <token id=\"t52\"> of </token> <token id=\"t53\"> dentists </token> <token id=\"t54\"> , </token> <token id=\"t55\"> Smile </token> <token id=\"t56\"> Clinic-Dental </token> <token id=\"t57\"> Holiday </token> <token id=\"t58\"> , </token> <token id=\"t59\"> in </token> <candidate id=\"c5\" index=60 type=\"location\" info=\"{ &quot;coordinates&quot;: &quot;48.66667;19.5&quot;, &quot;id&quot;: 3057568, &quot;featureClass&quot;: &quot;A&quot;, &quot;featureCode&quot;: &quot;PCLI&quot;, &quot;countryCode&quot;: &quot;SK&quot; }\" length=\"1\"></candidate> <token id=\"t60\"> Slovakia </token> <token id=\"t61\"> , </token> <token id=\"t62\"> offers </token> <token id=\"t63\"> ex-pats </token> <token id=\"t64\"> advice </token> <token id=\"t65\"> in </token> <token id=\"t66\"> choosing </token> <token id=\"t67\"> a </token> <token id=\"t68\"> dentist </token> <token id=\"t69\"> abroad </token> <token id=\"t70\"> . </token> <token id=\"t71\"> <br /> </token> <token id=\"t72\"> Your </token> <token id=\"t73\"> teeth </token> <token id=\"t74\"> are </token> <token id=\"t75\"> very </token> <token id=\"t76\"> healthy </token> <token id=\"t77\"> and </token> <token id=\"t78\"> dental </token> <token id=\"t79\"> treatment </token> <token id=\"t80\"> is </token> <token id=\"t81\"> n't </token> <candidate id=\"c6\" index=82 type=\"number\" info=\"null\" length=\"1\"></candidate> <token id=\"t82\"> one </token> <token id=\"t83\"> of </token> <token id=\"t84\"> the </token> <token id=\"t85\"> first </token> <token id=\"t86\"> things </token> <token id=\"t87\"> that </token> <token id=\"t88\"> comes </token> <token id=\"t89\"> to </token> <token id=\"t90\"> mind </token> <token id=\"t91\"> when </token> <token id=\"t92\"> you </token> <token id=\"t93\"> move </token> <token id=\"t94\"> or </token> <token id=\"t95\"> travel </token> <token id=\"t96\"> to </token> <token id=\"t97\"> an </token> <token id=\"t98\"> another </token> <token id=\"t99\"> country </token> <token id=\"t100\"> . </token> <token id=\"t101\"> However </token> <token id=\"t102\"> , </token> <token id=\"t103\"> it </token> <token id=\"t104\"> is </token> <token id=\"t105\"> also </token> <candidate id=\"c7\" index=106 type=\"number\" info=\"null\" length=\"1\"></candidate> <token id=\"t106\"> one </token> <token id=\"t107\"> of </token> <token id=\"t108\"> those </token> <token id=\"t109\"> issues </token> <token id=\"t110\"> that </token> <token id=\"t111\"> can </token> <token id=\"t112\"> come </token> <token id=\"t113\"> up </token> <token id=\"t114\"> quickly </token> <token id=\"t115\"> and </token> <token id=\"t116\"> then </token> <token id=\"t117\"> you </token> <token id=\"t118\"> suddenly </token> <token id=\"t119\"> need </token> <token id=\"t120\"> to </token> <token id=\"t121\"> have </token> <token id=\"t122\"> treatment </token> <token id=\"t123\"> and </token> <token id=\"t124\"> just </token> <token id=\"t125\"> do </token> <token id=\"t126\"> n't </token> <token id=\"t127\"> know </token> <token id=\"t128\"> where </token> <token id=\"t129\"> to </token> <token id=\"t130\"> go </token> <token id=\"t131\"> . </token> <token id=\"t132\"> Here </token> <token id=\"t133\"> are </token> <candidate id=\"c8\" index=134 type=\"number\" info=\"null\" length=\"1\"></candidate> <token id=\"t134\"> six </token> <token id=\"t135\"> steps </token> <token id=\"t136\"> to </token> <token id=\"t137\"> help </token> <token id=\"t138\"> you </token> <token id=\"t139\"> make </token> <token id=\"t140\"> the </token> <token id=\"t141\"> right </token> <token id=\"t142\"> choice </token> <token id=\"t143\"> in </token> <token id=\"t144\"> your </token> <token id=\"t145\"> dental </token> <token id=\"t146\"> treatment </token> <token id=\"t147\"> abroad </token> <token id=\"t148\"> : </token> <token id=\"t149\"> <br /> </token> <token id=\"t150\"> <br /> </token> <candidate id=\"c9\" index=151 type=\"number\" info=\"null\" length=\"1\"></candidate> <token id=\"t151\"> 1 </token> <token id=\"t152\"> . </token> <token id=\"t153\"> Make </token> <token id=\"t154\"> sure </token> <token id=\"t155\"> you </token> <token id=\"t156\"> can </token> <token id=\"t157\"> find </token> <token id=\"t158\"> the </token> <token id=\"t159\"> clinic </token> <token id=\"t160\"> online </token> <token id=\"t161\"> <br /> </token> <token id=\"t162\"> A </token> <token id=\"t163\"> good </token> <token id=\"t164\"> website </token> <token id=\"t165\"> with </token> <token id=\"t166\"> detailed </token> <token id=\"t167\"> information </token> <token id=\"t168\"> about </token> <token id=\"t169\"> treatments </token> <token id=\"t170\"> , </token> <token id=\"t171\"> the </token> <token id=\"t172\"> services </token> <token id=\"t173\"> and </token> <token id=\"t174\"> facilities </token> <token id=\"t175\"> , </token> <token id=\"t176\"> and </token> <token id=\"t177\"> most </token> <token id=\"t178\"> important </token> <token id=\"t179\"> , </token> <token id=\"t180\"> the </token> <token id=\"t181\"> dentists </token> <token id=\"t182\"> and </token> <token id=\"t183\"> specialists </token> <token id=\"t184\"> at </token> <token id=\"t185\"> the </token> <token id=\"t186\"> clinic </token> <token id=\"t187\"> is </token> <token id=\"t188\"> critical </token> <token id=\"t189\"> . </token> <token id=\"t190\"> A </token> <token id=\"t191\"> strong </token> <token id=\"t192\"> website </token> <token id=\"t193\"> with </token> <token id=\"t194\"> detailed </token> <token id=\"t195\"> treatment </token> <token id=\"t196\"> and </token> <token id=\"t197\"> contact </token> <token id=\"t198\"> information </token> <token id=\"t199\"> shows </token> <token id=\"t200\"> the </token> <token id=\"t201\"> dental </token> <token id=\"t202\"> clinic </token> <token id=\"t203\"> is </token> <token id=\"t204\"> valid </token> <token id=\"t205\"> . </token> <token id=\"t206\"> <br /> </token> <token id=\"t207\"> <br /> </token> <candidate id=\"c10\" index=208 type=\"number\" info=\"null\" length=\"1\"></candidate> <token id=\"t208\"> 2 </token> <token id=\"t209\"> . </token> <token id=\"t210\"> Patient </token> <token id=\"t211\"> reviews </token> <token id=\"t212\"> are </token> <token id=\"t213\"> also </token> <token id=\"t214\"> a </token> <token id=\"t215\"> key </token> <token id=\"t216\"> factor </token> <token id=\"t217\"> <br /> </token> <token id=\"t218\"> If </token> <token id=\"t219\"> a </token> <token id=\"t220\"> clinic </token> <token id=\"t221\"> does </token> <token id=\"t222\"> n't </token> <token id=\"t223\"> post </token> <token id=\"t224\"> patient </token> <token id=\"t225\"> testimonial </token> <token id=\"t226\"> re-views </token> <token id=\"t227\"> on </token> <token id=\"t228\"> their </token> <token id=\"t229\"> website </token> <token id=\"t230\"> , </token> <token id=\"t231\"> then </token> <token id=\"t232\"> you </token> <token id=\"t233\"> can </token> <token id=\"t234\"> be </token> <token id=\"t235\"> sure </token> <token id=\"t236\"> there </token> <token id=\"t237\"> is </token> <token id=\"t238\"> an </token> <token id=\"t239\"> issue </token> <token id=\"t240\"> . </token> <token id=\"t241\"> Testimonials </token> <token id=\"t242\"> are </token> <token id=\"t243\"> a </token> <token id=\"t244\"> way </token> <token id=\"t245\"> to </token> <token id=\"t246\"> ensure </token> <token id=\"t247\"> the </token> <token id=\"t248\"> clinic </token> <token id=\"t249\"> has </token> <token id=\"t250\"> treated </token> <token id=\"t251\"> people </token> <token id=\"t252\"> `` </token> <token id=\"t253\"> just </token> <token id=\"t254\"> like </token> <token id=\"t255\"> me </token> <token id=\"t256\"> '' </token> <token id=\"t257\"> and </token> <token id=\"t258\"> should </token> <token id=\"t259\"> show </token> <token id=\"t260\"> a </token> <token id=\"t261\"> variety </token> <token id=\"t262\"> of </token> <token id=\"t263\"> treatments </token> <token id=\"t264\"> and </token> <token id=\"t265\"> comments </token> <token id=\"t266\"> . </token> <token id=\"t267\"> Make </token> <token id=\"t268\"> sure </token> <token id=\"t269\"> the </token> <token id=\"t270\"> clinic </token> <token id=\"t271\"> has </token> <token id=\"t272\"> active </token> <token id=\"t273\"> social </token> <token id=\"t274\"> media </token> <token id=\"t275\"> pages </token> <token id=\"t276\"> too </token> <token id=\"t277\"> . </token> <candidate id=\"c11\" index=278 type=\"location\" info=\"{ &quot;coordinates&quot;: &quot;47.04483;10.44739&quot;, &quot;id&quot;: 7873671, &quot;featureClass&quot;: &quot;A&quot;, &quot;featureCode&quot;: &quot;ADM3&quot;, &quot;countryCode&quot;: &quot;AT&quot; }\" length=\"1\"></candidate> <token id=\"t278\"> See </token> <token id=\"t279\"> what </token> <token id=\"t280\"> patients </token> <token id=\"t281\"> are </token> <token id=\"t282\"> saying </token> <token id=\"t283\"> about </token> <token id=\"t284\"> the </token> <token id=\"t285\"> clinic </token> <token id=\"t286\"> . </token> <token id=\"t287\"> Does </token> <token id=\"t288\"> the </token> <token id=\"t289\"> clinic </token> <token id=\"t290\"> respond </token> <token id=\"t291\"> to </token> <token id=\"t292\"> people </token> <token id=\"t293\"> on </token> <token id=\"t294\"> their </token> <token id=\"t295\"> social </token> <token id=\"t296\"> pages </token> <token id=\"t297\"> ? </token> <token id=\"t298\"> What </token> <token id=\"t299\"> is </token> <token id=\"t300\"> the </token> <token id=\"t301\"> clinic </token> <token id=\"t302\"> saying </token> <token id=\"t303\"> to </token> <token id=\"t304\"> their </token> <token id=\"t305\"> members/patients </token> <token id=\"t306\"> ? </token> <token id=\"t307\"> <br /> </token> <token id=\"t308\"> <br /> </token> <candidate id=\"c12\" index=309 type=\"number\" info=\"null\" length=\"1\"></candidate> <token id=\"t309\"> 3 </token> <token id=\"t310\"> . </token> <candidate id=\"c13\" index=311 type=\"location\" info=\"{ &quot;coordinates&quot;: &quot;63.38305;13.12616&quot;, &quot;id&quot;: 2725422, &quot;featureClass&quot;: &quot;A&quot;, &quot;featureCode&quot;: &quot;ADM2&quot;, &quot;countryCode&quot;: &quot;SE&quot; }\" length=\"1\"></candidate> <token id=\"t311\"> Are </token> <token id=\"t312\"> they </token> <token id=\"t313\"> accredited </token> <token id=\"t314\"> ? </token> <token id=\"t315\"> <br /> </token> <token id=\"t316\"> Make </token> <token id=\"t317\"> sure </token> <token id=\"t318\"> the </token> <token id=\"t319\"> clinic </token> <token id=\"t320\"> has </token> <token id=\"t321\"> been </token> <token id=\"t322\"> approved </token> <token id=\"t323\"> by </token> <token id=\"t324\"> dental </token> <token id=\"t325\"> associations </token> <token id=\"t326\"> and </token> <token id=\"t327\"> third </token> <token id=\"t328\"> party </token> <token id=\"t329\"> organizations </token> <token id=\"t330\"> that </token> <token id=\"t331\"> have </token> <token id=\"t332\"> websites </token> <token id=\"t333\"> you </token> <token id=\"t334\"> can </token> <token id=\"t335\"> check </token> <token id=\"t336\"> out </token> <token id=\"t337\"> as </token> <token id=\"t338\"> well </token> <token id=\"t339\"> . </token> <token id=\"t340\"> An </token> <token id=\"t341\"> accredited </token> <token id=\"t342\"> clinic </token> <token id=\"t343\"> is </token> <token id=\"t344\"> always </token> <token id=\"t345\"> the </token> <token id=\"t346\"> best </token> <token id=\"t347\"> choice </token> <token id=\"t348\"> . </token> <token id=\"t349\"> Do </token> <token id=\"t350\"> they </token> <token id=\"t351\"> have </token> <token id=\"t352\"> awards </token> <token id=\"t353\"> ? </token> <token id=\"t354\"> And </token> <token id=\"t355\"> , </token> <token id=\"t356\"> from </token> <token id=\"t357\"> what </token> <token id=\"t358\"> organizations </token> <token id=\"t359\"> or </token> <token id=\"t360\"> institutions </token> <token id=\"t361\"> ? </token> <token id=\"t362\"> <br /> </token> <token id=\"t363\"> <br /> </token> <candidate id=\"c14\" index=364 type=\"number\" info=\"null\" length=\"1\"></candidate> <token id=\"t364\"> 4 </token> <token id=\"t365\"> . </token> <token id=\"t366\"> Does </token> <token id=\"t367\"> the </token> <token id=\"t368\"> clinic </token> <token id=\"t369\"> offer </token> <token id=\"t370\"> a </token> <token id=\"t371\"> guarantee </token> <token id=\"t372\"> for </token> <token id=\"t373\"> their </token> <token id=\"t374\"> dental </token> <token id=\"t375\"> treatment </token> <token id=\"t376\"> ? </token> <token id=\"t377\"> <br /> </token> <candidate id=\"c15\" index=378 type=\"location\" info=\"{ &quot;coordinates&quot;: &quot;49.74917;4.60889&quot;, &quot;id&quot;: 6453601, &quot;featureClass&quot;: &quot;A&quot;, &quot;featureCode&quot;: &quot;ADM4&quot;, &quot;countryCode&quot;: &quot;FR&quot; }\" length=\"1\"></candidate> <token id=\"t378\"> This </token> <token id=\"t379\"> is </token> <token id=\"t380\"> a </token> <token id=\"t381\"> sure </token> <token id=\"t382\"> way </token> <token id=\"t383\"> to </token> <token id=\"t384\"> know </token> <token id=\"t385\"> whether </token> <token id=\"t386\"> or </token> <token id=\"t387\"> not </token> <token id=\"t388\"> the </token> <token id=\"t389\"> clinic </token> <token id=\"t390\"> is </token> <token id=\"t391\"> `` </token> <token id=\"t392\"> legit </token> <token id=\"t393\"> '' </token> <token id=\"t394\"> . </token> <token id=\"t395\"> If </token> <token id=\"t396\"> they </token> <token id=\"t397\"> do </token> <token id=\"t398\"> n't </token> <token id=\"t399\"> guarantee </token> <token id=\"t400\"> their </token> <token id=\"t401\"> work </token> <token id=\"t402\"> , </token> <token id=\"t403\"> then </token> <token id=\"t404\"> they </token> <token id=\"t405\"> probably </token> <token id=\"t406\"> are </token> <token id=\"t407\"> n't </token> <token id=\"t408\"> reputable </token> <token id=\"t409\"> . </token> <token id=\"t410\"> They </token> <token id=\"t411\"> should </token> <token id=\"t412\"> also </token> <token id=\"t413\"> offer </token> <token id=\"t414\"> a </token> <token id=\"t415\"> free </token> <token id=\"t416\"> consultation </token> <token id=\"t417\"> and </token> <token id=\"t418\"> x-rays </token> <token id=\"t419\"> and </token> <token id=\"t420\"> check </token> <token id=\"t421\"> to </token> <token id=\"t422\"> see </token> <token id=\"t423\"> if </token> <token id=\"t424\"> they </token> <token id=\"t425\"> offer </token> <token id=\"t426\"> any </token> <token id=\"t427\"> discount </token> <token id=\"t428\"> for </token> <token id=\"t429\"> ex-pats </token> <token id=\"t430\"> or </token> <token id=\"t431\"> first </token> <token id=\"t432\"> time </token> <token id=\"t433\"> visits </token> <token id=\"t434\"> . </token> <token id=\"t435\"> <br /> </token> <token id=\"t436\"> <br /> </token> <candidate id=\"c16\" index=437 type=\"number\" info=\"null\" length=\"1\"></candidate> <token id=\"t437\"> 5 </token> <token id=\"t438\"> . </token> <token id=\"t439\"> Do </token> <token id=\"t440\"> they </token> <token id=\"t441\"> speak </token> <token id=\"t442\"> English </token> <token id=\"t443\"> ? </token> <token id=\"t444\"> <br /> </token> <token id=\"t445\"> English </token> <token id=\"t446\"> is </token> <token id=\"t447\"> a </token> <token id=\"t448\"> global </token> <token id=\"t449\"> language </token> <token id=\"t450\"> and </token> <token id=\"t451\"> even </token> <token id=\"t452\"> if </token> <token id=\"t453\"> it </token> <token id=\"t454\"> is </token> <token id=\"t455\"> n't </token> <token id=\"t456\"> your </token> <token id=\"t457\"> native </token> <token id=\"t458\"> language </token> <token id=\"t459\"> or </token> <token id=\"t460\"> the </token> <token id=\"t461\"> staff </token> <token id=\"t462\"> at </token> <token id=\"t463\"> the </token> <token id=\"t464\"> clinic </token> <token id=\"t465\"> , </token> <token id=\"t466\"> you </token> <token id=\"t467\"> should </token> <token id=\"t468\"> be </token> <token id=\"t469\"> able </token> <token id=\"t470\"> to </token> <token id=\"t471\"> communicate </token> <token id=\"t472\"> with </token> <token id=\"t473\"> the </token> <token id=\"t474\"> dentist </token> <token id=\"t475\"> and </token> <token id=\"t476\"> staff </token> <token id=\"t477\"> to </token> <token id=\"t478\"> make </token> <token id=\"t479\"> sure </token> <token id=\"t480\"> they </token> <token id=\"t481\"> understand </token> <token id=\"t482\"> what </token> <token id=\"t483\"> type </token> <token id=\"t484\"> of </token> <token id=\"t485\"> treatment </token> <token id=\"t486\"> you </token> <token id=\"t487\"> need </token> <token id=\"t488\"> . </token> <token id=\"t489\"> If </token> <token id=\"t490\"> you </token> <token id=\"t491\"> are </token> <token id=\"t492\"> in </token> <token id=\"t493\"> pain </token> <token id=\"t494\"> you </token> <token id=\"t495\"> want </token> <token id=\"t496\"> to </token> <token id=\"t497\"> be </token> <token id=\"t498\"> able </token> <token id=\"t499\"> to </token> <token id=\"t500\"> describe </token> <token id=\"t501\"> it </token> <token id=\"t502\"> and </token> <token id=\"t503\"> be </token> <token id=\"t504\"> understood </token> <token id=\"t505\"> . </token> <token id=\"t506\"> Hand </token> <token id=\"t507\"> signals </token> <token id=\"t508\"> are </token> <token id=\"t509\"> fine </token> <token id=\"t510\"> when </token> <token id=\"t511\"> you </token> <token id=\"t512\"> are </token> <token id=\"t513\"> ordering </token> <token id=\"t514\"> a </token> <token id=\"t515\"> meal </token> <token id=\"t516\"> , </token> <token id=\"t517\"> but </token> <token id=\"t518\"> this </token> <token id=\"t519\"> is </token> <token id=\"t520\"> your </token> <token id=\"t521\"> dental </token> <token id=\"t522\"> health </token> <token id=\"t523\"> we </token> <token id=\"t524\"> 're </token> <token id=\"t525\"> talking </token> <token id=\"t526\"> about </token> <token id=\"t527\"> . </token> <token id=\"t528\"> Make </token> <token id=\"t529\"> sure </token> <token id=\"t530\"> you </token> <token id=\"t531\"> can </token> <token id=\"t532\"> understand </token> <token id=\"t533\"> the </token> <token id=\"t534\"> dentist </token> <token id=\"t535\"> and </token> <token id=\"t536\"> his/her </token> <token id=\"t537\"> staff </token> <token id=\"t538\"> and </token> <token id=\"t539\"> they </token> <token id=\"t540\"> can </token> <token id=\"t541\"> understand </token> <token id=\"t542\"> you </token> <token id=\"t543\"> . </token> <candidate id=\"c17\" index=544 type=\"location\" info=\"{ &quot;coordinates&quot;: &quot;49.0025;6.52167&quot;, &quot;id&quot;: 6437697, &quot;featureClass&quot;: &quot;A&quot;, &quot;featureCode&quot;: &quot;ADM4&quot;, &quot;countryCode&quot;: &quot;FR&quot; }\" length=\"1\"></candidate> <token id=\"t544\"> Many </token> <token id=\"t545\"> dental </token> <token id=\"t546\"> clinics </token> <token id=\"t547\"> staff </token> <token id=\"t548\"> can </token> <token id=\"t549\"> speak </token> <token id=\"t550\"> English </token> <token id=\"t551\"> , </token> <candidate id=\"c18\" index=552 type=\"location\" info=\"{ &quot;coordinates&quot;: &quot;54.22197;-4.69464&quot;, &quot;id&quot;: 9782171, &quot;featureClass&quot;: &quot;A&quot;, &quot;featureCode&quot;: &quot;ADM1&quot;, &quot;countryCode&quot;: &quot;IM&quot; }\" length=\"1\"></candidate> <candidate id=\"c19\" index=552 type=\"location\" info=\"{ &quot;coordinates&quot;: &quot;42.61667;23.41667&quot;, &quot;id&quot;: 6461720, &quot;featureClass&quot;: &quot;A&quot;, &quot;featureCode&quot;: &quot;ADM3&quot;, &quot;countryCode&quot;: &quot;BG&quot; }\" length=\"1\"></candidate> <candidate id=\"c20\" index=552 type=\"location\" info=\"{ &quot;coordinates&quot;: &quot;38.69602;-123.43195&quot;, &quot;id&quot;: 5352017, &quot;featureClass&quot;: &quot;A&quot;, &quot;featureCode&quot;: &quot;ADMD&quot;, &quot;countryCode&quot;: &quot;US&quot; }\" length=\"1\"></candidate> <candidate id=\"c21\" index=552 type=\"location\" info=\"{ &quot;coordinates&quot;: &quot;51.5;10.5&quot;, &quot;id&quot;: 2921044, &quot;featureClass&quot;: &quot;A&quot;, &quot;featureCode&quot;: &quot;PCLI&quot;, &quot;countryCode&quot;: &quot;DE&quot; }\" length=\"1\"></candidate> <candidate id=\"c22\" index=552 type=\"location\" info=\"{ &quot;coordinates&quot;: &quot;-7.1778;112.3084&quot;, &quot;id&quot;: 6781987, &quot;featureClass&quot;: &quot;A&quot;, &quot;featureCode&quot;: &quot;ADM4&quot;, &quot;countryCode&quot;: &quot;ID&quot; }\" length=\"1\"></candidate> <token id=\"t552\"> German </token> <token id=\"t553\"> and </token> <token id=\"t554\"> possibly </token> <token id=\"t555\"> your </token> <token id=\"t556\"> home </token> <token id=\"t557\"> language </token> <token id=\"t558\"> as </token> <token id=\"t559\"> well </token> <token id=\"t560\"> , </token> <token id=\"t561\"> but </token> <token id=\"t562\"> certainly </token> <token id=\"t563\"> a </token> <token id=\"t564\"> clinic </token> <token id=\"t565\"> that </token> <token id=\"t566\"> caters </token> <token id=\"t567\"> to </token> <token id=\"t568\"> ex-pats </token> <token id=\"t569\"> should </token> <token id=\"t570\"> be </token> <token id=\"t571\"> able </token> <token id=\"t572\"> to </token> <token id=\"t573\"> speak </token> <token id=\"t574\"> English </token> <token id=\"t575\"> . </token> <token id=\"t576\"> <br /> </token> <token id=\"t577\"> <br /> </token> <candidate id=\"c23\" index=578 type=\"number\" info=\"null\" length=\"1\"></candidate> <token id=\"t578\"> 6 </token> <token id=\"t579\"> . </token> <token id=\"t580\"> Do </token> <token id=\"t581\"> you </token> <token id=\"t582\"> understand </token> <token id=\"t583\"> all </token> <token id=\"t584\"> the </token> <token id=\"t585\"> costs </token> <token id=\"t586\"> ? </token> <token id=\"t587\"> <br /> </token> <token id=\"t588\"> Finally </token> <token id=\"t589\"> , </token> <token id=\"t590\"> you </token> <token id=\"t591\"> want </token> <token id=\"t592\"> to </token> <token id=\"t593\"> make </token> <token id=\"t594\"> sure </token> <token id=\"t595\"> you </token> <token id=\"t596\"> understand </token> <token id=\"t597\"> all </token> <token id=\"t598\"> the </token> <token id=\"t599\"> costs </token> <token id=\"t600\"> associated </token> <token id=\"t601\"> with </token> <token id=\"t602\"> your </token> <token id=\"t603\"> treatment </token> <token id=\"t604\"> before </token> <token id=\"t605\"> the </token> <token id=\"t606\"> clinic </token> <token id=\"t607\"> starts </token> <token id=\"t608\"> any </token> <token id=\"t609\"> dental </token> <token id=\"t610\"> work </token> <token id=\"t611\"> . </token> <token id=\"t612\"> How </token> <token id=\"t613\"> much </token> <token id=\"t614\"> will </token> <token id=\"t615\"> the </token> <token id=\"t616\"> treatment </token> <token id=\"t617\"> cost </token> <token id=\"t618\"> ? </token> <token id=\"t619\"> How </token> <token id=\"t620\"> long </token> <token id=\"t621\"> it </token> <token id=\"t622\"> will </token> <token id=\"t623\"> take </token> <token id=\"t624\"> ? </token> <token id=\"t625\"> Do </token> <token id=\"t626\"> you </token> <token id=\"t627\"> understand </token> <token id=\"t628\"> all </token> <token id=\"t629\"> the </token> <token id=\"t630\"> procedures </token> <token id=\"t631\"> involved </token> <token id=\"t632\"> in </token> <token id=\"t633\"> the </token> <token id=\"t634\"> treatment </token> <token id=\"t635\"> ? </token> <token id=\"t636\"> Ask </token> <token id=\"t637\"> questions </token> <token id=\"t638\"> ! </token> <token id=\"t639\"> If </token> <token id=\"t640\"> the </token> <token id=\"t641\"> dental </token> <token id=\"t642\"> clinic </token> <token id=\"t643\"> does </token> <token id=\"t644\"> n't </token> <token id=\"t645\"> want </token> <token id=\"t646\"> to </token> <token id=\"t647\"> answer </token> <token id=\"t648\"> your </token> <token id=\"t649\"> questions </token> <token id=\"t650\"> clearly </token> <token id=\"t651\"> and </token> <token id=\"t652\"> specifically </token> <token id=\"t653\"> , </token> <token id=\"t654\"> then </token> <token id=\"t655\"> say </token> <token id=\"t656\"> thank </token> <token id=\"t657\"> you </token> <token id=\"t658\"> and </token> <token id=\"t659\"> leave </token> <token id=\"t660\"> . </token> <token id=\"t661\"> Do </token> <token id=\"t662\"> n't </token> <token id=\"t663\"> be </token> <token id=\"t664\"> pushed </token> <token id=\"t665\"> into </token> <token id=\"t666\"> a </token> <token id=\"t667\"> situation </token> <token id=\"t668\"> when </token> <token id=\"t669\"> you </token> <token id=\"t670\"> do </token> <token id=\"t671\"> n't </token> <token id=\"t672\"> feel </token> <token id=\"t673\"> comfortable </token> <token id=\"t674\"> . </token> <candidate id=\"c24\" index=675 type=\"location\" info=\"{ &quot;coordinates&quot;: &quot;50.55;13.63333&quot;, &quot;id&quot;: 3070290, &quot;featureClass&quot;: &quot;A&quot;, &quot;featureCode&quot;: &quot;ADM2&quot;, &quot;countryCode&quot;: &quot;CZ&quot; }\" length=\"1\"></candidate> <candidate id=\"c25\" index=675 type=\"location\" info=\"{ &quot;coordinates&quot;: &quot;41.72778;25.53333&quot;, &quot;id&quot;: 6461051, &quot;featureClass&quot;: &quot;A&quot;, &quot;featureCode&quot;: &quot;ADM3&quot;, &quot;countryCode&quot;: &quot;BG&quot; }\" length=\"1\"></candidate> <token id=\"t675\"> Most </token> <token id=\"t676\"> of </token> <token id=\"t677\"> these </token> <token id=\"t678\"> tips </token> <token id=\"t679\"> are </token> <token id=\"t680\"> self </token> <token id=\"t681\"> explanatory </token> <token id=\"t682\"> and </token> <token id=\"t683\"> you </token> <token id=\"t684\"> might </token> <token id=\"t685\"> already </token> <token id=\"t686\"> have </token> <token id=\"t687\"> thought </token> <token id=\"t688\"> of </token> <token id=\"t689\"> them </token> <token id=\"t690\"> yourself </token> <token id=\"t691\"> , </token> <token id=\"t692\"> but </token> <token id=\"t693\"> it </token> <token id=\"t694\"> is </token> <token id=\"t695\"> always </token> <token id=\"t696\"> good </token> <token id=\"t697\"> to </token> <token id=\"t698\"> have </token> <token id=\"t699\"> a </token> <token id=\"t700\"> refresher </token> <token id=\"t701\"> and </token> <token id=\"t702\"> to </token> <token id=\"t703\"> know </token> <token id=\"t704\"> you </token> <token id=\"t705\"> 're </token> <token id=\"t706\"> on </token> <token id=\"t707\"> the </token> <token id=\"t708\"> right </token> <token id=\"t709\"> path </token> <token id=\"t710\"> . </token> <token id=\"t711\"> You </token> <token id=\"t712\"> have </token> <token id=\"t713\"> enough </token> <token id=\"t714\"> to </token> <token id=\"t715\"> think </token> <token id=\"t716\"> about </token> <token id=\"t717\"> when </token> <token id=\"t718\"> you </token> <token id=\"t719\"> travel </token> <token id=\"t720\"> or </token> <token id=\"t721\"> live </token> <token id=\"t722\"> abroad </token> <token id=\"t723\"> . </token> <token id=\"t724\"> You </token> <token id=\"t725\"> do </token> <token id=\"t726\"> n't </token> <token id=\"t727\"> need </token> <token id=\"t728\"> to </token> <token id=\"t729\"> worry </token> <token id=\"t730\"> about </token> <token id=\"t731\"> your </token> <token id=\"t732\"> dental </token> <token id=\"t733\"> health </token> <token id=\"t734\"> . </token> <token id=\"t735\"> Contact </token> <token id=\"t736\"> Smile </token> <token id=\"t737\"> Clinic </token> <candidate id=\"c26\" index=738 type=\"location\" info=\"{ &quot;coordinates&quot;: &quot;48.66667;19.5&quot;, &quot;id&quot;: 3057568, &quot;featureClass&quot;: &quot;A&quot;, &quot;featureCode&quot;: &quot;PCLI&quot;, &quot;countryCode&quot;: &quot;SK&quot; }\" length=\"1\"></candidate> <token id=\"t738\"> Slovakia </token> <candidate id=\"c27\" index=739 type=\"date\" info=\"2015-11-11\" length=\"1\"></candidate> <token id=\"t739\"> today </token> <token id=\"t740\"> for </token> <token id=\"t741\"> a </token> <token id=\"t742\"> free </token> <token id=\"t743\"> consultation </token> <token id=\"t744\"> . </token> <token id=\"t745\"> <br /> </token> <token id=\"t746\"> <br /> </token>","publication_date":"2015-11-11","id":425,"title":"Six steps for ex-pats in choosing a dentist abroad in Slovakia - Smile ...","url":"http://www.treatmentabroad.com/about-medical-tourism/articles/six-steps-ex-pats-choosing-dentist-abroad-slovakia-smile-clinic","content":"&#13;\n\tSix steps for ex-pats in choosing a dentist abroad in Slovakia&#13;\nAs an ex-pat choosing a dentist may not be one of the questions you think about when moving or traveling abroad but it can quickly become an issue, so to avoid confusion when picking from a long list of dentists, Smile Clinic-Dental Holiday, in Slovakia, offers ex-pats advice in choosing a dentist abroad. &#13;\nYour teeth are very healthy and dental treatment isn’t one of the first things that comes to mind when you move or travel to an another country. However, it is also one of those issues that can come up quickly and then you suddenly need to have treatment and just don’t know where to go. Here are six steps to help you make the right choice in your dental treatment abroad:&#13;\n&#13;\n\t1. Make sure you can find the clinic online&#13;\nA good website with detailed information about treatments, the services and facilities, and most important, the dentists and specialists at the clinic is critical. A strong website with detailed treatment and contact information shows the dental clinic is valid. &#13;\n&#13;\n\t2. Patient reviews are also a key factor&#13;\nIf a clinic doesn’t post patient testimonial re-views on their website, then you can be sure there is an issue. Testimonials are a way to ensure the clinic has treated people “just like me” and should show a variety of treatments and comments. Make sure the clinic has active social media pages too. See what patients are saying about the clinic. Does the clinic respond to people on their social pages? What is the clinic saying to their members/patients?&#13;\n&#13;\n\t3. Are they accredited? &#13;\nMake sure the clinic has been approved by dental associations and third party organizations that have websites you can check out as well. An accredited clinic is always the best choice. Do they have awards? And, from what organizations or institutions?&#13;\n&#13;\n\t4. Does the clinic offer a guarantee for their dental treatment?&#13;\nThis is a sure way to know whether or not the clinic is “legit”. If they don’t guarantee their work, then they probably aren’t reputable. They should also offer a free consultation and x-rays and check to see if they offer any discount for ex-pats or first time visits.&#13;\n&#13;\n\t5. Do they speak English?&#13;\nEnglish is a global language and even if it isn’t your native language or the staff at the clinic, you should be able to communicate with the dentist and staff to make sure they understand what type of treatment you need. If you are in pain you want to be able to describe it and be understood. Hand signals are fine when you are ordering a meal, but this is your dental health we’re talking about. Make sure you can understand the dentist and his/her staff and they can understand you. Many dental clinics staff can speak English, German and possibly your home language as well, but certainly a clinic that caters to ex-pats should be able to speak English.&#13;\n&#13;\n\t6. Do you understand all the costs? &#13;\nFinally, you want to make sure you understand all the costs associated with your treatment before the clinic starts any dental work. How much will the treatment cost? How long it will take? Do you understand all the procedures involved in the treatment? Ask questions! If the dental clinic doesn’t want to answer your questions clearly and specifically, then say thank you and leave. Don’t be pushed into a situation when you don’t feel comfortable.   Most of these tips are self explanatory and you might already have thought of them yourself, but it is always good to have a refresher and to know you’re on the right path. You have enough to think about when you travel or live abroad. You don’t need to worry about your dental health.   Contact Smile Clinic Slovakia today for a free consultation.&#13;\n &#13;\n","candidateLabels":[]}
