# Supplementary material for: Web monitoring of emerging animal infectious diseases integrated in the French Animal Health Epidemic Intelligence System
Source: PLoS One. 2018 Aug 3;13(8):e0199960. doi: 10.1371/journal.pone.0199960 (PMC6075742; doi:10.1371/journal.pone.0199960)
Supplement: S1 Dataset — Dataset of news reports in English language used to evaluate and train the information extraction module of PADI-web (http://epia.clermont.inra.fr/vsi). This dataset is composed of 532 news reports (in JSON), with information about the report itself (publication date, title, content, url), as well as processing information related to the information extraction process (candidates for extraction information, correct or incorrect labels for each candidate). The named entity candidates (locations, diseases, hosts, dates, number of cases) are manually labelled in each article. Data are shared under a CC BY license and are freely available for download at: https://dataverse.cirad.fr/dataset.xhtml?persistentId=doi:10.18167/DVN1/KMTIFG. (GZ) [file pone.0199960.s001.gz › articles/46.json]

{"reports":[17309,17343,17429,17540,17634,17678,17739,18010,18049,18114,18158,18224],"tagged_content":"<token id=\"t0\"> <br /> </token> <token id=\"t1\"> Contraband </token> <token id=\"t2\"> pork </token> <token id=\"t3\"> has </token> <token id=\"t4\"> been </token> <token id=\"t5\"> smuggled </token> <token id=\"t6\"> into </token> <candidate id=\"c1\" index=7 type=\"location\" info=\"{ &quot;coordinates&quot;: &quot;60.0;100.0&quot;, &quot;id&quot;: 2017370, &quot;featureClass&quot;: &quot;A&quot;, &quot;featureCode&quot;: &quot;PCLI&quot;, &quot;countryCode&quot;: &quot;RU&quot; }\" length=\"1\"></candidate> <token id=\"t7\"> Russia </token> <token id=\"t8\"> from </token> <token id=\"t9\"> the </token> <token id=\"t10\"> EU </token> <token id=\"t11\"> under </token> <token id=\"t12\"> the </token> <token id=\"t13\"> guise </token> <token id=\"t14\"> of </token> <token id=\"t15\"> chewing </token> <token id=\"t16\"> gum </token> <token id=\"t17\"> , </token> <token id=\"t18\"> frozen </token> <token id=\"t19\"> juice </token> <token id=\"t20\"> and </token> <token id=\"t21\"> mushrooms </token> <token id=\"t22\"> , </token> <candidate id=\"c2\" index=23 type=\"location\" info=\"{ &quot;coordinates&quot;: &quot;60.0;100.0&quot;, &quot;id&quot;: 2017370, &quot;featureClass&quot;: &quot;A&quot;, &quot;featureCode&quot;: &quot;PCLI&quot;, &quot;countryCode&quot;: &quot;RU&quot; }\" length=\"1\"></candidate> <token id=\"t23\"> Russia </token> <token id=\"t24\"> 's </token> <token id=\"t25\"> food </token> <token id=\"t26\"> safety </token> <token id=\"t27\"> regulator </token> <token id=\"t28\"> has </token> <token id=\"t29\"> reported </token> <token id=\"t30\"> . </token> <token id=\"t31\"> Pork </token> <token id=\"t32\"> imports </token> <token id=\"t33\"> from </token> <token id=\"t34\"> Europe </token> <token id=\"t35\"> have </token> <token id=\"t36\"> been </token> <token id=\"t37\"> banned </token> <token id=\"t38\"> since </token> <token id=\"t39\"> an </token> <token id=\"t40\"> outbreak </token> <token id=\"t41\"> of </token> <candidate id=\"c3\" index=42 type=\"host\" info=\"null\" length=\"1\"></candidate> <token id=\"t42\"> swine </token> <token id=\"t43\"> fever </token> <token id=\"t44\"> in </token> <candidate id=\"c4\" index=45 type=\"date\" info=\"2014-01\" length=\"1\"></candidate> <token id=\"t45\"> January </token> <token id=\"t46\"> . </token> <token id=\"t47\"> <br /> </token> <token id=\"t48\"> <br /> </token> <token id=\"t49\"> Rosselkhoznadzor </token> <token id=\"t50\"> reported </token> <candidate id=\"c5\" index=51 type=\"number\" info=\"null\" length=\"1\"></candidate> <token id=\"t51\"> 360 </token> <token id=\"t52\"> tons </token> <token id=\"t53\"> of </token> <token id=\"t54\"> illegal </token> <token id=\"t55\"> pork </token> <token id=\"t56\"> has </token> <token id=\"t57\"> arrived </token> <token id=\"t58\"> <br /> </token> <token id=\"t59\"> from </token> <candidate id=\"c6\" index=60 type=\"location\" info=\"{ &quot;coordinates&quot;: &quot;-10.0;-55.0&quot;, &quot;id&quot;: 3469034, &quot;featureClass&quot;: &quot;A&quot;, &quot;featureCode&quot;: &quot;PCLI&quot;, &quot;countryCode&quot;: &quot;BR&quot; }\" length=\"1\"></candidate> <token id=\"t60\"> Brazil </token> <token id=\"t61\"> , </token> <candidate id=\"c7\" index=62 type=\"location\" info=\"{ &quot;coordinates&quot;: &quot;51.5;10.5&quot;, &quot;id&quot;: 2921044, &quot;featureClass&quot;: &quot;A&quot;, &quot;featureCode&quot;: &quot;PCLI&quot;, &quot;countryCode&quot;: &quot;DE&quot; }\" length=\"1\"></candidate> <token id=\"t62\"> Germany </token> <token id=\"t63\"> , </token> <candidate id=\"c8\" index=64 type=\"location\" info=\"{ &quot;coordinates&quot;: &quot;52.0;20.0&quot;, &quot;id&quot;: 798544, &quot;featureClass&quot;: &quot;A&quot;, &quot;featureCode&quot;: &quot;PCLI&quot;, &quot;countryCode&quot;: &quot;PL&quot; }\" length=\"1\"></candidate> <token id=\"t64\"> Poland </token> <token id=\"t65\"> , </token> <token id=\"t66\"> the </token> <candidate id=\"c9\" index=67 type=\"location\" info=\"{ &quot;coordinates&quot;: &quot;52.25;5.75&quot;, &quot;id&quot;: 2750405, &quot;featureClass&quot;: &quot;A&quot;, &quot;featureCode&quot;: &quot;PCLI&quot;, &quot;countryCode&quot;: &quot;NL&quot; }\" length=\"1\"></candidate> <token id=\"t67\"> Netherlands </token> <token id=\"t68\"> and </token> <candidate id=\"c10\" index=69 type=\"location\" info=\"{ &quot;coordinates&quot;: &quot;50.75;4.5&quot;, &quot;id&quot;: 2802361, &quot;featureClass&quot;: &quot;A&quot;, &quot;featureCode&quot;: &quot;PCLI&quot;, &quot;countryCode&quot;: &quot;BE&quot; }\" length=\"1\"></candidate> <token id=\"t69\"> Belgium </token> <token id=\"t70\"> , </token> <token id=\"t71\"> with </token> <token id=\"t72\"> <br /> </token> <token id=\"t73\"> the </token> <candidate id=\"c11\" index=74 type=\"location\" info=\"{ &quot;coordinates&quot;: &quot;52.25;5.75&quot;, &quot;id&quot;: 2750405, &quot;featureClass&quot;: &quot;A&quot;, &quot;featureCode&quot;: &quot;PCLI&quot;, &quot;countryCode&quot;: &quot;NL&quot; }\" length=\"1\"></candidate> <token id=\"t74\"> Netherlands </token> <token id=\"t75\"> being </token> <token id=\"t76\"> the </token> <token id=\"t77\"> second </token> <token id=\"t78\"> largest </token> <token id=\"t79\"> source </token> <token id=\"t80\"> of </token> <token id=\"t81\"> contraband </token> <token id=\"t82\"> . </token> <token id=\"t83\"> <br /> </token> <token id=\"t84\"> `` </token> <token id=\"t85\"> They </token> <token id=\"t86\"> are </token> <token id=\"t87\"> party </token> <token id=\"t88\"> to </token> <token id=\"t89\"> the </token> <token id=\"t90\"> EU </token> <token id=\"t91\"> Customs </token> <candidate id=\"c12\" index=92 type=\"location\" info=\"{ &quot;coordinates&quot;: &quot;34.83401;-83.99076&quot;, &quot;id&quot;: 4227781, &quot;featureClass&quot;: &quot;A&quot;, &quot;featureCode&quot;: &quot;ADM2&quot;, &quot;countryCode&quot;: &quot;US&quot; }\" length=\"1\"></candidate> <candidate id=\"c13\" index=92 type=\"location\" info=\"{ &quot;coordinates&quot;: &quot;-32.83333;-62.75&quot;, &quot;id&quot;: 3833419, &quot;featureClass&quot;: &quot;A&quot;, &quot;featureCode&quot;: &quot;ADM2&quot;, &quot;countryCode&quot;: &quot;AR&quot; }\" length=\"1\"></candidate> <candidate id=\"c14\" index=92 type=\"location\" info=\"{ &quot;coordinates&quot;: &quot;13.55;-87.9&quot;, &quot;id&quot;: 3584767, &quot;featureClass&quot;: &quot;A&quot;, &quot;featureCode&quot;: &quot;ADM1&quot;, &quot;countryCode&quot;: &quot;SV&quot; }\" length=\"1\"></candidate> <token id=\"t92\"> Union </token> <token id=\"t93\"> , </token> <token id=\"t94\"> and </token> <token id=\"t95\"> so </token> <token id=\"t96\"> the </token> <token id=\"t97\"> European </token> <token id=\"t98\"> <br /> </token> <token id=\"t99\"> Food </token> <token id=\"t100\"> Safety </token> <token id=\"t101\"> Authority </token> <token id=\"t102\"> ( </token> <token id=\"t103\"> EFSA </token> <token id=\"t104\"> ) </token> <token id=\"t105\"> is </token> <token id=\"t106\"> directly </token> <token id=\"t107\"> responsible </token> <token id=\"t108\"> for </token> <token id=\"t109\"> the </token> <token id=\"t110\"> <br /> </token> <token id=\"t111\"> contents </token> <token id=\"t112\"> of </token> <token id=\"t113\"> the </token> <token id=\"t114\"> containers </token> <token id=\"t115\"> . </token> <token id=\"t116\"> As </token> <token id=\"t117\"> we </token> <token id=\"t118\"> can </token> <token id=\"t119\"> see </token> <token id=\"t120\"> , </token> <token id=\"t121\"> the </token> <token id=\"t122\"> EFSA </token> <token id=\"t123\"> has </token> <token id=\"t124\"> no </token> <token id=\"t125\"> <br /> </token> <token id=\"t126\"> control </token> <token id=\"t127\"> , </token> <token id=\"t128\"> and </token> <token id=\"t129\"> even </token> <token id=\"t130\"> facilitates </token> <token id=\"t131\"> , </token> <token id=\"t132\"> smuggling </token> <token id=\"t133\"> , </token> <token id=\"t134\"> '' </token> <token id=\"t135\"> the </token> <token id=\"t136\"> head </token> <token id=\"t137\"> of </token> <token id=\"t138\"> <br /> </token> <token id=\"t139\"> Rosselkhoznadzor </token> <token id=\"t140\"> , </token> <candidate id=\"c15\" index=141 type=\"location\" info=\"{ &quot;coordinates&quot;: &quot;46.75115;6.50102&quot;, &quot;id&quot;: 7287155, &quot;featureClass&quot;: &quot;A&quot;, &quot;featureCode&quot;: &quot;ADM3&quot;, &quot;countryCode&quot;: &quot;CH&quot; }\" length=\"1\"></candidate> <token id=\"t141\"> Sergey </token> <token id=\"t142\"> Dankvert </token> <token id=\"t143\"> , </token> <token id=\"t144\"> told </token> <token id=\"t145\"> the </token> <token id=\"t146\"> TASS </token> <token id=\"t147\"> news </token> <token id=\"t148\"> agency </token> <token id=\"t149\"> . </token> <token id=\"t150\"> <br /> </token> <token id=\"t151\"> `` </token> <candidate id=\"c16\" index=152 type=\"location\" info=\"{ &quot;coordinates&quot;: &quot;52.25;5.75&quot;, &quot;id&quot;: 2750405, &quot;featureClass&quot;: &quot;A&quot;, &quot;featureCode&quot;: &quot;PCLI&quot;, &quot;countryCode&quot;: &quot;NL&quot; }\" length=\"2\"></candidate> <token id=\"t152\"> The </token> <candidate id=\"c17\" index=153 type=\"location\" info=\"{ &quot;coordinates&quot;: &quot;52.25;5.75&quot;, &quot;id&quot;: 2750405, &quot;featureClass&quot;: &quot;A&quot;, &quot;featureCode&quot;: &quot;PCLI&quot;, &quot;countryCode&quot;: &quot;NL&quot; }\" length=\"1\"></candidate> <token id=\"t153\"> Netherlands </token> <token id=\"t154\"> , </token> <token id=\"t155\"> for </token> <token id=\"t156\"> example </token> <token id=\"t157\"> , </token> <token id=\"t158\"> declared </token> <token id=\"t159\"> the </token> <token id=\"t160\"> goods </token> <token id=\"t161\"> as </token> <token id=\"t162\"> frozen </token> <token id=\"t163\"> <br /> </token> <token id=\"t164\"> mushrooms </token> <token id=\"t165\"> , </token> <token id=\"t166\"> jams </token> <token id=\"t167\"> , </token> <token id=\"t168\"> and </token> <token id=\"t169\"> marmalade </token> <token id=\"t170\"> , </token> <token id=\"t171\"> '' </token> <token id=\"t172\"> Dankvert </token> <token id=\"t173\"> is </token> <token id=\"t174\"> quoted </token> <token id=\"t175\"> as </token> <token id=\"t176\"> <br /> </token> <token id=\"t177\"> saying </token> <token id=\"t178\"> . </token> <token id=\"t179\"> <br /> </token> <candidate id=\"c18\" index=180 type=\"location\" info=\"{ &quot;coordinates&quot;: &quot;49.74917;4.60889&quot;, &quot;id&quot;: 6453601, &quot;featureClass&quot;: &quot;A&quot;, &quot;featureCode&quot;: &quot;ADM4&quot;, &quot;countryCode&quot;: &quot;FR&quot; }\" length=\"1\"></candidate> <token id=\"t180\"> This </token> <token id=\"t181\"> is </token> <token id=\"t182\"> the </token> <token id=\"t183\"> second </token> <token id=\"t184\"> instance </token> <token id=\"t185\"> of </token> <token id=\"t186\"> pork </token> <token id=\"t187\"> smuggling </token> <token id=\"t188\"> that </token> <token id=\"t189\"> <br /> </token> <token id=\"t190\"> Rosselkhoznadzor </token> <token id=\"t191\"> has </token> <token id=\"t192\"> discovered </token> <token id=\"t193\"> in </token> <candidate id=\"c19\" index=194 type=\"date\" info=\"2014-09\" length=\"3\"></candidate> <token id=\"t194\"> the </token> <token id=\"t195\"> last </token> <token id=\"t196\"> month </token> <token id=\"t197\"> . </token> <token id=\"t198\"> On </token> <candidate id=\"c20\" index=199 type=\"date\" info=\"2014-10-13\" length=\"2\"></candidate> <token id=\"t199\"> October </token> <candidate id=\"c21\" index=200 type=\"number\" info=\"null\" length=\"1\"></candidate> <token id=\"t200\"> 13 </token> <token id=\"t201\"> , </token> <token id=\"t202\"> <br /> </token> <token id=\"t203\"> the </token> <token id=\"t204\"> agency </token> <token id=\"t205\"> found </token> <token id=\"t206\"> that </token> <token id=\"t207\"> more </token> <token id=\"t208\"> than </token> <candidate id=\"c22\" index=209 type=\"number\" info=\"null\" length=\"1\"></candidate> <token id=\"t209\"> 60 </token> <token id=\"t210\"> tons </token> <token id=\"t211\"> of </token> <candidate id=\"c23\" index=212 type=\"location\" info=\"{ &quot;coordinates&quot;: &quot;54.22197;-4.69464&quot;, &quot;id&quot;: 9782171, &quot;featureClass&quot;: &quot;A&quot;, &quot;featureCode&quot;: &quot;ADM1&quot;, &quot;countryCode&quot;: &quot;IM&quot; }\" length=\"1\"></candidate> <candidate id=\"c24\" index=212 type=\"location\" info=\"{ &quot;coordinates&quot;: &quot;42.61667;23.41667&quot;, &quot;id&quot;: 6461720, &quot;featureClass&quot;: &quot;A&quot;, &quot;featureCode&quot;: &quot;ADM3&quot;, &quot;countryCode&quot;: &quot;BG&quot; }\" length=\"1\"></candidate> <candidate id=\"c25\" index=212 type=\"location\" info=\"{ &quot;coordinates&quot;: &quot;38.69602;-123.43195&quot;, &quot;id&quot;: 5352017, &quot;featureClass&quot;: &quot;A&quot;, &quot;featureCode&quot;: &quot;ADMD&quot;, &quot;countryCode&quot;: &quot;US&quot; }\" length=\"1\"></candidate> <candidate id=\"c26\" index=212 type=\"location\" info=\"{ &quot;coordinates&quot;: &quot;51.5;10.5&quot;, &quot;id&quot;: 2921044, &quot;featureClass&quot;: &quot;A&quot;, &quot;featureCode&quot;: &quot;PCLI&quot;, &quot;countryCode&quot;: &quot;DE&quot; }\" length=\"1\"></candidate> <candidate id=\"c27\" index=212 type=\"location\" info=\"{ &quot;coordinates&quot;: &quot;-7.1778;112.3084&quot;, &quot;id&quot;: 6781987, &quot;featureClass&quot;: &quot;A&quot;, &quot;featureCode&quot;: &quot;ADM4&quot;, &quot;countryCode&quot;: &quot;ID&quot; }\" length=\"1\"></candidate> <token id=\"t212\"> German </token> <token id=\"t213\"> and </token> <token id=\"t214\"> Dutch </token> <token id=\"t215\"> pork </token> <token id=\"t216\"> <br /> </token> <token id=\"t217\"> entered </token> <candidate id=\"c28\" index=218 type=\"location\" info=\"{ &quot;coordinates&quot;: &quot;60.0;100.0&quot;, &quot;id&quot;: 2017370, &quot;featureClass&quot;: &quot;A&quot;, &quot;featureCode&quot;: &quot;PCLI&quot;, &quot;countryCode&quot;: &quot;RU&quot; }\" length=\"1\"></candidate> <token id=\"t218\"> Russia </token> <token id=\"t219\"> labeled </token> <token id=\"t220\"> as </token> <token id=\"t221\"> mushrooms </token> <token id=\"t222\"> from </token> <candidate id=\"c29\" index=223 type=\"location\" info=\"{ &quot;coordinates&quot;: &quot;35.0;105.0&quot;, &quot;id&quot;: 1814991, &quot;featureClass&quot;: &quot;A&quot;, &quot;featureCode&quot;: &quot;PCLI&quot;, &quot;countryCode&quot;: &quot;CN&quot; }\" length=\"1\"></candidate> <candidate id=\"c30\" index=223 type=\"location\" info=\"{ &quot;coordinates&quot;: &quot;25.51224;-99.00457&quot;, &quot;id&quot;: 8582434, &quot;featureClass&quot;: &quot;A&quot;, &quot;featureCode&quot;: &quot;ADM2&quot;, &quot;countryCode&quot;: &quot;MX&quot; }\" length=\"1\"></candidate> <token id=\"t223\"> China </token> <token id=\"t224\"> . </token> <token id=\"t225\"> <br /> </token> <token id=\"t226\"> Rosselkhoznadzor </token> <token id=\"t227\"> began </token> <token id=\"t228\"> investigating </token> <token id=\"t229\"> the </token> <token id=\"t230\"> questionable </token> <token id=\"t231\"> cargo </token> <token id=\"t232\"> <br /> </token> <token id=\"t233\"> arriving </token> <token id=\"t234\"> at </token> <token id=\"t235\"> the </token> <candidate id=\"c31\" index=236 type=\"location\" info=\"{ &quot;coordinates&quot;: &quot;53.0;28.0&quot;, &quot;id&quot;: 630336, &quot;featureClass&quot;: &quot;A&quot;, &quot;featureCode&quot;: &quot;PCLI&quot;, &quot;countryCode&quot;: &quot;BY&quot; }\" length=\"1\"></candidate> <token id=\"t236\"> Belarus </token> <token id=\"t237\"> border </token> <token id=\"t238\"> along </token> <token id=\"t239\"> with </token> <token id=\"t240\"> the </token> <candidate id=\"c32\" index=241 type=\"location\" info=\"{ &quot;coordinates&quot;: &quot;-30.95568;-58.78329&quot;, &quot;id&quot;: 8715308, &quot;featureClass&quot;: &quot;A&quot;, &quot;featureCode&quot;: &quot;ADM2&quot;, &quot;countryCode&quot;: &quot;AR&quot; }\" length=\"1\"></candidate> <token id=\"t241\"> Federal </token> <token id=\"t242\"> Customs </token> <token id=\"t243\"> <br /> </token> <token id=\"t244\"> Service </token> <token id=\"t245\"> ( </token> <token id=\"t246\"> FTS </token> <token id=\"t247\"> ) </token> <candidate id=\"c33\" index=248 type=\"date\" info=\"2014-09\" length=\"2\"></candidate> <token id=\"t248\"> last </token> <token id=\"t249\"> month </token> <token id=\"t250\"> . </token> <token id=\"t251\"> <br /> </token> <token id=\"t252\"> In </token> <candidate id=\"c34\" index=253 type=\"date\" info=\"2014-01\" length=\"1\"></candidate> <token id=\"t253\"> January </token> <candidate id=\"c35\" index=254 type=\"location\" info=\"{ &quot;coordinates&quot;: &quot;55.76167;37.60667&quot;, &quot;id&quot;: 524894, &quot;featureClass&quot;: &quot;A&quot;, &quot;featureCode&quot;: &quot;ADM1&quot;, &quot;countryCode&quot;: &quot;RU&quot; }\" length=\"1\"></candidate> <candidate id=\"c36\" index=254 type=\"location\" info=\"{ &quot;coordinates&quot;: &quot;55.75222;37.61556&quot;, &quot;id&quot;: 524901, &quot;featureClass&quot;: &quot;P&quot;, &quot;featureCode&quot;: &quot;PPLC&quot;, &quot;countryCode&quot;: &quot;RU&quot; }\" length=\"1\"></candidate> <token id=\"t254\"> Moscow </token> <token id=\"t255\"> banned </token> <token id=\"t256\"> live </token> <candidate id=\"c37\" index=257 type=\"host\" info=\"null\" length=\"1\"></candidate> <token id=\"t257\"> pigs </token> <token id=\"t258\"> and </token> <token id=\"t259\"> pork </token> <token id=\"t260\"> products </token> <token id=\"t261\"> coming </token> <token id=\"t262\"> from </token> <token id=\"t263\"> <br /> </token> <token id=\"t264\"> the </token> <candidate id=\"c38\" index=265 type=\"location\" info=\"{ &quot;coordinates&quot;: &quot;50.83857;4.37599&quot;, &quot;id&quot;: 6695072, &quot;featureClass&quot;: &quot;A&quot;, &quot;featureCode&quot;: &quot;ZN&quot;, &quot;countryCode&quot;: &quot;&quot; }\" length=\"2\"></candidate> <token id=\"t265\"> European </token> <candidate id=\"c39\" index=266 type=\"location\" info=\"{ &quot;coordinates&quot;: &quot;34.83401;-83.99076&quot;, &quot;id&quot;: 4227781, &quot;featureClass&quot;: &quot;A&quot;, &quot;featureCode&quot;: &quot;ADM2&quot;, &quot;countryCode&quot;: &quot;US&quot; }\" length=\"1\"></candidate> <candidate id=\"c40\" index=266 type=\"location\" info=\"{ &quot;coordinates&quot;: &quot;-32.83333;-62.75&quot;, &quot;id&quot;: 3833419, &quot;featureClass&quot;: &quot;A&quot;, &quot;featureCode&quot;: &quot;ADM2&quot;, &quot;countryCode&quot;: &quot;AR&quot; }\" length=\"1\"></candidate> <candidate id=\"c41\" index=266 type=\"location\" info=\"{ &quot;coordinates&quot;: &quot;13.55;-87.9&quot;, &quot;id&quot;: 3584767, &quot;featureClass&quot;: &quot;A&quot;, &quot;featureCode&quot;: &quot;ADM1&quot;, &quot;countryCode&quot;: &quot;SV&quot; }\" length=\"1\"></candidate> <token id=\"t266\"> Union </token> <token id=\"t267\"> after </token> <candidate id=\"c42\" index=268 type=\"number\" info=\"null\" length=\"1\"></candidate> <token id=\"t268\"> four </token> <token id=\"t269\"> isolated </token> <token id=\"t270\"> cases </token> <token id=\"t271\"> of </token> <token id=\"t272\"> African </token> <candidate id=\"c43\" index=273 type=\"host\" info=\"null\" length=\"1\"></candidate> <token id=\"t273\"> swine </token> <token id=\"t274\"> <br /> </token> <token id=\"t275\"> fever </token> <token id=\"t276\"> were </token> <token id=\"t277\"> discovered </token> <token id=\"t278\"> in </token> <candidate id=\"c44\" index=279 type=\"location\" info=\"{ &quot;coordinates&quot;: &quot;52.0;20.0&quot;, &quot;id&quot;: 798544, &quot;featureClass&quot;: &quot;A&quot;, &quot;featureCode&quot;: &quot;PCLI&quot;, &quot;countryCode&quot;: &quot;PL&quot; }\" length=\"1\"></candidate> <token id=\"t279\"> Poland </token> <token id=\"t280\"> and </token> <candidate id=\"c45\" index=281 type=\"location\" info=\"{ &quot;coordinates&quot;: &quot;55.41667;24.0&quot;, &quot;id&quot;: 597427, &quot;featureClass&quot;: &quot;A&quot;, &quot;featureCode&quot;: &quot;PCLI&quot;, &quot;countryCode&quot;: &quot;LT&quot; }\" length=\"1\"></candidate> <token id=\"t281\"> Lithuania </token> <token id=\"t282\"> . </token> <token id=\"t283\"> <br /> </token> <token id=\"t284\"> In </token> <candidate id=\"c46\" index=285 type=\"number\" info=\"null\" length=\"1\"></candidate> <candidate id=\"c47\" index=285 type=\"date\" info=\"2013\" length=\"1\"></candidate> <token id=\"t285\"> 2013 </token> <token id=\"t286\"> , </token> <candidate id=\"c48\" index=287 type=\"location\" info=\"{ &quot;coordinates&quot;: &quot;60.0;100.0&quot;, &quot;id&quot;: 2017370, &quot;featureClass&quot;: &quot;A&quot;, &quot;featureCode&quot;: &quot;PCLI&quot;, &quot;countryCode&quot;: &quot;RU&quot; }\" length=\"1\"></candidate> <token id=\"t287\"> Russia </token> <token id=\"t288\"> imported </token> <token id=\"t289\"> $ </token> <candidate id=\"c49\" index=290 type=\"number\" info=\"null\" length=\"1\"></candidate> <token id=\"t290\"> 1.4 </token> <candidate id=\"c50\" index=291 type=\"number\" info=\"null\" length=\"1\"></candidate> <token id=\"t291\"> billion </token> <token id=\"t292\"> worth </token> <token id=\"t293\"> of </token> <token id=\"t294\"> pork </token> <token id=\"t295\"> from </token> <token id=\"t296\"> Europe </token> <token id=\"t297\"> . </token> <token id=\"t298\"> <br /> </token> <token id=\"t299\"> European </token> <candidate id=\"c51\" index=300 type=\"host\" info=\"null\" length=\"1\"></candidate> <token id=\"t300\"> pig </token> <token id=\"t301\"> farmers </token> <token id=\"t302\"> are </token> <token id=\"t303\"> poised </token> <token id=\"t304\"> to </token> <token id=\"t305\"> lose </token> <candidate id=\"c52\" index=306 type=\"number\" info=\"null\" length=\"1\"></candidate> <token id=\"t306\"> billions </token> <token id=\"t307\"> of </token> <token id=\"t308\"> euro </token> <token id=\"t309\"> from </token> <token id=\"t310\"> <br /> </token> <candidate id=\"c53\" index=311 type=\"location\" info=\"{ &quot;coordinates&quot;: &quot;60.0;100.0&quot;, &quot;id&quot;: 2017370, &quot;featureClass&quot;: &quot;A&quot;, &quot;featureCode&quot;: &quot;PCLI&quot;, &quot;countryCode&quot;: &quot;RU&quot; }\" length=\"1\"></candidate> <token id=\"t311\"> Russia </token> <token id=\"t312\"> 's </token> <token id=\"t313\"> embargo </token> <token id=\"t314\"> against </token> <token id=\"t315\"> pork </token> <token id=\"t316\"> , </token> <token id=\"t317\"> which </token> <token id=\"t318\"> preceded </token> <token id=\"t319\"> the </token> <candidate id=\"c54\" index=320 type=\"date\" info=\"2014-08\" length=\"1\"></candidate> <token id=\"t320\"> August </token> <token id=\"t321\"> food </token> <token id=\"t322\"> <br /> </token> <candidate id=\"c55\" index=323 type=\"location\" info=\"{ &quot;coordinates&quot;: &quot;38.49457;43.38323&quot;, &quot;id&quot;: 298117, &quot;featureClass&quot;: &quot;P&quot;, &quot;featureCode&quot;: &quot;PPLA&quot;, &quot;countryCode&quot;: &quot;TR&quot; }\" length=\"1\"></candidate> <token id=\"t323\"> ban </token> <token id=\"t324\"> against </token> <token id=\"t325\"> all </token> <token id=\"t326\"> produce </token> <token id=\"t327\"> from </token> <token id=\"t328\"> the </token> <token id=\"t329\"> US </token> <token id=\"t330\"> , </token> <token id=\"t331\"> EU </token> <token id=\"t332\"> , </token> <token id=\"t333\"> <br /> </token> <candidate id=\"c56\" index=334 type=\"location\" info=\"{ &quot;coordinates&quot;: &quot;-25.0;135.0&quot;, &quot;id&quot;: 2077456, &quot;featureClass&quot;: &quot;A&quot;, &quot;featureCode&quot;: &quot;PCLI&quot;, &quot;countryCode&quot;: &quot;AU&quot; }\" length=\"1\"></candidate> <token id=\"t334\"> Australia </token> <token id=\"t335\"> , </token> <candidate id=\"c57\" index=336 type=\"location\" info=\"{ &quot;coordinates&quot;: &quot;-6.6733;110.9143&quot;, &quot;id&quot;: 6752478, &quot;featureClass&quot;: &quot;A&quot;, &quot;featureCode&quot;: &quot;ADM4&quot;, &quot;countryCode&quot;: &quot;ID&quot; }\" length=\"1\"></candidate> <candidate id=\"c58\" index=336 type=\"location\" info=\"{ &quot;coordinates&quot;: &quot;-7.8467;111.4991&quot;, &quot;id&quot;: 6775165, &quot;featureClass&quot;: &quot;A&quot;, &quot;featureCode&quot;: &quot;ADM4&quot;, &quot;countryCode&quot;: &quot;ID&quot; }\" length=\"1\"></candidate> <candidate id=\"c59\" index=336 type=\"location\" info=\"{ &quot;coordinates&quot;: &quot;-7.8428;111.5084&quot;, &quot;id&quot;: 6781398, &quot;featureClass&quot;: &quot;A&quot;, &quot;featureCode&quot;: &quot;ADM4&quot;, &quot;countryCode&quot;: &quot;ID&quot; }\" length=\"1\"></candidate> <candidate id=\"c60\" index=336 type=\"location\" info=\"{ &quot;coordinates&quot;: &quot;35.68536;139.75309&quot;, &quot;id&quot;: 1861060, &quot;featureClass&quot;: &quot;A&quot;, &quot;featureCode&quot;: &quot;PCLI&quot;, &quot;countryCode&quot;: &quot;JP&quot; }\" length=\"1\"></candidate> <candidate id=\"c61\" index=336 type=\"location\" info=\"{ &quot;coordinates&quot;: &quot;-7.4995;112.4262&quot;, &quot;id&quot;: 6881187, &quot;featureClass&quot;: &quot;A&quot;, &quot;featureCode&quot;: &quot;ADM4&quot;, &quot;countryCode&quot;: &quot;ID&quot; }\" length=\"1\"></candidate> <candidate id=\"c62\" index=336 type=\"location\" info=\"{ &quot;coordinates&quot;: &quot;-7.8248;111.4758&quot;, &quot;id&quot;: 6775156, &quot;featureClass&quot;: &quot;A&quot;, &quot;featureCode&quot;: &quot;ADM4&quot;, &quot;countryCode&quot;: &quot;ID&quot; }\" length=\"1\"></candidate> <token id=\"t336\"> Japan </token> <token id=\"t337\"> , </token> <token id=\"t338\"> and </token> <candidate id=\"c63\" index=339 type=\"location\" info=\"{ &quot;coordinates&quot;: &quot;60.10867;-113.64258&quot;, &quot;id&quot;: 6251999, &quot;featureClass&quot;: &quot;A&quot;, &quot;featureCode&quot;: &quot;PCLI&quot;, &quot;countryCode&quot;: &quot;CA&quot; }\" length=\"1\"></candidate> <token id=\"t339\"> Canada </token> <token id=\"t340\"> . </token> <token id=\"t341\"> <br /> </token> <token id=\"t342\"> The </token> <token id=\"t343\"> losses </token> <token id=\"t344\"> vary </token> <token id=\"t345\"> across </token> <token id=\"t346\"> the </token> <token id=\"t347\"> union </token> <token id=\"t348\"> . </token> <token id=\"t349\"> Danish </token> <candidate id=\"c64\" index=350 type=\"host\" info=\"null\" length=\"1\"></candidate> <token id=\"t350\"> pig </token> <token id=\"t351\"> farmers </token> <token id=\"t352\"> ; </token> <token id=\"t353\"> for </token> <token id=\"t354\"> <br /> </token> <token id=\"t355\"> example </token> <token id=\"t356\"> , </token> <token id=\"t357\"> expect </token> <token id=\"t358\"> to </token> <token id=\"t359\"> lose </token> <token id=\"t360\"> $ </token> <candidate id=\"c65\" index=361 type=\"number\" info=\"null\" length=\"1\"></candidate> <token id=\"t361\"> 680 </token> <candidate id=\"c66\" index=362 type=\"number\" info=\"null\" length=\"1\"></candidate> <token id=\"t362\"> million </token> <candidate id=\"c67\" index=363 type=\"date\" info=\"2014\" length=\"2\"></candidate> <token id=\"t363\"> this </token> <token id=\"t364\"> year </token> <token id=\"t365\"> from </token> <candidate id=\"c68\" index=366 type=\"location\" info=\"{ &quot;coordinates&quot;: &quot;60.0;100.0&quot;, &quot;id&quot;: 2017370, &quot;featureClass&quot;: &quot;A&quot;, &quot;featureCode&quot;: &quot;PCLI&quot;, &quot;countryCode&quot;: &quot;RU&quot; }\" length=\"1\"></candidate> <token id=\"t366\"> Russia </token> <token id=\"t367\"> 's </token> <token id=\"t368\"> food </token> <token id=\"t369\"> <br /> </token> <token id=\"t370\"> embargo </token> <token id=\"t371\"> , </token> <token id=\"t372\"> whereas </token> <candidate id=\"c69\" index=373 type=\"location\" info=\"{ &quot;coordinates&quot;: &quot;51.5;10.5&quot;, &quot;id&quot;: 2921044, &quot;featureClass&quot;: &quot;A&quot;, &quot;featureCode&quot;: &quot;PCLI&quot;, &quot;countryCode&quot;: &quot;DE&quot; }\" length=\"1\"></candidate> <token id=\"t373\"> Germany </token> <token id=\"t374\"> only </token> <token id=\"t375\"> expects </token> <token id=\"t376\"> to </token> <token id=\"t377\"> lose </token> <token id=\"t378\"> $ </token> <candidate id=\"c70\" index=379 type=\"number\" info=\"null\" length=\"1\"></candidate> <token id=\"t379\"> 40 </token> <candidate id=\"c71\" index=380 type=\"number\" info=\"null\" length=\"1\"></candidate> <token id=\"t380\"> million </token> <token id=\"t381\"> on </token> <token id=\"t382\"> pork </token> <token id=\"t383\"> <br /> </token> <token id=\"t384\"> exports </token> <token id=\"t385\"> to </token> <candidate id=\"c72\" index=386 type=\"location\" info=\"{ &quot;coordinates&quot;: &quot;60.0;100.0&quot;, &quot;id&quot;: 2017370, &quot;featureClass&quot;: &quot;A&quot;, &quot;featureCode&quot;: &quot;PCLI&quot;, &quot;countryCode&quot;: &quot;RU&quot; }\" length=\"1\"></candidate> <token id=\"t386\"> Russia </token> <token id=\"t387\"> . </token> <token id=\"t388\"> <br /> </token> <candidate id=\"c73\" index=389 type=\"location\" info=\"{ &quot;coordinates&quot;: &quot;49.0;32.0&quot;, &quot;id&quot;: 690791, &quot;featureClass&quot;: &quot;A&quot;, &quot;featureCode&quot;: &quot;PCLI&quot;, &quot;countryCode&quot;: &quot;UA&quot; }\" length=\"1\"></candidate> <token id=\"t389\"> Ukraine </token> <token id=\"t390\"> 's </token> <token id=\"t391\"> decision </token> <token id=\"t392\"> to </token> <token id=\"t393\"> sign </token> <token id=\"t394\"> the </token> <token id=\"t395\"> European </token> <token id=\"t396\"> Trade </token> <token id=\"t397\"> Association </token> <token id=\"t398\"> <br /> </token> <token id=\"t399\"> Agreement </token> <token id=\"t400\"> puts </token> <token id=\"t401\"> the </token> <token id=\"t402\"> Russian </token> <token id=\"t403\"> economy </token> <token id=\"t404\"> at </token> <token id=\"t405\"> risk </token> <token id=\"t406\"> , </token> <token id=\"t407\"> because </token> <token id=\"t408\"> a </token> <token id=\"t409\"> wide-open </token> <token id=\"t410\"> <br /> </token> <token id=\"t411\"> trade </token> <token id=\"t412\"> corridor </token> <token id=\"t413\"> and </token> <token id=\"t414\"> a </token> <token id=\"t415\"> flood </token> <token id=\"t416\"> of </token> <token id=\"t417\"> European </token> <token id=\"t418\"> goods </token> <token id=\"t419\"> can </token> <token id=\"t420\"> devalue </token> <token id=\"t421\"> local </token> <token id=\"t422\"> <br /> </token> <token id=\"t423\"> markets </token> <token id=\"t424\"> . </token> <token id=\"t425\"> <br /> </token> <token id=\"t426\"> On </token> <candidate id=\"c74\" index=427 type=\"date\" info=\"2014-10-21\" length=\"1\"></candidate> <token id=\"t427\"> Tuesday </token> <token id=\"t428\"> , </token> <token id=\"t429\"> the </token> <token id=\"t430\"> same </token> <token id=\"t431\"> agency </token> <token id=\"t432\"> banned </token> <token id=\"t433\"> fruit </token> <token id=\"t434\"> and </token> <token id=\"t435\"> vegetable </token> <token id=\"t436\"> products </token> <token id=\"t437\"> <br /> </token> <token id=\"t438\"> originating </token> <token id=\"t439\"> from </token> <candidate id=\"c75\" index=440 type=\"location\" info=\"{ &quot;coordinates&quot;: &quot;49.0;32.0&quot;, &quot;id&quot;: 690791, &quot;featureClass&quot;: &quot;A&quot;, &quot;featureCode&quot;: &quot;PCLI&quot;, &quot;countryCode&quot;: &quot;UA&quot; }\" length=\"1\"></candidate> <token id=\"t440\"> Ukraine </token> <token id=\"t441\"> . </token> <token id=\"t442\"> <br /> </token>","publication_date":"2014-10-23","id":46,"title":"Pork from EU disguised as mushrooms, bubble gum busted by Russia","url":"https://www.rt.com/business/198412-eupork/","content":"\n Contraband pork has been smuggled into Russia from the EU under the guise of chewing gum, frozen juice and mushrooms, Russia’s food safety regulator has reported. Pork imports from Europe have been banned since an outbreak of swine fever in January.\n \n Rosselkhoznadzor reported 360 tons of illegal pork has arrived\n from Brazil, Germany, Poland, the Netherlands and Belgium, with\n the Netherlands being the second largest source of contraband.\n“They are party to the EU Customs Union, and so the European\n Food Safety Authority (EFSA) is directly responsible for the\n contents of the containers. As we can see, the EFSA has no\n control, and even facilitates, smuggling,” the head of\n Rosselkhoznadzor, Sergey Dankvert, told the TASS news agency.\n\"The Netherlands, for example, declared the goods as frozen\n mushrooms, jams, and marmalade,\" Dankvert is quoted as\n saying.\n This is the second instance of pork smuggling that\n Rosselkhoznadzor has discovered in the last month. On October 13,\n the agency found that more than 60 tons of German and Dutch pork\n entered Russia labeled as mushrooms from China.\n Rosselkhoznadzor began investigating the questionable cargo\n arriving at the Belarus border along with the Federal Customs\n Service (FTS) last month.\n In January Moscow banned live pigs and pork products coming from\n the European Union after four isolated cases of African swine\n fever were discovered in Poland and Lithuania.\n In 2013, Russia imported €1.4 billion worth of pork from Europe.\n European pig farmers are poised to lose billions of euro from\n Russia’s embargo against pork, which preceded the August food\n ban against all produce from the US, EU,\n Australia, Japan, and Canada.\n The losses vary across the union. Danish pig farmers; for\n example, expect to lose $680 million this year from Russia’s food\n embargo, whereas Germany only expects to lose €40 million on pork\n exports to Russia.\n Ukraine’s decision to sign the European Trade Association\n Agreement puts the Russian economy at risk, because a wide-open\n trade corridor and a flood of European goods can devalue local\n markets.\n On Tuesday, the same agency banned fruit and vegetable products\n originating from Ukraine.\n","candidateLabels":[]}
