# Supplementary material for: Web monitoring of emerging animal infectious diseases integrated in the French Animal Health Epidemic Intelligence System
Source: PLoS One. 2018 Aug 3;13(8):e0199960. doi: 10.1371/journal.pone.0199960 (PMC6075742; doi:10.1371/journal.pone.0199960)
Supplement: S1 Dataset — Dataset of news reports in English language used to evaluate and train the information extraction module of PADI-web (http://epia.clermont.inra.fr/vsi). This dataset is composed of 532 news reports (in JSON), with information about the report itself (publication date, title, content, url), as well as processing information related to the information extraction process (candidates for extraction information, correct or incorrect labels for each candidate). The named entity candidates (locations, diseases, hosts, dates, number of cases) are manually labelled in each article. Data are shared under a CC BY license and are freely available for download at: https://dataverse.cirad.fr/dataset.xhtml?persistentId=doi:10.18167/DVN1/KMTIFG. (GZ) [file pone.0199960.s001.gz › articles/18.json]

{"reports":[17290,17311,17348,17435,17460,17517,17579,17638],"tagged_content":"<token id=\"t0\"> <br /> </token> <token id=\"t1\"> PM </token> <token id=\"t2\"> : </token> <token id=\"t3\"> new </token> <token id=\"t4\"> ministerial </token> <token id=\"t5\"> post </token> <token id=\"t6\"> required </token> <token id=\"t7\"> because </token> <token id=\"t8\"> of </token> <candidate id=\"c1\" index=9 type=\"location\" info=\"{ &quot;coordinates&quot;: &quot;57.0;25.0&quot;, &quot;id&quot;: 458258, &quot;featureClass&quot;: &quot;A&quot;, &quot;featureCode&quot;: &quot;PCLI&quot;, &quot;countryCode&quot;: &quot;LV&quot; }\" length=\"1\"></candidate> <token id=\"t9\"> Latvia </token> <token id=\"t10\"> 's </token> <token id=\"t11\"> presidency </token> <token id=\"t12\"> in </token> <token id=\"t13\"> EU </token> <token id=\"t14\"> Council </token> <token id=\"t15\"> <br /> </token> <token id=\"t16\"> <br /> </token> <token id=\"t17\"> Considering </token> <candidate id=\"c2\" index=18 type=\"location\" info=\"{ &quot;coordinates&quot;: &quot;57.0;25.0&quot;, &quot;id&quot;: 458258, &quot;featureClass&quot;: &quot;A&quot;, &quot;featureCode&quot;: &quot;PCLI&quot;, &quot;countryCode&quot;: &quot;LV&quot; }\" length=\"1\"></candidate> <token id=\"t18\"> Latvia </token> <token id=\"t19\"> 's </token> <token id=\"t20\"> presidency </token> <token id=\"t21\"> of </token> <token id=\"t22\"> the </token> <token id=\"t23\"> Council </token> <token id=\"t24\"> of </token> <token id=\"t25\"> the </token> <candidate id=\"c3\" index=26 type=\"location\" info=\"{ &quot;coordinates&quot;: &quot;50.83857;4.37599&quot;, &quot;id&quot;: 6695072, &quot;featureClass&quot;: &quot;A&quot;, &quot;featureCode&quot;: &quot;ZN&quot;, &quot;countryCode&quot;: &quot;&quot; }\" length=\"2\"></candidate> <token id=\"t26\"> European </token> <candidate id=\"c4\" index=27 type=\"location\" info=\"{ &quot;coordinates&quot;: &quot;34.83401;-83.99076&quot;, &quot;id&quot;: 4227781, &quot;featureClass&quot;: &quot;A&quot;, &quot;featureCode&quot;: &quot;ADM2&quot;, &quot;countryCode&quot;: &quot;US&quot; }\" length=\"1\"></candidate> <candidate id=\"c5\" index=27 type=\"location\" info=\"{ &quot;coordinates&quot;: &quot;-32.83333;-62.75&quot;, &quot;id&quot;: 3833419, &quot;featureClass&quot;: &quot;A&quot;, &quot;featureCode&quot;: &quot;ADM2&quot;, &quot;countryCode&quot;: &quot;AR&quot; }\" length=\"1\"></candidate> <candidate id=\"c6\" index=27 type=\"location\" info=\"{ &quot;coordinates&quot;: &quot;13.55;-87.9&quot;, &quot;id&quot;: 3584767, &quot;featureClass&quot;: &quot;A&quot;, &quot;featureCode&quot;: &quot;ADM1&quot;, &quot;countryCode&quot;: &quot;SV&quot; }\" length=\"1\"></candidate> <token id=\"t27\"> Union </token> <token id=\"t28\"> , </token> <token id=\"t29\"> it </token> <token id=\"t30\"> is </token> <token id=\"t31\"> necessary </token> <token id=\"t32\"> to </token> <token id=\"t33\"> establish </token> <token id=\"t34\"> a </token> <token id=\"t35\"> new </token> <token id=\"t36\"> minister </token> <token id=\"t37\"> 's </token> <token id=\"t38\"> post </token> <token id=\"t39\"> in </token> <token id=\"t40\"> the </token> <token id=\"t41\"> government </token> <token id=\"t42\"> , </token> <token id=\"t43\"> Prime </token> <token id=\"t44\"> Minister </token> <token id=\"t45\"> Laimdota </token> <token id=\"t46\"> Straujuma </token> <token id=\"t47\"> ( </token> <candidate id=\"c7\" index=48 type=\"location\" info=\"{ &quot;coordinates&quot;: &quot;8.65;29.85&quot;, &quot;id&quot;: 408650, &quot;featureClass&quot;: &quot;A&quot;, &quot;featureCode&quot;: &quot;ADM1&quot;, &quot;countryCode&quot;: &quot;SS&quot; }\" length=\"1\"></candidate> <token id=\"t48\"> Unity </token> <token id=\"t49\"> ) </token> <token id=\"t50\"> said </token> <token id=\"t51\"> in </token> <token id=\"t52\"> an </token> <token id=\"t53\"> interview </token> <token id=\"t54\"> with </token> <token id=\"t55\"> the </token> <token id=\"t56\"> Latvian </token> <candidate id=\"c8\" index=57 type=\"location\" info=\"{ &quot;coordinates&quot;: &quot;10.44524;7.42016&quot;, &quot;id&quot;: 9412200, &quot;featureClass&quot;: &quot;A&quot;, &quot;featureCode&quot;: &quot;ADM3&quot;, &quot;countryCode&quot;: &quot;NG&quot; }\" length=\"1\"></candidate> <token id=\"t57\"> Television </token> <token id=\"t58\"> show </token> <token id=\"t59\"> `` </token> <token id=\"t60\"> Rita </token> <token id=\"t61\"> panorama </token> <token id=\"t62\"> '' </token> <token id=\"t63\"> , </token> <token id=\"t64\"> cites </token> <token id=\"t65\"> LETA </token> <token id=\"t66\"> . </token> <token id=\"t67\"> <br /> </token> <token id=\"t68\"> <br /> </token> <candidate id=\"c9\" index=69 type=\"location\" info=\"{ &quot;coordinates&quot;: &quot;45.64139;-0.89722&quot;, &quot;id&quot;: 6456744, &quot;featureClass&quot;: &quot;A&quot;, &quot;featureCode&quot;: &quot;ADM4&quot;, &quot;countryCode&quot;: &quot;FR&quot; }\" length=\"1\"></candidate> <token id=\"t69\"> She </token> <token id=\"t70\"> said </token> <token id=\"t71\"> that </token> <token id=\"t72\"> this </token> <token id=\"t73\"> proposal </token> <token id=\"t74\"> has </token> <token id=\"t75\"> <br /> </token> <token id=\"t76\"> been </token> <token id=\"t77\"> discussed </token> <token id=\"t78\"> during </token> <token id=\"t79\"> the </token> <token id=\"t80\"> coalition </token> <token id=\"t81\"> 's </token> <token id=\"t82\"> meetings </token> <token id=\"t83\"> , </token> <token id=\"t84\"> but </token> <token id=\"t85\"> the </token> <token id=\"t86\"> majority </token> <token id=\"t87\"> of </token> <token id=\"t88\"> coalition </token> <token id=\"t89\"> <br /> </token> <token id=\"t90\"> members </token> <token id=\"t91\"> did </token> <token id=\"t92\"> not </token> <token id=\"t93\"> support </token> <token id=\"t94\"> it </token> <token id=\"t95\"> . </token> <token id=\"t96\"> <br /> </token> <token id=\"t97\"> <br /> </token> <token id=\"t98\"> <br /> </token> <token id=\"t99\"> <br /> </token> <token id=\"t100\"> Straujuma </token> <token id=\"t101\"> believes </token> <token id=\"t102\"> that </token> <token id=\"t103\"> a </token> <token id=\"t104\"> new </token> <token id=\"t105\"> <br /> </token> <token id=\"t106\"> minister </token> <token id=\"t107\"> 's </token> <token id=\"t108\"> position </token> <token id=\"t109\"> is </token> <token id=\"t110\"> necessary </token> <token id=\"t111\"> as </token> <token id=\"t112\"> the </token> <token id=\"t113\"> foreign </token> <token id=\"t114\"> affairs </token> <token id=\"t115\"> minister </token> <token id=\"t116\"> is </token> <token id=\"t117\"> <br /> </token> <token id=\"t118\"> overburdened </token> <token id=\"t119\"> with </token> <token id=\"t120\"> work </token> <token id=\"t121\"> . </token> <token id=\"t122\"> <br /> </token> <token id=\"t123\"> <br /> </token> <token id=\"t124\"> <br /> </token> <token id=\"t125\"> <br /> </token> <token id=\"t126\"> Straujuma </token> <token id=\"t127\"> added </token> <token id=\"t128\"> that </token> <token id=\"t129\"> the </token> <token id=\"t130\"> new </token> <token id=\"t131\"> <br /> </token> <token id=\"t132\"> minister </token> <token id=\"t133\"> 's </token> <token id=\"t134\"> position </token> <token id=\"t135\"> could </token> <token id=\"t136\"> be </token> <token id=\"t137\"> temporary </token> <token id=\"t138\"> -- </token> <token id=\"t139\"> for </token> <token id=\"t140\"> the </token> <token id=\"t141\"> period </token> <token id=\"t142\"> while </token> <candidate id=\"c10\" index=143 type=\"location\" info=\"{ &quot;coordinates&quot;: &quot;57.0;25.0&quot;, &quot;id&quot;: 458258, &quot;featureClass&quot;: &quot;A&quot;, &quot;featureCode&quot;: &quot;PCLI&quot;, &quot;countryCode&quot;: &quot;LV&quot; }\" length=\"1\"></candidate> <token id=\"t143\"> Latvia </token> <token id=\"t144\"> holds </token> <token id=\"t145\"> the </token> <token id=\"t146\"> <br /> </token> <token id=\"t147\"> presidency </token> <token id=\"t148\"> of </token> <token id=\"t149\"> the </token> <token id=\"t150\"> EU </token> <token id=\"t151\"> Council </token> <token id=\"t152\"> . </token> <token id=\"t153\"> Furthermore </token> <token id=\"t154\"> , </token> <token id=\"t155\"> additional </token> <token id=\"t156\"> funds </token> <token id=\"t157\"> from </token> <token id=\"t158\"> the </token> <token id=\"t159\"> state </token> <token id=\"t160\"> <br /> </token> <token id=\"t161\"> budget </token> <token id=\"t162\"> would </token> <token id=\"t163\"> not </token> <token id=\"t164\"> be </token> <token id=\"t165\"> needed </token> <token id=\"t166\"> , </token> <token id=\"t167\"> as </token> <token id=\"t168\"> the </token> <token id=\"t169\"> new </token> <token id=\"t170\"> post </token> <token id=\"t171\"> would </token> <token id=\"t172\"> be </token> <token id=\"t173\"> financed </token> <token id=\"t174\"> with </token> <token id=\"t175\"> the </token> <token id=\"t176\"> funds </token> <token id=\"t177\"> <br /> </token> <token id=\"t178\"> allotted </token> <token id=\"t179\"> to </token> <token id=\"t180\"> the </token> <token id=\"t181\"> Ministry </token> <token id=\"t182\"> of </token> <token id=\"t183\"> Foreign </token> <token id=\"t184\"> Affairs </token> <token id=\"t185\"> for </token> <candidate id=\"c11\" index=186 type=\"location\" info=\"{ &quot;coordinates&quot;: &quot;57.0;25.0&quot;, &quot;id&quot;: 458258, &quot;featureClass&quot;: &quot;A&quot;, &quot;featureCode&quot;: &quot;PCLI&quot;, &quot;countryCode&quot;: &quot;LV&quot; }\" length=\"1\"></candidate> <token id=\"t186\"> Latvia </token> <token id=\"t187\"> 's </token> <token id=\"t188\"> presidency </token> <token id=\"t189\"> . </token> <token id=\"t190\"> <br /> </token> <token id=\"t191\"> <br /> </token> <token id=\"t192\"> <br /> </token> <token id=\"t193\"> <br /> </token> <token id=\"t194\"> As </token> <token id=\"t195\"> reported </token> <token id=\"t196\"> , </token> <candidate id=\"c12\" index=197 type=\"location\" info=\"{ &quot;coordinates&quot;: &quot;57.0;25.0&quot;, &quot;id&quot;: 458258, &quot;featureClass&quot;: &quot;A&quot;, &quot;featureCode&quot;: &quot;PCLI&quot;, &quot;countryCode&quot;: &quot;LV&quot; }\" length=\"1\"></candidate> <token id=\"t197\"> Latvia </token> <token id=\"t198\"> will </token> <token id=\"t199\"> take </token> <token id=\"t200\"> over </token> <token id=\"t201\"> <br /> </token> <token id=\"t202\"> the </token> <token id=\"t203\"> presidency </token> <token id=\"t204\"> from </token> <candidate id=\"c13\" index=205 type=\"location\" info=\"{ &quot;coordinates&quot;: &quot;42.83333;12.83333&quot;, &quot;id&quot;: 3175395, &quot;featureClass&quot;: &quot;A&quot;, &quot;featureCode&quot;: &quot;PCLI&quot;, &quot;countryCode&quot;: &quot;IT&quot; }\" length=\"1\"></candidate> <token id=\"t205\"> Italy </token> <token id=\"t206\"> on </token> <candidate id=\"c14\" index=207 type=\"date\" info=\"2015-01-01\" length=\"4\"></candidate> <token id=\"t207\"> January </token> <candidate id=\"c15\" index=208 type=\"number\" info=\"null\" length=\"1\"></candidate> <token id=\"t208\"> 1 </token> <token id=\"t209\"> , </token> <candidate id=\"c16\" index=210 type=\"number\" info=\"null\" length=\"1\"></candidate> <token id=\"t210\"> 2015 </token> <token id=\"t211\"> . </token> <token id=\"t212\"> <br /> </token> <token id=\"t213\"> <br /> </token>","publication_date":"2014-07-15","id":18,"title":"PM: new ministerial post required because of Latvia's presidency in ...","url":"http://www.baltic-course.com/eng/legislation/?doc=94040","content":"&#13;\n\tPM: new ministerial post required because of Latvia's presidency in EU Council&#13;\n\t&#13;\n\t&#13;\n\t&#13;\n\tConsidering Latvia's presidency of the Council of the European Union, it is necessary to establish a new minister's post in the government, Prime Minister Laimdota Straujuma (Unity) said in an interview with the Latvian Television show \"Rita panorama\", cites LETA.&#13;\n\t&#13;\n \t&#13;\n\t&#13;\n\tShe said that this proposal has&#13;\nbeen discussed during the coalition's meetings, but the majority of coalition&#13;\nmembers did not support it.&#13;\n&#13;\n &#13;\n&#13;\nStraujuma believes that a new&#13;\nminister's position is necessary as the foreign affairs minister is&#13;\noverburdened with work.&#13;\n&#13;\n &#13;\n&#13;\nStraujuma added that the new&#13;\nminister's position could be temporary – for the period while Latvia holds the&#13;\npresidency of the EU Council. Furthermore, additional funds from the state&#13;\nbudget would not be needed, as the new post would be financed with the funds&#13;\nallotted to the Ministry of Foreign Affairs for Latvia's presidency.&#13;\n&#13;\n &#13;\n&#13;\nAs reported, Latvia will take over&#13;\nthe presidency from Italy on January 1, 2015.&#13;\n&#13;\n&#13;\n\t&#13;\n\t&#13;\n\t&#13;\n\t&#13;\n\t&#13;\n\t&#13;\n\t","candidateLabels":[]}
