# Supplementary material for: Web monitoring of emerging animal infectious diseases integrated in the French Animal Health Epidemic Intelligence System
Source: PLoS One. 2018 Aug 3;13(8):e0199960. doi: 10.1371/journal.pone.0199960 (PMC6075742; doi:10.1371/journal.pone.0199960)
Supplement: S1 Dataset — Dataset of news reports in English language used to evaluate and train the information extraction module of PADI-web (http://epia.clermont.inra.fr/vsi). This dataset is composed of 532 news reports (in JSON), with information about the report itself (publication date, title, content, url), as well as processing information related to the information extraction process (candidates for extraction information, correct or incorrect labels for each candidate). The named entity candidates (locations, diseases, hosts, dates, number of cases) are manually labelled in each article. Data are shared under a CC BY license and are freely available for download at: https://dataverse.cirad.fr/dataset.xhtml?persistentId=doi:10.18167/DVN1/KMTIFG. (GZ) [file pone.0199960.s001.gz › articles/402.json]

{"reports":[19085,19089,19138,19201,19249,19334,19374,19412],"tagged_content":"<token id=\"t0\"> News </token> <candidate id=\"c1\" index=1 type=\"location\" info=\"{ &quot;coordinates&quot;: &quot;47.69861;1.50778&quot;, &quot;id&quot;: 6434050, &quot;featureClass&quot;: &quot;A&quot;, &quot;featureCode&quot;: &quot;ADM4&quot;, &quot;countryCode&quot;: &quot;FR&quot; }\" length=\"1\"></candidate> <candidate id=\"c2\" index=1 type=\"location\" info=\"{ &quot;coordinates&quot;: &quot;62.7345;7.1506&quot;, &quot;id&quot;: 3145495, &quot;featureClass&quot;: &quot;A&quot;, &quot;featureCode&quot;: &quot;ADM1&quot;, &quot;countryCode&quot;: &quot;NO&quot; }\" length=\"1\"></candidate> <candidate id=\"c3\" index=1 type=\"location\" info=\"{ &quot;coordinates&quot;: &quot;52.53772;-2.9726&quot;, &quot;id&quot;: 7292280, &quot;featureClass&quot;: &quot;A&quot;, &quot;featureCode&quot;: &quot;ADM3&quot;, &quot;countryCode&quot;: &quot;GB&quot; }\" length=\"1\"></candidate> <token id=\"t1\"> More </token> <candidate id=\"c4\" index=2 type=\"disease\" info=\"null\" length=\"1\"></candidate> <token id=\"t2\"> Bluetongue </token> <token id=\"t3\"> Infections </token> <token id=\"t4\"> Found </token> <token id=\"t5\"> in </token> <token id=\"t6\"> France10 </token> <candidate id=\"c5\" index=7 type=\"date\" info=\"2015-11\" length=\"2\"></candidate> <token id=\"t7\"> November </token> <candidate id=\"c6\" index=8 type=\"number\" info=\"null\" length=\"1\"></candidate> <token id=\"t8\"> 2015 </token> <token id=\"t9\"> FRANCE </token> <token id=\"t10\"> - </token> <token id=\"t11\"> Nearly </token> <candidate id=\"c7\" index=12 type=\"number\" info=\"null\" length=\"1\"></candidate> <token id=\"t12\"> 3000 </token> <candidate id=\"c8\" index=13 type=\"host\" info=\"null\" length=\"1\"></candidate> <token id=\"t13\"> cattle </token> <token id=\"t14\"> and </token> <token id=\"t15\"> several </token> <candidate id=\"c9\" index=16 type=\"number\" info=\"null\" length=\"1\"></candidate> <token id=\"t16\"> hundred </token> <candidate id=\"c10\" index=17 type=\"host\" info=\"null\" length=\"1\"></candidate> <token id=\"t17\"> sheep </token> <token id=\"t18\"> and </token> <candidate id=\"c11\" index=19 type=\"host\" info=\"null\" length=\"1\"></candidate> <token id=\"t19\"> goats </token> <token id=\"t20\"> are </token> <token id=\"t21\"> susceptible </token> <token id=\"t22\"> to </token> <candidate id=\"c12\" index=23 type=\"disease\" info=\"null\" length=\"1\"></candidate> <token id=\"t23\"> bluetongue </token> <token id=\"t24\"> outbreaks </token> <token id=\"t25\"> according </token> <token id=\"t26\"> to </token> <token id=\"t27\"> the </token> <token id=\"t28\"> latest </token> <token id=\"t29\"> report </token> <token id=\"t30\"> from </token> <token id=\"t31\"> France.Fifteen </token> <token id=\"t32\"> cases </token> <token id=\"t33\"> have </token> <token id=\"t34\"> been </token> <token id=\"t35\"> discovered </token> <token id=\"t36\"> in </token> <candidate id=\"c13\" index=37 type=\"host\" info=\"null\" length=\"1\"></candidate> <token id=\"t37\"> cattle </token> <token id=\"t38\"> during </token> <token id=\"t39\"> surveillance </token> <token id=\"t40\"> , </token> <token id=\"t41\"> identifying </token> <token id=\"t42\"> outbreaks </token> <token id=\"t43\"> on </token> <token id=\"t44\"> fifteen </token> <token id=\"t45\"> different </token> <token id=\"t46\"> farms </token> <token id=\"t47\"> . </token> <token id=\"t48\"> <br /> </token> <token id=\"t49\"> Further </token> <token id=\"t50\"> surveillance </token> <token id=\"t51\"> , </token> <token id=\"t52\"> along </token> <token id=\"t53\"> with </token> <token id=\"t54\"> movement </token> <token id=\"t55\"> controls </token> <token id=\"t56\"> and </token> <token id=\"t57\"> vaccination </token> <token id=\"t58\"> , </token> <token id=\"t59\"> is </token> <token id=\"t60\"> being </token> <token id=\"t61\"> implemented </token> <token id=\"t62\"> to </token> <token id=\"t63\"> control </token> <token id=\"t64\"> the </token> <token id=\"t65\"> disease </token> <token id=\"t66\"> . </token> <token id=\"t67\"> <br /> </token> <token id=\"t68\"> <br /> </token> <token id=\"t69\"> Further </token> <candidate id=\"c14\" index=70 type=\"location\" info=\"{ &quot;coordinates&quot;: &quot;51.45;-0.96667&quot;, &quot;id&quot;: 3333184, &quot;featureClass&quot;: &quot;A&quot;, &quot;featureCode&quot;: &quot;ADM2&quot;, &quot;countryCode&quot;: &quot;GB&quot; }\" length=\"1\"></candidate> <candidate id=\"c15\" index=70 type=\"location\" info=\"{ &quot;coordinates&quot;: &quot;51.45625;-0.97113&quot;, &quot;id&quot;: 2639577, &quot;featureClass&quot;: &quot;P&quot;, &quot;featureCode&quot;: &quot;PPLA2&quot;, &quot;countryCode&quot;: &quot;GB&quot; }\" length=\"1\"></candidate> <token id=\"t70\"> Reading </token> <token id=\"t71\"> <br /> </token> <token id=\"t72\"> Find </token> <token id=\"t73\"> out </token> <token id=\"t74\"> more </token> <token id=\"t75\"> about </token> <token id=\"t76\"> how </token> <token id=\"t77\"> the </token> <token id=\"t78\"> outbreaks </token> <token id=\"t79\"> are </token> <token id=\"t80\"> being </token> <token id=\"t81\"> controlled </token> <token id=\"t82\"> by </token> <token id=\"t83\"> clicking </token> <token id=\"t84\"> here </token> <token id=\"t85\"> . </token> <token id=\"t86\"> <br /> </token> <token id=\"t87\"> <br /> </token> <token id=\"t88\"> TheCattleSite </token> <token id=\"t89\"> News </token> <token id=\"t90\"> Desk </token> <token id=\"t91\"> <br /> </token>","publication_date":"2015-11-10","id":402,"title":"More Bluetongue Infections Found in France","url":"http://www.thecattlesite.com/news/48868/more-bluetongue-infections-found-in-france","content":"News More Bluetongue Infections Found in France10 November 2015 FRANCE - Nearly 3000 cattle and several hundred sheep and goats are susceptible to bluetongue outbreaks according to the latest report from France.Fifteen cases have been discovered in cattle during surveillance, identifying outbreaks on fifteen different farms.&#13;\nFurther surveillance, along with movement controls and vaccination, is being implemented to control the disease.&#13;\n&#13;\n&#13;\nFurther Reading&#13;\nFind out more about how the outbreaks are being controlled by clicking here.&#13;\n&#13;\nTheCattleSite News Desk \n","candidateLabels":[]}
