# Supplementary material for: Web monitoring of emerging animal infectious diseases integrated in the French Animal Health Epidemic Intelligence System
Source: PLoS One. 2018 Aug 3;13(8):e0199960. doi: 10.1371/journal.pone.0199960 (PMC6075742; doi:10.1371/journal.pone.0199960)
Supplement: S1 Dataset — Dataset of news reports in English language used to evaluate and train the information extraction module of PADI-web (http://epia.clermont.inra.fr/vsi). This dataset is composed of 532 news reports (in JSON), with information about the report itself (publication date, title, content, url), as well as processing information related to the information extraction process (candidates for extraction information, correct or incorrect labels for each candidate). The named entity candidates (locations, diseases, hosts, dates, number of cases) are manually labelled in each article. Data are shared under a CC BY license and are freely available for download at: https://dataverse.cirad.fr/dataset.xhtml?persistentId=doi:10.18167/DVN1/KMTIFG. (GZ) [file pone.0199960.s001.gz › articles/446.json]

{"reports":[19380,19381,19382,19397,19403,19404],"tagged_content":"<token id=\"t0\"> <br /> </token> <token id=\"t1\"> By </token> <candidate id=\"c1\" index=2 type=\"location\" info=\"{ &quot;coordinates&quot;: &quot;59.33345;18.09358&quot;, &quot;id&quot;: 8131722, &quot;featureClass&quot;: &quot;A&quot;, &quot;featureCode&quot;: &quot;ADM3&quot;, &quot;countryCode&quot;: &quot;SE&quot; }\" length=\"1\"></candidate> <token id=\"t2\"> Oscar </token> <token id=\"t3\"> RousseauOscar </token> <token id=\"t4\"> Rousseau </token> <token id=\"t5\"> , </token> <token id=\"t6\"> 18-Dec-20152015-12-18T00 </token> <token id=\"t7\"> :00:00 </token> <token id=\"t8\"> ZLast </token> <token id=\"t9\"> updated </token> <token id=\"t10\"> on </token> <token id=\"t11\"> 18-Dec </token> <token id=\"t12\"> - </token> <candidate id=\"c2\" index=13 type=\"number\" info=\"null\" length=\"1\"></candidate> <candidate id=\"c3\" index=13 type=\"date\" info=\"2015\" length=\"1\"></candidate> <token id=\"t13\"> 2015 </token> <token id=\"t14\"> at </token> <token id=\"t15\"> 13:37 </token> <token id=\"t16\"> GMT2015-12-18T13 </token> <token id=\"t17\"> :37:51 </token> <token id=\"t18\"> Z </token> <token id=\"t19\"> <br /> </token> <candidate id=\"c4\" index=20 type=\"host\" info=\"null\" length=\"1\"></candidate> <candidate id=\"c5\" index=20 type=\"disease\" info=\"null\" length=\"2\"></candidate> <token id=\"t20\"> Bird </token> <token id=\"t21\"> flu </token> <token id=\"t22\"> in </token> <candidate id=\"c6\" index=23 type=\"location\" info=\"{ &quot;coordinates&quot;: &quot;46.0;2.0&quot;, &quot;id&quot;: 3017382, &quot;featureClass&quot;: &quot;A&quot;, &quot;featureCode&quot;: &quot;PCLI&quot;, &quot;countryCode&quot;: &quot;FR&quot; }\" length=\"1\"></candidate> <token id=\"t23\"> France </token> <token id=\"t24\"> has </token> <token id=\"t25\"> reached </token> <token id=\"t26\"> `` </token> <token id=\"t27\"> crisis </token> <token id=\"t28\"> '' </token> <token id=\"t29\"> stage </token> <token id=\"t30\"> , </token> <token id=\"t31\"> according </token> <token id=\"t32\"> to </token> <token id=\"t33\"> the </token> <token id=\"t34\"> French </token> <token id=\"t35\"> government </token> <token id=\"t36\"> , </token> <token id=\"t37\"> after </token> <token id=\"t38\"> the </token> <token id=\"t39\"> total </token> <token id=\"t40\"> number </token> <token id=\"t41\"> of </token> <candidate id=\"c7\" index=42 type=\"host\" info=\"null\" length=\"1\"></candidate> <candidate id=\"c8\" index=42 type=\"disease\" info=\"null\" length=\"2\"></candidate> <token id=\"t42\"> bird </token> <token id=\"t43\"> flu </token> <token id=\"t44\"> cases </token> <token id=\"t45\"> hit </token> <candidate id=\"c9\" index=46 type=\"number\" info=\"null\" length=\"1\"></candidate> <token id=\"t46\"> 30 </token> <candidate id=\"c10\" index=47 type=\"date\" info=\"2015-W51\" length=\"2\"></candidate> <token id=\"t47\"> this </token> <token id=\"t48\"> week </token> <token id=\"t49\"> . </token> <token id=\"t50\"> <br /> </token> <token id=\"t51\"> <br /> </token> <token id=\"t52\"> Outbreaks </token> <token id=\"t53\"> of </token> <token id=\"t54\"> various </token> <candidate id=\"c11\" index=55 type=\"disease\" info=\"null\" length=\"4\"></candidate> <token id=\"t55\"> highly </token> <token id=\"t56\"> pathogenic </token> <candidate id=\"c12\" index=57 type=\"disease\" info=\"null\" length=\"2\"></candidate> <token id=\"t57\"> avian </token> <token id=\"t58\"> influenza </token> <token id=\"t59\"> ( </token> <token id=\"t60\"> AI </token> <token id=\"t61\"> ) </token> <token id=\"t62\"> strains </token> <token id=\"t63\"> have </token> <token id=\"t64\"> tripled </token> <token id=\"t65\"> in </token> <token id=\"t66\"> a </token> <token id=\"t67\"> week </token> <token id=\"t68\"> as </token> <candidate id=\"c13\" index=69 type=\"location\" info=\"{ &quot;coordinates&quot;: &quot;46.0;2.0&quot;, &quot;id&quot;: 3017382, &quot;featureClass&quot;: &quot;A&quot;, &quot;featureCode&quot;: &quot;PCLI&quot;, &quot;countryCode&quot;: &quot;FR&quot; }\" length=\"1\"></candidate> <token id=\"t69\"> France </token> <token id=\"t70\"> confirmed </token> <token id=\"t71\"> its </token> <token id=\"t72\"> poultry </token> <token id=\"t73\"> sector </token> <token id=\"t74\"> was </token> <candidate id=\"c14\" index=75 type=\"date\" info=\"PRESENT_REF\" length=\"1\"></candidate> <token id=\"t75\"> now </token> <token id=\"t76\"> in </token> <token id=\"t77\"> `` </token> <token id=\"t78\"> crisis </token> <token id=\"t79\"> '' </token> <token id=\"t80\"> during </token> <token id=\"t81\"> the </token> <token id=\"t82\"> worst </token> <token id=\"t83\"> possible </token> <token id=\"t84\"> time </token> <token id=\"t85\"> -- </token> <token id=\"t86\"> the </token> <token id=\"t87\"> busy </token> <token id=\"t88\"> and </token> <token id=\"t89\"> financially </token> <token id=\"t90\"> positive </token> <token id=\"t91\"> run-up </token> <token id=\"t92\"> to </token> <candidate id=\"c15\" index=93 type=\"date\" info=\"2015-12-25\" length=\"1\"></candidate> <token id=\"t93\"> Christmas </token> <token id=\"t94\"> and </token> <token id=\"t95\"> New </token> <token id=\"t96\"> Year.France </token> <token id=\"t97\"> 's </token> <candidate id=\"c16\" index=98 type=\"host\" info=\"null\" length=\"1\"></candidate> <candidate id=\"c17\" index=98 type=\"disease\" info=\"null\" length=\"2\"></candidate> <token id=\"t98\"> bird </token> <token id=\"t99\"> flu </token> <token id=\"t100\"> outbreaks </token> <token id=\"t101\"> have </token> <token id=\"t102\"> developed </token> <token id=\"t103\"> progressively </token> <token id=\"t104\"> as </token> <candidate id=\"c18\" index=105 type=\"number\" info=\"null\" length=\"1\"></candidate> <token id=\"t105\"> three </token> <token id=\"t106\"> cases </token> <token id=\"t107\"> of </token> <token id=\"t108\"> the </token> <token id=\"t109\"> low </token> <token id=\"t110\"> pathogenic </token> <token id=\"t111\"> H5N3 </token> <token id=\"t112\"> strain </token> <token id=\"t113\"> were </token> <token id=\"t114\"> detected </token> <token id=\"t115\"> in </token> <candidate id=\"c19\" index=116 type=\"number\" info=\"null\" length=\"1\"></candidate> <token id=\"t116\"> three </token> <token id=\"t117\"> separate </token> <token id=\"t118\"> farms </token> <token id=\"t119\"> in </token> <token id=\"t120\"> the </token> <token id=\"t121\"> south </token> <token id=\"t122\"> west </token> <token id=\"t123\"> of </token> <token id=\"t124\"> the </token> <token id=\"t125\"> country </token> <token id=\"t126\"> . </token> <token id=\"t127\"> What </token> <token id=\"t128\"> this </token> <token id=\"t129\"> means </token> <token id=\"t130\"> is </token> <token id=\"t131\"> that </token> <candidate id=\"c20\" index=132 type=\"host\" info=\"null\" length=\"1\"></candidate> <candidate id=\"c21\" index=132 type=\"disease\" info=\"null\" length=\"2\"></candidate> <token id=\"t132\"> bird </token> <token id=\"t133\"> flu </token> <token id=\"t134\"> is </token> <candidate id=\"c22\" index=135 type=\"date\" info=\"PRESENT_REF\" length=\"1\"></candidate> <token id=\"t135\"> now </token> <token id=\"t136\"> a </token> <token id=\"t137\"> multi-strain </token> <token id=\"t138\"> crisis </token> <token id=\"t139\"> in </token> <candidate id=\"c23\" index=140 type=\"location\" info=\"{ &quot;coordinates&quot;: &quot;46.0;2.0&quot;, &quot;id&quot;: 3017382, &quot;featureClass&quot;: &quot;A&quot;, &quot;featureCode&quot;: &quot;PCLI&quot;, &quot;countryCode&quot;: &quot;FR&quot; }\" length=\"1\"></candidate> <token id=\"t140\"> France </token> <token id=\"t141\"> with </token> <token id=\"t142\"> cases </token> <token id=\"t143\"> of </token> <token id=\"t144\"> the </token> <token id=\"t145\"> H5N1 </token> <token id=\"t146\"> , </token> <token id=\"t147\"> H5N2 </token> <token id=\"t148\"> and </token> <token id=\"t149\"> H5N9 </token> <token id=\"t150\"> strain </token> <token id=\"t151\"> all </token> <token id=\"t152\"> having </token> <token id=\"t153\"> been </token> <token id=\"t154\"> reported </token> <token id=\"t155\"> in </token> <token id=\"t156\"> a </token> <token id=\"t157\"> fortnight.Strains </token> <token id=\"t158\"> of </token> <token id=\"t159\"> H5N3 </token> <token id=\"t160\"> were </token> <token id=\"t161\"> discovered </token> <token id=\"t162\"> on </token> <candidate id=\"c24\" index=163 type=\"number\" info=\"null\" length=\"1\"></candidate> <token id=\"t163\"> two </token> <token id=\"t164\"> farms </token> <token id=\"t165\"> in </token> <token id=\"t166\"> the </token> <candidate id=\"c25\" index=167 type=\"location\" info=\"{ &quot;coordinates&quot;: &quot;45.99222;-0.5975&quot;, &quot;id&quot;: 6453725, &quot;featureClass&quot;: &quot;A&quot;, &quot;featureCode&quot;: &quot;ADM4&quot;, &quot;countryCode&quot;: &quot;FR&quot; }\" length=\"1\"></candidate> <candidate id=\"c26\" index=167 type=\"location\" info=\"{ &quot;coordinates&quot;: &quot;44.0;-0.83333&quot;, &quot;id&quot;: 3007866, &quot;featureClass&quot;: &quot;A&quot;, &quot;featureCode&quot;: &quot;ADM2&quot;, &quot;countryCode&quot;: &quot;FR&quot; }\" length=\"1\"></candidate> <token id=\"t167\"> Landes </token> <token id=\"t168\"> area </token> <token id=\"t169\"> of </token> <token id=\"t170\"> south-western </token> <candidate id=\"c27\" index=171 type=\"location\" info=\"{ &quot;coordinates&quot;: &quot;46.0;2.0&quot;, &quot;id&quot;: 3017382, &quot;featureClass&quot;: &quot;A&quot;, &quot;featureCode&quot;: &quot;PCLI&quot;, &quot;countryCode&quot;: &quot;FR&quot; }\" length=\"1\"></candidate> <token id=\"t171\"> France </token> <token id=\"t172\"> with </token> <token id=\"t173\"> the </token> <token id=\"t174\"> others </token> <token id=\"t175\"> being </token> <token id=\"t176\"> found </token> <token id=\"t177\"> in </token> <token id=\"t178\"> the </token> <token id=\"t179\"> Pyrenées-Atlantiques </token> <token id=\"t180\"> . </token> <token id=\"t181\"> The </token> <token id=\"t182\"> detections </token> <token id=\"t183\"> were </token> <token id=\"t184\"> made </token> <token id=\"t185\"> after </token> <token id=\"t186\"> French </token> <token id=\"t187\"> health </token> <token id=\"t188\"> officials </token> <token id=\"t189\"> ran </token> <token id=\"t190\"> a </token> <token id=\"t191\"> nationwide </token> <token id=\"t192\"> surveillance </token> <token id=\"t193\"> campaign </token> <token id=\"t194\"> of </token> <token id=\"t195\"> poultry </token> <token id=\"t196\"> farms </token> <token id=\"t197\"> as </token> <token id=\"t198\"> fears </token> <token id=\"t199\"> that </token> <token id=\"t200\"> the </token> <token id=\"t201\"> virus </token> <token id=\"t202\"> could </token> <token id=\"t203\"> spread </token> <token id=\"t204\"> took </token> <token id=\"t205\"> hold </token> <token id=\"t206\"> . </token> <token id=\"t207\"> <br /> </token> <token id=\"t208\"> The </token> <token id=\"t209\"> emergence </token> <token id=\"t210\"> of </token> <candidate id=\"c28\" index=211 type=\"number\" info=\"null\" length=\"1\"></candidate> <token id=\"t211\"> four </token> <token id=\"t212\"> different </token> <token id=\"t213\"> pathogenic </token> <token id=\"t214\"> strains </token> <token id=\"t215\"> in </token> <token id=\"t216\"> such </token> <token id=\"t217\"> a </token> <token id=\"t218\"> short </token> <token id=\"t219\"> time </token> <token id=\"t220\"> was </token> <token id=\"t221\"> described </token> <token id=\"t222\"> as </token> <token id=\"t223\"> `` </token> <token id=\"t224\"> unprecedented </token> <token id=\"t225\"> '' </token> <token id=\"t226\"> by </token> <token id=\"t227\"> the </token> <token id=\"t228\"> World </token> <token id=\"t229\"> Organisation </token> <token id=\"t230\"> for </token> <token id=\"t231\"> Animal </token> <token id=\"t232\"> Health </token> <token id=\"t233\"> ( </token> <token id=\"t234\"> OIE </token> <token id=\"t235\"> ) </token> <token id=\"t236\"> on </token> <candidate id=\"c29\" index=237 type=\"date\" info=\"2015-12-16\" length=\"1\"></candidate> <token id=\"t237\"> Wednesday </token> <candidate id=\"c30\" index=238 type=\"number\" info=\"null\" length=\"1\"></candidate> <candidate id=\"c31\" index=238 type=\"date\" info=\"2015-12-16\" length=\"2\"></candidate> <token id=\"t238\"> 16 </token> <token id=\"t239\"> December </token> <token id=\"t240\"> . </token> <candidate id=\"c32\" index=241 type=\"number\" info=\"null\" length=\"1\"></candidate> <candidate id=\"c33\" index=241 type=\"location\" info=\"{ &quot;coordinates&quot;: &quot;46.0206;-0.3457&quot;, &quot;id&quot;: 6616000, &quot;featureClass&quot;: &quot;A&quot;, &quot;featureCode&quot;: &quot;ADM4&quot;, &quot;countryCode&quot;: &quot;FR&quot; }\" length=\"1\"></candidate> <token id=\"t241\"> One </token> <token id=\"t242\"> possible </token> <token id=\"t243\"> hypothesis </token> <token id=\"t244\"> for </token> <token id=\"t245\"> the </token> <token id=\"t246\"> rapid </token> <token id=\"t247\"> spread </token> <token id=\"t248\"> is </token> <token id=\"t249\"> that </token> <token id=\"t250\"> the </token> <token id=\"t251\"> low </token> <token id=\"t252\"> pathogenic </token> <token id=\"t253\"> strains </token> <token id=\"t254\"> have </token> <token id=\"t255\"> evolved </token> <token id=\"t256\"> into </token> <token id=\"t257\"> highly </token> <token id=\"t258\"> pathogenic </token> <token id=\"t259\"> ones </token> <token id=\"t260\"> , </token> <token id=\"t261\"> according </token> <token id=\"t262\"> to </token> <token id=\"t263\"> the </token> <token id=\"t264\"> OIE.No </token> <token id=\"t265\"> ` </token> <token id=\"t266\"> risk </token> <token id=\"t267\"> ' </token> <token id=\"t268\"> Despite </token> <token id=\"t269\"> the </token> <token id=\"t270\"> developments </token> <token id=\"t271\"> in </token> <token id=\"t272\"> the </token> <candidate id=\"c34\" index=273 type=\"host\" info=\"null\" length=\"1\"></candidate> <candidate id=\"c35\" index=273 type=\"disease\" info=\"null\" length=\"2\"></candidate> <token id=\"t273\"> bird </token> <token id=\"t274\"> flu </token> <token id=\"t275\"> outbreak </token> <token id=\"t276\"> , </token> <token id=\"t277\"> the </token> <token id=\"t278\"> French </token> <token id=\"t279\"> government </token> <token id=\"t280\"> has </token> <token id=\"t281\"> been </token> <token id=\"t282\"> quick </token> <token id=\"t283\"> to </token> <token id=\"t284\"> remind </token> <token id=\"t285\"> consumers </token> <token id=\"t286\"> that </token> <token id=\"t287\"> they </token> <token id=\"t288\"> are </token> <token id=\"t289\"> safe </token> <token id=\"t290\"> . </token> <token id=\"t291\"> `` </token> <token id=\"t292\"> There </token> <token id=\"t293\"> is </token> <token id=\"t294\"> no </token> <token id=\"t295\"> risk </token> <token id=\"t296\"> to </token> <token id=\"t297\"> human </token> <token id=\"t298\"> health </token> <token id=\"t299\"> , </token> <token id=\"t300\"> '' </token> <token id=\"t301\"> a </token> <token id=\"t302\"> farm </token> <token id=\"t303\"> minster </token> <token id=\"t304\"> for </token> <candidate id=\"c36\" index=305 type=\"location\" info=\"{ &quot;coordinates&quot;: &quot;46.0;2.0&quot;, &quot;id&quot;: 3017382, &quot;featureClass&quot;: &quot;A&quot;, &quot;featureCode&quot;: &quot;PCLI&quot;, &quot;countryCode&quot;: &quot;FR&quot; }\" length=\"1\"></candidate> <token id=\"t305\"> France </token> <token id=\"t306\"> said </token> <token id=\"t307\"> on </token> <candidate id=\"c37\" index=308 type=\"date\" info=\"2015-12-16\" length=\"1\"></candidate> <token id=\"t308\"> Wednesday </token> <candidate id=\"c38\" index=309 type=\"number\" info=\"null\" length=\"1\"></candidate> <candidate id=\"c39\" index=309 type=\"date\" info=\"2015-12-16\" length=\"2\"></candidate> <token id=\"t309\"> 16 </token> <token id=\"t310\"> December </token> <token id=\"t311\"> . </token> <token id=\"t312\"> The </token> <token id=\"t313\"> government </token> <token id=\"t314\"> official </token> <token id=\"t315\"> also </token> <token id=\"t316\"> added </token> <token id=\"t317\"> that </token> <token id=\"t318\"> the </token> <token id=\"t319\"> discovery </token> <token id=\"t320\"> of </token> <token id=\"t321\"> the </token> <token id=\"t322\"> low-pathogenic </token> <token id=\"t323\"> strain </token> <token id=\"t324\"> would </token> <token id=\"t325\"> have </token> <token id=\"t326\"> `` </token> <token id=\"t327\"> no </token> <token id=\"t328\"> impact </token> <token id=\"t329\"> on </token> <token id=\"t330\"> our </token> <token id=\"t331\"> -LSB- </token> <token id=\"t332\"> the </token> <token id=\"t333\"> French </token> <token id=\"t334\"> Government </token> <token id=\"t335\"> 's </token> <token id=\"t336\"> -RSB- </token> <token id=\"t337\"> management </token> <token id=\"t338\"> of </token> <token id=\"t339\"> the </token> <token id=\"t340\"> crisis </token> <token id=\"t341\"> '' </token> <token id=\"t342\"> . </token> <token id=\"t343\"> Since </token> <candidate id=\"c40\" index=344 type=\"location\" info=\"{ &quot;coordinates&quot;: &quot;46.0;2.0&quot;, &quot;id&quot;: 3017382, &quot;featureClass&quot;: &quot;A&quot;, &quot;featureCode&quot;: &quot;PCLI&quot;, &quot;countryCode&quot;: &quot;FR&quot; }\" length=\"1\"></candidate> <token id=\"t344\"> France </token> <token id=\"t345\"> 's </token> <token id=\"t346\"> first </token> <candidate id=\"c41\" index=347 type=\"host\" info=\"null\" length=\"1\"></candidate> <candidate id=\"c42\" index=347 type=\"disease\" info=\"null\" length=\"2\"></candidate> <token id=\"t347\"> bird </token> <token id=\"t348\"> flu </token> <token id=\"t349\"> outbreak </token> <token id=\"t350\"> in </token> <candidate id=\"c43\" index=351 type=\"number\" info=\"null\" length=\"1\"></candidate> <token id=\"t351\"> eight </token> <token id=\"t352\"> years </token> <token id=\"t353\"> <br /> </token> <token id=\"t354\"> was </token> <token id=\"t355\"> reported </token> <token id=\"t356\"> by </token> <token id=\"t357\"> GlobalMeatNews </token> <token id=\"t358\"> just </token> <token id=\"t359\"> over </token> <token id=\"t360\"> a </token> <token id=\"t361\"> fortnight </token> <token id=\"t362\"> ago </token> <token id=\"t363\"> , </token> <token id=\"t364\"> a </token> <token id=\"t365\"> string </token> <token id=\"t366\"> of </token> <token id=\"t367\"> countries </token> <token id=\"t368\"> have </token> <token id=\"t369\"> banned </token> <token id=\"t370\"> imports </token> <token id=\"t371\"> of </token> <token id=\"t372\"> poultry </token> <token id=\"t373\"> . </token> <candidate id=\"c44\" index=374 type=\"location\" info=\"{ &quot;coordinates&quot;: &quot;-6.6733;110.9143&quot;, &quot;id&quot;: 6752478, &quot;featureClass&quot;: &quot;A&quot;, &quot;featureCode&quot;: &quot;ADM4&quot;, &quot;countryCode&quot;: &quot;ID&quot; }\" length=\"1\"></candidate> <candidate id=\"c45\" index=374 type=\"location\" info=\"{ &quot;coordinates&quot;: &quot;-7.8467;111.4991&quot;, &quot;id&quot;: 6775165, &quot;featureClass&quot;: &quot;A&quot;, &quot;featureCode&quot;: &quot;ADM4&quot;, &quot;countryCode&quot;: &quot;ID&quot; }\" length=\"1\"></candidate> <candidate id=\"c46\" index=374 type=\"location\" info=\"{ &quot;coordinates&quot;: &quot;-7.8428;111.5084&quot;, &quot;id&quot;: 6781398, &quot;featureClass&quot;: &quot;A&quot;, &quot;featureCode&quot;: &quot;ADM4&quot;, &quot;countryCode&quot;: &quot;ID&quot; }\" length=\"1\"></candidate> <candidate id=\"c47\" index=374 type=\"location\" info=\"{ &quot;coordinates&quot;: &quot;35.68536;139.75309&quot;, &quot;id&quot;: 1861060, &quot;featureClass&quot;: &quot;A&quot;, &quot;featureCode&quot;: &quot;PCLI&quot;, &quot;countryCode&quot;: &quot;JP&quot; }\" length=\"1\"></candidate> <candidate id=\"c48\" index=374 type=\"location\" info=\"{ &quot;coordinates&quot;: &quot;-7.4995;112.4262&quot;, &quot;id&quot;: 6881187, &quot;featureClass&quot;: &quot;A&quot;, &quot;featureCode&quot;: &quot;ADM4&quot;, &quot;countryCode&quot;: &quot;ID&quot; }\" length=\"1\"></candidate> <candidate id=\"c49\" index=374 type=\"location\" info=\"{ &quot;coordinates&quot;: &quot;-7.8248;111.4758&quot;, &quot;id&quot;: 6775156, &quot;featureClass&quot;: &quot;A&quot;, &quot;featureCode&quot;: &quot;ADM4&quot;, &quot;countryCode&quot;: &quot;ID&quot; }\" length=\"1\"></candidate> <token id=\"t374\"> Japan </token> <token id=\"t375\"> and </token> <candidate id=\"c50\" index=376 type=\"location\" info=\"{ &quot;coordinates&quot;: &quot;35.0;105.0&quot;, &quot;id&quot;: 1814991, &quot;featureClass&quot;: &quot;A&quot;, &quot;featureCode&quot;: &quot;PCLI&quot;, &quot;countryCode&quot;: &quot;CN&quot; }\" length=\"1\"></candidate> <candidate id=\"c51\" index=376 type=\"location\" info=\"{ &quot;coordinates&quot;: &quot;25.51224;-99.00457&quot;, &quot;id&quot;: 8582434, &quot;featureClass&quot;: &quot;A&quot;, &quot;featureCode&quot;: &quot;ADM2&quot;, &quot;countryCode&quot;: &quot;MX&quot; }\" length=\"1\"></candidate> <token id=\"t376\"> China </token> <token id=\"t377\"> remain </token> <token id=\"t378\"> the </token> <token id=\"t379\"> most </token> <token id=\"t380\"> worrying </token> <token id=\"t381\"> ones </token> <token id=\"t382\"> for </token> <candidate id=\"c52\" index=383 type=\"location\" info=\"{ &quot;coordinates&quot;: &quot;46.0;2.0&quot;, &quot;id&quot;: 3017382, &quot;featureClass&quot;: &quot;A&quot;, &quot;featureCode&quot;: &quot;PCLI&quot;, &quot;countryCode&quot;: &quot;FR&quot; }\" length=\"1\"></candidate> <token id=\"t383\"> France </token> <token id=\"t384\"> , </token> <token id=\"t385\"> as </token> <token id=\"t386\"> the </token> <candidate id=\"c53\" index=387 type=\"number\" info=\"null\" length=\"1\"></candidate> <token id=\"t387\"> two </token> <token id=\"t388\"> Asian </token> <token id=\"t389\"> states </token> <token id=\"t390\"> are </token> <token id=\"t391\"> big </token> <token id=\"t392\"> importers </token> <token id=\"t393\"> of </token> <token id=\"t394\"> foie </token> <token id=\"t395\"> gras.Other </token> <token id=\"t396\"> countries </token> <token id=\"t397\"> to </token> <token id=\"t398\"> have </token> <token id=\"t399\"> imposed </token> <token id=\"t400\"> a </token> <candidate id=\"c54\" index=401 type=\"location\" info=\"{ &quot;coordinates&quot;: &quot;38.49457;43.38323&quot;, &quot;id&quot;: 298117, &quot;featureClass&quot;: &quot;P&quot;, &quot;featureCode&quot;: &quot;PPLA&quot;, &quot;countryCode&quot;: &quot;TR&quot; }\" length=\"1\"></candidate> <token id=\"t401\"> ban </token> <token id=\"t402\"> on </token> <token id=\"t403\"> poultry </token> <token id=\"t404\"> products </token> <token id=\"t405\"> <br /> </token> <token id=\"t406\"> and </token> <token id=\"t407\"> live </token> <token id=\"t408\"> chickens </token> <token id=\"t409\"> include </token> <candidate id=\"c55\" index=410 type=\"location\" info=\"{ &quot;coordinates&quot;: &quot;36.7525;3.04197&quot;, &quot;id&quot;: 2507480, &quot;featureClass&quot;: &quot;P&quot;, &quot;featureCode&quot;: &quot;PPLC&quot;, &quot;countryCode&quot;: &quot;DZ&quot; }\" length=\"1\"></candidate> <candidate id=\"c56\" index=410 type=\"location\" info=\"{ &quot;coordinates&quot;: &quot;28.0;3.0&quot;, &quot;id&quot;: 2589581, &quot;featureClass&quot;: &quot;A&quot;, &quot;featureCode&quot;: &quot;PCLI&quot;, &quot;countryCode&quot;: &quot;DZ&quot; }\" length=\"1\"></candidate> <token id=\"t410\"> Algeria </token> <token id=\"t411\"> , </token> <candidate id=\"c57\" index=412 type=\"location\" info=\"{ &quot;coordinates&quot;: &quot;27.0;30.0&quot;, &quot;id&quot;: 357994, &quot;featureClass&quot;: &quot;A&quot;, &quot;featureCode&quot;: &quot;PCLI&quot;, &quot;countryCode&quot;: &quot;EG&quot; }\" length=\"1\"></candidate> <token id=\"t412\"> Egypt </token> <token id=\"t413\"> , </token> <candidate id=\"c58\" index=414 type=\"location\" info=\"{ &quot;coordinates&quot;: &quot;32.0;-6.0&quot;, &quot;id&quot;: 2542007, &quot;featureClass&quot;: &quot;A&quot;, &quot;featureCode&quot;: &quot;PCLI&quot;, &quot;countryCode&quot;: &quot;MA&quot; }\" length=\"1\"></candidate> <token id=\"t414\"> Morocco </token> <token id=\"t415\"> , </token> <candidate id=\"c59\" index=416 type=\"location\" info=\"{ &quot;coordinates&quot;: &quot;36.5;127.75&quot;, &quot;id&quot;: 1835841, &quot;featureClass&quot;: &quot;A&quot;, &quot;featureCode&quot;: &quot;PCLI&quot;, &quot;countryCode&quot;: &quot;KR&quot; }\" length=\"2\"></candidate> <token id=\"t416\"> South </token> <token id=\"t417\"> Korea </token> <token id=\"t418\"> , </token> <candidate id=\"c60\" index=419 type=\"location\" info=\"{ &quot;coordinates&quot;: &quot;15.5;101.0&quot;, &quot;id&quot;: 1605651, &quot;featureClass&quot;: &quot;A&quot;, &quot;featureCode&quot;: &quot;PCLI&quot;, &quot;countryCode&quot;: &quot;TH&quot; }\" length=\"1\"></candidate> <token id=\"t419\"> Thailand </token> <token id=\"t420\"> and </token> <candidate id=\"c61\" index=421 type=\"location\" info=\"{ &quot;coordinates&quot;: &quot;34.0;9.0&quot;, &quot;id&quot;: 2464461, &quot;featureClass&quot;: &quot;A&quot;, &quot;featureCode&quot;: &quot;PCLI&quot;, &quot;countryCode&quot;: &quot;TN&quot; }\" length=\"1\"></candidate> <token id=\"t421\"> Tunisia </token> <token id=\"t422\"> . </token> <token id=\"t423\"> <br /> </token> <token id=\"t424\"> <br /> </token>","publication_date":"2015-12-18","id":446,"title":"France faces 'unprecedented' bird flu crisis","url":"http://www.globalmeatnews.com/Livestock/France-faces-unprecedented-bird-flu-crisis","content":"\n By Oscar RousseauOscar Rousseau , 18-Dec-20152015-12-18T00:00:00ZLast updated on 18-Dec-2015 at 13:37 GMT2015-12-18T13:37:51Z\n Bird flu in France has reached “crisis” stage, according to the French government, after the total number of bird flu cases hit 30 this week. \n \n Outbreaks of various highly pathogenic avian influenza (AI) strains have tripled in a week as France confirmed its poultry sector was now in “crisis” during the worst possible time – the busy and financially positive run-up to Christmas and New Year.France’s bird flu outbreaks have developed progressively as three cases of the low pathogenic H5N3 strain were detected in three separate farms in the south west of the country. What this means is that bird flu is now a multi-strain crisis in France with cases of the H5N1, H5N2 and H5N9 strain all having been reported in a fortnight.Strains of H5N3 were discovered on two farms in the Landes area of south-western France with the others being found in the Pyrenées-Atlantiques. The detections were made after French health officials ran a nationwide surveillance campaign of poultry farms as fears that the virus could spread took hold.\nThe emergence of four different pathogenic strains in such a short time was described as “unprecedented” by the World Organisation for Animal Health (OIE) on Wednesday 16 December. One possible hypothesis for the rapid spread is that the low pathogenic strains have evolved into highly pathogenic ones, according to the OIE.No 'risk'  Despite the developments in the bird flu outbreak, the French government has been quick to remind consumers that they are safe. “There is no risk to human health,” a farm minster for France said on Wednesday 16 December. The government official also added that the discovery of the low-pathogenic strain would have “no impact on our [the French Government’s] management of the crisis”.Since France’s first bird flu outbreak in eight years\n was reported by GlobalMeatNews just over a fortnight ago, a string of countries have banned imports of poultry. Japan and China remain the most worrying ones for France, as the two Asian states are big importers of foie gras.Other countries to have imposed a ban on poultry products\n and live chickens include Algeria, Egypt, Morocco, South Korea, Thailand and Tunisia. \n \n ","candidateLabels":[]}
