# Supplementary material for: Web monitoring of emerging animal infectious diseases integrated in the French Animal Health Epidemic Intelligence System
Source: PLoS One. 2018 Aug 3;13(8):e0199960. doi: 10.1371/journal.pone.0199960 (PMC6075742; doi:10.1371/journal.pone.0199960)
Supplement: S1 Dataset — Dataset of news reports in English language used to evaluate and train the information extraction module of PADI-web (http://epia.clermont.inra.fr/vsi). This dataset is composed of 532 news reports (in JSON), with information about the report itself (publication date, title, content, url), as well as processing information related to the information extraction process (candidates for extraction information, correct or incorrect labels for each candidate). The named entity candidates (locations, diseases, hosts, dates, number of cases) are manually labelled in each article. Data are shared under a CC BY license and are freely available for download at: https://dataverse.cirad.fr/dataset.xhtml?persistentId=doi:10.18167/DVN1/KMTIFG. (GZ) [file pone.0199960.s001.gz › articles/467.json]

{"reports":[16809],"tagged_content":"<token id=\"t0\"> <br /> </token> <token id=\"t1\"> Reuters </token> <token id=\"t2\"> : </token> <token id=\"t3\"> Artillery </token> <token id=\"t4\"> explosions </token> <token id=\"t5\"> shake </token> <candidate id=\"c1\" index=6 type=\"location\" info=\"{ &quot;coordinates&quot;: &quot;48.023;37.80224&quot;, &quot;id&quot;: 709717, &quot;featureClass&quot;: &quot;P&quot;, &quot;featureCode&quot;: &quot;PPLA&quot;, &quot;countryCode&quot;: &quot;UA&quot; }\" length=\"1\"></candidate> <candidate id=\"c2\" index=6 type=\"location\" info=\"{ &quot;coordinates&quot;: &quot;48.0;37.66667&quot;, &quot;id&quot;: 709716, &quot;featureClass&quot;: &quot;A&quot;, &quot;featureCode&quot;: &quot;ADM1&quot;, &quot;countryCode&quot;: &quot;UA&quot; }\" length=\"1\"></candidate> <token id=\"t6\"> Donetsk </token> <token id=\"t7\"> airport </token> <token id=\"t8\"> in </token> <token id=\"t9\"> east </token> <candidate id=\"c3\" index=10 type=\"location\" info=\"{ &quot;coordinates&quot;: &quot;49.0;32.0&quot;, &quot;id&quot;: 690791, &quot;featureClass&quot;: &quot;A&quot;, &quot;featureCode&quot;: &quot;PCLI&quot;, &quot;countryCode&quot;: &quot;UA&quot; }\" length=\"1\"></candidate> <token id=\"t10\"> Ukraine </token> <token id=\"t11\"> <br /> </token> <token id=\"t12\"> <br /> </token> <token id=\"t13\"> An </token> <token id=\"t14\"> elderly </token> <token id=\"t15\"> woman </token> <token id=\"t16\"> pulls </token> <token id=\"t17\"> а </token> <token id=\"t18\"> cart </token> <token id=\"t19\"> with </token> <token id=\"t20\"> firewood </token> <token id=\"t21\"> near </token> <token id=\"t22\"> the </token> <candidate id=\"c4\" index=23 type=\"location\" info=\"{ &quot;coordinates&quot;: &quot;48.023;37.80224&quot;, &quot;id&quot;: 709717, &quot;featureClass&quot;: &quot;P&quot;, &quot;featureCode&quot;: &quot;PPLA&quot;, &quot;countryCode&quot;: &quot;UA&quot; }\" length=\"1\"></candidate> <candidate id=\"c5\" index=23 type=\"location\" info=\"{ &quot;coordinates&quot;: &quot;48.0;37.66667&quot;, &quot;id&quot;: 709716, &quot;featureClass&quot;: &quot;A&quot;, &quot;featureCode&quot;: &quot;ADM1&quot;, &quot;countryCode&quot;: &quot;UA&quot; }\" length=\"1\"></candidate> <token id=\"t23\"> Donetsk </token> <token id=\"t24\"> airport </token> <token id=\"t25\"> , </token> <token id=\"t26\"> in </token> <token id=\"t27\"> eastern </token> <candidate id=\"c6\" index=28 type=\"location\" info=\"{ &quot;coordinates&quot;: &quot;49.0;32.0&quot;, &quot;id&quot;: 690791, &quot;featureClass&quot;: &quot;A&quot;, &quot;featureCode&quot;: &quot;PCLI&quot;, &quot;countryCode&quot;: &quot;UA&quot; }\" length=\"1\"></candidate> <token id=\"t28\"> Ukraine </token> <token id=\"t29\"> on </token> <candidate id=\"c7\" index=30 type=\"date\" info=\"2014-11-03\" length=\"4\"></candidate> <token id=\"t30\"> Nov. </token> <candidate id=\"c8\" index=31 type=\"number\" info=\"null\" length=\"1\"></candidate> <token id=\"t31\"> 3 </token> <token id=\"t32\"> , </token> <candidate id=\"c9\" index=33 type=\"number\" info=\"null\" length=\"1\"></candidate> <token id=\"t33\"> 2014 </token> <token id=\"t34\"> . </token> <token id=\"t35\"> <br /> </token> <token id=\"t36\"> <br /> </token> <token id=\"t37\"> © </token> <token id=\"t38\"> AFP </token> <token id=\"t39\"> <br /> </token> <token id=\"t40\"> <br /> </token> <token id=\"t41\"> Loud </token> <token id=\"t42\"> explosions </token> <token id=\"t43\"> and </token> <token id=\"t44\"> artillery </token> <token id=\"t45\"> fire </token> <token id=\"t46\"> rocked </token> <candidate id=\"c10\" index=47 type=\"location\" info=\"{ &quot;coordinates&quot;: &quot;48.023;37.80224&quot;, &quot;id&quot;: 709717, &quot;featureClass&quot;: &quot;P&quot;, &quot;featureCode&quot;: &quot;PPLA&quot;, &quot;countryCode&quot;: &quot;UA&quot; }\" length=\"1\"></candidate> <candidate id=\"c11\" index=47 type=\"location\" info=\"{ &quot;coordinates&quot;: &quot;48.0;37.66667&quot;, &quot;id&quot;: 709716, &quot;featureClass&quot;: &quot;A&quot;, &quot;featureCode&quot;: &quot;ADM1&quot;, &quot;countryCode&quot;: &quot;UA&quot; }\" length=\"1\"></candidate> <token id=\"t47\"> Donetsk </token> <token id=\"t48\"> airport </token> <token id=\"t49\"> in </token> <token id=\"t50\"> eastern </token> <candidate id=\"c12\" index=51 type=\"location\" info=\"{ &quot;coordinates&quot;: &quot;49.0;32.0&quot;, &quot;id&quot;: 690791, &quot;featureClass&quot;: &quot;A&quot;, &quot;featureCode&quot;: &quot;PCLI&quot;, &quot;countryCode&quot;: &quot;UA&quot; }\" length=\"1\"></candidate> <token id=\"t51\"> Ukraine </token> <token id=\"t52\"> on </token> <candidate id=\"c13\" index=53 type=\"date\" info=\"2014-11-17\" length=\"2\"></candidate> <token id=\"t53\"> Nov. </token> <candidate id=\"c14\" index=54 type=\"number\" info=\"null\" length=\"1\"></candidate> <token id=\"t54\"> 17 </token> <token id=\"t55\"> , </token> <token id=\"t56\"> despite </token> <token id=\"t57\"> attempts </token> <token id=\"t58\"> to </token> <token id=\"t59\"> negotiate </token> <token id=\"t60\"> an </token> <token id=\"t61\"> end </token> <token id=\"t62\"> to </token> <token id=\"t63\"> a </token> <token id=\"t64\"> battle </token> <token id=\"t65\"> that </token> <token id=\"t66\"> is </token> <token id=\"t67\"> undermining </token> <token id=\"t68\"> a </token> <token id=\"t69\"> ceasefire </token> <token id=\"t70\"> in </token> <token id=\"t71\"> regions </token> <token id=\"t72\"> held </token> <token id=\"t73\"> by </token> <token id=\"t74\"> separatists </token> <token id=\"t75\"> . </token> <token id=\"t76\"> <br /> </token> <token id=\"t77\"> <br /> </token> <candidate id=\"c15\" index=78 type=\"location\" info=\"{ &quot;coordinates&quot;: &quot;53.80898;-2.35973&quot;, &quot;id&quot;: 7295950, &quot;featureClass&quot;: &quot;A&quot;, &quot;featureCode&quot;: &quot;ADM4&quot;, &quot;countryCode&quot;: &quot;GB&quot; }\" length=\"1\"></candidate> <token id=\"t78\"> Read </token> <token id=\"t79\"> the </token> <token id=\"t80\"> story </token> <token id=\"t81\"> here </token> <token id=\"t82\"> . </token> <token id=\"t83\"> <br /> </token> <token id=\"t84\"> <br /> </token> <token id=\"t85\"> Artillery </token> <token id=\"t86\"> <br /> </token> <token id=\"t87\"> <br /> </token> <candidate id=\"c16\" index=88 type=\"location\" info=\"{ &quot;coordinates&quot;: &quot;49.0;32.0&quot;, &quot;id&quot;: 690791, &quot;featureClass&quot;: &quot;A&quot;, &quot;featureCode&quot;: &quot;PCLI&quot;, &quot;countryCode&quot;: &quot;UA&quot; }\" length=\"1\"></candidate> <token id=\"t88\"> Ukraine </token> <token id=\"t89\"> <br /> </token> <token id=\"t90\"> <br /> </token> <token id=\"t91\"> airport </token> <token id=\"t92\"> <br /> </token> <token id=\"t93\"> <br /> </token> <token id=\"t94\"> east </token> <token id=\"t95\"> <br /> </token> <token id=\"t96\"> <br /> </token> <candidate id=\"c17\" index=97 type=\"location\" info=\"{ &quot;coordinates&quot;: &quot;48.023;37.80224&quot;, &quot;id&quot;: 709717, &quot;featureClass&quot;: &quot;P&quot;, &quot;featureCode&quot;: &quot;PPLA&quot;, &quot;countryCode&quot;: &quot;UA&quot; }\" length=\"1\"></candidate> <candidate id=\"c18\" index=97 type=\"location\" info=\"{ &quot;coordinates&quot;: &quot;48.0;37.66667&quot;, &quot;id&quot;: 709716, &quot;featureClass&quot;: &quot;A&quot;, &quot;featureCode&quot;: &quot;ADM1&quot;, &quot;countryCode&quot;: &quot;UA&quot; }\" length=\"1\"></candidate> <token id=\"t97\"> Donetsk </token> <token id=\"t98\"> <br /> </token> <token id=\"t99\"> <br /> </token> <token id=\"t100\"> shake </token> <token id=\"t101\"> <br /> </token> <token id=\"t102\"> <br /> </token> <token id=\"t103\"> explosions </token> <token id=\"t104\"> <br /> </token> <token id=\"t105\"> <br /> </token> <token id=\"t106\"> The </token> <candidate id=\"c19\" index=107 type=\"location\" info=\"{ &quot;coordinates&quot;: &quot;50.45466;30.5238&quot;, &quot;id&quot;: 703448, &quot;featureClass&quot;: &quot;P&quot;, &quot;featureCode&quot;: &quot;PPLC&quot;, &quot;countryCode&quot;: &quot;UA&quot; }\" length=\"1\"></candidate> <token id=\"t107\"> Kyiv </token> <token id=\"t108\"> Post </token> <token id=\"t109\"> is </token> <token id=\"t110\"> hosting </token> <token id=\"t111\"> comments </token> <token id=\"t112\"> to </token> <token id=\"t113\"> foster </token> <token id=\"t114\"> lively </token> <token id=\"t115\"> public </token> <token id=\"t116\"> debate </token> <token id=\"t117\"> through </token> <token id=\"t118\"> the </token> <token id=\"t119\"> Disqus </token> <token id=\"t120\"> system </token> <token id=\"t121\"> . </token> <token id=\"t122\"> Criticism </token> <token id=\"t123\"> is </token> <token id=\"t124\"> fine </token> <token id=\"t125\"> , </token> <token id=\"t126\"> but </token> <token id=\"t127\"> stick </token> <token id=\"t128\"> to </token> <token id=\"t129\"> the </token> <token id=\"t130\"> issues </token> <token id=\"t131\"> . </token> <token id=\"t132\"> Comments </token> <token id=\"t133\"> that </token> <token id=\"t134\"> include </token> <token id=\"t135\"> profanity </token> <token id=\"t136\"> or </token> <token id=\"t137\"> personal </token> <token id=\"t138\"> attacks </token> <token id=\"t139\"> will </token> <token id=\"t140\"> be </token> <token id=\"t141\"> removed </token> <token id=\"t142\"> from </token> <token id=\"t143\"> the </token> <token id=\"t144\"> site </token> <token id=\"t145\"> . </token> <token id=\"t146\"> The </token> <candidate id=\"c20\" index=147 type=\"location\" info=\"{ &quot;coordinates&quot;: &quot;50.45466;30.5238&quot;, &quot;id&quot;: 703448, &quot;featureClass&quot;: &quot;P&quot;, &quot;featureCode&quot;: &quot;PPLC&quot;, &quot;countryCode&quot;: &quot;UA&quot; }\" length=\"1\"></candidate> <token id=\"t147\"> Kyiv </token> <token id=\"t148\"> Post </token> <token id=\"t149\"> will </token> <candidate id=\"c21\" index=150 type=\"location\" info=\"{ &quot;coordinates&quot;: &quot;38.49457;43.38323&quot;, &quot;id&quot;: 298117, &quot;featureClass&quot;: &quot;P&quot;, &quot;featureCode&quot;: &quot;PPLA&quot;, &quot;countryCode&quot;: &quot;TR&quot; }\" length=\"1\"></candidate> <token id=\"t150\"> ban </token> <token id=\"t151\"> flagrant </token> <token id=\"t152\"> violators </token> <token id=\"t153\"> . </token> <token id=\"t154\"> If </token> <token id=\"t155\"> you </token> <token id=\"t156\"> think </token> <token id=\"t157\"> that </token> <token id=\"t158\"> a </token> <token id=\"t159\"> comment </token> <token id=\"t160\"> or </token> <token id=\"t161\"> commentator </token> <token id=\"t162\"> should </token> <token id=\"t163\"> be </token> <token id=\"t164\"> banned </token> <token id=\"t165\"> , </token> <token id=\"t166\"> please </token> <token id=\"t167\"> flag </token> <token id=\"t168\"> the </token> <token id=\"t169\"> offending </token> <token id=\"t170\"> material </token> <token id=\"t171\"> . </token> <token id=\"t172\"> <br /> </token> <token id=\"t173\"> Please </token> <token id=\"t174\"> enable </token> <token id=\"t175\"> JavaScript </token> <token id=\"t176\"> to </token> <token id=\"t177\"> view </token> <token id=\"t178\"> the </token> <token id=\"t179\"> comments </token> <token id=\"t180\"> powered </token> <token id=\"t181\"> by </token> <token id=\"t182\"> Disqus </token> <token id=\"t183\"> . </token> <token id=\"t184\"> <br /> </token> <token id=\"t185\"> comments </token> <token id=\"t186\"> powered </token> <token id=\"t187\"> by </token> <token id=\"t188\"> <br /> </token> <token id=\"t189\"> <br /> </token>","publication_date":"2014-11-17","id":467,"title":"Reuters: Artillery explosions shake Donetsk airport in east Ukraine","url":"http://kyivpost.com/content/ukraine-abroad/reuters-artillery-explosions-shake-donetsk-airport-in-east-ukraine-372139.html","content":"\n Reuters: Artillery explosions shake Donetsk airport in east Ukraine\n \n \n \n \n \n \n \n \n \n \n \n \n \n An elderly woman pulls а cart with firewood near the Donetsk airport, in eastern Ukraine on Nov. 3, 2014.\n \n © AFP\n \n \n \n \n \n \n \n \n \n \n \n Loud explosions and artillery fire rocked Donetsk airport in eastern Ukraine on Nov. 17, despite attempts to negotiate an end to a battle that is undermining a ceasefire in regions held by separatists. \n \n \n \n Read the story here. \n \n \n \n \n \n \n \n \n \n \n \n \n Artillery\n \n \n \n Ukraine\n \n \n \n airport\n \n \n \n east\n \n \n \n Donetsk\n \n \n \n shake\n \n \n \n explosions\n \n \n \n \n \n \n \n \n \n \nThe Kyiv Post is hosting comments to foster lively public debate through the Disqus system. Criticism is fine, but stick to the issues. Comments that include profanity or personal attacks will be removed from the site. The Kyiv Post will ban flagrant violators. If you think that a comment or commentator should be banned, please flag the offending material.\nPlease enable JavaScript to view the comments powered by Disqus.\ncomments powered by \n \n \n \n \n ","candidateLabels":[]}
