# Supplementary material for: Web monitoring of emerging animal infectious diseases integrated in the French Animal Health Epidemic Intelligence System
Source: PLoS One. 2018 Aug 3;13(8):e0199960. doi: 10.1371/journal.pone.0199960 (PMC6075742; doi:10.1371/journal.pone.0199960)
Supplement: S1 Dataset — Dataset of news reports in English language used to evaluate and train the information extraction module of PADI-web (http://epia.clermont.inra.fr/vsi). This dataset is composed of 532 news reports (in JSON), with information about the report itself (publication date, title, content, url), as well as processing information related to the information extraction process (candidates for extraction information, correct or incorrect labels for each candidate). The named entity candidates (locations, diseases, hosts, dates, number of cases) are manually labelled in each article. Data are shared under a CC BY license and are freely available for download at: https://dataverse.cirad.fr/dataset.xhtml?persistentId=doi:10.18167/DVN1/KMTIFG. (GZ) [file pone.0199960.s001.gz › articles/373.json]

{"reports":[18929],"tagged_content":"<token id=\"t0\"> <br /> </token> <token id=\"t1\"> Woman </token> <token id=\"t2\"> with </token> <candidate id=\"c1\" index=3 type=\"number\" info=\"null\" length=\"1\"></candidate> <token id=\"t3\"> 600 </token> <candidate id=\"c2\" index=4 type=\"host\" info=\"null\" length=\"1\"></candidate> <token id=\"t4\"> dogs </token> <token id=\"t5\"> in </token> <token id=\"t6\"> her </token> <token id=\"t7\"> care </token> <token id=\"t8\"> started </token> <token id=\"t9\"> preparations </token> <candidate id=\"c3\" index=10 type=\"number\" info=\"null\" length=\"1\"></candidate> <candidate id=\"c4\" index=10 type=\"date\" info=\"2015-W36\" length=\"3\"></candidate> <token id=\"t10\"> two </token> <token id=\"t11\"> weeks </token> <token id=\"t12\"> ago </token> <token id=\"t13\"> after </token> <token id=\"t14\"> news </token> <token id=\"t15\"> about </token> <candidate id=\"c5\" index=16 type=\"location\" info=\"{ &quot;coordinates&quot;: &quot;15.5;101.0&quot;, &quot;id&quot;: 1605651, &quot;featureClass&quot;: &quot;A&quot;, &quot;featureCode&quot;: &quot;PCLI&quot;, &quot;countryCode&quot;: &quot;TH&quot; }\" length=\"1\"></candidate> <token id=\"t16\"> Thailand </token> <token id=\"t17\"> <br /> </token> <token id=\"t18\"> ALOR </token> <token id=\"t19\"> STAR </token> <token id=\"t20\"> : </token> <token id=\"t21\"> With </token> <candidate id=\"c6\" index=22 type=\"number\" info=\"null\" length=\"1\"></candidate> <token id=\"t22\"> 600 </token> <token id=\"t23\"> stray </token> <candidate id=\"c7\" index=24 type=\"host\" info=\"null\" length=\"1\"></candidate> <token id=\"t24\"> dogs </token> <token id=\"t25\"> in </token> <token id=\"t26\"> her </token> <token id=\"t27\"> care </token> <token id=\"t28\"> , </token> <token id=\"t29\"> animal </token> <token id=\"t30\"> lover </token> <token id=\"t31\"> Halijah </token> <token id=\"t32\"> Idris </token> <token id=\"t33\"> , </token> <candidate id=\"c8\" index=34 type=\"number\" info=\"null\" length=\"1\"></candidate> <token id=\"t34\"> 68 </token> <token id=\"t35\"> , </token> <token id=\"t36\"> better </token> <token id=\"t37\"> known </token> <token id=\"t38\"> as </token> <token id=\"t39\"> Mak </token> <token id=\"t40\"> Intan </token> <token id=\"t41\"> , </token> <token id=\"t42\"> has </token> <token id=\"t43\"> made </token> <token id=\"t44\"> early </token> <token id=\"t45\"> preparations </token> <token id=\"t46\"> to </token> <token id=\"t47\"> face </token> <token id=\"t48\"> the </token> <candidate id=\"c9\" index=49 type=\"disease\" info=\"null\" length=\"1\"></candidate> <token id=\"t49\"> rabies </token> <token id=\"t50\"> outbreak </token> <token id=\"t51\"> in </token> <token id=\"t52\"> the </token> <token id=\"t53\"> northern </token> <token id=\"t54\"> peninsula </token> <token id=\"t55\"> . </token> <token id=\"t56\"> <br /> </token> <token id=\"t57\"> Mak </token> <token id=\"t58\"> Intan </token> <token id=\"t59\"> who </token> <token id=\"t60\"> is </token> <token id=\"t61\"> continuing </token> <token id=\"t62\"> the </token> <token id=\"t63\"> struggle </token> <token id=\"t64\"> of </token> <token id=\"t65\"> her </token> <token id=\"t66\"> late </token> <token id=\"t67\"> husband </token> <token id=\"t68\"> Muhammad </token> <token id=\"t69\"> Azmi </token> <token id=\"t70\"> Isma </token> <token id=\"t71\"> , </token> <token id=\"t72\"> in </token> <token id=\"t73\"> taking </token> <token id=\"t74\"> care </token> <token id=\"t75\"> of </token> <token id=\"t76\"> more </token> <token id=\"t77\"> than </token> <candidate id=\"c10\" index=78 type=\"number\" info=\"null\" length=\"1\"></candidate> <token id=\"t78\"> 600 </token> <token id=\"t79\"> stray </token> <candidate id=\"c11\" index=80 type=\"host\" info=\"null\" length=\"1\"></candidate> <token id=\"t80\"> dogs </token> <token id=\"t81\"> on </token> <token id=\"t82\"> a </token> <token id=\"t83\"> piece </token> <token id=\"t84\"> of </token> <token id=\"t85\"> government </token> <token id=\"t86\"> reserve </token> <token id=\"t87\"> land </token> <token id=\"t88\"> near </token> <candidate id=\"c12\" index=89 type=\"location\" info=\"{ &quot;coordinates&quot;: &quot;-7.36511;112.67685&quot;, &quot;id&quot;: 6834238, &quot;featureClass&quot;: &quot;A&quot;, &quot;featureCode&quot;: &quot;ADM3&quot;, &quot;countryCode&quot;: &quot;ID&quot; }\" length=\"1\"></candidate> <candidate id=\"c13\" index=89 type=\"location\" info=\"{ &quot;coordinates&quot;: &quot;-7.6402;111.5255&quot;, &quot;id&quot;: 6764793, &quot;featureClass&quot;: &quot;A&quot;, &quot;featureCode&quot;: &quot;ADM4&quot;, &quot;countryCode&quot;: &quot;ID&quot; }\" length=\"1\"></candidate> <candidate id=\"c14\" index=89 type=\"location\" info=\"{ &quot;coordinates&quot;: &quot;-7.7382;113.5139&quot;, &quot;id&quot;: 6833955, &quot;featureClass&quot;: &quot;A&quot;, &quot;featureCode&quot;: &quot;ADM4&quot;, &quot;countryCode&quot;: &quot;ID&quot; }\" length=\"1\"></candidate> <candidate id=\"c15\" index=89 type=\"location\" info=\"{ &quot;coordinates&quot;: &quot;-7.6465;111.5287&quot;, &quot;id&quot;: 6764781, &quot;featureClass&quot;: &quot;A&quot;, &quot;featureCode&quot;: &quot;ADM3&quot;, &quot;countryCode&quot;: &quot;ID&quot; }\" length=\"1\"></candidate> <candidate id=\"c16\" index=89 type=\"location\" info=\"{ &quot;coordinates&quot;: &quot;-7.982;113.8021&quot;, &quot;id&quot;: 6868043, &quot;featureClass&quot;: &quot;A&quot;, &quot;featureCode&quot;: &quot;ADM4&quot;, &quot;countryCode&quot;: &quot;ID&quot; }\" length=\"1\"></candidate> <candidate id=\"c17\" index=89 type=\"location\" info=\"{ &quot;coordinates&quot;: &quot;-8.4826;115.2291&quot;, &quot;id&quot;: 7038817, &quot;featureClass&quot;: &quot;A&quot;, &quot;featureCode&quot;: &quot;ADM4&quot;, &quot;countryCode&quot;: &quot;ID&quot; }\" length=\"1\"></candidate> <candidate id=\"c18\" index=89 type=\"location\" info=\"{ &quot;coordinates&quot;: &quot;-7.216;113.1081&quot;, &quot;id&quot;: 6834524, &quot;featureClass&quot;: &quot;A&quot;, &quot;featureCode&quot;: &quot;ADM4&quot;, &quot;countryCode&quot;: &quot;ID&quot; }\" length=\"1\"></candidate> <candidate id=\"c19\" index=89 type=\"location\" info=\"{ &quot;coordinates&quot;: &quot;-7.8684;113.8849&quot;, &quot;id&quot;: 6829768, &quot;featureClass&quot;: &quot;A&quot;, &quot;featureCode&quot;: &quot;ADM4&quot;, &quot;countryCode&quot;: &quot;ID&quot; }\" length=\"1\"></candidate> <candidate id=\"c20\" index=89 type=\"location\" info=\"{ &quot;coordinates&quot;: &quot;-7.35249;112.69949&quot;, &quot;id&quot;: 6834324, &quot;featureClass&quot;: &quot;A&quot;, &quot;featureCode&quot;: &quot;ADM4&quot;, &quot;countryCode&quot;: &quot;ID&quot; }\" length=\"1\"></candidate> <candidate id=\"c21\" index=89 type=\"location\" info=\"{ &quot;coordinates&quot;: &quot;-7.8383;113.6969&quot;, &quot;id&quot;: 6821876, &quot;featureClass&quot;: &quot;A&quot;, &quot;featureCode&quot;: &quot;ADM4&quot;, &quot;countryCode&quot;: &quot;ID&quot; }\" length=\"1\"></candidate> <candidate id=\"c22\" index=89 type=\"location\" info=\"{ &quot;coordinates&quot;: &quot;28.36182;83.04761&quot;, &quot;id&quot;: 7801610, &quot;featureClass&quot;: &quot;A&quot;, &quot;featureCode&quot;: &quot;ADM4&quot;, &quot;countryCode&quot;: &quot;NP&quot; }\" length=\"1\"></candidate> <candidate id=\"c23\" index=89 type=\"location\" info=\"{ &quot;coordinates&quot;: &quot;-7.1077;113.1285&quot;, &quot;id&quot;: 6778837, &quot;featureClass&quot;: &quot;A&quot;, &quot;featureCode&quot;: &quot;ADM4&quot;, &quot;countryCode&quot;: &quot;ID&quot; }\" length=\"1\"></candidate> <token id=\"t89\"> Taman </token> <token id=\"t90\"> Sultan </token> <token id=\"t91\"> Abdul </token> <token id=\"t92\"> Halim </token> <token id=\"t93\"> , </token> <token id=\"t94\"> is </token> <token id=\"t95\"> convinced </token> <token id=\"t96\"> that </token> <token id=\"t97\"> the </token> <token id=\"t98\"> disease </token> <token id=\"t99\"> can </token> <token id=\"t100\"> be </token> <token id=\"t101\"> avoided </token> <token id=\"t102\"> by </token> <token id=\"t103\"> adopting </token> <token id=\"t104\"> intensive </token> <token id=\"t105\"> care </token> <token id=\"t106\"> and </token> <token id=\"t107\"> prevention </token> <token id=\"t108\"> practices </token> <token id=\"t109\"> . </token> <token id=\"t110\"> <br /> </token> <token id=\"t111\"> Mak </token> <token id=\"t112\"> Intan </token> <token id=\"t113\"> was </token> <token id=\"t114\"> busy </token> <token id=\"t115\"> giving </token> <token id=\"t116\"> antibiotics </token> <token id=\"t117\"> to </token> <token id=\"t118\"> the </token> <candidate id=\"c24\" index=119 type=\"host\" info=\"null\" length=\"1\"></candidate> <token id=\"t119\"> dogs </token> <token id=\"t120\"> and </token> <token id=\"t121\"> cleaning </token> <token id=\"t122\"> the </token> <candidate id=\"c25\" index=123 type=\"host\" info=\"null\" length=\"1\"></candidate> <token id=\"t123\"> dogs </token> <token id=\"t124\"> ' </token> <token id=\"t125\"> food </token> <token id=\"t126\"> and </token> <token id=\"t127\"> drink </token> <token id=\"t128\"> containers </token> <token id=\"t129\"> yestereday </token> <token id=\"t130\"> when </token> <token id=\"t131\"> reporters </token> <token id=\"t132\"> visited </token> <token id=\"t133\"> her </token> <token id=\"t134\"> . </token> <token id=\"t135\"> <br /> </token> <candidate id=\"c26\" index=136 type=\"location\" info=\"{ &quot;coordinates&quot;: &quot;45.64139;-0.89722&quot;, &quot;id&quot;: 6456744, &quot;featureClass&quot;: &quot;A&quot;, &quot;featureCode&quot;: &quot;ADM4&quot;, &quot;countryCode&quot;: &quot;FR&quot; }\" length=\"1\"></candidate> <token id=\"t136\"> She </token> <token id=\"t137\"> said </token> <candidate id=\"c27\" index=138 type=\"number\" info=\"null\" length=\"1\"></candidate> <token id=\"t138\"> two </token> <token id=\"t139\"> weeks </token> <token id=\"t140\"> before </token> <token id=\"t141\"> the </token> <token id=\"t142\"> announcement </token> <token id=\"t143\"> , </token> <token id=\"t144\"> several </token> <token id=\"t145\"> of </token> <token id=\"t146\"> her </token> <token id=\"t147\"> late </token> <token id=\"t148\"> husband </token> <token id=\"t149\"> 's </token> <token id=\"t150\"> friends </token> <token id=\"t151\"> from </token> <candidate id=\"c28\" index=152 type=\"location\" info=\"{ &quot;coordinates&quot;: &quot;15.5;101.0&quot;, &quot;id&quot;: 1605651, &quot;featureClass&quot;: &quot;A&quot;, &quot;featureCode&quot;: &quot;PCLI&quot;, &quot;countryCode&quot;: &quot;TH&quot; }\" length=\"1\"></candidate> <token id=\"t152\"> Thailand </token> <token id=\"t153\"> had </token> <token id=\"t154\"> informed </token> <token id=\"t155\"> her </token> <token id=\"t156\"> about </token> <token id=\"t157\"> the </token> <token id=\"t158\"> epidemic </token> <token id=\"t159\"> which </token> <token id=\"t160\"> was </token> <token id=\"t161\"> expected </token> <token id=\"t162\"> to </token> <token id=\"t163\"> spread </token> <token id=\"t164\"> to </token> <token id=\"t165\"> the </token> <token id=\"t166\"> northern </token> <token id=\"t167\"> states </token> <token id=\"t168\"> of </token> <token id=\"t169\"> the </token> <token id=\"t170\"> peninsula </token> <token id=\"t171\"> . </token> <token id=\"t172\"> <br /> </token> <token id=\"t173\"> However </token> <token id=\"t174\"> , </token> <token id=\"t175\"> she </token> <token id=\"t176\"> said </token> <token id=\"t177\"> , </token> <token id=\"t178\"> all </token> <token id=\"t179\"> the </token> <candidate id=\"c29\" index=180 type=\"host\" info=\"null\" length=\"1\"></candidate> <token id=\"t180\"> dogs </token> <token id=\"t181\"> were </token> <token id=\"t182\"> being </token> <token id=\"t183\"> closely </token> <token id=\"t184\"> monitored </token> <token id=\"t185\"> by </token> <token id=\"t186\"> her </token> <token id=\"t187\"> , </token> <token id=\"t188\"> including </token> <token id=\"t189\"> by </token> <token id=\"t190\"> checking </token> <token id=\"t191\"> the </token> <token id=\"t192\"> body </token> <token id=\"t193\"> temperature </token> <token id=\"t194\"> of </token> <token id=\"t195\"> each </token> <token id=\"t196\"> dog </token> <token id=\"t197\"> and </token> <token id=\"t198\"> giving </token> <token id=\"t199\"> early </token> <token id=\"t200\"> vaccines </token> <token id=\"t201\"> to </token> <token id=\"t202\"> prevent </token> <token id=\"t203\"> various </token> <token id=\"t204\"> diseases </token> <token id=\"t205\"> including </token> <candidate id=\"c30\" index=206 type=\"disease\" info=\"null\" length=\"1\"></candidate> <token id=\"t206\"> rabies </token> <token id=\"t207\"> . </token> <token id=\"t208\"> <br /> </token> <candidate id=\"c31\" index=209 type=\"host\" info=\"null\" length=\"1\"></candidate> <token id=\"t209\"> Dogs </token> <token id=\"t210\"> that </token> <token id=\"t211\"> had </token> <token id=\"t212\"> a </token> <token id=\"t213\"> body </token> <token id=\"t214\"> temperature </token> <token id=\"t215\"> of </token> <candidate id=\"c32\" index=216 type=\"number\" info=\"null\" length=\"1\"></candidate> <token id=\"t216\"> 40 </token> <token id=\"t217\"> degrees </token> <token id=\"t218\"> upward </token> <token id=\"t219\"> would </token> <token id=\"t220\"> be </token> <token id=\"t221\"> placed </token> <token id=\"t222\"> in </token> <token id=\"t223\"> a </token> <token id=\"t224\"> special </token> <token id=\"t225\"> cage </token> <token id=\"t226\"> , </token> <token id=\"t227\"> be </token> <token id=\"t228\"> monitored </token> <token id=\"t229\"> closely </token> <token id=\"t230\"> and </token> <token id=\"t231\"> would </token> <token id=\"t232\"> only </token> <token id=\"t233\"> be </token> <token id=\"t234\"> released </token> <token id=\"t235\"> after </token> <candidate id=\"c33\" index=236 type=\"number\" info=\"null\" length=\"1\"></candidate> <token id=\"t236\"> three </token> <token id=\"t237\"> days </token> <token id=\"t238\"> , </token> <token id=\"t239\"> she </token> <token id=\"t240\"> added </token> <token id=\"t241\"> . </token> <token id=\"t242\"> <br /> </token> <token id=\"t243\"> `` </token> <candidate id=\"c34\" index=244 type=\"location\" info=\"{ &quot;coordinates&quot;: &quot;31.32283;-84.90364&quot;, &quot;id&quot;: 4192532, &quot;featureClass&quot;: &quot;A&quot;, &quot;featureCode&quot;: &quot;ADM2&quot;, &quot;countryCode&quot;: &quot;US&quot; }\" length=\"1\"></candidate> <token id=\"t244\"> Early </token> <token id=\"t245\"> vaccination </token> <token id=\"t246\"> , </token> <token id=\"t247\"> monitoring </token> <token id=\"t248\"> of </token> <token id=\"t249\"> their </token> <token id=\"t250\"> daily </token> <token id=\"t251\"> food </token> <token id=\"t252\"> intake </token> <token id=\"t253\"> , </token> <token id=\"t254\"> cleanliness </token> <token id=\"t255\"> , </token> <token id=\"t256\"> giving </token> <token id=\"t257\"> of </token> <token id=\"t258\"> antibiotics </token> <token id=\"t259\"> are </token> <token id=\"t260\"> being </token> <token id=\"t261\"> undertaken </token> <token id=\"t262\"> while </token> <token id=\"t263\"> waiting </token> <token id=\"t264\"> for </token> <token id=\"t265\"> the </token> <candidate id=\"c35\" index=266 type=\"disease\" info=\"null\" length=\"1\"></candidate> <token id=\"t266\"> rabies </token> <token id=\"t267\"> vaccine </token> <token id=\"t268\"> from </token> <token id=\"t269\"> the </token> <token id=\"t270\"> Veterinary </token> <token id=\"t271\"> Department </token> <token id=\"t272\"> . </token> <token id=\"t273\"> <br /> </token> <token id=\"t274\"> `` </token> <token id=\"t275\"> These </token> <candidate id=\"c36\" index=276 type=\"host\" info=\"null\" length=\"1\"></candidate> <token id=\"t276\"> dogs </token> <token id=\"t277\"> are </token> <token id=\"t278\"> being </token> <token id=\"t279\"> placed </token> <token id=\"t280\"> in </token> <token id=\"t281\"> the </token> <token id=\"t282\"> cage </token> <token id=\"t283\"> . </token> <token id=\"t284\"> I </token> <token id=\"t285\"> do </token> <token id=\"t286\"> n't </token> <token id=\"t287\"> let </token> <token id=\"t288\"> them </token> <token id=\"t289\"> out </token> <token id=\"t290\"> of </token> <token id=\"t291\"> their </token> <token id=\"t292\"> cage </token> <token id=\"t293\"> at </token> <token id=\"t294\"> all </token> <token id=\"t295\"> . </token> <token id=\"t296\"> I </token> <token id=\"t297\"> am </token> <token id=\"t298\"> monitoring </token> <token id=\"t299\"> them </token> <token id=\"t300\"> round </token> <token id=\"t301\"> the </token> <token id=\"t302\"> clock </token> <token id=\"t303\"> and </token> <token id=\"t304\"> do </token> <token id=\"t305\"> n't </token> <token id=\"t306\"> let </token> <token id=\"t307\"> them </token> <token id=\"t308\"> come </token> <token id=\"t309\"> into </token> <token id=\"t310\"> contact </token> <token id=\"t311\"> with </token> <token id=\"t312\"> outside </token> <candidate id=\"c37\" index=313 type=\"host\" info=\"null\" length=\"1\"></candidate> <token id=\"t313\"> dogs </token> <token id=\"t314\"> . </token> <token id=\"t315\"> At </token> <token id=\"t316\"> the </token> <token id=\"t317\"> moment </token> <token id=\"t318\"> , </token> <token id=\"t319\"> the </token> <candidate id=\"c38\" index=320 type=\"host\" info=\"null\" length=\"1\"></candidate> <token id=\"t320\"> dogs </token> <token id=\"t321\"> are </token> <token id=\"t322\"> not </token> <token id=\"t323\"> showing </token> <token id=\"t324\"> any </token> <token id=\"t325\"> symptoms </token> <token id=\"t326\"> of </token> <token id=\"t327\"> the </token> <token id=\"t328\"> disease </token> <token id=\"t329\"> . </token> <token id=\"t330\"> '' </token> <token id=\"t331\"> <br /> </token> <token id=\"t332\"> According </token> <token id=\"t333\"> to </token> <token id=\"t334\"> Mak </token> <token id=\"t335\"> Intan </token> <token id=\"t336\"> , </token> <token id=\"t337\"> she </token> <token id=\"t338\"> received </token> <token id=\"t339\"> medical </token> <token id=\"t340\"> supplies </token> <token id=\"t341\"> such </token> <token id=\"t342\"> as </token> <token id=\"t343\"> antibiotics </token> <token id=\"t344\"> and </token> <token id=\"t345\"> vaccines </token> <token id=\"t346\"> from </token> <token id=\"t347\"> several </token> <token id=\"t348\"> veterinarians </token> <token id=\"t349\"> at </token> <token id=\"t350\"> the </token> <token id=\"t351\"> Society </token> <token id=\"t352\"> for </token> <token id=\"t353\"> the </token> <token id=\"t354\"> Prevention </token> <token id=\"t355\"> of </token> <token id=\"t356\"> Cruelty </token> <token id=\"t357\"> to </token> <token id=\"t358\"> Animals </token> <token id=\"t359\"> . </token> <token id=\"t360\"> <br /> </token> <candidate id=\"c39\" index=361 type=\"location\" info=\"{ &quot;coordinates&quot;: &quot;45.64139;-0.89722&quot;, &quot;id&quot;: 6456744, &quot;featureClass&quot;: &quot;A&quot;, &quot;featureCode&quot;: &quot;ADM4&quot;, &quot;countryCode&quot;: &quot;FR&quot; }\" length=\"1\"></candidate> <token id=\"t361\"> She </token> <token id=\"t362\"> said </token> <token id=\"t363\"> she </token> <token id=\"t364\"> would </token> <token id=\"t365\"> be </token> <token id=\"t366\"> meeting </token> <token id=\"t367\"> with </token> <token id=\"t368\"> officials </token> <token id=\"t369\"> from </token> <token id=\"t370\"> the </token> <token id=\"t371\"> Veterinary </token> <token id=\"t372\"> Department </token> <token id=\"t373\"> on </token> <candidate id=\"c40\" index=374 type=\"date\" info=\"2015-09-20\" length=\"1\"></candidate> <token id=\"t374\"> Sunday </token> <token id=\"t375\"> to </token> <token id=\"t376\"> seek </token> <token id=\"t377\"> advice </token> <token id=\"t378\"> and </token> <token id=\"t379\"> guidance </token> <token id=\"t380\"> . </token> <token id=\"t381\"> <br /> </token> <token id=\"t382\"> However </token> <token id=\"t383\"> , </token> <token id=\"t384\"> she </token> <token id=\"t385\"> said </token> <token id=\"t386\"> , </token> <token id=\"t387\"> if </token> <token id=\"t388\"> a </token> <token id=\"t389\"> dog </token> <token id=\"t390\"> was </token> <token id=\"t391\"> destined </token> <token id=\"t392\"> to </token> <token id=\"t393\"> become </token> <token id=\"t394\"> infected </token> <token id=\"t395\"> with </token> <token id=\"t396\"> the </token> <token id=\"t397\"> disease </token> <token id=\"t398\"> , </token> <token id=\"t399\"> she </token> <token id=\"t400\"> had </token> <token id=\"t401\"> no </token> <token id=\"t402\"> choice </token> <token id=\"t403\"> but </token> <token id=\"t404\"> to </token> <token id=\"t405\"> kill </token> <token id=\"t406\"> the </token> <token id=\"t407\"> dog </token> <token id=\"t408\"> to </token> <token id=\"t409\"> prevent </token> <token id=\"t410\"> the </token> <token id=\"t411\"> infection </token> <token id=\"t412\"> from </token> <token id=\"t413\"> spreading </token> <token id=\"t414\"> to </token> <token id=\"t415\"> the </token> <token id=\"t416\"> other </token> <candidate id=\"c41\" index=417 type=\"host\" info=\"null\" length=\"1\"></candidate> <token id=\"t417\"> dogs </token> <token id=\"t418\"> . </token> <token id=\"t419\"> <br /> </token> <candidate id=\"c42\" index=420 type=\"date\" info=\"2015-09-17\" length=\"1\"></candidate> <token id=\"t420\"> Yesterday </token> <token id=\"t421\"> , </token> <token id=\"t422\"> Agriculture </token> <token id=\"t423\"> and </token> <token id=\"t424\"> Agro-based </token> <token id=\"t425\"> Industry </token> <token id=\"t426\"> Minister </token> <candidate id=\"c43\" index=427 type=\"location\" info=\"{ &quot;coordinates&quot;: &quot;29.07694;48.08389&quot;, &quot;id&quot;: 285839, &quot;featureClass&quot;: &quot;P&quot;, &quot;featureCode&quot;: &quot;PPLA&quot;, &quot;countryCode&quot;: &quot;KW&quot; }\" length=\"1\"></candidate> <token id=\"t427\"> Ahmad </token> <token id=\"t428\"> Shabery </token> <token id=\"t429\"> Cheek </token> <token id=\"t430\"> declared </token> <candidate id=\"c44\" index=431 type=\"location\" info=\"{ &quot;coordinates&quot;: &quot;6.5;100.25&quot;, &quot;id&quot;: 1733040, &quot;featureClass&quot;: &quot;A&quot;, &quot;featureCode&quot;: &quot;ADM1&quot;, &quot;countryCode&quot;: &quot;MY&quot; }\" length=\"1\"></candidate> <token id=\"t431\"> Perlis </token> <token id=\"t432\"> , </token> <candidate id=\"c45\" index=433 type=\"location\" info=\"{ &quot;coordinates&quot;: &quot;6.0;100.66667&quot;, &quot;id&quot;: 1733048, &quot;featureClass&quot;: &quot;A&quot;, &quot;featureCode&quot;: &quot;ADM1&quot;, &quot;countryCode&quot;: &quot;MY&quot; }\" length=\"1\"></candidate> <token id=\"t433\"> Kedah </token> <token id=\"t434\"> and </token> <candidate id=\"c46\" index=435 type=\"location\" info=\"{ &quot;coordinates&quot;: &quot;5.37677;100.25848&quot;, &quot;id&quot;: 1733047, &quot;featureClass&quot;: &quot;A&quot;, &quot;featureCode&quot;: &quot;ADM1&quot;, &quot;countryCode&quot;: &quot;MY&quot; }\" length=\"1\"></candidate> <candidate id=\"c47\" index=435 type=\"location\" info=\"{ &quot;coordinates&quot;: &quot;5.41123;100.33543&quot;, &quot;id&quot;: 1735106, &quot;featureClass&quot;: &quot;P&quot;, &quot;featureCode&quot;: &quot;PPLA&quot;, &quot;countryCode&quot;: &quot;MY&quot; }\" length=\"1\"></candidate> <token id=\"t435\"> Penang </token> <token id=\"t436\"> as </token> <token id=\"t437\"> rabies-infected </token> <token id=\"t438\"> areas </token> <token id=\"t439\"> after </token> <token id=\"t440\"> several </token> <token id=\"t441\"> cases </token> <token id=\"t442\"> of </token> <candidate id=\"c48\" index=443 type=\"disease\" info=\"null\" length=\"1\"></candidate> <token id=\"t443\"> rabies </token> <token id=\"t444\"> in </token> <token id=\"t445\"> humans </token> <token id=\"t446\"> were </token> <token id=\"t447\"> reported </token> <token id=\"t448\"> in </token> <token id=\"t449\"> these </token> <token id=\"t450\"> states </token> <token id=\"t451\"> . </token> <token id=\"t452\"> <br /> </token> <token id=\"t453\"> -- </token> <token id=\"t454\"> BERNAMA </token> <token id=\"t455\"> <br /> </token> <candidate id=\"c49\" index=456 type=\"location\" info=\"{ &quot;coordinates&quot;: &quot;53.80898;-2.35973&quot;, &quot;id&quot;: 7295950, &quot;featureClass&quot;: &quot;A&quot;, &quot;featureCode&quot;: &quot;ADM4&quot;, &quot;countryCode&quot;: &quot;GB&quot; }\" length=\"1\"></candidate> <token id=\"t456\"> Read </token> <token id=\"t457\"> also </token> <token id=\"t458\"> <br /> </token> <token id=\"t459\"> NGOs </token> <token id=\"t460\"> protest </token> <token id=\"t461\"> against </token> <token id=\"t462\"> culling </token> <token id=\"t463\"> strays </token> <token id=\"t464\"> to </token> <token id=\"t465\"> curb </token> <candidate id=\"c50\" index=466 type=\"disease\" info=\"null\" length=\"1\"></candidate> <token id=\"t466\"> rabies </token> <token id=\"t467\"> <br /> </token> <token id=\"t468\"> <br /> </token> <token id=\"t469\"> The </token> <token id=\"t470\"> views </token> <token id=\"t471\"> expressed </token> <token id=\"t472\"> in </token> <token id=\"t473\"> the </token> <token id=\"t474\"> contents </token> <token id=\"t475\"> are </token> <token id=\"t476\"> those </token> <token id=\"t477\"> of </token> <token id=\"t478\"> our </token> <token id=\"t479\"> users </token> <token id=\"t480\"> and </token> <token id=\"t481\"> do </token> <token id=\"t482\"> not </token> <token id=\"t483\"> necessarily </token> <token id=\"t484\"> reflect </token> <token id=\"t485\"> the </token> <token id=\"t486\"> views </token> <token id=\"t487\"> of </token> <token id=\"t488\"> FMT </token> <token id=\"t489\"> . </token>","publication_date":"2015-09-18","id":373,"title":"Dog lady Mak Intan ready to face rabies outbreak","url":"http://www.freemalaysiatoday.com/category/nation/2015/09/19/dog-lady-mak-intan-ready-to-face-rabies-outbreak/","content":"\nWoman with 600 dogs in her care started preparations two weeks ago after news about Thailand\nALOR STAR: With 600 stray dogs in her care, animal lover Halijah Idris, 68, better known as Mak Intan, has made early preparations to face the rabies outbreak in the northern peninsula.\nMak Intan who is continuing the struggle of her late husband Muhammad Azmi Isma, in taking care of more than 600 stray dogs on a piece of government reserve land near Taman Sultan Abdul Halim, is convinced that the disease can be avoided by adopting intensive care and prevention practices.\nMak Intan was busy giving antibiotics to the dogs and cleaning the dogs’ food and drink containers yestereday when reporters visited her.\nShe said two weeks before the announcement, several of her late husband’s friends from Thailand had informed her about the epidemic which was expected to spread to the northern states of the peninsula.\nHowever, she said, all the dogs were being closely monitored by her, including by checking the body temperature of each dog and giving early vaccines to prevent various diseases including rabies.\nDogs that had a body temperature of 40 degrees upward would be placed in a special cage, be monitored closely and would only be released after three days, she added.\n“Early vaccination, monitoring of their daily food intake, cleanliness, giving of antibiotics are being undertaken while waiting for the rabies vaccine from the Veterinary Department.\n“These dogs are being placed in the cage. I don’t let them out of their cage at all. I am monitoring them round the clock and don’t let them come into contact with outside dogs. At the moment, the dogs are not showing any symptoms of the disease.”\nAccording to Mak Intan, she received medical supplies such as antibiotics and vaccines from several veterinarians at the Society for the Prevention of Cruelty to Animals.\nShe said she would be meeting with officials from the Veterinary Department on Sunday to seek advice and guidance.\nHowever, she said, if a dog was destined to become infected with the disease, she had no choice but to kill the dog to prevent the infection from spreading to the other dogs.\nYesterday, Agriculture and Agro-based Industry Minister Ahmad Shabery Cheek declared Perlis, Kedah and Penang as rabies-infected areas after several cases of rabies in humans were reported in these states.\n— BERNAMA\nRead also\nNGOs protest against culling strays to curb rabies\n \n The views expressed in the contents are those of our users and do not necessarily reflect the views of FMT.","candidateLabels":[]}
