# Supplementary material for: Web monitoring of emerging animal infectious diseases integrated in the French Animal Health Epidemic Intelligence System
Source: PLoS One. 2018 Aug 3;13(8):e0199960. doi: 10.1371/journal.pone.0199960 (PMC6075742; doi:10.1371/journal.pone.0199960)
Supplement: S1 Dataset — Dataset of news reports in English language used to evaluate and train the information extraction module of PADI-web (http://epia.clermont.inra.fr/vsi). This dataset is composed of 532 news reports (in JSON), with information about the report itself (publication date, title, content, url), as well as processing information related to the information extraction process (candidates for extraction information, correct or incorrect labels for each candidate). The named entity candidates (locations, diseases, hosts, dates, number of cases) are manually labelled in each article. Data are shared under a CC BY license and are freely available for download at: https://dataverse.cirad.fr/dataset.xhtml?persistentId=doi:10.18167/DVN1/KMTIFG. (GZ) [file pone.0199960.s001.gz › articles/287.json]

{"reports":[18430],"tagged_content":"<token id=\"t0\"> Cleaning </token> <token id=\"t1\"> a </token> <token id=\"t2\"> truck </token> <token id=\"t3\"> used </token> <token id=\"t4\"> to </token> <token id=\"t5\"> haul </token> <token id=\"t6\"> away </token> <token id=\"t7\"> dead </token> <candidate id=\"c1\" index=8 type=\"host\" info=\"null\" length=\"1\"></candidate> <token id=\"t8\"> birds </token> <token id=\"t9\"> . </token> <token id=\"t10\"> <br /> </token> <token id=\"t11\"> The </token> <candidate id=\"c2\" index=12 type=\"location\" info=\"{ &quot;coordinates&quot;: &quot;42.00027;-93.50049&quot;, &quot;id&quot;: 4862182, &quot;featureClass&quot;: &quot;A&quot;, &quot;featureCode&quot;: &quot;ADM1&quot;, &quot;countryCode&quot;: &quot;US&quot; }\" length=\"1\"></candidate> <token id=\"t12\"> Iowa </token> <token id=\"t13\"> Department </token> <token id=\"t14\"> of </token> <token id=\"t15\"> Agriculture </token> <token id=\"t16\"> and </token> <token id=\"t17\"> the </token> <candidate id=\"c3\" index=18 type=\"location\" info=\"{ &quot;coordinates&quot;: &quot;39.76;-98.5&quot;, &quot;id&quot;: 6252001, &quot;featureClass&quot;: &quot;A&quot;, &quot;featureCode&quot;: &quot;PCLI&quot;, &quot;countryCode&quot;: &quot;US&quot; }\" length=\"1\"></candidate> <token id=\"t18\"> U.S. </token> <token id=\"t19\"> Department </token> <token id=\"t20\"> of </token> <token id=\"t21\"> Agriculture </token> <token id=\"t22\"> announced </token> <candidate id=\"c4\" index=23 type=\"date\" info=\"2015-08-04\" length=\"1\"></candidate> <token id=\"t23\"> Tuesday </token> <token id=\"t24\"> that </token> <token id=\"t25\"> a </token> <token id=\"t26\"> turkey </token> <token id=\"t27\"> farm </token> <token id=\"t28\"> that </token> <token id=\"t29\"> was </token> <token id=\"t30\"> infected </token> <token id=\"t31\"> with </token> <token id=\"t32\"> the </token> <candidate id=\"c5\" index=33 type=\"host\" info=\"null\" length=\"1\"></candidate> <candidate id=\"c6\" index=33 type=\"disease\" info=\"null\" length=\"2\"></candidate> <token id=\"t33\"> bird </token> <token id=\"t34\"> flu </token> <token id=\"t35\"> completed </token> <token id=\"t36\"> the </token> <token id=\"t37\"> cleaning </token> <token id=\"t38\"> and </token> <token id=\"t39\"> disinfection </token> <token id=\"t40\"> process </token> <token id=\"t41\"> and </token> <token id=\"t42\"> is </token> <token id=\"t43\"> starting </token> <token id=\"t44\"> over </token> <token id=\"t45\"> . </token> <token id=\"t46\"> <br /> </token> <candidate id=\"c7\" index=47 type=\"location\" info=\"{ &quot;coordinates&quot;: &quot;42.00027;-93.50049&quot;, &quot;id&quot;: 4862182, &quot;featureClass&quot;: &quot;A&quot;, &quot;featureCode&quot;: &quot;ADM1&quot;, &quot;countryCode&quot;: &quot;US&quot; }\" length=\"1\"></candidate> <token id=\"t47\"> Iowa </token> <candidate id=\"c8\" index=48 type=\"location\" info=\"{ &quot;coordinates&quot;: &quot;39.0;35.0&quot;, &quot;id&quot;: 298795, &quot;featureClass&quot;: &quot;A&quot;, &quot;featureCode&quot;: &quot;PCLI&quot;, &quot;countryCode&quot;: &quot;TR&quot; }\" length=\"1\"></candidate> <token id=\"t48\"> Turkey </token> <token id=\"t49\"> Federation </token> <token id=\"t50\"> spokesperson </token> <token id=\"t51\"> , </token> <token id=\"t52\"> Gretta </token> <candidate id=\"c10\" index=53 type=\"location\" info=\"{ &quot;coordinates&quot;: &quot;-29.34192;115.04561&quot;, &quot;id&quot;: 7839515, &quot;featureClass&quot;: &quot;A&quot;, &quot;featureCode&quot;: &quot;ADM2&quot;, &quot;countryCode&quot;: &quot;AU&quot; }\" length=\"1\"></candidate> <candidate id=\"c9\" index=53 type=\"location\" info=\"{ &quot;coordinates&quot;: &quot;31.60228;-83.27638&quot;, &quot;id&quot;: 4202266, &quot;featureClass&quot;: &quot;A&quot;, &quot;featureCode&quot;: &quot;ADM2&quot;, &quot;countryCode&quot;: &quot;US&quot; }\" length=\"1\"></candidate> <token id=\"t53\"> Irwin </token> <token id=\"t54\"> , </token> <token id=\"t55\"> says </token> <token id=\"t56\"> they </token> <token id=\"t57\"> are </token> <token id=\"t58\"> pleased </token> <token id=\"t59\"> to </token> <token id=\"t60\"> see </token> <token id=\"t61\"> the </token> <token id=\"t62\"> progress </token> <token id=\"t63\"> . </token> <token id=\"t64\"> `` </token> <token id=\"t65\"> It </token> <token id=\"t66\"> 's </token> <token id=\"t67\"> definitely </token> <token id=\"t68\"> good </token> <token id=\"t69\"> news </token> <token id=\"t70\"> that </token> <token id=\"t71\"> the </token> <token id=\"t72\"> turkey </token> <token id=\"t73\"> farms </token> <token id=\"t74\"> that </token> <token id=\"t75\"> have </token> <token id=\"t76\"> been </token> <token id=\"t77\"> impacted </token> <token id=\"t78\"> with </token> <token id=\"t79\"> the </token> <token id=\"t80\"> high </token> <token id=\"t81\"> path </token> <candidate id=\"c11\" index=82 type=\"disease\" info=\"null\" length=\"2\"></candidate> <token id=\"t82\"> avian </token> <token id=\"t83\"> influenza </token> <token id=\"t84\"> are </token> <token id=\"t85\"> starting </token> <token id=\"t86\"> to </token> <token id=\"t87\"> restock </token> <candidate id=\"c12\" index=88 type=\"date\" info=\"PRESENT_REF\" length=\"1\"></candidate> <token id=\"t88\"> now </token> <token id=\"t89\"> in </token> <candidate id=\"c13\" index=90 type=\"location\" info=\"{ &quot;coordinates&quot;: &quot;42.00027;-93.50049&quot;, &quot;id&quot;: 4862182, &quot;featureClass&quot;: &quot;A&quot;, &quot;featureCode&quot;: &quot;ADM1&quot;, &quot;countryCode&quot;: &quot;US&quot; }\" length=\"1\"></candidate> <token id=\"t90\"> Iowa </token> <token id=\"t91\"> , </token> <token id=\"t92\"> '' </token> <candidate id=\"c14\" index=93 type=\"location\" info=\"{ &quot;coordinates&quot;: &quot;31.60228;-83.27638&quot;, &quot;id&quot;: 4202266, &quot;featureClass&quot;: &quot;A&quot;, &quot;featureCode&quot;: &quot;ADM2&quot;, &quot;countryCode&quot;: &quot;US&quot; }\" length=\"1\"></candidate> <candidate id=\"c15\" index=93 type=\"location\" info=\"{ &quot;coordinates&quot;: &quot;-29.34192;115.04561&quot;, &quot;id&quot;: 7839515, &quot;featureClass&quot;: &quot;A&quot;, &quot;featureCode&quot;: &quot;ADM2&quot;, &quot;countryCode&quot;: &quot;AU&quot; }\" length=\"1\"></candidate> <token id=\"t93\"> Irwin </token> <token id=\"t94\"> says </token> <token id=\"t95\"> . </token> <token id=\"t96\"> <br /> </token> <token id=\"t97\"> The </token> <token id=\"t98\"> turkey </token> <token id=\"t99\"> farms </token> <token id=\"t100\"> composted </token> <token id=\"t101\"> the </token> <token id=\"t102\"> dead </token> <candidate id=\"c16\" index=103 type=\"host\" info=\"null\" length=\"1\"></candidate> <token id=\"t103\"> birds </token> <token id=\"t104\"> in </token> <token id=\"t105\"> their </token> <token id=\"t106\"> buildings </token> <token id=\"t107\"> and </token> <token id=\"t108\"> then </token> <token id=\"t109\"> those </token> <token id=\"t110\"> buildings </token> <token id=\"t111\"> had </token> <token id=\"t112\"> be </token> <token id=\"t113\"> cleaned </token> <token id=\"t114\"> and </token> <token id=\"t115\"> tested </token> <token id=\"t116\"> before </token> <token id=\"t117\"> new </token> <candidate id=\"c17\" index=118 type=\"host\" info=\"null\" length=\"1\"></candidate> <token id=\"t118\"> birds </token> <token id=\"t119\"> could </token> <token id=\"t120\"> be </token> <token id=\"t121\"> brought </token> <token id=\"t122\"> in </token> <token id=\"t123\"> . </token> <token id=\"t124\"> `` </token> <candidate id=\"c18\" index=125 type=\"location\" info=\"{ &quot;coordinates&quot;: &quot;47.13056;5.65056&quot;, &quot;id&quot;: 6433681, &quot;featureClass&quot;: &quot;A&quot;, &quot;featureCode&quot;: &quot;ADM4&quot;, &quot;countryCode&quot;: &quot;FR&quot; }\" length=\"1\"></candidate> <token id=\"t125\"> Our </token> <token id=\"t126\"> first </token> <token id=\"t127\"> farm </token> <token id=\"t128\"> is </token> <token id=\"t129\"> the </token> <token id=\"t130\"> Moline </token> <token id=\"t131\"> farm </token> <token id=\"t132\"> up </token> <token id=\"t133\"> in </token> <token id=\"t134\"> Manson </token> <token id=\"t135\"> . </token> <token id=\"t136\"> And </token> <token id=\"t137\"> they </token> <token id=\"t138\"> placed </token> <candidate id=\"c19\" index=139 type=\"host\" info=\"null\" length=\"1\"></candidate> <token id=\"t139\"> birds </token> <token id=\"t140\"> this </token> <candidate id=\"c20\" index=141 type=\"date\" info=\"2015-W31\" length=\"2\"></candidate> <token id=\"t141\"> last </token> <token id=\"t142\"> week </token> <token id=\"t143\"> and </token> <token id=\"t144\"> are </token> <token id=\"t145\"> getting </token> <token id=\"t146\"> back </token> <token id=\"t147\"> into </token> <token id=\"t148\"> production </token> <token id=\"t149\"> , </token> <token id=\"t150\"> '' </token> <candidate id=\"c21\" index=151 type=\"location\" info=\"{ &quot;coordinates&quot;: &quot;31.60228;-83.27638&quot;, &quot;id&quot;: 4202266, &quot;featureClass&quot;: &quot;A&quot;, &quot;featureCode&quot;: &quot;ADM2&quot;, &quot;countryCode&quot;: &quot;US&quot; }\" length=\"1\"></candidate> <candidate id=\"c22\" index=151 type=\"location\" info=\"{ &quot;coordinates&quot;: &quot;-29.34192;115.04561&quot;, &quot;id&quot;: 7839515, &quot;featureClass&quot;: &quot;A&quot;, &quot;featureCode&quot;: &quot;ADM2&quot;, &quot;countryCode&quot;: &quot;AU&quot; }\" length=\"1\"></candidate> <token id=\"t151\"> Irwin </token> <token id=\"t152\"> says </token> <token id=\"t153\"> . </token> <token id=\"t154\"> <br /> </token> <token id=\"t155\"> The </token> <token id=\"t156\"> farm </token> <token id=\"t157\"> in </token> <candidate id=\"c23\" index=158 type=\"location\" info=\"{ &quot;coordinates&quot;: &quot;38.8445;-81.11757&quot;, &quot;id&quot;: 4801086, &quot;featureClass&quot;: &quot;A&quot;, &quot;featureCode&quot;: &quot;ADM2&quot;, &quot;countryCode&quot;: &quot;US&quot; }\" length=\"2\"></candidate> <candidate id=\"c24\" index=158 type=\"location\" info=\"{ &quot;coordinates&quot;: &quot;42.24653;-85.00559&quot;, &quot;id&quot;: 4987673, &quot;featureClass&quot;: &quot;A&quot;, &quot;featureCode&quot;: &quot;ADM2&quot;, &quot;countryCode&quot;: &quot;US&quot; }\" length=\"2\"></candidate> <candidate id=\"c25\" index=158 type=\"location\" info=\"{ &quot;coordinates&quot;: &quot;28.43911;-96.61507&quot;, &quot;id&quot;: 4678165, &quot;featureClass&quot;: &quot;A&quot;, &quot;featureCode&quot;: &quot;ADM2&quot;, &quot;countryCode&quot;: &quot;US&quot; }\" length=\"2\"></candidate> <candidate id=\"c26\" index=158 type=\"location\" info=\"{ &quot;coordinates&quot;: &quot;31.5292;-84.62451&quot;, &quot;id&quot;: 4185662, &quot;featureClass&quot;: &quot;A&quot;, &quot;featureCode&quot;: &quot;ADM2&quot;, &quot;countryCode&quot;: &quot;US&quot; }\" length=\"2\"></candidate> <candidate id=\"c27\" index=158 type=\"location\" info=\"{ &quot;coordinates&quot;: &quot;33.77143;-85.82603&quot;, &quot;id&quot;: 4053062, &quot;featureClass&quot;: &quot;A&quot;, &quot;featureCode&quot;: &quot;ADM2&quot;, &quot;countryCode&quot;: &quot;US&quot; }\" length=\"2\"></candidate> <candidate id=\"c28\" index=158 type=\"location\" info=\"{ &quot;coordinates&quot;: &quot;30.40603;-85.19721&quot;, &quot;id&quot;: 4149608, &quot;featureClass&quot;: &quot;A&quot;, &quot;featureCode&quot;: &quot;ADM2&quot;, &quot;countryCode&quot;: &quot;US&quot; }\" length=\"2\"></candidate> <candidate id=\"c29\" index=158 type=\"location\" info=\"{ &quot;coordinates&quot;: &quot;33.67486;-80.78028&quot;, &quot;id&quot;: 4573075, &quot;featureClass&quot;: &quot;A&quot;, &quot;featureCode&quot;: &quot;ADM2&quot;, &quot;countryCode&quot;: &quot;US&quot; }\" length=\"2\"></candidate> <candidate id=\"c30\" index=158 type=\"location\" info=\"{ &quot;coordinates&quot;: &quot;33.55803;-92.50304&quot;, &quot;id&quot;: 4104063, &quot;featureClass&quot;: &quot;A&quot;, &quot;featureCode&quot;: &quot;ADM2&quot;, &quot;countryCode&quot;: &quot;US&quot; }\" length=\"2\"></candidate> <candidate id=\"c31\" index=158 type=\"location\" info=\"{ &quot;coordinates&quot;: &quot;42.38518;-94.64041&quot;, &quot;id&quot;: 4850031, &quot;featureClass&quot;: &quot;A&quot;, &quot;featureCode&quot;: &quot;ADM2&quot;, &quot;countryCode&quot;: &quot;US&quot; }\" length=\"2\"></candidate> <candidate id=\"c32\" index=158 type=\"location\" info=\"{ &quot;coordinates&quot;: &quot;33.93645;-89.33645&quot;, &quot;id&quot;: 4420309, &quot;featureClass&quot;: &quot;A&quot;, &quot;featureCode&quot;: &quot;ADM2&quot;, &quot;countryCode&quot;: &quot;US&quot; }\" length=\"2\"></candidate> <candidate id=\"c33\" index=158 type=\"location\" info=\"{ &quot;coordinates&quot;: &quot;39.1693;-90.66753&quot;, &quot;id&quot;: 4235018, &quot;featureClass&quot;: &quot;A&quot;, &quot;featureCode&quot;: &quot;ADM2&quot;, &quot;countryCode&quot;: &quot;US&quot; }\" length=\"2\"></candidate> <token id=\"t158\"> Calhoun </token> <token id=\"t159\"> County </token> <token id=\"t160\"> was </token> <token id=\"t161\"> confirmed </token> <token id=\"t162\"> to </token> <token id=\"t163\"> have </token> <token id=\"t164\"> the </token> <candidate id=\"c34\" index=165 type=\"disease\" info=\"null\" length=\"4\"></candidate> <token id=\"t165\"> Highly </token> <token id=\"t166\"> Pathogenic </token> <candidate id=\"c35\" index=167 type=\"disease\" info=\"null\" length=\"2\"></candidate> <token id=\"t167\"> Avian </token> <token id=\"t168\"> Influenza </token> <token id=\"t169\"> on </token> <candidate id=\"c36\" index=170 type=\"location\" info=\"{ &quot;coordinates&quot;: &quot;21.38471;102.72594&quot;, &quot;id&quot;: 1904828, &quot;featureClass&quot;: &quot;A&quot;, &quot;featureCode&quot;: &quot;ADM2&quot;, &quot;countryCode&quot;: &quot;LA&quot; }\" length=\"1\"></candidate> <candidate id=\"c37\" index=170 type=\"date\" info=\"2015-05-19\" length=\"2\"></candidate> <token id=\"t170\"> May </token> <token id=\"t171\"> 19th </token> <token id=\"t172\"> . </token> <candidate id=\"c38\" index=173 type=\"location\" info=\"{ &quot;coordinates&quot;: &quot;49.74917;4.60889&quot;, &quot;id&quot;: 6453601, &quot;featureClass&quot;: &quot;A&quot;, &quot;featureCode&quot;: &quot;ADM4&quot;, &quot;countryCode&quot;: &quot;FR&quot; }\" length=\"1\"></candidate> <token id=\"t173\"> This </token> <token id=\"t174\"> farm </token> <token id=\"t175\"> had </token> <candidate id=\"c39\" index=176 type=\"number\" info=\"null\" length=\"1\"></candidate> <token id=\"t176\"> six </token> <token id=\"t177\"> barns </token> <token id=\"t178\"> that </token> <token id=\"t179\"> hold </token> <candidate id=\"c40\" index=180 type=\"number\" info=\"null\" length=\"1\"></candidate> <token id=\"t180\"> 28,800 </token> <token id=\"t181\"> turkey </token> <token id=\"t182\"> poults </token> <token id=\"t183\"> that </token> <token id=\"t184\"> ranged </token> <token id=\"t185\"> from </token> <token id=\"t186\"> birth </token> <token id=\"t187\"> to </token> <candidate id=\"c41\" index=188 type=\"number\" info=\"null\" length=\"1\"></candidate> <token id=\"t188\"> five </token> <token id=\"t189\"> weeks </token> <token id=\"t190\"> of </token> <token id=\"t191\"> age </token> <token id=\"t192\"> , </token> <token id=\"t193\"> and </token> <candidate id=\"c42\" index=194 type=\"number\" info=\"null\" length=\"1\"></candidate> <token id=\"t194\"> 14,400 </token> <token id=\"t195\"> finisher </token> <token id=\"t196\"> turkeys </token> <token id=\"t197\"> that </token> <token id=\"t198\"> are </token> <candidate id=\"c43\" index=199 type=\"number\" info=\"null\" length=\"1\"></candidate> <token id=\"t199\"> five </token> <token id=\"t200\"> to </token> <candidate id=\"c44\" index=201 type=\"number\" info=\"null\" length=\"1\"></candidate> <token id=\"t201\"> 20 </token> <token id=\"t202\"> weeks </token> <token id=\"t203\"> of </token> <token id=\"t204\"> age </token> <token id=\"t205\"> . </token> <token id=\"t206\"> <br /> </token> <token id=\"t207\"> New </token> <candidate id=\"c45\" index=208 type=\"host\" info=\"null\" length=\"1\"></candidate> <token id=\"t208\"> birds </token> <token id=\"t209\"> were </token> <token id=\"t210\"> place </token> <token id=\"t211\"> in </token> <token id=\"t212\"> the </token> <token id=\"t213\"> buildings </token> <candidate id=\"c46\" index=214 type=\"date\" info=\"2015-07-31\" length=\"2\"></candidate> <token id=\"t214\"> last </token> <token id=\"t215\"> Friday </token> <token id=\"t216\"> ( </token> <candidate id=\"c47\" index=217 type=\"date\" info=\"2015-07-31\" length=\"2\"></candidate> <token id=\"t217\"> July </token> <token id=\"t218\"> 31st </token> <token id=\"t219\"> ) </token> <candidate id=\"c48\" index=220 type=\"location\" info=\"{ &quot;coordinates&quot;: &quot;31.60228;-83.27638&quot;, &quot;id&quot;: 4202266, &quot;featureClass&quot;: &quot;A&quot;, &quot;featureCode&quot;: &quot;ADM2&quot;, &quot;countryCode&quot;: &quot;US&quot; }\" length=\"1\"></candidate> <candidate id=\"c49\" index=220 type=\"location\" info=\"{ &quot;coordinates&quot;: &quot;-29.34192;115.04561&quot;, &quot;id&quot;: 7839515, &quot;featureClass&quot;: &quot;A&quot;, &quot;featureCode&quot;: &quot;ADM2&quot;, &quot;countryCode&quot;: &quot;AU&quot; }\" length=\"1\"></candidate> <token id=\"t220\"> Irwin </token> <token id=\"t221\"> says </token> <token id=\"t222\"> they </token> <token id=\"t223\"> it </token> <token id=\"t224\"> wo </token> <token id=\"t225\"> n't </token> <token id=\"t226\"> belong </token> <token id=\"t227\"> before </token> <token id=\"t228\"> more </token> <token id=\"t229\"> turkey </token> <token id=\"t230\"> farms </token> <token id=\"t231\"> follow </token> <token id=\"t232\"> . </token> <token id=\"t233\"> `` </token> <token id=\"t234\"> Other </token> <token id=\"t235\"> farms </token> <token id=\"t236\"> are </token> <candidate id=\"c50\" index=237 type=\"date\" info=\"PRESENT_REF\" length=\"1\"></candidate> <token id=\"t237\"> currently </token> <token id=\"t238\"> in </token> <token id=\"t239\"> the </token> <token id=\"t240\"> stage </token> <token id=\"t241\"> of </token> <token id=\"t242\"> testing </token> <token id=\"t243\"> , </token> <token id=\"t244\"> '' </token> <candidate id=\"c51\" index=245 type=\"location\" info=\"{ &quot;coordinates&quot;: &quot;31.60228;-83.27638&quot;, &quot;id&quot;: 4202266, &quot;featureClass&quot;: &quot;A&quot;, &quot;featureCode&quot;: &quot;ADM2&quot;, &quot;countryCode&quot;: &quot;US&quot; }\" length=\"1\"></candidate> <candidate id=\"c52\" index=245 type=\"location\" info=\"{ &quot;coordinates&quot;: &quot;-29.34192;115.04561&quot;, &quot;id&quot;: 7839515, &quot;featureClass&quot;: &quot;A&quot;, &quot;featureCode&quot;: &quot;ADM2&quot;, &quot;countryCode&quot;: &quot;AU&quot; }\" length=\"1\"></candidate> <token id=\"t245\"> Irwin </token> <token id=\"t246\"> explains </token> <token id=\"t247\"> , </token> <token id=\"t248\"> `` </token> <token id=\"t249\"> so </token> <token id=\"t250\"> they </token> <token id=\"t251\"> have </token> <token id=\"t252\"> to </token> <token id=\"t253\"> have </token> <token id=\"t254\"> tests </token> <token id=\"t255\"> in </token> <token id=\"t256\"> their </token> <token id=\"t257\"> barns </token> <token id=\"t258\"> to </token> <token id=\"t259\"> prove </token> <token id=\"t260\"> that </token> <token id=\"t261\"> there </token> <token id=\"t262\"> is </token> <token id=\"t263\"> no </token> <token id=\"t264\"> virus </token> <token id=\"t265\"> in </token> <token id=\"t266\"> those </token> <token id=\"t267\"> barns </token> <token id=\"t268\"> to </token> <token id=\"t269\"> prove </token> <token id=\"t270\"> that </token> <token id=\"t271\"> they </token> <token id=\"t272\"> can </token> <token id=\"t273\"> repopulate </token> <token id=\"t274\"> . </token> <token id=\"t275\"> So </token> <token id=\"t276\"> there </token> <token id=\"t277\"> 'll </token> <token id=\"t278\"> be </token> <token id=\"t279\"> other </token> <token id=\"t280\"> farms </token> <token id=\"t281\"> coming </token> <token id=\"t282\"> quite </token> <token id=\"t283\"> soon </token> <token id=\"t284\"> . </token> <token id=\"t285\"> '' </token> <token id=\"t286\"> <br /> </token> <token id=\"t287\"> There </token> <token id=\"t288\"> were </token> <token id=\"t289\"> some </token> <candidate id=\"c53\" index=290 type=\"number\" info=\"null\" length=\"1\"></candidate> <token id=\"t290\"> 34 </token> <candidate id=\"c54\" index=291 type=\"number\" info=\"null\" length=\"1\"></candidate> <token id=\"t291\"> million </token> <token id=\"t292\"> turkeys </token> <token id=\"t293\"> and </token> <token id=\"t294\"> chickens </token> <token id=\"t295\"> destroyed </token> <token id=\"t296\"> after </token> <token id=\"t297\"> they </token> <token id=\"t298\"> became </token> <token id=\"t299\"> infected </token> <token id=\"t300\"> . </token> <candidate id=\"c55\" index=301 type=\"location\" info=\"{ &quot;coordinates&quot;: &quot;31.60228;-83.27638&quot;, &quot;id&quot;: 4202266, &quot;featureClass&quot;: &quot;A&quot;, &quot;featureCode&quot;: &quot;ADM2&quot;, &quot;countryCode&quot;: &quot;US&quot; }\" length=\"1\"></candidate> <candidate id=\"c56\" index=301 type=\"location\" info=\"{ &quot;coordinates&quot;: &quot;-29.34192;115.04561&quot;, &quot;id&quot;: 7839515, &quot;featureClass&quot;: &quot;A&quot;, &quot;featureCode&quot;: &quot;ADM2&quot;, &quot;countryCode&quot;: &quot;AU&quot; }\" length=\"1\"></candidate> <token id=\"t301\"> Irwin </token> <token id=\"t302\"> says </token> <token id=\"t303\"> `` </token> <candidate id=\"c57\" index=304 type=\"location\" info=\"{ &quot;coordinates&quot;: &quot;49.74917;4.60889&quot;, &quot;id&quot;: 6453601, &quot;featureClass&quot;: &quot;A&quot;, &quot;featureCode&quot;: &quot;ADM4&quot;, &quot;countryCode&quot;: &quot;FR&quot; }\" length=\"1\"></candidate> <token id=\"t304\"> This </token> <token id=\"t305\"> has </token> <token id=\"t306\"> been </token> <token id=\"t307\"> very </token> <token id=\"t308\"> hard </token> <token id=\"t309\"> on </token> <token id=\"t310\"> the </token> <token id=\"t311\"> turkey </token> <token id=\"t312\"> farmers </token> <token id=\"t313\"> who </token> <token id=\"t314\"> have </token> <token id=\"t315\"> lost </token> <token id=\"t316\"> their </token> <candidate id=\"c58\" index=317 type=\"host\" info=\"null\" length=\"1\"></candidate> <token id=\"t317\"> birds </token> <token id=\"t318\"> to </token> <token id=\"t319\"> high </token> <token id=\"t320\"> path </token> <token id=\"t321\"> A-I </token> <token id=\"t322\"> . </token> <token id=\"t323\"> And </token> <token id=\"t324\"> seeing </token> <token id=\"t325\"> other </token> <token id=\"t326\"> farms </token> <token id=\"t327\"> becoming </token> <token id=\"t328\"> repopulated </token> <token id=\"t329\"> is </token> <token id=\"t330\"> very </token> <token id=\"t331\"> encouraging </token> <token id=\"t332\"> to </token> <token id=\"t333\"> all </token> <token id=\"t334\"> of </token> <token id=\"t335\"> those </token> <token id=\"t336\"> farmers </token> <token id=\"t337\"> , </token> <token id=\"t338\"> '' </token> <candidate id=\"c59\" index=339 type=\"location\" info=\"{ &quot;coordinates&quot;: &quot;31.60228;-83.27638&quot;, &quot;id&quot;: 4202266, &quot;featureClass&quot;: &quot;A&quot;, &quot;featureCode&quot;: &quot;ADM2&quot;, &quot;countryCode&quot;: &quot;US&quot; }\" length=\"1\"></candidate> <candidate id=\"c60\" index=339 type=\"location\" info=\"{ &quot;coordinates&quot;: &quot;-29.34192;115.04561&quot;, &quot;id&quot;: 7839515, &quot;featureClass&quot;: &quot;A&quot;, &quot;featureCode&quot;: &quot;ADM2&quot;, &quot;countryCode&quot;: &quot;AU&quot; }\" length=\"1\"></candidate> <token id=\"t339\"> Irwin </token> <token id=\"t340\"> says </token> <token id=\"t341\"> . </token> <token id=\"t342\"> `` </token> <candidate id=\"c61\" index=343 type=\"location\" info=\"{ &quot;coordinates&quot;: &quot;49.74917;4.60889&quot;, &quot;id&quot;: 6453601, &quot;featureClass&quot;: &quot;A&quot;, &quot;featureCode&quot;: &quot;ADM4&quot;, &quot;countryCode&quot;: &quot;FR&quot; }\" length=\"1\"></candidate> <token id=\"t343\"> This </token> <token id=\"t344\"> tragedy </token> <token id=\"t345\"> is </token> <token id=\"t346\"> about </token> <token id=\"t347\"> ready </token> <token id=\"t348\"> to </token> <token id=\"t349\"> end </token> <token id=\"t350\"> and </token> <token id=\"t351\"> they </token> <token id=\"t352\"> can </token> <token id=\"t353\"> get </token> <token id=\"t354\"> back </token> <token id=\"t355\"> to </token> <token id=\"t356\"> what </token> <token id=\"t357\"> they </token> <token id=\"t358\"> do </token> <token id=\"t359\"> best </token> <token id=\"t360\"> -- </token> <token id=\"t361\"> which </token> <token id=\"t362\"> is </token> <token id=\"t363\"> raising </token> <token id=\"t364\"> and </token> <token id=\"t365\"> caring </token> <token id=\"t366\"> for </token> <token id=\"t367\"> turkeys </token> <token id=\"t368\"> . </token> <token id=\"t369\"> '' </token> <token id=\"t370\"> <br /> </token> <token id=\"t371\"> The </token> <candidate id=\"c62\" index=372 type=\"location\" info=\"{ &quot;coordinates&quot;: &quot;42.00027;-93.50049&quot;, &quot;id&quot;: 4862182, &quot;featureClass&quot;: &quot;A&quot;, &quot;featureCode&quot;: &quot;ADM1&quot;, &quot;countryCode&quot;: &quot;US&quot; }\" length=\"1\"></candidate> <token id=\"t372\"> Iowa </token> <token id=\"t373\"> Department </token> <token id=\"t374\"> of </token> <token id=\"t375\"> Agriculture </token> <token id=\"t376\"> says </token> <token id=\"t377\"> it </token> <token id=\"t378\"> is </token> <token id=\"t379\"> in </token> <token id=\"t380\"> the </token> <token id=\"t381\"> process </token> <token id=\"t382\"> of </token> <token id=\"t383\"> lifting </token> <candidate id=\"c63\" index=384 type=\"number\" info=\"null\" length=\"1\"></candidate> <token id=\"t384\"> 69 </token> <token id=\"t385\"> of </token> <token id=\"t386\"> the </token> <candidate id=\"c64\" index=387 type=\"number\" info=\"null\" length=\"1\"></candidate> <token id=\"t387\"> 77 </token> <token id=\"t388\"> control </token> <token id=\"t389\"> zones </token> <token id=\"t390\"> that </token> <token id=\"t391\"> were </token> <token id=\"t392\"> established </token> <token id=\"t393\"> around </token> <token id=\"t394\"> facilities </token> <token id=\"t395\"> in </token> <candidate id=\"c65\" index=396 type=\"location\" info=\"{ &quot;coordinates&quot;: &quot;42.00027;-93.50049&quot;, &quot;id&quot;: 4862182, &quot;featureClass&quot;: &quot;A&quot;, &quot;featureCode&quot;: &quot;ADM1&quot;, &quot;countryCode&quot;: &quot;US&quot; }\" length=\"1\"></candidate> <token id=\"t396\"> Iowa </token> <token id=\"t397\"> infected </token> <token id=\"t398\"> with </token> <token id=\"t399\"> the </token> <candidate id=\"c66\" index=400 type=\"disease\" info=\"null\" length=\"2\"></candidate> <token id=\"t400\"> avian </token> <token id=\"t401\"> flu </token> <token id=\"t402\"> . </token> <token id=\"t403\"> <br /> </token> <token id=\"t404\"> The </token> <token id=\"t405\"> control </token> <token id=\"t406\"> zones </token> <token id=\"t407\"> were </token> <token id=\"t408\"> established </token> <token id=\"t409\"> around </token> <token id=\"t410\"> each </token> <token id=\"t411\"> site </token> <token id=\"t412\"> with </token> <token id=\"t413\"> a </token> <token id=\"t414\"> confirmed </token> <token id=\"t415\"> case </token> <token id=\"t416\"> of </token> <token id=\"t417\"> the </token> <token id=\"t418\"> disease </token> <token id=\"t419\"> and </token> <token id=\"t420\"> all </token> <token id=\"t421\"> poultry </token> <token id=\"t422\"> that </token> <token id=\"t423\"> were </token> <token id=\"t424\"> located </token> <token id=\"t425\"> within </token> <token id=\"t426\"> the </token> <token id=\"t427\"> control </token> <token id=\"t428\"> zone </token> <token id=\"t429\"> surrounding </token> <token id=\"t430\"> an </token> <token id=\"t431\"> infected </token> <token id=\"t432\"> site </token> <token id=\"t433\"> were </token> <token id=\"t434\"> quarantined </token> <token id=\"t435\"> and </token> <token id=\"t436\"> all </token> <token id=\"t437\"> movement </token> <token id=\"t438\"> of </token> <token id=\"t439\"> poultry </token> <token id=\"t440\"> and </token> <token id=\"t441\"> poultry </token> <token id=\"t442\"> products </token> <token id=\"t443\"> , </token> <token id=\"t444\"> feed </token> <token id=\"t445\"> , </token> <token id=\"t446\"> fuel </token> <token id=\"t447\"> in </token> <token id=\"t448\"> and </token> <token id=\"t449\"> out </token> <token id=\"t450\"> of </token> <token id=\"t451\"> those </token> <token id=\"t452\"> quarantined </token> <token id=\"t453\"> non-infected </token> <token id=\"t454\"> facilities </token> <token id=\"t455\"> had </token> <token id=\"t456\"> to </token> <token id=\"t457\"> be </token> <token id=\"t458\"> permitted </token> <token id=\"t459\"> by </token> <token id=\"t460\"> the </token> <token id=\"t461\"> Ag </token> <token id=\"t462\"> Department </token> <token id=\"t463\"> . </token> <token id=\"t464\"> <br /> </token>","publication_date":"2015-08-05","id":287,"title":"First turkey farm back in business after bird flu","url":"http://www.radioiowa.com/2015/08/05/first-turkey-farm-back-in-business-after-bird-flu/","content":"Cleaning a truck used to haul away dead birds.\nThe Iowa Department of Agriculture and the U.S. Department of Agriculture announced Tuesday that a turkey farm that was infected with the bird flu completed the cleaning and disinfection process and is starting over.\nIowa Turkey Federation spokesperson, Gretta Irwin, says they are pleased to see the progress. “It’s definitely good news that the turkey farms that have been impacted with the high path avian influenza are starting to restock now in Iowa,” Irwin says.\nThe turkey farms composted the dead birds in their buildings and then those buildings had be cleaned and tested before new birds could be brought in. “Our first farm is the Moline farm up in Manson. And they placed birds this last week and are getting back into production,” Irwin says.\nThe farm in Calhoun County was confirmed to have the Highly Pathogenic Avian Influenza on May 19th. This farm had six barns that hold 28,800 turkey poults that ranged from birth to five weeks of age, and 14,400 finisher turkeys that are five  to 20 weeks of age.\nNew birds were place in the buildings last Friday (July 31st) Irwin says they it won’t belong before more turkey farms follow. “Other farms are currently in the stage of testing,” Irwin explains, “so they have to have tests in their barns to prove that there is no virus in those barns to prove that they can repopulate. So there’ll be other farms coming quite soon.”\nThere were some 34 million turkeys and chickens destroyed after they became infected. Irwin says “This has been very hard on the turkey farmers who have lost their birds to high path A-I. And seeing other farms becoming repopulated is very encouraging to all of those farmers,” Irwin says. “This tragedy is about ready to end and they can get back to what they do best — which is raising and caring for turkeys.”\nThe Iowa Department of Agriculture says it is in the process of lifting 69 of the 77 control zones that were established around facilities in Iowa infected with the avian flu.\nThe control zones were established around each site with a confirmed case of the disease and all poultry that were located within the control zone surrounding an infected site were quarantined and all movement of poultry and poultry products, feed, fuel in and out of those quarantined non-infected facilities had to be permitted by the Ag Department.\n","candidateLabels":[]}
