# Supplementary material for: Web monitoring of emerging animal infectious diseases integrated in the French Animal Health Epidemic Intelligence System
Source: PLoS One. 2018 Aug 3;13(8):e0199960. doi: 10.1371/journal.pone.0199960 (PMC6075742; doi:10.1371/journal.pone.0199960)
Supplement: S1 Dataset — Dataset of news reports in English language used to evaluate and train the information extraction module of PADI-web (http://epia.clermont.inra.fr/vsi). This dataset is composed of 532 news reports (in JSON), with information about the report itself (publication date, title, content, url), as well as processing information related to the information extraction process (candidates for extraction information, correct or incorrect labels for each candidate). The named entity candidates (locations, diseases, hosts, dates, number of cases) are manually labelled in each article. Data are shared under a CC BY license and are freely available for download at: https://dataverse.cirad.fr/dataset.xhtml?persistentId=doi:10.18167/DVN1/KMTIFG. (GZ) [file pone.0199960.s001.gz › articles/519.json]

{"reports":[17228],"tagged_content":"<token id=\"t0\"> <br /> </token> <token id=\"t1\"> <br /> </token> <token id=\"t2\"> Copyright </token> <token id=\"t3\"> : </token> <token id=\"t4\"> APA </token> <token id=\"t5\"> <br /> </token> <token id=\"t6\"> <br /> </token> <token id=\"t7\"> The </token> <token id=\"t8\"> plant </token> <token id=\"t9\"> manager </token> <token id=\"t10\"> of </token> <token id=\"t11\"> the </token> <candidate id=\"c1\" index=12 type=\"location\" info=\"{ &quot;coordinates&quot;: &quot;-22.0;24.0&quot;, &quot;id&quot;: 933860, &quot;featureClass&quot;: &quot;A&quot;, &quot;featureCode&quot;: &quot;PCLI&quot;, &quot;countryCode&quot;: &quot;BW&quot; }\" length=\"1\"></candidate> <token id=\"t12\"> Botswana </token> <token id=\"t13\"> Meat </token> <token id=\"t14\"> Commission </token> <token id=\"t15\"> ( </token> <token id=\"t16\"> BMC </token> <token id=\"t17\"> ) </token> <token id=\"t18\"> at </token> <token id=\"t19\"> the </token> <token id=\"t20\"> Maun </token> <token id=\"t21\"> Abattoir </token> <token id=\"t22\"> , </token> <token id=\"t23\"> Mothobi </token> <token id=\"t24\"> Mothobi </token> <token id=\"t25\"> said </token> <token id=\"t26\"> on </token> <candidate id=\"c2\" index=27 type=\"date\" info=\"2015-01-27\" length=\"1\"></candidate> <token id=\"t27\"> Tuesday </token> <token id=\"t28\"> that </token> <token id=\"t29\"> after </token> <token id=\"t30\"> trials </token> <token id=\"t31\"> conducted </token> <token id=\"t32\"> in </token> <candidate id=\"c3\" index=33 type=\"location\" info=\"{ &quot;coordinates&quot;: &quot;-14.33333;28.5&quot;, &quot;id&quot;: 895949, &quot;featureClass&quot;: &quot;A&quot;, &quot;featureCode&quot;: &quot;PCLI&quot;, &quot;countryCode&quot;: &quot;ZM&quot; }\" length=\"1\"></candidate> <token id=\"t33\"> Zambia </token> <token id=\"t34\"> and </token> <candidate id=\"c4\" index=35 type=\"location\" info=\"{ &quot;coordinates&quot;: &quot;-18.25;35.0&quot;, &quot;id&quot;: 1036973, &quot;featureClass&quot;: &quot;A&quot;, &quot;featureCode&quot;: &quot;PCLI&quot;, &quot;countryCode&quot;: &quot;MZ&quot; }\" length=\"1\"></candidate> <token id=\"t35\"> Mozambique </token> <token id=\"t36\"> , </token> <token id=\"t37\"> those </token> <token id=\"t38\"> countries </token> <token id=\"t39\"> have </token> <token id=\"t40\"> shown </token> <token id=\"t41\"> interest </token> <token id=\"t42\"> to </token> <token id=\"t43\"> buy </token> <token id=\"t44\"> canned </token> <token id=\"t45\"> beef </token> <token id=\"t46\"> from </token> <token id=\"t47\"> the </token> <token id=\"t48\"> abattoir </token> <token id=\"t49\"> . </token> <token id=\"t50\"> <br /> </token> <token id=\"t51\"> The </token> <token id=\"t52\"> abattoir </token> <token id=\"t53\"> slaughters </token> <token id=\"t54\"> and </token> <token id=\"t55\"> sells </token> <candidate id=\"c5\" index=56 type=\"host\" info=\"null\" length=\"1\"></candidate> <token id=\"t56\"> cattle </token> <token id=\"t57\"> for </token> <token id=\"t58\"> the </token> <token id=\"t59\"> local </token> <token id=\"t60\"> and </token> <token id=\"t61\"> regional </token> <token id=\"t62\"> market </token> <token id=\"t63\"> while </token> <token id=\"t64\"> the </token> <token id=\"t65\"> main </token> <candidate id=\"c6\" index=66 type=\"number\" info=\"null\" length=\"1\"></candidate> <token id=\"t66\"> one </token> <token id=\"t67\"> at </token> <token id=\"t68\"> Lobatse </token> <token id=\"t69\"> , </token> <candidate id=\"c7\" index=70 type=\"number\" info=\"null\" length=\"1\"></candidate> <token id=\"t70\"> 70 </token> <token id=\"t71\"> kilometers </token> <token id=\"t72\"> from </token> <token id=\"t73\"> the </token> <token id=\"t74\"> capital </token> <candidate id=\"c8\" index=75 type=\"location\" info=\"{ &quot;coordinates&quot;: &quot;-24.65451;25.90859&quot;, &quot;id&quot;: 933773, &quot;featureClass&quot;: &quot;P&quot;, &quot;featureCode&quot;: &quot;PPLC&quot;, &quot;countryCode&quot;: &quot;BW&quot; }\" length=\"1\"></candidate> <candidate id=\"c9\" index=75 type=\"location\" info=\"{ &quot;coordinates&quot;: &quot;-24.76234;25.7995&quot;, &quot;id&quot;: 7670702, &quot;featureClass&quot;: &quot;A&quot;, &quot;featureCode&quot;: &quot;ADM2&quot;, &quot;countryCode&quot;: &quot;BW&quot; }\" length=\"1\"></candidate> <token id=\"t75\"> Gaborone </token> <token id=\"t76\"> slaughters </token> <token id=\"t77\"> for </token> <token id=\"t78\"> the </token> <token id=\"t79\"> European </token> <token id=\"t80\"> market </token> <token id=\"t81\"> . </token> <token id=\"t82\"> <br /> </token> <token id=\"t83\"> Mothobi </token> <token id=\"t84\"> said </token> <token id=\"t85\"> they </token> <token id=\"t86\"> had </token> <token id=\"t87\"> also </token> <token id=\"t88\"> started </token> <token id=\"t89\"> selling </token> <token id=\"t90\"> to </token> <token id=\"t91\"> the </token> <candidate id=\"c10\" index=92 type=\"location\" info=\"{ &quot;coordinates&quot;: &quot;-19.0;29.75&quot;, &quot;id&quot;: 878675, &quot;featureClass&quot;: &quot;A&quot;, &quot;featureCode&quot;: &quot;PCLI&quot;, &quot;countryCode&quot;: &quot;ZW&quot; }\" length=\"1\"></candidate> <token id=\"t92\"> Zimbabwe </token> <token id=\"t93\"> market </token> <token id=\"t94\"> , </token> <token id=\"t95\"> adding </token> <token id=\"t96\"> that </token> <token id=\"t97\"> the </token> <token id=\"t98\"> trade </token> <token id=\"t99\"> had </token> <token id=\"t100\"> been </token> <token id=\"t101\"> progressing </token> <token id=\"t102\"> well </token> <token id=\"t103\"> as </token> <token id=\"t104\"> payments </token> <token id=\"t105\"> were </token> <token id=\"t106\"> done </token> <token id=\"t107\"> on </token> <token id=\"t108\"> time </token> <token id=\"t109\"> . </token> <token id=\"t110\"> The </token> <token id=\"t111\"> Zimbabwean </token> <token id=\"t112\"> market </token> <token id=\"t113\"> was </token> <token id=\"t114\"> suspended </token> <token id=\"t115\"> after </token> <token id=\"t116\"> payments </token> <token id=\"t117\"> were </token> <token id=\"t118\"> delayed </token> <token id=\"t119\"> . </token> <token id=\"t120\"> <br /> </token> <token id=\"t121\"> Mothobi </token> <token id=\"t122\"> also </token> <token id=\"t123\"> said </token> <token id=\"t124\"> that </token> <token id=\"t125\"> they </token> <token id=\"t126\"> were </token> <token id=\"t127\"> exporting </token> <candidate id=\"c11\" index=128 type=\"number\" info=\"null\" length=\"1\"></candidate> <token id=\"t128\"> 250 </token> <candidate id=\"c12\" index=129 type=\"host\" info=\"null\" length=\"1\"></candidate> <token id=\"t129\"> cattle </token> <token id=\"t130\"> per </token> <token id=\"t131\"> week </token> <token id=\"t132\"> , </token> <token id=\"t133\"> adding </token> <token id=\"t134\"> that </token> <candidate id=\"c13\" index=135 type=\"date\" info=\"2015\" length=\"2\"></candidate> <token id=\"t135\"> this </token> <token id=\"t136\"> year </token> <token id=\"t137\"> they </token> <token id=\"t138\"> targeted </token> <token id=\"t139\"> to </token> <token id=\"t140\"> export </token> <candidate id=\"c14\" index=141 type=\"number\" info=\"null\" length=\"1\"></candidate> <token id=\"t141\"> 12,000 </token> <token id=\"t142\"> . </token> <token id=\"t143\"> He </token> <token id=\"t144\"> said </token> <token id=\"t145\"> they </token> <token id=\"t146\"> managed </token> <token id=\"t147\"> to </token> <token id=\"t148\"> sell </token> <candidate id=\"c15\" index=149 type=\"number\" info=\"null\" length=\"1\"></candidate> <token id=\"t149\"> 23 </token> <token id=\"t150\"> , </token> <candidate id=\"c16\" index=151 type=\"number\" info=\"null\" length=\"1\"></candidate> <token id=\"t151\"> 000 </token> <token id=\"t152\"> tonnes </token> <token id=\"t153\"> of </token> <token id=\"t154\"> beef </token> <token id=\"t155\"> directly </token> <token id=\"t156\"> to </token> <candidate id=\"c17\" index=157 type=\"number\" info=\"null\" length=\"1\"></candidate> <token id=\"t157\"> two </token> <token id=\"t158\"> of </token> <token id=\"t159\"> the </token> <token id=\"t160\"> countries </token> <token id=\"t161\"> . </token> <token id=\"t162\"> <br /> </token> <token id=\"t163\"> â </token> <token id=\"t164\"> $ </token> <token id=\"t165\"> œCurrently </token> <token id=\"t166\"> , </token> <token id=\"t167\"> we </token> <token id=\"t168\"> are </token> <token id=\"t169\"> waiting </token> <token id=\"t170\"> for </token> <token id=\"t171\"> some </token> <token id=\"t172\"> officials </token> <token id=\"t173\"> from </token> <candidate id=\"c18\" index=174 type=\"location\" info=\"{ &quot;coordinates&quot;: &quot;-18.25;35.0&quot;, &quot;id&quot;: 1036973, &quot;featureClass&quot;: &quot;A&quot;, &quot;featureCode&quot;: &quot;PCLI&quot;, &quot;countryCode&quot;: &quot;MZ&quot; }\" length=\"1\"></candidate> <token id=\"t174\"> Mozambique </token> <token id=\"t175\"> to </token> <token id=\"t176\"> come </token> <token id=\"t177\"> here </token> <token id=\"t178\"> and </token> <token id=\"t179\"> discuss </token> <token id=\"t180\"> the </token> <token id=\"t181\"> logistics </token> <token id=\"t182\"> and </token> <token id=\"t183\"> see </token> <token id=\"t184\"> if </token> <token id=\"t185\"> we </token> <token id=\"t186\"> could </token> <token id=\"t187\"> have </token> <token id=\"t188\"> permanent </token> <token id=\"t189\"> trade </token> <token id=\"t190\"> . </token> <candidate id=\"c19\" index=191 type=\"location\" info=\"{ &quot;coordinates&quot;: &quot;-14.33333;28.5&quot;, &quot;id&quot;: 895949, &quot;featureClass&quot;: &quot;A&quot;, &quot;featureCode&quot;: &quot;PCLI&quot;, &quot;countryCode&quot;: &quot;ZM&quot; }\" length=\"1\"></candidate> <token id=\"t191\"> Zambia </token> <token id=\"t192\"> has </token> <token id=\"t193\"> also </token> <token id=\"t194\"> made </token> <token id=\"t195\"> it </token> <token id=\"t196\"> clear </token> <token id=\"t197\"> that </token> <token id=\"t198\"> they </token> <token id=\"t199\"> do </token> <token id=\"t200\"> not </token> <token id=\"t201\"> want </token> <token id=\"t202\"> meat </token> <token id=\"t203\"> from </token> <token id=\"t204\"> the </token> <token id=\"t205\"> areas </token> <token id=\"t206\"> affected </token> <token id=\"t207\"> by </token> <token id=\"t208\"> the </token> <candidate id=\"c20\" index=209 type=\"disease\" info=\"null\" length=\"2\"></candidate> <token id=\"t209\"> Foot-and-Mouth </token> <token id=\"t210\"> Disease </token> <token id=\"t211\"> , </token> <token id=\"t212\"> â </token> <token id=\"t213\"> $ </token> <token id=\"t214\"> he </token> <token id=\"t215\"> added </token> <token id=\"t216\"> . </token> <token id=\"t217\"> <br /> </token> <token id=\"t218\"> Signature </token> <token id=\"t219\"> : </token> <token id=\"t220\"> APA </token> <token id=\"t221\"> <br /> </token> <token id=\"t222\"> Copyright </token> <token id=\"t223\"> : </token> <token id=\"t224\"> © </token> <token id=\"t225\"> APA </token> <token id=\"t226\"> <br /> </token> <token id=\"t227\"> <br /> </token>","publication_date":"2015-01-27","id":519,"title":"Zambia, Mozambique express interest in Botswana beef - official","url":"http://en.starafrica.com/news/zambia-mozambique-express-interest-in-botswana-beef-official.html","content":"\n \n \n \n \n Copyright : APA \n \n \n The plant manager of the Botswana Meat Commission (BMC) at the Maun Abattoir, Mothobi Mothobi said on Tuesday that after trials conducted in Zambia and Mozambique, those countries have shown interest to buy canned beef from the abattoir.\nThe abattoir slaughters and sells cattle for the local and regional market while the main one at Lobatse, 70 kilometers from the capital Gaborone slaughters for the European market. \nMothobi said they had also started selling to the Zimbabwe market, adding that the trade had been progressing well as payments were done on time. The Zimbabwean market was suspended after payments were delayed. \nMothobi also said that they were exporting 250 cattle per week, adding that this year they targeted to export 12,000. He said they managed to sell 23, 000 tonnes of beef directly to two of the countries. \nâ€œCurrently, we are waiting for some officials from Mozambique to come here and discuss the logistics and see if we could have permanent trade. Zambia has also made it clear that they do not want meat from the areas affected by the Foot-and-Mouth Disease,â€� he added.\n Signature : APA \n Copyright : © APA \n \n \n \n \n \n \n \n \n \n \n \n \n \n &#13;\n \n ","candidateLabels":[]}
