# Supplementary material for: Web monitoring of emerging animal infectious diseases integrated in the French Animal Health Epidemic Intelligence System
Source: PLoS One. 2018 Aug 3;13(8):e0199960. doi: 10.1371/journal.pone.0199960 (PMC6075742; doi:10.1371/journal.pone.0199960)
Supplement: S1 Dataset — Dataset of news reports in English language used to evaluate and train the information extraction module of PADI-web (http://epia.clermont.inra.fr/vsi). This dataset is composed of 532 news reports (in JSON), with information about the report itself (publication date, title, content, url), as well as processing information related to the information extraction process (candidates for extraction information, correct or incorrect labels for each candidate). The named entity candidates (locations, diseases, hosts, dates, number of cases) are manually labelled in each article. Data are shared under a CC BY license and are freely available for download at: https://dataverse.cirad.fr/dataset.xhtml?persistentId=doi:10.18167/DVN1/KMTIFG. (GZ) [file pone.0199960.s001.gz › articles/477.json]

{"reports":[16933,16959,17045,17085,17087,17142],"tagged_content":"<token id=\"t0\"> <br /> </token> <token id=\"t1\"> Several </token> <token id=\"t2\"> new </token> <token id=\"t3\"> highly </token> <token id=\"t4\"> pathogenic </token> <candidate id=\"c1\" index=5 type=\"host\" info=\"null\" length=\"1\"></candidate> <candidate id=\"c2\" index=5 type=\"disease\" info=\"null\" length=\"2\"></candidate> <token id=\"t5\"> bird </token> <token id=\"t6\"> flu </token> <token id=\"t7\"> outbreaks </token> <token id=\"t8\"> have </token> <token id=\"t9\"> been </token> <token id=\"t10\"> reported </token> <token id=\"t11\"> in </token> <candidate id=\"c3\" index=12 type=\"location\" info=\"{ &quot;coordinates&quot;: &quot;35.0;105.0&quot;, &quot;id&quot;: 1814991, &quot;featureClass&quot;: &quot;A&quot;, &quot;featureCode&quot;: &quot;PCLI&quot;, &quot;countryCode&quot;: &quot;CN&quot; }\" length=\"1\"></candidate> <candidate id=\"c4\" index=12 type=\"location\" info=\"{ &quot;coordinates&quot;: &quot;25.51224;-99.00457&quot;, &quot;id&quot;: 8582434, &quot;featureClass&quot;: &quot;A&quot;, &quot;featureCode&quot;: &quot;ADM2&quot;, &quot;countryCode&quot;: &quot;MX&quot; }\" length=\"1\"></candidate> <token id=\"t12\"> China </token> <candidate id=\"c5\" index=13 type=\"date\" info=\"2014-10\" length=\"2\"></candidate> <token id=\"t13\"> this </token> <token id=\"t14\"> month </token> <token id=\"t15\"> , </token> <token id=\"t16\"> including </token> <token id=\"t17\"> the </token> <token id=\"t18\"> reoccurrence </token> <token id=\"t19\"> of </token> <token id=\"t20\"> H5N1 </token> <token id=\"t21\"> . </token> <token id=\"t22\"> <br /> </token> <token id=\"t23\"> <br /> </token> <token id=\"t24\"> Reports </token> <token id=\"t25\"> have </token> <token id=\"t26\"> been </token> <token id=\"t27\"> submitted </token> <token id=\"t28\"> to </token> <token id=\"t29\"> the </token> <token id=\"t30\"> World </token> <token id=\"t31\"> Organisation </token> <token id=\"t32\"> for </token> <token id=\"t33\"> Animal </token> <token id=\"t34\"> Health </token> <token id=\"t35\"> ( </token> <token id=\"t36\"> OIE </token> <token id=\"t37\"> ) </token> <token id=\"t38\"> , </token> <token id=\"t39\"> from </token> <candidate id=\"c6\" index=40 type=\"location\" info=\"{ &quot;coordinates&quot;: &quot;35.0;105.0&quot;, &quot;id&quot;: 1814991, &quot;featureClass&quot;: &quot;A&quot;, &quot;featureCode&quot;: &quot;PCLI&quot;, &quot;countryCode&quot;: &quot;CN&quot; }\" length=\"1\"></candidate> <candidate id=\"c7\" index=40 type=\"location\" info=\"{ &quot;coordinates&quot;: &quot;25.51224;-99.00457&quot;, &quot;id&quot;: 8582434, &quot;featureClass&quot;: &quot;A&quot;, &quot;featureCode&quot;: &quot;ADM2&quot;, &quot;countryCode&quot;: &quot;MX&quot; }\" length=\"1\"></candidate> <token id=\"t40\"> China </token> <token id=\"t41\"> 's </token> <token id=\"t42\"> Animal </token> <token id=\"t43\"> Disease </token> <token id=\"t44\"> Control </token> <candidate id=\"c10\" index=45 type=\"location\" info=\"{ &quot;coordinates&quot;: &quot;47.5;1.75&quot;, &quot;id&quot;: 3027939, &quot;featureClass&quot;: &quot;A&quot;, &quot;featureCode&quot;: &quot;ADM1&quot;, &quot;countryCode&quot;: &quot;FR&quot; }\" length=\"1\"></candidate> <candidate id=\"c11\" index=45 type=\"location\" info=\"{ &quot;coordinates&quot;: &quot;12.37874;-1.53276&quot;, &quot;id&quot;: 6930704, &quot;featureClass&quot;: &quot;A&quot;, &quot;featureCode&quot;: &quot;ADM1&quot;, &quot;countryCode&quot;: &quot;BF&quot; }\" length=\"1\"></candidate> <candidate id=\"c8\" index=45 type=\"location\" info=\"{ &quot;coordinates&quot;: &quot;19.0;-72.0&quot;, &quot;id&quot;: 3728069, &quot;featureClass&quot;: &quot;A&quot;, &quot;featureCode&quot;: &quot;ADM1&quot;, &quot;countryCode&quot;: &quot;HT&quot; }\" length=\"1\"></candidate> <candidate id=\"c9\" index=45 type=\"location\" info=\"{ &quot;coordinates&quot;: &quot;4.75;11.83333&quot;, &quot;id&quot;: 2233376, &quot;featureClass&quot;: &quot;A&quot;, &quot;featureCode&quot;: &quot;ADM1&quot;, &quot;countryCode&quot;: &quot;CM&quot; }\" length=\"1\"></candidate> <token id=\"t45\"> Centre </token> <token id=\"t46\"> in </token> <token id=\"t47\"> Beijing.In </token> <token id=\"t48\"> total </token> <token id=\"t49\"> , </token> <candidate id=\"c12\" index=50 type=\"number\" info=\"null\" length=\"1\"></candidate> <token id=\"t50\"> 16 </token> <token id=\"t51\"> new </token> <token id=\"t52\"> outbreaks </token> <token id=\"t53\"> of </token> <token id=\"t54\"> H5N1 </token> <token id=\"t55\"> have </token> <token id=\"t56\"> been </token> <token id=\"t57\"> reported </token> <token id=\"t58\"> across </token> <candidate id=\"c13\" index=59 type=\"number\" info=\"null\" length=\"1\"></candidate> <token id=\"t59\"> eight </token> <token id=\"t60\"> different </token> <token id=\"t61\"> regions </token> <token id=\"t62\"> , </token> <token id=\"t63\"> the </token> <token id=\"t64\"> cases </token> <token id=\"t65\"> have </token> <token id=\"t66\"> been </token> <token id=\"t67\"> predominantly </token> <token id=\"t68\"> discovered </token> <token id=\"t69\"> at </token> <token id=\"t70\"> live </token> <candidate id=\"c14\" index=71 type=\"host\" info=\"null\" length=\"1\"></candidate> <token id=\"t71\"> bird </token> <token id=\"t72\"> trade </token> <token id=\"t73\"> markets.Two </token> <token id=\"t74\"> new </token> <token id=\"t75\"> strains </token> <token id=\"t76\"> of </token> <candidate id=\"c15\" index=77 type=\"disease\" info=\"null\" length=\"4\"></candidate> <token id=\"t77\"> highly </token> <token id=\"t78\"> pathogenic </token> <candidate id=\"c16\" index=79 type=\"disease\" info=\"null\" length=\"2\"></candidate> <token id=\"t79\"> avian </token> <token id=\"t80\"> influenza </token> <token id=\"t81\"> -- </token> <token id=\"t82\"> H5N8 </token> <token id=\"t83\"> and </token> <token id=\"t84\"> H5N3 </token> <token id=\"t85\"> -- </token> <token id=\"t86\"> have </token> <token id=\"t87\"> also </token> <token id=\"t88\"> been </token> <token id=\"t89\"> reported </token> <token id=\"t90\"> to </token> <token id=\"t91\"> the </token> <token id=\"t92\"> 0IE </token> <token id=\"t93\"> . </token> <token id=\"t94\"> There </token> <token id=\"t95\"> has </token> <token id=\"t96\"> been </token> <candidate id=\"c17\" index=97 type=\"number\" info=\"null\" length=\"1\"></candidate> <token id=\"t97\"> one </token> <token id=\"t98\"> case </token> <token id=\"t99\"> of </token> <token id=\"t100\"> H5N3 </token> <token id=\"t101\"> at </token> <token id=\"t102\"> Yangjiashan </token> <token id=\"t103\"> livebird </token> <token id=\"t104\"> market </token> <token id=\"t105\"> in </token> <candidate id=\"c18\" index=106 type=\"location\" info=\"{ &quot;coordinates&quot;: &quot;28.19874;112.97087&quot;, &quot;id&quot;: 1815577, &quot;featureClass&quot;: &quot;P&quot;, &quot;featureCode&quot;: &quot;PPLA&quot;, &quot;countryCode&quot;: &quot;CN&quot; }\" length=\"1\"></candidate> <candidate id=\"c19\" index=106 type=\"location\" info=\"{ &quot;coordinates&quot;: &quot;28.14582;113.22967&quot;, &quot;id&quot;: 1815551, &quot;featureClass&quot;: &quot;A&quot;, &quot;featureCode&quot;: &quot;ADM2&quot;, &quot;countryCode&quot;: &quot;CN&quot; }\" length=\"1\"></candidate> <token id=\"t106\"> Changsha </token> <token id=\"t107\"> , </token> <token id=\"t108\"> while </token> <candidate id=\"c20\" index=109 type=\"number\" info=\"null\" length=\"1\"></candidate> <token id=\"t109\"> two </token> <token id=\"t110\"> cases </token> <token id=\"t111\"> of </token> <token id=\"t112\"> H5N8 </token> <token id=\"t113\"> have </token> <token id=\"t114\"> been </token> <token id=\"t115\"> discovered </token> <token id=\"t116\"> at </token> <token id=\"t117\"> the </token> <candidate id=\"c21\" index=118 type=\"location\" info=\"{ &quot;coordinates&quot;: &quot;34.576;115.307&quot;, &quot;id&quot;: 8727745, &quot;featureClass&quot;: &quot;A&quot;, &quot;featureCode&quot;: &quot;ADM4&quot;, &quot;countryCode&quot;: &quot;CN&quot; }\" length=\"1\"></candidate> <candidate id=\"c22\" index=118 type=\"location\" info=\"{ &quot;coordinates&quot;: &quot;34.0603;116.525&quot;, &quot;id&quot;: 8727872, &quot;featureClass&quot;: &quot;A&quot;, &quot;featureCode&quot;: &quot;ADM4&quot;, &quot;countryCode&quot;: &quot;CN&quot; }\" length=\"1\"></candidate> <candidate id=\"c23\" index=118 type=\"location\" info=\"{ &quot;coordinates&quot;: &quot;23.3189;104.895&quot;, &quot;id&quot;: 10259809, &quot;featureClass&quot;: &quot;A&quot;, &quot;featureCode&quot;: &quot;ADM4&quot;, &quot;countryCode&quot;: &quot;CN&quot; }\" length=\"1\"></candidate> <candidate id=\"c24\" index=118 type=\"location\" info=\"{ &quot;coordinates&quot;: &quot;42.18778;125.89556&quot;, &quot;id&quot;: 2036023, &quot;featureClass&quot;: &quot;A&quot;, &quot;featureCode&quot;: &quot;ADM3&quot;, &quot;countryCode&quot;: &quot;CN&quot; }\" length=\"1\"></candidate> <candidate id=\"c25\" index=118 type=\"location\" info=\"{ &quot;coordinates&quot;: &quot;27.16811;103.21645&quot;, &quot;id&quot;: 9015792, &quot;featureClass&quot;: &quot;A&quot;, &quot;featureCode&quot;: &quot;ADM4&quot;, &quot;countryCode&quot;: &quot;CN&quot; }\" length=\"1\"></candidate> <candidate id=\"c26\" index=118 type=\"location\" info=\"{ &quot;coordinates&quot;: &quot;24.5423;108.672&quot;, &quot;id&quot;: 8625445, &quot;featureClass&quot;: &quot;A&quot;, &quot;featureCode&quot;: &quot;ADM4&quot;, &quot;countryCode&quot;: &quot;CN&quot; }\" length=\"1\"></candidate> <candidate id=\"c27\" index=118 type=\"location\" info=\"{ &quot;coordinates&quot;: &quot;25.9034;112.394&quot;, &quot;id&quot;: 8707813, &quot;featureClass&quot;: &quot;A&quot;, &quot;featureCode&quot;: &quot;ADM4&quot;, &quot;countryCode&quot;: &quot;CN&quot; }\" length=\"1\"></candidate> <candidate id=\"c28\" index=118 type=\"location\" info=\"{ &quot;coordinates&quot;: &quot;48.3446;124.688&quot;, &quot;id&quot;: 8743266, &quot;featureClass&quot;: &quot;A&quot;, &quot;featureCode&quot;: &quot;ADM4&quot;, &quot;countryCode&quot;: &quot;CN&quot; }\" length=\"1\"></candidate> <candidate id=\"c29\" index=118 type=\"location\" info=\"{ &quot;coordinates&quot;: &quot;37.8144;118.563&quot;, &quot;id&quot;: 8721914, &quot;featureClass&quot;: &quot;A&quot;, &quot;featureCode&quot;: &quot;ADM4&quot;, &quot;countryCode&quot;: &quot;CN&quot; }\" length=\"1\"></candidate> <token id=\"t118\"> Liuhe </token> <token id=\"t119\"> slaughterhouse </token> <token id=\"t120\"> in </token> <candidate id=\"c30\" index=121 type=\"location\" info=\"{ &quot;coordinates&quot;: &quot;40.99056;122.0725&quot;, &quot;id&quot;: 2037770, &quot;featureClass&quot;: &quot;A&quot;, &quot;featureCode&quot;: &quot;ADM3&quot;, &quot;countryCode&quot;: &quot;CN&quot; }\" length=\"1\"></candidate> <candidate id=\"c31\" index=121 type=\"location\" info=\"{ &quot;coordinates&quot;: &quot;12.62852;10.38887&quot;, &quot;id&quot;: 9410408, &quot;featureClass&quot;: &quot;A&quot;, &quot;featureCode&quot;: &quot;ADM3&quot;, &quot;countryCode&quot;: &quot;NG&quot; }\" length=\"1\"></candidate> <token id=\"t121\"> Dawa </token> <token id=\"t122\"> . </token> <token id=\"t123\"> <br /> </token> <token id=\"t124\"> <br /> </token>","publication_date":"2014-10-28","id":477,"title":"OIE notified of multiple bird flu outbreaks in China","url":"http://www.globalmeatnews.com/Industry-Markets/OIE-notified-of-multiple-bird-flu-outbreaks-in-China","content":"\n Several new highly pathogenic bird flu outbreaks have been reported in China this month, including the reoccurrence of H5N1.\n \n Reports have been submitted to the World Organisation for Animal Health (OIE), from China’s Animal Disease Control Centre in Beijing.In total, 16 new outbreaks of H5N1 have been reported across eight different regions, the cases have been predominantly discovered at live bird trade markets.Two new strains of highly pathogenic avian influenza – H5N8 and H5N3 – have also been reported to the 0IE. There has been one case of H5N3 at Yangjiashan livebird market in Changsha, while two cases of H5N8 have been discovered at the Liuhe slaughterhouse in Dawa. \n \n ","candidateLabels":[{"id":"c1","label":"correct"},{"id":"c2","label":"correct"},{"id":"c3","label":"correct"},{"id":"c4","label":"incorrect"},{"id":"c5","label":"partial"},{"id":"c6","label":"correct"},{"id":"c7","label":"incorrect"},{"id":"c8","label":"incorrect"},{"id":"c9","label":"incorrect"},{"id":"c10","label":"incorrect"},{"id":"c11","label":"incorrect"},{"id":"c12","label":"partial"},{"id":"c13","label":"incorrect"},{"id":"c14","label":"correct"},{"id":"c15","label":"correct"},{"id":"c16","label":"correct"},{"id":"c17","label":"correct"},{"id":"c18","label":"correct"},{"id":"c19","label":"correct"},{"id":"c20","label":"correct"},{"id":"c21","label":"incorrect"},{"id":"c22","label":"incorrect"},{"id":"c23","label":"incorrect"},{"id":"c24","label":"correct"},{"id":"c25","label":"incorrect"},{"id":"c26","label":"incorrect"},{"id":"c27","label":"incorrect"},{"id":"c28","label":"incorrect"},{"id":"c29","label":"incorrect"},{"id":"c30","label":"correct"},{"id":"c31","label":"incorrect"}]}
