# Supplementary material for: Web monitoring of emerging animal infectious diseases integrated in the French Animal Health Epidemic Intelligence System
Source: PLoS One. 2018 Aug 3;13(8):e0199960. doi: 10.1371/journal.pone.0199960 (PMC6075742; doi:10.1371/journal.pone.0199960)
Supplement: S1 Dataset — Dataset of news reports in English language used to evaluate and train the information extraction module of PADI-web (http://epia.clermont.inra.fr/vsi). This dataset is composed of 532 news reports (in JSON), with information about the report itself (publication date, title, content, url), as well as processing information related to the information extraction process (candidates for extraction information, correct or incorrect labels for each candidate). The named entity candidates (locations, diseases, hosts, dates, number of cases) are manually labelled in each article. Data are shared under a CC BY license and are freely available for download at: https://dataverse.cirad.fr/dataset.xhtml?persistentId=doi:10.18167/DVN1/KMTIFG. (GZ) [file pone.0199960.s001.gz › articles/184.json]

{"reports":[17698],"tagged_content":"<token id=\"t0\"> <br /> </token> <token id=\"t1\"> <br /> </token> <candidate id=\"c1\" index=2 type=\"location\" info=\"{ &quot;coordinates&quot;: &quot;-6.0;147.0&quot;, &quot;id&quot;: 2088628, &quot;featureClass&quot;: &quot;A&quot;, &quot;featureCode&quot;: &quot;PCLI&quot;, &quot;countryCode&quot;: &quot;PG&quot; }\" length=\"3\"></candidate> <token id=\"t2\"> Papua </token> <token id=\"t3\"> New </token> <candidate id=\"c2\" index=4 type=\"location\" info=\"{ &quot;coordinates&quot;: &quot;10.83333;-10.66667&quot;, &quot;id&quot;: 2420477, &quot;featureClass&quot;: &quot;A&quot;, &quot;featureCode&quot;: &quot;PCLI&quot;, &quot;countryCode&quot;: &quot;GN&quot; }\" length=\"1\"></candidate> <token id=\"t4\"> Guinea </token> <token id=\"t5\"> has </token> <token id=\"t6\"> banned </token> <token id=\"t7\"> all </token> <token id=\"t8\"> all </token> <token id=\"t9\"> uncooked </token> <token id=\"t10\"> poultry </token> <token id=\"t11\"> product </token> <token id=\"t12\"> imports </token> <token id=\"t13\"> from </token> <candidate id=\"c3\" index=14 type=\"location\" info=\"{ &quot;coordinates&quot;: &quot;-25.0;135.0&quot;, &quot;id&quot;: 2077456, &quot;featureClass&quot;: &quot;A&quot;, &quot;featureCode&quot;: &quot;PCLI&quot;, &quot;countryCode&quot;: &quot;AU&quot; }\" length=\"1\"></candidate> <token id=\"t14\"> Australia </token> <token id=\"t15\"> . </token> <candidate id=\"c4\" index=16 type=\"location\" info=\"{ &quot;coordinates&quot;: &quot;49.74917;4.60889&quot;, &quot;id&quot;: 6453601, &quot;featureClass&quot;: &quot;A&quot;, &quot;featureCode&quot;: &quot;ADM4&quot;, &quot;countryCode&quot;: &quot;FR&quot; }\" length=\"1\"></candidate> <token id=\"t16\"> This </token> <token id=\"t17\"> was </token> <token id=\"t18\"> announced </token> <token id=\"t19\"> by </token> <token id=\"t20\"> PNGs </token> <token id=\"t21\"> Agriculture </token> <token id=\"t22\"> and </token> <token id=\"t23\"> Livestock </token> <token id=\"t24\"> Minister </token> <token id=\"t25\"> Tommy </token> <token id=\"t26\"> Tomscoll </token> <token id=\"t27\"> for </token> <token id=\"t28\"> health </token> <token id=\"t29\"> reasons </token> <token id=\"t30\"> . </token> <token id=\"t31\"> Mr. </token> <token id=\"t32\"> Tomscoll </token> <token id=\"t33\"> said </token> <token id=\"t34\"> has </token> <token id=\"t35\"> minister </token> <token id=\"t36\"> reponsible </token> <token id=\"t37\"> , </token> <token id=\"t38\"> he </token> <token id=\"t39\"> had </token> <token id=\"t40\"> a </token> <token id=\"t41\"> duty </token> <token id=\"t42\"> to </token> <token id=\"t43\"> protect </token> <token id=\"t44\"> citizens </token> <token id=\"t45\"> and </token> <token id=\"t46\"> residents </token> <token id=\"t47\"> from </token> <token id=\"t48\"> any </token> <token id=\"t49\"> health </token> <token id=\"t50\"> threats </token> <token id=\"t51\"> . </token> <token id=\"t52\"> <br /> </token> <token id=\"t53\"> Australian </token> <candidate id=\"c5\" index=54 type=\"location\" info=\"{ &quot;coordinates&quot;: &quot;26.8011;86.17533&quot;, &quot;id&quot;: 7801388, &quot;featureClass&quot;: &quot;A&quot;, &quot;featureCode&quot;: &quot;ADM4&quot;, &quot;countryCode&quot;: &quot;NP&quot; }\" length=\"1\"></candidate> <token id=\"t54\"> Media </token> <token id=\"t55\"> has </token> <token id=\"t56\"> reported </token> <token id=\"t57\"> that </token> <token id=\"t58\"> a </token> <token id=\"t59\"> bacteria </token> <token id=\"t60\"> campylobacter </token> <token id=\"t61\"> , </token> <token id=\"t62\"> which </token> <token id=\"t63\"> causes </token> <token id=\"t64\"> campylobacteria </token> <token id=\"t65\"> in </token> <token id=\"t66\"> humans </token> <token id=\"t67\"> , </token> <token id=\"t68\"> was </token> <token id=\"t69\"> found </token> <token id=\"t70\"> in </token> <token id=\"t71\"> poultry </token> <token id=\"t72\"> and </token> <token id=\"t73\"> poultry </token> <token id=\"t74\"> products </token> <token id=\"t75\"> across </token> <candidate id=\"c6\" index=76 type=\"location\" info=\"{ &quot;coordinates&quot;: &quot;-25.0;135.0&quot;, &quot;id&quot;: 2077456, &quot;featureClass&quot;: &quot;A&quot;, &quot;featureCode&quot;: &quot;PCLI&quot;, &quot;countryCode&quot;: &quot;AU&quot; }\" length=\"1\"></candidate> <token id=\"t76\"> Australia </token> <token id=\"t77\"> . </token> <candidate id=\"c7\" index=78 type=\"location\" info=\"{ &quot;coordinates&quot;: &quot;49.74917;4.60889&quot;, &quot;id&quot;: 6453601, &quot;featureClass&quot;: &quot;A&quot;, &quot;featureCode&quot;: &quot;ADM4&quot;, &quot;countryCode&quot;: &quot;FR&quot; }\" length=\"1\"></candidate> <token id=\"t78\"> This </token> <token id=\"t79\"> bacteria </token> <token id=\"t80\"> cause </token> <token id=\"t81\"> of </token> <token id=\"t82\"> diarrhoeal </token> <token id=\"t83\"> illnesses </token> <token id=\"t84\"> . </token> <token id=\"t85\"> . </token> <token id=\"t86\"> <br /> </token> <token id=\"t87\"> Mr </token> <token id=\"t88\"> Tomcoll </token> <token id=\"t89\"> said </token> <token id=\"t90\"> he </token> <token id=\"t91\"> authorised </token> <token id=\"t92\"> the </token> <candidate id=\"c8\" index=93 type=\"location\" info=\"{ &quot;coordinates&quot;: &quot;38.49457;43.38323&quot;, &quot;id&quot;: 298117, &quot;featureClass&quot;: &quot;P&quot;, &quot;featureCode&quot;: &quot;PPLA&quot;, &quot;countryCode&quot;: &quot;TR&quot; }\" length=\"1\"></candidate> <token id=\"t93\"> ban </token> <token id=\"t94\"> after </token> <token id=\"t95\"> having </token> <token id=\"t96\"> considered </token> <token id=\"t97\"> the </token> <token id=\"t98\"> danger </token> <token id=\"t99\"> of </token> <token id=\"t100\"> campylobacter </token> <token id=\"t101\"> and </token> <token id=\"t102\"> campylobacteriosis </token> <token id=\"t103\"> and </token> <token id=\"t104\"> in </token> <token id=\"t105\"> the </token> <token id=\"t106\"> light </token> <token id=\"t107\"> of </token> <token id=\"t108\"> the </token> <token id=\"t109\"> ongoing </token> <token id=\"t110\"> case </token> <token id=\"t111\"> of </token> <candidate id=\"c10\" index=112 type=\"location\" info=\"{ &quot;coordinates&quot;: &quot;-32.87628;151.70843&quot;, &quot;id&quot;: 7839758, &quot;featureClass&quot;: &quot;A&quot;, &quot;featureCode&quot;: &quot;ADM2&quot;, &quot;countryCode&quot;: &quot;AU&quot; }\" length=\"1\"></candidate> <candidate id=\"c11\" index=112 type=\"location\" info=\"{ &quot;coordinates&quot;: &quot;-27.75796;29.9318&quot;, &quot;id&quot;: 971421, &quot;featureClass&quot;: &quot;P&quot;, &quot;featureCode&quot;: &quot;PPLA2&quot;, &quot;countryCode&quot;: &quot;ZA&quot; }\" length=\"1\"></candidate> <candidate id=\"c12\" index=112 type=\"location\" info=\"{ &quot;coordinates&quot;: &quot;-27.73925;29.87619&quot;, &quot;id&quot;: 8347426, &quot;featureClass&quot;: &quot;A&quot;, &quot;featureCode&quot;: &quot;ADM3&quot;, &quot;countryCode&quot;: &quot;ZA&quot; }\" length=\"1\"></candidate> <candidate id=\"c13\" index=112 type=\"location\" info=\"{ &quot;coordinates&quot;: &quot;54.97328;-1.61396&quot;, &quot;id&quot;: 2641673, &quot;featureClass&quot;: &quot;P&quot;, &quot;featureCode&quot;: &quot;PPLA2&quot;, &quot;countryCode&quot;: &quot;GB&quot; }\" length=\"1\"></candidate> <candidate id=\"c14\" index=112 type=\"location\" info=\"{ &quot;coordinates&quot;: &quot;55.0;-1.66667&quot;, &quot;id&quot;: 3333174, &quot;featureClass&quot;: &quot;A&quot;, &quot;featureCode&quot;: &quot;ADM2&quot;, &quot;countryCode&quot;: &quot;GB&quot; }\" length=\"1\"></candidate> <candidate id=\"c15\" index=112 type=\"disease\" info=\"null\" length=\"2\"></candidate> <candidate id=\"c9\" index=112 type=\"location\" info=\"{ &quot;coordinates&quot;: &quot;-32.92715;151.77647&quot;, &quot;id&quot;: 2155472, &quot;featureClass&quot;: &quot;P&quot;, &quot;featureCode&quot;: &quot;PPL&quot;, &quot;countryCode&quot;: &quot;AU&quot; }\" length=\"1\"></candidate> <token id=\"t112\"> Newcastle </token> <token id=\"t113\"> Disease </token> <token id=\"t114\"> present </token> <token id=\"t115\"> also </token> <token id=\"t116\"> in </token> <token id=\"t117\"> poultry </token> <token id=\"t118\"> products </token> <token id=\"t119\"> from </token> <candidate id=\"c16\" index=120 type=\"location\" info=\"{ &quot;coordinates&quot;: &quot;-25.0;135.0&quot;, &quot;id&quot;: 2077456, &quot;featureClass&quot;: &quot;A&quot;, &quot;featureCode&quot;: &quot;PCLI&quot;, &quot;countryCode&quot;: &quot;AU&quot; }\" length=\"1\"></candidate> <token id=\"t120\"> Australia </token> <token id=\"t121\"> . </token> <token id=\"t122\"> <br /> </token> <token id=\"t123\"> <br /> </token> <token id=\"t124\"> Posted </token> <token id=\"t125\"> by </token> <candidate id=\"c17\" index=126 type=\"location\" info=\"{ &quot;coordinates&quot;: &quot;5.37677;100.25848&quot;, &quot;id&quot;: 1733047, &quot;featureClass&quot;: &quot;A&quot;, &quot;featureCode&quot;: &quot;ADM1&quot;, &quot;countryCode&quot;: &quot;MY&quot; }\" length=\"1\"></candidate> <candidate id=\"c18\" index=126 type=\"location\" info=\"{ &quot;coordinates&quot;: &quot;-25.51626;-48.52537&quot;, &quot;id&quot;: 3455070, &quot;featureClass&quot;: &quot;P&quot;, &quot;featureCode&quot;: &quot;PPL&quot;, &quot;countryCode&quot;: &quot;BR&quot; }\" length=\"1\"></candidate> <token id=\"t126\"> PNG </token> <candidate id=\"c19\" index=127 type=\"date\" info=\"2015-04-16\" length=\"1\"></candidate> <token id=\"t127\"> Today </token> <token id=\"t128\"> <br /> </token> <token id=\"t129\"> on </token> <candidate id=\"c20\" index=130 type=\"date\" info=\"2015-04-16\" length=\"6\"></candidate> <token id=\"t130\"> Thursday </token> <token id=\"t131\"> , </token> <token id=\"t132\"> April </token> <candidate id=\"c21\" index=133 type=\"number\" info=\"null\" length=\"1\"></candidate> <token id=\"t133\"> 16 </token> <token id=\"t134\"> , </token> <candidate id=\"c22\" index=135 type=\"number\" info=\"null\" length=\"1\"></candidate> <token id=\"t135\"> 2015 </token> <token id=\"t136\"> . </token> <token id=\"t137\"> Filed </token> <token id=\"t138\"> under </token> <token id=\"t139\"> <br /> </token> <token id=\"t140\"> <br /> </token> <token id=\"t141\"> all </token> <token id=\"t142\"> , </token> <token id=\"t143\"> <br /> </token> <token id=\"t144\"> news </token> <token id=\"t145\"> , </token> <token id=\"t146\"> <br /> </token> <candidate id=\"c23\" index=147 type=\"location\" info=\"{ &quot;coordinates&quot;: &quot;5.37677;100.25848&quot;, &quot;id&quot;: 1733047, &quot;featureClass&quot;: &quot;A&quot;, &quot;featureCode&quot;: &quot;ADM1&quot;, &quot;countryCode&quot;: &quot;MY&quot; }\" length=\"1\"></candidate> <candidate id=\"c24\" index=147 type=\"location\" info=\"{ &quot;coordinates&quot;: &quot;-25.51626;-48.52537&quot;, &quot;id&quot;: 3455070, &quot;featureClass&quot;: &quot;P&quot;, &quot;featureCode&quot;: &quot;PPL&quot;, &quot;countryCode&quot;: &quot;BR&quot; }\" length=\"1\"></candidate> <token id=\"t147\"> PNG </token> <token id=\"t148\"> News </token> <token id=\"t149\"> <br /> </token> <token id=\"t150\"> . </token> <token id=\"t151\"> <br /> </token> <token id=\"t152\"> You </token> <token id=\"t153\"> can </token> <token id=\"t154\"> follow </token> <token id=\"t155\"> any </token> <token id=\"t156\"> responses </token> <token id=\"t157\"> to </token> <token id=\"t158\"> this </token> <token id=\"t159\"> entry </token> <token id=\"t160\"> through </token> <token id=\"t161\"> the </token> <candidate id=\"c25\" index=162 type=\"location\" info=\"{ &quot;coordinates&quot;: &quot;11.7891;34.3592&quot;, &quot;id&quot;: 380174, &quot;featureClass&quot;: &quot;P&quot;, &quot;featureCode&quot;: &quot;PPLA&quot;, &quot;countryCode&quot;: &quot;SD&quot; }\" length=\"1\"></candidate> <token id=\"t162\"> RSS </token> <candidate id=\"c26\" index=163 type=\"number\" info=\"null\" length=\"1\"></candidate> <token id=\"t163\"> 2.0 </token> <token id=\"t164\"> . </token> <token id=\"t165\"> <br /> </token> <token id=\"t166\"> Feel </token> <token id=\"t167\"> free </token> <token id=\"t168\"> to </token> <token id=\"t169\"> leave </token> <token id=\"t170\"> a </token> <token id=\"t171\"> response </token> <token id=\"t172\"> <br /> </token>","publication_date":"2015-04-16","id":184,"title":"PNG bans Australian poultry products","url":"http://news.pngfacts.com/2015/04/png-bans-australian-poultry-products.html","content":"\n\t \nPapua New Guinea has banned all all uncooked poultry product imports from Australia. This was announced by PNGs Agriculture and Livestock Minister Tommy Tomscoll  for health reasons. Mr. Tomscoll said has minister reponsible, he had a duty to protect citizens and residents from any health threats. \nAustralian Media has reported that a bacteria  campylobacter, which causes campylobacteria in humans, was found  in poultry and poultry products across  Australia. This bacteria cause of diarrhoeal illnesses. .\nMr Tomcoll said he authorised the ban after having considered the danger of campylobacter and campylobacteriosis and in the light of the ongoing case of Newcastle Disease present also in poultry products from Australia.\n\t \nPosted by PNG Today \n\t on Thursday, April 16, 2015. Filed under \n\t \nall,\nnews,\nPNG News\n.\n\t You can follow any responses to this entry through the RSS 2.0.\n\t Feel free to leave a response\n","candidateLabels":[]}
