# Supplementary material for: Web monitoring of emerging animal infectious diseases integrated in the French Animal Health Epidemic Intelligence System
Source: PLoS One. 2018 Aug 3;13(8):e0199960. doi: 10.1371/journal.pone.0199960 (PMC6075742; doi:10.1371/journal.pone.0199960)
Supplement: S1 Dataset — Dataset of news reports in English language used to evaluate and train the information extraction module of PADI-web (http://epia.clermont.inra.fr/vsi). This dataset is composed of 532 news reports (in JSON), with information about the report itself (publication date, title, content, url), as well as processing information related to the information extraction process (candidates for extraction information, correct or incorrect labels for each candidate). The named entity candidates (locations, diseases, hosts, dates, number of cases) are manually labelled in each article. Data are shared under a CC BY license and are freely available for download at: https://dataverse.cirad.fr/dataset.xhtml?persistentId=doi:10.18167/DVN1/KMTIFG. (GZ) [file pone.0199960.s001.gz › articles/196.json]

{"reports":[17760,19330],"tagged_content":"<token id=\"t0\"> NewsOIE </token> <token id=\"t1\"> : </token> <candidate id=\"c1\" index=2 type=\"disease\" info=\"null\" length=\"3\"></candidate> <token id=\"t2\"> Viral </token> <candidate id=\"c2\" index=3 type=\"disease\" info=\"null\" length=\"2\"></candidate> <token id=\"t3\"> Haemorrhagic </token> <token id=\"t4\"> Septicaemia </token> <token id=\"t5\"> Outbreak </token> <token id=\"t6\"> Reported </token> <token id=\"t7\"> in </token> <token id=\"t8\"> Croatia10 </token> <candidate id=\"c3\" index=9 type=\"date\" info=\"2013-07\" length=\"2\"></candidate> <token id=\"t9\"> July </token> <candidate id=\"c4\" index=10 type=\"number\" info=\"null\" length=\"1\"></candidate> <token id=\"t10\"> 2013 </token> <token id=\"t11\"> CROATIA </token> <token id=\"t12\"> - </token> <token id=\"t13\"> An </token> <token id=\"t14\"> outbreak </token> <token id=\"t15\"> of </token> <candidate id=\"c5\" index=16 type=\"disease\" info=\"null\" length=\"3\"></candidate> <token id=\"t16\"> Viral </token> <candidate id=\"c6\" index=17 type=\"disease\" info=\"null\" length=\"2\"></candidate> <token id=\"t17\"> haemorrhagic </token> <token id=\"t18\"> septicaemia </token> <token id=\"t19\"> has </token> <token id=\"t20\"> been </token> <token id=\"t21\"> reported </token> <token id=\"t22\"> at </token> <token id=\"t23\"> a </token> <token id=\"t24\"> trout </token> <token id=\"t25\"> farm </token> <token id=\"t26\"> in </token> <token id=\"t27\"> Croatia.The </token> <token id=\"t28\"> outbreak </token> <token id=\"t29\"> occured </token> <token id=\"t30\"> on </token> <token id=\"t31\"> a </token> <token id=\"t32\"> freshwater </token> <token id=\"t33\"> farm </token> <token id=\"t34\"> in </token> <token id=\"t35\"> Stupe </token> <candidate id=\"c7\" index=36 type=\"number\" info=\"null\" length=\"1\"></candidate> <token id=\"t36\"> 18 </token> <token id=\"t37\"> , </token> <token id=\"t38\"> Kostanjevac </token> <token id=\"t39\"> , </token> <token id=\"t40\"> Krašic </token> <token id=\"t41\"> , </token> <candidate id=\"c8\" index=42 type=\"location\" info=\"{ &quot;coordinates&quot;: &quot;45.75;16.08333&quot;, &quot;id&quot;: 3337531, &quot;featureClass&quot;: &quot;A&quot;, &quot;featureCode&quot;: &quot;ADM1&quot;, &quot;countryCode&quot;: &quot;HR&quot; }\" length=\"1\"></candidate> <token id=\"t42\"> Zagrebacka </token> <token id=\"t43\"> . </token> <token id=\"t44\"> <br /> </token> <token id=\"t45\"> The </token> <token id=\"t46\"> outbreak </token> <token id=\"t47\"> affected </token> <candidate id=\"c9\" index=48 type=\"number\" info=\"null\" length=\"1\"></candidate> <token id=\"t48\"> 22 </token> <token id=\"t49\"> of </token> <token id=\"t50\"> the </token> <candidate id=\"c10\" index=51 type=\"number\" info=\"null\" length=\"1\"></candidate> <token id=\"t51\"> 23,000 </token> <token id=\"t52\"> trout </token> <token id=\"t53\"> susceptible </token> <token id=\"t54\"> and </token> <token id=\"t55\"> led </token> <token id=\"t56\"> to </token> <candidate id=\"c11\" index=57 type=\"number\" info=\"null\" length=\"1\"></candidate> <token id=\"t57\"> 22 </token> <token id=\"t58\"> deaths </token> <token id=\"t59\"> . </token> <token id=\"t60\"> <br /> </token> <token id=\"t61\"> The </token> <token id=\"t62\"> source </token> <token id=\"t63\"> of </token> <token id=\"t64\"> the </token> <token id=\"t65\"> outbreak </token> <token id=\"t66\"> is </token> <token id=\"t67\"> inconclusive </token> <token id=\"t68\"> but </token> <token id=\"t69\"> there </token> <token id=\"t70\"> has </token> <token id=\"t71\"> been </token> <token id=\"t72\"> movements </token> <token id=\"t73\"> of </token> <token id=\"t74\"> live </token> <candidate id=\"c12\" index=75 type=\"host\" info=\"null\" length=\"1\"></candidate> <token id=\"t75\"> fish </token> <token id=\"t76\"> to </token> <token id=\"t77\"> the </token> <token id=\"t78\"> farm </token> <token id=\"t79\"> in </token> <token id=\"t80\"> the </token> <token id=\"t81\"> last </token> <candidate id=\"c13\" index=82 type=\"number\" info=\"null\" length=\"1\"></candidate> <token id=\"t82\"> two </token> <token id=\"t83\"> months </token> <token id=\"t84\"> . </token> <token id=\"t85\"> <br /> </token> <token id=\"t86\"> <br /> </token> <token id=\"t87\"> TheFishSite </token> <token id=\"t88\"> News </token> <token id=\"t89\"> Desk </token> <token id=\"t90\"> <br /> </token>","publication_date":"2013-07-10","id":196,"title":"OIE: Viral Haemorrhagic Septicaemia Outbreak Reported in Croatia","url":"http://www.thefishsite.com/fishnews/20704/oie-viral-haemorrhagic-septicaemia-outbreak-reported-in-croatia","content":"NewsOIE: Viral Haemorrhagic Septicaemia Outbreak Reported in Croatia10 July 2013 CROATIA - An outbreak of Viral haemorrhagic septicaemia has been reported at a trout farm in Croatia.The outbreak occured on a freshwater farm in Stupe 18, Kostanjevac, Krašic, Zagrebacka.&#13;\nThe outbreak affected 22 of the 23,000 trout susceptible and led to 22 deaths.&#13;\nThe source of the outbreak is inconclusive but there has been movements of live fish to the farm in the last two months.&#13;\n&#13;\nTheFishSite News Desk \n","candidateLabels":[{"id":"c1","label":"correct"},{"id":"c2","label":"incorrect"},{"id":"c3","label":"partial"},{"id":"c4","label":"incorrect"},{"id":"c5","label":"correct"},{"id":"c6","label":"incorrect"},{"id":"c7","label":"incorrect"},{"id":"c8","label":"correct"},{"id":"c9","label":"correct"},{"id":"c10","label":"partial"},{"id":"c11","label":"partial"},{"id":"c12","label":"correct"},{"id":"c13","label":"incorrect"}]}
