# Supplementary material for: Web monitoring of emerging animal infectious diseases integrated in the French Animal Health Epidemic Intelligence System
Source: PLoS One. 2018 Aug 3;13(8):e0199960. doi: 10.1371/journal.pone.0199960 (PMC6075742; doi:10.1371/journal.pone.0199960)
Supplement: S1 Dataset — Dataset of news reports in English language used to evaluate and train the information extraction module of PADI-web (http://epia.clermont.inra.fr/vsi). This dataset is composed of 532 news reports (in JSON), with information about the report itself (publication date, title, content, url), as well as processing information related to the information extraction process (candidates for extraction information, correct or incorrect labels for each candidate). The named entity candidates (locations, diseases, hosts, dates, number of cases) are manually labelled in each article. Data are shared under a CC BY license and are freely available for download at: https://dataverse.cirad.fr/dataset.xhtml?persistentId=doi:10.18167/DVN1/KMTIFG. (GZ) [file pone.0199960.s001.gz › articles/462.json]

{"reports":[16787],"tagged_content":"<token id=\"t0\"> <br /> </token> <candidate id=\"c1\" index=1 type=\"disease\" info=\"null\" length=\"3\"></candidate> <token id=\"t1\"> Bovine </token> <token id=\"t2\"> spongiform </token> <token id=\"t3\"> encephalopathy </token> <token id=\"t4\"> ( </token> <candidate id=\"c2\" index=5 type=\"disease\" info=\"null\" length=\"1\"></candidate> <token id=\"t5\"> BSE </token> <token id=\"t6\"> ) </token> <token id=\"t7\"> has </token> <token id=\"t8\"> been </token> <token id=\"t9\"> discovered </token> <token id=\"t10\"> in </token> <candidate id=\"c3\" index=11 type=\"location\" info=\"{ &quot;coordinates&quot;: &quot;39.6945;-8.13057&quot;, &quot;id&quot;: 2264397, &quot;featureClass&quot;: &quot;A&quot;, &quot;featureCode&quot;: &quot;PCLI&quot;, &quot;countryCode&quot;: &quot;PT&quot; }\" length=\"1\"></candidate> <token id=\"t11\"> Portugal </token> <token id=\"t12\"> , </token> <token id=\"t13\"> marking </token> <token id=\"t14\"> the </token> <token id=\"t15\"> first </token> <token id=\"t16\"> case </token> <token id=\"t17\"> of </token> <token id=\"t18\"> the </token> <token id=\"t19\"> disease </token> <token id=\"t20\"> since </token> <candidate id=\"c4\" index=21 type=\"date\" info=\"2012-06\" length=\"2\"></candidate> <token id=\"t21\"> June </token> <candidate id=\"c5\" index=22 type=\"number\" info=\"null\" length=\"1\"></candidate> <token id=\"t22\"> 2012 </token> <token id=\"t23\"> . </token> <token id=\"t24\"> <br /> </token> <token id=\"t25\"> <br /> </token> <token id=\"t26\"> A </token> <token id=\"t27\"> report </token> <token id=\"t28\"> was </token> <token id=\"t29\"> submitted </token> <token id=\"t30\"> to </token> <token id=\"t31\"> the </token> <token id=\"t32\"> World </token> <token id=\"t33\"> Organisation </token> <token id=\"t34\"> for </token> <token id=\"t35\"> Animal </token> <token id=\"t36\"> Health </token> <token id=\"t37\"> ( </token> <token id=\"t38\"> OIE </token> <token id=\"t39\"> ) </token> <token id=\"t40\"> on </token> <candidate id=\"c6\" index=41 type=\"number\" info=\"null\" length=\"1\"></candidate> <candidate id=\"c7\" index=41 type=\"date\" info=\"2014-11-28\" length=\"2\"></candidate> <token id=\"t41\"> 28 </token> <token id=\"t42\"> November </token> <token id=\"t43\"> , </token> <token id=\"t44\"> following </token> <token id=\"t45\"> the </token> <token id=\"t46\"> discovery </token> <token id=\"t47\"> of </token> <candidate id=\"c8\" index=48 type=\"disease\" info=\"null\" length=\"1\"></candidate> <token id=\"t48\"> BSE </token> <token id=\"t49\"> in </token> <candidate id=\"c9\" index=50 type=\"number\" info=\"null\" length=\"1\"></candidate> <token id=\"t50\"> one </token> <candidate id=\"c10\" index=51 type=\"host\" info=\"null\" length=\"1\"></candidate> <token id=\"t51\"> cow </token> <token id=\"t52\"> -- </token> <token id=\"t53\"> in </token> <candidate id=\"c11\" index=54 type=\"location\" info=\"{ &quot;coordinates&quot;: &quot;41.57088;-8.4326&quot;, &quot;id&quot;: 8011043, &quot;featureClass&quot;: &quot;A&quot;, &quot;featureCode&quot;: &quot;ADM3&quot;, &quot;countryCode&quot;: &quot;PT&quot; }\" length=\"1\"></candidate> <token id=\"t54\"> Dume </token> <token id=\"t55\"> , </token> <candidate id=\"c12\" index=56 type=\"location\" info=\"{ &quot;coordinates&quot;: &quot;41.55801;-8.42308&quot;, &quot;id&quot;: 8010448, &quot;featureClass&quot;: &quot;A&quot;, &quot;featureCode&quot;: &quot;ADM2&quot;, &quot;countryCode&quot;: &quot;PT&quot; }\" length=\"1\"></candidate> <candidate id=\"c13\" index=56 type=\"location\" info=\"{ &quot;coordinates&quot;: &quot;-27.57218;-53.76214&quot;, &quot;id&quot;: 6323358, &quot;featureClass&quot;: &quot;A&quot;, &quot;featureCode&quot;: &quot;ADM2&quot;, &quot;countryCode&quot;: &quot;BR&quot; }\" length=\"1\"></candidate> <candidate id=\"c14\" index=56 type=\"location\" info=\"{ &quot;coordinates&quot;: &quot;-6.91806;107.60861&quot;, &quot;id&quot;: 6598443, &quot;featureClass&quot;: &quot;A&quot;, &quot;featureCode&quot;: &quot;ADM4&quot;, &quot;countryCode&quot;: &quot;ID&quot; }\" length=\"1\"></candidate> <candidate id=\"c15\" index=56 type=\"location\" info=\"{ &quot;coordinates&quot;: &quot;41.55032;-8.42005&quot;, &quot;id&quot;: 2742032, &quot;featureClass&quot;: &quot;P&quot;, &quot;featureCode&quot;: &quot;PPLA&quot;, &quot;countryCode&quot;: &quot;PT&quot; }\" length=\"1\"></candidate> <candidate id=\"c16\" index=56 type=\"location\" info=\"{ &quot;coordinates&quot;: &quot;41.54821;-8.42545&quot;, &quot;id&quot;: 2742031, &quot;featureClass&quot;: &quot;A&quot;, &quot;featureCode&quot;: &quot;ADM1&quot;, &quot;countryCode&quot;: &quot;PT&quot; }\" length=\"1\"></candidate> <token id=\"t56\"> Braga </token> <token id=\"t57\"> -- </token> <token id=\"t58\"> which </token> <token id=\"t59\"> has </token> <token id=\"t60\"> since </token> <token id=\"t61\"> been </token> <token id=\"t62\"> destroyed </token> <token id=\"t63\"> . </token> <token id=\"t64\"> Another </token> <candidate id=\"c17\" index=65 type=\"number\" info=\"null\" length=\"1\"></candidate> <token id=\"t65\"> 31 </token> <token id=\"t66\"> were </token> <token id=\"t67\"> flagged </token> <token id=\"t68\"> up </token> <token id=\"t69\"> as </token> <token id=\"t70\"> being </token> <token id=\"t71\"> susceptible.According </token> <token id=\"t72\"> to </token> <token id=\"t73\"> the </token> <token id=\"t74\"> OIE </token> <token id=\"t75\"> , </token> <token id=\"t76\"> a </token> <token id=\"t77\"> work </token> <candidate id=\"c18\" index=78 type=\"location\" info=\"{ &quot;coordinates&quot;: &quot;4.1748;73.50888&quot;, &quot;id&quot;: 1282027, &quot;featureClass&quot;: &quot;P&quot;, &quot;featureCode&quot;: &quot;PPLC&quot;, &quot;countryCode&quot;: &quot;MV&quot; }\" length=\"1\"></candidate> <token id=\"t78\"> male </token> <token id=\"t79\"> animal </token> <token id=\"t80\"> of </token> <token id=\"t81\"> a </token> <token id=\"t82\"> national </token> <token id=\"t83\"> autochthonous </token> <token id=\"t84\"> breed </token> <token id=\"t85\"> ( </token> <token id=\"t86\"> born </token> <token id=\"t87\"> in </token> <candidate id=\"c19\" index=88 type=\"number\" info=\"null\" length=\"1\"></candidate> <candidate id=\"c20\" index=88 type=\"date\" info=\"1998\" length=\"1\"></candidate> <token id=\"t88\"> 1998 </token> <token id=\"t89\"> ) </token> <token id=\"t90\"> was </token> <token id=\"t91\"> tested </token> <token id=\"t92\"> under </token> <token id=\"t93\"> the </token> <token id=\"t94\"> surveillance </token> <token id=\"t95\"> plan </token> <token id=\"t96\"> on </token> <token id=\"t97\"> the </token> <token id=\"t98\"> issue </token> <token id=\"t99\"> of </token> <token id=\"t100\"> emergency </token> <token id=\"t101\"> slaughter.It </token> <token id=\"t102\"> added </token> <token id=\"t103\"> that </token> <token id=\"t104\"> epidemiological </token> <token id=\"t105\"> investigation </token> <token id=\"t106\"> is </token> <token id=\"t107\"> ongoing </token> <token id=\"t108\"> . </token> <token id=\"t109\"> <br /> </token> <token id=\"t110\"> <br /> </token>","publication_date":"2014-12-01","id":462,"title":"Portugal sees first BSE outbreak since 2012","url":"http://www.globalmeatnews.com/Industry-Markets/Portugal-sees-first-BSE-outbreak-since-2012","content":"\n Bovine spongiform encephalopathy (BSE) has been discovered in Portugal, marking the first case of the disease since June 2012.\n \n A report was submitted to the World Organisation for Animal Health (OIE) on 28 November, following the discovery of BSE in one cow – in Dume, Braga – which has since been destroyed. Another 31 were flagged up as being susceptible.According to the OIE, a work male animal of a national autochthonous breed (born in 1998) was tested under the surveillance plan on the issue of emergency slaughter.It added that epidemiological investigation is ongoing. \n \n ","candidateLabels":[{"id":"c1","label":"correct"},{"id":"c2","label":"correct"},{"id":"c3","label":"correct"},{"id":"c4","label":"incorrect"},{"id":"c5","label":"incorrect"},{"id":"c6","label":"incorrect"},{"id":"c7","label":"partial"},{"id":"c8","label":"correct"},{"id":"c9","label":"correct"},{"id":"c10","label":"correct"},{"id":"c11","label":"correct"},{"id":"c12","label":"correct"},{"id":"c13","label":"incorrect"},{"id":"c14","label":"incorrect"},{"id":"c15","label":"correct"},{"id":"c16","label":"correct"},{"id":"c17","label":"partial"},{"id":"c18","label":"incorrect"},{"id":"c19","label":"incorrect"},{"id":"c20","label":"incorrect"}]}
