# Supplementary material for: Web monitoring of emerging animal infectious diseases integrated in the French Animal Health Epidemic Intelligence System
Source: PLoS One. 2018 Aug 3;13(8):e0199960. doi: 10.1371/journal.pone.0199960 (PMC6075742; doi:10.1371/journal.pone.0199960)
Supplement: S1 Dataset — Dataset of news reports in English language used to evaluate and train the information extraction module of PADI-web (http://epia.clermont.inra.fr/vsi). This dataset is composed of 532 news reports (in JSON), with information about the report itself (publication date, title, content, url), as well as processing information related to the information extraction process (candidates for extraction information, correct or incorrect labels for each candidate). The named entity candidates (locations, diseases, hosts, dates, number of cases) are manually labelled in each article. Data are shared under a CC BY license and are freely available for download at: https://dataverse.cirad.fr/dataset.xhtml?persistentId=doi:10.18167/DVN1/KMTIFG. (GZ) [file pone.0199960.s001.gz › articles/431.json]

{"reports":[19326],"tagged_content":"<token id=\"t0\"> Poultry </token> <token id=\"t1\"> News </token> <candidate id=\"c1\" index=2 type=\"location\" info=\"{ &quot;coordinates&quot;: &quot;35.0;105.0&quot;, &quot;id&quot;: 1814991, &quot;featureClass&quot;: &quot;A&quot;, &quot;featureCode&quot;: &quot;PCLI&quot;, &quot;countryCode&quot;: &quot;CN&quot; }\" length=\"1\"></candidate> <candidate id=\"c2\" index=2 type=\"location\" info=\"{ &quot;coordinates&quot;: &quot;25.51224;-99.00457&quot;, &quot;id&quot;: 8582434, &quot;featureClass&quot;: &quot;A&quot;, &quot;featureCode&quot;: &quot;ADM2&quot;, &quot;countryCode&quot;: &quot;MX&quot; }\" length=\"1\"></candidate> <token id=\"t2\"> China </token> <token id=\"t3\"> 's </token> <token id=\"t4\"> Poultry </token> <token id=\"t5\"> Import </token> <candidate id=\"c3\" index=6 type=\"location\" info=\"{ &quot;coordinates&quot;: &quot;43.81958;-89.39875&quot;, &quot;id&quot;: 5261914, &quot;featureClass&quot;: &quot;A&quot;, &quot;featureCode&quot;: &quot;ADM2&quot;, &quot;countryCode&quot;: &quot;US&quot; }\" length=\"1\"></candidate> <candidate id=\"c4\" index=6 type=\"location\" info=\"{ &quot;coordinates&quot;: &quot;46.66295;-87.5735&quot;, &quot;id&quot;: 5000950, &quot;featureClass&quot;: &quot;A&quot;, &quot;featureCode&quot;: &quot;ADM2&quot;, &quot;countryCode&quot;: &quot;US&quot; }\" length=\"1\"></candidate> <token id=\"t6\"> Market </token> <token id=\"t7\"> Affected </token> <token id=\"t8\"> by </token> <token id=\"t9\"> Avian </token> <token id=\"t10\"> Flu28 </token> <candidate id=\"c5\" index=11 type=\"date\" info=\"2015-08\" length=\"2\"></candidate> <token id=\"t11\"> August </token> <candidate id=\"c6\" index=12 type=\"number\" info=\"null\" length=\"1\"></candidate> <token id=\"t12\"> 2015 </token> <token id=\"t13\"> <br /> </token> <token id=\"t14\"> CHINA </token> <token id=\"t15\"> - </token> <candidate id=\"c7\" index=16 type=\"location\" info=\"{ &quot;coordinates&quot;: &quot;35.0;105.0&quot;, &quot;id&quot;: 1814991, &quot;featureClass&quot;: &quot;A&quot;, &quot;featureCode&quot;: &quot;PCLI&quot;, &quot;countryCode&quot;: &quot;CN&quot; }\" length=\"1\"></candidate> <candidate id=\"c8\" index=16 type=\"location\" info=\"{ &quot;coordinates&quot;: &quot;25.51224;-99.00457&quot;, &quot;id&quot;: 8582434, &quot;featureClass&quot;: &quot;A&quot;, &quot;featureCode&quot;: &quot;ADM2&quot;, &quot;countryCode&quot;: &quot;MX&quot; }\" length=\"1\"></candidate> <token id=\"t16\"> China </token> <token id=\"t17\"> 's </token> <token id=\"t18\"> poultry </token> <token id=\"t19\"> imports </token> <token id=\"t20\"> are </token> <token id=\"t21\"> expected </token> <token id=\"t22\"> to </token> <token id=\"t23\"> decrease </token> <token id=\"t24\"> from </token> <candidate id=\"c10\" index=25 type=\"date\" info=\"2015\" length=\"1\"></candidate> <candidate id=\"c9\" index=25 type=\"number\" info=\"null\" length=\"1\"></candidate> <token id=\"t25\"> 2015 </token> <token id=\"t26\"> 's </token> <token id=\"t27\"> figure </token> <token id=\"t28\"> , </token> <token id=\"t29\"> according </token> <token id=\"t30\"> to </token> <token id=\"t31\"> estimates </token> <token id=\"t32\"> from </token> <token id=\"t33\"> the </token> <token id=\"t34\"> US </token> <token id=\"t35\"> Department </token> <token id=\"t36\"> of </token> <token id=\"t37\"> Agriculture </token> <token id=\"t38\"> 's </token> <token id=\"t39\"> Foreign </token> <token id=\"t40\"> Agricultural </token> <token id=\"t41\"> Service </token> <token id=\"t42\"> ( </token> <token id=\"t43\"> FAS </token> <token id=\"t44\"> ) </token> <token id=\"t45\"> . </token> <token id=\"t46\"> The </token> <token id=\"t47\"> report </token> <token id=\"t48\"> forecasts </token> <candidate id=\"c11\" index=49 type=\"number\" info=\"null\" length=\"1\"></candidate> <candidate id=\"c12\" index=49 type=\"date\" info=\"2016\" length=\"1\"></candidate> <token id=\"t49\"> 2016 </token> <token id=\"t50\"> broiler </token> <token id=\"t51\"> meat </token> <token id=\"t52\"> imports </token> <token id=\"t53\"> at </token> <candidate id=\"c13\" index=54 type=\"number\" info=\"null\" length=\"1\"></candidate> <token id=\"t54\"> 200 </token> <candidate id=\"c14\" index=55 type=\"number\" info=\"null\" length=\"1\"></candidate> <token id=\"t55\"> thousand </token> <token id=\"t56\"> tons </token> <token id=\"t57\"> , </token> <candidate id=\"c15\" index=58 type=\"number\" info=\"null\" length=\"1\"></candidate> <token id=\"t58\"> 7 </token> <token id=\"t59\"> per </token> <token id=\"t60\"> cent </token> <token id=\"t61\"> down </token> <token id=\"t62\"> from </token> <token id=\"t63\"> USDA </token> <token id=\"t64\"> 's </token> <candidate id=\"c16\" index=65 type=\"number\" info=\"null\" length=\"1\"></candidate> <candidate id=\"c17\" index=65 type=\"date\" info=\"2015\" length=\"1\"></candidate> <token id=\"t65\"> 2015 </token> <token id=\"t66\"> official </token> <token id=\"t67\"> figure </token> <token id=\"t68\"> . </token> <token id=\"t69\"> <br /> </token> <candidate id=\"c18\" index=70 type=\"location\" info=\"{ &quot;coordinates&quot;: &quot;49.74917;4.60889&quot;, &quot;id&quot;: 6453601, &quot;featureClass&quot;: &quot;A&quot;, &quot;featureCode&quot;: &quot;ADM4&quot;, &quot;countryCode&quot;: &quot;FR&quot; }\" length=\"1\"></candidate> <token id=\"t70\"> This </token> <token id=\"t71\"> reduction </token> <token id=\"t72\"> is </token> <token id=\"t73\"> largely </token> <token id=\"t74\"> attributed </token> <token id=\"t75\"> to </token> <token id=\"t76\"> the </token> <candidate id=\"c19\" index=77 type=\"location\" info=\"{ &quot;coordinates&quot;: &quot;38.49457;43.38323&quot;, &quot;id&quot;: 298117, &quot;featureClass&quot;: &quot;P&quot;, &quot;featureCode&quot;: &quot;PPLA&quot;, &quot;countryCode&quot;: &quot;TR&quot; }\" length=\"1\"></candidate> <token id=\"t77\"> ban </token> <token id=\"t78\"> on </token> <token id=\"t79\"> US </token> <token id=\"t80\"> imports </token> <token id=\"t81\"> over </token> <candidate id=\"c20\" index=82 type=\"disease\" info=\"null\" length=\"2\"></candidate> <token id=\"t82\"> avian </token> <token id=\"t83\"> flu </token> <token id=\"t84\"> detections </token> <token id=\"t85\"> . </token> <token id=\"t86\"> Imports </token> <token id=\"t87\"> from </token> <candidate id=\"c21\" index=88 type=\"location\" info=\"{ &quot;coordinates&quot;: &quot;64.0;-19.0&quot;, &quot;id&quot;: 3337406, &quot;featureClass&quot;: &quot;A&quot;, &quot;featureCode&quot;: &quot;ADM1&quot;, &quot;countryCode&quot;: &quot;IS&quot; }\" length=\"1\"></candidate> <candidate id=\"c22\" index=88 type=\"location\" info=\"{ &quot;coordinates&quot;: &quot;2.75;11.58333&quot;, &quot;id&quot;: 2221789, &quot;featureClass&quot;: &quot;A&quot;, &quot;featureCode&quot;: &quot;ADM1&quot;, &quot;countryCode&quot;: &quot;CM&quot; }\" length=\"1\"></candidate> <candidate id=\"c23\" index=88 type=\"location\" info=\"{ &quot;coordinates&quot;: &quot;-6.33333;39.5&quot;, &quot;id&quot;: 149753, &quot;featureClass&quot;: &quot;A&quot;, &quot;featureCode&quot;: &quot;ADM2&quot;, &quot;countryCode&quot;: &quot;TZ&quot; }\" length=\"1\"></candidate> <candidate id=\"c24\" index=88 type=\"location\" info=\"{ &quot;coordinates&quot;: &quot;6.66667;2.25&quot;, &quot;id&quot;: 2395504, &quot;featureClass&quot;: &quot;A&quot;, &quot;featureCode&quot;: &quot;ADM1&quot;, &quot;countryCode&quot;: &quot;BJ&quot; }\" length=\"1\"></candidate> <token id=\"t88\"> South </token> <token id=\"t89\"> American </token> <token id=\"t90\"> countries </token> <token id=\"t91\"> will </token> <token id=\"t92\"> continue </token> <token id=\"t93\"> to </token> <token id=\"t94\"> benefit </token> <token id=\"t95\"> from </token> <token id=\"t96\"> the </token> <candidate id=\"c25\" index=97 type=\"location\" info=\"{ &quot;coordinates&quot;: &quot;38.49457;43.38323&quot;, &quot;id&quot;: 298117, &quot;featureClass&quot;: &quot;P&quot;, &quot;featureCode&quot;: &quot;PPLA&quot;, &quot;countryCode&quot;: &quot;TR&quot; }\" length=\"1\"></candidate> <token id=\"t97\"> ban </token> <token id=\"t98\"> on </token> <token id=\"t99\"> US </token> <token id=\"t100\"> poultry </token> <token id=\"t101\"> and </token> <token id=\"t102\"> poultry </token> <token id=\"t103\"> products </token> <token id=\"t104\"> . </token> <token id=\"t105\"> <br /> </token> <token id=\"t106\"> Flu </token> <token id=\"t107\"> suspensions </token> <token id=\"t108\"> lifted </token> <token id=\"t109\"> on </token> <token id=\"t110\"> heat-treated </token> <token id=\"t111\"> products </token> <token id=\"t112\"> <br /> </token> <token id=\"t113\"> The </token> <token id=\"t114\"> US </token> <token id=\"t115\"> exported </token> <token id=\"t116\"> approximately </token> <token id=\"t117\"> $ </token> <candidate id=\"c26\" index=118 type=\"number\" info=\"null\" length=\"1\"></candidate> <token id=\"t118\"> 300 </token> <candidate id=\"c27\" index=119 type=\"number\" info=\"null\" length=\"1\"></candidate> <token id=\"t119\"> million </token> <token id=\"t120\"> in </token> <token id=\"t121\"> poultry </token> <token id=\"t122\"> meat </token> <token id=\"t123\"> and </token> <token id=\"t124\"> poultry </token> <token id=\"t125\"> products </token> <token id=\"t126\"> to </token> <candidate id=\"c28\" index=127 type=\"location\" info=\"{ &quot;coordinates&quot;: &quot;35.0;105.0&quot;, &quot;id&quot;: 1814991, &quot;featureClass&quot;: &quot;A&quot;, &quot;featureCode&quot;: &quot;PCLI&quot;, &quot;countryCode&quot;: &quot;CN&quot; }\" length=\"1\"></candidate> <candidate id=\"c29\" index=127 type=\"location\" info=\"{ &quot;coordinates&quot;: &quot;25.51224;-99.00457&quot;, &quot;id&quot;: 8582434, &quot;featureClass&quot;: &quot;A&quot;, &quot;featureCode&quot;: &quot;ADM2&quot;, &quot;countryCode&quot;: &quot;MX&quot; }\" length=\"1\"></candidate> <token id=\"t127\"> China </token> <token id=\"t128\"> in </token> <candidate id=\"c30\" index=129 type=\"number\" info=\"null\" length=\"1\"></candidate> <candidate id=\"c31\" index=129 type=\"date\" info=\"2014\" length=\"1\"></candidate> <token id=\"t129\"> 2014 </token> <token id=\"t130\"> . </token> <token id=\"t131\"> <br /> </token> <token id=\"t132\"> However </token> <token id=\"t133\"> on </token> <candidate id=\"c32\" index=134 type=\"date\" info=\"2015-01-09\" length=\"4\"></candidate> <token id=\"t134\"> January </token> <candidate id=\"c33\" index=135 type=\"number\" info=\"null\" length=\"1\"></candidate> <token id=\"t135\"> 9 </token> <token id=\"t136\"> , </token> <candidate id=\"c34\" index=137 type=\"number\" info=\"null\" length=\"1\"></candidate> <token id=\"t137\"> 2015 </token> <token id=\"t138\"> , </token> <candidate id=\"c35\" index=139 type=\"location\" info=\"{ &quot;coordinates&quot;: &quot;35.0;105.0&quot;, &quot;id&quot;: 1814991, &quot;featureClass&quot;: &quot;A&quot;, &quot;featureCode&quot;: &quot;PCLI&quot;, &quot;countryCode&quot;: &quot;CN&quot; }\" length=\"1\"></candidate> <candidate id=\"c36\" index=139 type=\"location\" info=\"{ &quot;coordinates&quot;: &quot;25.51224;-99.00457&quot;, &quot;id&quot;: 8582434, &quot;featureClass&quot;: &quot;A&quot;, &quot;featureCode&quot;: &quot;ADM2&quot;, &quot;countryCode&quot;: &quot;MX&quot; }\" length=\"1\"></candidate> <token id=\"t139\"> China </token> <token id=\"t140\"> banned </token> <token id=\"t141\"> imports </token> <token id=\"t142\"> of </token> <token id=\"t143\"> US </token> <token id=\"t144\"> poultry </token> <token id=\"t145\"> and </token> <token id=\"t146\"> poultry </token> <token id=\"t147\"> related </token> <token id=\"t148\"> products </token> <token id=\"t149\"> because </token> <token id=\"t150\"> of </token> <candidate id=\"c37\" index=151 type=\"disease\" info=\"null\" length=\"4\"></candidate> <token id=\"t151\"> highly </token> <token id=\"t152\"> pathogenic </token> <candidate id=\"c38\" index=153 type=\"disease\" info=\"null\" length=\"2\"></candidate> <token id=\"t153\"> avian </token> <token id=\"t154\"> influenza </token> <token id=\"t155\"> detections </token> <token id=\"t156\"> in </token> <token id=\"t157\"> the </token> <candidate id=\"c39\" index=158 type=\"location\" info=\"{ &quot;coordinates&quot;: &quot;39.76;-98.5&quot;, &quot;id&quot;: 6252001, &quot;featureClass&quot;: &quot;A&quot;, &quot;featureCode&quot;: &quot;PCLI&quot;, &quot;countryCode&quot;: &quot;US&quot; }\" length=\"2\"></candidate> <token id=\"t158\"> United </token> <token id=\"t159\"> States </token> <token id=\"t160\"> . </token> <token id=\"t161\"> <br /> </token> <token id=\"t162\"> In </token> <token id=\"t163\"> response </token> <token id=\"t164\"> , </token> <token id=\"t165\"> the </token> <token id=\"t166\"> USDA </token> <token id=\"t167\"> sought </token> <token id=\"t168\"> exemptions </token> <token id=\"t169\"> for </token> <token id=\"t170\"> heat </token> <token id=\"t171\"> treated </token> <token id=\"t172\"> poultry </token> <token id=\"t173\"> products </token> <token id=\"t174\"> , </token> <token id=\"t175\"> such </token> <token id=\"t176\"> as </token> <token id=\"t177\"> chicken </token> <token id=\"t178\"> paws </token> <token id=\"t179\"> and </token> <token id=\"t180\"> rendered </token> <token id=\"t181\"> meals </token> <token id=\"t182\"> . </token> <token id=\"t183\"> Discussions </token> <token id=\"t184\"> with </token> <token id=\"t185\"> the </token> <token id=\"t186\"> Chinese </token> <token id=\"t187\"> government </token> <token id=\"t188\"> resulted </token> <token id=\"t189\"> in </token> <token id=\"t190\"> the </token> <token id=\"t191\"> lifting </token> <token id=\"t192\"> of </token> <token id=\"t193\"> the </token> <candidate id=\"c40\" index=194 type=\"location\" info=\"{ &quot;coordinates&quot;: &quot;38.49457;43.38323&quot;, &quot;id&quot;: 298117, &quot;featureClass&quot;: &quot;P&quot;, &quot;featureCode&quot;: &quot;PPLA&quot;, &quot;countryCode&quot;: &quot;TR&quot; }\" length=\"1\"></candidate> <token id=\"t194\"> ban </token> <token id=\"t195\"> on </token> <token id=\"t196\"> US </token> <token id=\"t197\"> poultry </token> <token id=\"t198\"> meal </token> <token id=\"t199\"> and </token> <token id=\"t200\"> feather </token> <token id=\"t201\"> meal </token> <token id=\"t202\"> for </token> <token id=\"t203\"> use </token> <token id=\"t204\"> as </token> <token id=\"t205\"> feed </token> <token id=\"t206\"> ingredients </token> <token id=\"t207\"> in </token> <candidate id=\"c41\" index=208 type=\"location\" info=\"{ &quot;coordinates&quot;: &quot;35.0;105.0&quot;, &quot;id&quot;: 1814991, &quot;featureClass&quot;: &quot;A&quot;, &quot;featureCode&quot;: &quot;PCLI&quot;, &quot;countryCode&quot;: &quot;CN&quot; }\" length=\"1\"></candidate> <candidate id=\"c42\" index=208 type=\"location\" info=\"{ &quot;coordinates&quot;: &quot;25.51224;-99.00457&quot;, &quot;id&quot;: 8582434, &quot;featureClass&quot;: &quot;A&quot;, &quot;featureCode&quot;: &quot;ADM2&quot;, &quot;countryCode&quot;: &quot;MX&quot; }\" length=\"1\"></candidate> <token id=\"t208\"> China </token> <token id=\"t209\"> 's </token> <token id=\"t210\"> livestock </token> <token id=\"t211\"> production </token> <token id=\"t212\"> . </token> <token id=\"t213\"> <br /> </token> <token id=\"t214\"> In </token> <token id=\"t215\"> accordance </token> <token id=\"t216\"> with </token> <token id=\"t217\"> accepted </token> <token id=\"t218\"> science </token> <token id=\"t219\"> and </token> <token id=\"t220\"> international </token> <token id=\"t221\"> standards </token> <token id=\"t222\"> , </token> <token id=\"t223\"> heat </token> <token id=\"t224\"> treatment </token> <token id=\"t225\"> of </token> <token id=\"t226\"> certain </token> <token id=\"t227\"> duration </token> <token id=\"t228\"> and </token> <token id=\"t229\"> temperature </token> <token id=\"t230\"> is </token> <token id=\"t231\"> sufficient </token> <token id=\"t232\"> to </token> <token id=\"t233\"> ensure </token> <token id=\"t234\"> destruction </token> <token id=\"t235\"> of </token> <token id=\"t236\"> any </token> <token id=\"t237\"> virus </token> <token id=\"t238\"> . </token> <token id=\"t239\"> <br /> </token> <token id=\"t240\"> Prior </token> <token id=\"t241\"> to </token> <token id=\"t242\"> the </token> <token id=\"t243\"> detection </token> <token id=\"t244\"> of </token> <token id=\"t245\"> HPAI </token> <token id=\"t246\"> in </token> <token id=\"t247\"> the </token> <candidate id=\"c43\" index=248 type=\"location\" info=\"{ &quot;coordinates&quot;: &quot;39.76;-98.5&quot;, &quot;id&quot;: 6252001, &quot;featureClass&quot;: &quot;A&quot;, &quot;featureCode&quot;: &quot;PCLI&quot;, &quot;countryCode&quot;: &quot;US&quot; }\" length=\"2\"></candidate> <token id=\"t248\"> United </token> <token id=\"t249\"> States </token> <token id=\"t250\"> , </token> <candidate id=\"c44\" index=251 type=\"location\" info=\"{ &quot;coordinates&quot;: &quot;35.0;105.0&quot;, &quot;id&quot;: 1814991, &quot;featureClass&quot;: &quot;A&quot;, &quot;featureCode&quot;: &quot;PCLI&quot;, &quot;countryCode&quot;: &quot;CN&quot; }\" length=\"1\"></candidate> <candidate id=\"c45\" index=251 type=\"location\" info=\"{ &quot;coordinates&quot;: &quot;25.51224;-99.00457&quot;, &quot;id&quot;: 8582434, &quot;featureClass&quot;: &quot;A&quot;, &quot;featureCode&quot;: &quot;ADM2&quot;, &quot;countryCode&quot;: &quot;MX&quot; }\" length=\"1\"></candidate> <token id=\"t251\"> China </token> <token id=\"t252\"> maintained </token> <token id=\"t253\"> suspensions </token> <token id=\"t254\"> of </token> <token id=\"t255\"> US </token> <token id=\"t256\"> poultry </token> <token id=\"t257\"> meat </token> <token id=\"t258\"> and </token> <token id=\"t259\"> poultry </token> <token id=\"t260\"> product </token> <token id=\"t261\"> imports </token> <token id=\"t262\"> from </token> <candidate id=\"c46\" index=263 type=\"number\" info=\"null\" length=\"1\"></candidate> <token id=\"t263\"> five </token> <token id=\"t264\"> states </token> <token id=\"t265\"> , </token> <token id=\"t266\"> due </token> <token id=\"t267\"> to </token> <token id=\"t268\"> low-pathogenic </token> <candidate id=\"c47\" index=269 type=\"disease\" info=\"null\" length=\"2\"></candidate> <token id=\"t269\"> avian </token> <token id=\"t270\"> influenza </token> <token id=\"t271\"> . </token> <token id=\"t272\"> <br /> </token> <candidate id=\"c48\" index=273 type=\"location\" info=\"{ &quot;coordinates&quot;: &quot;49.74917;4.60889&quot;, &quot;id&quot;: 6453601, &quot;featureClass&quot;: &quot;A&quot;, &quot;featureCode&quot;: &quot;ADM4&quot;, &quot;countryCode&quot;: &quot;FR&quot; }\" length=\"1\"></candidate> <token id=\"t273\"> This </token> <token id=\"t274\"> policy </token> <token id=\"t275\"> is </token> <token id=\"t276\"> inconsistent </token> <token id=\"t277\"> with </token> <token id=\"t278\"> the </token> <token id=\"t279\"> World </token> <token id=\"t280\"> Organisation </token> <token id=\"t281\"> for </token> <token id=\"t282\"> Animal </token> <token id=\"t283\"> Health </token> <token id=\"t284\"> ( </token> <token id=\"t285\"> OIE </token> <token id=\"t286\"> ) </token> <token id=\"t287\"> guidelines </token> <token id=\"t288\"> , </token> <token id=\"t289\"> which </token> <token id=\"t290\"> do </token> <token id=\"t291\"> not </token> <token id=\"t292\"> recommend </token> <token id=\"t293\"> trade </token> <token id=\"t294\"> suspensions </token> <token id=\"t295\"> due </token> <token id=\"t296\"> to </token> <token id=\"t297\"> low </token> <token id=\"t298\"> pathogenicity </token> <candidate id=\"c49\" index=299 type=\"disease\" info=\"null\" length=\"2\"></candidate> <token id=\"t299\"> avian </token> <token id=\"t300\"> influenza </token> <token id=\"t301\"> detections </token> <token id=\"t302\"> . </token> <token id=\"t303\"> <br /> </token> <token id=\"t304\"> <br /> </token> <token id=\"t305\"> Exports </token> <token id=\"t306\"> expected </token> <token id=\"t307\"> to </token> <token id=\"t308\"> remain </token> <token id=\"t309\"> level </token> <token id=\"t310\"> <br /> </token> <token id=\"t311\"> The </token> <token id=\"t312\"> report </token> <token id=\"t313\"> forecasts </token> <candidate id=\"c50\" index=314 type=\"location\" info=\"{ &quot;coordinates&quot;: &quot;35.0;105.0&quot;, &quot;id&quot;: 1814991, &quot;featureClass&quot;: &quot;A&quot;, &quot;featureCode&quot;: &quot;PCLI&quot;, &quot;countryCode&quot;: &quot;CN&quot; }\" length=\"1\"></candidate> <candidate id=\"c51\" index=314 type=\"location\" info=\"{ &quot;coordinates&quot;: &quot;25.51224;-99.00457&quot;, &quot;id&quot;: 8582434, &quot;featureClass&quot;: &quot;A&quot;, &quot;featureCode&quot;: &quot;ADM2&quot;, &quot;countryCode&quot;: &quot;MX&quot; }\" length=\"1\"></candidate> <token id=\"t314\"> China </token> <token id=\"t315\"> 's </token> <candidate id=\"c52\" index=316 type=\"number\" info=\"null\" length=\"1\"></candidate> <candidate id=\"c53\" index=316 type=\"date\" info=\"2016\" length=\"1\"></candidate> <token id=\"t316\"> 2016 </token> <token id=\"t317\"> broiler </token> <token id=\"t318\"> meat </token> <token id=\"t319\"> exports </token> <token id=\"t320\"> at </token> <candidate id=\"c54\" index=321 type=\"number\" info=\"null\" length=\"1\"></candidate> <token id=\"t321\"> 430,000 </token> <token id=\"t322\"> tons </token> <token id=\"t323\"> , </token> <token id=\"t324\"> no </token> <token id=\"t325\"> change </token> <token id=\"t326\"> from </token> <token id=\"t327\"> USDA </token> <token id=\"t328\"> 's </token> <candidate id=\"c55\" index=329 type=\"number\" info=\"null\" length=\"1\"></candidate> <token id=\"t329\"> 2015 </token> <token id=\"t330\"> official </token> <token id=\"t331\"> estimates </token> <token id=\"t332\"> . </token> <token id=\"t333\"> <br /> </token> <token id=\"t334\"> Exports </token> <token id=\"t335\"> to </token> <candidate id=\"c56\" index=336 type=\"location\" info=\"{ &quot;coordinates&quot;: &quot;-6.6733;110.9143&quot;, &quot;id&quot;: 6752478, &quot;featureClass&quot;: &quot;A&quot;, &quot;featureCode&quot;: &quot;ADM4&quot;, &quot;countryCode&quot;: &quot;ID&quot; }\" length=\"1\"></candidate> <candidate id=\"c57\" index=336 type=\"location\" info=\"{ &quot;coordinates&quot;: &quot;-7.8467;111.4991&quot;, &quot;id&quot;: 6775165, &quot;featureClass&quot;: &quot;A&quot;, &quot;featureCode&quot;: &quot;ADM4&quot;, &quot;countryCode&quot;: &quot;ID&quot; }\" length=\"1\"></candidate> <candidate id=\"c58\" index=336 type=\"location\" info=\"{ &quot;coordinates&quot;: &quot;-7.8428;111.5084&quot;, &quot;id&quot;: 6781398, &quot;featureClass&quot;: &quot;A&quot;, &quot;featureCode&quot;: &quot;ADM4&quot;, &quot;countryCode&quot;: &quot;ID&quot; }\" length=\"1\"></candidate> <candidate id=\"c59\" index=336 type=\"location\" info=\"{ &quot;coordinates&quot;: &quot;35.68536;139.75309&quot;, &quot;id&quot;: 1861060, &quot;featureClass&quot;: &quot;A&quot;, &quot;featureCode&quot;: &quot;PCLI&quot;, &quot;countryCode&quot;: &quot;JP&quot; }\" length=\"1\"></candidate> <candidate id=\"c60\" index=336 type=\"location\" info=\"{ &quot;coordinates&quot;: &quot;-7.4995;112.4262&quot;, &quot;id&quot;: 6881187, &quot;featureClass&quot;: &quot;A&quot;, &quot;featureCode&quot;: &quot;ADM4&quot;, &quot;countryCode&quot;: &quot;ID&quot; }\" length=\"1\"></candidate> <candidate id=\"c61\" index=336 type=\"location\" info=\"{ &quot;coordinates&quot;: &quot;-7.8248;111.4758&quot;, &quot;id&quot;: 6775156, &quot;featureClass&quot;: &quot;A&quot;, &quot;featureCode&quot;: &quot;ADM4&quot;, &quot;countryCode&quot;: &quot;ID&quot; }\" length=\"1\"></candidate> <token id=\"t336\"> Japan </token> <token id=\"t337\"> , </token> <candidate id=\"c62\" index=338 type=\"location\" info=\"{ &quot;coordinates&quot;: &quot;35.0;105.0&quot;, &quot;id&quot;: 1814991, &quot;featureClass&quot;: &quot;A&quot;, &quot;featureCode&quot;: &quot;PCLI&quot;, &quot;countryCode&quot;: &quot;CN&quot; }\" length=\"1\"></candidate> <candidate id=\"c63\" index=338 type=\"location\" info=\"{ &quot;coordinates&quot;: &quot;25.51224;-99.00457&quot;, &quot;id&quot;: 8582434, &quot;featureClass&quot;: &quot;A&quot;, &quot;featureCode&quot;: &quot;ADM2&quot;, &quot;countryCode&quot;: &quot;MX&quot; }\" length=\"1\"></candidate> <token id=\"t338\"> China </token> <token id=\"t339\"> 's </token> <token id=\"t340\"> main </token> <token id=\"t341\"> export </token> <token id=\"t342\"> destination </token> <token id=\"t343\"> , </token> <token id=\"t344\"> are </token> <token id=\"t345\"> expected </token> <token id=\"t346\"> to </token> <token id=\"t347\"> continue </token> <token id=\"t348\"> to </token> <token id=\"t349\"> decline </token> <token id=\"t350\"> as </token> <token id=\"t351\"> lingering </token> <token id=\"t352\"> food </token> <token id=\"t353\"> safety </token> <token id=\"t354\"> concerns </token> <token id=\"t355\"> have </token> <token id=\"t356\"> caused </token> <token id=\"t357\"> Japanese </token> <token id=\"t358\"> buyers </token> <token id=\"t359\"> to </token> <token id=\"t360\"> seek </token> <token id=\"t361\"> other </token> <token id=\"t362\"> sources </token> <token id=\"t363\"> for </token> <token id=\"t364\"> poultry </token> <token id=\"t365\"> , </token> <token id=\"t366\"> such </token> <token id=\"t367\"> as </token> <candidate id=\"c64\" index=368 type=\"location\" info=\"{ &quot;coordinates&quot;: &quot;15.5;101.0&quot;, &quot;id&quot;: 1605651, &quot;featureClass&quot;: &quot;A&quot;, &quot;featureCode&quot;: &quot;PCLI&quot;, &quot;countryCode&quot;: &quot;TH&quot; }\" length=\"1\"></candidate> <token id=\"t368\"> Thailand </token> <token id=\"t369\"> . </token> <token id=\"t370\"> <br /> </token> <candidate id=\"c65\" index=371 type=\"location\" info=\"{ &quot;coordinates&quot;: &quot;-6.6733;110.9143&quot;, &quot;id&quot;: 6752478, &quot;featureClass&quot;: &quot;A&quot;, &quot;featureCode&quot;: &quot;ADM4&quot;, &quot;countryCode&quot;: &quot;ID&quot; }\" length=\"1\"></candidate> <candidate id=\"c66\" index=371 type=\"location\" info=\"{ &quot;coordinates&quot;: &quot;-7.8467;111.4991&quot;, &quot;id&quot;: 6775165, &quot;featureClass&quot;: &quot;A&quot;, &quot;featureCode&quot;: &quot;ADM4&quot;, &quot;countryCode&quot;: &quot;ID&quot; }\" length=\"1\"></candidate> <candidate id=\"c67\" index=371 type=\"location\" info=\"{ &quot;coordinates&quot;: &quot;-7.8428;111.5084&quot;, &quot;id&quot;: 6781398, &quot;featureClass&quot;: &quot;A&quot;, &quot;featureCode&quot;: &quot;ADM4&quot;, &quot;countryCode&quot;: &quot;ID&quot; }\" length=\"1\"></candidate> <candidate id=\"c68\" index=371 type=\"location\" info=\"{ &quot;coordinates&quot;: &quot;35.68536;139.75309&quot;, &quot;id&quot;: 1861060, &quot;featureClass&quot;: &quot;A&quot;, &quot;featureCode&quot;: &quot;PCLI&quot;, &quot;countryCode&quot;: &quot;JP&quot; }\" length=\"1\"></candidate> <candidate id=\"c69\" index=371 type=\"location\" info=\"{ &quot;coordinates&quot;: &quot;-7.4995;112.4262&quot;, &quot;id&quot;: 6881187, &quot;featureClass&quot;: &quot;A&quot;, &quot;featureCode&quot;: &quot;ADM4&quot;, &quot;countryCode&quot;: &quot;ID&quot; }\" length=\"1\"></candidate> <candidate id=\"c70\" index=371 type=\"location\" info=\"{ &quot;coordinates&quot;: &quot;-7.8248;111.4758&quot;, &quot;id&quot;: 6775156, &quot;featureClass&quot;: &quot;A&quot;, &quot;featureCode&quot;: &quot;ADM4&quot;, &quot;countryCode&quot;: &quot;ID&quot; }\" length=\"1\"></candidate> <token id=\"t371\"> Japan </token> <token id=\"t372\"> and </token> <candidate id=\"c71\" index=373 type=\"location\" info=\"{ &quot;coordinates&quot;: &quot;22.25;114.16667&quot;, &quot;id&quot;: 1819730, &quot;featureClass&quot;: &quot;A&quot;, &quot;featureCode&quot;: &quot;PCLS&quot;, &quot;countryCode&quot;: &quot;HK&quot; }\" length=\"2\"></candidate> <candidate id=\"c72\" index=373 type=\"location\" info=\"{ &quot;coordinates&quot;: &quot;22.28552;114.15769&quot;, &quot;id&quot;: 1819729, &quot;featureClass&quot;: &quot;P&quot;, &quot;featureCode&quot;: &quot;PPLC&quot;, &quot;countryCode&quot;: &quot;HK&quot; }\" length=\"2\"></candidate> <token id=\"t373\"> Hong </token> <token id=\"t374\"> Kong </token> <token id=\"t375\"> are </token> <token id=\"t376\"> the </token> <token id=\"t377\"> main </token> <token id=\"t378\"> export </token> <token id=\"t379\"> destinations </token> <token id=\"t380\"> for </token> <candidate id=\"c73\" index=381 type=\"location\" info=\"{ &quot;coordinates&quot;: &quot;35.0;105.0&quot;, &quot;id&quot;: 1814991, &quot;featureClass&quot;: &quot;A&quot;, &quot;featureCode&quot;: &quot;PCLI&quot;, &quot;countryCode&quot;: &quot;CN&quot; }\" length=\"1\"></candidate> <candidate id=\"c74\" index=381 type=\"location\" info=\"{ &quot;coordinates&quot;: &quot;25.51224;-99.00457&quot;, &quot;id&quot;: 8582434, &quot;featureClass&quot;: &quot;A&quot;, &quot;featureCode&quot;: &quot;ADM2&quot;, &quot;countryCode&quot;: &quot;MX&quot; }\" length=\"1\"></candidate> <token id=\"t381\"> China </token> <token id=\"t382\"> 's </token> <token id=\"t383\"> poultry </token> <token id=\"t384\"> products </token> <token id=\"t385\"> . </token> <candidate id=\"c75\" index=386 type=\"location\" info=\"{ &quot;coordinates&quot;: &quot;35.0;105.0&quot;, &quot;id&quot;: 1814991, &quot;featureClass&quot;: &quot;A&quot;, &quot;featureCode&quot;: &quot;PCLI&quot;, &quot;countryCode&quot;: &quot;CN&quot; }\" length=\"1\"></candidate> <candidate id=\"c76\" index=386 type=\"location\" info=\"{ &quot;coordinates&quot;: &quot;25.51224;-99.00457&quot;, &quot;id&quot;: 8582434, &quot;featureClass&quot;: &quot;A&quot;, &quot;featureCode&quot;: &quot;ADM2&quot;, &quot;countryCode&quot;: &quot;MX&quot; }\" length=\"1\"></candidate> <token id=\"t386\"> China </token> <token id=\"t387\"> mainly </token> <token id=\"t388\"> exports </token> <token id=\"t389\"> cooked </token> <token id=\"t390\"> or </token> <token id=\"t391\"> preserved </token> <token id=\"t392\"> broiler </token> <token id=\"t393\"> meat </token> <token id=\"t394\"> products </token> <token id=\"t395\"> . </token> <token id=\"t396\"> <br /> </token> <candidate id=\"c77\" index=397 type=\"location\" info=\"{ &quot;coordinates&quot;: &quot;7.8972;123.0274&quot;, &quot;id&quot;: 1725750, &quot;featureClass&quot;: &quot;A&quot;, &quot;featureCode&quot;: &quot;ADM3&quot;, &quot;countryCode&quot;: &quot;PH&quot; }\" length=\"1\"></candidate> <token id=\"t397\"> Although </token> <token id=\"t398\"> exports </token> <token id=\"t399\"> are </token> <token id=\"t400\"> expected </token> <token id=\"t401\"> to </token> <token id=\"t402\"> remain </token> <token id=\"t403\"> flat </token> <token id=\"t404\"> in </token> <token id=\"t405\"> the </token> <token id=\"t406\"> near </token> <token id=\"t407\"> term </token> <token id=\"t408\"> , </token> <candidate id=\"c78\" index=409 type=\"location\" info=\"{ &quot;coordinates&quot;: &quot;35.0;105.0&quot;, &quot;id&quot;: 1814991, &quot;featureClass&quot;: &quot;A&quot;, &quot;featureCode&quot;: &quot;PCLI&quot;, &quot;countryCode&quot;: &quot;CN&quot; }\" length=\"1\"></candidate> <candidate id=\"c79\" index=409 type=\"location\" info=\"{ &quot;coordinates&quot;: &quot;25.51224;-99.00457&quot;, &quot;id&quot;: 8582434, &quot;featureClass&quot;: &quot;A&quot;, &quot;featureCode&quot;: &quot;ADM2&quot;, &quot;countryCode&quot;: &quot;MX&quot; }\" length=\"1\"></candidate> <token id=\"t409\"> China </token> <token id=\"t410\"> 's </token> <token id=\"t411\"> skilled </token> <token id=\"t412\"> workers </token> <token id=\"t413\"> and </token> <token id=\"t414\"> some </token> <token id=\"t415\"> state-of-the </token> <token id=\"t416\"> art </token> <token id=\"t417\"> facilities </token> <token id=\"t418\"> give </token> <token id=\"t419\"> it </token> <token id=\"t420\"> a </token> <token id=\"t421\"> competitive </token> <token id=\"t422\"> advantage </token> <token id=\"t423\"> in </token> <token id=\"t424\"> regional </token> <token id=\"t425\"> markets </token> <token id=\"t426\"> such </token> <token id=\"t427\"> as </token> <candidate id=\"c80\" index=428 type=\"location\" info=\"{ &quot;coordinates&quot;: &quot;-6.6733;110.9143&quot;, &quot;id&quot;: 6752478, &quot;featureClass&quot;: &quot;A&quot;, &quot;featureCode&quot;: &quot;ADM4&quot;, &quot;countryCode&quot;: &quot;ID&quot; }\" length=\"1\"></candidate> <candidate id=\"c81\" index=428 type=\"location\" info=\"{ &quot;coordinates&quot;: &quot;-7.8467;111.4991&quot;, &quot;id&quot;: 6775165, &quot;featureClass&quot;: &quot;A&quot;, &quot;featureCode&quot;: &quot;ADM4&quot;, &quot;countryCode&quot;: &quot;ID&quot; }\" length=\"1\"></candidate> <candidate id=\"c82\" index=428 type=\"location\" info=\"{ &quot;coordinates&quot;: &quot;-7.8428;111.5084&quot;, &quot;id&quot;: 6781398, &quot;featureClass&quot;: &quot;A&quot;, &quot;featureCode&quot;: &quot;ADM4&quot;, &quot;countryCode&quot;: &quot;ID&quot; }\" length=\"1\"></candidate> <candidate id=\"c83\" index=428 type=\"location\" info=\"{ &quot;coordinates&quot;: &quot;35.68536;139.75309&quot;, &quot;id&quot;: 1861060, &quot;featureClass&quot;: &quot;A&quot;, &quot;featureCode&quot;: &quot;PCLI&quot;, &quot;countryCode&quot;: &quot;JP&quot; }\" length=\"1\"></candidate> <candidate id=\"c84\" index=428 type=\"location\" info=\"{ &quot;coordinates&quot;: &quot;-7.4995;112.4262&quot;, &quot;id&quot;: 6881187, &quot;featureClass&quot;: &quot;A&quot;, &quot;featureCode&quot;: &quot;ADM4&quot;, &quot;countryCode&quot;: &quot;ID&quot; }\" length=\"1\"></candidate> <candidate id=\"c85\" index=428 type=\"location\" info=\"{ &quot;coordinates&quot;: &quot;-7.8248;111.4758&quot;, &quot;id&quot;: 6775156, &quot;featureClass&quot;: &quot;A&quot;, &quot;featureCode&quot;: &quot;ADM4&quot;, &quot;countryCode&quot;: &quot;ID&quot; }\" length=\"1\"></candidate> <token id=\"t428\"> Japan </token> <token id=\"t429\"> and </token> <candidate id=\"c86\" index=430 type=\"location\" info=\"{ &quot;coordinates&quot;: &quot;22.25;114.16667&quot;, &quot;id&quot;: 1819730, &quot;featureClass&quot;: &quot;A&quot;, &quot;featureCode&quot;: &quot;PCLS&quot;, &quot;countryCode&quot;: &quot;HK&quot; }\" length=\"2\"></candidate> <candidate id=\"c87\" index=430 type=\"location\" info=\"{ &quot;coordinates&quot;: &quot;22.28552;114.15769&quot;, &quot;id&quot;: 1819729, &quot;featureClass&quot;: &quot;P&quot;, &quot;featureCode&quot;: &quot;PPLC&quot;, &quot;countryCode&quot;: &quot;HK&quot; }\" length=\"2\"></candidate> <token id=\"t430\"> Hong </token> <token id=\"t431\"> Kong </token> <token id=\"t432\"> . </token> <token id=\"t433\"> <br /> </token> <token id=\"t434\"> <br /> </token> <token id=\"t435\"> ThePoultrySite </token> <token id=\"t436\"> News </token> <token id=\"t437\"> Desk </token> <token id=\"t438\"> Top </token> <token id=\"t439\"> image </token> <token id=\"t440\"> via </token> <token id=\"t441\"> Shutterstock </token>","publication_date":"2015-08-28","id":431,"title":"China's Poultry Import Market Affected by Avian Flu","url":"http://www.thepoultrysite.com/poultrynews/35672/chinas-poultry-import-market-affected-by-avian-flu","content":"Poultry News China's Poultry Import Market Affected by Avian Flu28 August 2015 &#13;\nCHINA - China's poultry imports are expected to decrease from 2015's figure, according to estimates from the US Department of Agriculture's Foreign Agricultural Service (FAS).The report forecasts 2016 broiler meat imports at 200 thousand tons, 7 per cent down from USDA’s 2015 official figure.&#13;\nThis reduction is largely attributed to the ban on US imports over avian flu detections. Imports from South American countries will continue to benefit from the ban on US poultry and poultry products.&#13;\nFlu suspensions lifted on heat-treated products&#13;\nThe US exported approximately $300 million in poultry meat and poultry products to China in 2014.&#13;\nHowever on January 9, 2015, China banned imports of US poultry and poultry related products because of highly pathogenic avian influenza detections in the United States.&#13;\nIn response, the USDA sought exemptions for heat treated poultry products, such as chicken paws and rendered meals. Discussions with the Chinese government resulted in the lifting of the ban on US poultry meal and feather meal for use as feed ingredients in China’s livestock production.&#13;\nIn accordance with accepted science and international standards, heat treatment of certain duration and temperature is sufficient to ensure destruction of any virus.&#13;\nPrior to the detection of HPAI in the United States, China maintained suspensions of US poultry meat and poultry product imports from five states, due to low-pathogenic avian influenza.&#13;\nThis policy is inconsistent with the World Organisation for Animal Health (OIE) guidelines, which do not recommend trade suspensions due to low pathogenicity avian influenza detections.&#13;\n&#13;\nExports expected to remain level&#13;\nThe report forecasts China’s 2016 broiler meat exports at 430,000 tons, no change from USDA's 2015 official estimates.&#13;\nExports to Japan, China’s main export destination, are expected to continue to decline as lingering food safety concerns have caused Japanese buyers to seek other sources for poultry, such as Thailand.&#13;\nJapan and Hong Kong are the main export destinations for China’s poultry products. China mainly exports cooked or preserved broiler meat products.&#13;\nAlthough exports are expected to remain flat in the near term, China’s skilled workers and some state-of-the art facilities give it a competitive advantage in regional markets such as Japan and Hong Kong.&#13;\n&#13;\nThePoultrySite News Desk Top image via Shutterstock ","candidateLabels":[]}
