# Supplementary material for: Web monitoring of emerging animal infectious diseases integrated in the French Animal Health Epidemic Intelligence System
Source: PLoS One. 2018 Aug 3;13(8):e0199960. doi: 10.1371/journal.pone.0199960 (PMC6075742; doi:10.1371/journal.pone.0199960)
Supplement: S1 Dataset — Dataset of news reports in English language used to evaluate and train the information extraction module of PADI-web (http://epia.clermont.inra.fr/vsi). This dataset is composed of 532 news reports (in JSON), with information about the report itself (publication date, title, content, url), as well as processing information related to the information extraction process (candidates for extraction information, correct or incorrect labels for each candidate). The named entity candidates (locations, diseases, hosts, dates, number of cases) are manually labelled in each article. Data are shared under a CC BY license and are freely available for download at: https://dataverse.cirad.fr/dataset.xhtml?persistentId=doi:10.18167/DVN1/KMTIFG. (GZ) [file pone.0199960.s001.gz › articles/279.json]

{"reports":[18388,18391,18654],"tagged_content":"<token id=\"t0\"> <br /> </token> <token id=\"t1\"> <br /> </token> <token id=\"t2\"> FARMERS </token> <token id=\"t3\"> in </token> <candidate id=\"c1\" index=4 type=\"location\" info=\"{ &quot;coordinates&quot;: &quot;-20.9;28.8&quot;, &quot;id&quot;: 886747, &quot;featureClass&quot;: &quot;A&quot;, &quot;featureCode&quot;: &quot;ADM1&quot;, &quot;countryCode&quot;: &quot;ZW&quot; }\" length=\"2\"></candidate> <token id=\"t4\"> Matabeleland </token> <candidate id=\"c2\" index=5 type=\"location\" info=\"{ &quot;coordinates&quot;: &quot;64.0;-19.0&quot;, &quot;id&quot;: 3337406, &quot;featureClass&quot;: &quot;A&quot;, &quot;featureCode&quot;: &quot;ADM1&quot;, &quot;countryCode&quot;: &quot;IS&quot; }\" length=\"1\"></candidate> <candidate id=\"c3\" index=5 type=\"location\" info=\"{ &quot;coordinates&quot;: &quot;2.75;11.58333&quot;, &quot;id&quot;: 2221789, &quot;featureClass&quot;: &quot;A&quot;, &quot;featureCode&quot;: &quot;ADM1&quot;, &quot;countryCode&quot;: &quot;CM&quot; }\" length=\"1\"></candidate> <candidate id=\"c4\" index=5 type=\"location\" info=\"{ &quot;coordinates&quot;: &quot;-6.33333;39.5&quot;, &quot;id&quot;: 149753, &quot;featureClass&quot;: &quot;A&quot;, &quot;featureCode&quot;: &quot;ADM2&quot;, &quot;countryCode&quot;: &quot;TZ&quot; }\" length=\"1\"></candidate> <candidate id=\"c5\" index=5 type=\"location\" info=\"{ &quot;coordinates&quot;: &quot;6.66667;2.25&quot;, &quot;id&quot;: 2395504, &quot;featureClass&quot;: &quot;A&quot;, &quot;featureCode&quot;: &quot;ADM1&quot;, &quot;countryCode&quot;: &quot;BJ&quot; }\" length=\"1\"></candidate> <token id=\"t5\"> South </token> <token id=\"t6\"> have </token> <token id=\"t7\"> been </token> <token id=\"t8\"> urged </token> <token id=\"t9\"> to </token> <token id=\"t10\"> venture </token> <token id=\"t11\"> into </token> <token id=\"t12\"> beekeeping </token> <token id=\"t13\"> ( </token> <token id=\"t14\"> apiculture </token> <token id=\"t15\"> ) </token> <token id=\"t16\"> to </token> <token id=\"t17\"> supplement </token> <token id=\"t18\"> their </token> <token id=\"t19\"> drought </token> <token id=\"t20\"> and </token> <token id=\"t21\"> foot-and-mouth-threatened </token> <token id=\"t22\"> livestock </token> <token id=\"t23\"> , </token> <token id=\"t24\"> an </token> <token id=\"t25\"> official </token> <token id=\"t26\"> has </token> <token id=\"t27\"> said </token> <token id=\"t28\"> . </token> <token id=\"t29\"> <br /> </token> <token id=\"t30\"> BY </token> <token id=\"t31\"> MTHANDAZO </token> <token id=\"t32\"> NYONI </token> <token id=\"t33\"> <br /> </token> <token id=\"t34\"> A </token> <token id=\"t35\"> beekeeper </token> <token id=\"t36\"> and </token> <token id=\"t37\"> trainer </token> <token id=\"t38\"> with </token> <token id=\"t39\"> Beekeeping </token> <token id=\"t40\"> Association </token> <token id=\"t41\"> of </token> <candidate id=\"c6\" index=42 type=\"location\" info=\"{ &quot;coordinates&quot;: &quot;-19.0;29.75&quot;, &quot;id&quot;: 878675, &quot;featureClass&quot;: &quot;A&quot;, &quot;featureCode&quot;: &quot;PCLI&quot;, &quot;countryCode&quot;: &quot;ZW&quot; }\" length=\"1\"></candidate> <token id=\"t42\"> Zimbabwe </token> <token id=\"t43\"> , </token> <token id=\"t44\"> Feli </token> <token id=\"t45\"> Khumalo </token> <token id=\"t46\"> , </token> <token id=\"t47\"> told </token> <token id=\"t48\"> NewsDay </token> <token id=\"t49\"> that </token> <token id=\"t50\"> beekeeping </token> <token id=\"t51\"> had </token> <token id=\"t52\"> unlimited </token> <token id=\"t53\"> opportunities </token> <token id=\"t54\"> and </token> <token id=\"t55\"> potential </token> <token id=\"t56\"> to </token> <token id=\"t57\"> be </token> <token id=\"t58\"> a </token> <token id=\"t59\"> huge </token> <token id=\"t60\"> income </token> <token id=\"t61\"> earner </token> <token id=\"t62\"> for </token> <token id=\"t63\"> farmers </token> <token id=\"t64\"> in </token> <token id=\"t65\"> the </token> <token id=\"t66\"> region </token> <token id=\"t67\"> whose </token> <token id=\"t68\"> more </token> <token id=\"t69\"> than </token> <candidate id=\"c7\" index=70 type=\"number\" info=\"null\" length=\"1\"></candidate> <token id=\"t70\"> 300000 </token> <candidate id=\"c8\" index=71 type=\"host\" info=\"null\" length=\"1\"></candidate> <token id=\"t71\"> cattle </token> <token id=\"t72\"> are </token> <token id=\"t73\"> at </token> <token id=\"t74\"> risk </token> <token id=\"t75\"> of </token> <token id=\"t76\"> being </token> <token id=\"t77\"> wiped </token> <token id=\"t78\"> out </token> <token id=\"t79\"> by </token> <token id=\"t80\"> drought </token> <token id=\"t81\"> and </token> <candidate id=\"c9\" index=82 type=\"disease\" info=\"null\" length=\"2\"></candidate> <token id=\"t82\"> foot-and-mouth </token> <token id=\"t83\"> disease </token> <token id=\"t84\"> ( </token> <candidate id=\"c10\" index=85 type=\"disease\" info=\"null\" length=\"1\"></candidate> <token id=\"t85\"> FMD </token> <token id=\"t86\"> ) </token> <token id=\"t87\"> that </token> <token id=\"t88\"> has </token> <token id=\"t89\"> hit </token> <token id=\"t90\"> the </token> <token id=\"t91\"> region </token> <token id=\"t92\"> hard </token> <candidate id=\"c11\" index=93 type=\"date\" info=\"2015\" length=\"2\"></candidate> <token id=\"t93\"> this </token> <token id=\"t94\"> year </token> <token id=\"t95\"> . </token> <token id=\"t96\"> <br /> </token> <token id=\"t97\"> `` </token> <token id=\"t98\"> Beekeeping </token> <token id=\"t99\"> in </token> <candidate id=\"c12\" index=100 type=\"location\" info=\"{ &quot;coordinates&quot;: &quot;-20.9;28.8&quot;, &quot;id&quot;: 886747, &quot;featureClass&quot;: &quot;A&quot;, &quot;featureCode&quot;: &quot;ADM1&quot;, &quot;countryCode&quot;: &quot;ZW&quot; }\" length=\"2\"></candidate> <token id=\"t100\"> Matabeleland </token> <candidate id=\"c13\" index=101 type=\"location\" info=\"{ &quot;coordinates&quot;: &quot;64.0;-19.0&quot;, &quot;id&quot;: 3337406, &quot;featureClass&quot;: &quot;A&quot;, &quot;featureCode&quot;: &quot;ADM1&quot;, &quot;countryCode&quot;: &quot;IS&quot; }\" length=\"1\"></candidate> <candidate id=\"c14\" index=101 type=\"location\" info=\"{ &quot;coordinates&quot;: &quot;2.75;11.58333&quot;, &quot;id&quot;: 2221789, &quot;featureClass&quot;: &quot;A&quot;, &quot;featureCode&quot;: &quot;ADM1&quot;, &quot;countryCode&quot;: &quot;CM&quot; }\" length=\"1\"></candidate> <candidate id=\"c15\" index=101 type=\"location\" info=\"{ &quot;coordinates&quot;: &quot;-6.33333;39.5&quot;, &quot;id&quot;: 149753, &quot;featureClass&quot;: &quot;A&quot;, &quot;featureCode&quot;: &quot;ADM2&quot;, &quot;countryCode&quot;: &quot;TZ&quot; }\" length=\"1\"></candidate> <candidate id=\"c16\" index=101 type=\"location\" info=\"{ &quot;coordinates&quot;: &quot;6.66667;2.25&quot;, &quot;id&quot;: 2395504, &quot;featureClass&quot;: &quot;A&quot;, &quot;featureCode&quot;: &quot;ADM1&quot;, &quot;countryCode&quot;: &quot;BJ&quot; }\" length=\"1\"></candidate> <token id=\"t101\"> South </token> <token id=\"t102\"> is </token> <token id=\"t103\"> not </token> <token id=\"t104\"> common </token> <token id=\"t105\"> and </token> <token id=\"t106\"> we </token> <token id=\"t107\"> are </token> <token id=\"t108\"> trying </token> <token id=\"t109\"> as </token> <token id=\"t110\"> an </token> <token id=\"t111\"> association </token> <token id=\"t112\"> to </token> <token id=\"t113\"> have </token> <token id=\"t114\"> more </token> <token id=\"t115\"> farmers </token> <token id=\"t116\"> to </token> <token id=\"t117\"> venture </token> <token id=\"t118\"> into </token> <token id=\"t119\"> it </token> <token id=\"t120\"> as </token> <token id=\"t121\"> it </token> <token id=\"t122\"> is </token> <token id=\"t123\"> a </token> <token id=\"t124\"> business </token> <token id=\"t125\"> that </token> <token id=\"t126\"> brings </token> <token id=\"t127\"> income </token> <token id=\"t128\"> , </token> <token id=\"t129\"> '' </token> <token id=\"t130\"> Khumalo </token> <token id=\"t131\"> said </token> <token id=\"t132\"> . </token> <token id=\"t133\"> <br /> </token> <token id=\"t134\"> He </token> <token id=\"t135\"> said </token> <token id=\"t136\"> beekeeping </token> <token id=\"t137\"> was </token> <token id=\"t138\"> not </token> <token id=\"t139\"> that </token> <token id=\"t140\"> much </token> <token id=\"t141\"> capital </token> <token id=\"t142\"> intensive </token> <token id=\"t143\"> as </token> <token id=\"t144\"> the </token> <token id=\"t145\"> market </token> <token id=\"t146\"> was </token> <token id=\"t147\"> very </token> <token id=\"t148\"> lucrative </token> <token id=\"t149\"> in </token> <token id=\"t150\"> the </token> <token id=\"t151\"> country </token> <token id=\"t152\"> and </token> <token id=\"t153\"> beyond </token> <token id=\"t154\"> . </token> <token id=\"t155\"> <br /> </token> <token id=\"t156\"> `` </token> <token id=\"t157\"> The </token> <token id=\"t158\"> market </token> <token id=\"t159\"> is </token> <token id=\"t160\"> very </token> <token id=\"t161\"> good </token> <token id=\"t162\"> and </token> <token id=\"t163\"> we </token> <token id=\"t164\"> are </token> <token id=\"t165\"> supplying </token> <token id=\"t166\"> honey </token> <token id=\"t167\"> to </token> <token id=\"t168\"> companies </token> <token id=\"t169\"> like </token> <token id=\"t170\"> Datlabs </token> <token id=\"t171\"> . </token> <token id=\"t172\"> But </token> <token id=\"t173\"> because </token> <token id=\"t174\"> here </token> <token id=\"t175\"> in </token> <token id=\"t176\"> Matabeleland </token> <token id=\"t177\"> we </token> <token id=\"t178\"> are </token> <token id=\"t179\"> not </token> <token id=\"t180\"> producing </token> <token id=\"t181\"> enough </token> <token id=\"t182\"> , </token> <token id=\"t183\"> they </token> <token id=\"t184\"> end </token> <token id=\"t185\"> up </token> <token id=\"t186\"> getting </token> <token id=\"t187\"> honey </token> <token id=\"t188\"> from </token> <token id=\"t189\"> as </token> <token id=\"t190\"> far </token> <token id=\"t191\"> as </token> <candidate id=\"c17\" index=192 type=\"location\" info=\"{ &quot;coordinates&quot;: &quot;-18.9707;32.67086&quot;, &quot;id&quot;: 884979, &quot;featureClass&quot;: &quot;P&quot;, &quot;featureCode&quot;: &quot;PPLA&quot;, &quot;countryCode&quot;: &quot;ZW&quot; }\" length=\"1\"></candidate> <candidate id=\"c18\" index=192 type=\"location\" info=\"{ &quot;coordinates&quot;: &quot;-19.25512;32.44327&quot;, &quot;id&quot;: 884978, &quot;featureClass&quot;: &quot;A&quot;, &quot;featureCode&quot;: &quot;ADM2&quot;, &quot;countryCode&quot;: &quot;ZW&quot; }\" length=\"1\"></candidate> <token id=\"t192\"> Mutare </token> <token id=\"t193\"> . </token> <candidate id=\"c19\" index=194 type=\"location\" info=\"{ &quot;coordinates&quot;: &quot;49.74917;4.60889&quot;, &quot;id&quot;: 6453601, &quot;featureClass&quot;: &quot;A&quot;, &quot;featureCode&quot;: &quot;ADM4&quot;, &quot;countryCode&quot;: &quot;FR&quot; }\" length=\"1\"></candidate> <token id=\"t194\"> This </token> <token id=\"t195\"> is </token> <token id=\"t196\"> the </token> <token id=\"t197\"> reason </token> <token id=\"t198\"> why </token> <token id=\"t199\"> we </token> <token id=\"t200\"> are </token> <token id=\"t201\"> mobilising </token> <token id=\"t202\"> more </token> <token id=\"t203\"> people </token> <token id=\"t204\"> to </token> <token id=\"t205\"> venture </token> <token id=\"t206\"> into </token> <token id=\"t207\"> beekeeping </token> <token id=\"t208\"> , </token> <token id=\"t209\"> '' </token> <token id=\"t210\"> he </token> <token id=\"t211\"> added </token> <token id=\"t212\"> . </token> <token id=\"t213\"> <br /> </token> <token id=\"t214\"> Khumalo </token> <token id=\"t215\"> said </token> <token id=\"t216\"> countries </token> <token id=\"t217\"> the </token> <token id=\"t218\"> world </token> <token id=\"t219\"> over </token> <token id=\"t220\"> prefer </token> <token id=\"t221\"> honey </token> <token id=\"t222\"> from </token> <candidate id=\"c20\" index=223 type=\"location\" info=\"{ &quot;coordinates&quot;: &quot;36.86877;10.33256&quot;, &quot;id&quot;: 8354636, &quot;featureClass&quot;: &quot;A&quot;, &quot;featureCode&quot;: &quot;ADM3H&quot;, &quot;countryCode&quot;: &quot;TN&quot; }\" length=\"1\"></candidate> <token id=\"t223\"> Africa </token> <token id=\"t224\"> due </token> <token id=\"t225\"> to </token> <token id=\"t226\"> good </token> <token id=\"t227\"> climatic </token> <token id=\"t228\"> conditions </token> <token id=\"t229\"> . </token> <token id=\"t230\"> <br /> </token> <token id=\"t231\"> He </token> <token id=\"t232\"> said </token> <token id=\"t233\"> the </token> <token id=\"t234\"> type </token> <token id=\"t235\"> of </token> <token id=\"t236\"> trees </token> <token id=\"t237\"> in </token> <candidate id=\"c21\" index=238 type=\"location\" info=\"{ &quot;coordinates&quot;: &quot;-20.9;28.8&quot;, &quot;id&quot;: 886747, &quot;featureClass&quot;: &quot;A&quot;, &quot;featureCode&quot;: &quot;ADM1&quot;, &quot;countryCode&quot;: &quot;ZW&quot; }\" length=\"2\"></candidate> <token id=\"t238\"> Matabeleland </token> <candidate id=\"c22\" index=239 type=\"location\" info=\"{ &quot;coordinates&quot;: &quot;64.0;-19.0&quot;, &quot;id&quot;: 3337406, &quot;featureClass&quot;: &quot;A&quot;, &quot;featureCode&quot;: &quot;ADM1&quot;, &quot;countryCode&quot;: &quot;IS&quot; }\" length=\"1\"></candidate> <candidate id=\"c23\" index=239 type=\"location\" info=\"{ &quot;coordinates&quot;: &quot;2.75;11.58333&quot;, &quot;id&quot;: 2221789, &quot;featureClass&quot;: &quot;A&quot;, &quot;featureCode&quot;: &quot;ADM1&quot;, &quot;countryCode&quot;: &quot;CM&quot; }\" length=\"1\"></candidate> <candidate id=\"c24\" index=239 type=\"location\" info=\"{ &quot;coordinates&quot;: &quot;-6.33333;39.5&quot;, &quot;id&quot;: 149753, &quot;featureClass&quot;: &quot;A&quot;, &quot;featureCode&quot;: &quot;ADM2&quot;, &quot;countryCode&quot;: &quot;TZ&quot; }\" length=\"1\"></candidate> <candidate id=\"c25\" index=239 type=\"location\" info=\"{ &quot;coordinates&quot;: &quot;6.66667;2.25&quot;, &quot;id&quot;: 2395504, &quot;featureClass&quot;: &quot;A&quot;, &quot;featureCode&quot;: &quot;ADM1&quot;, &quot;countryCode&quot;: &quot;BJ&quot; }\" length=\"1\"></candidate> <token id=\"t239\"> South </token> <token id=\"t240\"> were </token> <token id=\"t241\"> good </token> <token id=\"t242\"> for </token> <token id=\"t243\"> beekeeping </token> <token id=\"t244\"> . </token> <token id=\"t245\"> <br /> </token> <token id=\"t246\"> `` </token> <token id=\"t247\"> Therefore </token> <token id=\"t248\"> , </token> <token id=\"t249\"> people </token> <token id=\"t250\"> must </token> <token id=\"t251\"> come </token> <token id=\"t252\"> so </token> <token id=\"t253\"> that </token> <token id=\"t254\"> we </token> <token id=\"t255\"> can </token> <token id=\"t256\"> get </token> <token id=\"t257\"> reasonable </token> <token id=\"t258\"> market </token> <token id=\"t259\"> and </token> <token id=\"t260\"> we </token> <token id=\"t261\"> are </token> <token id=\"t262\"> looking </token> <token id=\"t263\"> forward </token> <token id=\"t264\"> to </token> <token id=\"t265\"> having </token> <token id=\"t266\"> our </token> <token id=\"t267\"> own </token> <token id=\"t268\"> market </token> <token id=\"t269\"> points </token> <token id=\"t270\"> , </token> <token id=\"t271\"> '' </token> <token id=\"t272\"> he </token> <token id=\"t273\"> added </token> <token id=\"t274\"> . </token> <token id=\"t275\"> <br /> </token> <token id=\"t276\"> He </token> <token id=\"t277\"> , </token> <token id=\"t278\"> however </token> <token id=\"t279\"> , </token> <token id=\"t280\"> said </token> <token id=\"t281\"> beekeeping </token> <token id=\"t282\"> farmers </token> <token id=\"t283\"> needed </token> <token id=\"t284\"> advanced </token> <token id=\"t285\"> training </token> <token id=\"t286\"> focusing </token> <token id=\"t287\"> on </token> <token id=\"t288\"> how </token> <token id=\"t289\"> to </token> <token id=\"t290\"> use </token> <token id=\"t291\"> machinery </token> <token id=\"t292\"> for </token> <token id=\"t293\"> higher </token> <token id=\"t294\"> production </token> <token id=\"t295\"> . </token> <token id=\"t296\"> <br /> </token> <token id=\"t297\"> So </token> <token id=\"t298\"> far </token> <token id=\"t299\"> , </token> <token id=\"t300\"> Khumalo </token> <token id=\"t301\"> said </token> <token id=\"t302\"> , </token> <token id=\"t303\"> they </token> <token id=\"t304\"> had </token> <token id=\"t305\"> trained </token> <token id=\"t306\"> people </token> <token id=\"t307\"> in </token> <token id=\"t308\"> areas </token> <token id=\"t309\"> such </token> <token id=\"t310\"> as </token> <token id=\"t311\"> Maphisa </token> <token id=\"t312\"> and </token> <candidate id=\"c26\" index=313 type=\"location\" info=\"{ &quot;coordinates&quot;: &quot;-20.95545;27.98292&quot;, &quot;id&quot;: 894702, &quot;featureClass&quot;: &quot;A&quot;, &quot;featureCode&quot;: &quot;ADM2&quot;, &quot;countryCode&quot;: &quot;ZW&quot; }\" length=\"1\"></candidate> <token id=\"t313\"> Mangwe </token> <token id=\"t314\"> . </token> <token id=\"t315\"> Plans </token> <token id=\"t316\"> are </token> <token id=\"t317\"> place </token> <token id=\"t318\"> to </token> <token id=\"t319\"> train </token> <token id=\"t320\"> others </token> <token id=\"t321\"> in </token> <candidate id=\"c27\" index=322 type=\"location\" info=\"{ &quot;coordinates&quot;: &quot;-20.2324;27.651&quot;, &quot;id&quot;: 10800403, &quot;featureClass&quot;: &quot;A&quot;, &quot;featureCode&quot;: &quot;ADM2&quot;, &quot;countryCode&quot;: &quot;ZW&quot; }\" length=\"1\"></candidate> <token id=\"t322\"> Bulilima </token> <token id=\"t323\"> , </token> <token id=\"t324\"> he </token> <token id=\"t325\"> said </token> <token id=\"t326\"> . </token> <token id=\"t327\"> <br /> </token> <token id=\"t328\"> He </token> <token id=\"t329\"> said </token> <token id=\"t330\"> beekeepers </token> <token id=\"t331\"> were </token> <token id=\"t332\"> trained </token> <token id=\"t333\"> on </token> <token id=\"t334\"> hive </token> <token id=\"t335\"> construction </token> <token id=\"t336\"> , </token> <token id=\"t337\"> honey </token> <token id=\"t338\"> harvesting </token> <token id=\"t339\"> and </token> <token id=\"t340\"> marketing </token> <token id=\"t341\"> . </token> <token id=\"t342\"> <br /> </token> <token id=\"t343\"> He </token> <token id=\"t344\"> said </token> <token id=\"t345\"> lack </token> <token id=\"t346\"> of </token> <token id=\"t347\"> adequate </token> <token id=\"t348\"> finance </token> <token id=\"t349\"> and </token> <token id=\"t350\"> technical </token> <token id=\"t351\"> support </token> <token id=\"t352\"> from </token> <token id=\"t353\"> government </token> <token id=\"t354\"> was </token> <token id=\"t355\"> a </token> <token id=\"t356\"> major </token> <token id=\"t357\"> impediment </token> <token id=\"t358\"> to </token> <token id=\"t359\"> the </token> <token id=\"t360\"> development </token> <token id=\"t361\"> of </token> <token id=\"t362\"> the </token> <token id=\"t363\"> beekeeping </token> <token id=\"t364\"> industry </token> <token id=\"t365\"> in </token> <token id=\"t366\"> the </token> <token id=\"t367\"> country </token> <token id=\"t368\"> . </token> <token id=\"t369\"> <br /> </token> <token id=\"t370\"> Beekeeping </token> <token id=\"t371\"> farmers </token> <candidate id=\"c28\" index=372 type=\"date\" info=\"PAST_REF\" length=\"1\"></candidate> <token id=\"t372\"> recently </token> <token id=\"t373\"> said </token> <token id=\"t374\"> legislative </token> <token id=\"t375\"> restrictions </token> <token id=\"t376\"> and </token> <token id=\"t377\"> growing </token> <token id=\"t378\"> government </token> <token id=\"t379\"> marginalisation </token> <token id=\"t380\"> of </token> <token id=\"t381\"> the </token> <token id=\"t382\"> sector </token> <token id=\"t383\"> were </token> <token id=\"t384\"> key </token> <token id=\"t385\"> issues </token> <token id=\"t386\"> slowing </token> <token id=\"t387\"> the </token> <token id=\"t388\"> growth </token> <token id=\"t389\"> of </token> <token id=\"t390\"> the </token> <token id=\"t391\"> industry </token> <token id=\"t392\"> . </token> <token id=\"t393\"> <br /> </token> <token id=\"t394\"> They </token> <token id=\"t395\"> said </token> <token id=\"t396\"> inconsistencies </token> <token id=\"t397\"> in </token> <token id=\"t398\"> legislative </token> <token id=\"t399\"> framework </token> <token id=\"t400\"> that </token> <token id=\"t401\"> supports </token> <token id=\"t402\"> beekeeping </token> <token id=\"t403\"> and </token> <token id=\"t404\"> confusion </token> <token id=\"t405\"> around </token> <token id=\"t406\"> the </token> <token id=\"t407\"> administrative </token> <token id=\"t408\"> authority </token> <token id=\"t409\"> of </token> <token id=\"t410\"> the </token> <candidate id=\"c29\" index=411 type=\"location\" info=\"{ &quot;coordinates&quot;: &quot;45.96328;8.57542&quot;, &quot;id&quot;: 6543701, &quot;featureClass&quot;: &quot;A&quot;, &quot;featureCode&quot;: &quot;ADM3&quot;, &quot;countryCode&quot;: &quot;IT&quot; }\" length=\"1\"></candidate> <token id=\"t411\"> Bee </token> <token id=\"t412\"> Act </token> <token id=\"t413\"> , </token> <token id=\"t414\"> were </token> <token id=\"t415\"> hampering </token> <token id=\"t416\"> growth </token> <token id=\"t417\"> of </token> <token id=\"t418\"> the </token> <token id=\"t419\"> critical </token> <token id=\"t420\"> component </token> <token id=\"t421\"> of </token> <token id=\"t422\"> the </token> <token id=\"t423\"> farming </token> <token id=\"t424\"> sector </token> <token id=\"t425\"> . </token> <token id=\"t426\"> <br /> </token> <token id=\"t427\"> Beekeeping </token> <token id=\"t428\"> has </token> <token id=\"t429\"> a </token> <token id=\"t430\"> very </token> <token id=\"t431\"> long </token> <token id=\"t432\"> tradition </token> <token id=\"t433\"> in </token> <candidate id=\"c30\" index=434 type=\"location\" info=\"{ &quot;coordinates&quot;: &quot;36.86877;10.33256&quot;, &quot;id&quot;: 8354636, &quot;featureClass&quot;: &quot;A&quot;, &quot;featureCode&quot;: &quot;ADM3H&quot;, &quot;countryCode&quot;: &quot;TN&quot; }\" length=\"1\"></candidate> <token id=\"t434\"> Africa </token> <token id=\"t435\"> dating </token> <token id=\"t436\"> back </token> <candidate id=\"c31\" index=437 type=\"date\" info=\"-3985\" length=\"4\"></candidate> <token id=\"t437\"> over </token> <candidate id=\"c32\" index=438 type=\"number\" info=\"null\" length=\"1\"></candidate> <token id=\"t438\"> 6000 </token> <token id=\"t439\"> years </token> <token id=\"t440\"> ago </token> <token id=\"t441\"> when </token> <token id=\"t442\"> beehives </token> <token id=\"t443\"> were </token> <token id=\"t444\"> first </token> <token id=\"t445\"> used </token> <token id=\"t446\"> for </token> <token id=\"t447\"> producing </token> <token id=\"t448\"> honey </token> <token id=\"t449\"> in </token> <token id=\"t450\"> ancient </token> <candidate id=\"c33\" index=451 type=\"location\" info=\"{ &quot;coordinates&quot;: &quot;27.0;30.0&quot;, &quot;id&quot;: 357994, &quot;featureClass&quot;: &quot;A&quot;, &quot;featureCode&quot;: &quot;PCLI&quot;, &quot;countryCode&quot;: &quot;EG&quot; }\" length=\"1\"></candidate> <token id=\"t451\"> Egypt </token> <token id=\"t452\"> . </token> <token id=\"t453\"> <br /> </token> <token id=\"t454\"> It </token> <token id=\"t455\"> promotes </token> <token id=\"t456\"> economic </token> <token id=\"t457\"> self-reliance </token> <token id=\"t458\"> and </token> <token id=\"t459\"> for </token> <token id=\"t460\"> some </token> <token id=\"t461\"> of </token> <token id=\"t462\"> the </token> <token id=\"t463\"> poorest </token> <token id=\"t464\"> people </token> <token id=\"t465\"> , </token> <token id=\"t466\"> it </token> <token id=\"t467\"> has </token> <token id=\"t468\"> become </token> <token id=\"t469\"> a </token> <token id=\"t470\"> life </token> <token id=\"t471\"> - </token> <token id=\"t472\"> sustaining </token> <token id=\"t473\"> source </token> <token id=\"t474\"> of </token> <token id=\"t475\"> income </token> <token id=\"t476\"> and </token> <token id=\"t477\"> livelihood </token> <token id=\"t478\"> . </token> <token id=\"t479\"> <br /> </token> <token id=\"t480\"> It </token> <token id=\"t481\"> is </token> <token id=\"t482\"> an </token> <token id=\"t483\"> ecologically </token> <token id=\"t484\"> and </token> <token id=\"t485\"> technically </token> <token id=\"t486\"> appropriate </token> <token id=\"t487\"> form </token> <token id=\"t488\"> of </token> <token id=\"t489\"> income </token> <token id=\"t490\"> generation </token> <token id=\"t491\"> for </token> <token id=\"t492\"> communities </token> <token id=\"t493\"> in </token> <token id=\"t494\"> some </token> <token id=\"t495\"> of </token> <token id=\"t496\"> the </token> <token id=\"t497\"> poorest </token> <token id=\"t498\"> areas </token> <token id=\"t499\"> of </token> <candidate id=\"c34\" index=500 type=\"location\" info=\"{ &quot;coordinates&quot;: &quot;-19.0;29.75&quot;, &quot;id&quot;: 878675, &quot;featureClass&quot;: &quot;A&quot;, &quot;featureCode&quot;: &quot;PCLI&quot;, &quot;countryCode&quot;: &quot;ZW&quot; }\" length=\"1\"></candidate> <token id=\"t500\"> Zimbabwe </token> <token id=\"t501\"> . </token> <token id=\"t502\"> <br /> </token> <token id=\"t503\"> <br /> </token>","publication_date":"2015-08-19","id":279,"title":"Farmers urged to venture into beekeeping","url":"https://www.newsday.co.zw/2015/08/20/farmers-urged-to-venture-into-beekeeping/","content":"&#13;\n&#13;\n\tFARMERS in Matabeleland South have been urged to venture into beekeeping (apiculture) to supplement their drought and foot-and-mouth-threatened livestock, an official has said.\nBY MTHANDAZO NYONI\nA beekeeper and trainer with Beekeeping Association of Zimbabwe, Feli Khumalo, told NewsDay that beekeeping had unlimited opportunities and potential to be a huge income earner for farmers in the region whose more than 300 000 cattle are at risk of being wiped out by drought and foot-and-mouth disease (FMD) that has hit the region hard this year.\n“Beekeeping in Matabeleland South is not common and we are trying as an association to have more farmers to venture into it as it is a business that brings income,” Khumalo said.\nHe said beekeeping was not that much capital intensive as the market was very lucrative in the country and beyond.\n“The market is very good and we are supplying honey to companies like Datlabs. But because here in Matabeleland we are not producing enough, they end up getting honey from as far as Mutare. This is the reason why we are mobilising more people to venture into beekeeping,” he added.\nKhumalo said countries the world over prefer honey from Africa due to good climatic conditions.\nHe said the type of trees in Matabeleland South were good for beekeeping.\n“Therefore, people must come so that we can get reasonable market and we are looking forward to having our own market points,” he added.\nHe, however, said beekeeping farmers needed advanced training focusing on how to use machinery for higher production.\nSo far, Khumalo said, they had trained people in areas such as Maphisa and Mangwe. Plans are place to train others in Bulilima, he said.\nHe said beekeepers were trained on hive construction, honey harvesting and marketing.\nHe said lack of adequate finance and technical support from government was a major impediment to the development of the beekeeping industry in the country.\nBeekeeping farmers recently said legislative restrictions and growing government marginalisation of the sector were key issues slowing the growth of the industry. \nThey said inconsistencies in legislative framework that supports beekeeping and confusion around the administrative authority of the Bee Act, were hampering growth of the critical component of the farming sector.\nBeekeeping has a very long tradition in Africa dating back over 6 000 years ago when beehives were first used for producing honey in ancient Egypt. \nIt promotes economic self-reliance and for some of the poorest people, it has become a life- sustaining source of income and livelihood. \nIt is an ecologically and technically appropriate form of income generation for communities in some of the poorest areas of Zimbabwe.\n&#13;\n\t","candidateLabels":[]}
