# Supplementary material for: Web monitoring of emerging animal infectious diseases integrated in the French Animal Health Epidemic Intelligence System
Source: PLoS One. 2018 Aug 3;13(8):e0199960. doi: 10.1371/journal.pone.0199960 (PMC6075742; doi:10.1371/journal.pone.0199960)
Supplement: S1 Dataset — Dataset of news reports in English language used to evaluate and train the information extraction module of PADI-web (http://epia.clermont.inra.fr/vsi). This dataset is composed of 532 news reports (in JSON), with information about the report itself (publication date, title, content, url), as well as processing information related to the information extraction process (candidates for extraction information, correct or incorrect labels for each candidate). The named entity candidates (locations, diseases, hosts, dates, number of cases) are manually labelled in each article. Data are shared under a CC BY license and are freely available for download at: https://dataverse.cirad.fr/dataset.xhtml?persistentId=doi:10.18167/DVN1/KMTIFG. (GZ) [file pone.0199960.s001.gz › articles/269.json]

{"reports":[18329,18330,18390,18393,18405,18408,18470,18472,18475,18476,18575,18576,18578,18579,18624,18635,18636,18680,18681,18896,18897,19065,19066,19188,19189,19244,19246],"tagged_content":"<token id=\"t0\"> <br /> </token> <token id=\"t1\"> There </token> <token id=\"t2\"> have </token> <token id=\"t3\"> been </token> <candidate id=\"c1\" index=4 type=\"number\" info=\"null\" length=\"1\"></candidate> <token id=\"t4\"> two </token> <token id=\"t5\"> reports </token> <token id=\"t6\"> of </token> <candidate id=\"c2\" index=7 type=\"disease\" info=\"null\" length=\"4\"></candidate> <token id=\"t7\"> foot </token> <token id=\"t8\"> and </token> <token id=\"t9\"> mouth </token> <token id=\"t10\"> disease </token> <token id=\"t11\"> ( </token> <candidate id=\"c3\" index=12 type=\"disease\" info=\"null\" length=\"1\"></candidate> <token id=\"t12\"> FMD </token> <token id=\"t13\"> ) </token> <token id=\"t14\"> recorded </token> <token id=\"t15\"> in </token> <candidate id=\"c4\" index=16 type=\"host\" info=\"null\" length=\"1\"></candidate> <token id=\"t16\"> cattle </token> <token id=\"t17\"> in </token> <candidate id=\"c5\" index=18 type=\"location\" info=\"{ &quot;coordinates&quot;: &quot;-22.0;24.0&quot;, &quot;id&quot;: 933860, &quot;featureClass&quot;: &quot;A&quot;, &quot;featureCode&quot;: &quot;PCLI&quot;, &quot;countryCode&quot;: &quot;BW&quot; }\" length=\"1\"></candidate> <token id=\"t18\"> Botswana </token> <token id=\"t19\"> . </token> <token id=\"t20\"> <br /> </token> <token id=\"t21\"> <br /> </token> <token id=\"t22\"> A </token> <token id=\"t23\"> total </token> <token id=\"t24\"> of </token> <candidate id=\"c6\" index=25 type=\"number\" info=\"null\" length=\"1\"></candidate> <token id=\"t25\"> 79 </token> <token id=\"t26\"> cases </token> <token id=\"t27\"> of </token> <candidate id=\"c7\" index=28 type=\"disease\" info=\"null\" length=\"1\"></candidate> <token id=\"t28\"> FMD </token> <token id=\"t29\"> were </token> <token id=\"t30\"> reported </token> <token id=\"t31\"> on </token> <token id=\"t32\"> a </token> <token id=\"t33\"> farm </token> <token id=\"t34\"> in </token> <token id=\"t35\"> the </token> <token id=\"t36\"> Segongwana </token> <token id=\"t37\"> crush </token> <token id=\"t38\"> , </token> <candidate id=\"c8\" index=39 type=\"location\" info=\"{ &quot;coordinates&quot;: &quot;-20.0;22.5&quot;, &quot;id&quot;: 933230, &quot;featureClass&quot;: &quot;A&quot;, &quot;featureCode&quot;: &quot;ADM1&quot;, &quot;countryCode&quot;: &quot;BW&quot; }\" length=\"2\"></candidate> <token id=\"t39\"> Ngamiland </token> <token id=\"t40\"> District </token> <candidate id=\"c9\" index=41 type=\"date\" info=\"2015-07\" length=\"2\"></candidate> <token id=\"t41\"> last </token> <token id=\"t42\"> month </token> <token id=\"t43\"> . </token> <token id=\"t44\"> The </token> <token id=\"t45\"> farm </token> <token id=\"t46\"> held </token> <candidate id=\"c10\" index=47 type=\"number\" info=\"null\" length=\"1\"></candidate> <token id=\"t47\"> 250 </token> <candidate id=\"c11\" index=48 type=\"host\" info=\"null\" length=\"1\"></candidate> <token id=\"t48\"> cattle </token> <token id=\"t49\"> in </token> <token id=\"t50\"> total.In </token> <token id=\"t51\"> a </token> <token id=\"t52\"> second </token> <token id=\"t53\"> report </token> <token id=\"t54\"> on </token> <candidate id=\"c12\" index=55 type=\"number\" info=\"null\" length=\"1\"></candidate> <candidate id=\"c13\" index=55 type=\"date\" info=\"2015-08-04\" length=\"2\"></candidate> <token id=\"t55\"> 4 </token> <token id=\"t56\"> August </token> <token id=\"t57\"> another </token> <token id=\"t58\"> farm </token> <token id=\"t59\"> in </token> <token id=\"t60\"> the </token> <token id=\"t61\"> Gubago </token> <token id=\"t62\"> Crush </token> <token id=\"t63\"> , </token> <token id=\"t64\"> Shorobe </token> <token id=\"t65\"> Extension </token> <token id=\"t66\"> Area </token> <token id=\"t67\"> , </token> <token id=\"t68\"> Ngamiland </token> <token id=\"t69\"> was </token> <token id=\"t70\"> found </token> <token id=\"t71\"> to </token> <token id=\"t72\"> have </token> <candidate id=\"c14\" index=73 type=\"number\" info=\"null\" length=\"1\"></candidate> <token id=\"t73\"> 26 </token> <token id=\"t74\"> infected </token> <candidate id=\"c15\" index=75 type=\"host\" info=\"null\" length=\"1\"></candidate> <token id=\"t75\"> cattle </token> <token id=\"t76\"> out </token> <token id=\"t77\"> of </token> <token id=\"t78\"> a </token> <token id=\"t79\"> herd </token> <token id=\"t80\"> of </token> <candidate id=\"c16\" index=81 type=\"number\" info=\"null\" length=\"1\"></candidate> <token id=\"t81\"> 170 </token> <token id=\"t82\"> . </token> <token id=\"t83\"> Movement </token> <token id=\"t84\"> controlsVaccination </token> <token id=\"t85\"> is </token> <token id=\"t86\"> taking </token> <token id=\"t87\"> place </token> <token id=\"t88\"> in </token> <token id=\"t89\"> response </token> <token id=\"t90\"> to </token> <token id=\"t91\"> the </token> <token id=\"t92\"> outbreaks </token> <token id=\"t93\"> , </token> <token id=\"t94\"> along </token> <token id=\"t95\"> with </token> <token id=\"t96\"> surveillance </token> <token id=\"t97\"> , </token> <token id=\"t98\"> movement </token> <token id=\"t99\"> controls </token> <token id=\"t100\"> and </token> <token id=\"t101\"> disinfection.The </token> <token id=\"t102\"> disease </token> <token id=\"t103\"> report </token> <token id=\"t104\"> claims </token> <token id=\"t105\"> the </token> <token id=\"t106\"> infection </token> <token id=\"t107\"> could </token> <token id=\"t108\"> have </token> <token id=\"t109\"> spread </token> <token id=\"t110\"> via </token> <token id=\"t111\"> the </token> <token id=\"t112\"> illegal </token> <token id=\"t113\"> movement </token> <token id=\"t114\"> of </token> <token id=\"t115\"> animals </token> <token id=\"t116\"> or </token> <token id=\"t117\"> contact </token> <token id=\"t118\"> with </token> <token id=\"t119\"> wild </token> <token id=\"t120\"> species </token> <token id=\"t121\"> . </token> <token id=\"t122\"> <br /> </token> <token id=\"t123\"> <br /> </token>","publication_date":"2015-08-06","id":269,"title":"Foot and mouth disease outbreaks in Botswana","url":"http://www.globalmeatnews.com/Livestock/Foot-and-mouth-disease-outbreaks-in-Botswana","content":"\n There have been two reports of foot and mouth disease (FMD) recorded in cattle in Botswana.\n \n A total of 79 cases of FMD were reported on a farm in the Segongwana crush, Ngamiland District last month. The farm held 250 cattle in total.In a second report on 4 August another farm in the Gubago Crush, Shorobe Extension Area, Ngamiland was found to have 26 infected cattle out of a herd of 170.Movement controlsVaccination is taking place in response to the outbreaks, along with surveillance, movement controls and disinfection.The disease report claims the infection could have spread via the illegal movement of animals or contact with wild species.  \n \n ","candidateLabels":[{"id":"c1","label":"partial"},{"id":"c2","label":"correct"},{"id":"c3","label":"correct"},{"id":"c4","label":"correct"},{"id":"c5","label":"correct"},{"id":"c6","label":"correct"},{"id":"c7","label":"correct"},{"id":"c8","label":"correct"},{"id":"c9","label":"partial"},{"id":"c10","label":"partial"},{"id":"c11","label":"correct"},{"id":"c12","label":"incorrect"},{"id":"c13","label":"partial"},{"id":"c14","label":"correct"},{"id":"c15","label":"correct"},{"id":"c16","label":"partial"}]}
