# Supplementary material for: Web monitoring of emerging animal infectious diseases integrated in the French Animal Health Epidemic Intelligence System
Source: PLoS One. 2018 Aug 3;13(8):e0199960. doi: 10.1371/journal.pone.0199960 (PMC6075742; doi:10.1371/journal.pone.0199960)
Supplement: S1 Dataset — Dataset of news reports in English language used to evaluate and train the information extraction module of PADI-web (http://epia.clermont.inra.fr/vsi). This dataset is composed of 532 news reports (in JSON), with information about the report itself (publication date, title, content, url), as well as processing information related to the information extraction process (candidates for extraction information, correct or incorrect labels for each candidate). The named entity candidates (locations, diseases, hosts, dates, number of cases) are manually labelled in each article. Data are shared under a CC BY license and are freely available for download at: https://dataverse.cirad.fr/dataset.xhtml?persistentId=doi:10.18167/DVN1/KMTIFG. (GZ) [file pone.0199960.s001.gz › articles/378.json]

{"reports":[18929],"tagged_content":"<token id=\"t0\"> <br /> </token> <candidate id=\"c1\" index=1 type=\"location\" info=\"{ &quot;coordinates&quot;: &quot;6.0;100.66667&quot;, &quot;id&quot;: 1733048, &quot;featureClass&quot;: &quot;A&quot;, &quot;featureCode&quot;: &quot;ADM1&quot;, &quot;countryCode&quot;: &quot;MY&quot; }\" length=\"1\"></candidate> <token id=\"t1\"> Kedah </token> <token id=\"t2\"> Health </token> <token id=\"t3\"> Department </token> <token id=\"t4\"> confirms </token> <token id=\"t5\"> woman </token> <token id=\"t6\"> bitten </token> <token id=\"t7\"> by </token> <token id=\"t8\"> pet </token> <token id=\"t9\"> dog </token> <token id=\"t10\"> with </token> <candidate id=\"c2\" index=11 type=\"disease\" info=\"null\" length=\"1\"></candidate> <token id=\"t11\"> rabies </token> <token id=\"t12\"> <br /> </token> <token id=\"t13\"> <br /> </token> <token id=\"t14\"> ALOR </token> <token id=\"t15\"> SETAR </token> <token id=\"t16\"> , </token> <candidate id=\"c3\" index=17 type=\"date\" info=\"2015-09-19\" length=\"2\"></candidate> <token id=\"t17\"> Sept </token> <candidate id=\"c4\" index=18 type=\"number\" info=\"null\" length=\"1\"></candidate> <token id=\"t18\"> 19 </token> <token id=\"t19\"> -- </token> <token id=\"t20\"> The </token> <candidate id=\"c5\" index=21 type=\"location\" info=\"{ &quot;coordinates&quot;: &quot;6.0;100.66667&quot;, &quot;id&quot;: 1733048, &quot;featureClass&quot;: &quot;A&quot;, &quot;featureCode&quot;: &quot;ADM1&quot;, &quot;countryCode&quot;: &quot;MY&quot; }\" length=\"1\"></candidate> <token id=\"t21\"> Kedah </token> <token id=\"t22\"> Health </token> <token id=\"t23\"> Department </token> <token id=\"t24\"> has </token> <token id=\"t25\"> confirmed </token> <token id=\"t26\"> that </token> <token id=\"t27\"> on </token> <candidate id=\"c6\" index=28 type=\"date\" info=\"2015-09-11\" length=\"2\"></candidate> <token id=\"t28\"> Sept </token> <candidate id=\"c7\" index=29 type=\"number\" info=\"null\" length=\"1\"></candidate> <token id=\"t29\"> 11 </token> <token id=\"t30\"> a </token> <token id=\"t31\"> 53-year-old </token> <token id=\"t32\"> woman </token> <token id=\"t33\"> residing </token> <token id=\"t34\"> in </token> <candidate id=\"c8\" index=35 type=\"location\" info=\"{ &quot;coordinates&quot;: &quot;6.11215;100.35888&quot;, &quot;id&quot;: 6807238, &quot;featureClass&quot;: &quot;A&quot;, &quot;featureCode&quot;: &quot;ADM3&quot;, &quot;countryCode&quot;: &quot;MY&quot; }\" length=\"2\"></candidate> <candidate id=\"c9\" index=35 type=\"location\" info=\"{ &quot;coordinates&quot;: &quot;6.13789;100.47635&quot;, &quot;id&quot;: 1736342, &quot;featureClass&quot;: &quot;A&quot;, &quot;featureCode&quot;: &quot;ADM2&quot;, &quot;countryCode&quot;: &quot;MY&quot; }\" length=\"2\"></candidate> <token id=\"t35\"> Kota </token> <token id=\"t36\"> Setar </token> <token id=\"t37\"> was </token> <token id=\"t38\"> bitten </token> <token id=\"t39\"> by </token> <token id=\"t40\"> her </token> <token id=\"t41\"> pet </token> <token id=\"t42\"> dog </token> <token id=\"t43\"> which </token> <token id=\"t44\"> tested </token> <token id=\"t45\"> positive </token> <token id=\"t46\"> for </token> <candidate id=\"c10\" index=47 type=\"disease\" info=\"null\" length=\"1\"></candidate> <token id=\"t47\"> Rabies </token> <token id=\"t48\"> . </token> <token id=\"t49\"> <br /> </token> <token id=\"t50\"> Its </token> <token id=\"t51\"> director </token> <token id=\"t52\"> Datuk </token> <token id=\"t53\"> Dr </token> <token id=\"t54\"> Norhizan </token> <token id=\"t55\"> Ismail </token> <token id=\"t56\"> said </token> <token id=\"t57\"> the </token> <token id=\"t58\"> incident </token> <token id=\"t59\"> happened </token> <token id=\"t60\"> at </token> <candidate id=\"c11\" index=61 type=\"number\" info=\"null\" length=\"1\"></candidate> <token id=\"t61\"> 8.30 </token> <token id=\"t62\"> pm </token> <token id=\"t63\"> after </token> <token id=\"t64\"> which </token> <token id=\"t65\"> the </token> <token id=\"t66\"> woman </token> <token id=\"t67\"> sought </token> <token id=\"t68\"> treatment </token> <token id=\"t69\"> at </token> <token id=\"t70\"> a </token> <token id=\"t71\"> private </token> <token id=\"t72\"> clinic </token> <token id=\"t73\"> before </token> <token id=\"t74\"> informing </token> <token id=\"t75\"> the </token> <token id=\"t76\"> Veterinary </token> <token id=\"t77\"> Services </token> <token id=\"t78\"> Department </token> <candidate id=\"c12\" index=79 type=\"date\" info=\"2015-09-20\" length=\"3\"></candidate> <token id=\"t79\"> the </token> <token id=\"t80\"> next </token> <token id=\"t81\"> day </token> <token id=\"t82\"> . </token> <token id=\"t83\"> <br /> </token> <token id=\"t84\"> `` </token> <candidate id=\"c13\" index=85 type=\"location\" info=\"{ &quot;coordinates&quot;: &quot;6.11215;100.35888&quot;, &quot;id&quot;: 6807238, &quot;featureClass&quot;: &quot;A&quot;, &quot;featureCode&quot;: &quot;ADM3&quot;, &quot;countryCode&quot;: &quot;MY&quot; }\" length=\"2\"></candidate> <candidate id=\"c14\" index=85 type=\"location\" info=\"{ &quot;coordinates&quot;: &quot;6.13789;100.47635&quot;, &quot;id&quot;: 1736342, &quot;featureClass&quot;: &quot;A&quot;, &quot;featureCode&quot;: &quot;ADM2&quot;, &quot;countryCode&quot;: &quot;MY&quot; }\" length=\"2\"></candidate> <token id=\"t85\"> Kota </token> <token id=\"t86\"> Setar </token> <token id=\"t87\"> Health </token> <token id=\"t88\"> Department </token> <token id=\"t89\"> officers </token> <token id=\"t90\"> immediately </token> <token id=\"t91\"> swung </token> <token id=\"t92\"> into </token> <token id=\"t93\"> action </token> <token id=\"t94\"> and </token> <token id=\"t95\"> referred </token> <token id=\"t96\"> her </token> <token id=\"t97\"> to </token> <token id=\"t98\"> the </token> <token id=\"t99\"> Emergency </token> <token id=\"t100\"> Unit </token> <token id=\"t101\"> of </token> <token id=\"t102\"> the </token> <candidate id=\"c15\" index=103 type=\"location\" info=\"{ &quot;coordinates&quot;: &quot;24.49258;39.58572&quot;, &quot;id&quot;: 101760, &quot;featureClass&quot;: &quot;P&quot;, &quot;featureCode&quot;: &quot;PPL&quot;, &quot;countryCode&quot;: &quot;SA&quot; }\" length=\"1\"></candidate> <token id=\"t103\"> Sultanah </token> <token id=\"t104\"> Bahiyah </token> <token id=\"t105\"> Hospital </token> <token id=\"t106\"> for </token> <token id=\"t107\"> vaccination </token> <token id=\"t108\"> , </token> <token id=\"t109\"> '' </token> <token id=\"t110\"> Dr </token> <token id=\"t111\"> Norhizan </token> <token id=\"t112\"> said </token> <token id=\"t113\"> in </token> <token id=\"t114\"> a </token> <token id=\"t115\"> statement </token> <token id=\"t116\"> here </token> <candidate id=\"c16\" index=117 type=\"date\" info=\"2015-09-19\" length=\"1\"></candidate> <token id=\"t117\"> today </token> <token id=\"t118\"> . </token> <token id=\"t119\"> <br /> </token> <token id=\"t120\"> The </token> <token id=\"t121\"> woman </token> <token id=\"t122\"> was </token> <token id=\"t123\"> only </token> <token id=\"t124\"> treated </token> <token id=\"t125\"> as </token> <token id=\"t126\"> an </token> <token id=\"t127\"> outpatient </token> <token id=\"t128\"> and </token> <token id=\"t129\"> has </token> <token id=\"t130\"> to </token> <token id=\"t131\"> receive </token> <candidate id=\"c17\" index=132 type=\"number\" info=\"null\" length=\"1\"></candidate> <token id=\"t132\"> four </token> <token id=\"t133\"> more </token> <token id=\"t134\"> shots </token> <token id=\"t135\"> of </token> <token id=\"t136\"> the </token> <token id=\"t137\"> vaccine </token> <token id=\"t138\"> within </token> <token id=\"t139\"> a </token> <token id=\"t140\"> two-week </token> <token id=\"t141\"> period </token> <token id=\"t142\"> , </token> <token id=\"t143\"> Dr </token> <token id=\"t144\"> Norhizan </token> <token id=\"t145\"> said </token> <token id=\"t146\"> , </token> <token id=\"t147\"> adding </token> <token id=\"t148\"> that </token> <token id=\"t149\"> she </token> <token id=\"t150\"> appeared </token> <token id=\"t151\"> healthy </token> <token id=\"t152\"> . </token> <token id=\"t153\"> <br /> </token> <token id=\"t154\"> `` </token> <token id=\"t155\"> However </token> <token id=\"t156\"> , </token> <token id=\"t157\"> she </token> <token id=\"t158\"> was </token> <token id=\"t159\"> asked </token> <token id=\"t160\"> to </token> <token id=\"t161\"> be </token> <token id=\"t162\"> extra </token> <token id=\"t163\"> alert </token> <token id=\"t164\"> about </token> <token id=\"t165\"> the </token> <token id=\"t166\"> symptoms </token> <token id=\"t167\"> and </token> <token id=\"t168\"> to </token> <token id=\"t169\"> seek </token> <token id=\"t170\"> immediate </token> <token id=\"t171\"> medical </token> <token id=\"t172\"> attention </token> <token id=\"t173\"> if </token> <token id=\"t174\"> needed </token> <token id=\"t175\"> , </token> <token id=\"t176\"> '' </token> <token id=\"t177\"> Dr </token> <token id=\"t178\"> Norhizan </token> <token id=\"t179\"> added </token> <token id=\"t180\"> . </token> <token id=\"t181\"> <br /> </token> <token id=\"t182\"> According </token> <token id=\"t183\"> to </token> <token id=\"t184\"> the </token> <token id=\"t185\"> department </token> <token id=\"t186\"> , </token> <token id=\"t187\"> so </token> <token id=\"t188\"> far </token> <token id=\"t189\"> no </token> <token id=\"t190\"> human </token> <token id=\"t191\"> cases </token> <token id=\"t192\"> of </token> <candidate id=\"c18\" index=193 type=\"disease\" info=\"null\" length=\"1\"></candidate> <token id=\"t193\"> Rabies </token> <token id=\"t194\"> has </token> <token id=\"t195\"> been </token> <token id=\"t196\"> reported </token> <token id=\"t197\"> out </token> <token id=\"t198\"> of </token> <candidate id=\"c19\" index=199 type=\"number\" info=\"null\" length=\"1\"></candidate> <token id=\"t199\"> nine </token> <token id=\"t200\"> cases </token> <token id=\"t201\"> of </token> <token id=\"t202\"> people </token> <token id=\"t203\"> being </token> <token id=\"t204\"> bitten </token> <token id=\"t205\"> by </token> <candidate id=\"c20\" index=206 type=\"host\" info=\"null\" length=\"1\"></candidate> <token id=\"t206\"> dogs </token> <token id=\"t207\"> received </token> <token id=\"t208\"> by </token> <token id=\"t209\"> it </token> <token id=\"t210\"> ( </token> <token id=\"t211\"> department </token> <token id=\"t212\"> ) </token> <token id=\"t213\"> . </token> <token id=\"t214\"> -- </token> <token id=\"t215\"> Bernama </token> <token id=\"t216\"> <br /> </token> <token id=\"t217\"> <br /> </token>","publication_date":"2015-09-19","id":378,"title":"Kedah Health Department confirms woman bitten by pet dog with ...","url":"http://www.themalaymailonline.com/malaysia/article/kedah-health-department-confirms-woman-bitten-by-pet-dog-with-rabies","content":"\n\tKedah Health Department confirms woman bitten by pet dog with rabies\n\t\n\t\n\t\n\t\n\t\n\t\n\t\n\t\n\t\n\t\n\tALOR SETAR, Sept 19 — The Kedah Health Department has confirmed that on Sept 11 a 53-year-old woman residing in Kota Setar was bitten by her pet dog which tested positive for Rabies. \n\tIts director Datuk Dr Norhizan Ismail said the incident happened at 8.30pm after which the woman sought treatment at a private clinic before informing the Veterinary Services Department the next day.\n\t\"Kota Setar Health Department officers immediately swung into action and referred her to the Emergency Unit of the Sultanah Bahiyah Hospital for vaccination,\" Dr Norhizan said in a statement here today.\n\tThe woman was only treated as an outpatient and has to receive four more shots of the vaccine within a two-week period, Dr Norhizan said, adding that she appeared healthy.\n\t\"However, she was asked to be extra alert about the symptoms and to seek immediate medical attention if needed,\" Dr Norhizan added.\n\tAccording to the department, so far no human cases of Rabies has been reported out of nine cases of people being bitten by dogs received by it (department). — Bernama\n\t\n\t\n\t\n\t","candidateLabels":[{"id":"c1","label":"correct"},{"id":"c2","label":"correct"},{"id":"c3","label":"partial"},{"id":"c4","label":"incorrect"},{"id":"c5","label":"correct"},{"id":"c6","label":"correct"},{"id":"c7","label":"incorrect"},{"id":"c8","label":"correct"},{"id":"c9","label":"correct"},{"id":"c10","label":"correct"},{"id":"c11","label":"incorrect"},{"id":"c12","label":"incorrect"},{"id":"c13","label":"correct"},{"id":"c14","label":"correct"},{"id":"c15","label":"incorrect"},{"id":"c16","label":"partial"},{"id":"c17","label":"incorrect"},{"id":"c18","label":"correct"},{"id":"c19","label":"correct"},{"id":"c20","label":"correct"}]}
