# Supplementary material for: Web monitoring of emerging animal infectious diseases integrated in the French Animal Health Epidemic Intelligence System
Source: PLoS One. 2018 Aug 3;13(8):e0199960. doi: 10.1371/journal.pone.0199960 (PMC6075742; doi:10.1371/journal.pone.0199960)
Supplement: S1 Dataset — Dataset of news reports in English language used to evaluate and train the information extraction module of PADI-web (http://epia.clermont.inra.fr/vsi). This dataset is composed of 532 news reports (in JSON), with information about the report itself (publication date, title, content, url), as well as processing information related to the information extraction process (candidates for extraction information, correct or incorrect labels for each candidate). The named entity candidates (locations, diseases, hosts, dates, number of cases) are manually labelled in each article. Data are shared under a CC BY license and are freely available for download at: https://dataverse.cirad.fr/dataset.xhtml?persistentId=doi:10.18167/DVN1/KMTIFG. (GZ) [file pone.0199960.s001.gz › articles/281.json]

{"reports":[18413,18637,19243],"tagged_content":"<token id=\"t0\"> Poultry </token> <token id=\"t1\"> NewsNewcastle </token> <token id=\"t2\"> Disease </token> <token id=\"t3\"> Outbreaks </token> <token id=\"t4\"> in </token> <token id=\"t5\"> Botswana04 </token> <candidate id=\"c1\" index=6 type=\"date\" info=\"2014-08\" length=\"2\"></candidate> <token id=\"t6\"> August </token> <candidate id=\"c2\" index=7 type=\"number\" info=\"null\" length=\"1\"></candidate> <token id=\"t7\"> 2014 </token> <token id=\"t8\"> <br /> </token> <token id=\"t9\"> <br /> </token> <token id=\"t10\"> BOTSWANA </token> <token id=\"t11\"> - </token> <token id=\"t12\"> The </token> <token id=\"t13\"> veterinary </token> <token id=\"t14\"> authorities </token> <token id=\"t15\"> in </token> <candidate id=\"c3\" index=16 type=\"location\" info=\"{ &quot;coordinates&quot;: &quot;-22.0;24.0&quot;, &quot;id&quot;: 933860, &quot;featureClass&quot;: &quot;A&quot;, &quot;featureCode&quot;: &quot;PCLI&quot;, &quot;countryCode&quot;: &quot;BW&quot; }\" length=\"1\"></candidate> <token id=\"t16\"> Botswana </token> <token id=\"t17\"> have </token> <token id=\"t18\"> reported </token> <candidate id=\"c4\" index=19 type=\"number\" info=\"null\" length=\"1\"></candidate> <token id=\"t19\"> five </token> <token id=\"t20\"> fresh </token> <token id=\"t21\"> outbreaks </token> <token id=\"t22\"> of </token> <candidate id=\"c10\" index=23 type=\"location\" info=\"{ &quot;coordinates&quot;: &quot;55.0;-1.66667&quot;, &quot;id&quot;: 3333174, &quot;featureClass&quot;: &quot;A&quot;, &quot;featureCode&quot;: &quot;ADM2&quot;, &quot;countryCode&quot;: &quot;GB&quot; }\" length=\"1\"></candidate> <candidate id=\"c11\" index=23 type=\"disease\" info=\"null\" length=\"2\"></candidate> <candidate id=\"c5\" index=23 type=\"location\" info=\"{ &quot;coordinates&quot;: &quot;-32.92715;151.77647&quot;, &quot;id&quot;: 2155472, &quot;featureClass&quot;: &quot;P&quot;, &quot;featureCode&quot;: &quot;PPL&quot;, &quot;countryCode&quot;: &quot;AU&quot; }\" length=\"1\"></candidate> <candidate id=\"c6\" index=23 type=\"location\" info=\"{ &quot;coordinates&quot;: &quot;-32.87628;151.70843&quot;, &quot;id&quot;: 7839758, &quot;featureClass&quot;: &quot;A&quot;, &quot;featureCode&quot;: &quot;ADM2&quot;, &quot;countryCode&quot;: &quot;AU&quot; }\" length=\"1\"></candidate> <candidate id=\"c7\" index=23 type=\"location\" info=\"{ &quot;coordinates&quot;: &quot;-27.75796;29.9318&quot;, &quot;id&quot;: 971421, &quot;featureClass&quot;: &quot;P&quot;, &quot;featureCode&quot;: &quot;PPLA2&quot;, &quot;countryCode&quot;: &quot;ZA&quot; }\" length=\"1\"></candidate> <candidate id=\"c8\" index=23 type=\"location\" info=\"{ &quot;coordinates&quot;: &quot;-27.73925;29.87619&quot;, &quot;id&quot;: 8347426, &quot;featureClass&quot;: &quot;A&quot;, &quot;featureCode&quot;: &quot;ADM3&quot;, &quot;countryCode&quot;: &quot;ZA&quot; }\" length=\"1\"></candidate> <candidate id=\"c9\" index=23 type=\"location\" info=\"{ &quot;coordinates&quot;: &quot;54.97328;-1.61396&quot;, &quot;id&quot;: 2641673, &quot;featureClass&quot;: &quot;P&quot;, &quot;featureCode&quot;: &quot;PPLA2&quot;, &quot;countryCode&quot;: &quot;GB&quot; }\" length=\"1\"></candidate> <token id=\"t23\"> Newcastle </token> <token id=\"t24\"> disease </token> <token id=\"t25\"> in </token> <candidate id=\"c12\" index=26 type=\"location\" info=\"{ &quot;coordinates&quot;: &quot;47.5;106.5&quot;, &quot;id&quot;: 2028849, &quot;featureClass&quot;: &quot;A&quot;, &quot;featureCode&quot;: &quot;ADM1&quot;, &quot;countryCode&quot;: &quot;MN&quot; }\" length=\"1\"></candidate> <candidate id=\"c13\" index=26 type=\"location\" info=\"{ &quot;coordinates&quot;: &quot;56.08333;-4.11667&quot;, &quot;id&quot;: 2653431, &quot;featureClass&quot;: &quot;A&quot;, &quot;featureCode&quot;: &quot;ADM1H&quot;, &quot;countryCode&quot;: &quot;GB&quot; }\" length=\"1\"></candidate> <candidate id=\"c14\" index=26 type=\"location\" info=\"{ &quot;coordinates&quot;: &quot;5.5;-1.0&quot;, &quot;id&quot;: 2302353, &quot;featureClass&quot;: &quot;A&quot;, &quot;featureCode&quot;: &quot;ADM1&quot;, &quot;countryCode&quot;: &quot;GH&quot; }\" length=\"1\"></candidate> <candidate id=\"c15\" index=26 type=\"location\" info=\"{ &quot;coordinates&quot;: &quot;15.33333;38.91667&quot;, &quot;id&quot;: 448501, &quot;featureClass&quot;: &quot;A&quot;, &quot;featureCode&quot;: &quot;ADM1&quot;, &quot;countryCode&quot;: &quot;ER&quot; }\" length=\"1\"></candidate> <candidate id=\"c16\" index=26 type=\"location\" info=\"{ &quot;coordinates&quot;: &quot;7.07306;125.61278&quot;, &quot;id&quot;: 1715348, &quot;featureClass&quot;: &quot;P&quot;, &quot;featureCode&quot;: &quot;PPLA&quot;, &quot;countryCode&quot;: &quot;PH&quot; }\" length=\"1\"></candidate> <candidate id=\"c17\" index=26 type=\"location\" info=\"{ &quot;coordinates&quot;: &quot;13.78507;38.82055&quot;, &quot;id&quot;: 7869875, &quot;featureClass&quot;: &quot;A&quot;, &quot;featureCode&quot;: &quot;ADM2&quot;, &quot;countryCode&quot;: &quot;ET&quot; }\" length=\"1\"></candidate> <candidate id=\"c18\" index=26 type=\"location\" info=\"{ &quot;coordinates&quot;: &quot;3.37224;31.79402&quot;, &quot;id&quot;: 10860469, &quot;featureClass&quot;: &quot;A&quot;, &quot;featureCode&quot;: &quot;ADM5&quot;, &quot;countryCode&quot;: &quot;UG&quot; }\" length=\"1\"></candidate> <candidate id=\"c19\" index=26 type=\"location\" info=\"{ &quot;coordinates&quot;: &quot;-0.75;37.0&quot;, &quot;id&quot;: 400742, &quot;featureClass&quot;: &quot;A&quot;, &quot;featureCode&quot;: &quot;ADM1H&quot;, &quot;countryCode&quot;: &quot;KE&quot; }\" length=\"1\"></candidate> <candidate id=\"c20\" index=26 type=\"location\" info=\"{ &quot;coordinates&quot;: &quot;-25.53333;-57.46667&quot;, &quot;id&quot;: 3439137, &quot;featureClass&quot;: &quot;A&quot;, &quot;featureCode&quot;: &quot;ADM1&quot;, &quot;countryCode&quot;: &quot;PY&quot; }\" length=\"1\"></candidate> <candidate id=\"c21\" index=26 type=\"location\" info=\"{ &quot;coordinates&quot;: &quot;-6.16667;39.36667&quot;, &quot;id&quot;: 160706, &quot;featureClass&quot;: &quot;A&quot;, &quot;featureCode&quot;: &quot;ADM2&quot;, &quot;countryCode&quot;: &quot;TZ&quot; }\" length=\"1\"></candidate> <candidate id=\"c22\" index=26 type=\"location\" info=\"{ &quot;coordinates&quot;: &quot;-18.0;178.33333&quot;, &quot;id&quot;: 2205272, &quot;featureClass&quot;: &quot;A&quot;, &quot;featureCode&quot;: &quot;ADM1&quot;, &quot;countryCode&quot;: &quot;FJ&quot; }\" length=\"1\"></candidate> <candidate id=\"c23\" index=26 type=\"location\" info=\"{ &quot;coordinates&quot;: &quot;-14.0;29.0&quot;, &quot;id&quot;: 921064, &quot;featureClass&quot;: &quot;A&quot;, &quot;featureCode&quot;: &quot;ADM1&quot;, &quot;countryCode&quot;: &quot;ZM&quot; }\" length=\"1\"></candidate> <candidate id=\"c24\" index=26 type=\"location\" info=\"{ &quot;coordinates&quot;: &quot;32.08333;34.91667&quot;, &quot;id&quot;: 294904, &quot;featureClass&quot;: &quot;A&quot;, &quot;featureCode&quot;: &quot;ADM1&quot;, &quot;countryCode&quot;: &quot;IL&quot; }\" length=\"1\"></candidate> <candidate id=\"c25\" index=26 type=\"location\" info=\"{ &quot;coordinates&quot;: &quot;2.26667;102.21667&quot;, &quot;id&quot;: 1734756, &quot;featureClass&quot;: &quot;A&quot;, &quot;featureCode&quot;: &quot;ADMD&quot;, &quot;countryCode&quot;: &quot;MY&quot; }\" length=\"1\"></candidate> <candidate id=\"c26\" index=26 type=\"location\" info=\"{ &quot;coordinates&quot;: &quot;-22.0;26.0&quot;, &quot;id&quot;: 933851, &quot;featureClass&quot;: &quot;A&quot;, &quot;featureCode&quot;: &quot;ADM1&quot;, &quot;countryCode&quot;: &quot;BW&quot; }\" length=\"1\"></candidate> <candidate id=\"c27\" index=26 type=\"location\" info=\"{ &quot;coordinates&quot;: &quot;8.66667;1.0&quot;, &quot;id&quot;: 2367237, &quot;featureClass&quot;: &quot;A&quot;, &quot;featureCode&quot;: &quot;ADM1&quot;, &quot;countryCode&quot;: &quot;TG&quot; }\" length=\"1\"></candidate> <candidate id=\"c28\" index=26 type=\"location\" info=\"{ &quot;coordinates&quot;: &quot;-11.15424;-42.08146&quot;, &quot;id&quot;: 6320807, &quot;featureClass&quot;: &quot;A&quot;, &quot;featureCode&quot;: &quot;ADM2&quot;, &quot;countryCode&quot;: &quot;BR&quot; }\" length=\"1\"></candidate> <candidate id=\"c29\" index=26 type=\"location\" info=\"{ &quot;coordinates&quot;: &quot;7.33333;80.75&quot;, &quot;id&quot;: 1249296, &quot;featureClass&quot;: &quot;A&quot;, &quot;featureCode&quot;: &quot;ADM1&quot;, &quot;countryCode&quot;: &quot;LK&quot; }\" length=\"1\"></candidate> <candidate id=\"c30\" index=26 type=\"location\" info=\"{ &quot;coordinates&quot;: &quot;13.0;33.0&quot;, &quot;id&quot;: 379668, &quot;featureClass&quot;: &quot;A&quot;, &quot;featureCode&quot;: &quot;ADM1H&quot;, &quot;countryCode&quot;: &quot;SD&quot; }\" length=\"1\"></candidate> <candidate id=\"c31\" index=26 type=\"location\" info=\"{ &quot;coordinates&quot;: &quot;-10.0;148.0&quot;, &quot;id&quot;: 2133763, &quot;featureClass&quot;: &quot;A&quot;, &quot;featureCode&quot;: &quot;ADM1&quot;, &quot;countryCode&quot;: &quot;PG&quot; }\" length=\"1\"></candidate> <candidate id=\"c32\" index=26 type=\"location\" info=\"{ &quot;coordinates&quot;: &quot;18.3415;-64.7389&quot;, &quot;id&quot;: 9252024, &quot;featureClass&quot;: &quot;A&quot;, &quot;featureCode&quot;: &quot;ADM2&quot;, &quot;countryCode&quot;: &quot;VI&quot; }\" length=\"1\"></candidate> <token id=\"t26\"> Central </token> <candidate id=\"c33\" index=27 type=\"location\" info=\"{ &quot;coordinates&quot;: &quot;-22.00053;26.55478&quot;, &quot;id&quot;: 7670709, &quot;featureClass&quot;: &quot;A&quot;, &quot;featureCode&quot;: &quot;ADM2&quot;, &quot;countryCode&quot;: &quot;BW&quot; }\" length=\"1\"></candidate> <token id=\"t27\"> Serowe </token> <token id=\"t28\"> , </token> <candidate id=\"c34\" index=29 type=\"location\" info=\"{ &quot;coordinates&quot;: &quot;-24.25;26.5&quot;, &quot;id&quot;: 933654, &quot;featureClass&quot;: &quot;A&quot;, &quot;featureCode&quot;: &quot;ADM1&quot;, &quot;countryCode&quot;: &quot;BW&quot; }\" length=\"1\"></candidate> <candidate id=\"c35\" index=29 type=\"location\" info=\"{ &quot;coordinates&quot;: &quot;-24.17135;26.36911&quot;, &quot;id&quot;: 7670705, &quot;featureClass&quot;: &quot;A&quot;, &quot;featureCode&quot;: &quot;ADM2&quot;, &quot;countryCode&quot;: &quot;BW&quot; }\" length=\"1\"></candidate> <token id=\"t29\"> Kgatleng </token> <token id=\"t30\"> , </token> <token id=\"t31\"> South-east </token> <token id=\"t32\"> Ramotswa </token> <token id=\"t33\"> , </token> <candidate id=\"c36\" index=34 type=\"location\" info=\"{ &quot;coordinates&quot;: &quot;-25.0;25.0&quot;, &quot;id&quot;: 933043, &quot;featureClass&quot;: &quot;A&quot;, &quot;featureCode&quot;: &quot;ADM1&quot;, &quot;countryCode&quot;: &quot;BW&quot; }\" length=\"1\"></candidate> <candidate id=\"c37\" index=34 type=\"location\" info=\"{ &quot;coordinates&quot;: &quot;6.16667;80.75&quot;, &quot;id&quot;: 1227618, &quot;featureClass&quot;: &quot;A&quot;, &quot;featureCode&quot;: &quot;ADM1&quot;, &quot;countryCode&quot;: &quot;LK&quot; }\" length=\"1\"></candidate> <candidate id=\"c38\" index=34 type=\"location\" info=\"{ &quot;coordinates&quot;: &quot;27.33333;88.41667&quot;, &quot;id&quot;: 1255681, &quot;featureClass&quot;: &quot;A&quot;, &quot;featureCode&quot;: &quot;ADM2&quot;, &quot;countryCode&quot;: &quot;IN&quot; }\" length=\"1\"></candidate> <candidate id=\"c39\" index=34 type=\"location\" info=\"{ &quot;coordinates&quot;: &quot;12.96033;39.52831&quot;, &quot;id&quot;: 7667868, &quot;featureClass&quot;: &quot;A&quot;, &quot;featureCode&quot;: &quot;ADM2&quot;, &quot;countryCode&quot;: &quot;ET&quot; }\" length=\"1\"></candidate> <candidate id=\"c40\" index=34 type=\"location\" info=\"{ &quot;coordinates&quot;: &quot;51.33333;-1.5&quot;, &quot;id&quot;: 2637432, &quot;featureClass&quot;: &quot;A&quot;, &quot;featureCode&quot;: &quot;ADMD&quot;, &quot;countryCode&quot;: &quot;GB&quot; }\" length=\"1\"></candidate> <candidate id=\"c41\" index=34 type=\"location\" info=\"{ &quot;coordinates&quot;: &quot;-16.5;27.0&quot;, &quot;id&quot;: 896972, &quot;featureClass&quot;: &quot;A&quot;, &quot;featureCode&quot;: &quot;ADM1&quot;, &quot;countryCode&quot;: &quot;ZM&quot; }\" length=\"1\"></candidate> <candidate id=\"c42\" index=34 type=\"location\" info=\"{ &quot;coordinates&quot;: &quot;22.25801;114.15308&quot;, &quot;id&quot;: 7533609, &quot;featureClass&quot;: &quot;A&quot;, &quot;featureCode&quot;: &quot;ADM1&quot;, &quot;countryCode&quot;: &quot;HK&quot; }\" length=\"1\"></candidate> <candidate id=\"c43\" index=34 type=\"location\" info=\"{ &quot;coordinates&quot;: &quot;14.83333;38.83333&quot;, &quot;id&quot;: 448498, &quot;featureClass&quot;: &quot;A&quot;, &quot;featureCode&quot;: &quot;ADM1&quot;, &quot;countryCode&quot;: &quot;ER&quot; }\" length=\"1\"></candidate> <candidate id=\"c44\" index=34 type=\"location\" info=\"{ &quot;coordinates&quot;: &quot;7.8;-12.0&quot;, &quot;id&quot;: 2403745, &quot;featureClass&quot;: &quot;A&quot;, &quot;featureCode&quot;: &quot;ADM1&quot;, &quot;countryCode&quot;: &quot;SL&quot; }\" length=\"1\"></candidate> <candidate id=\"c45\" index=34 type=\"location\" info=\"{ &quot;coordinates&quot;: &quot;30.66667;34.83333&quot;, &quot;id&quot;: 294952, &quot;featureClass&quot;: &quot;A&quot;, &quot;featureCode&quot;: &quot;ADM1&quot;, &quot;countryCode&quot;: &quot;IL&quot; }\" length=\"1\"></candidate> <candidate id=\"c46\" index=34 type=\"location\" info=\"{ &quot;coordinates&quot;: &quot;2.28333;102.41667&quot;, &quot;id&quot;: 1734754, &quot;featureClass&quot;: &quot;A&quot;, &quot;featureCode&quot;: &quot;ADMD&quot;, &quot;countryCode&quot;: &quot;MY&quot; }\" length=\"1\"></candidate> <token id=\"t34\"> Southern </token> <token id=\"t35\"> Kanye </token> <token id=\"t36\"> and </token> <token id=\"t37\"> Kweneng.The </token> <token id=\"t38\"> World </token> <token id=\"t39\"> Organisation </token> <token id=\"t40\"> for </token> <token id=\"t41\"> Animal </token> <token id=\"t42\"> Health </token> <token id=\"t43\"> ( </token> <token id=\"t44\"> OIE </token> <token id=\"t45\"> ) </token> <token id=\"t46\"> received </token> <token id=\"t47\"> an </token> <token id=\"t48\"> immediate </token> <token id=\"t49\"> notification </token> <token id=\"t50\"> on </token> <candidate id=\"c47\" index=51 type=\"number\" info=\"null\" length=\"1\"></candidate> <candidate id=\"c48\" index=51 type=\"date\" info=\"2014-08-01\" length=\"2\"></candidate> <token id=\"t51\"> 1 </token> <token id=\"t52\"> August </token> <token id=\"t53\"> . </token> <token id=\"t54\"> According </token> <token id=\"t55\"> to </token> <token id=\"t56\"> the </token> <token id=\"t57\"> report </token> <token id=\"t58\"> , </token> <token id=\"t59\"> the </token> <token id=\"t60\"> affected </token> <token id=\"t61\"> population </token> <token id=\"t62\"> consists </token> <token id=\"t63\"> mainly </token> <token id=\"t64\"> of </token> <token id=\"t65\"> backyard </token> <token id=\"t66\"> chickens </token> <token id=\"t67\"> as </token> <token id=\"t68\"> well </token> <token id=\"t69\"> as </token> <token id=\"t70\"> the </token> <token id=\"t71\"> Eurasian </token> <token id=\"t72\"> collared-doves </token> <token id=\"t73\"> and </token> <token id=\"t74\"> other </token> <candidate id=\"c49\" index=75 type=\"host\" info=\"null\" length=\"1\"></candidate> <token id=\"t75\"> birds </token> <token id=\"t76\"> . </token> <token id=\"t77\"> <br /> </token> <token id=\"t78\"> A </token> <token id=\"t79\"> total </token> <token id=\"t80\"> of </token> <candidate id=\"c50\" index=81 type=\"number\" info=\"null\" length=\"1\"></candidate> <token id=\"t81\"> 42,315 </token> <token id=\"t82\"> backyard </token> <token id=\"t83\"> chickens </token> <token id=\"t84\"> and </token> <token id=\"t85\"> other </token> <token id=\"t86\"> species </token> <token id=\"t87\"> of </token> <candidate id=\"c51\" index=88 type=\"host\" info=\"null\" length=\"1\"></candidate> <token id=\"t88\"> birds </token> <token id=\"t89\"> have </token> <token id=\"t90\"> been </token> <token id=\"t91\"> found </token> <token id=\"t92\"> susceptible </token> <token id=\"t93\"> , </token> <token id=\"t94\"> out </token> <token id=\"t95\"> of </token> <token id=\"t96\"> which </token> <candidate id=\"c52\" index=97 type=\"number\" info=\"null\" length=\"1\"></candidate> <token id=\"t97\"> 3,958 </token> <token id=\"t98\"> cases </token> <token id=\"t99\"> have </token> <token id=\"t100\"> been </token> <token id=\"t101\"> reported </token> <token id=\"t102\"> . </token> <token id=\"t103\"> A </token> <token id=\"t104\"> total </token> <token id=\"t105\"> of </token> <candidate id=\"c53\" index=106 type=\"number\" info=\"null\" length=\"1\"></candidate> <token id=\"t106\"> 1,041 </token> <token id=\"t107\"> deaths </token> <token id=\"t108\"> have </token> <token id=\"t109\"> been </token> <token id=\"t110\"> reported </token> <token id=\"t111\"> . </token> <token id=\"t112\"> No </token> <candidate id=\"c54\" index=113 type=\"host\" info=\"null\" length=\"1\"></candidate> <token id=\"t113\"> birds </token> <token id=\"t114\"> have </token> <token id=\"t115\"> been </token> <token id=\"t116\"> destroyed </token> <token id=\"t117\"> and/or </token> <token id=\"t118\"> slaughtered </token> <token id=\"t119\"> . </token> <token id=\"t120\"> <br /> </token> <token id=\"t121\"> As </token> <token id=\"t122\"> for </token> <token id=\"t123\"> the </token> <token id=\"t124\"> Eurasian </token> <token id=\"t125\"> collared-dove </token> <token id=\"t126\"> , </token> <candidate id=\"c55\" index=127 type=\"number\" info=\"null\" length=\"1\"></candidate> <token id=\"t127\"> eight </token> <candidate id=\"c56\" index=128 type=\"host\" info=\"null\" length=\"1\"></candidate> <token id=\"t128\"> birds </token> <token id=\"t129\"> were </token> <token id=\"t130\"> infected </token> <token id=\"t131\"> and </token> <token id=\"t132\"> reportedly </token> <token id=\"t133\"> found </token> <token id=\"t134\"> dead </token> <token id=\"t135\"> . </token> <token id=\"t136\"> <br /> </token> <token id=\"t137\"> While </token> <token id=\"t138\"> the </token> <token id=\"t139\"> main </token> <token id=\"t140\"> source </token> <token id=\"t141\"> of </token> <token id=\"t142\"> the </token> <token id=\"t143\"> outbreaks </token> <token id=\"t144\"> remains </token> <token id=\"t145\"> inconclusive </token> <token id=\"t146\"> , </token> <token id=\"t147\"> contact </token> <token id=\"t148\"> with </token> <token id=\"t149\"> wild </token> <token id=\"t150\"> species </token> <token id=\"t151\"> has </token> <token id=\"t152\"> been </token> <token id=\"t153\"> determined </token> <token id=\"t154\"> as </token> <token id=\"t155\"> the </token> <token id=\"t156\"> primary </token> <token id=\"t157\"> cause </token> <token id=\"t158\"> of </token> <token id=\"t159\"> the </token> <token id=\"t160\"> outbreaks </token> <token id=\"t161\"> . </token> <token id=\"t162\"> <br /> </token> <token id=\"t163\"> According </token> <token id=\"t164\"> to </token> <token id=\"t165\"> the </token> <token id=\"t166\"> OIE </token> <token id=\"t167\"> , </token> <token id=\"t168\"> several </token> <token id=\"t169\"> cases </token> <token id=\"t170\"> of </token> <candidate id=\"c57\" index=171 type=\"location\" info=\"{ &quot;coordinates&quot;: &quot;-32.92715;151.77647&quot;, &quot;id&quot;: 2155472, &quot;featureClass&quot;: &quot;P&quot;, &quot;featureCode&quot;: &quot;PPL&quot;, &quot;countryCode&quot;: &quot;AU&quot; }\" length=\"1\"></candidate> <candidate id=\"c58\" index=171 type=\"location\" info=\"{ &quot;coordinates&quot;: &quot;-32.87628;151.70843&quot;, &quot;id&quot;: 7839758, &quot;featureClass&quot;: &quot;A&quot;, &quot;featureCode&quot;: &quot;ADM2&quot;, &quot;countryCode&quot;: &quot;AU&quot; }\" length=\"1\"></candidate> <candidate id=\"c59\" index=171 type=\"location\" info=\"{ &quot;coordinates&quot;: &quot;-27.75796;29.9318&quot;, &quot;id&quot;: 971421, &quot;featureClass&quot;: &quot;P&quot;, &quot;featureCode&quot;: &quot;PPLA2&quot;, &quot;countryCode&quot;: &quot;ZA&quot; }\" length=\"1\"></candidate> <candidate id=\"c60\" index=171 type=\"location\" info=\"{ &quot;coordinates&quot;: &quot;-27.73925;29.87619&quot;, &quot;id&quot;: 8347426, &quot;featureClass&quot;: &quot;A&quot;, &quot;featureCode&quot;: &quot;ADM3&quot;, &quot;countryCode&quot;: &quot;ZA&quot; }\" length=\"1\"></candidate> <candidate id=\"c61\" index=171 type=\"location\" info=\"{ &quot;coordinates&quot;: &quot;54.97328;-1.61396&quot;, &quot;id&quot;: 2641673, &quot;featureClass&quot;: &quot;P&quot;, &quot;featureCode&quot;: &quot;PPLA2&quot;, &quot;countryCode&quot;: &quot;GB&quot; }\" length=\"1\"></candidate> <candidate id=\"c62\" index=171 type=\"location\" info=\"{ &quot;coordinates&quot;: &quot;55.0;-1.66667&quot;, &quot;id&quot;: 3333174, &quot;featureClass&quot;: &quot;A&quot;, &quot;featureCode&quot;: &quot;ADM2&quot;, &quot;countryCode&quot;: &quot;GB&quot; }\" length=\"1\"></candidate> <candidate id=\"c63\" index=171 type=\"disease\" info=\"null\" length=\"2\"></candidate> <token id=\"t171\"> Newcastle </token> <token id=\"t172\"> disease </token> <token id=\"t173\"> have </token> <token id=\"t174\"> been </token> <token id=\"t175\"> recorded </token> <token id=\"t176\"> in </token> <token id=\"t177\"> different </token> <token id=\"t178\"> districts </token> <token id=\"t179\"> with </token> <token id=\"t180\"> high </token> <token id=\"t181\"> morbidity </token> <token id=\"t182\"> and </token> <token id=\"t183\"> mortality </token> <token id=\"t184\"> . </token> <token id=\"t185\"> <br /> </token> <token id=\"t186\"> <br /> </token> <token id=\"t187\"> Further </token> <candidate id=\"c64\" index=188 type=\"location\" info=\"{ &quot;coordinates&quot;: &quot;51.45;-0.96667&quot;, &quot;id&quot;: 3333184, &quot;featureClass&quot;: &quot;A&quot;, &quot;featureCode&quot;: &quot;ADM2&quot;, &quot;countryCode&quot;: &quot;GB&quot; }\" length=\"1\"></candidate> <candidate id=\"c65\" index=188 type=\"location\" info=\"{ &quot;coordinates&quot;: &quot;51.45625;-0.97113&quot;, &quot;id&quot;: 2639577, &quot;featureClass&quot;: &quot;P&quot;, &quot;featureCode&quot;: &quot;PPLA2&quot;, &quot;countryCode&quot;: &quot;GB&quot; }\" length=\"1\"></candidate> <token id=\"t188\"> Reading </token> <token id=\"t189\"> <br /> </token> <token id=\"t190\"> Find </token> <token id=\"t191\"> out </token> <token id=\"t192\"> more </token> <token id=\"t193\"> information </token> <token id=\"t194\"> on </token> <candidate id=\"c66\" index=195 type=\"location\" info=\"{ &quot;coordinates&quot;: &quot;-32.92715;151.77647&quot;, &quot;id&quot;: 2155472, &quot;featureClass&quot;: &quot;P&quot;, &quot;featureCode&quot;: &quot;PPL&quot;, &quot;countryCode&quot;: &quot;AU&quot; }\" length=\"1\"></candidate> <candidate id=\"c67\" index=195 type=\"location\" info=\"{ &quot;coordinates&quot;: &quot;-32.87628;151.70843&quot;, &quot;id&quot;: 7839758, &quot;featureClass&quot;: &quot;A&quot;, &quot;featureCode&quot;: &quot;ADM2&quot;, &quot;countryCode&quot;: &quot;AU&quot; }\" length=\"1\"></candidate> <candidate id=\"c68\" index=195 type=\"location\" info=\"{ &quot;coordinates&quot;: &quot;-27.75796;29.9318&quot;, &quot;id&quot;: 971421, &quot;featureClass&quot;: &quot;P&quot;, &quot;featureCode&quot;: &quot;PPLA2&quot;, &quot;countryCode&quot;: &quot;ZA&quot; }\" length=\"1\"></candidate> <candidate id=\"c69\" index=195 type=\"location\" info=\"{ &quot;coordinates&quot;: &quot;-27.73925;29.87619&quot;, &quot;id&quot;: 8347426, &quot;featureClass&quot;: &quot;A&quot;, &quot;featureCode&quot;: &quot;ADM3&quot;, &quot;countryCode&quot;: &quot;ZA&quot; }\" length=\"1\"></candidate> <candidate id=\"c70\" index=195 type=\"location\" info=\"{ &quot;coordinates&quot;: &quot;54.97328;-1.61396&quot;, &quot;id&quot;: 2641673, &quot;featureClass&quot;: &quot;P&quot;, &quot;featureCode&quot;: &quot;PPLA2&quot;, &quot;countryCode&quot;: &quot;GB&quot; }\" length=\"1\"></candidate> <candidate id=\"c71\" index=195 type=\"location\" info=\"{ &quot;coordinates&quot;: &quot;55.0;-1.66667&quot;, &quot;id&quot;: 3333174, &quot;featureClass&quot;: &quot;A&quot;, &quot;featureCode&quot;: &quot;ADM2&quot;, &quot;countryCode&quot;: &quot;GB&quot; }\" length=\"1\"></candidate> <candidate id=\"c72\" index=195 type=\"disease\" info=\"null\" length=\"2\"></candidate> <token id=\"t195\"> Newcastle </token> <token id=\"t196\"> disease </token> <token id=\"t197\"> by </token> <token id=\"t198\"> clicking </token> <token id=\"t199\"> here </token> <token id=\"t200\"> . </token> <token id=\"t201\"> <br /> </token> <token id=\"t202\"> <br /> </token> <token id=\"t203\"> ThePoultrySite </token> <token id=\"t204\"> News </token> <token id=\"t205\"> Desk </token>","publication_date":"2014-08-04","id":281,"title":"Newcastle Disease Outbreaks in Botswana","url":"http://www.thepoultrysite.com/poultrynews/32871/newcastle-disease-outbreaks-in-botswana","content":"Poultry NewsNewcastle Disease Outbreaks in Botswana04 August 2014 &#13;\n&#13;\nBOTSWANA - The veterinary authorities in Botswana have reported five fresh outbreaks of Newcastle disease in Central Serowe, Kgatleng, South-east Ramotswa, Southern Kanye and Kweneng.The World Organisation for Animal Health (OIE) received an immediate notification on 1 August. According to the report, the affected population consists mainly of backyard chickens as well as the Eurasian collared-doves and other birds.&#13;\nA total of 42,315 backyard chickens and other species of birds have been found susceptible, out of which 3,958 cases have been reported. A total of 1,041 deaths have been reported. No birds have been destroyed and/or slaughtered.&#13;\nAs for the Eurasian collared-dove, eight birds were infected and reportedly found dead.&#13;\nWhile the main source of the outbreaks remains inconclusive, contact with wild species has been determined as the primary cause of the outbreaks.&#13;\nAccording to the OIE, several cases of Newcastle disease have been recorded in different districts with high morbidity and mortality.&#13;\n&#13;\nFurther Reading&#13;\nFind out more information on Newcastle disease by clicking here.&#13;\n&#13;\nThePoultrySite News Desk ","candidateLabels":[{"id":"c1","label":"partial"},{"id":"c2","label":"incorrect"},{"id":"c3","label":"correct"},{"id":"c4","label":"partial"},{"id":"c5","label":"incorrect"},{"id":"c6","label":"incorrect"},{"id":"c7","label":"incorrect"},{"id":"c8","label":"incorrect"},{"id":"c9","label":"incorrect"},{"id":"c10","label":"incorrect"},{"id":"c11","label":"correct"},{"id":"c12","label":"incorrect"},{"id":"c13","label":"incorrect"},{"id":"c14","label":"incorrect"},{"id":"c15","label":"incorrect"},{"id":"c16","label":"incorrect"},{"id":"c17","label":"incorrect"},{"id":"c18","label":"incorrect"},{"id":"c19","label":"incorrect"},{"id":"c20","label":"incorrect"},{"id":"c21","label":"incorrect"},{"id":"c22","label":"incorrect"},{"id":"c23","label":"incorrect"},{"id":"c24","label":"incorrect"},{"id":"c25","label":"incorrect"},{"id":"c26","label":"correct"},{"id":"c27","label":"incorrect"},{"id":"c28","label":"incorrect"},{"id":"c29","label":"incorrect"},{"id":"c30","label":"incorrect"},{"id":"c31","label":"incorrect"},{"id":"c32","label":"incorrect"},{"id":"c33","label":"correct"},{"id":"c34","label":"correct"},{"id":"c35","label":"correct"},{"id":"c36","label":"correct"},{"id":"c37","label":"incorrect"},{"id":"c38","label":"incorrect"},{"id":"c39","label":"incorrect"},{"id":"c40","label":"incorrect"},{"id":"c41","label":"incorrect"},{"id":"c42","label":"incorrect"},{"id":"c43","label":"incorrect"},{"id":"c44","label":"incorrect"},{"id":"c45","label":"incorrect"},{"id":"c46","label":"incorrect"},{"id":"c47","label":"incorrect"},{"id":"c48","label":"partial"},{"id":"c49","label":"correct"},{"id":"c50","label":"partial"},{"id":"c51","label":"correct"},{"id":"c52","label":"correct"},{"id":"c53","label":"partial"},{"id":"c54","label":"correct"},{"id":"c55","label":"correct"},{"id":"c56","label":"correct"},{"id":"c57","label":"incorrect"},{"id":"c58","label":"incorrect"},{"id":"c59","label":"incorrect"},{"id":"c60","label":"incorrect"},{"id":"c61","label":"incorrect"},{"id":"c62","label":"incorrect"},{"id":"c63","label":"correct"},{"id":"c64","label":"incorrect"},{"id":"c65","label":"incorrect"},{"id":"c66","label":"incorrect"},{"id":"c67","label":"incorrect"},{"id":"c68","label":"incorrect"},{"id":"c69","label":"incorrect"},{"id":"c70","label":"incorrect"},{"id":"c71","label":"incorrect"},{"id":"c72","label":"correct"}]}
