# Supplementary material for: Web monitoring of emerging animal infectious diseases integrated in the French Animal Health Epidemic Intelligence System
Source: PLoS One. 2018 Aug 3;13(8):e0199960. doi: 10.1371/journal.pone.0199960 (PMC6075742; doi:10.1371/journal.pone.0199960)
Supplement: S1 Dataset — Dataset of news reports in English language used to evaluate and train the information extraction module of PADI-web (http://epia.clermont.inra.fr/vsi). This dataset is composed of 532 news reports (in JSON), with information about the report itself (publication date, title, content, url), as well as processing information related to the information extraction process (candidates for extraction information, correct or incorrect labels for each candidate). The named entity candidates (locations, diseases, hosts, dates, number of cases) are manually labelled in each article. Data are shared under a CC BY license and are freely available for download at: https://dataverse.cirad.fr/dataset.xhtml?persistentId=doi:10.18167/DVN1/KMTIFG. (GZ) [file pone.0199960.s001.gz › articles/507.json]

{"reports":[17139],"tagged_content":"<token id=\"t0\"> DULUTH </token> <token id=\"t1\"> , </token> <token id=\"t2\"> Minn. </token> <token id=\"t3\"> -- </token> <token id=\"t4\"> An </token> <token id=\"t5\"> outbreak </token> <token id=\"t6\"> of </token> <candidate id=\"c1\" index=7 type=\"disease\" info=\"null\" length=\"2\"></candidate> <token id=\"t7\"> avian </token> <token id=\"t8\"> influenza </token> <token id=\"t9\"> among </token> <token id=\"t10\"> commercial </token> <token id=\"t11\"> poultry </token> <token id=\"t12\"> flocks </token> <token id=\"t13\"> in </token> <candidate id=\"c2\" index=14 type=\"location\" info=\"{ &quot;coordinates&quot;: &quot;46.25024;-94.25055&quot;, &quot;id&quot;: 5037779, &quot;featureClass&quot;: &quot;A&quot;, &quot;featureCode&quot;: &quot;ADM1&quot;, &quot;countryCode&quot;: &quot;US&quot; }\" length=\"1\"></candidate> <token id=\"t14\"> Minnesota </token> <token id=\"t15\"> and </token> <token id=\"t16\"> other </token> <token id=\"t17\"> states </token> <token id=\"t18\"> has </token> <token id=\"t19\"> spurred </token> <token id=\"t20\"> the </token> <token id=\"t21\"> government </token> <token id=\"t22\"> of </token> <candidate id=\"c3\" index=23 type=\"location\" info=\"{ &quot;coordinates&quot;: &quot;60.10867;-113.64258&quot;, &quot;id&quot;: 6251999, &quot;featureClass&quot;: &quot;A&quot;, &quot;featureCode&quot;: &quot;PCLI&quot;, &quot;countryCode&quot;: &quot;CA&quot; }\" length=\"1\"></candidate> <token id=\"t23\"> Canada </token> <token id=\"t24\"> to </token> <candidate id=\"c4\" index=25 type=\"location\" info=\"{ &quot;coordinates&quot;: &quot;38.49457;43.38323&quot;, &quot;id&quot;: 298117, &quot;featureClass&quot;: &quot;P&quot;, &quot;featureCode&quot;: &quot;PPLA&quot;, &quot;countryCode&quot;: &quot;TR&quot; }\" length=\"1\"></candidate> <token id=\"t25\"> ban </token> <token id=\"t26\"> travelers </token> <token id=\"t27\"> from </token> <token id=\"t28\"> bringing </token> <token id=\"t29\"> uncooked </token> <token id=\"t30\"> chicken </token> <token id=\"t31\"> , </token> <token id=\"t32\"> turkey </token> <token id=\"t33\"> and </token> <token id=\"t34\"> even </token> <token id=\"t35\"> raw </token> <token id=\"t36\"> eggs </token> <token id=\"t37\"> into </token> <candidate id=\"c5\" index=38 type=\"location\" info=\"{ &quot;coordinates&quot;: &quot;60.10867;-113.64258&quot;, &quot;id&quot;: 6251999, &quot;featureClass&quot;: &quot;A&quot;, &quot;featureCode&quot;: &quot;PCLI&quot;, &quot;countryCode&quot;: &quot;CA&quot; }\" length=\"1\"></candidate> <token id=\"t38\"> Canada </token> <token id=\"t39\"> . </token> <token id=\"t40\"> <br /> </token> <token id=\"t41\"> <br /> </token> <token id=\"t42\"> The </token> <token id=\"t43\"> Canadian </token> <token id=\"t44\"> Food </token> <token id=\"t45\"> Inspection </token> <token id=\"t46\"> Agency </token> <candidate id=\"c6\" index=47 type=\"date\" info=\"2015-03\" length=\"2\"></candidate> <token id=\"t47\"> this </token> <token id=\"t48\"> month </token> <token id=\"t49\"> moved </token> <token id=\"t50\"> to </token> <token id=\"t51\"> `` </token> <token id=\"t52\"> to </token> <token id=\"t53\"> protect </token> <candidate id=\"c7\" index=54 type=\"location\" info=\"{ &quot;coordinates&quot;: &quot;60.10867;-113.64258&quot;, &quot;id&quot;: 6251999, &quot;featureClass&quot;: &quot;A&quot;, &quot;featureCode&quot;: &quot;PCLI&quot;, &quot;countryCode&quot;: &quot;CA&quot; }\" length=\"1\"></candidate> <token id=\"t54\"> Canada </token> <token id=\"t55\"> 's </token> <token id=\"t56\"> poultry </token> <token id=\"t57\"> resources </token> <token id=\"t58\"> from </token> <token id=\"t59\"> an </token> <token id=\"t60\"> outbreak </token> <token id=\"t61\"> of </token> <candidate id=\"c8\" index=62 type=\"disease\" info=\"null\" length=\"4\"></candidate> <token id=\"t62\"> highly </token> <token id=\"t63\"> pathogenic </token> <candidate id=\"c9\" index=64 type=\"disease\" info=\"null\" length=\"2\"></candidate> <token id=\"t64\"> avian </token> <token id=\"t65\"> influenza </token> <token id=\"t66\"> reported </token> <token id=\"t67\"> in </token> <token id=\"t68\"> poultry </token> <token id=\"t69\"> in </token> <token id=\"t70\"> the </token> <token id=\"t71\"> states </token> <token id=\"t72\"> of </token> <candidate id=\"c10\" index=73 type=\"location\" info=\"{ &quot;coordinates&quot;: &quot;46.25024;-94.25055&quot;, &quot;id&quot;: 5037779, &quot;featureClass&quot;: &quot;A&quot;, &quot;featureCode&quot;: &quot;ADM1&quot;, &quot;countryCode&quot;: &quot;US&quot; }\" length=\"1\"></candidate> <token id=\"t73\"> Minnesota </token> <token id=\"t74\"> , </token> <candidate id=\"c11\" index=75 type=\"location\" info=\"{ &quot;coordinates&quot;: &quot;7.3434;-72.95815&quot;, &quot;id&quot;: 3687919, &quot;featureClass&quot;: &quot;A&quot;, &quot;featureCode&quot;: &quot;ADM2&quot;, &quot;countryCode&quot;: &quot;CO&quot; }\" length=\"1\"></candidate> <candidate id=\"c12\" index=75 type=\"location\" info=\"{ &quot;coordinates&quot;: &quot;37.25022;-119.75126&quot;, &quot;id&quot;: 5332921, &quot;featureClass&quot;: &quot;A&quot;, &quot;featureCode&quot;: &quot;ADM1&quot;, &quot;countryCode&quot;: &quot;US&quot; }\" length=\"1\"></candidate> <token id=\"t75\"> California </token> <token id=\"t76\"> , </token> <candidate id=\"c13\" index=77 type=\"location\" info=\"{ &quot;coordinates&quot;: &quot;44.5002;-114.25118&quot;, &quot;id&quot;: 5596512, &quot;featureClass&quot;: &quot;A&quot;, &quot;featureCode&quot;: &quot;ADM1&quot;, &quot;countryCode&quot;: &quot;US&quot; }\" length=\"1\"></candidate> <token id=\"t77\"> Idaho </token> <token id=\"t78\"> , </token> <candidate id=\"c14\" index=79 type=\"location\" info=\"{ &quot;coordinates&quot;: &quot;36.68672;-91.40329&quot;, &quot;id&quot;: 4402012, &quot;featureClass&quot;: &quot;A&quot;, &quot;featureCode&quot;: &quot;ADM2&quot;, &quot;countryCode&quot;: &quot;US&quot; }\" length=\"1\"></candidate> <candidate id=\"c15\" index=79 type=\"location\" info=\"{ &quot;coordinates&quot;: &quot;44.00013;-120.50139&quot;, &quot;id&quot;: 5744337, &quot;featureClass&quot;: &quot;A&quot;, &quot;featureCode&quot;: &quot;ADM1&quot;, &quot;countryCode&quot;: &quot;US&quot; }\" length=\"1\"></candidate> <token id=\"t79\"> Oregon </token> <token id=\"t80\"> and </token> <candidate id=\"c16\" index=81 type=\"location\" info=\"{ &quot;coordinates&quot;: &quot;38.89511;-77.03637&quot;, &quot;id&quot;: 4140963, &quot;featureClass&quot;: &quot;P&quot;, &quot;featureCode&quot;: &quot;PPLC&quot;, &quot;countryCode&quot;: &quot;US&quot; }\" length=\"1\"></candidate> <candidate id=\"c17\" index=81 type=\"location\" info=\"{ &quot;coordinates&quot;: &quot;50.90512;-0.40406&quot;, &quot;id&quot;: 7297486, &quot;featureClass&quot;: &quot;A&quot;, &quot;featureCode&quot;: &quot;ADM4&quot;, &quot;countryCode&quot;: &quot;GB&quot; }\" length=\"1\"></candidate> <candidate id=\"c18\" index=81 type=\"location\" info=\"{ &quot;coordinates&quot;: &quot;32.96954;-82.7959&quot;, &quot;id&quot;: 4229557, &quot;featureClass&quot;: &quot;A&quot;, &quot;featureCode&quot;: &quot;ADM2&quot;, &quot;countryCode&quot;: &quot;US&quot; }\" length=\"1\"></candidate> <candidate id=\"c19\" index=81 type=\"location\" info=\"{ &quot;coordinates&quot;: &quot;47.50012;-120.50147&quot;, &quot;id&quot;: 5815135, &quot;featureClass&quot;: &quot;A&quot;, &quot;featureCode&quot;: &quot;ADM1&quot;, &quot;countryCode&quot;: &quot;US&quot; }\" length=\"1\"></candidate> <token id=\"t81\"> Washington </token> <token id=\"t82\"> . </token> <token id=\"t83\"> '' </token> <token id=\"t84\"> <br /> </token> <token id=\"t85\"> Any </token> <token id=\"t86\"> raw </token> <token id=\"t87\"> poultry </token> <token id=\"t88\"> and </token> <token id=\"t89\"> all </token> <token id=\"t90\"> poultry </token> <token id=\"t91\"> products </token> <token id=\"t92\"> that </token> <token id=\"t93\"> originate </token> <token id=\"t94\"> from </token> <token id=\"t95\"> those </token> <candidate id=\"c20\" index=96 type=\"number\" info=\"null\" length=\"1\"></candidate> <token id=\"t96\"> five </token> <token id=\"t97\"> states </token> <token id=\"t98\"> , </token> <token id=\"t99\"> including </token> <token id=\"t100\"> raw </token> <token id=\"t101\"> eggs </token> <token id=\"t102\"> and </token> <token id=\"t103\"> even </token> <token id=\"t104\"> pet </token> <token id=\"t105\"> food </token> <token id=\"t106\"> with </token> <token id=\"t107\"> poultry </token> <token id=\"t108\"> , </token> <token id=\"t109\"> are </token> <candidate id=\"c21\" index=110 type=\"date\" info=\"PRESENT_REF\" length=\"1\"></candidate> <token id=\"t110\"> now </token> <token id=\"t111\"> illegal </token> <token id=\"t112\"> to </token> <token id=\"t113\"> bring </token> <token id=\"t114\"> into </token> <candidate id=\"c22\" index=115 type=\"location\" info=\"{ &quot;coordinates&quot;: &quot;60.10867;-113.64258&quot;, &quot;id&quot;: 6251999, &quot;featureClass&quot;: &quot;A&quot;, &quot;featureCode&quot;: &quot;PCLI&quot;, &quot;countryCode&quot;: &quot;CA&quot; }\" length=\"1\"></candidate> <token id=\"t115\"> Canada </token> <token id=\"t116\"> . </token> <token id=\"t117\"> <br /> </token> <token id=\"t118\"> Live </token> <token id=\"t119\"> pet </token> <candidate id=\"c23\" index=120 type=\"host\" info=\"null\" length=\"1\"></candidate> <token id=\"t120\"> birds </token> <token id=\"t121\"> may </token> <token id=\"t122\"> be </token> <token id=\"t123\"> brought </token> <token id=\"t124\"> into </token> <candidate id=\"c24\" index=125 type=\"location\" info=\"{ &quot;coordinates&quot;: &quot;60.10867;-113.64258&quot;, &quot;id&quot;: 6251999, &quot;featureClass&quot;: &quot;A&quot;, &quot;featureCode&quot;: &quot;PCLI&quot;, &quot;countryCode&quot;: &quot;CA&quot; }\" length=\"1\"></candidate> <token id=\"t125\"> Canada </token> <token id=\"t126\"> with </token> <token id=\"t127\"> official </token> <token id=\"t128\"> certification </token> <token id=\"t129\"> from </token> <token id=\"t130\"> the </token> <candidate id=\"c25\" index=131 type=\"location\" info=\"{ &quot;coordinates&quot;: &quot;39.76;-98.5&quot;, &quot;id&quot;: 6252001, &quot;featureClass&quot;: &quot;A&quot;, &quot;featureCode&quot;: &quot;PCLI&quot;, &quot;countryCode&quot;: &quot;US&quot; }\" length=\"1\"></candidate> <token id=\"t131\"> U.S. </token> <token id=\"t132\"> Department </token> <token id=\"t133\"> of </token> <token id=\"t134\"> Agriculture </token> <token id=\"t135\"> . </token> <token id=\"t136\"> <br /> </token> <token id=\"t137\"> The </token> <token id=\"t138\"> Canadian </token> <token id=\"t139\"> agency </token> <token id=\"t140\"> said </token> <token id=\"t141\"> there </token> <token id=\"t142\"> is </token> <token id=\"t143\"> no </token> <token id=\"t144\"> food </token> <token id=\"t145\"> safety </token> <token id=\"t146\"> risk </token> <token id=\"t147\"> associated </token> <token id=\"t148\"> with </token> <token id=\"t149\"> the </token> <token id=\"t150\"> poultry </token> <token id=\"t151\"> products </token> <token id=\"t152\"> . </token> <token id=\"t153\"> `` </token> <token id=\"t154\"> These </token> <token id=\"t155\"> measures </token> <token id=\"t156\"> are </token> <token id=\"t157\"> being </token> <token id=\"t158\"> taken </token> <token id=\"t159\"> to </token> <token id=\"t160\"> prevent </token> <token id=\"t161\"> the </token> <token id=\"t162\"> introduction </token> <token id=\"t163\"> of </token> <candidate id=\"c26\" index=164 type=\"disease\" info=\"null\" length=\"2\"></candidate> <token id=\"t164\"> avian </token> <token id=\"t165\"> influenza </token> <token id=\"t166\"> into </token> <token id=\"t167\"> other </token> <token id=\"t168\"> parts </token> <token id=\"t169\"> of </token> <candidate id=\"c27\" index=170 type=\"location\" info=\"{ &quot;coordinates&quot;: &quot;60.10867;-113.64258&quot;, &quot;id&quot;: 6251999, &quot;featureClass&quot;: &quot;A&quot;, &quot;featureCode&quot;: &quot;PCLI&quot;, &quot;countryCode&quot;: &quot;CA&quot; }\" length=\"1\"></candidate> <token id=\"t170\"> Canada </token> <token id=\"t171\"> , </token> <token id=\"t172\"> '' </token> <token id=\"t173\"> the </token> <token id=\"t174\"> agency </token> <token id=\"t175\"> said </token> <token id=\"t176\"> in </token> <token id=\"t177\"> a </token> <token id=\"t178\"> notice </token> <token id=\"t179\"> . </token> <token id=\"t180\"> <br /> </token> <token id=\"t181\"> The </token> <token id=\"t182\"> regulations </token> <token id=\"t183\"> went </token> <token id=\"t184\"> into </token> <token id=\"t185\"> effect </token> <candidate id=\"c28\" index=186 type=\"location\" info=\"{ &quot;coordinates&quot;: &quot;0.35;34.25&quot;, &quot;id&quot;: 187753, &quot;featureClass&quot;: &quot;A&quot;, &quot;featureCode&quot;: &quot;ADMD&quot;, &quot;countryCode&quot;: &quot;KE&quot; }\" length=\"1\"></candidate> <candidate id=\"c29\" index=186 type=\"location\" info=\"{ &quot;coordinates&quot;: &quot;48.05;7.78333&quot;, &quot;id&quot;: 3209258, &quot;featureClass&quot;: &quot;A&quot;, &quot;featureCode&quot;: &quot;ADM4&quot;, &quot;countryCode&quot;: &quot;DE&quot; }\" length=\"1\"></candidate> <candidate id=\"c30\" index=186 type=\"location\" info=\"{ &quot;coordinates&quot;: &quot;52.55262;0.07028&quot;, &quot;id&quot;: 7292899, &quot;featureClass&quot;: &quot;A&quot;, &quot;featureCode&quot;: &quot;ADM4&quot;, &quot;countryCode&quot;: &quot;GB&quot; }\" length=\"1\"></candidate> <candidate id=\"c31\" index=186 type=\"location\" info=\"{ &quot;coordinates&quot;: &quot;47.16128;8.91103&quot;, &quot;id&quot;: 6458781, &quot;featureClass&quot;: &quot;A&quot;, &quot;featureCode&quot;: &quot;ADM2&quot;, &quot;countryCode&quot;: &quot;CH&quot; }\" length=\"1\"></candidate> <candidate id=\"c32\" index=186 type=\"date\" info=\"2015-03-06\" length=\"2\"></candidate> <token id=\"t186\"> March </token> <candidate id=\"c33\" index=187 type=\"number\" info=\"null\" length=\"1\"></candidate> <token id=\"t187\"> 6 </token> <token id=\"t188\"> and </token> <token id=\"t189\"> will </token> <token id=\"t190\"> remain </token> <token id=\"t191\"> in </token> <token id=\"t192\"> effect </token> <token id=\"t193\"> until </token> <token id=\"t194\"> further </token> <token id=\"t195\"> notice </token> <token id=\"t196\"> . </token> <token id=\"t197\"> In </token> <candidate id=\"c34\" index=198 type=\"date\" info=\"PAST_REF\" length=\"2\"></candidate> <token id=\"t198\"> recent </token> <token id=\"t199\"> years </token> <token id=\"t200\"> governments </token> <token id=\"t201\"> on </token> <token id=\"t202\"> both </token> <token id=\"t203\"> sides </token> <token id=\"t204\"> of </token> <token id=\"t205\"> the </token> <token id=\"t206\"> border </token> <token id=\"t207\"> have </token> <token id=\"t208\"> instituted </token> <token id=\"t209\"> various </token> <token id=\"t210\"> food </token> <token id=\"t211\"> import </token> <token id=\"t212\"> bans </token> <token id=\"t213\"> , </token> <token id=\"t214\"> including </token> <token id=\"t215\"> raw </token> <token id=\"t216\"> meat </token> <token id=\"t217\"> , </token> <token id=\"t218\"> apples </token> <token id=\"t219\"> and </token> <token id=\"t220\"> other </token> <token id=\"t221\"> fruits </token> <token id=\"t222\"> and </token> <token id=\"t223\"> vegetables </token> <token id=\"t224\"> . </token> <token id=\"t225\"> <br /> </token> <token id=\"t226\"> Anglers </token> <token id=\"t227\"> and </token> <token id=\"t228\"> other </token> <token id=\"t229\"> travelers </token> <token id=\"t230\"> heading </token> <token id=\"t231\"> into </token> <candidate id=\"c35\" index=232 type=\"location\" info=\"{ &quot;coordinates&quot;: &quot;60.10867;-113.64258&quot;, &quot;id&quot;: 6251999, &quot;featureClass&quot;: &quot;A&quot;, &quot;featureCode&quot;: &quot;PCLI&quot;, &quot;countryCode&quot;: &quot;CA&quot; }\" length=\"1\"></candidate> <token id=\"t232\"> Canada </token> <token id=\"t233\"> can </token> <token id=\"t234\"> purchase </token> <token id=\"t235\"> the </token> <token id=\"t236\"> banned </token> <token id=\"t237\"> products </token> <token id=\"t238\"> on </token> <token id=\"t239\"> the </token> <token id=\"t240\"> north </token> <token id=\"t241\"> side </token> <token id=\"t242\"> of </token> <token id=\"t243\"> the </token> <token id=\"t244\"> border </token> <token id=\"t245\"> . </token> <token id=\"t246\"> <br /> </token> <token id=\"t247\"> The </token> <candidate id=\"c36\" index=248 type=\"location\" info=\"{ &quot;coordinates&quot;: &quot;39.76;-98.5&quot;, &quot;id&quot;: 6252001, &quot;featureClass&quot;: &quot;A&quot;, &quot;featureCode&quot;: &quot;PCLI&quot;, &quot;countryCode&quot;: &quot;US&quot; }\" length=\"1\"></candidate> <token id=\"t248\"> U.S. </token> <token id=\"t249\"> Department </token> <token id=\"t250\"> of </token> <token id=\"t251\"> Agriculture </token> <token id=\"t252\"> 's </token> <token id=\"t253\"> Animal </token> <token id=\"t254\"> and </token> <token id=\"t255\"> Plant </token> <token id=\"t256\"> Health </token> <token id=\"t257\"> Inspection </token> <token id=\"t258\"> Service </token> <candidate id=\"c37\" index=259 type=\"date\" info=\"PAST_REF\" length=\"1\"></candidate> <token id=\"t259\"> recently </token> <token id=\"t260\"> confirmed </token> <token id=\"t261\"> the </token> <token id=\"t262\"> presence </token> <token id=\"t263\"> of </token> <token id=\"t264\"> highly </token> <token id=\"t265\"> pathogenic </token> <token id=\"t266\"> H5N2 </token> <candidate id=\"c38\" index=267 type=\"disease\" info=\"null\" length=\"2\"></candidate> <token id=\"t267\"> avian </token> <token id=\"t268\"> influenza </token> <token id=\"t269\"> in </token> <token id=\"t270\"> a </token> <token id=\"t271\"> commercial </token> <token id=\"t272\"> turkey </token> <token id=\"t273\"> flock </token> <token id=\"t274\"> in </token> <candidate id=\"c39\" index=275 type=\"location\" info=\"{ &quot;coordinates&quot;: &quot;37.41276;-88.56158&quot;, &quot;id&quot;: 4247387, &quot;featureClass&quot;: &quot;A&quot;, &quot;featureCode&quot;: &quot;ADM2&quot;, &quot;countryCode&quot;: &quot;US&quot; }\" length=\"2\"></candidate> <candidate id=\"c40\" index=275 type=\"location\" info=\"{ &quot;coordinates&quot;: &quot;35.44763;-93.03416&quot;, &quot;id&quot;: 4127100, &quot;featureClass&quot;: &quot;A&quot;, &quot;featureCode&quot;: &quot;ADM2&quot;, &quot;countryCode&quot;: &quot;US&quot; }\" length=\"2\"></candidate> <candidate id=\"c41\" index=275 type=\"location\" info=\"{ &quot;coordinates&quot;: &quot;45.58602;-95.44448&quot;, &quot;id&quot;: 5042066, &quot;featureClass&quot;: &quot;A&quot;, &quot;featureCode&quot;: &quot;ADM2&quot;, &quot;countryCode&quot;: &quot;US&quot; }\" length=\"2\"></candidate> <token id=\"t275\"> Pope </token> <token id=\"t276\"> County </token> <token id=\"t277\"> , </token> <token id=\"t278\"> Minn. </token> <token id=\"t279\"> . </token> <candidate id=\"c42\" index=280 type=\"location\" info=\"{ &quot;coordinates&quot;: &quot;49.74917;4.60889&quot;, &quot;id&quot;: 6453601, &quot;featureClass&quot;: &quot;A&quot;, &quot;featureCode&quot;: &quot;ADM4&quot;, &quot;countryCode&quot;: &quot;FR&quot; }\" length=\"1\"></candidate> <token id=\"t280\"> This </token> <token id=\"t281\"> is </token> <token id=\"t282\"> the </token> <token id=\"t283\"> first </token> <token id=\"t284\"> finding </token> <token id=\"t285\"> in </token> <token id=\"t286\"> the </token> <candidate id=\"c43\" index=287 type=\"location\" info=\"{ &quot;coordinates&quot;: &quot;35.7639;-90.05417&quot;, &quot;id&quot;: 4121839, &quot;featureClass&quot;: &quot;A&quot;, &quot;featureCode&quot;: &quot;ADM2&quot;, &quot;countryCode&quot;: &quot;US&quot; }\" length=\"1\"></candidate> <candidate id=\"c44\" index=287 type=\"location\" info=\"{ &quot;coordinates&quot;: &quot;32.75041;-89.75036&quot;, &quot;id&quot;: 4436296, &quot;featureClass&quot;: &quot;A&quot;, &quot;featureCode&quot;: &quot;ADM1&quot;, &quot;countryCode&quot;: &quot;US&quot; }\" length=\"1\"></candidate> <token id=\"t287\"> Mississippi </token> <token id=\"t288\"> flyway </token> <token id=\"t289\"> . </token> <token id=\"t290\"> It </token> <token id=\"t291\"> is </token> <token id=\"t292\"> the </token> <token id=\"t293\"> same </token> <token id=\"t294\"> strain </token> <token id=\"t295\"> of </token> <candidate id=\"c45\" index=296 type=\"disease\" info=\"null\" length=\"2\"></candidate> <token id=\"t296\"> avian </token> <token id=\"t297\"> influenza </token> <token id=\"t298\"> that </token> <token id=\"t299\"> has </token> <token id=\"t300\"> been </token> <token id=\"t301\"> confirmed </token> <token id=\"t302\"> in </token> <token id=\"t303\"> backyard </token> <token id=\"t304\"> and </token> <token id=\"t305\"> wild </token> <candidate id=\"c46\" index=306 type=\"host\" info=\"null\" length=\"1\"></candidate> <token id=\"t306\"> birds </token> <token id=\"t307\"> in </token> <candidate id=\"c47\" index=308 type=\"location\" info=\"{ &quot;coordinates&quot;: &quot;38.89511;-77.03637&quot;, &quot;id&quot;: 4140963, &quot;featureClass&quot;: &quot;P&quot;, &quot;featureCode&quot;: &quot;PPLC&quot;, &quot;countryCode&quot;: &quot;US&quot; }\" length=\"1\"></candidate> <candidate id=\"c48\" index=308 type=\"location\" info=\"{ &quot;coordinates&quot;: &quot;50.90512;-0.40406&quot;, &quot;id&quot;: 7297486, &quot;featureClass&quot;: &quot;A&quot;, &quot;featureCode&quot;: &quot;ADM4&quot;, &quot;countryCode&quot;: &quot;GB&quot; }\" length=\"1\"></candidate> <candidate id=\"c49\" index=308 type=\"location\" info=\"{ &quot;coordinates&quot;: &quot;32.96954;-82.7959&quot;, &quot;id&quot;: 4229557, &quot;featureClass&quot;: &quot;A&quot;, &quot;featureCode&quot;: &quot;ADM2&quot;, &quot;countryCode&quot;: &quot;US&quot; }\" length=\"1\"></candidate> <candidate id=\"c50\" index=308 type=\"location\" info=\"{ &quot;coordinates&quot;: &quot;47.50012;-120.50147&quot;, &quot;id&quot;: 5815135, &quot;featureClass&quot;: &quot;A&quot;, &quot;featureCode&quot;: &quot;ADM1&quot;, &quot;countryCode&quot;: &quot;US&quot; }\" length=\"1\"></candidate> <token id=\"t308\"> Washington </token> <token id=\"t309\"> , </token> <candidate id=\"c51\" index=310 type=\"location\" info=\"{ &quot;coordinates&quot;: &quot;36.68672;-91.40329&quot;, &quot;id&quot;: 4402012, &quot;featureClass&quot;: &quot;A&quot;, &quot;featureCode&quot;: &quot;ADM2&quot;, &quot;countryCode&quot;: &quot;US&quot; }\" length=\"1\"></candidate> <candidate id=\"c52\" index=310 type=\"location\" info=\"{ &quot;coordinates&quot;: &quot;44.00013;-120.50139&quot;, &quot;id&quot;: 5744337, &quot;featureClass&quot;: &quot;A&quot;, &quot;featureCode&quot;: &quot;ADM1&quot;, &quot;countryCode&quot;: &quot;US&quot; }\" length=\"1\"></candidate> <token id=\"t310\"> Oregon </token> <token id=\"t311\"> and </token> <candidate id=\"c53\" index=312 type=\"location\" info=\"{ &quot;coordinates&quot;: &quot;44.5002;-114.25118&quot;, &quot;id&quot;: 5596512, &quot;featureClass&quot;: &quot;A&quot;, &quot;featureCode&quot;: &quot;ADM1&quot;, &quot;countryCode&quot;: &quot;US&quot; }\" length=\"1\"></candidate> <token id=\"t312\"> Idaho </token> <token id=\"t313\"> as </token> <candidate id=\"c54\" index=314 type=\"location\" info=\"{ &quot;coordinates&quot;: &quot;-31.95224;115.8614&quot;, &quot;id&quot;: 2063523, &quot;featureClass&quot;: &quot;P&quot;, &quot;featureCode&quot;: &quot;PPLA&quot;, &quot;countryCode&quot;: &quot;AU&quot; }\" length=\"1\"></candidate> <token id=\"t314\"> part </token> <token id=\"t315\"> of </token> <token id=\"t316\"> an </token> <token id=\"t317\"> ongoing </token> <token id=\"t318\"> outbreak </token> <token id=\"t319\"> in </token> <token id=\"t320\"> the </token> <token id=\"t321\"> Pacific </token> <token id=\"t322\"> flyway </token> <token id=\"t323\"> . </token>","publication_date":"2015-03-19","id":507,"title":"Headed to Canada? Leave chicken, eggs at home","url":"http://www.twincities.com/localnews/ci_27749556/headed-canada-leave-chicken-eggs-at-home","content":"DULUTH, Minn. -- An outbreak of avian influenza among commercial poultry flocks in Minnesota and other states has spurred the government of Canada to ban travelers from bringing uncooked chicken, turkey and even raw eggs into Canada.\n \nThe Canadian Food Inspection Agency this month moved to \"to protect Canada's poultry resources from an outbreak of highly pathogenic avian influenza reported in poultry in the states of Minnesota, California, Idaho, Oregon and Washington.\"\nAny raw poultry and all poultry products that originate from those five states, including raw eggs and even pet food with poultry, are now illegal to bring into Canada.\nLive pet birds may be brought into Canada with official certification from the U.S. Department of Agriculture.\nThe Canadian agency said there is no food safety risk associated with the poultry products. \"These measures are being taken to prevent the introduction of avian influenza into other parts of Canada,\" the agency said in a notice.\nThe regulations went into effect March 6 and will remain in effect until further notice. In recent years governments on both sides of the border have instituted various food import bans, including raw meat, apples and other fruits and vegetables.\nAnglers and other travelers heading into Canada can purchase the banned products on the north side of the border.\nThe U.S. Department of Agriculture's Animal and Plant Health Inspection Service recently confirmed the presence of highly pathogenic H5N2 avian influenza in a commercial turkey flock in Pope County, Minn. This is the first finding in the Mississippi flyway. It is the same strain of avian influenza that has been confirmed in backyard and wild birds in Washington, Oregon and Idaho as part of an ongoing outbreak in the Pacific flyway.","candidateLabels":[{"id":"c1","label":"correct"},{"id":"c2","label":"correct"},{"id":"c3","label":"incorrect"},{"id":"c4","label":"incorrect"},{"id":"c5","label":"incorrect"},{"id":"c6","label":"incorrect"},{"id":"c7","label":"incorrect"},{"id":"c8","label":"correct"},{"id":"c9","label":"correct"},{"id":"c10","label":"correct"},{"id":"c11","label":"incorrect"},{"id":"c12","label":"correct"},{"id":"c13","label":"correct"},{"id":"c14","label":"incorrect"},{"id":"c15","label":"correct"},{"id":"c16","label":"incorrect"},{"id":"c17","label":"incorrect"},{"id":"c18","label":"incorrect"},{"id":"c19","label":"correct"},{"id":"c20","label":"incorrect"},{"id":"c21","label":"incorrect"},{"id":"c22","label":"incorrect"},{"id":"c23","label":"correct"},{"id":"c24","label":"incorrect"},{"id":"c25","label":"correct"},{"id":"c26","label":"correct"},{"id":"c27","label":"incorrect"},{"id":"c28","label":"incorrect"},{"id":"c29","label":"incorrect"},{"id":"c30","label":"incorrect"},{"id":"c31","label":"incorrect"},{"id":"c32","label":"incorrect"},{"id":"c33","label":"incorrect"},{"id":"c34","label":"incorrect"},{"id":"c35","label":"incorrect"},{"id":"c36","label":"correct"},{"id":"c37","label":"incorrect"},{"id":"c38","label":"correct"},{"id":"c39","label":"incorrect"},{"id":"c40","label":"incorrect"},{"id":"c41","label":"correct"},{"id":"c42","label":"incorrect"},{"id":"c43","label":"incorrect"},{"id":"c44","label":"correct"},{"id":"c45","label":"correct"},{"id":"c46","label":"correct"},{"id":"c47","label":"incorrect"},{"id":"c48","label":"incorrect"},{"id":"c49","label":"incorrect"},{"id":"c50","label":"correct"},{"id":"c51","label":"incorrect"},{"id":"c52","label":"correct"},{"id":"c53","label":"correct"},{"id":"c54","label":"incorrect"}]}
