# Supplementary material for: Web monitoring of emerging animal infectious diseases integrated in the French Animal Health Epidemic Intelligence System
Source: PLoS One. 2018 Aug 3;13(8):e0199960. doi: 10.1371/journal.pone.0199960 (PMC6075742; doi:10.1371/journal.pone.0199960)
Supplement: S1 Dataset — Dataset of news reports in English language used to evaluate and train the information extraction module of PADI-web (http://epia.clermont.inra.fr/vsi). This dataset is composed of 532 news reports (in JSON), with information about the report itself (publication date, title, content, url), as well as processing information related to the information extraction process (candidates for extraction information, correct or incorrect labels for each candidate). The named entity candidates (locations, diseases, hosts, dates, number of cases) are manually labelled in each article. Data are shared under a CC BY license and are freely available for download at: https://dataverse.cirad.fr/dataset.xhtml?persistentId=doi:10.18167/DVN1/KMTIFG. (GZ) [file pone.0199960.s001.gz › articles/186.json]

{"reports":[17702,17751,17790,17837,17888,17954,18318],"tagged_content":"<token id=\"t0\"> <br /> </token> <token id=\"t1\"> <br /> </token> <token id=\"t2\"> `` </token> <token id=\"t3\"> The </token> <token id=\"t4\"> aim </token> <token id=\"t5\"> of </token> <token id=\"t6\"> the </token> <token id=\"t7\"> conference </token> <token id=\"t8\"> is </token> <token id=\"t9\"> to </token> <token id=\"t10\"> <br /> </token> <token id=\"t11\"> discuss </token> <token id=\"t12\"> the </token> <candidate id=\"c1\" index=13 type=\"date\" info=\"PAST_REF\" length=\"1\"></candidate> <token id=\"t13\"> recent </token> <token id=\"t14\"> challenges </token> <token id=\"t15\"> for </token> <token id=\"t16\"> online </token> <token id=\"t17\"> freedom </token> <token id=\"t18\"> , </token> <token id=\"t19\"> as </token> <token id=\"t20\"> well </token> <token id=\"t21\"> as </token> <token id=\"t22\"> the </token> <token id=\"t23\"> opportunities </token> <token id=\"t24\"> <br /> </token> <token id=\"t25\"> for </token> <token id=\"t26\"> strengthening </token> <token id=\"t27\"> human </token> <token id=\"t28\"> rights </token> <token id=\"t29\"> and </token> <token id=\"t30\"> the </token> <token id=\"t31\"> protection </token> <token id=\"t32\"> of </token> <token id=\"t33\"> fundamental </token> <token id=\"t34\"> rights </token> <token id=\"t35\"> online </token> <token id=\"t36\"> . </token> <token id=\"t37\"> <br /> </token> <candidate id=\"c2\" index=38 type=\"location\" info=\"{ &quot;coordinates&quot;: &quot;49.74917;4.60889&quot;, &quot;id&quot;: 6453601, &quot;featureClass&quot;: &quot;A&quot;, &quot;featureCode&quot;: &quot;ADM4&quot;, &quot;countryCode&quot;: &quot;FR&quot; }\" length=\"1\"></candidate> <candidate id=\"c3\" index=38 type=\"date\" info=\"2015\" length=\"2\"></candidate> <token id=\"t38\"> This </token> <token id=\"t39\"> year </token> <token id=\"t40\"> , </token> <token id=\"t41\"> a </token> <token id=\"t42\"> special </token> <token id=\"t43\"> focus </token> <token id=\"t44\"> has </token> <token id=\"t45\"> been </token> <token id=\"t46\"> placed </token> <token id=\"t47\"> on </token> <token id=\"t48\"> themes </token> <token id=\"t49\"> such </token> <token id=\"t50\"> as </token> <token id=\"t51\"> the </token> <token id=\"t52\"> significance </token> <token id=\"t53\"> <br /> </token> <token id=\"t54\"> of </token> <token id=\"t55\"> critical </token> <token id=\"t56\"> thinking </token> <token id=\"t57\"> and </token> <token id=\"t58\"> media </token> <token id=\"t59\"> literacy </token> <token id=\"t60\"> , </token> <token id=\"t61\"> as </token> <token id=\"t62\"> well </token> <token id=\"t63\"> as </token> <token id=\"t64\"> the </token> <token id=\"t65\"> equal </token> <token id=\"t66\"> application </token> <token id=\"t67\"> of </token> <token id=\"t68\"> <br /> </token> <token id=\"t69\"> human </token> <token id=\"t70\"> rights </token> <token id=\"t71\"> both </token> <token id=\"t72\"> in </token> <token id=\"t73\"> physical </token> <token id=\"t74\"> and </token> <token id=\"t75\"> digital </token> <token id=\"t76\"> environments </token> <token id=\"t77\"> . </token> <token id=\"t78\"> <br /> </token> <token id=\"t79\"> <br /> </token> <token id=\"t80\"> <br /> </token> <token id=\"t81\"> <br /> </token> <token id=\"t82\"> Viktors </token> <token id=\"t83\"> Makarovs </token> <token id=\"t84\"> gave </token> <token id=\"t85\"> a </token> <token id=\"t86\"> speech </token> <token id=\"t87\"> at </token> <token id=\"t88\"> <br /> </token> <token id=\"t89\"> the </token> <token id=\"t90\"> plenary </token> <token id=\"t91\"> session </token> <token id=\"t92\"> , </token> <token id=\"t93\"> `` </token> <token id=\"t94\"> Progressive </token> <token id=\"t95\"> Policy </token> <token id=\"t96\"> Making </token> <token id=\"t97\"> '' </token> <token id=\"t98\"> , </token> <token id=\"t99\"> in </token> <token id=\"t100\"> which </token> <token id=\"t101\"> he </token> <token id=\"t102\"> pointed </token> <token id=\"t103\"> to </token> <token id=\"t104\"> the </token> <token id=\"t105\"> <br /> </token> <token id=\"t106\"> challenges </token> <token id=\"t107\"> for </token> <token id=\"t108\"> the </token> <token id=\"t109\"> Internet </token> <token id=\"t110\"> freedom </token> <token id=\"t111\"> across </token> <token id=\"t112\"> the </token> <token id=\"t113\"> globe </token> <token id=\"t114\"> , </token> <token id=\"t115\"> as </token> <token id=\"t116\"> well </token> <token id=\"t117\"> as </token> <token id=\"t118\"> emphasizing </token> <token id=\"t119\"> <br /> </token> <token id=\"t120\"> the </token> <token id=\"t121\"> need </token> <token id=\"t122\"> for </token> <token id=\"t123\"> a </token> <token id=\"t124\"> stronger </token> <token id=\"t125\"> cooperation </token> <token id=\"t126\"> on </token> <token id=\"t127\"> freedom </token> <token id=\"t128\"> of </token> <token id=\"t129\"> speech </token> <token id=\"t130\"> and </token> <token id=\"t131\"> its </token> <token id=\"t132\"> protection </token> <token id=\"t133\"> in </token> <token id=\"t134\"> <br /> </token> <token id=\"t135\"> the </token> <token id=\"t136\"> online </token> <token id=\"t137\"> environment </token> <token id=\"t138\"> . </token> <token id=\"t139\"> He </token> <token id=\"t140\"> acknowledged </token> <token id=\"t141\"> that </token> <token id=\"t142\"> the </token> <token id=\"t143\"> rapid </token> <token id=\"t144\"> development </token> <token id=\"t145\"> of </token> <token id=\"t146\"> the </token> <token id=\"t147\"> <br /> </token> <token id=\"t148\"> Internet </token> <token id=\"t149\"> and </token> <token id=\"t150\"> the </token> <token id=\"t151\"> increasing </token> <token id=\"t152\"> accessibility </token> <token id=\"t153\"> of </token> <token id=\"t154\"> information </token> <token id=\"t155\"> highlight </token> <token id=\"t156\"> the </token> <token id=\"t157\"> priority </token> <token id=\"t158\"> <br /> </token> <token id=\"t159\"> of </token> <token id=\"t160\"> the </token> <token id=\"t161\"> strengthening </token> <token id=\"t162\"> of </token> <token id=\"t163\"> critical </token> <token id=\"t164\"> thinking </token> <token id=\"t165\"> and </token> <token id=\"t166\"> media </token> <token id=\"t167\"> literacy </token> <token id=\"t168\"> in </token> <token id=\"t169\"> the </token> <token id=\"t170\"> education </token> <token id=\"t171\"> <br /> </token> <token id=\"t172\"> system </token> <token id=\"t173\"> . </token> <token id=\"t174\"> Viktors </token> <token id=\"t175\"> Makarovs </token> <token id=\"t176\"> presented </token> <candidate id=\"c4\" index=177 type=\"location\" info=\"{ &quot;coordinates&quot;: &quot;57.0;25.0&quot;, &quot;id&quot;: 458258, &quot;featureClass&quot;: &quot;A&quot;, &quot;featureCode&quot;: &quot;PCLI&quot;, &quot;countryCode&quot;: &quot;LV&quot; }\" length=\"1\"></candidate> <token id=\"t177\"> Latvia </token> <token id=\"t178\"> 's </token> <token id=\"t179\"> progress </token> <token id=\"t180\"> in </token> <token id=\"t181\"> development </token> <token id=\"t182\"> of </token> <token id=\"t183\"> the </token> <token id=\"t184\"> <br /> </token> <token id=\"t185\"> Internet </token> <token id=\"t186\"> and </token> <token id=\"t187\"> promotion </token> <token id=\"t188\"> of </token> <token id=\"t189\"> freedom </token> <token id=\"t190\"> of </token> <token id=\"t191\"> speech </token> <token id=\"t192\"> , </token> <token id=\"t193\"> and </token> <token id=\"t194\"> outlined </token> <token id=\"t195\"> the </token> <token id=\"t196\"> events </token> <token id=\"t197\"> dealing </token> <token id=\"t198\"> <br /> </token> <token id=\"t199\"> with </token> <token id=\"t200\"> the </token> <token id=\"t201\"> theme </token> <token id=\"t202\"> during </token> <candidate id=\"c5\" index=203 type=\"location\" info=\"{ &quot;coordinates&quot;: &quot;57.0;25.0&quot;, &quot;id&quot;: 458258, &quot;featureClass&quot;: &quot;A&quot;, &quot;featureCode&quot;: &quot;PCLI&quot;, &quot;countryCode&quot;: &quot;LV&quot; }\" length=\"1\"></candidate> <token id=\"t203\"> Latvia </token> <token id=\"t204\"> 's </token> <token id=\"t205\"> Presidency </token> <token id=\"t206\"> of </token> <token id=\"t207\"> the </token> <token id=\"t208\"> Council </token> <token id=\"t209\"> of </token> <token id=\"t210\"> the </token> <token id=\"t211\"> EU </token> <token id=\"t212\"> . </token> <token id=\"t213\"> <br /> </token> <token id=\"t214\"> <br /> </token> <token id=\"t215\"> <br /> </token> <token id=\"t216\"> <br /> </token> <token id=\"t217\"> Participating </token> <token id=\"t218\"> in </token> <token id=\"t219\"> the </token> <token id=\"t220\"> plenary </token> <token id=\"t221\"> chaired </token> <token id=\"t222\"> <br /> </token> <token id=\"t223\"> by </token> <token id=\"t224\"> Getachew </token> <token id=\"t225\"> Engida </token> <token id=\"t226\"> , </token> <token id=\"t227\"> UNESCO </token> <token id=\"t228\"> 's </token> <token id=\"t229\"> Deputy </token> <token id=\"t230\"> <br /> </token> <token id=\"t231\"> Director </token> <token id=\"t232\"> General </token> <token id=\"t233\"> , </token> <token id=\"t234\"> were </token> <token id=\"t235\"> also </token> <token id=\"t236\"> Dunja </token> <token id=\"t237\"> <br /> </token> <token id=\"t238\"> Mijatovic </token> <token id=\"t239\"> , </token> <token id=\"t240\"> OSCE </token> <token id=\"t241\"> Representative </token> <token id=\"t242\"> on </token> <token id=\"t243\"> Freedom </token> <token id=\"t244\"> of </token> <token id=\"t245\"> the </token> <candidate id=\"c6\" index=246 type=\"location\" info=\"{ &quot;coordinates&quot;: &quot;26.8011;86.17533&quot;, &quot;id&quot;: 7801388, &quot;featureClass&quot;: &quot;A&quot;, &quot;featureCode&quot;: &quot;ADM4&quot;, &quot;countryCode&quot;: &quot;NP&quot; }\" length=\"1\"></candidate> <token id=\"t246\"> Media </token> <token id=\"t247\"> , </token> <token id=\"t248\"> and </token> <candidate id=\"c10\" index=249 type=\"location\" info=\"{ &quot;coordinates&quot;: &quot;-6.49657;-77.9608&quot;, &quot;id&quot;: 8351333, &quot;featureClass&quot;: &quot;A&quot;, &quot;featureCode&quot;: &quot;ADM3&quot;, &quot;countryCode&quot;: &quot;PE&quot; }\" length=\"1\"></candidate> <candidate id=\"c11\" index=249 type=\"location\" info=\"{ &quot;coordinates&quot;: &quot;9.18333;123.63333&quot;, &quot;id&quot;: 1701000, &quot;featureClass&quot;: &quot;A&quot;, &quot;featureCode&quot;: &quot;ADM3&quot;, &quot;countryCode&quot;: &quot;PH&quot; }\" length=\"1\"></candidate> <candidate id=\"c7\" index=249 type=\"location\" info=\"{ &quot;coordinates&quot;: &quot;-1.32957;175.98072&quot;, &quot;id&quot;: 7521586, &quot;featureClass&quot;: &quot;A&quot;, &quot;featureCode&quot;: &quot;ADM2&quot;, &quot;countryCode&quot;: &quot;KI&quot; }\" length=\"1\"></candidate> <candidate id=\"c8\" index=249 type=\"location\" info=\"{ &quot;coordinates&quot;: &quot;-8.5184;118.8906&quot;, &quot;id&quot;: 7382051, &quot;featureClass&quot;: &quot;A&quot;, &quot;featureCode&quot;: &quot;ADM4&quot;, &quot;countryCode&quot;: &quot;ID&quot; }\" length=\"1\"></candidate> <candidate id=\"c9\" index=249 type=\"location\" info=\"{ &quot;coordinates&quot;: &quot;48.20125;-66.0234&quot;, &quot;id&quot;: 8674162, &quot;featureClass&quot;: &quot;A&quot;, &quot;featureCode&quot;: &quot;ADM3&quot;, &quot;countryCode&quot;: &quot;CA&quot; }\" length=\"1\"></candidate> <token id=\"t249\"> Maria </token> <token id=\"t250\"> Leissner </token> <token id=\"t251\"> , </token> <token id=\"t252\"> Secretary </token> <token id=\"t253\"> General </token> <token id=\"t254\"> of </token> <token id=\"t255\"> <br /> </token> <token id=\"t256\"> the </token> <token id=\"t257\"> Community </token> <token id=\"t258\"> of </token> <token id=\"t259\"> Democracies </token> <token id=\"t260\"> . </token> <token id=\"t261\"> <br /> </token> <token id=\"t262\"> <br /> </token> <token id=\"t263\"> <br /> </token> <token id=\"t264\"> <br /> </token> <token id=\"t265\"> The </token> <token id=\"t266\"> Freedom </token> <token id=\"t267\"> Online </token> <token id=\"t268\"> Coalition </token> <token id=\"t269\"> member </token> <token id=\"t270\"> <br /> </token> <token id=\"t271\"> states </token> <token id=\"t272\"> , </token> <token id=\"t273\"> other </token> <token id=\"t274\"> invited </token> <token id=\"t275\"> countries </token> <token id=\"t276\"> , </token> <token id=\"t277\"> members </token> <token id=\"t278\"> of </token> <token id=\"t279\"> civil </token> <token id=\"t280\"> society </token> <token id=\"t281\"> and </token> <token id=\"t282\"> of </token> <token id=\"t283\"> the </token> <token id=\"t284\"> private </token> <token id=\"t285\"> <br /> </token> <token id=\"t286\"> sector </token> <token id=\"t287\"> are </token> <token id=\"t288\"> represented </token> <token id=\"t289\"> at </token> <token id=\"t290\"> the </token> <token id=\"t291\"> conference </token> <token id=\"t292\"> . </token> <token id=\"t293\"> <br /> </token> <token id=\"t294\"> <br /> </token> <token id=\"t295\"> <br /> </token> <token id=\"t296\"> <br /> </token> <token id=\"t297\"> The </token> <token id=\"t298\"> Freedom </token> <token id=\"t299\"> Online </token> <token id=\"t300\"> Coalition </token> <token id=\"t301\"> is </token> <token id=\"t302\"> a </token> <token id=\"t303\"> <br /> </token> <token id=\"t304\"> group </token> <token id=\"t305\"> of </token> <token id=\"t306\"> governments </token> <token id=\"t307\"> who </token> <token id=\"t308\"> have </token> <token id=\"t309\"> committed </token> <token id=\"t310\"> to </token> <token id=\"t311\"> work </token> <token id=\"t312\"> together </token> <token id=\"t313\"> to </token> <token id=\"t314\"> support </token> <token id=\"t315\"> Internet </token> <token id=\"t316\"> <br /> </token> <token id=\"t317\"> freedom </token> <token id=\"t318\"> and </token> <token id=\"t319\"> protect </token> <token id=\"t320\"> fundamental </token> <token id=\"t321\"> human </token> <token id=\"t322\"> rights </token> <token id=\"t323\"> -- </token> <token id=\"t324\"> free </token> <token id=\"t325\"> expression </token> <token id=\"t326\"> , </token> <token id=\"t327\"> association </token> <token id=\"t328\"> , </token> <token id=\"t329\"> <br /> </token> <token id=\"t330\"> assembly </token> <token id=\"t331\"> , </token> <token id=\"t332\"> and </token> <token id=\"t333\"> privacy </token> <token id=\"t334\"> online </token> <token id=\"t335\"> -- </token> <token id=\"t336\"> worldwide </token> <token id=\"t337\"> . </token> <token id=\"t338\"> The </token> <candidate id=\"c12\" index=339 type=\"location\" info=\"{ &quot;coordinates&quot;: &quot;26.06139;119.30611&quot;, &quot;id&quot;: 1810821, &quot;featureClass&quot;: &quot;P&quot;, &quot;featureCode&quot;: &quot;PPLA&quot;, &quot;countryCode&quot;: &quot;CN&quot; }\" length=\"1\"></candidate> <token id=\"t339\"> FOC </token> <token id=\"t340\"> was </token> <token id=\"t341\"> established </token> <token id=\"t342\"> in </token> <token id=\"t343\"> the </token> <token id=\"t344\"> <br /> </token> <candidate id=\"c13\" index=345 type=\"location\" info=\"{ &quot;coordinates&quot;: &quot;52.25;5.75&quot;, &quot;id&quot;: 2750405, &quot;featureClass&quot;: &quot;A&quot;, &quot;featureCode&quot;: &quot;PCLI&quot;, &quot;countryCode&quot;: &quot;NL&quot; }\" length=\"1\"></candidate> <token id=\"t345\"> Netherlands </token> <token id=\"t346\"> in </token> <candidate id=\"c14\" index=347 type=\"number\" info=\"null\" length=\"1\"></candidate> <candidate id=\"c15\" index=347 type=\"date\" info=\"2011\" length=\"1\"></candidate> <token id=\"t347\"> 2011 </token> <token id=\"t348\"> , </token> <token id=\"t349\"> and </token> <candidate id=\"c16\" index=350 type=\"location\" info=\"{ &quot;coordinates&quot;: &quot;57.0;25.0&quot;, &quot;id&quot;: 458258, &quot;featureClass&quot;: &quot;A&quot;, &quot;featureCode&quot;: &quot;PCLI&quot;, &quot;countryCode&quot;: &quot;LV&quot; }\" length=\"1\"></candidate> <token id=\"t350\"> Latvia </token> <token id=\"t351\"> joined </token> <token id=\"t352\"> it </token> <token id=\"t353\"> on </token> <candidate id=\"c17\" index=354 type=\"number\" info=\"null\" length=\"1\"></candidate> <candidate id=\"c18\" index=354 type=\"date\" info=\"2012-12-07\" length=\"3\"></candidate> <token id=\"t354\"> 7 </token> <token id=\"t355\"> December </token> <candidate id=\"c19\" index=356 type=\"number\" info=\"null\" length=\"1\"></candidate> <token id=\"t356\"> 2012 </token> <token id=\"t357\"> . </token> <candidate id=\"c20\" index=358 type=\"date\" info=\"PRESENT_REF\" length=\"1\"></candidate> <token id=\"t358\"> Currently </token> <token id=\"t359\"> , </token> <candidate id=\"c21\" index=360 type=\"number\" info=\"null\" length=\"1\"></candidate> <token id=\"t360\"> 26 </token> <token id=\"t361\"> <br /> </token> <token id=\"t362\"> countries </token> <token id=\"t363\"> from </token> <token id=\"t364\"> various </token> <token id=\"t365\"> regions </token> <token id=\"t366\"> of </token> <token id=\"t367\"> the </token> <token id=\"t368\"> world </token> <token id=\"t369\"> have </token> <token id=\"t370\"> joined </token> <token id=\"t371\"> the </token> <token id=\"t372\"> Coalition </token> <token id=\"t373\"> . </token> <token id=\"t374\"> It </token> <token id=\"t375\"> <br /> </token> <token id=\"t376\"> organises </token> <token id=\"t377\"> a </token> <token id=\"t378\"> high </token> <token id=\"t379\"> level </token> <token id=\"t380\"> conference </token> <token id=\"t381\"> on </token> <token id=\"t382\"> a </token> <token id=\"t383\"> yearly </token> <token id=\"t384\"> basis </token> <token id=\"t385\"> . </token> <token id=\"t386\"> Until </token> <candidate id=\"c22\" index=387 type=\"date\" info=\"PRESENT_REF\" length=\"1\"></candidate> <token id=\"t387\"> now </token> <token id=\"t388\"> , </token> <token id=\"t389\"> these </token> <token id=\"t390\"> events </token> <token id=\"t391\"> <br /> </token> <token id=\"t392\"> have </token> <token id=\"t393\"> been </token> <token id=\"t394\"> hosted </token> <token id=\"t395\"> by </token> <token id=\"t396\"> the </token> <candidate id=\"c23\" index=397 type=\"location\" info=\"{ &quot;coordinates&quot;: &quot;52.25;5.75&quot;, &quot;id&quot;: 2750405, &quot;featureClass&quot;: &quot;A&quot;, &quot;featureCode&quot;: &quot;PCLI&quot;, &quot;countryCode&quot;: &quot;NL&quot; }\" length=\"1\"></candidate> <token id=\"t397\"> Netherlands </token> <token id=\"t398\"> , </token> <candidate id=\"c24\" index=399 type=\"location\" info=\"{ &quot;coordinates&quot;: &quot;1.0;38.0&quot;, &quot;id&quot;: 192950, &quot;featureClass&quot;: &quot;A&quot;, &quot;featureCode&quot;: &quot;PCLI&quot;, &quot;countryCode&quot;: &quot;KE&quot; }\" length=\"1\"></candidate> <token id=\"t399\"> Kenya </token> <token id=\"t400\"> , </token> <candidate id=\"c25\" index=401 type=\"location\" info=\"{ &quot;coordinates&quot;: &quot;34.0;9.0&quot;, &quot;id&quot;: 2464461, &quot;featureClass&quot;: &quot;A&quot;, &quot;featureCode&quot;: &quot;PCLI&quot;, &quot;countryCode&quot;: &quot;TN&quot; }\" length=\"1\"></candidate> <token id=\"t401\"> Tunisia </token> <token id=\"t402\"> and </token> <candidate id=\"c26\" index=403 type=\"location\" info=\"{ &quot;coordinates&quot;: &quot;59.0;26.0&quot;, &quot;id&quot;: 453733, &quot;featureClass&quot;: &quot;A&quot;, &quot;featureCode&quot;: &quot;PCLI&quot;, &quot;countryCode&quot;: &quot;EE&quot; }\" length=\"1\"></candidate> <token id=\"t403\"> Estonia </token> <token id=\"t404\"> . </token> <token id=\"t405\"> <br /> </token> <token id=\"t406\"> <br /> </token> <token id=\"t407\"> <br /> </token> <token id=\"t408\"> <br /> </token> <candidate id=\"c27\" index=409 type=\"location\" info=\"{ &quot;coordinates&quot;: &quot;57.0;25.0&quot;, &quot;id&quot;: 458258, &quot;featureClass&quot;: &quot;A&quot;, &quot;featureCode&quot;: &quot;PCLI&quot;, &quot;countryCode&quot;: &quot;LV&quot; }\" length=\"1\"></candidate> <token id=\"t409\"> Latvia </token> <token id=\"t410\"> is </token> <token id=\"t411\"> actively </token> <token id=\"t412\"> engaged </token> <token id=\"t413\"> in </token> <token id=\"t414\"> <br /> </token> <token id=\"t415\"> promoting </token> <token id=\"t416\"> freedom </token> <token id=\"t417\"> of </token> <token id=\"t418\"> speech </token> <token id=\"t419\"> , </token> <token id=\"t420\"> including </token> <token id=\"t421\"> freedom </token> <token id=\"t422\"> of </token> <token id=\"t423\"> speech </token> <token id=\"t424\"> online </token> <token id=\"t425\"> , </token> <token id=\"t426\"> and </token> <token id=\"t427\"> at </token> <token id=\"t428\"> <br /> </token> <token id=\"t429\"> international </token> <token id=\"t430\"> organisations </token> <token id=\"t431\"> . </token> <token id=\"t432\"> The </token> <token id=\"t433\"> strengthening </token> <token id=\"t434\"> of </token> <token id=\"t435\"> freedom </token> <token id=\"t436\"> of </token> <token id=\"t437\"> speech </token> <token id=\"t438\"> and </token> <token id=\"t439\"> <br /> </token> <token id=\"t440\"> independent </token> <token id=\"t441\"> , </token> <token id=\"t442\"> quality </token> <token id=\"t443\"> media </token> <token id=\"t444\"> are </token> <token id=\"t445\"> priorities </token> <token id=\"t446\"> for </token> <candidate id=\"c28\" index=447 type=\"location\" info=\"{ &quot;coordinates&quot;: &quot;57.0;25.0&quot;, &quot;id&quot;: 458258, &quot;featureClass&quot;: &quot;A&quot;, &quot;featureCode&quot;: &quot;PCLI&quot;, &quot;countryCode&quot;: &quot;LV&quot; }\" length=\"1\"></candidate> <token id=\"t447\"> Latvia </token> <token id=\"t448\"> during </token> <token id=\"t449\"> its </token> <token id=\"t450\"> Presidency </token> <token id=\"t451\"> of </token> <token id=\"t452\"> <br /> </token> <token id=\"t453\"> the </token> <token id=\"t454\"> Council </token> <token id=\"t455\"> of </token> <token id=\"t456\"> the </token> <token id=\"t457\"> EU </token> <token id=\"t458\"> . </token> <token id=\"t459\"> <br /> </token> <token id=\"t460\"> <br /> </token>","publication_date":"2015-05-06","id":186,"title":"Latvia urges closer cooperation to protect freedom of expression ...","url":"http://www.baltic-course.com/eng/Technology/?doc=105798","content":"&#13;\n \t&#13;\n\t&#13;\n\t“The aim of the conference is to&#13;\ndiscuss the recent challenges for online freedom, as well as the opportunities&#13;\nfor strengthening human rights and the protection of fundamental rights online.&#13;\nThis year, a special focus has been placed on themes such as the significance&#13;\nof critical thinking and media literacy, as well as the equal application of&#13;\nhuman rights both in physical and digital environments.&#13;\n&#13;\n &#13;\n&#13;\nViktors Makarovs gave a speech at&#13;\nthe plenary session, “Progressive Policy Making”, in which he pointed to the&#13;\nchallenges for the Internet freedom across the globe, as well as emphasizing&#13;\nthe need for a stronger cooperation on freedom of speech and its protection in&#13;\nthe online environment. He acknowledged that the rapid development of the&#13;\nInternet and the increasing accessibility of information highlight the priority&#13;\nof the strengthening of critical thinking and media literacy in the education&#13;\nsystem. Viktors Makarovs presented Latvia’s progress in development of the&#13;\nInternet and promotion of freedom of speech, and outlined the events dealing&#13;\nwith the theme during Latvia’s Presidency of the Council of the EU.&#13;\n&#13;\n &#13;\n&#13;\nParticipating in the plenary chaired&#13;\nby Getachew Engida, UNESCO’s Deputy&#13;\nDirector General, were also Dunja&#13;\nMijatovic, OSCE Representative on Freedom of the Media, and Maria Leissner, Secretary General of&#13;\nthe Community of Democracies.&#13;\n&#13;\n &#13;\n&#13;\nThe Freedom Online Coalition member&#13;\nstates, other invited countries, members of civil society and of the private&#13;\nsector are represented at the conference.&#13;\n&#13;\n &#13;\n&#13;\nThe Freedom Online Coalition is a&#13;\ngroup of governments who have committed to work together to support Internet&#13;\nfreedom and protect fundamental human rights – free expression, association,&#13;\nassembly, and privacy online – worldwide. The FOC was established in the&#13;\nNetherlands in 2011, and Latvia joined it on 7 December 2012. Currently, 26&#13;\ncountries from various regions of the world have joined the Coalition. It&#13;\norganises a high level conference on a yearly basis. Until now, these events&#13;\nhave been hosted by the Netherlands, Kenya, Tunisia and Estonia.&#13;\n&#13;\n &#13;\n&#13;\nLatvia is actively engaged in&#13;\npromoting freedom of speech, including freedom of speech online, and at&#13;\ninternational organisations. The strengthening of freedom of speech and&#13;\nindependent, quality media are priorities for Latvia during its Presidency of&#13;\nthe Council of the EU.&#13;\n&#13;\n","candidateLabels":[]}
