# Supplementary material for: Web monitoring of emerging animal infectious diseases integrated in the French Animal Health Epidemic Intelligence System
Source: PLoS One. 2018 Aug 3;13(8):e0199960. doi: 10.1371/journal.pone.0199960 (PMC6075742; doi:10.1371/journal.pone.0199960)
Supplement: S1 Dataset — Dataset of news reports in English language used to evaluate and train the information extraction module of PADI-web (http://epia.clermont.inra.fr/vsi). This dataset is composed of 532 news reports (in JSON), with information about the report itself (publication date, title, content, url), as well as processing information related to the information extraction process (candidates for extraction information, correct or incorrect labels for each candidate). The named entity candidates (locations, diseases, hosts, dates, number of cases) are manually labelled in each article. Data are shared under a CC BY license and are freely available for download at: https://dataverse.cirad.fr/dataset.xhtml?persistentId=doi:10.18167/DVN1/KMTIFG. (GZ) [file pone.0199960.s001.gz › articles/219.json]

{"reports":[17987,18034,18089,18247],"tagged_content":"<token id=\"t0\"> <br /> </token> <token id=\"t1\"> By </token> <token id=\"t2\"> Amina </token> <token id=\"t3\"> Nazarli </token> <token id=\"t4\"> <br /> </token> <candidate id=\"c1\" index=5 type=\"location\" info=\"{ &quot;coordinates&quot;: &quot;40.5;47.5&quot;, &quot;id&quot;: 587116, &quot;featureClass&quot;: &quot;A&quot;, &quot;featureCode&quot;: &quot;PCLI&quot;, &quot;countryCode&quot;: &quot;AZ&quot; }\" length=\"1\"></candidate> <token id=\"t5\"> Azerbaijan </token> <token id=\"t6\"> has </token> <token id=\"t7\"> suspended </token> <token id=\"t8\"> the </token> <token id=\"t9\"> import </token> <token id=\"t10\"> of </token> <token id=\"t11\"> poultry </token> <token id=\"t12\"> meat </token> <token id=\"t13\"> and </token> <token id=\"t14\"> products </token> <token id=\"t15\"> from </token> <candidate id=\"c2\" index=16 type=\"location\" info=\"{ &quot;coordinates&quot;: &quot;37.86667;57.8&quot;, &quot;id&quot;: 40685, &quot;featureClass&quot;: &quot;A&quot;, &quot;featureCode&quot;: &quot;ADMD&quot;, &quot;countryCode&quot;: &quot;IR&quot; }\" length=\"1\"></candidate> <candidate id=\"c3\" index=16 type=\"location\" info=\"{ &quot;coordinates&quot;: &quot;32.0;53.0&quot;, &quot;id&quot;: 130758, &quot;featureClass&quot;: &quot;A&quot;, &quot;featureCode&quot;: &quot;PCLI&quot;, &quot;countryCode&quot;: &quot;IR&quot; }\" length=\"1\"></candidate> <token id=\"t16\"> Iran </token> <token id=\"t17\"> since </token> <candidate id=\"c4\" index=18 type=\"date\" info=\"2015-06-22\" length=\"2\"></candidate> <token id=\"t18\"> June </token> <candidate id=\"c5\" index=19 type=\"number\" info=\"null\" length=\"1\"></candidate> <token id=\"t19\"> 22 </token> <token id=\"t20\"> . </token> <token id=\"t21\"> <br /> </token> <token id=\"t22\"> Yolchu </token> <token id=\"t23\"> Khanveli </token> <token id=\"t24\"> , </token> <token id=\"t25\"> the </token> <token id=\"t26\"> representative </token> <token id=\"t27\"> of </token> <token id=\"t28\"> the </token> <token id=\"t29\"> State </token> <token id=\"t30\"> Veterinary </token> <token id=\"t31\"> Service </token> <token id=\"t32\"> at </token> <token id=\"t33\"> the </token> <candidate id=\"c6\" index=34 type=\"location\" info=\"{ &quot;coordinates&quot;: &quot;40.5;47.5&quot;, &quot;id&quot;: 587116, &quot;featureClass&quot;: &quot;A&quot;, &quot;featureCode&quot;: &quot;PCLI&quot;, &quot;countryCode&quot;: &quot;AZ&quot; }\" length=\"1\"></candidate> <token id=\"t34\"> Azerbaijan </token> <token id=\"t35\"> Agriculture </token> <token id=\"t36\"> Ministry </token> <token id=\"t37\"> , </token> <token id=\"t38\"> said </token> <candidate id=\"c7\" index=39 type=\"location\" info=\"{ &quot;coordinates&quot;: &quot;40.5;47.5&quot;, &quot;id&quot;: 587116, &quot;featureClass&quot;: &quot;A&quot;, &quot;featureCode&quot;: &quot;PCLI&quot;, &quot;countryCode&quot;: &quot;AZ&quot; }\" length=\"1\"></candidate> <token id=\"t39\"> Azerbaijan </token> <token id=\"t40\"> banned </token> <token id=\"t41\"> import </token> <token id=\"t42\"> of </token> <token id=\"t43\"> poultry </token> <token id=\"t44\"> and </token> <token id=\"t45\"> eggs </token> <token id=\"t46\"> from </token> <token id=\"t47\"> the </token> <token id=\"t48\"> Iranian </token> <token id=\"t49\"> province </token> <token id=\"t50\"> of </token> <candidate id=\"c8\" index=51 type=\"location\" info=\"{ &quot;coordinates&quot;: &quot;38.03333;56.31667&quot;, &quot;id&quot;: 6317, &quot;featureClass&quot;: &quot;A&quot;, &quot;featureCode&quot;: &quot;ADMD&quot;, &quot;countryCode&quot;: &quot;IR&quot; }\" length=\"1\"></candidate> <candidate id=\"c9\" index=51 type=\"location\" info=\"{ &quot;coordinates&quot;: &quot;36.25;52.33333&quot;, &quot;id&quot;: 124544, &quot;featureClass&quot;: &quot;A&quot;, &quot;featureCode&quot;: &quot;ADM1&quot;, &quot;countryCode&quot;: &quot;IR&quot; }\" length=\"1\"></candidate> <token id=\"t51\"> Mazandaran </token> <token id=\"t52\"> , </token> <token id=\"t53\"> citing </token> <token id=\"t54\"> immediate </token> <token id=\"t55\"> public </token> <token id=\"t56\"> health </token> <token id=\"t57\"> concerns </token> <token id=\"t58\"> . </token> <token id=\"t59\"> <br /> </token> <token id=\"t60\"> Earlier </token> <token id=\"t61\"> on </token> <candidate id=\"c10\" index=62 type=\"date\" info=\"2015-06-19\" length=\"2\"></candidate> <token id=\"t62\"> June </token> <candidate id=\"c11\" index=63 type=\"number\" info=\"null\" length=\"1\"></candidate> <token id=\"t63\"> 19 </token> <token id=\"t64\"> , </token> <token id=\"t65\"> a </token> <token id=\"t66\"> case </token> <token id=\"t67\"> of </token> <candidate id=\"c12\" index=68 type=\"disease\" info=\"null\" length=\"2\"></candidate> <token id=\"t68\"> avian </token> <token id=\"t69\"> influenza </token> <token id=\"t70\"> virus </token> <token id=\"t71\"> had </token> <token id=\"t72\"> been </token> <token id=\"t73\"> reported </token> <token id=\"t74\"> in </token> <token id=\"t75\"> a </token> <token id=\"t76\"> flock </token> <token id=\"t77\"> of </token> <candidate id=\"c13\" index=78 type=\"number\" info=\"null\" length=\"1\"></candidate> <token id=\"t78\"> 25 </token> <candidate id=\"c14\" index=79 type=\"host\" info=\"null\" length=\"1\"></candidate> <token id=\"t79\"> birds </token> <token id=\"t80\"> in </token> <candidate id=\"c15\" index=81 type=\"location\" info=\"{ &quot;coordinates&quot;: &quot;36.46961;52.35072&quot;, &quot;id&quot;: 143534, &quot;featureClass&quot;: &quot;P&quot;, &quot;featureCode&quot;: &quot;PPLA2&quot;, &quot;countryCode&quot;: &quot;IR&quot; }\" length=\"1\"></candidate> <candidate id=\"c16\" index=81 type=\"location\" info=\"{ &quot;coordinates&quot;: &quot;36.25;52.25&quot;, &quot;id&quot;: 69225, &quot;featureClass&quot;: &quot;A&quot;, &quot;featureCode&quot;: &quot;ADMD&quot;, &quot;countryCode&quot;: &quot;IR&quot; }\" length=\"1\"></candidate> <candidate id=\"c17\" index=81 type=\"location\" info=\"{ &quot;coordinates&quot;: &quot;36.2;52.38333&quot;, &quot;id&quot;: 449674, &quot;featureClass&quot;: &quot;A&quot;, &quot;featureCode&quot;: &quot;ADM2&quot;, &quot;countryCode&quot;: &quot;IR&quot; }\" length=\"1\"></candidate> <token id=\"t81\"> Amol </token> <token id=\"t82\"> village </token> <token id=\"t83\"> in </token> <token id=\"t84\"> the </token> <token id=\"t85\"> province </token> <token id=\"t86\"> of </token> <candidate id=\"c18\" index=87 type=\"location\" info=\"{ &quot;coordinates&quot;: &quot;38.03333;56.31667&quot;, &quot;id&quot;: 6317, &quot;featureClass&quot;: &quot;A&quot;, &quot;featureCode&quot;: &quot;ADMD&quot;, &quot;countryCode&quot;: &quot;IR&quot; }\" length=\"1\"></candidate> <candidate id=\"c19\" index=87 type=\"location\" info=\"{ &quot;coordinates&quot;: &quot;36.25;52.33333&quot;, &quot;id&quot;: 124544, &quot;featureClass&quot;: &quot;A&quot;, &quot;featureCode&quot;: &quot;ADM1&quot;, &quot;countryCode&quot;: &quot;IR&quot; }\" length=\"1\"></candidate> <token id=\"t87\"> Mazandaran </token> <token id=\"t88\"> , </token> <token id=\"t89\"> according </token> <token id=\"t90\"> to </token> <token id=\"t91\"> the </token> <token id=\"t92\"> National </token> <token id=\"t93\"> Wildlife </token> <token id=\"t94\"> Health </token> <candidate id=\"c20\" index=95 type=\"location\" info=\"{ &quot;coordinates&quot;: &quot;7.25;2.16667&quot;, &quot;id&quot;: 2390719, &quot;featureClass&quot;: &quot;A&quot;, &quot;featureCode&quot;: &quot;ADM1&quot;, &quot;countryCode&quot;: &quot;BJ&quot; }\" length=\"1\"></candidate> <token id=\"t95\"> Center </token> <token id=\"t96\"> . </token> <token id=\"t97\"> <br /> </token> <candidate id=\"c21\" index=98 type=\"number\" info=\"null\" length=\"1\"></candidate> <token id=\"t98\"> Seven </token> <candidate id=\"c22\" index=99 type=\"host\" info=\"null\" length=\"1\"></candidate> <token id=\"t99\"> birds </token> <token id=\"t100\"> from </token> <token id=\"t101\"> the </token> <token id=\"t102\"> flock </token> <token id=\"t103\"> died </token> <token id=\"t104\"> and </token> <token id=\"t105\"> the </token> <token id=\"t106\"> rest </token> <token id=\"t107\"> were </token> <token id=\"t108\"> culled </token> <token id=\"t109\"> to </token> <token id=\"t110\"> prevent </token> <token id=\"t111\"> the </token> <token id=\"t112\"> further </token> <token id=\"t113\"> spread </token> <token id=\"t114\"> of </token> <token id=\"t115\"> the </token> <token id=\"t116\"> virus </token> <token id=\"t117\"> . </token> <token id=\"t118\"> <br /> </token> <token id=\"t119\"> The </token> <candidate id=\"c23\" index=120 type=\"disease\" info=\"null\" length=\"4\"></candidate> <token id=\"t120\"> highly </token> <token id=\"t121\"> pathogenic </token> <candidate id=\"c24\" index=122 type=\"disease\" info=\"null\" length=\"2\"></candidate> <token id=\"t122\"> avian </token> <token id=\"t123\"> influenza </token> <token id=\"t124\"> virus </token> <token id=\"t125\"> is </token> <token id=\"t126\"> highly </token> <token id=\"t127\"> contagious </token> <token id=\"t128\"> among </token> <candidate id=\"c25\" index=129 type=\"host\" info=\"null\" length=\"1\"></candidate> <token id=\"t129\"> birds </token> <token id=\"t130\"> , </token> <token id=\"t131\"> and </token> <token id=\"t132\"> can </token> <token id=\"t133\"> be </token> <token id=\"t134\"> deadly </token> <token id=\"t135\"> , </token> <token id=\"t136\"> especially </token> <token id=\"t137\"> for </token> <token id=\"t138\"> domestic </token> <token id=\"t139\"> poultry </token> <token id=\"t140\"> . </token> <token id=\"t141\"> Since </token> <candidate id=\"c26\" index=142 type=\"date\" info=\"2003-12\" length=\"2\"></candidate> <token id=\"t142\"> December </token> <candidate id=\"c27\" index=143 type=\"number\" info=\"null\" length=\"1\"></candidate> <token id=\"t143\"> 2003 </token> <token id=\"t144\"> , </token> <token id=\"t145\"> the </token> <token id=\"t146\"> Asian </token> <token id=\"t147\"> HPAI </token> <token id=\"t148\"> H5N1 </token> <token id=\"t149\"> virus </token> <token id=\"t150\"> resulted </token> <token id=\"t151\"> in </token> <token id=\"t152\"> devastatingly </token> <token id=\"t153\"> high </token> <token id=\"t154\"> rate </token> <token id=\"t155\"> of </token> <token id=\"t156\"> mortality </token> <token id=\"t157\"> for </token> <token id=\"t158\"> poultry </token> <token id=\"t159\"> and </token> <token id=\"t160\"> wild </token> <candidate id=\"c28\" index=161 type=\"host\" info=\"null\" length=\"1\"></candidate> <token id=\"t161\"> birds </token> <token id=\"t162\"> in </token> <candidate id=\"c29\" index=163 type=\"location\" info=\"{ &quot;coordinates&quot;: &quot;-12.79673;-76.51124&quot;, &quot;id&quot;: 8350058, &quot;featureClass&quot;: &quot;A&quot;, &quot;featureCode&quot;: &quot;ADM3&quot;, &quot;countryCode&quot;: &quot;PE&quot; }\" length=\"1\"></candidate> <candidate id=\"c30\" index=163 type=\"location\" info=\"{ &quot;coordinates&quot;: &quot;37.93682;27.34353&quot;, &quot;id&quot;: 8378482, &quot;featureClass&quot;: &quot;A&quot;, &quot;featureCode&quot;: &quot;ADM1H&quot;, &quot;countryCode&quot;: &quot;TR&quot; }\" length=\"1\"></candidate> <candidate id=\"c31\" index=163 type=\"location\" info=\"{ &quot;coordinates&quot;: &quot;9.56667;122.6&quot;, &quot;id&quot;: 1711613, &quot;featureClass&quot;: &quot;A&quot;, &quot;featureCode&quot;: &quot;ADM3&quot;, &quot;countryCode&quot;: &quot;PH&quot; }\" length=\"1\"></candidate> <token id=\"t163\"> Asia </token> <token id=\"t164\"> , </token> <token id=\"t165\"> the </token> <token id=\"t166\"> Middle </token> <candidate id=\"c32\" index=167 type=\"location\" info=\"{ &quot;coordinates&quot;: &quot;65.0;-15.0&quot;, &quot;id&quot;: 3337405, &quot;featureClass&quot;: &quot;A&quot;, &quot;featureCode&quot;: &quot;ADM1&quot;, &quot;countryCode&quot;: &quot;IS&quot; }\" length=\"1\"></candidate> <candidate id=\"c33\" index=167 type=\"location\" info=\"{ &quot;coordinates&quot;: &quot;3.83333;14.16667&quot;, &quot;id&quot;: 2231835, &quot;featureClass&quot;: &quot;A&quot;, &quot;featureCode&quot;: &quot;ADM1&quot;, &quot;countryCode&quot;: &quot;CM&quot; }\" length=\"1\"></candidate> <candidate id=\"c34\" index=167 type=\"location\" info=\"{ &quot;coordinates&quot;: &quot;27.23998;87.14802&quot;, &quot;id&quot;: 7289708, &quot;featureClass&quot;: &quot;A&quot;, &quot;featureCode&quot;: &quot;ADM1&quot;, &quot;countryCode&quot;: &quot;NP&quot; }\" length=\"1\"></candidate> <token id=\"t167\"> East </token> <token id=\"t168\"> , </token> <token id=\"t169\"> Europe </token> <token id=\"t170\"> , </token> <token id=\"t171\"> and </token> <candidate id=\"c35\" index=172 type=\"location\" info=\"{ &quot;coordinates&quot;: &quot;36.86877;10.33256&quot;, &quot;id&quot;: 8354636, &quot;featureClass&quot;: &quot;A&quot;, &quot;featureCode&quot;: &quot;ADM3H&quot;, &quot;countryCode&quot;: &quot;TN&quot; }\" length=\"1\"></candidate> <token id=\"t172\"> Africa </token> <token id=\"t173\"> . </token> <token id=\"t174\"> <br /> </token> <token id=\"t175\"> In </token> <token id=\"t176\"> order </token> <token id=\"t177\"> to </token> <token id=\"t178\"> prevent </token> <token id=\"t179\"> the </token> <token id=\"t180\"> spread </token> <token id=\"t181\"> of </token> <token id=\"t182\"> these </token> <token id=\"t183\"> viruses </token> <token id=\"t184\"> in </token> <token id=\"t185\"> the </token> <token id=\"t186\"> country </token> <token id=\"t187\"> , </token> <candidate id=\"c36\" index=188 type=\"location\" info=\"{ &quot;coordinates&quot;: &quot;40.5;47.5&quot;, &quot;id&quot;: 587116, &quot;featureClass&quot;: &quot;A&quot;, &quot;featureCode&quot;: &quot;PCLI&quot;, &quot;countryCode&quot;: &quot;AZ&quot; }\" length=\"1\"></candidate> <token id=\"t188\"> Azerbaijan </token> <token id=\"t189\"> temporarily </token> <token id=\"t190\"> halted </token> <token id=\"t191\"> the </token> <token id=\"t192\"> import </token> <token id=\"t193\"> of </token> <token id=\"t194\"> poultry </token> <token id=\"t195\"> into </token> <token id=\"t196\"> the </token> <token id=\"t197\"> country </token> <token id=\"t198\"> , </token> <token id=\"t199\"> Khanveli </token> <token id=\"t200\"> noted </token> <token id=\"t201\"> . </token> <token id=\"t202\"> <br /> </token> <token id=\"t203\"> The </token> <token id=\"t204\"> situation </token> <token id=\"t205\"> has </token> <token id=\"t206\"> been </token> <token id=\"t207\"> under </token> <token id=\"t208\"> control </token> <token id=\"t209\"> as </token> <token id=\"t210\"> of </token> <candidate id=\"c37\" index=211 type=\"date\" info=\"2015-06-22\" length=\"2\"></candidate> <token id=\"t211\"> June </token> <candidate id=\"c38\" index=212 type=\"number\" info=\"null\" length=\"1\"></candidate> <token id=\"t212\"> 22 </token> <token id=\"t213\"> , </token> <token id=\"t214\"> and </token> <token id=\"t215\"> there </token> <token id=\"t216\"> have </token> <token id=\"t217\"> been </token> <token id=\"t218\"> no </token> <token id=\"t219\"> recorded </token> <token id=\"t220\"> cases </token> <token id=\"t221\"> of </token> <token id=\"t222\"> the </token> <token id=\"t223\"> virus </token> <token id=\"t224\"> thus </token> <token id=\"t225\"> far </token> <token id=\"t226\"> . </token> <token id=\"t227\"> To </token> <token id=\"t228\"> maintain </token> <token id=\"t229\"> stability </token> <token id=\"t230\"> , </token> <token id=\"t231\"> the </token> <token id=\"t232\"> government </token> <token id=\"t233\"> takes </token> <token id=\"t234\"> all </token> <token id=\"t235\"> the </token> <token id=\"t236\"> necessary </token> <token id=\"t237\"> measures </token> <token id=\"t238\"> , </token> <token id=\"t239\"> Khanveli </token> <token id=\"t240\"> stressed </token> <token id=\"t241\"> . </token> <token id=\"t242\"> <br /> </token> <token id=\"t243\"> The </token> <token id=\"t244\"> poultry </token> <token id=\"t245\"> industry </token> <token id=\"t246\"> developed </token> <token id=\"t247\"> in </token> <candidate id=\"c39\" index=248 type=\"location\" info=\"{ &quot;coordinates&quot;: &quot;40.5;47.5&quot;, &quot;id&quot;: 587116, &quot;featureClass&quot;: &quot;A&quot;, &quot;featureCode&quot;: &quot;PCLI&quot;, &quot;countryCode&quot;: &quot;AZ&quot; }\" length=\"1\"></candidate> <token id=\"t248\"> Azerbaijan </token> <token id=\"t249\"> in </token> <candidate id=\"c40\" index=250 type=\"date\" info=\"199\" length=\"4\"></candidate> <token id=\"t250\"> the </token> <token id=\"t251\"> late </token> <candidate id=\"c41\" index=252 type=\"number\" info=\"null\" length=\"1\"></candidate> <token id=\"t252\"> 90 </token> <token id=\"t253\"> 's </token> <token id=\"t254\"> , </token> <token id=\"t255\"> thanks </token> <token id=\"t256\"> to </token> <token id=\"t257\"> the </token> <token id=\"t258\"> privatization </token> <token id=\"t259\"> and </token> <token id=\"t260\"> modernization </token> <token id=\"t261\"> of </token> <token id=\"t262\"> Soviet </token> <token id=\"t263\"> era </token> <token id=\"t264\"> factory </token> <token id=\"t265\"> farms </token> <token id=\"t266\"> . </token> <token id=\"t267\"> The </token> <token id=\"t268\"> industry </token> <candidate id=\"c42\" index=269 type=\"date\" info=\"PRESENT_REF\" length=\"1\"></candidate> <token id=\"t269\"> now </token> <token id=\"t270\"> uses </token> <token id=\"t271\"> modern </token> <token id=\"t272\"> automation </token> <token id=\"t273\"> technology </token> <token id=\"t274\"> in </token> <token id=\"t275\"> new </token> <token id=\"t276\"> , </token> <token id=\"t277\"> more </token> <token id=\"t278\"> technologically </token> <token id=\"t279\"> advanced </token> <token id=\"t280\"> facilities </token> <token id=\"t281\"> . </token> <token id=\"t282\"> <br /> </token> <token id=\"t283\"> Experts </token> <token id=\"t284\"> say </token> <token id=\"t285\"> that </token> <candidate id=\"c43\" index=286 type=\"date\" info=\"2015-06-23\" length=\"1\"></candidate> <token id=\"t286\"> today </token> <token id=\"t287\"> , </token> <token id=\"t288\"> poultry </token> <token id=\"t289\"> is </token> <token id=\"t290\"> the </token> <token id=\"t291\"> most </token> <token id=\"t292\"> lucrative </token> <token id=\"t293\"> sector </token> <token id=\"t294\"> in </token> <candidate id=\"c44\" index=295 type=\"location\" info=\"{ &quot;coordinates&quot;: &quot;40.5;47.5&quot;, &quot;id&quot;: 587116, &quot;featureClass&quot;: &quot;A&quot;, &quot;featureCode&quot;: &quot;PCLI&quot;, &quot;countryCode&quot;: &quot;AZ&quot; }\" length=\"1\"></candidate> <token id=\"t295\"> Azerbaijan </token> <token id=\"t296\"> 's </token> <token id=\"t297\"> domestic </token> <token id=\"t298\"> livestock </token> <token id=\"t299\"> , </token> <token id=\"t300\"> which </token> <token id=\"t301\"> helps </token> <token id=\"t302\"> to </token> <token id=\"t303\"> offset </token> <token id=\"t304\"> the </token> <token id=\"t305\"> amount </token> <token id=\"t306\"> of </token> <token id=\"t307\"> poultry </token> <token id=\"t308\"> imported </token> <token id=\"t309\"> into </token> <token id=\"t310\"> the </token> <token id=\"t311\"> country </token> <token id=\"t312\"> . </token> <token id=\"t313\"> <br /> </token> <token id=\"t314\"> `` </token> <token id=\"t315\"> The </token> <token id=\"t316\"> state </token> <token id=\"t317\"> program </token> <token id=\"t318\"> on </token> <token id=\"t319\"> providing </token> <token id=\"t320\"> the </token> <token id=\"t321\"> Azerbaijani </token> <token id=\"t322\"> population </token> <token id=\"t323\"> of </token> <token id=\"t324\"> food </token> <token id=\"t325\"> products </token> <token id=\"t326\"> for </token> <candidate id=\"c45\" index=327 type=\"number\" info=\"null\" length=\"1\"></candidate> <candidate id=\"c46\" index=327 type=\"date\" info=\"2008\" length=\"1\"></candidate> <token id=\"t327\"> 2008 </token> <token id=\"t328\"> - </token> <candidate id=\"c47\" index=329 type=\"number\" info=\"null\" length=\"1\"></candidate> <candidate id=\"c48\" index=329 type=\"date\" info=\"2015\" length=\"1\"></candidate> <token id=\"t329\"> 2015 </token> <token id=\"t330\"> '' </token> <token id=\"t331\"> aimed </token> <token id=\"t332\"> to </token> <token id=\"t333\"> increase </token> <token id=\"t334\"> the </token> <token id=\"t335\"> production </token> <token id=\"t336\"> of </token> <token id=\"t337\"> poultry </token> <token id=\"t338\"> meat </token> <token id=\"t339\"> in </token> <token id=\"t340\"> the </token> <token id=\"t341\"> country </token> <token id=\"t342\"> to </token> <candidate id=\"c49\" index=343 type=\"number\" info=\"null\" length=\"1\"></candidate> <token id=\"t343\"> 90,000 </token> <token id=\"t344\"> tons </token> <token id=\"t345\"> from </token> <candidate id=\"c50\" index=346 type=\"number\" info=\"null\" length=\"1\"></candidate> <token id=\"t346\"> 61,000 </token> <token id=\"t347\"> in </token> <candidate id=\"c51\" index=348 type=\"number\" info=\"null\" length=\"1\"></candidate> <candidate id=\"c52\" index=348 type=\"date\" info=\"2007\" length=\"1\"></candidate> <token id=\"t348\"> 2007 </token> <token id=\"t349\"> and </token> <token id=\"t350\"> egg </token> <token id=\"t351\"> production </token> <token id=\"t352\"> to </token> <candidate id=\"c53\" index=353 type=\"number\" info=\"null\" length=\"1\"></candidate> <token id=\"t353\"> 1.3 </token> <candidate id=\"c54\" index=354 type=\"number\" info=\"null\" length=\"1\"></candidate> <token id=\"t354\"> billion </token> <token id=\"t355\"> pieces </token> <token id=\"t356\"> from </token> <candidate id=\"c55\" index=357 type=\"number\" info=\"null\" length=\"1\"></candidate> <token id=\"t357\"> 953 </token> <candidate id=\"c56\" index=358 type=\"number\" info=\"null\" length=\"1\"></candidate> <token id=\"t358\"> million </token> <token id=\"t359\"> in </token> <candidate id=\"c57\" index=360 type=\"number\" info=\"null\" length=\"1\"></candidate> <candidate id=\"c58\" index=360 type=\"date\" info=\"2007\" length=\"1\"></candidate> <token id=\"t360\"> 2007 </token> <token id=\"t361\"> . </token> <token id=\"t362\"> <br /> </token> <token id=\"t363\"> Since </token> <candidate id=\"c59\" index=364 type=\"number\" info=\"null\" length=\"1\"></candidate> <candidate id=\"c60\" index=364 type=\"date\" info=\"2011\" length=\"1\"></candidate> <token id=\"t364\"> 2011 </token> <token id=\"t365\"> , </token> <token id=\"t366\"> the </token> <token id=\"t367\"> demand </token> <token id=\"t368\"> for </token> <token id=\"t369\"> eggs </token> <token id=\"t370\"> was </token> <token id=\"t371\"> covered </token> <token id=\"t372\"> mainly </token> <token id=\"t373\"> by </token> <token id=\"t374\"> imports </token> <token id=\"t375\"> , </token> <token id=\"t376\"> due </token> <token id=\"t377\"> to </token> <token id=\"t378\"> a </token> <token id=\"t379\"> lack </token> <token id=\"t380\"> of </token> <token id=\"t381\"> breeding </token> <token id=\"t382\"> farms </token> <token id=\"t383\"> . </token> <token id=\"t384\"> Only </token> <candidate id=\"c61\" index=385 type=\"number\" info=\"null\" length=\"1\"></candidate> <token id=\"t385\"> 45 </token> <token id=\"t386\"> percent </token> <token id=\"t387\"> of </token> <token id=\"t388\"> domestic </token> <token id=\"t389\"> demand </token> <token id=\"t390\"> was </token> <token id=\"t391\"> covered </token> <token id=\"t392\"> by </token> <token id=\"t393\"> the </token> <token id=\"t394\"> country </token> <token id=\"t395\"> . </token> <token id=\"t396\"> <br /> </token> <token id=\"t397\"> After </token> <token id=\"t398\"> establishing </token> <token id=\"t399\"> a </token> <token id=\"t400\"> large </token> <token id=\"t401\"> poultry </token> <token id=\"t402\"> farm </token> <token id=\"t403\"> in </token> <token id=\"t404\"> Zira </token> <token id=\"t405\"> village </token> <token id=\"t406\"> in </token> <candidate id=\"c62\" index=407 type=\"number\" info=\"null\" length=\"1\"></candidate> <candidate id=\"c63\" index=407 type=\"date\" info=\"2011\" length=\"1\"></candidate> <token id=\"t407\"> 2011 </token> <token id=\"t408\"> , </token> <token id=\"t409\"> equipped </token> <token id=\"t410\"> with </token> <token id=\"t411\"> modern </token> <token id=\"t412\"> facilities </token> <token id=\"t413\"> made </token> <token id=\"t414\"> in </token> <candidate id=\"c64\" index=415 type=\"location\" info=\"{ &quot;coordinates&quot;: &quot;52.25;5.75&quot;, &quot;id&quot;: 2750405, &quot;featureClass&quot;: &quot;A&quot;, &quot;featureCode&quot;: &quot;PCLI&quot;, &quot;countryCode&quot;: &quot;NL&quot; }\" length=\"1\"></candidate> <candidate id=\"c65\" index=415 type=\"location\" info=\"{ &quot;coordinates&quot;: &quot;52.86667;-0.16667&quot;, &quot;id&quot;: 2646752, &quot;featureClass&quot;: &quot;A&quot;, &quot;featureCode&quot;: &quot;ADMD&quot;, &quot;countryCode&quot;: &quot;GB&quot; }\" length=\"1\"></candidate> <token id=\"t415\"> Holland </token> <token id=\"t416\"> , </token> <candidate id=\"c66\" index=417 type=\"location\" info=\"{ &quot;coordinates&quot;: &quot;42.83333;12.83333&quot;, &quot;id&quot;: 3175395, &quot;featureClass&quot;: &quot;A&quot;, &quot;featureCode&quot;: &quot;PCLI&quot;, &quot;countryCode&quot;: &quot;IT&quot; }\" length=\"1\"></candidate> <token id=\"t417\"> Italy </token> <token id=\"t418\"> , </token> <token id=\"t419\"> and </token> <candidate id=\"c67\" index=420 type=\"location\" info=\"{ &quot;coordinates&quot;: &quot;39.0;35.0&quot;, &quot;id&quot;: 298795, &quot;featureClass&quot;: &quot;A&quot;, &quot;featureCode&quot;: &quot;PCLI&quot;, &quot;countryCode&quot;: &quot;TR&quot; }\" length=\"1\"></candidate> <token id=\"t420\"> Turkey </token> <token id=\"t421\"> , </token> <token id=\"t422\"> the </token> <token id=\"t423\"> costs </token> <token id=\"t424\"> of </token> <token id=\"t425\"> producing </token> <token id=\"t426\"> eggs </token> <token id=\"t427\"> were </token> <token id=\"t428\"> significantly </token> <token id=\"t429\"> reduced </token> <token id=\"t430\"> . </token> <token id=\"t431\"> <br /> </token> <token id=\"t432\"> -- </token> <token id=\"t433\"> <br /> </token> <token id=\"t434\"> Amina </token> <token id=\"t435\"> Nazarli </token> <token id=\"t436\"> is </token> <token id=\"t437\"> AzerNews </token> <token id=\"t438\"> ' </token> <token id=\"t439\"> staff </token> <token id=\"t440\"> journalist </token> <token id=\"t441\"> , </token> <token id=\"t442\"> follow </token> <token id=\"t443\"> her </token> <token id=\"t444\"> on </token> <token id=\"t445\"> Twitter </token> <token id=\"t446\"> : </token> <token id=\"t447\"> @amina_nazarliFollow </token> <token id=\"t448\"> us </token> <token id=\"t449\"> on </token> <token id=\"t450\"> Twitter </token> <token id=\"t451\"> @AzerNewsAz </token> <token id=\"t452\"> <br /> </token>","publication_date":"2015-06-23","id":219,"title":"Azerbaijan bans poultry meat import from Iran","url":"http://www.azernews.az/business/84274.html","content":"&#13;\nBy Amina Nazarli\nAzerbaijan has suspended the import of poultry meat and products from Iran since June 22.\nYolchu Khanveli, the representative of the State Veterinary Service at the Azerbaijan Agriculture Ministry, said Azerbaijan banned import of poultry and eggs from the Iranian province of Mazandaran, citing immediate public health concerns.\nEarlier on June 19, a case of avian influenza virus had been reported in a flock of 25 birds in Amol village in the province of Mazandaran, according to the National Wildlife Health Center.\nSeven birds from the flock died and the rest were culled to prevent the further spread of the virus.\nThe highly pathogenic avian influenza virus is highly contagious among birds, and can be deadly, especially for domestic poultry. Since December 2003, the Asian HPAI H5N1 virus resulted in devastatingly high rate of mortality for poultry and wild birds in Asia, the Middle East, Europe, and Africa.\nIn order to prevent the spread of these viruses in the country, Azerbaijan temporarily halted the import of poultry into the country, Khanveli noted.\nThe situation has been under control as of June 22, and there have been no recorded cases of the virus thus far. To maintain stability, the government takes all the necessary measures, Khanveli stressed.\nThe poultry industry developed in Azerbaijan in the late 90's, thanks to the privatization and modernization of Soviet era factory farms. The industry now uses modern automation technology in new, more technologically advanced facilities.\nExperts say that today, poultry is the most lucrative sector in Azerbaijan’s domestic livestock, which helps to offset the amount of poultry imported into the country.\n“The state program on providing the Azerbaijani population of food products for 2008-2015” aimed to increase the production of poultry meat in the country to 90,000 tons from 61,000 in 2007 and egg production to 1.3 billion pieces from 953 million in 2007.\nSince 2011, the demand for eggs was covered mainly by imports, due to a lack of breeding farms. Only 45 percent of domestic demand was covered by the country.\nAfter establishing a large poultry farm in Zira village in 2011, equipped with modern facilities made in Holland, Italy, and Turkey, the costs of producing eggs were significantly reduced.\n--\nAmina Nazarli is AzerNews’ staff journalist, follow her on Twitter: @amina_nazarliFollow us on Twitter @AzerNewsAz\t&#13;\n ","candidateLabels":[{"id":"c1","label":"incorrect"},{"id":"c2","label":"incorrect"},{"id":"c3","label":"correct"},{"id":"c4","label":"partial"},{"id":"c5","label":"incorrect"},{"id":"c6","label":"incorrect"},{"id":"c7","label":"incorrect"},{"id":"c8","label":"incorrect"},{"id":"c9","label":"correct"},{"id":"c10","label":"partial"},{"id":"c11","label":"incorrect"},{"id":"c12","label":"correct"},{"id":"c13","label":"partial"},{"id":"c14","label":"correct"},{"id":"c15","label":"correct"},{"id":"c16","label":"correct"},{"id":"c17","label":"correct"},{"id":"c18","label":"incorrect"},{"id":"c19","label":"correct"},{"id":"c20","label":"incorrect"},{"id":"c21","label":"partial"},{"id":"c22","label":"correct"},{"id":"c23","label":"correct"},{"id":"c24","label":"correct"},{"id":"c25","label":"correct"},{"id":"c26","label":"partial"},{"id":"c27","label":"incorrect"},{"id":"c28","label":"correct"},{"id":"c29","label":"incorrect"},{"id":"c30","label":"partial"},{"id":"c31","label":"partial"},{"id":"c32","label":"incorrect"},{"id":"c33","label":"incorrect"},{"id":"c34","label":"incorrect"},{"id":"c35","label":"partial"},{"id":"c36","label":"incorrect"},{"id":"c37","label":"partial"},{"id":"c38","label":"incorrect"},{"id":"c39","label":"incorrect"},{"id":"c40","label":"incorrect"},{"id":"c41","label":"incorrect"},{"id":"c42","label":"incorrect"},{"id":"c43","label":"incorrect"},{"id":"c44","label":"incorrect"},{"id":"c45","label":"incorrect"},{"id":"c46","label":"incorrect"},{"id":"c47","label":"incorrect"},{"id":"c48","label":"incorrect"},{"id":"c49","label":"incorrect"},{"id":"c50","label":"incorrect"},{"id":"c51","label":"incorrect"},{"id":"c52","label":"incorrect"},{"id":"c53","label":"incorrect"},{"id":"c54","label":"incorrect"},{"id":"c55","label":"incorrect"},{"id":"c56","label":"incorrect"},{"id":"c57","label":"incorrect"},{"id":"c58","label":"incorrect"},{"id":"c59","label":"incorrect"},{"id":"c60","label":"incorrect"},{"id":"c61","label":"incorrect"},{"id":"c62","label":"incorrect"},{"id":"c63","label":"incorrect"},{"id":"c64","label":"incorrect"},{"id":"c65","label":"incorrect"},{"id":"c66","label":"incorrect"},{"id":"c67","label":"incorrect"}]}
