# Supplementary material for: Web monitoring of emerging animal infectious diseases integrated in the French Animal Health Epidemic Intelligence System
Source: PLoS One. 2018 Aug 3;13(8):e0199960. doi: 10.1371/journal.pone.0199960 (PMC6075742; doi:10.1371/journal.pone.0199960)
Supplement: S1 Dataset — Dataset of news reports in English language used to evaluate and train the information extraction module of PADI-web (http://epia.clermont.inra.fr/vsi). This dataset is composed of 532 news reports (in JSON), with information about the report itself (publication date, title, content, url), as well as processing information related to the information extraction process (candidates for extraction information, correct or incorrect labels for each candidate). The named entity candidates (locations, diseases, hosts, dates, number of cases) are manually labelled in each article. Data are shared under a CC BY license and are freely available for download at: https://dataverse.cirad.fr/dataset.xhtml?persistentId=doi:10.18167/DVN1/KMTIFG. (GZ) [file pone.0199960.s001.gz › articles/365.json]

{"reports":[18874],"tagged_content":"<token id=\"t0\"> <br /> </token> <token id=\"t1\"> <br /> </token> <token id=\"t2\"> WARNING </token> <token id=\"t3\"> : </token> <candidate id=\"c1\" index=4 type=\"location\" info=\"{ &quot;coordinates&quot;: &quot;49.74917;4.60889&quot;, &quot;id&quot;: 6453601, &quot;featureClass&quot;: &quot;A&quot;, &quot;featureCode&quot;: &quot;ADM4&quot;, &quot;countryCode&quot;: &quot;FR&quot; }\" length=\"1\"></candidate> <token id=\"t4\"> This </token> <token id=\"t5\"> video </token> <token id=\"t6\"> contains </token> <token id=\"t7\"> content </token> <token id=\"t8\"> that </token> <token id=\"t9\"> some </token> <token id=\"t10\"> viewers </token> <token id=\"t11\"> may </token> <token id=\"t12\"> find </token> <token id=\"t13\"> distressing </token> <token id=\"t14\"> . </token> <token id=\"t15\"> <br /> </token> <token id=\"t16\"> <br /> </token> <token id=\"t17\"> The </token> <token id=\"t18\"> `` </token> <token id=\"t19\"> jigger </token> <token id=\"t20\"> '' </token> <token id=\"t21\"> is </token> <token id=\"t22\"> responsible </token> <token id=\"t23\"> for </token> <candidate id=\"c2\" index=24 type=\"number\" info=\"null\" length=\"1\"></candidate> <token id=\"t24\"> thousands </token> <token id=\"t25\"> of </token> <token id=\"t26\"> people </token> <token id=\"t27\"> losing </token> <token id=\"t28\"> their </token> <token id=\"t29\"> limbs </token> <token id=\"t30\"> around </token> <token id=\"t31\"> the </token> <token id=\"t32\"> worldIn </token> <token id=\"t33\"> some </token> <token id=\"t34\"> cases </token> <token id=\"t35\"> , </token> <token id=\"t36\"> the </token> <token id=\"t37\"> worrying </token> <token id=\"t38\"> epidemic </token> <token id=\"t39\"> has </token> <token id=\"t40\"> even </token> <token id=\"t41\"> resulted </token> <token id=\"t42\"> in </token> <token id=\"t43\"> death.And </token> <token id=\"t44\"> as </token> <token id=\"t45\"> this </token> <token id=\"t46\"> horrifying </token> <token id=\"t47\"> flea </token> <token id=\"t48\"> gorges </token> <token id=\"t49\"> on </token> <token id=\"t50\"> human </token> <token id=\"t51\"> flesh </token> <token id=\"t52\"> , </token> <token id=\"t53\"> its </token> <token id=\"t54\"> better </token> <token id=\"t55\"> known </token> <token id=\"t56\"> relative </token> <token id=\"t57\"> - </token> <token id=\"t58\"> the </token> <token id=\"t59\"> sand </token> <token id=\"t60\"> flea </token> <token id=\"t61\"> - </token> <token id=\"t62\"> lies </token> <token id=\"t63\"> in </token> <token id=\"t64\"> wait </token> <token id=\"t65\"> on </token> <token id=\"t66\"> British </token> <token id=\"t67\"> shorelines.The </token> <token id=\"t68\"> `` </token> <token id=\"t69\"> jigger </token> <token id=\"t70\"> '' </token> <token id=\"t71\"> , </token> <token id=\"t72\"> burrows </token> <token id=\"t73\"> itself </token> <token id=\"t74\"> into </token> <token id=\"t75\"> victims </token> <token id=\"t76\"> and </token> <token id=\"t77\"> lays </token> <token id=\"t78\"> eggs </token> <token id=\"t79\"> in </token> <token id=\"t80\"> their </token> <token id=\"t81\"> skin.The </token> <token id=\"t82\"> eggs </token> <token id=\"t83\"> are </token> <token id=\"t84\"> incubated </token> <token id=\"t85\"> and </token> <token id=\"t86\"> hatch </token> <token id=\"t87\"> , </token> <token id=\"t88\"> causing </token> <token id=\"t89\"> horrific </token> <token id=\"t90\"> wounds </token> <token id=\"t91\"> . </token> <token id=\"t92\"> <br /> </token> <token id=\"t93\"> <br /> </token> <token id=\"t94\"> YOUTUBE </token> <token id=\"t95\"> <br /> </token> <token id=\"t96\"> <br /> </token> <token id=\"t97\"> INFECTED </token> <token id=\"t98\"> : </token> <candidate id=\"c3\" index=99 type=\"location\" info=\"{ &quot;coordinates&quot;: &quot;49.74917;4.60889&quot;, &quot;id&quot;: 6453601, &quot;featureClass&quot;: &quot;A&quot;, &quot;featureCode&quot;: &quot;ADM4&quot;, &quot;countryCode&quot;: &quot;FR&quot; }\" length=\"1\"></candidate> <token id=\"t99\"> This </token> <token id=\"t100\"> is </token> <token id=\"t101\"> what </token> <candidate id=\"c4\" index=102 type=\"location\" info=\"{ &quot;coordinates&quot;: &quot;21.0;57.0&quot;, &quot;id&quot;: 286963, &quot;featureClass&quot;: &quot;A&quot;, &quot;featureCode&quot;: &quot;PCLI&quot;, &quot;countryCode&quot;: &quot;OM&quot; }\" length=\"2\"></candidate> <token id=\"t102\"> a </token> <token id=\"t103\"> man </token> <token id=\"t104\"> 's </token> <token id=\"t105\"> leg </token> <token id=\"t106\"> looked </token> <token id=\"t107\"> like </token> <token id=\"t108\"> after </token> <token id=\"t109\"> it </token> <token id=\"t110\"> was </token> <token id=\"t111\"> infested </token> <token id=\"t112\"> with </token> <token id=\"t113\"> ` </token> <token id=\"t114\"> jiggers </token> <token id=\"t115\"> ' </token> <token id=\"t116\"> <br /> </token> <token id=\"t117\"> <br /> </token> <token id=\"t118\"> They </token> <token id=\"t119\"> can </token> <token id=\"t120\"> spread </token> <token id=\"t121\"> and </token> <token id=\"t122\"> start </token> <token id=\"t123\"> gorging </token> <token id=\"t124\"> on </token> <token id=\"t125\"> other </token> <token id=\"t126\"> parts </token> <token id=\"t127\"> of </token> <token id=\"t128\"> the </token> <token id=\"t129\"> body.Most </token> <candidate id=\"c5\" index=130 type=\"date\" info=\"PAST_REF\" length=\"1\"></candidate> <token id=\"t130\"> recently </token> <token id=\"t131\"> , </token> <token id=\"t132\"> the </token> <token id=\"t133\"> infectious </token> <token id=\"t134\"> bug </token> <token id=\"t135\"> has </token> <token id=\"t136\"> infected </token> <candidate id=\"c6\" index=137 type=\"number\" info=\"null\" length=\"1\"></candidate> <token id=\"t137\"> thousands </token> <token id=\"t138\"> in </token> <token id=\"t139\"> the </token> <token id=\"t140\"> east </token> <token id=\"t141\"> African </token> <token id=\"t142\"> country </token> <token id=\"t143\"> of </token> <candidate id=\"c7\" index=144 type=\"location\" info=\"{ &quot;coordinates&quot;: &quot;1.0;38.0&quot;, &quot;id&quot;: 192950, &quot;featureClass&quot;: &quot;A&quot;, &quot;featureCode&quot;: &quot;PCLI&quot;, &quot;countryCode&quot;: &quot;KE&quot; }\" length=\"1\"></candidate> <token id=\"t144\"> Kenya </token> <token id=\"t145\"> , </token> <token id=\"t146\"> leaving </token> <token id=\"t147\"> sufferers </token> <token id=\"t148\"> with </token> <token id=\"t149\"> terrible </token> <token id=\"t150\"> injuries.It </token> <token id=\"t151\"> has </token> <token id=\"t152\"> been </token> <token id=\"t153\"> branded </token> <token id=\"t154\"> the </token> <token id=\"t155\"> `` </token> <token id=\"t156\"> hidden </token> <token id=\"t157\"> killer </token> <token id=\"t158\"> '' </token> <token id=\"t159\"> and </token> <token id=\"t160\"> affects </token> <token id=\"t161\"> all </token> <token id=\"t162\"> ages.Stomach-churning </token> <token id=\"t163\"> footage </token> <token id=\"t164\"> online </token> <token id=\"t165\"> shows </token> <token id=\"t166\"> how </token> <token id=\"t167\"> its </token> <token id=\"t168\"> victims </token> <token id=\"t169\"> suffer.Doctors </token> <token id=\"t170\"> and </token> <token id=\"t171\"> aid </token> <token id=\"t172\"> workers </token> <token id=\"t173\"> visit </token> <token id=\"t174\"> villages </token> <token id=\"t175\"> to </token> <token id=\"t176\"> treat </token> <token id=\"t177\"> those </token> <token id=\"t178\"> infected </token> <token id=\"t179\"> and </token> <token id=\"t180\"> have </token> <token id=\"t181\"> to </token> <token id=\"t182\"> painfully </token> <token id=\"t183\"> cut </token> <token id=\"t184\"> out </token> <token id=\"t185\"> the </token> <token id=\"t186\"> larvae </token> <token id=\"t187\"> as </token> <token id=\"t188\"> they </token> <token id=\"t189\"> wriggle </token> <token id=\"t190\"> in </token> <token id=\"t191\"> the </token> <token id=\"t192\"> patient </token> <token id=\"t193\"> 's </token> <token id=\"t194\"> skin.Some </token> <token id=\"t195\"> people </token> <token id=\"t196\"> are </token> <token id=\"t197\"> hit </token> <token id=\"t198\"> so </token> <token id=\"t199\"> bad </token> <token id=\"t200\"> that </token> <candidate id=\"c8\" index=201 type=\"number\" info=\"null\" length=\"1\"></candidate> <token id=\"t201\"> thousands </token> <token id=\"t202\"> of </token> <token id=\"t203\"> `` </token> <token id=\"t204\"> jiggers </token> <token id=\"t205\"> '' </token> <token id=\"t206\"> infiltrate </token> <token id=\"t207\"> the </token> <token id=\"t208\"> skin </token> <token id=\"t209\"> and </token> <token id=\"t210\"> eat </token> <token id=\"t211\"> away </token> <token id=\"t212\"> at </token> <token id=\"t213\"> their </token> <token id=\"t214\"> limbs </token> <token id=\"t215\"> -- </token> <token id=\"t216\"> leaving </token> <token id=\"t217\"> them </token> <token id=\"t218\"> hanging </token> <token id=\"t219\"> on </token> <token id=\"t220\"> to </token> <token id=\"t221\"> the </token> <token id=\"t222\"> body </token> <token id=\"t223\"> by </token> <token id=\"t224\"> a </token> <token id=\"t225\"> thread </token> <token id=\"t226\"> . </token> <token id=\"t227\"> <br /> </token> <token id=\"t228\"> <br /> </token> <token id=\"t229\"> YOUTUBE </token> <token id=\"t230\"> <br /> </token> <token id=\"t231\"> <br /> </token> <token id=\"t232\"> HELL </token> <token id=\"t233\"> : </token> <token id=\"t234\"> A </token> <token id=\"t235\"> ` </token> <token id=\"t236\"> jigger </token> <token id=\"t237\"> ' </token> <token id=\"t238\"> victim </token> <token id=\"t239\"> <br /> </token> <token id=\"t240\"> <br /> </token> <candidate id=\"c10\" index=241 type=\"location\" info=\"{ &quot;coordinates&quot;: &quot;46.0206;-0.3457&quot;, &quot;id&quot;: 6616000, &quot;featureClass&quot;: &quot;A&quot;, &quot;featureCode&quot;: &quot;ADM4&quot;, &quot;countryCode&quot;: &quot;FR&quot; }\" length=\"1\"></candidate> <candidate id=\"c9\" index=241 type=\"number\" info=\"null\" length=\"1\"></candidate> <token id=\"t241\"> One </token> <token id=\"t242\"> shocking </token> <token id=\"t243\"> video </token> <token id=\"t244\"> uploaded </token> <token id=\"t245\"> to </token> <token id=\"t246\"> YouTube </token> <token id=\"t247\"> shows </token> <candidate id=\"c11\" index=248 type=\"location\" info=\"{ &quot;coordinates&quot;: &quot;21.0;57.0&quot;, &quot;id&quot;: 286963, &quot;featureClass&quot;: &quot;A&quot;, &quot;featureCode&quot;: &quot;PCLI&quot;, &quot;countryCode&quot;: &quot;OM&quot; }\" length=\"2\"></candidate> <token id=\"t248\"> a </token> <token id=\"t249\"> man </token> <token id=\"t250\"> called </token> <token id=\"t251\"> Andrew </token> <token id=\"t252\"> , </token> <token id=\"t253\"> from </token> <candidate id=\"c12\" index=254 type=\"location\" info=\"{ &quot;coordinates&quot;: &quot;0.072;34.712&quot;, &quot;id&quot;: 7667638, &quot;featureClass&quot;: &quot;A&quot;, &quot;featureCode&quot;: &quot;ADM1&quot;, &quot;countryCode&quot;: &quot;KE&quot; }\" length=\"1\"></candidate> <token id=\"t254\"> Vihiga </token> <token id=\"t255\"> County </token> <token id=\"t256\"> , </token> <token id=\"t257\"> whose </token> <token id=\"t258\"> arms </token> <token id=\"t259\"> and </token> <token id=\"t260\"> legs </token> <token id=\"t261\"> have </token> <token id=\"t262\"> been </token> <token id=\"t263\"> destroyed </token> <token id=\"t264\"> by </token> <token id=\"t265\"> the </token> <token id=\"t266\"> parasite.The </token> <token id=\"t267\"> wounds </token> <token id=\"t268\"> are </token> <token id=\"t269\"> so </token> <token id=\"t270\"> deep </token> <token id=\"t271\"> that </token> <token id=\"t272\"> doctors </token> <token id=\"t273\"> are </token> <token id=\"t274\"> forced </token> <token id=\"t275\"> to </token> <token id=\"t276\"> use </token> <token id=\"t277\"> scalpels </token> <token id=\"t278\"> to </token> <token id=\"t279\"> cut </token> <token id=\"t280\"> out </token> <token id=\"t281\"> the </token> <token id=\"t282\"> deadly </token> <token id=\"t283\"> critters </token> <token id=\"t284\"> . </token> <token id=\"t285\"> `` </token> <token id=\"t286\"> Jigger </token> <token id=\"t287\"> '' </token> <token id=\"t288\"> hotspots </token> <token id=\"t289\"> arise </token> <token id=\"t290\"> in </token> <token id=\"t291\"> filth </token> <token id=\"t292\"> conditions </token> <token id=\"t293\"> and </token> <token id=\"t294\"> in </token> <token id=\"t295\"> households </token> <token id=\"t296\"> with </token> <token id=\"t297\"> poor </token> <token id=\"t298\"> hygiene.Back </token> <token id=\"t299\"> at </token> <token id=\"t300\"> home </token> <token id=\"t301\"> , </token> <token id=\"t302\"> the </token> <token id=\"t303\"> sand </token> <token id=\"t304\"> flea </token> <token id=\"t305\"> can </token> <token id=\"t306\"> be </token> <token id=\"t307\"> found </token> <token id=\"t308\"> in </token> <token id=\"t309\"> similar </token> <token id=\"t310\"> places </token> <token id=\"t311\"> - </token> <token id=\"t312\"> on </token> <token id=\"t313\"> beaches </token> <token id=\"t314\"> , </token> <token id=\"t315\"> stables </token> <token id=\"t316\"> , </token> <token id=\"t317\"> farms </token> <token id=\"t318\"> , </token> <token id=\"t319\"> soil </token> <token id=\"t320\"> and </token> <token id=\"t321\"> dust </token> <token id=\"t322\"> and </token> <token id=\"t323\"> even </token> <token id=\"t324\"> hide </token> <token id=\"t325\"> in </token> <token id=\"t326\"> cracks </token> <token id=\"t327\"> on </token> <token id=\"t328\"> the </token> <token id=\"t329\"> floor </token> <token id=\"t330\"> and </token> <token id=\"t331\"> in </token> <token id=\"t332\"> furniture.African </token> <token id=\"t333\"> charity </token> <candidate id=\"c13\" index=334 type=\"location\" info=\"{ &quot;coordinates&quot;: &quot;53.86287;-0.2505&quot;, &quot;id&quot;: 7298454, &quot;featureClass&quot;: &quot;A&quot;, &quot;featureCode&quot;: &quot;ADM3&quot;, &quot;countryCode&quot;: &quot;GB&quot; }\" length=\"1\"></candidate> <token id=\"t334\"> Rise </token> <token id=\"t335\"> Up </token> <token id=\"t336\"> Society </token> <token id=\"t337\"> ( </token> <token id=\"t338\"> RUS </token> <token id=\"t339\"> ) </token> <token id=\"t340\"> is </token> <token id=\"t341\"> fighting </token> <token id=\"t342\"> the </token> <token id=\"t343\"> `` </token> <token id=\"t344\"> jigger </token> <token id=\"t345\"> '' </token> <token id=\"t346\"> epidemic </token> <token id=\"t347\"> by </token> <token id=\"t348\"> treating </token> <token id=\"t349\"> those </token> <token id=\"t350\"> suffering.And </token> <token id=\"t351\"> UK-based </token> <token id=\"t352\"> charity </token> <candidate id=\"c14\" index=353 type=\"location\" info=\"{ &quot;coordinates&quot;: &quot;58.88806;5.64728&quot;, &quot;id&quot;: 3137941, &quot;featureClass&quot;: &quot;A&quot;, &quot;featureCode&quot;: &quot;ADM2&quot;, &quot;countryCode&quot;: &quot;NO&quot; }\" length=\"1\"></candidate> <token id=\"t353\"> Sole </token> <candidate id=\"c15\" index=354 type=\"location\" info=\"{ &quot;coordinates&quot;: &quot;53.36432;-1.76624&quot;, &quot;id&quot;: 7300210, &quot;featureClass&quot;: &quot;A&quot;, &quot;featureCode&quot;: &quot;ADM4&quot;, &quot;countryCode&quot;: &quot;GB&quot; }\" length=\"1\"></candidate> <candidate id=\"c16\" index=354 type=\"location\" info=\"{ &quot;coordinates&quot;: &quot;48.0611;-65.19699&quot;, &quot;id&quot;: 6943822, &quot;featureClass&quot;: &quot;A&quot;, &quot;featureCode&quot;: &quot;ADM3&quot;, &quot;countryCode&quot;: &quot;CA&quot; }\" length=\"1\"></candidate> <candidate id=\"c17\" index=354 type=\"location\" info=\"{ &quot;coordinates&quot;: &quot;53.11882;-3.04138&quot;, &quot;id&quot;: 7297175, &quot;featureClass&quot;: &quot;A&quot;, &quot;featureCode&quot;: &quot;ADM3&quot;, &quot;countryCode&quot;: &quot;GB&quot; }\" length=\"1\"></candidate> <candidate id=\"c18\" index=354 type=\"location\" info=\"{ &quot;coordinates&quot;: &quot;48.13276;-65.23424&quot;, &quot;id&quot;: 8674259, &quot;featureClass&quot;: &quot;A&quot;, &quot;featureCode&quot;: &quot;ADM3&quot;, &quot;countryCode&quot;: &quot;CA&quot; }\" length=\"1\"></candidate> <candidate id=\"c19\" index=354 type=\"location\" info=\"{ &quot;coordinates&quot;: &quot;54.46685;-1.961&quot;, &quot;id&quot;: 7300083, &quot;featureClass&quot;: &quot;A&quot;, &quot;featureCode&quot;: &quot;ADM3&quot;, &quot;countryCode&quot;: &quot;GB&quot; }\" length=\"1\"></candidate> <token id=\"t354\"> Hope </token> <token id=\"t355\"> is </token> <token id=\"t356\"> working </token> <token id=\"t357\"> hard </token> <token id=\"t358\"> to </token> <token id=\"t359\"> raise </token> <token id=\"t360\"> awareness </token> <token id=\"t361\"> of </token> <token id=\"t362\"> the </token> <token id=\"t363\"> parasite </token> <token id=\"t364\"> . </token> <token id=\"t365\"> <br /> </token> <token id=\"t366\"> <br /> </token> <token id=\"t367\"> SOLE </token> <token id=\"t368\"> HOPE </token> <token id=\"t369\"> <br /> </token> <token id=\"t370\"> <br /> </token> <token id=\"t371\"> JIGGERS </token> <token id=\"t372\"> : </token> <candidate id=\"c20\" index=373 type=\"location\" info=\"{ &quot;coordinates&quot;: &quot;58.88806;5.64728&quot;, &quot;id&quot;: 3137941, &quot;featureClass&quot;: &quot;A&quot;, &quot;featureCode&quot;: &quot;ADM2&quot;, &quot;countryCode&quot;: &quot;NO&quot; }\" length=\"1\"></candidate> <token id=\"t373\"> Sole </token> <candidate id=\"c21\" index=374 type=\"location\" info=\"{ &quot;coordinates&quot;: &quot;53.36432;-1.76624&quot;, &quot;id&quot;: 7300210, &quot;featureClass&quot;: &quot;A&quot;, &quot;featureCode&quot;: &quot;ADM4&quot;, &quot;countryCode&quot;: &quot;GB&quot; }\" length=\"1\"></candidate> <candidate id=\"c22\" index=374 type=\"location\" info=\"{ &quot;coordinates&quot;: &quot;48.0611;-65.19699&quot;, &quot;id&quot;: 6943822, &quot;featureClass&quot;: &quot;A&quot;, &quot;featureCode&quot;: &quot;ADM3&quot;, &quot;countryCode&quot;: &quot;CA&quot; }\" length=\"1\"></candidate> <candidate id=\"c23\" index=374 type=\"location\" info=\"{ &quot;coordinates&quot;: &quot;53.11882;-3.04138&quot;, &quot;id&quot;: 7297175, &quot;featureClass&quot;: &quot;A&quot;, &quot;featureCode&quot;: &quot;ADM3&quot;, &quot;countryCode&quot;: &quot;GB&quot; }\" length=\"1\"></candidate> <candidate id=\"c24\" index=374 type=\"location\" info=\"{ &quot;coordinates&quot;: &quot;48.13276;-65.23424&quot;, &quot;id&quot;: 8674259, &quot;featureClass&quot;: &quot;A&quot;, &quot;featureCode&quot;: &quot;ADM3&quot;, &quot;countryCode&quot;: &quot;CA&quot; }\" length=\"1\"></candidate> <candidate id=\"c25\" index=374 type=\"location\" info=\"{ &quot;coordinates&quot;: &quot;54.46685;-1.961&quot;, &quot;id&quot;: 7300083, &quot;featureClass&quot;: &quot;A&quot;, &quot;featureCode&quot;: &quot;ADM3&quot;, &quot;countryCode&quot;: &quot;GB&quot; }\" length=\"1\"></candidate> <token id=\"t374\"> Hope </token> <token id=\"t375\"> , </token> <token id=\"t376\"> based </token> <token id=\"t377\"> in </token> <token id=\"t378\"> the </token> <token id=\"t379\"> UK </token> <token id=\"t380\"> , </token> <token id=\"t381\"> is </token> <token id=\"t382\"> raising </token> <token id=\"t383\"> awareness </token> <token id=\"t384\"> of </token> <token id=\"t385\"> the </token> <token id=\"t386\"> ` </token> <token id=\"t387\"> jigger </token> <token id=\"t388\"> ' </token> <token id=\"t389\"> <br /> </token> <token id=\"t390\"> <br /> </token> <token id=\"t391\"> `` </token> <token id=\"t392\"> When </token> <token id=\"t393\"> you </token> <token id=\"t394\"> are </token> <token id=\"t395\"> alone </token> <token id=\"t396\"> , </token> <token id=\"t397\"> the </token> <token id=\"t398\"> ` </token> <token id=\"t399\"> jiggers </token> <token id=\"t400\"> ' </token> <token id=\"t401\"> will </token> <token id=\"t402\"> come </token> <token id=\"t403\"> over </token> <token id=\"t404\"> and </token> <token id=\"t405\"> be </token> <token id=\"t406\"> your </token> <token id=\"t407\"> brothers </token> <token id=\"t408\"> . </token> <token id=\"t409\"> And </token> <token id=\"t410\"> of </token> <token id=\"t411\"> course </token> <token id=\"t412\"> , </token> <token id=\"t413\"> they </token> <token id=\"t414\"> are </token> <token id=\"t415\"> not </token> <token id=\"t416\"> a </token> <token id=\"t417\"> very </token> <token id=\"t418\"> good </token> <token id=\"t419\"> brother </token> <token id=\"t420\"> '' </token> <token id=\"t421\"> <br /> </token> <token id=\"t422\"> <br /> </token> <token id=\"t423\"> Jim </token> <token id=\"t424\"> Nduruchi </token> <token id=\"t425\"> , </token> <token id=\"t426\"> Kill </token> <token id=\"t427\"> the </token> <token id=\"t428\"> Jigger </token> <token id=\"t429\"> <br /> </token> <token id=\"t430\"> <br /> </token> <token id=\"t431\"> The </token> <token id=\"t432\"> charity </token> <token id=\"t433\"> documents </token> <token id=\"t434\"> the </token> <token id=\"t435\"> journeys </token> <token id=\"t436\"> sufferers </token> <token id=\"t437\"> go </token> <token id=\"t438\"> through </token> <token id=\"t439\"> during </token> <token id=\"t440\"> their </token> <token id=\"t441\"> life-saving </token> <token id=\"t442\"> treatment.Andrew </token> <token id=\"t443\"> , </token> <candidate id=\"c26\" index=444 type=\"number\" info=\"null\" length=\"1\"></candidate> <token id=\"t444\"> 42 </token> <token id=\"t445\"> , </token> <token id=\"t446\"> is </token> <candidate id=\"c27\" index=447 type=\"number\" info=\"null\" length=\"1\"></candidate> <token id=\"t447\"> one </token> <token id=\"t448\"> of </token> <token id=\"t449\"> the </token> <token id=\"t450\"> worst </token> <token id=\"t451\"> affected.His </token> <token id=\"t452\"> legs </token> <token id=\"t453\"> have </token> <token id=\"t454\"> been </token> <token id=\"t455\"> chewed </token> <token id=\"t456\"> away </token> <token id=\"t457\"> by </token> <token id=\"t458\"> the </token> <token id=\"t459\"> parasite </token> <token id=\"t460\"> and </token> <token id=\"t461\"> are </token> <token id=\"t462\"> covered </token> <token id=\"t463\"> from </token> <token id=\"t464\"> just </token> <token id=\"t465\"> below </token> <token id=\"t466\"> the </token> <token id=\"t467\"> knee </token> <token id=\"t468\"> to </token> <token id=\"t469\"> the </token> <token id=\"t470\"> tips </token> <token id=\"t471\"> of </token> <token id=\"t472\"> his </token> <token id=\"t473\"> toes.Jim </token> <token id=\"t474\"> Nduruchi </token> <token id=\"t475\"> , </token> <token id=\"t476\"> of </token> <token id=\"t477\"> the </token> <token id=\"t478\"> Kill </token> <token id=\"t479\"> the </token> <token id=\"t480\"> Jigger </token> <token id=\"t481\"> campaign </token> <token id=\"t482\"> said </token> <token id=\"t483\"> Andrew </token> <token id=\"t484\"> 's </token> <token id=\"t485\"> affliction </token> <token id=\"t486\"> was </token> <candidate id=\"c28\" index=487 type=\"number\" info=\"null\" length=\"1\"></candidate> <token id=\"t487\"> one </token> <token id=\"t488\"> of </token> <token id=\"t489\"> the </token> <token id=\"t490\"> worst </token> <token id=\"t491\"> he </token> <token id=\"t492\"> has </token> <token id=\"t493\"> ever </token> <token id=\"t494\"> seen.He </token> <token id=\"t495\"> said </token> <token id=\"t496\"> Andrews </token> <token id=\"t497\"> was </token> <token id=\"t498\"> gripped </token> <token id=\"t499\"> in </token> <token id=\"t500\"> the </token> <token id=\"t501\"> last </token> <token id=\"t502\"> stages </token> <token id=\"t503\"> of </token> <token id=\"t504\"> a </token> <token id=\"t505\"> `` </token> <token id=\"t506\"> jigger </token> <token id=\"t507\"> '' </token> <token id=\"t508\"> infestation </token> <token id=\"t509\"> and </token> <token id=\"t510\"> was </token> <token id=\"t511\"> close </token> <token id=\"t512\"> to </token> <token id=\"t513\"> death </token> <token id=\"t514\"> . </token> <token id=\"t515\"> <br /> </token> <token id=\"t516\"> <br /> </token> <token id=\"t517\"> YOUTUBE </token> <token id=\"t518\"> <br /> </token> <token id=\"t519\"> <br /> </token> <token id=\"t520\"> GRIM </token> <token id=\"t521\"> : </token> <token id=\"t522\"> The </token> <token id=\"t523\"> affects </token> <token id=\"t524\"> of </token> <token id=\"t525\"> the </token> <token id=\"t526\"> ` </token> <token id=\"t527\"> jigger </token> <token id=\"t528\"> ' </token> <token id=\"t529\"> <br /> </token> <token id=\"t530\"> <br /> </token> <token id=\"t531\"> He </token> <token id=\"t532\"> said </token> <token id=\"t533\"> : </token> <token id=\"t534\"> `` </token> <token id=\"t535\"> Andrew </token> <token id=\"t536\"> has </token> <token id=\"t537\"> no </token> <candidate id=\"c29\" index=538 type=\"number\" info=\"null\" length=\"1\"></candidate> <token id=\"t538\"> one </token> <token id=\"t539\"> to </token> <token id=\"t540\"> take </token> <token id=\"t541\"> care </token> <token id=\"t542\"> of </token> <token id=\"t543\"> him </token> <token id=\"t544\"> . </token> <token id=\"t545\"> `` </token> <token id=\"t546\"> When </token> <token id=\"t547\"> you </token> <token id=\"t548\"> are </token> <token id=\"t549\"> alone </token> <token id=\"t550\"> , </token> <token id=\"t551\"> the </token> <token id=\"t552\"> ` </token> <token id=\"t553\"> jiggers </token> <token id=\"t554\"> ' </token> <token id=\"t555\"> will </token> <token id=\"t556\"> come </token> <token id=\"t557\"> over </token> <token id=\"t558\"> and </token> <token id=\"t559\"> be </token> <token id=\"t560\"> your </token> <token id=\"t561\"> brothers </token> <token id=\"t562\"> . </token> <token id=\"t563\"> And </token> <token id=\"t564\"> of </token> <token id=\"t565\"> course </token> <token id=\"t566\"> , </token> <token id=\"t567\"> they </token> <token id=\"t568\"> are </token> <token id=\"t569\"> not </token> <token id=\"t570\"> a </token> <token id=\"t571\"> very </token> <token id=\"t572\"> good </token> <token id=\"t573\"> brother </token> <token id=\"t574\"> . </token> <token id=\"t575\"> `` </token> <token id=\"t576\"> Adventurer </token> <token id=\"t577\"> Levison </token> <token id=\"t578\"> Wood </token> <token id=\"t579\"> had </token> <token id=\"t580\"> to </token> <token id=\"t581\"> cut </token> <token id=\"t582\"> the </token> <token id=\"t583\"> end </token> <token id=\"t584\"> of </token> <candidate id=\"c30\" index=585 type=\"number\" info=\"null\" length=\"1\"></candidate> <token id=\"t585\"> one </token> <token id=\"t586\"> of </token> <token id=\"t587\"> his </token> <token id=\"t588\"> big </token> <token id=\"t589\"> toes </token> <token id=\"t590\"> off </token> <token id=\"t591\"> with </token> <token id=\"t592\"> a </token> <token id=\"t593\"> razor </token> <token id=\"t594\"> blade </token> <token id=\"t595\"> after </token> <token id=\"t596\"> a </token> <token id=\"t597\"> `` </token> <token id=\"t598\"> jigger </token> <token id=\"t599\"> '' </token> <token id=\"t600\"> laid </token> <token id=\"t601\"> eggs </token> <token id=\"t602\"> under </token> <token id=\"t603\"> his </token> <token id=\"t604\"> nail.He </token> <token id=\"t605\"> was </token> <token id=\"t606\"> walking </token> <token id=\"t607\"> from </token> <token id=\"t608\"> the </token> <token id=\"t609\"> source </token> <token id=\"t610\"> of </token> <token id=\"t611\"> the </token> <candidate id=\"c31\" index=612 type=\"location\" info=\"{ &quot;coordinates&quot;: &quot;19.0;33.2&quot;, &quot;id&quot;: 408664, &quot;featureClass&quot;: &quot;A&quot;, &quot;featureCode&quot;: &quot;ADM1&quot;, &quot;countryCode&quot;: &quot;SD&quot; }\" length=\"1\"></candidate> <token id=\"t612\"> Nile </token> <token id=\"t613\"> in </token> <candidate id=\"c32\" index=614 type=\"location\" info=\"{ &quot;coordinates&quot;: &quot;-2.0;30.0&quot;, &quot;id&quot;: 49518, &quot;featureClass&quot;: &quot;A&quot;, &quot;featureCode&quot;: &quot;PCLI&quot;, &quot;countryCode&quot;: &quot;RW&quot; }\" length=\"1\"></candidate> <token id=\"t614\"> Rwanda </token> <token id=\"t615\"> to </token> <token id=\"t616\"> the </token> <token id=\"t617\"> Mediterranean </token> <token id=\"t618\"> and </token> <token id=\"t619\"> was </token> <token id=\"t620\"> subject </token> <token id=\"t621\"> to </token> <token id=\"t622\"> a </token> <token id=\"t623\"> Channel </token> <candidate id=\"c33\" index=624 type=\"number\" info=\"null\" length=\"1\"></candidate> <token id=\"t624\"> 4 </token> <token id=\"t625\"> documentary </token> <candidate id=\"c34\" index=626 type=\"date\" info=\"2015\" length=\"3\"></candidate> <token id=\"t626\"> earlier </token> <token id=\"t627\"> this </token> <token id=\"t628\"> year </token> <token id=\"t629\"> . </token> <token id=\"t630\"> <br /> </token> <token id=\"t631\"> <br /> </token> <token id=\"t632\"> GETTY </token> <token id=\"t633\"> <br /> </token> <token id=\"t634\"> <br /> </token> <token id=\"t635\"> VICTIM </token> <token id=\"t636\"> : </token> <token id=\"t637\"> Levison </token> <token id=\"t638\"> Wood </token> <token id=\"t639\"> had </token> <token id=\"t640\"> to </token> <token id=\"t641\"> cut </token> <token id=\"t642\"> out </token> <token id=\"t643\"> ` </token> <token id=\"t644\"> jiggers </token> <token id=\"t645\"> ' </token> <token id=\"t646\"> with </token> <token id=\"t647\"> a </token> <token id=\"t648\"> blade </token> <token id=\"t649\"> <br /> </token> <token id=\"t650\"> <br /> </token> <token id=\"t651\"> Public </token> <token id=\"t652\"> Health </token> <candidate id=\"c35\" index=653 type=\"location\" info=\"{ &quot;coordinates&quot;: &quot;52.16045;-0.70312&quot;, &quot;id&quot;: 6269131, &quot;featureClass&quot;: &quot;A&quot;, &quot;featureCode&quot;: &quot;ADM1&quot;, &quot;countryCode&quot;: &quot;GB&quot; }\" length=\"1\"></candidate> <token id=\"t653\"> England </token> <token id=\"t654\"> told </token> <token id=\"t655\"> Daily </token> <candidate id=\"c36\" index=656 type=\"location\" info=\"{ &quot;coordinates&quot;: &quot;26.56215;-98.7384&quot;, &quot;id&quot;: 4734150, &quot;featureClass&quot;: &quot;A&quot;, &quot;featureCode&quot;: &quot;ADM2&quot;, &quot;countryCode&quot;: &quot;US&quot; }\" length=\"1\"></candidate> <token id=\"t656\"> Star </token> <token id=\"t657\"> Online </token> <token id=\"t658\"> there </token> <token id=\"t659\"> is </token> <token id=\"t660\"> no </token> <token id=\"t661\"> data </token> <token id=\"t662\"> available </token> <token id=\"t663\"> to </token> <token id=\"t664\"> suggest </token> <token id=\"t665\"> there </token> <token id=\"t666\"> have </token> <token id=\"t667\"> been </token> <token id=\"t668\"> any </token> <token id=\"t669\"> cases </token> <token id=\"t670\"> of </token> <token id=\"t671\"> the </token> <token id=\"t672\"> `` </token> <token id=\"t673\"> jigger </token> <token id=\"t674\"> '' </token> <token id=\"t675\"> infecting </token> <token id=\"t676\"> people </token> <token id=\"t677\"> in </token> <token id=\"t678\"> the </token> <token id=\"t679\"> UK.But </token> <token id=\"t680\"> there </token> <token id=\"t681\"> have </token> <token id=\"t682\"> been </token> <token id=\"t683\"> a </token> <token id=\"t684\"> number </token> <token id=\"t685\"> of </token> <token id=\"t686\"> confirmed </token> <token id=\"t687\"> cases </token> <token id=\"t688\"> in </token> <token id=\"t689\"> which </token> <token id=\"t690\"> the </token> <token id=\"t691\"> sand </token> <token id=\"t692\"> flea </token> <token id=\"t693\"> has </token> <token id=\"t694\"> infected </token> <token id=\"t695\"> unsuspecting </token> <token id=\"t696\"> Brits.They </token> <token id=\"t697\"> -- </token> <token id=\"t698\"> like </token> <token id=\"t699\"> the </token> <token id=\"t700\"> `` </token> <token id=\"t701\"> jigger </token> <token id=\"t702\"> '' </token> <token id=\"t703\"> -- </token> <token id=\"t704\"> can </token> <token id=\"t705\"> cause </token> <token id=\"t706\"> serious </token> <token id=\"t707\"> injuries.The </token> <token id=\"t708\"> parasite </token> <token id=\"t709\"> has </token> <token id=\"t710\"> been </token> <token id=\"t711\"> known </token> <token id=\"t712\"> to </token> <token id=\"t713\"> often </token> <token id=\"t714\"> bite </token> <token id=\"t715\"> holidaymakers </token> <token id=\"t716\"> and </token> <token id=\"t717\"> dog </token> <token id=\"t718\"> walkers.The </token> <token id=\"t719\"> effects </token> <token id=\"t720\"> of </token> <token id=\"t721\"> a </token> <token id=\"t722\"> sand </token> <token id=\"t723\"> flea </token> <token id=\"t724\"> bite </token> <token id=\"t725\"> in </token> <token id=\"t726\"> the </token> <token id=\"t727\"> UK </token> <token id=\"t728\"> is </token> <token id=\"t729\"> not </token> <token id=\"t730\"> as </token> <token id=\"t731\"> severe </token> <token id=\"t732\"> as </token> <token id=\"t733\"> the </token> <token id=\"t734\"> African </token> <token id=\"t735\"> chigoe </token> <token id=\"t736\"> flea </token> <token id=\"t737\"> but </token> <token id=\"t738\"> it </token> <token id=\"t739\"> leaves </token> <token id=\"t740\"> suffers </token> <token id=\"t741\"> with </token> <token id=\"t742\"> blistering </token> <token id=\"t743\"> and </token> <token id=\"t744\"> discomfort.Dr </token> <candidate id=\"c37\" index=745 type=\"location\" info=\"{ &quot;coordinates&quot;: &quot;47.66686;-80.33304&quot;, &quot;id&quot;: 5985539, &quot;featureClass&quot;: &quot;A&quot;, &quot;featureCode&quot;: &quot;ADMD&quot;, &quot;countryCode&quot;: &quot;CA&quot; }\" length=\"1\"></candidate> <token id=\"t745\"> James </token> <candidate id=\"c38\" index=746 type=\"location\" info=\"{ &quot;coordinates&quot;: &quot;37.83153;-81.93534&quot;, &quot;id&quot;: 4812863, &quot;featureClass&quot;: &quot;A&quot;, &quot;featureCode&quot;: &quot;ADM2&quot;, &quot;countryCode&quot;: &quot;US&quot; }\" length=\"1\"></candidate> <candidate id=\"c39\" index=746 type=\"location\" info=\"{ &quot;coordinates&quot;: &quot;40.12456;-89.36755&quot;, &quot;id&quot;: 4900338, &quot;featureClass&quot;: &quot;A&quot;, &quot;featureCode&quot;: &quot;ADM2&quot;, &quot;countryCode&quot;: &quot;US&quot; }\" length=\"1\"></candidate> <candidate id=\"c40\" index=746 type=\"location\" info=\"{ &quot;coordinates&quot;: &quot;-27.76294;153.04492&quot;, &quot;id&quot;: 7839591, &quot;featureClass&quot;: &quot;A&quot;, &quot;featureCode&quot;: &quot;ADM2&quot;, &quot;countryCode&quot;: &quot;AU&quot; }\" length=\"1\"></candidate> <candidate id=\"c41\" index=746 type=\"location\" info=\"{ &quot;coordinates&quot;: &quot;40.72468;-103.1101&quot;, &quot;id&quot;: 5579185, &quot;featureClass&quot;: &quot;A&quot;, &quot;featureCode&quot;: &quot;ADM2&quot;, &quot;countryCode&quot;: &quot;US&quot; }\" length=\"1\"></candidate> <candidate id=\"c42\" index=746 type=\"location\" info=\"{ &quot;coordinates&quot;: &quot;46.45736;-99.47747&quot;, &quot;id&quot;: 5060192, &quot;featureClass&quot;: &quot;A&quot;, &quot;featureCode&quot;: &quot;ADM2&quot;, &quot;countryCode&quot;: &quot;US&quot; }\" length=\"1\"></candidate> <candidate id=\"c43\" index=746 type=\"location\" info=\"{ &quot;coordinates&quot;: &quot;35.21527;-93.71631&quot;, &quot;id&quot;: 4119581, &quot;featureClass&quot;: &quot;A&quot;, &quot;featureCode&quot;: &quot;ADM2&quot;, &quot;countryCode&quot;: &quot;US&quot; }\" length=\"1\"></candidate> <candidate id=\"c44\" index=746 type=\"location\" info=\"{ &quot;coordinates&quot;: &quot;-27.63917;153.10944&quot;, &quot;id&quot;: 7281838, &quot;featureClass&quot;: &quot;P&quot;, &quot;featureCode&quot;: &quot;PPL&quot;, &quot;countryCode&quot;: &quot;AU&quot; }\" length=\"1\"></candidate> <candidate id=\"c45\" index=746 type=\"location\" info=\"{ &quot;coordinates&quot;: &quot;35.91934;-97.44332&quot;, &quot;id&quot;: 4541599, &quot;featureClass&quot;: &quot;A&quot;, &quot;featureCode&quot;: &quot;ADM2&quot;, &quot;countryCode&quot;: &quot;US&quot; }\" length=\"1\"></candidate> <candidate id=\"c46\" index=746 type=\"location\" info=\"{ &quot;coordinates&quot;: &quot;38.91734;-101.14839&quot;, &quot;id&quot;: 5445855, &quot;featureClass&quot;: &quot;A&quot;, &quot;featureCode&quot;: &quot;ADM2&quot;, &quot;countryCode&quot;: &quot;US&quot; }\" length=\"1\"></candidate> <candidate id=\"c47\" index=746 type=\"location\" info=\"{ &quot;coordinates&quot;: &quot;36.8597;-86.87894&quot;, &quot;id&quot;: 4298932, &quot;featureClass&quot;: &quot;A&quot;, &quot;featureCode&quot;: &quot;ADM2&quot;, &quot;countryCode&quot;: &quot;US&quot; }\" length=\"1\"></candidate> <candidate id=\"c48\" index=746 type=\"location\" info=\"{ &quot;coordinates&quot;: &quot;40.38845;-83.76587&quot;, &quot;id&quot;: 5161156, &quot;featureClass&quot;: &quot;A&quot;, &quot;featureCode&quot;: &quot;ADM2&quot;, &quot;countryCode&quot;: &quot;US&quot; }\" length=\"1\"></candidate> <token id=\"t746\"> Logan </token> <token id=\"t747\"> , </token> <token id=\"t748\"> senior </token> <token id=\"t749\"> in </token> <token id=\"t750\"> Medical </token> <token id=\"t751\"> Entomology </token> <token id=\"t752\"> at </token> <token id=\"t753\"> the </token> <candidate id=\"c49\" index=754 type=\"location\" info=\"{ &quot;coordinates&quot;: &quot;51.51279;-0.09184&quot;, &quot;id&quot;: 2643741, &quot;featureClass&quot;: &quot;P&quot;, &quot;featureCode&quot;: &quot;PPLA3&quot;, &quot;countryCode&quot;: &quot;GB&quot; }\" length=\"1\"></candidate> <candidate id=\"c50\" index=754 type=\"location\" info=\"{ &quot;coordinates&quot;: &quot;51.51334;-0.08901&quot;, &quot;id&quot;: 2643744, &quot;featureClass&quot;: &quot;A&quot;, &quot;featureCode&quot;: &quot;ADM3&quot;, &quot;countryCode&quot;: &quot;GB&quot; }\" length=\"1\"></candidate> <candidate id=\"c51\" index=754 type=\"location\" info=\"{ &quot;coordinates&quot;: &quot;42.98339;-81.23304&quot;, &quot;id&quot;: 6058560, &quot;featureClass&quot;: &quot;P&quot;, &quot;featureCode&quot;: &quot;PPL&quot;, &quot;countryCode&quot;: &quot;CA&quot; }\" length=\"1\"></candidate> <candidate id=\"c52\" index=754 type=\"location\" info=\"{ &quot;coordinates&quot;: &quot;51.50853;-0.12574&quot;, &quot;id&quot;: 2643743, &quot;featureClass&quot;: &quot;P&quot;, &quot;featureCode&quot;: &quot;PPLC&quot;, &quot;countryCode&quot;: &quot;GB&quot; }\" length=\"1\"></candidate> <token id=\"t754\"> London </token> <token id=\"t755\"> School </token> <token id=\"t756\"> of </token> <token id=\"t757\"> Hygiene </token> <token id=\"t758\"> & </token> <token id=\"t759\"> Tropical </token> <token id=\"t760\"> Medicine </token> <token id=\"t761\"> , </token> <token id=\"t762\"> said </token> <token id=\"t763\"> the </token> <token id=\"t764\"> ` </token> <token id=\"t765\"> jigger </token> <token id=\"t766\"> ' </token> <token id=\"t767\"> stays </token> <token id=\"t768\"> in </token> <token id=\"t769\"> the </token> <token id=\"t770\"> body </token> <token id=\"t771\"> for </token> <candidate id=\"c53\" index=772 type=\"number\" info=\"null\" length=\"1\"></candidate> <token id=\"t772\"> two </token> <token id=\"t773\"> weeks </token> <token id=\"t774\"> . </token> <token id=\"t775\"> He </token> <token id=\"t776\"> said </token> <token id=\"t777\"> : </token> <token id=\"t778\"> `` </token> <token id=\"t779\"> The </token> <token id=\"t780\"> jigger </token> <token id=\"t781\"> is </token> <token id=\"t782\"> a </token> <token id=\"t783\"> tiny </token> <token id=\"t784\"> flea </token> <token id=\"t785\"> found </token> <token id=\"t786\"> in </token> <token id=\"t787\"> most </token> <token id=\"t788\"> tropical </token> <token id=\"t789\"> countries </token> <token id=\"t790\"> , </token> <token id=\"t791\"> measuring </token> <token id=\"t792\"> only </token> <token id=\"t793\"> 1mm </token> <token id=\"t794\"> . </token> <token id=\"t795\"> It </token> <token id=\"t796\"> may </token> <token id=\"t797\"> be </token> <token id=\"t798\"> small </token> <token id=\"t799\"> but </token> <token id=\"t800\"> it </token> <token id=\"t801\"> can </token> <token id=\"t802\"> be </token> <token id=\"t803\"> big </token> <token id=\"t804\"> trouble </token> <token id=\"t805\"> . </token> <token id=\"t806\"> `` </token> <token id=\"t807\"> Jiggers </token> <token id=\"t808\"> burrow </token> <token id=\"t809\"> into </token> <token id=\"t810\"> exposed </token> <token id=\"t811\"> skin </token> <token id=\"t812\"> on </token> <token id=\"t813\"> the </token> <token id=\"t814\"> feet </token> <token id=\"t815\"> where </token> <token id=\"t816\"> they </token> <token id=\"t817\"> stay </token> <token id=\"t818\"> for </token> <candidate id=\"c54\" index=819 type=\"number\" info=\"null\" length=\"1\"></candidate> <token id=\"t819\"> two </token> <token id=\"t820\"> weeks </token> <token id=\"t821\"> laying </token> <token id=\"t822\"> their </token> <token id=\"t823\"> eggs </token> <token id=\"t824\"> causing </token> <token id=\"t825\"> the </token> <token id=\"t826\"> feet </token> <token id=\"t827\"> to </token> <token id=\"t828\"> swell </token> <token id=\"t829\"> . </token> <token id=\"t830\"> `` </token> <token id=\"t831\"> The </token> <token id=\"t832\"> condition </token> <token id=\"t833\"> is </token> <token id=\"t834\"> called </token> <token id=\"t835\"> tungiasis </token> <token id=\"t836\"> and </token> <token id=\"t837\"> looks </token> <token id=\"t838\"> like </token> <token id=\"t839\"> blister </token> <token id=\"t840\"> with </token> <token id=\"t841\"> a </token> <token id=\"t842\"> central </token> <token id=\"t843\"> black </token> <token id=\"t844\"> dot </token> <token id=\"t845\"> - </token> <token id=\"t846\"> the </token> <token id=\"t847\"> dot </token> <token id=\"t848\"> is </token> <token id=\"t849\"> the </token> <token id=\"t850\"> back </token> <token id=\"t851\"> end </token> <token id=\"t852\"> of </token> <token id=\"t853\"> the </token> <token id=\"t854\"> flea </token> <token id=\"t855\"> sticking </token> <token id=\"t856\"> out </token> <token id=\"t857\"> so </token> <token id=\"t858\"> it </token> <token id=\"t859\"> can </token> <token id=\"t860\"> breathe </token> <token id=\"t861\"> . </token> <token id=\"t862\"> `` </token> <token id=\"t863\"> If </token> <token id=\"t864\"> untreated </token> <token id=\"t865\"> it </token> <token id=\"t866\"> can </token> <token id=\"t867\"> lead </token> <token id=\"t868\"> to </token> <token id=\"t869\"> serious </token> <token id=\"t870\"> infections </token> <token id=\"t871\"> and </token> <token id=\"t872\"> loss </token> <token id=\"t873\"> of </token> <token id=\"t874\"> toenails </token> <token id=\"t875\"> . </token> <token id=\"t876\"> Luckily </token> <token id=\"t877\"> , </token> <token id=\"t878\"> these </token> <token id=\"t879\"> little </token> <token id=\"t880\"> burrowing </token> <token id=\"t881\"> beasties </token> <token id=\"t882\"> can </token> <token id=\"t883\"> be </token> <token id=\"t884\"> treated </token> <token id=\"t885\"> fairly </token> <token id=\"t886\"> easily </token> <token id=\"t887\"> by </token> <token id=\"t888\"> physically </token> <token id=\"t889\"> removing </token> <token id=\"t890\"> them </token> <token id=\"t891\"> . </token> <token id=\"t892\"> '' </token> <token id=\"t893\"> <br /> </token> <token id=\"t894\"> <br /> </token> <token id=\"t895\"> Strange </token> <token id=\"t896\"> Plastic </token> <token id=\"t897\"> Surgery </token> <token id=\"t898\"> and </token> <token id=\"t899\"> piercings </token> <token id=\"t900\"> <br /> </token> <token id=\"t901\"> <br /> </token> <token id=\"t902\"> Related </token> <token id=\"t903\"> articles </token> <token id=\"t904\"> <br /> </token> <token id=\"t905\"> <br /> </token>","publication_date":"2015-10-28","id":365,"title":"GRAPHIC CONTENT: The evil parasite that is eating people alive","url":"http://www.dailystar.co.uk/news/latest-news/472573/Evil-jigger-parasite-eats-people-alive","content":"\n &#13;\n WARNING: This video contains content that some viewers may find distressing.\n&#13;\n The \"jigger\" is responsible for thousands of people losing their limbs around the worldIn some cases, the worrying epidemic has even resulted in death.And as this horrifying flea gorges on human flesh, its better known relative - the sand flea - lies in wait on British shorelines.The \"jigger\", burrows itself into victims and lays eggs in their skin.The eggs are incubated and hatch, causing horrific wounds.\n&#13;\n &#13;\n &#13;\n YOUTUBE&#13;\n &#13;\n INFECTED: This is what a man's leg looked like after it was infested with 'jiggers'&#13;\n \n&#13;\n They can spread and start gorging on other parts of the body.Most recently, the infectious bug has infected thousands in the east African country of Kenya, leaving sufferers with terrible injuries.It has been branded the \"hidden killer\" and affects all ages.Stomach-churning footage online shows how its victims suffer.Doctors and aid workers visit villages to treat those infected and have to painfully cut out the larvae as they wriggle in the patient's skin.Some people are hit so bad that thousands of \"jiggers\" infiltrate the skin and eat away at their limbs – leaving them hanging on to the body by a thread.\n&#13;\n &#13;\n &#13;\n YOUTUBE&#13;\n &#13;\n HELL: A 'jigger' victim&#13;\n \n&#13;\n One shocking video uploaded to YouTube shows a man called Andrew, from Vihiga County, whose arms and legs have been destroyed by the parasite.The wounds are so deep that doctors are forced to use scalpels to cut out the deadly critters.\"Jigger\" hotspots arise in filth conditions and in households with poor hygiene.Back at home, the sand flea can be found in similar places - on beaches, stables, farms, soil and dust and even hide in cracks on the floor and in furniture.African charity Rise Up Society (RUS) is fighting the \"jigger\" epidemic by treating those suffering.And UK-based charity Sole Hope is working hard to raise awareness of the parasite.\n&#13;\n &#13;\n &#13;\n SOLE HOPE&#13;\n &#13;\n JIGGERS: Sole Hope, based in the UK, is raising awareness of the 'jigger'&#13;\n \n&#13;\n &#13;\n &#13;\n “When you are alone, the 'jiggers' will come over and be your brothers. And of course, they are not a very good brother”&#13;\n &#13;\n Jim Nduruchi, Kill the Jigger&#13;\n &#13;\n The charity documents the journeys sufferers go through during their life-saving treatment.Andrew, 42, is one of the worst affected.His legs have been chewed away by the parasite and are covered from just below the knee to the tips of his toes.Jim Nduruchi, of the Kill the Jigger campaign said Andrew's affliction was one of the worst he has ever seen.He said Andrews was gripped in the last stages of a \"jigger\" infestation and was close to death.\n&#13;\n &#13;\n &#13;\n &#13;\n YOUTUBE&#13;\n &#13;\n GRIM: The affects of the 'jigger'&#13;\n \n&#13;\n He said: \"Andrew has no one to take care of him.\"When you are alone, the 'jiggers' will come over and be your brothers. And of course, they are not a very good brother.\"Adventurer Levison Wood had to cut the end of one of his big toes off with a razor blade after a \"jigger\" laid eggs under his nail.He was walking from the source of the Nile in Rwanda to the Mediterranean and was subject to a Channel 4 documentary earlier this year.\n&#13;\n &#13;\n &#13;\n GETTY&#13;\n &#13;\n VICTIM: Levison Wood had to cut out 'jiggers' with a blade&#13;\n \n&#13;\n Public Health England told Daily Star Online there is no data available to suggest there have been any cases of the \"jigger\" infecting people in the UK.But there have been a number of confirmed cases in which the sand flea has infected unsuspecting Brits.They – like the \"jigger\" – can cause serious injuries.The parasite has been known to often bite holidaymakers and dog walkers.The effects of a sand flea bite in the UK is not as severe as the African chigoe flea but it leaves suffers with blistering and discomfort.Dr James Logan, senior in Medical Entomology at the London School of Hygiene &amp; Tropical Medicine, said the 'jigger' stays in the body for two weeks.He said: \"The jigger is a tiny flea found in most tropical countries, measuring only 1mm. It may be small but it can be big trouble.\"Jiggers burrow into exposed skin on the feet where they stay for two weeks laying their eggs causing the feet to swell.\"The condition is called tungiasis and looks like blister with a central black dot - the dot is the back end of the flea sticking out so it can breathe.\"If untreated it can lead to serious infections and loss of toenails. Luckily, these little burrowing beasties can be treated fairly easily by physically removing them.\"\n&#13;\n &#13;\n Strange Plastic Surgery and piercings&#13;\n &#13;\n&#13;\n&#13;\n Related articles&#13;\n &#13;\n ","candidateLabels":[]}
