# Supplementary material for: Web monitoring of emerging animal infectious diseases integrated in the French Animal Health Epidemic Intelligence System
Source: PLoS One. 2018 Aug 3;13(8):e0199960. doi: 10.1371/journal.pone.0199960 (PMC6075742; doi:10.1371/journal.pone.0199960)
Supplement: S1 Dataset — Dataset of news reports in English language used to evaluate and train the information extraction module of PADI-web (http://epia.clermont.inra.fr/vsi). This dataset is composed of 532 news reports (in JSON), with information about the report itself (publication date, title, content, url), as well as processing information related to the information extraction process (candidates for extraction information, correct or incorrect labels for each candidate). The named entity candidates (locations, diseases, hosts, dates, number of cases) are manually labelled in each article. Data are shared under a CC BY license and are freely available for download at: https://dataverse.cirad.fr/dataset.xhtml?persistentId=doi:10.18167/DVN1/KMTIFG. (GZ) [file pone.0199960.s001.gz › articles/182.json]

{"reports":[17668,18772],"tagged_content":"<token id=\"t0\"> Poultry </token> <token id=\"t1\"> News </token> <candidate id=\"c1\" index=2 type=\"number\" info=\"null\" length=\"1\"></candidate> <token id=\"t2\"> Seven </token> <token id=\"t3\"> New </token> <token id=\"t4\"> Outbreaks </token> <token id=\"t5\"> of </token> <candidate id=\"c2\" index=6 type=\"host\" info=\"null\" length=\"1\"></candidate> <candidate id=\"c3\" index=6 type=\"disease\" info=\"null\" length=\"2\"></candidate> <token id=\"t6\"> Bird </token> <token id=\"t7\"> Flu </token> <token id=\"t8\"> in </token> <candidate id=\"c4\" index=9 type=\"location\" info=\"{ &quot;coordinates&quot;: &quot;12.5;-1.66667&quot;, &quot;id&quot;: 2361809, &quot;featureClass&quot;: &quot;A&quot;, &quot;featureCode&quot;: &quot;PCLI&quot;, &quot;countryCode&quot;: &quot;BF&quot; }\" length=\"1\"></candidate> <token id=\"t9\"> Burkina </token> <token id=\"t10\"> Faso01 </token> <candidate id=\"c5\" index=11 type=\"location\" info=\"{ &quot;coordinates&quot;: &quot;21.38471;102.72594&quot;, &quot;id&quot;: 1904828, &quot;featureClass&quot;: &quot;A&quot;, &quot;featureCode&quot;: &quot;ADM2&quot;, &quot;countryCode&quot;: &quot;LA&quot; }\" length=\"1\"></candidate> <candidate id=\"c6\" index=11 type=\"date\" info=\"2015-05\" length=\"2\"></candidate> <token id=\"t11\"> May </token> <candidate id=\"c7\" index=12 type=\"number\" info=\"null\" length=\"1\"></candidate> <token id=\"t12\"> 2015 </token> <token id=\"t13\"> <br /> </token> <token id=\"t14\"> <br /> </token> <token id=\"t15\"> BURKINA </token> <token id=\"t16\"> FASO </token> <token id=\"t17\"> - </token> <token id=\"t18\"> There </token> <token id=\"t19\"> have </token> <token id=\"t20\"> been </token> <candidate id=\"c8\" index=21 type=\"number\" info=\"null\" length=\"1\"></candidate> <token id=\"t21\"> seven </token> <token id=\"t22\"> new </token> <token id=\"t23\"> outbreaks </token> <token id=\"t24\"> of </token> <token id=\"t25\"> H5N1 </token> <candidate id=\"c9\" index=26 type=\"disease\" info=\"null\" length=\"4\"></candidate> <token id=\"t26\"> highly </token> <token id=\"t27\"> pathogenic </token> <candidate id=\"c10\" index=28 type=\"disease\" info=\"null\" length=\"2\"></candidate> <token id=\"t28\"> avian </token> <token id=\"t29\"> influenza </token> <token id=\"t30\"> in </token> <token id=\"t31\"> the </token> <token id=\"t32\"> country.According </token> <token id=\"t33\"> to </token> <token id=\"t34\"> Follow-up </token> <token id=\"t35\"> Report </token> <token id=\"t36\"> No. </token> <candidate id=\"c11\" index=37 type=\"number\" info=\"null\" length=\"1\"></candidate> <token id=\"t37\"> 2 </token> <token id=\"t38\"> dated </token> <candidate id=\"c12\" index=39 type=\"number\" info=\"null\" length=\"1\"></candidate> <candidate id=\"c13\" index=39 type=\"date\" info=\"2015-04-29\" length=\"2\"></candidate> <token id=\"t39\"> 29 </token> <token id=\"t40\"> April </token> <token id=\"t41\"> to </token> <token id=\"t42\"> the </token> <token id=\"t43\"> World </token> <token id=\"t44\"> Organisation </token> <token id=\"t45\"> for </token> <token id=\"t46\"> Animal </token> <token id=\"t47\"> Health </token> <token id=\"t48\"> ( </token> <token id=\"t49\"> OIE </token> <token id=\"t50\"> ) </token> <token id=\"t51\"> , </token> <token id=\"t52\"> the </token> <token id=\"t53\"> veterinary </token> <token id=\"t54\"> authority </token> <token id=\"t55\"> in </token> <candidate id=\"c14\" index=56 type=\"location\" info=\"{ &quot;coordinates&quot;: &quot;12.5;-1.66667&quot;, &quot;id&quot;: 2361809, &quot;featureClass&quot;: &quot;A&quot;, &quot;featureCode&quot;: &quot;PCLI&quot;, &quot;countryCode&quot;: &quot;BF&quot; }\" length=\"2\"></candidate> <token id=\"t56\"> Burkina </token> <token id=\"t57\"> Faso </token> <token id=\"t58\"> reports </token> <candidate id=\"c15\" index=59 type=\"number\" info=\"null\" length=\"1\"></candidate> <token id=\"t59\"> seven </token> <token id=\"t60\"> new </token> <token id=\"t61\"> outbreaks </token> <token id=\"t62\"> of </token> <token id=\"t63\"> H5N1 </token> <token id=\"t64\"> high-path </token> <candidate id=\"c16\" index=65 type=\"host\" info=\"null\" length=\"1\"></candidate> <candidate id=\"c17\" index=65 type=\"disease\" info=\"null\" length=\"2\"></candidate> <token id=\"t65\"> bird </token> <token id=\"t66\"> flu </token> <token id=\"t67\"> on </token> <token id=\"t68\"> poultry </token> <token id=\"t69\"> farms </token> <token id=\"t70\"> , </token> <token id=\"t71\"> all </token> <token id=\"t72\"> starting </token> <token id=\"t73\"> on </token> <candidate id=\"c18\" index=74 type=\"number\" info=\"null\" length=\"1\"></candidate> <candidate id=\"c19\" index=74 type=\"date\" info=\"2016-04-19\" length=\"2\"></candidate> <token id=\"t74\"> 19 </token> <token id=\"t75\"> April </token> <token id=\"t76\"> . </token> <token id=\"t77\"> <br /> </token> <candidate id=\"c20\" index=78 type=\"location\" info=\"{ &quot;coordinates&quot;: &quot;50.55;13.63333&quot;, &quot;id&quot;: 3070290, &quot;featureClass&quot;: &quot;A&quot;, &quot;featureCode&quot;: &quot;ADM2&quot;, &quot;countryCode&quot;: &quot;CZ&quot; }\" length=\"1\"></candidate> <candidate id=\"c21\" index=78 type=\"location\" info=\"{ &quot;coordinates&quot;: &quot;41.72778;25.53333&quot;, &quot;id&quot;: 6461051, &quot;featureClass&quot;: &quot;A&quot;, &quot;featureCode&quot;: &quot;ADM3&quot;, &quot;countryCode&quot;: &quot;BG&quot; }\" length=\"1\"></candidate> <token id=\"t78\"> Most </token> <token id=\"t79\"> of </token> <token id=\"t80\"> the </token> <token id=\"t81\"> affected </token> <token id=\"t82\"> farms </token> <token id=\"t83\"> were </token> <token id=\"t84\"> in </token> <token id=\"t85\"> the </token> <token id=\"t86\"> provinces </token> <token id=\"t87\"> of </token> <candidate id=\"c22\" index=88 type=\"location\" info=\"{ &quot;coordinates&quot;: &quot;12.33333;-1.5&quot;, &quot;id&quot;: 2359923, &quot;featureClass&quot;: &quot;A&quot;, &quot;featureCode&quot;: &quot;ADM2&quot;, &quot;countryCode&quot;: &quot;BF&quot; }\" length=\"1\"></candidate> <token id=\"t88\"> Kadiogo </token> <token id=\"t89\"> ( </token> <candidate id=\"c23\" index=90 type=\"number\" info=\"null\" length=\"1\"></candidate> <token id=\"t90\"> five </token> <token id=\"t91\"> ) </token> <token id=\"t92\"> and </token> <candidate id=\"c24\" index=93 type=\"location\" info=\"{ &quot;coordinates&quot;: &quot;38.18133;-99.23673&quot;, &quot;id&quot;: 4277045, &quot;featureClass&quot;: &quot;A&quot;, &quot;featureCode&quot;: &quot;ADM2&quot;, &quot;countryCode&quot;: &quot;US&quot; }\" length=\"1\"></candidate> <candidate id=\"c25\" index=93 type=\"location\" info=\"{ &quot;coordinates&quot;: &quot;10.25;-3.41667&quot;, &quot;id&quot;: 2356386, &quot;featureClass&quot;: &quot;A&quot;, &quot;featureCode&quot;: &quot;ADM2&quot;, &quot;countryCode&quot;: &quot;BF&quot; }\" length=\"1\"></candidate> <candidate id=\"c26\" index=93 type=\"location\" info=\"{ &quot;coordinates&quot;: &quot;40.13154;-96.23706&quot;, &quot;id&quot;: 5074895, &quot;featureClass&quot;: &quot;A&quot;, &quot;featureCode&quot;: &quot;ADM2&quot;, &quot;countryCode&quot;: &quot;US&quot; }\" length=\"1\"></candidate> <candidate id=\"c27\" index=93 type=\"location\" info=\"{ &quot;coordinates&quot;: &quot;36.31693;-96.6993&quot;, &quot;id&quot;: 4547688, &quot;featureClass&quot;: &quot;A&quot;, &quot;featureCode&quot;: &quot;ADM2&quot;, &quot;countryCode&quot;: &quot;US&quot; }\" length=\"1\"></candidate> <token id=\"t93\"> Poni </token> <token id=\"t94\"> ( </token> <candidate id=\"c28\" index=95 type=\"number\" info=\"null\" length=\"1\"></candidate> <token id=\"t95\"> one </token> <token id=\"t96\"> ) </token> <token id=\"t97\"> , </token> <token id=\"t98\"> which </token> <token id=\"t99\"> have </token> <token id=\"t100\"> reported </token> <token id=\"t101\"> previous </token> <token id=\"t102\"> outbreaks </token> <token id=\"t103\"> but </token> <candidate id=\"c29\" index=104 type=\"location\" info=\"{ &quot;coordinates&quot;: &quot;11.91667;-1.5&quot;, &quot;id&quot;: 2362644, &quot;featureClass&quot;: &quot;A&quot;, &quot;featureCode&quot;: &quot;ADM2&quot;, &quot;countryCode&quot;: &quot;BF&quot; }\" length=\"1\"></candidate> <token id=\"t104\"> Bazega </token> <token id=\"t105\"> in </token> <token id=\"t106\"> central </token> <candidate id=\"c30\" index=107 type=\"location\" info=\"{ &quot;coordinates&quot;: &quot;12.5;-1.66667&quot;, &quot;id&quot;: 2361809, &quot;featureClass&quot;: &quot;A&quot;, &quot;featureCode&quot;: &quot;PCLI&quot;, &quot;countryCode&quot;: &quot;BF&quot; }\" length=\"2\"></candidate> <token id=\"t107\"> Burkina </token> <token id=\"t108\"> Faso </token> <candidate id=\"c31\" index=109 type=\"date\" info=\"PRESENT_REF\" length=\"1\"></candidate> <token id=\"t109\"> now </token> <token id=\"t110\"> has </token> <token id=\"t111\"> its </token> <token id=\"t112\"> first </token> <token id=\"t113\"> cases </token> <token id=\"t114\"> . </token> <token id=\"t115\"> <br /> </token> <token id=\"t116\"> Of </token> <token id=\"t117\"> the </token> <candidate id=\"c32\" index=118 type=\"number\" info=\"null\" length=\"1\"></candidate> <token id=\"t118\"> 18,264 </token> <candidate id=\"c33\" index=119 type=\"host\" info=\"null\" length=\"1\"></candidate> <token id=\"t119\"> bird </token> <token id=\"t120\"> affected </token> <token id=\"t121\"> , </token> <candidate id=\"c34\" index=122 type=\"number\" info=\"null\" length=\"1\"></candidate> <token id=\"t122\"> 16,009 </token> <token id=\"t123\"> died </token> <token id=\"t124\"> and </token> <candidate id=\"c35\" index=125 type=\"number\" info=\"null\" length=\"1\"></candidate> <token id=\"t125\"> 2,255 </token> <token id=\"t126\"> were </token> <token id=\"t127\"> slaughtered </token> <token id=\"t128\"> . </token> <token id=\"t129\"> <br /> </token> <token id=\"t130\"> The </token> <token id=\"t131\"> presence </token> <token id=\"t132\"> of </token> <token id=\"t133\"> the </token> <token id=\"t134\"> H5N1 </token> <token id=\"t135\"> subtype </token> <token id=\"t136\"> of </token> <token id=\"t137\"> the </token> <token id=\"t138\"> virus </token> <token id=\"t139\"> has </token> <token id=\"t140\"> been </token> <token id=\"t141\"> confirmed </token> <token id=\"t142\"> . </token> <token id=\"t143\"> <br /> </token> <token id=\"t144\"> <br /> </token> <token id=\"t145\"> Further </token> <candidate id=\"c36\" index=146 type=\"location\" info=\"{ &quot;coordinates&quot;: &quot;51.45;-0.96667&quot;, &quot;id&quot;: 3333184, &quot;featureClass&quot;: &quot;A&quot;, &quot;featureCode&quot;: &quot;ADM2&quot;, &quot;countryCode&quot;: &quot;GB&quot; }\" length=\"1\"></candidate> <candidate id=\"c37\" index=146 type=\"location\" info=\"{ &quot;coordinates&quot;: &quot;51.45625;-0.97113&quot;, &quot;id&quot;: 2639577, &quot;featureClass&quot;: &quot;P&quot;, &quot;featureCode&quot;: &quot;PPLA2&quot;, &quot;countryCode&quot;: &quot;GB&quot; }\" length=\"1\"></candidate> <token id=\"t146\"> Reading </token> <token id=\"t147\"> <br /> </token> <token id=\"t148\"> You </token> <token id=\"t149\"> can </token> <token id=\"t150\"> visit </token> <token id=\"t151\"> the </token> <candidate id=\"c38\" index=152 type=\"disease\" info=\"null\" length=\"2\"></candidate> <token id=\"t152\"> Avian </token> <token id=\"t153\"> Flu </token> <token id=\"t154\"> page </token> <token id=\"t155\"> by </token> <token id=\"t156\"> clicking </token> <token id=\"t157\"> here </token> <token id=\"t158\"> . </token> <token id=\"t159\"> <br /> </token> <token id=\"t160\"> <br /> </token> <token id=\"t161\"> ThePoultrySite </token> <token id=\"t162\"> News </token> <token id=\"t163\"> Desk </token>","publication_date":"2015-05-01","id":182,"title":"Seven New Outbreaks of Bird Flu in Burkina Faso","url":"http://www.thepoultrysite.com/poultrynews/34962/seven-new-outbreaks-of-bird-flu-in-burkina-faso","content":"Poultry News Seven New Outbreaks of Bird Flu in Burkina Faso01 May 2015 &#13;\n&#13;\nBURKINA FASO - There have been seven new outbreaks of H5N1 highly pathogenic avian influenza in the country.According to Follow-up Report No.2 dated 29 April to the World Organisation for Animal Health (OIE), the veterinary authority in Burkina Faso reports seven new outbreaks of H5N1 high-path bird flu on poultry farms, all starting on 19 April.&#13;\nMost of the affected farms were in the provinces of Kadiogo (five) and Poni (one), which have reported previous outbreaks but Bazega in central Burkina Faso now has its first cases.&#13;\nOf the 18,264 bird affected, 16,009 died and 2,255 were slaughtered.&#13;\nThe presence of the H5N1 subtype of the virus has been confirmed.&#13;\n&#13;\nFurther Reading&#13;\nYou can visit the Avian Flu page by clicking here.&#13;\n&#13;\nThePoultrySite News Desk ","candidateLabels":[{"id":"c1","label":"partial"},{"id":"c2","label":"correct"},{"id":"c3","label":"correct"},{"id":"c4","label":"correct"},{"id":"c5","label":"incorrect"},{"id":"c6","label":"partial"},{"id":"c7","label":"incorrect"},{"id":"c8","label":"partial"},{"id":"c9","label":"correct"},{"id":"c10","label":"correct"},{"id":"c11","label":"incorrect"},{"id":"c12","label":"incorrect"},{"id":"c13","label":"partial"},{"id":"c14","label":"correct"},{"id":"c15","label":"partial"},{"id":"c16","label":"correct"},{"id":"c17","label":"correct"},{"id":"c18","label":"incorrect"},{"id":"c19","label":"correct"},{"id":"c20","label":"incorrect"},{"id":"c21","label":"incorrect"},{"id":"c22","label":"correct"},{"id":"c23","label":"partial"},{"id":"c24","label":"incorrect"},{"id":"c25","label":"correct"},{"id":"c26","label":"incorrect"},{"id":"c27","label":"incorrect"},{"id":"c28","label":"partial"},{"id":"c29","label":"correct"},{"id":"c30","label":"correct"},{"id":"c31","label":"partial"},{"id":"c32","label":"correct"},{"id":"c33","label":"correct"},{"id":"c34","label":"partial"},{"id":"c35","label":"partial"},{"id":"c36","label":"incorrect"},{"id":"c37","label":"incorrect"},{"id":"c38","label":"correct"}]}
