# Supplementary material for: Web monitoring of emerging animal infectious diseases integrated in the French Animal Health Epidemic Intelligence System
Source: PLoS One. 2018 Aug 3;13(8):e0199960. doi: 10.1371/journal.pone.0199960 (PMC6075742; doi:10.1371/journal.pone.0199960)
Supplement: S1 Dataset — Dataset of news reports in English language used to evaluate and train the information extraction module of PADI-web (http://epia.clermont.inra.fr/vsi). This dataset is composed of 532 news reports (in JSON), with information about the report itself (publication date, title, content, url), as well as processing information related to the information extraction process (candidates for extraction information, correct or incorrect labels for each candidate). The named entity candidates (locations, diseases, hosts, dates, number of cases) are manually labelled in each article. Data are shared under a CC BY license and are freely available for download at: https://dataverse.cirad.fr/dataset.xhtml?persistentId=doi:10.18167/DVN1/KMTIFG. (GZ) [file pone.0199960.s001.gz › articles/226.json]

{"reports":[17999,18117,18152,18172,18228,18276,18395,18612,18979,19123],"tagged_content":"<token id=\"t0\"> <br /> </token> <token id=\"t1\"> By </token> <candidate id=\"c1\" index=2 type=\"location\" info=\"{ &quot;coordinates&quot;: &quot;43.18333;26.0&quot;, &quot;id&quot;: 6460899, &quot;featureClass&quot;: &quot;A&quot;, &quot;featureCode&quot;: &quot;ADM3&quot;, &quot;countryCode&quot;: &quot;BG&quot; }\" length=\"1\"></candidate> <token id=\"t2\"> Vladislav </token> <token id=\"t3\"> VorotnikovVladislav </token> <token id=\"t4\"> Vorotnikov </token> <token id=\"t5\"> , </token> <token id=\"t6\"> 30-Oct-20142014-10-30T00 </token> <token id=\"t7\"> :00:00 </token> <token id=\"t8\"> Z </token> <token id=\"t9\"> <br /> </token> <token id=\"t10\"> Sporadic </token> <token id=\"t11\"> outbreaks </token> <token id=\"t12\"> of </token> <candidate id=\"c2\" index=13 type=\"disease\" info=\"null\" length=\"3\"></candidate> <token id=\"t13\"> African </token> <candidate id=\"c3\" index=14 type=\"host\" info=\"null\" length=\"1\"></candidate> <token id=\"t14\"> swine </token> <token id=\"t15\"> fever </token> <token id=\"t16\"> ( </token> <candidate id=\"c4\" index=17 type=\"disease\" info=\"null\" length=\"1\"></candidate> <token id=\"t17\"> ASF </token> <token id=\"t18\"> ) </token> <token id=\"t19\"> in </token> <candidate id=\"c5\" index=20 type=\"location\" info=\"{ &quot;coordinates&quot;: &quot;49.0;32.0&quot;, &quot;id&quot;: 690791, &quot;featureClass&quot;: &quot;A&quot;, &quot;featureCode&quot;: &quot;PCLI&quot;, &quot;countryCode&quot;: &quot;UA&quot; }\" length=\"1\"></candidate> <token id=\"t20\"> Ukraine </token> <token id=\"t21\"> are </token> <token id=\"t22\"> blocking </token> <token id=\"t23\"> the </token> <token id=\"t24\"> possibility </token> <token id=\"t25\"> of </token> <token id=\"t26\"> launching </token> <token id=\"t27\"> pork </token> <token id=\"t28\"> exports </token> <token id=\"t29\"> to </token> <token id=\"t30\"> the </token> <candidate id=\"c6\" index=31 type=\"location\" info=\"{ &quot;coordinates&quot;: &quot;50.83857;4.37599&quot;, &quot;id&quot;: 6695072, &quot;featureClass&quot;: &quot;A&quot;, &quot;featureCode&quot;: &quot;ZN&quot;, &quot;countryCode&quot;: &quot;&quot; }\" length=\"2\"></candidate> <token id=\"t31\"> European </token> <candidate id=\"c7\" index=32 type=\"location\" info=\"{ &quot;coordinates&quot;: &quot;34.83401;-83.99076&quot;, &quot;id&quot;: 4227781, &quot;featureClass&quot;: &quot;A&quot;, &quot;featureCode&quot;: &quot;ADM2&quot;, &quot;countryCode&quot;: &quot;US&quot; }\" length=\"1\"></candidate> <candidate id=\"c8\" index=32 type=\"location\" info=\"{ &quot;coordinates&quot;: &quot;-32.83333;-62.75&quot;, &quot;id&quot;: 3833419, &quot;featureClass&quot;: &quot;A&quot;, &quot;featureCode&quot;: &quot;ADM2&quot;, &quot;countryCode&quot;: &quot;AR&quot; }\" length=\"1\"></candidate> <candidate id=\"c9\" index=32 type=\"location\" info=\"{ &quot;coordinates&quot;: &quot;13.55;-87.9&quot;, &quot;id&quot;: 3584767, &quot;featureClass&quot;: &quot;A&quot;, &quot;featureCode&quot;: &quot;ADM1&quot;, &quot;countryCode&quot;: &quot;SV&quot; }\" length=\"1\"></candidate> <token id=\"t32\"> Union </token> <token id=\"t33\"> ( </token> <token id=\"t34\"> EU </token> <token id=\"t35\"> ) </token> <token id=\"t36\"> , </token> <token id=\"t37\"> said </token> <token id=\"t38\"> Vitaly </token> <token id=\"t39\"> Bashinsky </token> <token id=\"t40\"> , </token> <token id=\"t41\"> deputy </token> <token id=\"t42\"> head </token> <token id=\"t43\"> of </token> <candidate id=\"c10\" index=44 type=\"location\" info=\"{ &quot;coordinates&quot;: &quot;49.0;32.0&quot;, &quot;id&quot;: 690791, &quot;featureClass&quot;: &quot;A&quot;, &quot;featureCode&quot;: &quot;PCLI&quot;, &quot;countryCode&quot;: &quot;UA&quot; }\" length=\"1\"></candidate> <token id=\"t44\"> Ukraine </token> <token id=\"t45\"> 's </token> <token id=\"t46\"> state </token> <token id=\"t47\"> veterinary </token> <token id=\"t48\"> and </token> <token id=\"t49\"> phytosanitary </token> <token id=\"t50\"> service </token> <token id=\"t51\"> . </token> <token id=\"t52\"> <br /> </token> <token id=\"t53\"> <br /> </token> <token id=\"t54\"> `` </token> <candidate id=\"c11\" index=55 type=\"number\" info=\"null\" length=\"1\"></candidate> <token id=\"t55\"> Three </token> <token id=\"t56\"> cases </token> <token id=\"t57\"> of </token> <candidate id=\"c12\" index=58 type=\"disease\" info=\"null\" length=\"1\"></candidate> <token id=\"t58\"> ASF </token> <token id=\"t59\"> on </token> <candidate id=\"c13\" index=60 type=\"host\" info=\"null\" length=\"1\"></candidate> <token id=\"t60\"> pig </token> <token id=\"t61\"> farms </token> <token id=\"t62\"> have </token> <token id=\"t63\"> put </token> <token id=\"t64\"> a </token> <token id=\"t65\"> stain </token> <token id=\"t66\"> on </token> <candidate id=\"c14\" index=67 type=\"location\" info=\"{ &quot;coordinates&quot;: &quot;49.0;32.0&quot;, &quot;id&quot;: 690791, &quot;featureClass&quot;: &quot;A&quot;, &quot;featureCode&quot;: &quot;PCLI&quot;, &quot;countryCode&quot;: &quot;UA&quot; }\" length=\"1\"></candidate> <token id=\"t67\"> Ukraine </token> <token id=\"t68\"> 's </token> <token id=\"t69\"> reputation </token> <token id=\"t70\"> . </token> <token id=\"t71\"> While </token> <token id=\"t72\"> we </token> <token id=\"t73\"> have </token> <token id=\"t74\"> such </token> <token id=\"t75\"> problems </token> <token id=\"t76\"> , </token> <token id=\"t77\"> we </token> <token id=\"t78\"> can </token> <token id=\"t79\"> forget </token> <token id=\"t80\"> about </token> <token id=\"t81\"> establishing </token> <token id=\"t82\"> export </token> <token id=\"t83\"> supplies </token> <token id=\"t84\"> to </token> <token id=\"t85\"> the </token> <token id=\"t86\"> EU </token> <token id=\"t87\"> , </token> <token id=\"t88\"> '' </token> <token id=\"t89\"> he </token> <token id=\"t90\"> said.However </token> <token id=\"t91\"> , </token> <token id=\"t92\"> he </token> <token id=\"t93\"> added </token> <token id=\"t94\"> that </token> <token id=\"t95\"> a </token> <token id=\"t96\"> few </token> <token id=\"t97\"> Ukrainian </token> <candidate id=\"c15\" index=98 type=\"host\" info=\"null\" length=\"1\"></candidate> <token id=\"t98\"> pig </token> <token id=\"t99\"> farms </token> <token id=\"t100\"> will </token> <token id=\"t101\"> be </token> <token id=\"t102\"> inspected </token> <token id=\"t103\"> by </token> <token id=\"t104\"> EU </token> <token id=\"t105\"> experts </token> <token id=\"t106\"> soon.Industry </token> <token id=\"t107\"> observers </token> <token id=\"t108\"> believe </token> <token id=\"t109\"> Ukrainian </token> <token id=\"t110\"> pork </token> <token id=\"t111\"> has </token> <token id=\"t112\"> good </token> <token id=\"t113\"> prospects </token> <token id=\"t114\"> in </token> <token id=\"t115\"> EU </token> <token id=\"t116\"> markets </token> <token id=\"t117\"> , </token> <token id=\"t118\"> due </token> <token id=\"t119\"> to </token> <token id=\"t120\"> its </token> <token id=\"t121\"> competitive </token> <token id=\"t122\"> price.According </token> <token id=\"t123\"> to </token> <candidate id=\"c16\" index=124 type=\"location\" info=\"{ &quot;coordinates&quot;: &quot;49.0;32.0&quot;, &quot;id&quot;: 690791, &quot;featureClass&quot;: &quot;A&quot;, &quot;featureCode&quot;: &quot;PCLI&quot;, &quot;countryCode&quot;: &quot;UA&quot; }\" length=\"1\"></candidate> <token id=\"t124\"> Ukraine </token> <token id=\"t125\"> 's </token> <token id=\"t126\"> deputy </token> <token id=\"t127\"> minister </token> <token id=\"t128\"> of </token> <token id=\"t129\"> agrarian </token> <token id=\"t130\"> policy </token> <token id=\"t131\"> and </token> <token id=\"t132\"> food </token> <token id=\"t133\"> Andriy </token> <token id=\"t134\"> Dykun </token> <token id=\"t135\"> , </token> <candidate id=\"c17\" index=136 type=\"location\" info=\"{ &quot;coordinates&quot;: &quot;49.0;32.0&quot;, &quot;id&quot;: 690791, &quot;featureClass&quot;: &quot;A&quot;, &quot;featureCode&quot;: &quot;PCLI&quot;, &quot;countryCode&quot;: &quot;UA&quot; }\" length=\"1\"></candidate> <token id=\"t136\"> Ukraine </token> <token id=\"t137\"> is </token> <token id=\"t138\"> ready </token> <token id=\"t139\"> to </token> <token id=\"t140\"> start </token> <candidate id=\"c18\" index=141 type=\"host\" info=\"null\" length=\"1\"></candidate> <token id=\"t141\"> pig </token> <token id=\"t142\"> product </token> <token id=\"t143\"> exports </token> <token id=\"t144\"> to </token> <token id=\"t145\"> the </token> <token id=\"t146\"> EU </token> <token id=\"t147\"> . </token> <token id=\"t148\"> The </token> <token id=\"t149\"> ministry </token> <token id=\"t150\"> said </token> <token id=\"t151\"> that </token> <token id=\"t152\"> pork </token> <token id=\"t153\"> and </token> <token id=\"t154\"> confectionery </token> <token id=\"t155\"> were </token> <token id=\"t156\"> the </token> <token id=\"t157\"> Ukrainian </token> <token id=\"t158\"> goods </token> <token id=\"t159\"> that </token> <token id=\"t160\"> showed </token> <token id=\"t161\"> the </token> <token id=\"t162\"> best </token> <token id=\"t163\"> promise </token> <token id=\"t164\"> for </token> <candidate id=\"c19\" index=165 type=\"location\" info=\"{ &quot;coordinates&quot;: &quot;45.71826;7.258&quot;, &quot;id&quot;: 6542789, &quot;featureClass&quot;: &quot;A&quot;, &quot;featureCode&quot;: &quot;ADM3&quot;, &quot;countryCode&quot;: &quot;IT&quot; }\" length=\"1\"></candidate> <token id=\"t165\"> sale </token> <token id=\"t166\"> in </token> <token id=\"t167\"> Europe </token> <token id=\"t168\"> . </token> <token id=\"t169\"> `` </token> <token id=\"t170\"> We </token> <token id=\"t171\"> have </token> <token id=\"t172\"> already </token> <token id=\"t173\"> started </token> <token id=\"t174\"> poultry </token> <token id=\"t175\"> product </token> <token id=\"t176\"> exports </token> <token id=\"t177\"> to </token> <token id=\"t178\"> the </token> <token id=\"t179\"> EU </token> <token id=\"t180\"> , </token> <token id=\"t181\"> and </token> <token id=\"t182\"> I </token> <token id=\"t183\"> think </token> <token id=\"t184\"> we </token> <token id=\"t185\"> can </token> <token id=\"t186\"> also </token> <token id=\"t187\"> export </token> <token id=\"t188\"> pork </token> <token id=\"t189\"> and </token> <token id=\"t190\"> confectionery </token> <token id=\"t191\"> products </token> <token id=\"t192\"> in </token> <token id=\"t193\"> the </token> <token id=\"t194\"> near </token> <token id=\"t195\"> future </token> <token id=\"t196\"> , </token> <token id=\"t197\"> '' </token> <token id=\"t198\"> said </token> <token id=\"t199\"> Dykun </token> <token id=\"t200\"> . </token> <token id=\"t201\"> Ukrainian </token> <token id=\"t202\"> experts </token> <token id=\"t203\"> predict </token> <token id=\"t204\"> the </token> <token id=\"t205\"> country </token> <token id=\"t206\"> could </token> <token id=\"t207\"> dramatically </token> <token id=\"t208\"> boost </token> <token id=\"t209\"> its </token> <token id=\"t210\"> pork </token> <token id=\"t211\"> exports </token> <token id=\"t212\"> to </token> <token id=\"t213\"> the </token> <token id=\"t214\"> EU </token> <token id=\"t215\"> market </token> <token id=\"t216\"> , </token> <token id=\"t217\"> with </token> <token id=\"t218\"> annual </token> <token id=\"t219\"> volumes </token> <token id=\"t220\"> potentially </token> <token id=\"t221\"> reaching </token> <candidate id=\"c20\" index=222 type=\"number\" info=\"null\" length=\"1\"></candidate> <token id=\"t222\"> 10,000 </token> <token id=\"t223\"> -- </token> <candidate id=\"c21\" index=224 type=\"number\" info=\"null\" length=\"1\"></candidate> <token id=\"t224\"> 20,000 </token> <token id=\"t225\"> tonnes </token> <token id=\"t226\"> ( </token> <token id=\"t227\"> t </token> <token id=\"t228\"> ) </token> <token id=\"t229\"> . </token> <token id=\"t230\"> By </token> <token id=\"t231\"> comparison </token> <token id=\"t232\"> , </token> <token id=\"t233\"> in </token> <candidate id=\"c22\" index=234 type=\"number\" info=\"null\" length=\"1\"></candidate> <candidate id=\"c23\" index=234 type=\"date\" info=\"2013\" length=\"1\"></candidate> <token id=\"t234\"> 2013 </token> <candidate id=\"c24\" index=235 type=\"location\" info=\"{ &quot;coordinates&quot;: &quot;49.0;32.0&quot;, &quot;id&quot;: 690791, &quot;featureClass&quot;: &quot;A&quot;, &quot;featureCode&quot;: &quot;PCLI&quot;, &quot;countryCode&quot;: &quot;UA&quot; }\" length=\"1\"></candidate> <token id=\"t235\"> Ukraine </token> <token id=\"t236\"> exported </token> <token id=\"t237\"> only </token> <candidate id=\"c25\" index=238 type=\"number\" info=\"null\" length=\"1\"></candidate> <token id=\"t238\"> 4,600 </token> <token id=\"t239\"> t </token> <token id=\"t240\"> to </token> <token id=\"t241\"> the </token> <token id=\"t242\"> EU </token> <token id=\"t243\"> with </token> <token id=\"t244\"> a </token> <token id=\"t245\"> total </token> <token id=\"t246\"> value </token> <token id=\"t247\"> of </token> <token id=\"t248\"> US$ </token> <candidate id=\"c26\" index=249 type=\"number\" info=\"null\" length=\"1\"></candidate> <token id=\"t249\"> 20.9 </token> <candidate id=\"c27\" index=250 type=\"number\" info=\"null\" length=\"1\"></candidate> <token id=\"t250\"> million </token> <token id=\"t251\"> , </token> <token id=\"t252\"> according </token> <token id=\"t253\"> to </token> <token id=\"t254\"> official </token> <token id=\"t255\"> statistics </token> <token id=\"t256\"> . </token> <token id=\"t257\"> About </token> <candidate id=\"c28\" index=258 type=\"number\" info=\"null\" length=\"1\"></candidate> <token id=\"t258\"> 94 </token> <token id=\"t259\"> % </token> <token id=\"t260\"> of </token> <token id=\"t261\"> all </token> <token id=\"t262\"> exports </token> <token id=\"t263\"> were </token> <token id=\"t264\"> destined </token> <token id=\"t265\"> for </token> <candidate id=\"c29\" index=266 type=\"location\" info=\"{ &quot;coordinates&quot;: &quot;60.0;100.0&quot;, &quot;id&quot;: 2017370, &quot;featureClass&quot;: &quot;A&quot;, &quot;featureCode&quot;: &quot;PCLI&quot;, &quot;countryCode&quot;: &quot;RU&quot; }\" length=\"1\"></candidate> <token id=\"t266\"> Russia </token> <token id=\"t267\"> . </token> <token id=\"t268\"> In </token> <candidate id=\"c30\" index=269 type=\"number\" info=\"null\" length=\"1\"></candidate> <candidate id=\"c31\" index=269 type=\"date\" info=\"2012\" length=\"1\"></candidate> <token id=\"t269\"> 2012 </token> <candidate id=\"c32\" index=270 type=\"location\" info=\"{ &quot;coordinates&quot;: &quot;49.0;32.0&quot;, &quot;id&quot;: 690791, &quot;featureClass&quot;: &quot;A&quot;, &quot;featureCode&quot;: &quot;PCLI&quot;, &quot;countryCode&quot;: &quot;UA&quot; }\" length=\"1\"></candidate> <token id=\"t270\"> Ukraine </token> <token id=\"t271\"> exported </token> <candidate id=\"c33\" index=272 type=\"number\" info=\"null\" length=\"1\"></candidate> <token id=\"t272\"> 20,200 </token> <token id=\"t273\"> t </token> <token id=\"t274\"> of </token> <token id=\"t275\"> pork </token> <token id=\"t276\"> , </token> <token id=\"t277\"> also </token> <token id=\"t278\"> mostly </token> <token id=\"t279\"> to </token> <candidate id=\"c34\" index=280 type=\"location\" info=\"{ &quot;coordinates&quot;: &quot;60.0;100.0&quot;, &quot;id&quot;: 2017370, &quot;featureClass&quot;: &quot;A&quot;, &quot;featureCode&quot;: &quot;PCLI&quot;, &quot;countryCode&quot;: &quot;RU&quot; }\" length=\"1\"></candidate> <token id=\"t280\"> Russia </token> <token id=\"t281\"> . </token> <token id=\"t282\"> `` </token> <token id=\"t283\"> After </token> <candidate id=\"c35\" index=284 type=\"location\" info=\"{ &quot;coordinates&quot;: &quot;60.0;100.0&quot;, &quot;id&quot;: 2017370, &quot;featureClass&quot;: &quot;A&quot;, &quot;featureCode&quot;: &quot;PCLI&quot;, &quot;countryCode&quot;: &quot;RU&quot; }\" length=\"1\"></candidate> <token id=\"t284\"> Russia </token> <token id=\"t285\"> 's </token> <token id=\"t286\"> accession </token> <token id=\"t287\"> to </token> <token id=\"t288\"> the </token> <token id=\"t289\"> World </token> <token id=\"t290\"> Trade </token> <token id=\"t291\"> Organization </token> <token id=\"t292\"> in </token> <candidate id=\"c36\" index=293 type=\"number\" info=\"null\" length=\"1\"></candidate> <candidate id=\"c37\" index=293 type=\"date\" info=\"2013\" length=\"1\"></candidate> <token id=\"t293\"> 2013 </token> <token id=\"t294\"> , </token> <token id=\"t295\"> the </token> <token id=\"t296\"> process </token> <token id=\"t297\"> of </token> <token id=\"t298\"> supplying </token> <token id=\"t299\"> pork </token> <token id=\"t300\"> to </token> <token id=\"t301\"> this </token> <token id=\"t302\"> market </token> <token id=\"t303\"> was </token> <token id=\"t304\"> simplified </token> <token id=\"t305\"> , </token> <token id=\"t306\"> as </token> <token id=\"t307\"> quotas </token> <token id=\"t308\"> were </token> <token id=\"t309\"> abolished </token> <token id=\"t310\"> . </token> <token id=\"t311\"> Yet </token> <token id=\"t312\"> , </token> <token id=\"t313\"> along </token> <token id=\"t314\"> with </token> <token id=\"t315\"> the </token> <token id=\"t316\"> growth </token> <token id=\"t317\"> of </token> <token id=\"t318\"> pork </token> <token id=\"t319\"> supply </token> <token id=\"t320\"> , </token> <token id=\"t321\"> the </token> <token id=\"t322\"> market </token> <token id=\"t323\"> experienced </token> <token id=\"t324\"> a </token> <token id=\"t325\"> fall </token> <token id=\"t326\"> in </token> <token id=\"t327\"> imports </token> <token id=\"t328\"> . </token> <token id=\"t329\"> So </token> <token id=\"t330\"> for </token> <token id=\"t331\"> many </token> <token id=\"t332\"> Ukrainian </token> <token id=\"t333\"> companies </token> <token id=\"t334\"> it </token> <token id=\"t335\"> became </token> <token id=\"t336\"> unprofitable </token> <token id=\"t337\"> to </token> <token id=\"t338\"> continue </token> <token id=\"t339\"> pork </token> <token id=\"t340\"> exports </token> <token id=\"t341\"> to </token> <candidate id=\"c38\" index=342 type=\"location\" info=\"{ &quot;coordinates&quot;: &quot;60.0;100.0&quot;, &quot;id&quot;: 2017370, &quot;featureClass&quot;: &quot;A&quot;, &quot;featureCode&quot;: &quot;PCLI&quot;, &quot;countryCode&quot;: &quot;RU&quot; }\" length=\"1\"></candidate> <token id=\"t342\"> Russia </token> <token id=\"t343\"> , </token> <token id=\"t344\"> '' </token> <token id=\"t345\"> explained </token> <candidate id=\"c39\" index=346 type=\"location\" info=\"{ &quot;coordinates&quot;: &quot;49.16692;-101.00028&quot;, &quot;id&quot;: 5887357, &quot;featureClass&quot;: &quot;A&quot;, &quot;featureCode&quot;: &quot;ADMD&quot;, &quot;countryCode&quot;: &quot;CA&quot; }\" length=\"1\"></candidate> <token id=\"t346\"> Arthur </token> <token id=\"t347\"> Loza </token> <token id=\"t348\"> , </token> <token id=\"t349\"> head </token> <token id=\"t350\"> of </token> <candidate id=\"c40\" index=351 type=\"location\" info=\"{ &quot;coordinates&quot;: &quot;49.0;32.0&quot;, &quot;id&quot;: 690791, &quot;featureClass&quot;: &quot;A&quot;, &quot;featureCode&quot;: &quot;PCLI&quot;, &quot;countryCode&quot;: &quot;UA&quot; }\" length=\"1\"></candidate> <token id=\"t351\"> Ukraine </token> <token id=\"t352\"> 's </token> <token id=\"t353\"> Association </token> <token id=\"t354\"> of </token> <candidate id=\"c41\" index=355 type=\"host\" info=\"null\" length=\"1\"></candidate> <token id=\"t355\"> Pig </token> <token id=\"t356\"> Producers.However </token> <token id=\"t357\"> , </token> <token id=\"t358\"> in </token> <candidate id=\"c42\" index=359 type=\"number\" info=\"null\" length=\"1\"></candidate> <candidate id=\"c43\" index=359 type=\"date\" info=\"2014\" length=\"1\"></candidate> <token id=\"t359\"> 2014 </token> <token id=\"t360\"> , </token> <token id=\"t361\"> following </token> <token id=\"t362\"> the </token> <candidate id=\"c44\" index=363 type=\"location\" info=\"{ &quot;coordinates&quot;: &quot;38.49457;43.38323&quot;, &quot;id&quot;: 298117, &quot;featureClass&quot;: &quot;P&quot;, &quot;featureCode&quot;: &quot;PPLA&quot;, &quot;countryCode&quot;: &quot;TR&quot; }\" length=\"1\"></candidate> <token id=\"t363\"> ban </token> <token id=\"t364\"> on </token> <token id=\"t365\"> pork </token> <token id=\"t366\"> imports </token> <token id=\"t367\"> from </token> <token id=\"t368\"> the </token> <token id=\"t369\"> EU </token> <token id=\"t370\"> , </token> <token id=\"t371\"> prices </token> <token id=\"t372\"> in </token> <token id=\"t373\"> the </token> <token id=\"t374\"> Russian </token> <token id=\"t375\"> domestic </token> <token id=\"t376\"> market </token> <token id=\"t377\"> rose </token> <token id=\"t378\"> again </token> <token id=\"t379\"> and </token> <token id=\"t380\"> are </token> <candidate id=\"c45\" index=381 type=\"date\" info=\"PRESENT_REF\" length=\"1\"></candidate> <token id=\"t381\"> now </token> <token id=\"t382\"> higher </token> <token id=\"t383\"> than </token> <token id=\"t384\"> in </token> <token id=\"t385\"> Europe </token> <token id=\"t386\"> . </token> <token id=\"t387\"> But </token> <token id=\"t388\"> many </token> <token id=\"t389\"> Ukrainian </token> <token id=\"t390\"> producers </token> <token id=\"t391\"> say </token> <token id=\"t392\"> they </token> <token id=\"t393\"> will </token> <token id=\"t394\"> no </token> <token id=\"t395\"> longer </token> <token id=\"t396\"> bet </token> <token id=\"t397\"> on </token> <token id=\"t398\"> the </token> <token id=\"t399\"> Russian </token> <token id=\"t400\"> market </token> <token id=\"t401\"> , </token> <token id=\"t402\"> claiming </token> <token id=\"t403\"> that </token> <token id=\"t404\"> it </token> <token id=\"t405\"> is </token> <token id=\"t406\"> `` </token> <token id=\"t407\"> unreliable </token> <token id=\"t408\"> '' </token> <token id=\"t409\"> . </token> <token id=\"t410\"> According </token> <token id=\"t411\"> to </token> <token id=\"t412\"> Bashinsky </token> <token id=\"t413\"> , </token> <token id=\"t414\"> if </token> <token id=\"t415\"> the </token> <token id=\"t416\"> fight </token> <token id=\"t417\"> against </token> <candidate id=\"c46\" index=418 type=\"disease\" info=\"null\" length=\"1\"></candidate> <token id=\"t418\"> ASF </token> <token id=\"t419\"> in </token> <token id=\"t420\"> the </token> <token id=\"t421\"> country </token> <token id=\"t422\"> is </token> <token id=\"t423\"> successful </token> <token id=\"t424\"> , </token> <candidate id=\"c47\" index=425 type=\"number\" info=\"null\" length=\"1\"></candidate> <token id=\"t425\"> four </token> <token id=\"t426\"> or </token> <candidate id=\"c48\" index=427 type=\"number\" info=\"null\" length=\"1\"></candidate> <token id=\"t427\"> five </token> <candidate id=\"c49\" index=428 type=\"location\" info=\"{ &quot;coordinates&quot;: &quot;49.0;32.0&quot;, &quot;id&quot;: 690791, &quot;featureClass&quot;: &quot;A&quot;, &quot;featureCode&quot;: &quot;PCLI&quot;, &quot;countryCode&quot;: &quot;UA&quot; }\" length=\"1\"></candidate> <token id=\"t428\"> Ukraine </token> <token id=\"t429\"> producers </token> <token id=\"t430\"> could </token> <token id=\"t431\"> gain </token> <token id=\"t432\"> permission </token> <token id=\"t433\"> as </token> <token id=\"t434\"> early </token> <token id=\"t435\"> as </token> <candidate id=\"c50\" index=436 type=\"date\" info=\"2015\" length=\"2\"></candidate> <token id=\"t436\"> next </token> <token id=\"t437\"> year </token> <token id=\"t438\"> to </token> <token id=\"t439\"> export </token> <token id=\"t440\"> pork </token> <token id=\"t441\"> to </token> <token id=\"t442\"> the </token> <token id=\"t443\"> EU </token> <token id=\"t444\"> , </token> <token id=\"t445\"> which </token> <token id=\"t446\"> would </token> <token id=\"t447\"> allow </token> <token id=\"t448\"> the </token> <token id=\"t449\"> country </token> <token id=\"t450\"> to </token> <token id=\"t451\"> restore </token> <token id=\"t452\"> the </token> <token id=\"t453\"> overall </token> <token id=\"t454\"> volume </token> <token id=\"t455\"> of </token> <token id=\"t456\"> export </token> <token id=\"t457\"> supplies </token> <token id=\"t458\"> . </token> <token id=\"t459\"> `` </token> <token id=\"t460\"> When </token> <token id=\"t461\"> we </token> <token id=\"t462\"> remove </token> <token id=\"t463\"> the </token> <token id=\"t464\"> quarantine </token> <token id=\"t465\"> restrictions </token> <token id=\"t466\"> , </token> <token id=\"t467\"> send </token> <token id=\"t468\"> the </token> <token id=\"t469\"> relevant </token> <token id=\"t470\"> report </token> <token id=\"t471\"> to </token> <token id=\"t472\"> the </token> <token id=\"t473\"> World </token> <token id=\"t474\"> Organisation </token> <token id=\"t475\"> for </token> <token id=\"t476\"> Animal </token> <token id=\"t477\"> Health </token> <token id=\"t478\"> ( </token> <token id=\"t479\"> OIE </token> <token id=\"t480\"> ) </token> <token id=\"t481\"> and </token> <token id=\"t482\"> go </token> <token id=\"t483\"> through </token> <token id=\"t484\"> the </token> <token id=\"t485\"> procedures </token> <token id=\"t486\"> to </token> <token id=\"t487\"> verify </token> <token id=\"t488\"> our </token> <token id=\"t489\"> data </token> <token id=\"t490\"> , </token> <token id=\"t491\"> we </token> <token id=\"t492\"> will </token> <token id=\"t493\"> be </token> <token id=\"t494\"> able </token> <token id=\"t495\"> to </token> <token id=\"t496\"> apply </token> <token id=\"t497\"> to </token> <token id=\"t498\"> the </token> <token id=\"t499\"> European </token> <token id=\"t500\"> Commission </token> <token id=\"t501\"> with </token> <token id=\"t502\"> a </token> <token id=\"t503\"> request </token> <token id=\"t504\"> to </token> <token id=\"t505\"> put </token> <token id=\"t506\"> us </token> <token id=\"t507\"> on </token> <token id=\"t508\"> a </token> <token id=\"t509\"> list </token> <token id=\"t510\"> of </token> <token id=\"t511\"> countries </token> <token id=\"t512\"> that </token> <token id=\"t513\"> are </token> <token id=\"t514\"> allowed </token> <token id=\"t515\"> to </token> <token id=\"t516\"> export </token> <token id=\"t517\"> pork </token> <token id=\"t518\"> to </token> <token id=\"t519\"> the </token> <token id=\"t520\"> EU </token> <token id=\"t521\"> . </token> <token id=\"t522\"> After </token> <token id=\"t523\"> that </token> <token id=\"t524\"> , </token> <token id=\"t525\"> it </token> <token id=\"t526\"> will </token> <token id=\"t527\"> be </token> <token id=\"t528\"> selected </token> <token id=\"t529\"> businesses </token> <token id=\"t530\"> that </token> <token id=\"t531\"> meet </token> <token id=\"t532\"> EU </token> <token id=\"t533\"> requirements </token> <token id=\"t534\"> . </token> <token id=\"t535\"> From </token> <token id=\"t536\"> this </token> <token id=\"t537\"> list </token> <token id=\"t538\"> , </token> <candidate id=\"c51\" index=539 type=\"number\" info=\"null\" length=\"1\"></candidate> <token id=\"t539\"> four </token> <token id=\"t540\"> or </token> <candidate id=\"c52\" index=541 type=\"number\" info=\"null\" length=\"1\"></candidate> <token id=\"t541\"> five </token> <token id=\"t542\"> enterprises </token> <token id=\"t543\"> will </token> <token id=\"t544\"> be </token> <token id=\"t545\"> selected </token> <token id=\"t546\"> to </token> <token id=\"t547\"> be </token> <token id=\"t548\"> inspected </token> <token id=\"t549\"> by </token> <token id=\"t550\"> foreign </token> <token id=\"t551\"> experts </token> <token id=\"t552\"> , </token> <token id=\"t553\"> '' </token> <token id=\"t554\"> added </token> <token id=\"t555\"> Bashinsky </token> <token id=\"t556\"> . </token> <token id=\"t557\"> <br /> </token> <token id=\"t558\"> <br /> </token>","publication_date":"2014-10-30","id":226,"title":"ASF hinders exports of Ukraine pork to the EU","url":"http://www.globalmeatnews.com/Industry-Markets/African-swine-fever-hinders-exports-of-Ukraine-pork-to-the-EU","content":"\n By Vladislav VorotnikovVladislav Vorotnikov , 30-Oct-20142014-10-30T00:00:00Z\n Sporadic outbreaks of African swine fever (ASF) in Ukraine are blocking the possibility of launching pork exports to the European Union (EU), said Vitaly Bashinsky, deputy head of Ukraine’s state veterinary and phytosanitary service.\n \n \"Three cases of ASF on pig farms have put a stain on Ukraine’s reputation. While we have such problems, we can forget about establishing export supplies to the EU,\" he said.However, he added that a few Ukrainian pig farms will be inspected by EU experts soon.Industry observers believe Ukrainian pork has good prospects in EU markets, due to its competitive price.According to Ukraine’s deputy minister of agrarian policy and food Andriy Dykun, Ukraine is ready to start pig product exports to the EU. The ministry said that pork and confectionery were the Ukrainian goods that showed the best promise for sale in Europe.\"We have already started poultry product exports to the EU, and I think we can also export pork and confectionery products in the near future,\" said Dykun. Ukrainian experts predict the country could dramatically boost its pork exports to the EU market, with annual volumes potentially reaching 10,000–20,000 tonnes (t).By comparison, in 2013 Ukraine exported only 4,600t to the EU with a total value of US$20.9 million, according to official statistics. About 94% of all exports were destined for Russia. In 2012 Ukraine exported 20,200t of pork, also mostly to Russia.\"After Russia’s accession to the World Trade Organization in 2013, the process of supplying pork to this market was simplified, as quotas were abolished. Yet, along with the growth of pork supply, the market experienced a fall in imports. So for many Ukrainian companies it became unprofitable to continue pork exports to Russia,\" explained Arthur Loza, head of Ukraine’s Association of Pig Producers.However, in 2014, following the ban on pork imports from the EU, prices in the Russian domestic market rose again and are now higher than in Europe. But many Ukrainian producers say they will no longer bet on the Russian market, claiming that it is \"unreliable\". According to Bashinsky, if the fight against ASF in the country is successful, four or five Ukraine producers could gain permission as early as next year to export pork to the EU, which would allow the country to restore the overall volume of export supplies.\"When we remove the quarantine restrictions, send the relevant report to the World Organisation for Animal Health (OIE) and go through the procedures to verify our data, we will be able to apply to the European Commission with a request to put us on a list of countries that are allowed to export pork to the EU. After that, it will be selected businesses that meet EU requirements. From this list, four or five enterprises will be selected to be inspected by foreign experts,\" added Bashinsky. \n \n ","candidateLabels":[]}
