# Supplementary material for: Web monitoring of emerging animal infectious diseases integrated in the French Animal Health Epidemic Intelligence System
Source: PLoS One. 2018 Aug 3;13(8):e0199960. doi: 10.1371/journal.pone.0199960 (PMC6075742; doi:10.1371/journal.pone.0199960)
Supplement: S1 Dataset — Dataset of news reports in English language used to evaluate and train the information extraction module of PADI-web (http://epia.clermont.inra.fr/vsi). This dataset is composed of 532 news reports (in JSON), with information about the report itself (publication date, title, content, url), as well as processing information related to the information extraction process (candidates for extraction information, correct or incorrect labels for each candidate). The named entity candidates (locations, diseases, hosts, dates, number of cases) are manually labelled in each article. Data are shared under a CC BY license and are freely available for download at: https://dataverse.cirad.fr/dataset.xhtml?persistentId=doi:10.18167/DVN1/KMTIFG. (GZ) [file pone.0199960.s001.gz › articles/525.json]

{"reports":[17240],"tagged_content":"<candidate id=\"c1\" index=0 type=\"location\" info=\"{ &quot;coordinates&quot;: &quot;-29.0;24.0&quot;, &quot;id&quot;: 953987, &quot;featureClass&quot;: &quot;A&quot;, &quot;featureCode&quot;: &quot;PCLI&quot;, &quot;countryCode&quot;: &quot;ZA&quot; }\" length=\"2\"></candidate> <token id=\"t0\"> South </token> <candidate id=\"c2\" index=1 type=\"location\" info=\"{ &quot;coordinates&quot;: &quot;36.86877;10.33256&quot;, &quot;id&quot;: 8354636, &quot;featureClass&quot;: &quot;A&quot;, &quot;featureCode&quot;: &quot;ADM3H&quot;, &quot;countryCode&quot;: &quot;TN&quot; }\" length=\"1\"></candidate> <token id=\"t1\"> Africa </token> <token id=\"t2\"> is </token> <token id=\"t3\"> in </token> <token id=\"t4\"> talks </token> <token id=\"t5\"> with </token> <token id=\"t6\"> the </token> <candidate id=\"c3\" index=7 type=\"location\" info=\"{ &quot;coordinates&quot;: &quot;50.83857;4.37599&quot;, &quot;id&quot;: 6695072, &quot;featureClass&quot;: &quot;A&quot;, &quot;featureCode&quot;: &quot;ZN&quot;, &quot;countryCode&quot;: &quot;&quot; }\" length=\"2\"></candidate> <token id=\"t7\"> European </token> <candidate id=\"c4\" index=8 type=\"location\" info=\"{ &quot;coordinates&quot;: &quot;34.83401;-83.99076&quot;, &quot;id&quot;: 4227781, &quot;featureClass&quot;: &quot;A&quot;, &quot;featureCode&quot;: &quot;ADM2&quot;, &quot;countryCode&quot;: &quot;US&quot; }\" length=\"1\"></candidate> <candidate id=\"c5\" index=8 type=\"location\" info=\"{ &quot;coordinates&quot;: &quot;-32.83333;-62.75&quot;, &quot;id&quot;: 3833419, &quot;featureClass&quot;: &quot;A&quot;, &quot;featureCode&quot;: &quot;ADM2&quot;, &quot;countryCode&quot;: &quot;AR&quot; }\" length=\"1\"></candidate> <candidate id=\"c6\" index=8 type=\"location\" info=\"{ &quot;coordinates&quot;: &quot;13.55;-87.9&quot;, &quot;id&quot;: 3584767, &quot;featureClass&quot;: &quot;A&quot;, &quot;featureCode&quot;: &quot;ADM1&quot;, &quot;countryCode&quot;: &quot;SV&quot; }\" length=\"1\"></candidate> <token id=\"t8\"> Union </token> <token id=\"t9\"> about </token> <token id=\"t10\"> exporting </token> <token id=\"t11\"> game </token> <token id=\"t12\"> meat </token> <token id=\"t13\"> to </token> <token id=\"t14\"> the </token> <token id=\"t15\"> 28-member </token> <token id=\"t16\"> economic </token> <token id=\"t17\"> bloc </token> <token id=\"t18\"> , </token> <token id=\"t19\"> Agriculture </token> <token id=\"t20\"> Minister </token> <token id=\"t21\"> Senzeni </token> <token id=\"t22\"> Zokwana </token> <token id=\"t23\"> said </token> <token id=\"t24\"> . </token> <token id=\"t25\"> <br /> </token> <token id=\"t26\"> `` </token> <candidate id=\"c7\" index=27 type=\"location\" info=\"{ &quot;coordinates&quot;: &quot;-29.0;24.0&quot;, &quot;id&quot;: 953987, &quot;featureClass&quot;: &quot;A&quot;, &quot;featureCode&quot;: &quot;PCLI&quot;, &quot;countryCode&quot;: &quot;ZA&quot; }\" length=\"2\"></candidate> <token id=\"t27\"> South </token> <candidate id=\"c8\" index=28 type=\"location\" info=\"{ &quot;coordinates&quot;: &quot;36.86877;10.33256&quot;, &quot;id&quot;: 8354636, &quot;featureClass&quot;: &quot;A&quot;, &quot;featureCode&quot;: &quot;ADM3H&quot;, &quot;countryCode&quot;: &quot;TN&quot; }\" length=\"1\"></candidate> <token id=\"t28\"> Africa </token> <token id=\"t29\"> is </token> <token id=\"t30\"> still </token> <token id=\"t31\"> negotiating </token> <token id=\"t32\"> market </token> <token id=\"t33\"> access </token> <token id=\"t34\"> , </token> <token id=\"t35\"> '' </token> <token id=\"t36\"> he </token> <token id=\"t37\"> told </token> <token id=\"t38\"> reporters </token> <candidate id=\"c9\" index=39 type=\"date\" info=\"2015-01-15\" length=\"1\"></candidate> <token id=\"t39\"> today </token> <token id=\"t40\"> in </token> <token id=\"t41\"> the </token> <token id=\"t42\"> capital </token> <token id=\"t43\"> , </token> <candidate id=\"c10\" index=44 type=\"location\" info=\"{ &quot;coordinates&quot;: &quot;-25.74486;28.18783&quot;, &quot;id&quot;: 964137, &quot;featureClass&quot;: &quot;P&quot;, &quot;featureCode&quot;: &quot;PPLC&quot;, &quot;countryCode&quot;: &quot;ZA&quot; }\" length=\"1\"></candidate> <token id=\"t44\"> Pretoria </token> <token id=\"t45\"> . </token> <token id=\"t46\"> `` </token> <token id=\"t47\"> These </token> <token id=\"t48\"> were </token> <token id=\"t49\"> lucrative </token> <token id=\"t50\"> markets </token> <token id=\"t51\"> prior </token> <token id=\"t52\"> to </token> <candidate id=\"c11\" index=53 type=\"location\" info=\"{ &quot;coordinates&quot;: &quot;-29.0;24.0&quot;, &quot;id&quot;: 953987, &quot;featureClass&quot;: &quot;A&quot;, &quot;featureCode&quot;: &quot;PCLI&quot;, &quot;countryCode&quot;: &quot;ZA&quot; }\" length=\"2\"></candidate> <token id=\"t53\"> South </token> <candidate id=\"c12\" index=54 type=\"location\" info=\"{ &quot;coordinates&quot;: &quot;36.86877;10.33256&quot;, &quot;id&quot;: 8354636, &quot;featureClass&quot;: &quot;A&quot;, &quot;featureCode&quot;: &quot;ADM3H&quot;, &quot;countryCode&quot;: &quot;TN&quot; }\" length=\"1\"></candidate> <token id=\"t54\"> Africa </token> <token id=\"t55\"> losing </token> <token id=\"t56\"> its </token> <candidate id=\"c13\" index=57 type=\"disease\" info=\"null\" length=\"3\"></candidate> <token id=\"t57\"> foot </token> <token id=\"t58\"> and </token> <token id=\"t59\"> mouth </token> <token id=\"t60\"> disease-free </token> <token id=\"t61\"> status </token> <token id=\"t62\"> in </token> <candidate id=\"c14\" index=63 type=\"number\" info=\"null\" length=\"1\"></candidate> <candidate id=\"c15\" index=63 type=\"date\" info=\"2011\" length=\"1\"></candidate> <token id=\"t63\"> 2011 </token> <token id=\"t64\"> , </token> <token id=\"t65\"> '' </token> <token id=\"t66\"> he </token> <token id=\"t67\"> said </token> <token id=\"t68\"> . </token> <token id=\"t69\"> <br /> </token> <token id=\"t70\"> The </token> <token id=\"t71\"> embargo </token> <token id=\"t72\"> on </token> <token id=\"t73\"> exports </token> <token id=\"t74\"> of </token> <token id=\"t75\"> beef </token> <token id=\"t76\"> and </token> <token id=\"t77\"> game </token> <token id=\"t78\"> meat </token> <token id=\"t79\"> to </token> <token id=\"t80\"> certain </token> <token id=\"t81\"> countries </token> <token id=\"t82\"> in </token> <candidate id=\"c16\" index=83 type=\"number\" info=\"null\" length=\"1\"></candidate> <candidate id=\"c17\" index=83 type=\"date\" info=\"2011\" length=\"1\"></candidate> <token id=\"t83\"> 2011 </token> <token id=\"t84\"> because </token> <token id=\"t85\"> of </token> <token id=\"t86\"> the </token> <candidate id=\"c18\" index=87 type=\"disease\" info=\"null\" length=\"1\"></candidate> <token id=\"t87\"> FMD </token> <token id=\"t88\"> outbreak </token> <token id=\"t89\"> cost </token> <token id=\"t90\"> the </token> <token id=\"t91\"> nation </token> <token id=\"t92\"> an </token> <token id=\"t93\"> estimated </token> <candidate id=\"c19\" index=94 type=\"number\" info=\"null\" length=\"1\"></candidate> <token id=\"t94\"> 4 </token> <candidate id=\"c20\" index=95 type=\"number\" info=\"null\" length=\"1\"></candidate> <token id=\"t95\"> billion </token> <token id=\"t96\"> rand </token> <token id=\"t97\"> ( </token> <token id=\"t98\"> $ </token> <candidate id=\"c21\" index=99 type=\"number\" info=\"null\" length=\"1\"></candidate> <token id=\"t99\"> 348 </token> <candidate id=\"c22\" index=100 type=\"number\" info=\"null\" length=\"1\"></candidate> <token id=\"t100\"> million </token> <token id=\"t101\"> ) </token> <token id=\"t102\"> , </token> <token id=\"t103\"> he </token> <token id=\"t104\"> said </token> <token id=\"t105\"> . </token> <token id=\"t106\"> The </token> <token id=\"t107\"> World </token> <token id=\"t108\"> Organization </token> <token id=\"t109\"> for </token> <token id=\"t110\"> Animal </token> <token id=\"t111\"> Health </token> <token id=\"t112\"> declared </token> <candidate id=\"c23\" index=113 type=\"location\" info=\"{ &quot;coordinates&quot;: &quot;-29.0;24.0&quot;, &quot;id&quot;: 953987, &quot;featureClass&quot;: &quot;A&quot;, &quot;featureCode&quot;: &quot;PCLI&quot;, &quot;countryCode&quot;: &quot;ZA&quot; }\" length=\"2\"></candidate> <token id=\"t113\"> South </token> <candidate id=\"c24\" index=114 type=\"location\" info=\"{ &quot;coordinates&quot;: &quot;36.86877;10.33256&quot;, &quot;id&quot;: 8354636, &quot;featureClass&quot;: &quot;A&quot;, &quot;featureCode&quot;: &quot;ADM3H&quot;, &quot;countryCode&quot;: &quot;TN&quot; }\" length=\"1\"></candidate> <token id=\"t114\"> Africa </token> <token id=\"t115\"> free </token> <token id=\"t116\"> of </token> <token id=\"t117\"> the </token> <token id=\"t118\"> disease </token> <token id=\"t119\"> in </token> <candidate id=\"c25\" index=120 type=\"date\" info=\"2014-02\" length=\"1\"></candidate> <token id=\"t120\"> February </token> <token id=\"t121\"> . </token> <token id=\"t122\"> <br /> </token> <token id=\"t123\"> `` </token> <token id=\"t124\"> We </token> <token id=\"t125\"> sent </token> <token id=\"t126\"> them </token> <token id=\"t127\"> a </token> <token id=\"t128\"> dossier </token> <candidate id=\"c26\" index=129 type=\"date\" info=\"2014\" length=\"2\"></candidate> <token id=\"t129\"> last </token> <token id=\"t130\"> year </token> <token id=\"t131\"> after </token> <candidate id=\"c27\" index=132 type=\"date\" info=\"2014-02\" length=\"1\"></candidate> <token id=\"t132\"> February </token> <token id=\"t133\"> to </token> <token id=\"t134\"> say </token> <token id=\"t135\"> that </token> <token id=\"t136\"> we </token> <token id=\"t137\"> would </token> <token id=\"t138\"> like </token> <token id=\"t139\"> to </token> <token id=\"t140\"> resume </token> <token id=\"t141\"> trade </token> <token id=\"t142\"> , </token> <token id=\"t143\"> '' </token> <token id=\"t144\"> Department </token> <token id=\"t145\"> of </token> <token id=\"t146\"> Agriculture </token> <token id=\"t147\"> , </token> <token id=\"t148\"> Forestry </token> <token id=\"t149\"> and </token> <token id=\"t150\"> Fisheries </token> <token id=\"t151\"> Acting </token> <token id=\"t152\"> Deputy </token> <token id=\"t153\"> Director-General </token> <token id=\"t154\"> Mooketsa </token> <token id=\"t155\"> Ramasodi </token> <token id=\"t156\"> said </token> <token id=\"t157\"> . </token> <token id=\"t158\"> `` </token> <token id=\"t159\"> What </token> <token id=\"t160\"> needs </token> <token id=\"t161\"> to </token> <token id=\"t162\"> happen </token> <candidate id=\"c28\" index=163 type=\"date\" info=\"PRESENT_REF\" length=\"1\"></candidate> <token id=\"t163\"> now </token> <token id=\"t164\"> is </token> <token id=\"t165\"> they </token> <token id=\"t166\"> will </token> <token id=\"t167\"> have </token> <token id=\"t168\"> to </token> <token id=\"t169\"> look </token> <token id=\"t170\"> into </token> <token id=\"t171\"> sending </token> <token id=\"t172\"> a </token> <token id=\"t173\"> technical </token> <token id=\"t174\"> team </token> <token id=\"t175\"> to </token> <token id=\"t176\"> assess </token> <token id=\"t177\"> on </token> <token id=\"t178\"> possibilities </token> <token id=\"t179\"> of </token> <token id=\"t180\"> resuming </token> <token id=\"t181\"> trade </token> <token id=\"t182\"> with </token> <token id=\"t183\"> us </token> <token id=\"t184\"> . </token> <token id=\"t185\"> They </token> <token id=\"t186\"> will </token> <token id=\"t187\"> determine </token> <token id=\"t188\"> if </token> <token id=\"t189\"> our </token> <token id=\"t190\"> meat </token> <token id=\"t191\"> is </token> <token id=\"t192\"> fit </token> <token id=\"t193\"> for </token> <token id=\"t194\"> them </token> <token id=\"t195\"> to </token> <token id=\"t196\"> import </token> <token id=\"t197\"> into </token> <token id=\"t198\"> their </token> <token id=\"t199\"> region </token> <token id=\"t200\"> . </token> <token id=\"t201\"> '' </token> <token id=\"t202\"> <br /> </token> <token id=\"t203\"> The </token> <token id=\"t204\"> department </token> <token id=\"t205\"> is </token> <token id=\"t206\"> looking </token> <token id=\"t207\"> into </token> <token id=\"t208\"> vaccinating </token> <candidate id=\"c29\" index=209 type=\"number\" info=\"null\" length=\"1\"></candidate> <token id=\"t209\"> 500,000 </token> <candidate id=\"c30\" index=210 type=\"host\" info=\"null\" length=\"1\"></candidate> <token id=\"t210\"> cattle </token> <token id=\"t211\"> in </token> <token id=\"t212\"> provinces </token> <token id=\"t213\"> such </token> <token id=\"t214\"> as </token> <candidate id=\"c31\" index=215 type=\"location\" info=\"{ &quot;coordinates&quot;: &quot;-29.0;30.0&quot;, &quot;id&quot;: 972062, &quot;featureClass&quot;: &quot;A&quot;, &quot;featureCode&quot;: &quot;ADM1&quot;, &quot;countryCode&quot;: &quot;ZA&quot; }\" length=\"1\"></candidate> <token id=\"t215\"> KwaZulu-Natal </token> <token id=\"t216\"> . </token> <token id=\"t217\"> Imports </token> <token id=\"t218\"> of </token> <token id=\"t219\"> beef </token> <token id=\"t220\"> into </token> <token id=\"t221\"> the </token> <token id=\"t222\"> EU </token> <token id=\"t223\"> has </token> <token id=\"t224\"> other </token> <token id=\"t225\"> requirements </token> <token id=\"t226\"> , </token> <token id=\"t227\"> which </token> <candidate id=\"c32\" index=228 type=\"location\" info=\"{ &quot;coordinates&quot;: &quot;-29.0;24.0&quot;, &quot;id&quot;: 953987, &quot;featureClass&quot;: &quot;A&quot;, &quot;featureCode&quot;: &quot;PCLI&quot;, &quot;countryCode&quot;: &quot;ZA&quot; }\" length=\"2\"></candidate> <token id=\"t228\"> South </token> <candidate id=\"c33\" index=229 type=\"location\" info=\"{ &quot;coordinates&quot;: &quot;36.86877;10.33256&quot;, &quot;id&quot;: 8354636, &quot;featureClass&quot;: &quot;A&quot;, &quot;featureCode&quot;: &quot;ADM3H&quot;, &quot;countryCode&quot;: &quot;TN&quot; }\" length=\"1\"></candidate> <token id=\"t229\"> Africa </token> <token id=\"t230\"> ca </token> <token id=\"t231\"> n't </token> <token id=\"t232\"> meet </token> <token id=\"t233\"> at </token> <token id=\"t234\"> this </token> <token id=\"t235\"> moment </token> <token id=\"t236\"> , </token> <token id=\"t237\"> he </token> <token id=\"t238\"> said </token> <token id=\"t239\"> . </token> <token id=\"t240\"> <br /> </token> <candidate id=\"c34\" index=241 type=\"location\" info=\"{ &quot;coordinates&quot;: &quot;-29.0;24.0&quot;, &quot;id&quot;: 953987, &quot;featureClass&quot;: &quot;A&quot;, &quot;featureCode&quot;: &quot;PCLI&quot;, &quot;countryCode&quot;: &quot;ZA&quot; }\" length=\"2\"></candidate> <token id=\"t241\"> South </token> <candidate id=\"c35\" index=242 type=\"location\" info=\"{ &quot;coordinates&quot;: &quot;36.86877;10.33256&quot;, &quot;id&quot;: 8354636, &quot;featureClass&quot;: &quot;A&quot;, &quot;featureCode&quot;: &quot;ADM3H&quot;, &quot;countryCode&quot;: &quot;TN&quot; }\" length=\"1\"></candidate> <token id=\"t242\"> Africa </token> <token id=\"t243\"> 's </token> <token id=\"t244\"> biggest </token> <token id=\"t245\"> game </token> <token id=\"t246\"> reserve </token> <token id=\"t247\"> , </token> <token id=\"t248\"> the </token> <token id=\"t249\"> Kruger </token> <token id=\"t250\"> National </token> <candidate id=\"c36\" index=251 type=\"location\" info=\"{ &quot;coordinates&quot;: &quot;39.1193;-105.71717&quot;, &quot;id&quot;: 5433959, &quot;featureClass&quot;: &quot;A&quot;, &quot;featureCode&quot;: &quot;ADM2&quot;, &quot;countryCode&quot;: &quot;US&quot; }\" length=\"1\"></candidate> <candidate id=\"c37\" index=251 type=\"location\" info=\"{ &quot;coordinates&quot;: &quot;39.77363;-87.20636&quot;, &quot;id&quot;: 4262785, &quot;featureClass&quot;: &quot;A&quot;, &quot;featureCode&quot;: &quot;ADM2&quot;, &quot;countryCode&quot;: &quot;US&quot; }\" length=\"1\"></candidate> <candidate id=\"c38\" index=251 type=\"location\" info=\"{ &quot;coordinates&quot;: &quot;50.71671;-100.51755&quot;, &quot;id&quot;: 6098381, &quot;featureClass&quot;: &quot;A&quot;, &quot;featureCode&quot;: &quot;ADMD&quot;, &quot;countryCode&quot;: &quot;CA&quot; }\" length=\"1\"></candidate> <candidate id=\"c39\" index=251 type=\"location\" info=\"{ &quot;coordinates&quot;: &quot;44.52057;-109.58853&quot;, &quot;id&quot;: 5834587, &quot;featureClass&quot;: &quot;A&quot;, &quot;featureCode&quot;: &quot;ADM2&quot;, &quot;countryCode&quot;: &quot;US&quot; }\" length=\"1\"></candidate> <candidate id=\"c40\" index=251 type=\"location\" info=\"{ &quot;coordinates&quot;: &quot;45.48834;-110.52632&quot;, &quot;id&quot;: 5670652, &quot;featureClass&quot;: &quot;A&quot;, &quot;featureCode&quot;: &quot;ADM2&quot;, &quot;countryCode&quot;: &quot;US&quot; }\" length=\"1\"></candidate> <candidate id=\"c41\" index=251 type=\"location\" info=\"{ &quot;coordinates&quot;: &quot;51.75421;-3.38736&quot;, &quot;id&quot;: 7296582, &quot;featureClass&quot;: &quot;A&quot;, &quot;featureCode&quot;: &quot;ADM3&quot;, &quot;countryCode&quot;: &quot;GB&quot; }\" length=\"1\"></candidate> <token id=\"t251\"> Park </token> <token id=\"t252\"> , </token> <token id=\"t253\"> and </token> <token id=\"t254\"> the </token> <token id=\"t255\"> Ndumo </token> <token id=\"t256\"> and </token> <token id=\"t257\"> Tembe </token> <token id=\"t258\"> reserves </token> <token id=\"t259\"> in </token> <candidate id=\"c42\" index=260 type=\"location\" info=\"{ &quot;coordinates&quot;: &quot;-29.0;30.0&quot;, &quot;id&quot;: 972062, &quot;featureClass&quot;: &quot;A&quot;, &quot;featureCode&quot;: &quot;ADM1&quot;, &quot;countryCode&quot;: &quot;ZA&quot; }\" length=\"1\"></candidate> <token id=\"t260\"> KwaZulu-Natal </token> <token id=\"t261\"> remain </token> <token id=\"t262\"> infected </token> <token id=\"t263\"> with </token> <token id=\"t264\"> the </token> <token id=\"t265\"> disease </token> <token id=\"t266\"> , </token> <token id=\"t267\"> Zokwana </token> <token id=\"t268\"> said </token> <token id=\"t269\"> . </token> <token id=\"t270\"> <br /> </token> <token id=\"t271\"> The </token> <token id=\"t272\"> country </token> <token id=\"t273\"> is </token> <token id=\"t274\"> seeking </token> <token id=\"t275\"> new </token> <token id=\"t276\"> export </token> <token id=\"t277\"> markets </token> <token id=\"t278\"> for </token> <token id=\"t279\"> beef </token> <token id=\"t280\"> and </token> <token id=\"t281\"> game </token> <token id=\"t282\"> meats </token> <token id=\"t283\"> such </token> <token id=\"t284\"> as </token> <token id=\"t285\"> kudu </token> <token id=\"t286\"> and </token> <token id=\"t287\"> impala </token> <candidate id=\"c43\" index=288 type=\"host\" info=\"null\" length=\"1\"></candidate> <token id=\"t288\"> antelopes </token> <token id=\"t289\"> , </token> <token id=\"t290\"> and </token> <token id=\"t291\"> is </token> <token id=\"t292\"> targeting </token> <token id=\"t293\"> parts </token> <token id=\"t294\"> of </token> <candidate id=\"c44\" index=295 type=\"location\" info=\"{ &quot;coordinates&quot;: &quot;-12.79673;-76.51124&quot;, &quot;id&quot;: 8350058, &quot;featureClass&quot;: &quot;A&quot;, &quot;featureCode&quot;: &quot;ADM3&quot;, &quot;countryCode&quot;: &quot;PE&quot; }\" length=\"1\"></candidate> <candidate id=\"c45\" index=295 type=\"location\" info=\"{ &quot;coordinates&quot;: &quot;37.93682;27.34353&quot;, &quot;id&quot;: 8378482, &quot;featureClass&quot;: &quot;A&quot;, &quot;featureCode&quot;: &quot;ADM1H&quot;, &quot;countryCode&quot;: &quot;TR&quot; }\" length=\"1\"></candidate> <candidate id=\"c46\" index=295 type=\"location\" info=\"{ &quot;coordinates&quot;: &quot;9.56667;122.6&quot;, &quot;id&quot;: 1711613, &quot;featureClass&quot;: &quot;A&quot;, &quot;featureCode&quot;: &quot;ADM3&quot;, &quot;countryCode&quot;: &quot;PH&quot; }\" length=\"1\"></candidate> <token id=\"t295\"> Asia </token> <token id=\"t296\"> . </token> <token id=\"t297\"> A </token> <token id=\"t298\"> delegation </token> <token id=\"t299\"> of </token> <token id=\"t300\"> Chinese </token> <token id=\"t301\"> officials </token> <token id=\"t302\"> will </token> <token id=\"t303\"> be </token> <token id=\"t304\"> coming </token> <token id=\"t305\"> to </token> <token id=\"t306\"> assess </token> <token id=\"t307\"> the </token> <token id=\"t308\"> possibilities </token> <token id=\"t309\"> of </token> <token id=\"t310\"> this </token> <token id=\"t311\"> happening </token> <token id=\"t312\"> , </token> <token id=\"t313\"> he </token> <token id=\"t314\"> said </token> <token id=\"t315\"> . </token> <token id=\"t316\"> <br /> </token> <candidate id=\"c47\" index=317 type=\"location\" info=\"{ &quot;coordinates&quot;: &quot;-29.0;24.0&quot;, &quot;id&quot;: 953987, &quot;featureClass&quot;: &quot;A&quot;, &quot;featureCode&quot;: &quot;PCLI&quot;, &quot;countryCode&quot;: &quot;ZA&quot; }\" length=\"2\"></candidate> <token id=\"t317\"> South </token> <candidate id=\"c48\" index=318 type=\"location\" info=\"{ &quot;coordinates&quot;: &quot;36.86877;10.33256&quot;, &quot;id&quot;: 8354636, &quot;featureClass&quot;: &quot;A&quot;, &quot;featureCode&quot;: &quot;ADM3H&quot;, &quot;countryCode&quot;: &quot;TN&quot; }\" length=\"1\"></candidate> <token id=\"t318\"> Africa </token> <token id=\"t319\"> 's </token> <token id=\"t320\"> animal-farming </token> <token id=\"t321\"> industry </token> <token id=\"t322\"> , </token> <token id=\"t323\"> including </token> <token id=\"t324\"> livestock </token> <token id=\"t325\"> , </token> <token id=\"t326\"> dairy </token> <token id=\"t327\"> and </token> <token id=\"t328\"> meat </token> <token id=\"t329\"> products </token> <token id=\"t330\"> , </token> <token id=\"t331\"> is </token> <token id=\"t332\"> worth </token> <token id=\"t333\"> about </token> <candidate id=\"c49\" index=334 type=\"number\" info=\"null\" length=\"1\"></candidate> <token id=\"t334\"> 50 </token> <candidate id=\"c50\" index=335 type=\"number\" info=\"null\" length=\"1\"></candidate> <token id=\"t335\"> billion </token> <token id=\"t336\"> rand </token> <token id=\"t337\"> annually </token> <token id=\"t338\"> , </token> <token id=\"t339\"> Department </token> <token id=\"t340\"> of </token> <token id=\"t341\"> Agriculture </token> <token id=\"t342\"> Director-General </token> <token id=\"t343\"> Edith </token> <token id=\"t344\"> Vries </token> <token id=\"t345\"> said </token> <token id=\"t346\"> . </token> <token id=\"t347\"> The </token> <token id=\"t348\"> country </token> <token id=\"t349\"> also </token> <token id=\"t350\"> produces </token> <token id=\"t351\"> pork </token> <token id=\"t352\"> , </token> <token id=\"t353\"> ostrich </token> <token id=\"t354\"> and </token> <candidate id=\"c51\" index=355 type=\"host\" info=\"null\" length=\"1\"></candidate> <token id=\"t355\"> lamb </token> <token id=\"t356\"> . </token> <token id=\"t357\"> <br /> </token>","publication_date":"2015-01-15","id":525,"title":"South Africa Seeks to Sell Antelope, Impala Meat to EU","url":"http://www.bloomberg.com/news/articles/2015-01-15/south-africa-seeks-to-sell-antelope-impala-meat-to-eu-correct-","content":" South Africa is in talks with the European Union about exporting game meat to the 28-member economic bloc, Agriculture Minister Senzeni Zokwana said.\n“South Africa is still negotiating market access,” he told reporters today in the capital, Pretoria. “These were lucrative markets prior to South Africa losing its foot and mouth disease-free status in 2011,” he said.\nThe embargo on exports of beef and game meat to certain countries in 2011 because of the FMD outbreak cost the nation an estimated 4 billion rand ($348 million), he said. The World Organization for Animal Health declared South Africa free of the disease in February.\n“We sent them a dossier last year after February to say that we would like to resume trade,” Department of Agriculture, Forestry and Fisheries Acting Deputy Director-General Mooketsa Ramasodi said. “What needs to happen now is they will have to look into sending a technical team to assess on possibilities of resuming trade with us. They will determine if our meat is fit for them to import into their region.”\nThe department is looking into vaccinating 500,000 cattle in provinces such as KwaZulu-Natal. Imports of beef into the EU has other requirements, which South Africa can’t meet at this moment, he said.\nSouth Africa’s biggest game reserve, the Kruger National Park, and the Ndumo and Tembe reserves in KwaZulu-Natal remain infected with the disease, Zokwana said.\nThe country is seeking new export markets for beef and game meats such as kudu and impala antelopes, and is targeting parts of Asia. A delegation of Chinese officials will be coming to assess the possibilities of this happening, he said.\nSouth Africa’s animal-farming industry, including livestock, dairy and meat products, is worth about 50 billion rand annually, Department of Agriculture Director-General Edith Vries said. The country also produces pork, ostrich and lamb.\n ","candidateLabels":[]}
