# Supplementary material for: Web monitoring of emerging animal infectious diseases integrated in the French Animal Health Epidemic Intelligence System
Source: PLoS One. 2018 Aug 3;13(8):e0199960. doi: 10.1371/journal.pone.0199960 (PMC6075742; doi:10.1371/journal.pone.0199960)
Supplement: S1 Dataset — Dataset of news reports in English language used to evaluate and train the information extraction module of PADI-web (http://epia.clermont.inra.fr/vsi). This dataset is composed of 532 news reports (in JSON), with information about the report itself (publication date, title, content, url), as well as processing information related to the information extraction process (candidates for extraction information, correct or incorrect labels for each candidate). The named entity candidates (locations, diseases, hosts, dates, number of cases) are manually labelled in each article. Data are shared under a CC BY license and are freely available for download at: https://dataverse.cirad.fr/dataset.xhtml?persistentId=doi:10.18167/DVN1/KMTIFG. (GZ) [file pone.0199960.s001.gz › articles/468.json]

{"reports":[16814,16865,17007],"tagged_content":"<token id=\"t0\"> <br /> </token> <candidate id=\"c1\" index=1 type=\"host\" info=\"null\" length=\"1\"></candidate> <candidate id=\"c2\" index=1 type=\"disease\" info=\"null\" length=\"2\"></candidate> <token id=\"t1\"> Bird </token> <token id=\"t2\"> flu </token> <token id=\"t3\"> spreads </token> <token id=\"t4\"> in </token> <candidate id=\"c3\" index=5 type=\"location\" info=\"{ &quot;coordinates&quot;: &quot;42.83333;12.83333&quot;, &quot;id&quot;: 3175395, &quot;featureClass&quot;: &quot;A&quot;, &quot;featureCode&quot;: &quot;PCLI&quot;, &quot;countryCode&quot;: &quot;IT&quot; }\" length=\"1\"></candidate> <token id=\"t5\"> Italy </token> <token id=\"t6\"> and </token> <candidate id=\"c4\" index=7 type=\"location\" info=\"{ &quot;coordinates&quot;: &quot;51.5;10.5&quot;, &quot;id&quot;: 2921044, &quot;featureClass&quot;: &quot;A&quot;, &quot;featureCode&quot;: &quot;PCLI&quot;, &quot;countryCode&quot;: &quot;DE&quot; }\" length=\"1\"></candidate> <token id=\"t7\"> Germany </token> <token id=\"t8\"> <br /> </token> <token id=\"t9\"> <br /> </token> <candidate id=\"c5\" index=10 type=\"date\" info=\"2014-12-17\" length=\"1\"></candidate> <token id=\"t10\"> Wednesday </token> <candidate id=\"c6\" index=11 type=\"number\" info=\"null\" length=\"1\"></candidate> <candidate id=\"c7\" index=11 type=\"date\" info=\"2014-12-17\" length=\"2\"></candidate> <token id=\"t11\"> 17 </token> <token id=\"t12\"> December </token> <token id=\"t13\"> 201414:33 </token> <token id=\"t14\"> <br /> </token> <token id=\"t15\"> <br /> </token> <token id=\"t16\"> © </token> <token id=\"t17\"> RexHighly </token> <token id=\"t18\"> pathogenic </token> <candidate id=\"c8\" index=19 type=\"disease\" info=\"null\" length=\"2\"></candidate> <token id=\"t19\"> avian </token> <token id=\"t20\"> influenza </token> <token id=\"t21\"> has </token> <token id=\"t22\"> continued </token> <token id=\"t23\"> its </token> <token id=\"t24\"> spread </token> <token id=\"t25\"> , </token> <token id=\"t26\"> with </token> <candidate id=\"c9\" index=27 type=\"location\" info=\"{ &quot;coordinates&quot;: &quot;42.83333;12.83333&quot;, &quot;id&quot;: 3175395, &quot;featureClass&quot;: &quot;A&quot;, &quot;featureCode&quot;: &quot;PCLI&quot;, &quot;countryCode&quot;: &quot;IT&quot; }\" length=\"1\"></candidate> <token id=\"t27\"> Italy </token> <token id=\"t28\"> the </token> <token id=\"t29\"> latest </token> <token id=\"t30\"> country </token> <token id=\"t31\"> to </token> <token id=\"t32\"> have </token> <token id=\"t33\"> a </token> <token id=\"t34\"> case </token> <token id=\"t35\"> of </token> <token id=\"t36\"> the </token> <token id=\"t37\"> H5N8 </token> <token id=\"t38\"> strain </token> <token id=\"t39\"> in </token> <token id=\"t40\"> a </token> <token id=\"t41\"> flock </token> <token id=\"t42\"> of </token> <token id=\"t43\"> turkeys </token> <token id=\"t44\"> , </token> <token id=\"t45\"> and </token> <candidate id=\"c10\" index=46 type=\"location\" info=\"{ &quot;coordinates&quot;: &quot;51.5;10.5&quot;, &quot;id&quot;: 2921044, &quot;featureClass&quot;: &quot;A&quot;, &quot;featureCode&quot;: &quot;PCLI&quot;, &quot;countryCode&quot;: &quot;DE&quot; }\" length=\"1\"></candidate> <token id=\"t46\"> Germany </token> <token id=\"t47\"> reporting </token> <token id=\"t48\"> its </token> <token id=\"t49\"> second </token> <token id=\"t50\"> case </token> <token id=\"t51\"> . </token> <token id=\"t52\"> <br /> </token> <candidate id=\"c11\" index=53 type=\"location\" info=\"{ &quot;coordinates&quot;: &quot;49.74917;4.60889&quot;, &quot;id&quot;: 6453601, &quot;featureClass&quot;: &quot;A&quot;, &quot;featureCode&quot;: &quot;ADM4&quot;, &quot;countryCode&quot;: &quot;FR&quot; }\" length=\"1\"></candidate> <token id=\"t53\"> This </token> <token id=\"t54\"> brings </token> <token id=\"t55\"> to </token> <candidate id=\"c12\" index=56 type=\"number\" info=\"null\" length=\"1\"></candidate> <token id=\"t56\"> four </token> <token id=\"t57\"> the </token> <token id=\"t58\"> number </token> <token id=\"t59\"> of </token> <token id=\"t60\"> EU </token> <token id=\"t61\"> countries </token> <token id=\"t62\"> affected </token> <token id=\"t63\"> -- </token> <token id=\"t64\"> with </token> <token id=\"t65\"> the </token> <candidate id=\"c13\" index=66 type=\"location\" info=\"{ &quot;coordinates&quot;: &quot;52.25;5.75&quot;, &quot;id&quot;: 2750405, &quot;featureClass&quot;: &quot;A&quot;, &quot;featureCode&quot;: &quot;PCLI&quot;, &quot;countryCode&quot;: &quot;NL&quot; }\" length=\"1\"></candidate> <token id=\"t66\"> Netherlands </token> <token id=\"t67\"> and </token> <token id=\"t68\"> the </token> <token id=\"t69\"> UK </token> <token id=\"t70\"> also </token> <token id=\"t71\"> hit </token> <token id=\"t72\"> -- </token> <token id=\"t73\"> and </token> <token id=\"t74\"> are </token> <token id=\"t75\"> the </token> <token id=\"t76\"> seventh </token> <token id=\"t77\"> and </token> <token id=\"t78\"> eighth </token> <token id=\"t79\"> confirmed </token> <token id=\"t80\"> cases </token> <token id=\"t81\"> in </token> <token id=\"t82\"> the </token> <token id=\"t83\"> EU </token> <token id=\"t84\"> since </token> <candidate id=\"c14\" index=85 type=\"date\" info=\"2014-11\" length=\"2\"></candidate> <token id=\"t85\"> early </token> <token id=\"t86\"> November </token> <token id=\"t87\"> . </token> <token id=\"t88\"> <br /> </token> <candidate id=\"c15\" index=89 type=\"location\" info=\"{ &quot;coordinates&quot;: &quot;47.04483;10.44739&quot;, &quot;id&quot;: 7873671, &quot;featureClass&quot;: &quot;A&quot;, &quot;featureCode&quot;: &quot;ADM3&quot;, &quot;countryCode&quot;: &quot;AT&quot; }\" length=\"1\"></candidate> <token id=\"t89\"> See </token> <token id=\"t90\"> also </token> <token id=\"t91\"> : </token> <candidate id=\"c16\" index=92 type=\"host\" info=\"null\" length=\"1\"></candidate> <candidate id=\"c17\" index=92 type=\"disease\" info=\"null\" length=\"2\"></candidate> <token id=\"t92\"> Bird </token> <token id=\"t93\"> flu </token> <token id=\"t94\"> protection </token> <token id=\"t95\"> zone </token> <token id=\"t96\"> lifted </token> <token id=\"t97\"> <br /> </token> <token id=\"t98\"> The </token> <token id=\"t99\"> latest </token> <token id=\"t100\"> outbreak </token> <token id=\"t101\"> in </token> <candidate id=\"c18\" index=102 type=\"location\" info=\"{ &quot;coordinates&quot;: &quot;42.83333;12.83333&quot;, &quot;id&quot;: 3175395, &quot;featureClass&quot;: &quot;A&quot;, &quot;featureCode&quot;: &quot;PCLI&quot;, &quot;countryCode&quot;: &quot;IT&quot; }\" length=\"1\"></candidate> <token id=\"t102\"> Italy </token> <token id=\"t103\"> occurred </token> <token id=\"t104\"> on </token> <token id=\"t105\"> a </token> <token id=\"t106\"> turkey </token> <token id=\"t107\"> fattening </token> <token id=\"t108\"> unit </token> <token id=\"t109\"> in </token> <candidate id=\"c19\" index=110 type=\"location\" info=\"{ &quot;coordinates&quot;: &quot;45.01667;12.21667&quot;, &quot;id&quot;: 6542354, &quot;featureClass&quot;: &quot;A&quot;, &quot;featureCode&quot;: &quot;ADM3&quot;, &quot;countryCode&quot;: &quot;IT&quot; }\" length=\"2\"></candidate> <token id=\"t110\"> Porto </token> <candidate id=\"c20\" index=111 type=\"location\" info=\"{ &quot;coordinates&quot;: &quot;59.0;26.0&quot;, &quot;id&quot;: 453733, &quot;featureClass&quot;: &quot;A&quot;, &quot;featureCode&quot;: &quot;PCLI&quot;, &quot;countryCode&quot;: &quot;EE&quot; }\" length=\"1\"></candidate> <token id=\"t111\"> Viro </token> <token id=\"t112\"> , </token> <token id=\"t113\"> near </token> <candidate id=\"c21\" index=114 type=\"location\" info=\"{ &quot;coordinates&quot;: &quot;45.4389;12.33092&quot;, &quot;id&quot;: 6542284, &quot;featureClass&quot;: &quot;A&quot;, &quot;featureCode&quot;: &quot;ADM3&quot;, &quot;countryCode&quot;: &quot;IT&quot; }\" length=\"1\"></candidate> <candidate id=\"c22\" index=114 type=\"location\" info=\"{ &quot;coordinates&quot;: &quot;45.4358;12.13481&quot;, &quot;id&quot;: 6540220, &quot;featureClass&quot;: &quot;A&quot;, &quot;featureCode&quot;: &quot;ADM3&quot;, &quot;countryCode&quot;: &quot;IT&quot; }\" length=\"1\"></candidate> <candidate id=\"c23\" index=114 type=\"location\" info=\"{ &quot;coordinates&quot;: &quot;45.44045;12.32632&quot;, &quot;id&quot;: 3164600, &quot;featureClass&quot;: &quot;A&quot;, &quot;featureCode&quot;: &quot;ADM2&quot;, &quot;countryCode&quot;: &quot;IT&quot; }\" length=\"1\"></candidate> <token id=\"t114\"> Venice </token> <token id=\"t115\"> . </token> <token id=\"t116\"> According </token> <token id=\"t117\"> to </token> <token id=\"t118\"> a </token> <token id=\"t119\"> report </token> <token id=\"t120\"> from </token> <token id=\"t121\"> the </token> <token id=\"t122\"> World </token> <token id=\"t123\"> Organisation </token> <token id=\"t124\"> for </token> <token id=\"t125\"> Animal </token> <token id=\"t126\"> Health </token> <token id=\"t127\"> ( </token> <token id=\"t128\"> OIE </token> <token id=\"t129\"> ) </token> <token id=\"t130\"> , </token> <token id=\"t131\"> mortality </token> <token id=\"t132\"> reached </token> <candidate id=\"c24\" index=133 type=\"number\" info=\"null\" length=\"1\"></candidate> <token id=\"t133\"> 3.81 </token> <token id=\"t134\"> % </token> <token id=\"t135\"> on </token> <token id=\"t136\"> the </token> <token id=\"t137\"> farm </token> <token id=\"t138\"> , </token> <token id=\"t139\"> in </token> <token id=\"t140\"> a </token> <token id=\"t141\"> flock </token> <token id=\"t142\"> of </token> <candidate id=\"c25\" index=143 type=\"number\" info=\"null\" length=\"1\"></candidate> <token id=\"t143\"> 31,985 </token> <candidate id=\"c26\" index=144 type=\"host\" info=\"null\" length=\"1\"></candidate> <token id=\"t144\"> birds </token> <token id=\"t145\"> . </token> <token id=\"t146\"> <br /> </token> <token id=\"t147\"> Culling </token> <token id=\"t148\"> began </token> <token id=\"t149\"> on </token> <candidate id=\"c27\" index=150 type=\"number\" info=\"null\" length=\"1\"></candidate> <candidate id=\"c28\" index=150 type=\"date\" info=\"2014-12-16\" length=\"2\"></candidate> <token id=\"t150\"> 16 </token> <token id=\"t151\"> December </token> <token id=\"t152\"> as </token> <candidate id=\"c29\" index=153 type=\"location\" info=\"{ &quot;coordinates&quot;: &quot;-31.95224;115.8614&quot;, &quot;id&quot;: 2063523, &quot;featureClass&quot;: &quot;P&quot;, &quot;featureCode&quot;: &quot;PPLA&quot;, &quot;countryCode&quot;: &quot;AU&quot; }\" length=\"1\"></candidate> <token id=\"t153\"> part </token> <token id=\"t154\"> of </token> <token id=\"t155\"> a </token> <token id=\"t156\"> `` </token> <token id=\"t157\"> stamping </token> <token id=\"t158\"> out </token> <token id=\"t159\"> '' </token> <token id=\"t160\"> policy </token> <token id=\"t161\"> , </token> <token id=\"t162\"> and </token> <token id=\"t163\"> restriction </token> <token id=\"t164\"> zones </token> <token id=\"t165\"> were </token> <token id=\"t166\"> established </token> <token id=\"t167\"> . </token> <token id=\"t168\"> <br /> </token> <token id=\"t169\"> The </token> <token id=\"t170\"> second </token> <candidate id=\"c30\" index=171 type=\"location\" info=\"{ &quot;coordinates&quot;: &quot;54.22197;-4.69464&quot;, &quot;id&quot;: 9782171, &quot;featureClass&quot;: &quot;A&quot;, &quot;featureCode&quot;: &quot;ADM1&quot;, &quot;countryCode&quot;: &quot;IM&quot; }\" length=\"1\"></candidate> <candidate id=\"c31\" index=171 type=\"location\" info=\"{ &quot;coordinates&quot;: &quot;42.61667;23.41667&quot;, &quot;id&quot;: 6461720, &quot;featureClass&quot;: &quot;A&quot;, &quot;featureCode&quot;: &quot;ADM3&quot;, &quot;countryCode&quot;: &quot;BG&quot; }\" length=\"1\"></candidate> <candidate id=\"c32\" index=171 type=\"location\" info=\"{ &quot;coordinates&quot;: &quot;38.69602;-123.43195&quot;, &quot;id&quot;: 5352017, &quot;featureClass&quot;: &quot;A&quot;, &quot;featureCode&quot;: &quot;ADMD&quot;, &quot;countryCode&quot;: &quot;US&quot; }\" length=\"1\"></candidate> <candidate id=\"c33\" index=171 type=\"location\" info=\"{ &quot;coordinates&quot;: &quot;51.5;10.5&quot;, &quot;id&quot;: 2921044, &quot;featureClass&quot;: &quot;A&quot;, &quot;featureCode&quot;: &quot;PCLI&quot;, &quot;countryCode&quot;: &quot;DE&quot; }\" length=\"1\"></candidate> <candidate id=\"c34\" index=171 type=\"location\" info=\"{ &quot;coordinates&quot;: &quot;-7.1778;112.3084&quot;, &quot;id&quot;: 6781987, &quot;featureClass&quot;: &quot;A&quot;, &quot;featureCode&quot;: &quot;ADM4&quot;, &quot;countryCode&quot;: &quot;ID&quot; }\" length=\"1\"></candidate> <token id=\"t171\"> German </token> <token id=\"t172\"> case </token> <token id=\"t173\"> has </token> <token id=\"t174\"> appeared </token> <token id=\"t175\"> on </token> <token id=\"t176\"> a </token> <token id=\"t177\"> turkey </token> <token id=\"t178\"> farm </token> <token id=\"t179\"> in </token> <candidate id=\"c35\" index=180 type=\"location\" info=\"{ &quot;coordinates&quot;: &quot;52.83333;9.16667&quot;, &quot;id&quot;: 2862926, &quot;featureClass&quot;: &quot;A&quot;, &quot;featureCode&quot;: &quot;ADM1&quot;, &quot;countryCode&quot;: &quot;DE&quot; }\" length=\"2\"></candidate> <token id=\"t180\"> Lower </token> <candidate id=\"c36\" index=181 type=\"location\" info=\"{ &quot;coordinates&quot;: &quot;51.0;13.25&quot;, &quot;id&quot;: 2842566, &quot;featureClass&quot;: &quot;A&quot;, &quot;featureCode&quot;: &quot;ADM1&quot;, &quot;countryCode&quot;: &quot;DE&quot; }\" length=\"1\"></candidate> <token id=\"t181\"> Saxony </token> <token id=\"t182\"> , </token> <token id=\"t183\"> the </token> <candidate id=\"c37\" index=184 type=\"location\" info=\"{ &quot;coordinates&quot;: &quot;-30.95568;-58.78329&quot;, &quot;id&quot;: 8715308, &quot;featureClass&quot;: &quot;A&quot;, &quot;featureCode&quot;: &quot;ADM2&quot;, &quot;countryCode&quot;: &quot;AR&quot; }\" length=\"1\"></candidate> <token id=\"t184\"> Federal </token> <token id=\"t185\"> Research </token> <token id=\"t186\"> Institute </token> <token id=\"t187\"> for </token> <token id=\"t188\"> Animal </token> <token id=\"t189\"> Health </token> <token id=\"t190\"> has </token> <token id=\"t191\"> confirmed </token> <token id=\"t192\"> . </token> <token id=\"t193\"> It </token> <token id=\"t194\"> is </token> <token id=\"t195\"> the </token> <token id=\"t196\"> same </token> <token id=\"t197\"> H5N8 </token> <token id=\"t198\"> strain </token> <token id=\"t199\"> previously </token> <token id=\"t200\"> found </token> <token id=\"t201\"> on </token> <token id=\"t202\"> a </token> <token id=\"t203\"> turkey </token> <token id=\"t204\"> farm </token> <token id=\"t205\"> in </token> <token id=\"t206\"> north-east </token> <candidate id=\"c38\" index=207 type=\"location\" info=\"{ &quot;coordinates&quot;: &quot;51.5;10.5&quot;, &quot;id&quot;: 2921044, &quot;featureClass&quot;: &quot;A&quot;, &quot;featureCode&quot;: &quot;PCLI&quot;, &quot;countryCode&quot;: &quot;DE&quot; }\" length=\"1\"></candidate> <token id=\"t207\"> Germany </token> <token id=\"t208\"> . </token> <token id=\"t209\"> <br /> </token> <candidate id=\"c39\" index=210 type=\"location\" info=\"{ &quot;coordinates&quot;: &quot;-30.95568;-58.78329&quot;, &quot;id&quot;: 8715308, &quot;featureClass&quot;: &quot;A&quot;, &quot;featureCode&quot;: &quot;ADM2&quot;, &quot;countryCode&quot;: &quot;AR&quot; }\" length=\"1\"></candidate> <token id=\"t210\"> Federal </token> <token id=\"t211\"> agriculture </token> <token id=\"t212\"> minister </token> <token id=\"t213\"> , </token> <token id=\"t214\"> Christian </token> <token id=\"t215\"> Schmidt </token> <token id=\"t216\"> , </token> <token id=\"t217\"> has </token> <token id=\"t218\"> appealed </token> <token id=\"t219\"> to </token> <token id=\"t220\"> all </token> <token id=\"t221\"> poultry </token> <token id=\"t222\"> farmers </token> <token id=\"t223\"> to </token> <token id=\"t224\"> step </token> <token id=\"t225\"> up </token> <token id=\"t226\"> their </token> <token id=\"t227\"> biosecurity </token> <token id=\"t228\"> to </token> <token id=\"t229\"> prevent </token> <token id=\"t230\"> further </token> <token id=\"t231\"> spread </token> <token id=\"t232\"> . </token> <token id=\"t233\"> <br /> </token> <token id=\"t234\"> Global </token> <token id=\"t235\"> spread </token> <token id=\"t236\"> <br /> </token> <token id=\"t237\"> Outside </token> <token id=\"t238\"> of </token> <token id=\"t239\"> Europe </token> <token id=\"t240\"> , </token> <candidate id=\"c40\" index=241 type=\"date\" info=\"PAST_REF\" length=\"1\"></candidate> <token id=\"t241\"> recent </token> <token id=\"t242\"> AI </token> <token id=\"t243\"> outbreaks </token> <token id=\"t244\"> have </token> <token id=\"t245\"> occurred </token> <token id=\"t246\"> in </token> <token id=\"t247\"> the </token> <candidate id=\"c41\" index=248 type=\"location\" info=\"{ &quot;coordinates&quot;: &quot;39.76;-98.5&quot;, &quot;id&quot;: 6252001, &quot;featureClass&quot;: &quot;A&quot;, &quot;featureCode&quot;: &quot;PCLI&quot;, &quot;countryCode&quot;: &quot;US&quot; }\" length=\"1\"></candidate> <token id=\"t248\"> USA </token> <token id=\"t249\"> ( </token> <token id=\"t250\"> H5N2 </token> <token id=\"t251\"> in </token> <token id=\"t252\"> wild </token> <candidate id=\"c42\" index=253 type=\"host\" info=\"null\" length=\"1\"></candidate> <token id=\"t253\"> ducks </token> <token id=\"t254\"> and </token> <token id=\"t255\"> H5N8 </token> <token id=\"t256\"> in </token> <token id=\"t257\"> a </token> <token id=\"t258\"> captive </token> <token id=\"t259\"> falcon </token> <token id=\"t260\"> ) </token> <token id=\"t261\"> , </token> <candidate id=\"c43\" index=262 type=\"location\" info=\"{ &quot;coordinates&quot;: &quot;60.10867;-113.64258&quot;, &quot;id&quot;: 6251999, &quot;featureClass&quot;: &quot;A&quot;, &quot;featureCode&quot;: &quot;PCLI&quot;, &quot;countryCode&quot;: &quot;CA&quot; }\" length=\"1\"></candidate> <token id=\"t262\"> Canada </token> <token id=\"t263\"> ( </token> <token id=\"t264\"> H5N2 </token> <token id=\"t265\"> in </token> <candidate id=\"c44\" index=266 type=\"number\" info=\"null\" length=\"1\"></candidate> <token id=\"t266\"> five </token> <token id=\"t267\"> flocks </token> <token id=\"t268\"> of </token> <token id=\"t269\"> broiler </token> <token id=\"t270\"> breeders </token> <token id=\"t271\"> and </token> <token id=\"t272\"> turkeys </token> <token id=\"t273\"> in </token> <candidate id=\"c45\" index=274 type=\"location\" info=\"{ &quot;coordinates&quot;: &quot;53.99983;-125.0032&quot;, &quot;id&quot;: 5909050, &quot;featureClass&quot;: &quot;A&quot;, &quot;featureCode&quot;: &quot;ADM1&quot;, &quot;countryCode&quot;: &quot;CA&quot; }\" length=\"2\"></candidate> <token id=\"t274\"> British </token> <candidate id=\"c46\" index=275 type=\"location\" info=\"{ &quot;coordinates&quot;: &quot;34.00071;-81.03481&quot;, &quot;id&quot;: 4575352, &quot;featureClass&quot;: &quot;P&quot;, &quot;featureCode&quot;: &quot;PPLA&quot;, &quot;countryCode&quot;: &quot;US&quot; }\" length=\"1\"></candidate> <candidate id=\"c47\" index=275 type=\"location\" info=\"{ &quot;coordinates&quot;: &quot;38.95171;-92.33407&quot;, &quot;id&quot;: 4381982, &quot;featureClass&quot;: &quot;P&quot;, &quot;featureCode&quot;: &quot;PPLA2&quot;, &quot;countryCode&quot;: &quot;US&quot; }\" length=\"1\"></candidate> <candidate id=\"c48\" index=275 type=\"location\" info=\"{ &quot;coordinates&quot;: &quot;4.0;-73.25&quot;, &quot;id&quot;: 3686110, &quot;featureClass&quot;: &quot;A&quot;, &quot;featureCode&quot;: &quot;PCLI&quot;, &quot;countryCode&quot;: &quot;CO&quot; }\" length=\"1\"></candidate> <token id=\"t275\"> Columbia </token> <token id=\"t276\"> ) </token> <token id=\"t277\"> , </token> <candidate id=\"c49\" index=278 type=\"location\" info=\"{ &quot;coordinates&quot;: &quot;-6.6733;110.9143&quot;, &quot;id&quot;: 6752478, &quot;featureClass&quot;: &quot;A&quot;, &quot;featureCode&quot;: &quot;ADM4&quot;, &quot;countryCode&quot;: &quot;ID&quot; }\" length=\"1\"></candidate> <candidate id=\"c50\" index=278 type=\"location\" info=\"{ &quot;coordinates&quot;: &quot;-7.8467;111.4991&quot;, &quot;id&quot;: 6775165, &quot;featureClass&quot;: &quot;A&quot;, &quot;featureCode&quot;: &quot;ADM4&quot;, &quot;countryCode&quot;: &quot;ID&quot; }\" length=\"1\"></candidate> <candidate id=\"c51\" index=278 type=\"location\" info=\"{ &quot;coordinates&quot;: &quot;-7.8428;111.5084&quot;, &quot;id&quot;: 6781398, &quot;featureClass&quot;: &quot;A&quot;, &quot;featureCode&quot;: &quot;ADM4&quot;, &quot;countryCode&quot;: &quot;ID&quot; }\" length=\"1\"></candidate> <candidate id=\"c52\" index=278 type=\"location\" info=\"{ &quot;coordinates&quot;: &quot;35.68536;139.75309&quot;, &quot;id&quot;: 1861060, &quot;featureClass&quot;: &quot;A&quot;, &quot;featureCode&quot;: &quot;PCLI&quot;, &quot;countryCode&quot;: &quot;JP&quot; }\" length=\"1\"></candidate> <candidate id=\"c53\" index=278 type=\"location\" info=\"{ &quot;coordinates&quot;: &quot;-7.4995;112.4262&quot;, &quot;id&quot;: 6881187, &quot;featureClass&quot;: &quot;A&quot;, &quot;featureCode&quot;: &quot;ADM4&quot;, &quot;countryCode&quot;: &quot;ID&quot; }\" length=\"1\"></candidate> <candidate id=\"c54\" index=278 type=\"location\" info=\"{ &quot;coordinates&quot;: &quot;-7.8248;111.4758&quot;, &quot;id&quot;: 6775156, &quot;featureClass&quot;: &quot;A&quot;, &quot;featureCode&quot;: &quot;ADM4&quot;, &quot;countryCode&quot;: &quot;ID&quot; }\" length=\"1\"></candidate> <token id=\"t278\"> Japan </token> <token id=\"t279\"> ( </token> <token id=\"t280\"> H5N8 </token> <token id=\"t281\"> in </token> <token id=\"t282\"> a </token> <token id=\"t283\"> wild </token> <token id=\"t284\"> crane </token> <token id=\"t285\"> ) </token> <token id=\"t286\"> , </token> <token id=\"t287\"> and </token> <candidate id=\"c55\" index=288 type=\"location\" info=\"{ &quot;coordinates&quot;: &quot;22.0;79.0&quot;, &quot;id&quot;: 1269750, &quot;featureClass&quot;: &quot;A&quot;, &quot;featureCode&quot;: &quot;PCLI&quot;, &quot;countryCode&quot;: &quot;IN&quot; }\" length=\"1\"></candidate> <token id=\"t288\"> India </token> <token id=\"t289\"> ( </token> <token id=\"t290\"> H5N1 </token> <token id=\"t291\"> in </token> <token id=\"t292\"> a </token> <token id=\"t293\"> flock </token> <token id=\"t294\"> of </token> <candidate id=\"c56\" index=295 type=\"number\" info=\"null\" length=\"1\"></candidate> <token id=\"t295\"> 5,974 </token> <candidate id=\"c57\" index=296 type=\"host\" info=\"null\" length=\"1\"></candidate> <token id=\"t296\"> ducks </token> <token id=\"t297\"> in </token> <token id=\"t298\"> the </token> <token id=\"t299\"> far </token> <token id=\"t300\"> south </token> <token id=\"t301\"> of </token> <token id=\"t302\"> the </token> <token id=\"t303\"> country </token> <token id=\"t304\"> ) </token> <token id=\"t305\"> . </token> <token id=\"t306\"> <br /> </token> <token id=\"t307\"> But </token> <token id=\"t308\"> , </token> <token id=\"t309\"> according </token> <token id=\"t310\"> to </token> <token id=\"t311\"> the </token> <token id=\"t312\"> European </token> <token id=\"t313\"> Food </token> <token id=\"t314\"> Safety </token> <token id=\"t315\"> Authority </token> <token id=\"t316\"> , </token> <token id=\"t317\"> the </token> <token id=\"t318\"> route </token> <token id=\"t319\"> of </token> <token id=\"t320\"> infection </token> <token id=\"t321\"> in </token> <token id=\"t322\"> Europe </token> <token id=\"t323\"> remains </token> <token id=\"t324\"> uncertain </token> <token id=\"t325\"> . </token> <token id=\"t326\"> <br /> </token> <token id=\"t327\"> `` </token> <token id=\"t328\"> It </token> <token id=\"t329\"> is </token> <token id=\"t330\"> plausible </token> <token id=\"t331\"> that </token> <token id=\"t332\"> the </token> <token id=\"t333\"> virus </token> <token id=\"t334\"> has </token> <token id=\"t335\"> entered </token> <token id=\"t336\"> poultry </token> <token id=\"t337\"> farms </token> <token id=\"t338\"> indirectly </token> <token id=\"t339\"> , </token> <token id=\"t340\"> through </token> <token id=\"t341\"> material </token> <token id=\"t342\"> contaminated </token> <token id=\"t343\"> by </token> <token id=\"t344\"> infected </token> <token id=\"t345\"> wild </token> <candidate id=\"c58\" index=346 type=\"host\" info=\"null\" length=\"1\"></candidate> <token id=\"t346\"> birds </token> <token id=\"t347\"> -- </token> <token id=\"t348\"> such </token> <token id=\"t349\"> as </token> <token id=\"t350\"> human </token> <token id=\"t351\"> activities </token> <token id=\"t352\"> , </token> <token id=\"t353\"> movement </token> <token id=\"t354\"> of </token> <token id=\"t355\"> vehicles </token> <token id=\"t356\"> or </token> <token id=\"t357\"> equipment </token> <token id=\"t358\"> , </token> <token id=\"t359\"> '' </token> <token id=\"t360\"> it </token> <token id=\"t361\"> says </token> <token id=\"t362\"> . </token> <token id=\"t363\"> <br /> </token> <token id=\"t364\"> `` </token> <token id=\"t365\"> As </token> <token id=\"t366\"> all </token> <token id=\"t367\"> affected </token> <token id=\"t368\"> farms </token> <token id=\"t369\"> use </token> <token id=\"t370\"> indoor </token> <token id=\"t371\"> housing </token> <token id=\"t372\"> facilities </token> <token id=\"t373\"> , </token> <token id=\"t374\"> experts </token> <token id=\"t375\"> conclude </token> <token id=\"t376\"> that </token> <token id=\"t377\"> a </token> <token id=\"t378\"> direct </token> <token id=\"t379\"> transmission </token> <token id=\"t380\"> from </token> <token id=\"t381\"> wild </token> <candidate id=\"c59\" index=382 type=\"host\" info=\"null\" length=\"1\"></candidate> <token id=\"t382\"> birds </token> <token id=\"t383\"> to </token> <token id=\"t384\"> farmed </token> <token id=\"t385\"> poultry </token> <token id=\"t386\"> is </token> <token id=\"t387\"> unlikely </token> <token id=\"t388\"> . </token> <token id=\"t389\"> '' </token> <token id=\"t390\"> <br /> </token> <token id=\"t391\"> There </token> <token id=\"t392\"> are </token> <token id=\"t393\"> no </token> <token id=\"t394\"> known </token> <token id=\"t395\"> direct </token> <token id=\"t396\"> migration </token> <token id=\"t397\"> routes </token> <token id=\"t398\"> from </token> <candidate id=\"c60\" index=399 type=\"location\" info=\"{ &quot;coordinates&quot;: &quot;65.0;-15.0&quot;, &quot;id&quot;: 3337405, &quot;featureClass&quot;: &quot;A&quot;, &quot;featureCode&quot;: &quot;ADM1&quot;, &quot;countryCode&quot;: &quot;IS&quot; }\" length=\"1\"></candidate> <candidate id=\"c61\" index=399 type=\"location\" info=\"{ &quot;coordinates&quot;: &quot;3.83333;14.16667&quot;, &quot;id&quot;: 2231835, &quot;featureClass&quot;: &quot;A&quot;, &quot;featureCode&quot;: &quot;ADM1&quot;, &quot;countryCode&quot;: &quot;CM&quot; }\" length=\"1\"></candidate> <candidate id=\"c62\" index=399 type=\"location\" info=\"{ &quot;coordinates&quot;: &quot;27.23998;87.14802&quot;, &quot;id&quot;: 7289708, &quot;featureClass&quot;: &quot;A&quot;, &quot;featureCode&quot;: &quot;ADM1&quot;, &quot;countryCode&quot;: &quot;NP&quot; }\" length=\"1\"></candidate> <token id=\"t399\"> East </token> <candidate id=\"c63\" index=400 type=\"location\" info=\"{ &quot;coordinates&quot;: &quot;-12.79673;-76.51124&quot;, &quot;id&quot;: 8350058, &quot;featureClass&quot;: &quot;A&quot;, &quot;featureCode&quot;: &quot;ADM3&quot;, &quot;countryCode&quot;: &quot;PE&quot; }\" length=\"1\"></candidate> <candidate id=\"c64\" index=400 type=\"location\" info=\"{ &quot;coordinates&quot;: &quot;37.93682;27.34353&quot;, &quot;id&quot;: 8378482, &quot;featureClass&quot;: &quot;A&quot;, &quot;featureCode&quot;: &quot;ADM1H&quot;, &quot;countryCode&quot;: &quot;TR&quot; }\" length=\"1\"></candidate> <candidate id=\"c65\" index=400 type=\"location\" info=\"{ &quot;coordinates&quot;: &quot;9.56667;122.6&quot;, &quot;id&quot;: 1711613, &quot;featureClass&quot;: &quot;A&quot;, &quot;featureCode&quot;: &quot;ADM3&quot;, &quot;countryCode&quot;: &quot;PH&quot; }\" length=\"1\"></candidate> <token id=\"t400\"> Asia </token> <token id=\"t401\"> to </token> <token id=\"t402\"> Europe </token> <token id=\"t403\"> , </token> <token id=\"t404\"> it </token> <token id=\"t405\"> adds </token> <token id=\"t406\"> . </token> <token id=\"t407\"> `` </token> <candidate id=\"c66\" index=408 type=\"number\" info=\"null\" length=\"1\"></candidate> <candidate id=\"c67\" index=408 type=\"location\" info=\"{ &quot;coordinates&quot;: &quot;46.0206;-0.3457&quot;, &quot;id&quot;: 6616000, &quot;featureClass&quot;: &quot;A&quot;, &quot;featureCode&quot;: &quot;ADM4&quot;, &quot;countryCode&quot;: &quot;FR&quot; }\" length=\"1\"></candidate> <token id=\"t408\"> One </token> <token id=\"t409\"> hypothesis </token> <token id=\"t410\"> is </token> <token id=\"t411\"> that </token> <token id=\"t412\"> infected </token> <token id=\"t413\"> migratory </token> <candidate id=\"c68\" index=414 type=\"host\" info=\"null\" length=\"1\"></candidate> <token id=\"t414\"> birds </token> <token id=\"t415\"> from </token> <candidate id=\"c69\" index=416 type=\"location\" info=\"{ &quot;coordinates&quot;: &quot;65.0;-15.0&quot;, &quot;id&quot;: 3337405, &quot;featureClass&quot;: &quot;A&quot;, &quot;featureCode&quot;: &quot;ADM1&quot;, &quot;countryCode&quot;: &quot;IS&quot; }\" length=\"1\"></candidate> <candidate id=\"c70\" index=416 type=\"location\" info=\"{ &quot;coordinates&quot;: &quot;3.83333;14.16667&quot;, &quot;id&quot;: 2231835, &quot;featureClass&quot;: &quot;A&quot;, &quot;featureCode&quot;: &quot;ADM1&quot;, &quot;countryCode&quot;: &quot;CM&quot; }\" length=\"1\"></candidate> <candidate id=\"c71\" index=416 type=\"location\" info=\"{ &quot;coordinates&quot;: &quot;27.23998;87.14802&quot;, &quot;id&quot;: 7289708, &quot;featureClass&quot;: &quot;A&quot;, &quot;featureCode&quot;: &quot;ADM1&quot;, &quot;countryCode&quot;: &quot;NP&quot; }\" length=\"1\"></candidate> <token id=\"t416\"> East </token> <candidate id=\"c72\" index=417 type=\"location\" info=\"{ &quot;coordinates&quot;: &quot;-12.79673;-76.51124&quot;, &quot;id&quot;: 8350058, &quot;featureClass&quot;: &quot;A&quot;, &quot;featureCode&quot;: &quot;ADM3&quot;, &quot;countryCode&quot;: &quot;PE&quot; }\" length=\"1\"></candidate> <candidate id=\"c73\" index=417 type=\"location\" info=\"{ &quot;coordinates&quot;: &quot;37.93682;27.34353&quot;, &quot;id&quot;: 8378482, &quot;featureClass&quot;: &quot;A&quot;, &quot;featureCode&quot;: &quot;ADM1H&quot;, &quot;countryCode&quot;: &quot;TR&quot; }\" length=\"1\"></candidate> <candidate id=\"c74\" index=417 type=\"location\" info=\"{ &quot;coordinates&quot;: &quot;9.56667;122.6&quot;, &quot;id&quot;: 1711613, &quot;featureClass&quot;: &quot;A&quot;, &quot;featureCode&quot;: &quot;ADM3&quot;, &quot;countryCode&quot;: &quot;PH&quot; }\" length=\"1\"></candidate> <token id=\"t417\"> Asia </token> <token id=\"t418\"> transmit </token> <token id=\"t419\"> the </token> <token id=\"t420\"> virus </token> <token id=\"t421\"> to </token> <token id=\"t422\"> other </token> <token id=\"t423\"> species </token> <token id=\"t424\"> at </token> <token id=\"t425\"> breeding </token> <token id=\"t426\"> and </token> <token id=\"t427\"> stopover </token> <token id=\"t428\"> places </token> <token id=\"t429\"> in </token> <token id=\"t430\"> Eurasia </token> <token id=\"t431\"> , </token> <token id=\"t432\"> but </token> <token id=\"t433\"> this </token> <token id=\"t434\"> hypothesis </token> <token id=\"t435\"> needs </token> <token id=\"t436\"> further </token> <token id=\"t437\"> investigation </token> <token id=\"t438\"> . </token> <token id=\"t439\"> '' </token> <token id=\"t440\"> <br /> </token> <token id=\"t441\"> Animal </token> <token id=\"t442\"> welfare </token> <token id=\"t443\"> group </token> <token id=\"t444\"> Compassion </token> <token id=\"t445\"> in </token> <token id=\"t446\"> World </token> <token id=\"t447\"> Farming </token> <candidate id=\"c75\" index=448 type=\"date\" info=\"PAST_REF\" length=\"1\"></candidate> <token id=\"t448\"> recently </token> <token id=\"t449\"> urged </token> <token id=\"t450\"> people </token> <token id=\"t451\"> not </token> <token id=\"t452\"> make </token> <token id=\"t453\"> wild </token> <candidate id=\"c76\" index=454 type=\"host\" info=\"null\" length=\"1\"></candidate> <token id=\"t454\"> birds </token> <token id=\"t455\"> a </token> <token id=\"t456\"> scapegoat </token> <token id=\"t457\"> when </token> <token id=\"t458\"> looking </token> <token id=\"t459\"> for </token> <token id=\"t460\"> the </token> <token id=\"t461\"> source </token> <token id=\"t462\"> of </token> <token id=\"t463\"> H5N8 </token> <token id=\"t464\"> . </token> <token id=\"t465\"> <br /> </token> <token id=\"t466\"> `` </token> <token id=\"t467\"> The </token> <token id=\"t468\"> risk </token> <token id=\"t469\"> of </token> <token id=\"t470\"> simply </token> <token id=\"t471\"> blaming </token> <token id=\"t472\"> wild </token> <candidate id=\"c77\" index=473 type=\"host\" info=\"null\" length=\"1\"></candidate> <token id=\"t473\"> birds </token> <token id=\"t474\"> is </token> <token id=\"t475\"> twofold </token> <token id=\"t476\"> , </token> <token id=\"t477\"> '' </token> <token id=\"t478\"> it </token> <token id=\"t479\"> said </token> <token id=\"t480\"> . </token> <token id=\"t481\"> `` </token> <token id=\"t482\"> First </token> <token id=\"t483\"> , </token> <token id=\"t484\"> it </token> <token id=\"t485\"> could </token> <token id=\"t486\"> divert </token> <token id=\"t487\"> attention </token> <token id=\"t488\"> and </token> <token id=\"t489\"> resources </token> <token id=\"t490\"> away </token> <token id=\"t491\"> from </token> <token id=\"t492\"> other </token> <token id=\"t493\"> issues </token> <token id=\"t494\"> , </token> <token id=\"t495\"> such </token> <token id=\"t496\"> as </token> <token id=\"t497\"> the </token> <token id=\"t498\"> fact </token> <token id=\"t499\"> that </token> <token id=\"t500\"> intensive </token> <token id=\"t501\"> indoor </token> <token id=\"t502\"> farms </token> <token id=\"t503\"> are </token> <token id=\"t504\"> ideal </token> <token id=\"t505\"> incubators </token> <token id=\"t506\"> for </token> <candidate id=\"c78\" index=507 type=\"disease\" info=\"null\" length=\"2\"></candidate> <token id=\"t507\"> avian </token> <token id=\"t508\"> influenza </token> <token id=\"t509\"> . </token> <token id=\"t510\"> <br /> </token> <token id=\"t511\"> `` </token> <token id=\"t512\"> Second </token> <token id=\"t513\"> , </token> <token id=\"t514\"> there </token> <token id=\"t515\"> is </token> <token id=\"t516\"> a </token> <token id=\"t517\"> danger </token> <token id=\"t518\"> that </token> <token id=\"t519\"> some </token> <token id=\"t520\"> may </token> <token id=\"t521\"> call </token> <token id=\"t522\"> for </token> <token id=\"t523\"> a </token> <token id=\"t524\"> cull </token> <token id=\"t525\"> of </token> <token id=\"t526\"> wild </token> <candidate id=\"c79\" index=527 type=\"host\" info=\"null\" length=\"1\"></candidate> <token id=\"t527\"> birds </token> <token id=\"t528\"> , </token> <token id=\"t529\"> which </token> <token id=\"t530\"> would </token> <token id=\"t531\"> have </token> <token id=\"t532\"> serious </token> <token id=\"t533\"> consequences </token> <token id=\"t534\"> not </token> <token id=\"t535\"> only </token> <token id=\"t536\"> for </token> <token id=\"t537\"> those </token> <candidate id=\"c80\" index=538 type=\"host\" info=\"null\" length=\"1\"></candidate> <token id=\"t538\"> birds </token> <token id=\"t539\"> , </token> <token id=\"t540\"> but </token> <token id=\"t541\"> also </token> <token id=\"t542\"> for </token> <token id=\"t543\"> the </token> <token id=\"t544\"> ecosystems </token> <token id=\"t545\"> they </token> <token id=\"t546\"> are </token> <candidate id=\"c81\" index=547 type=\"location\" info=\"{ &quot;coordinates&quot;: &quot;-31.95224;115.8614&quot;, &quot;id&quot;: 2063523, &quot;featureClass&quot;: &quot;P&quot;, &quot;featureCode&quot;: &quot;PPLA&quot;, &quot;countryCode&quot;: &quot;AU&quot; }\" length=\"1\"></candidate> <token id=\"t547\"> part </token> <token id=\"t548\"> of </token> <token id=\"t549\"> . </token> <token id=\"t550\"> '' </token> <token id=\"t551\"> <br /> </token>","publication_date":"2014-12-17","id":468,"title":"Bird flu spreads in Italy and Germany","url":"http://www.fwi.co.uk/poultry/bird-flu-spreads-in-italy-and-germany.htm","content":"\n Bird flu spreads in Italy and Germany\n \n Wednesday 17 December 2014 14:33 \n \n ©RexHighly pathogenic avian influenza has continued its spread, with Italy the latest country to have a case of the H5N8 strain in a flock of turkeys, and Germany reporting its second case.\nThis brings to four the number of EU countries affected – with the Netherlands and the UK also hit – and are the seventh and eighth confirmed cases in the EU since early November.\nSee also: Bird flu protection zone lifted\nThe latest outbreak in Italy occurred on a turkey fattening unit in Porto Viro, near Venice. According to a report from the World Organisation for Animal Health (OIE), mortality reached 3.81% on the farm, in a flock of 31,985 birds.\nCulling began on 16 December as part of a “stamping out” policy, and restriction zones were established.\nThe second German case has appeared on a turkey farm in Lower Saxony, the Federal Research Institute for Animal Health has confirmed. It is the same H5N8 strain previously found on a turkey farm in north-east Germany.\nFederal agriculture minister, Christian Schmidt, has appealed to all poultry farmers to step up their biosecurity to prevent further spread.\nGlobal spread\nOutside of Europe, recent AI outbreaks have occurred in the USA (H5N2 in wild ducks and H5N8 in a captive falcon), Canada (H5N2 in five flocks of broiler breeders and turkeys in British Columbia), Japan (H5N8 in a wild crane), and India (H5N1 in a flock of 5,974 ducks in the far south of the country).\nBut, according to the European Food Safety Authority, the route of infection in Europe remains uncertain.\n“It is plausible that the virus has entered poultry farms indirectly, through material contaminated by infected wild birds – such as human activities, movement of vehicles or equipment,” it says.\n“As all affected farms use indoor housing facilities, experts conclude that a direct transmission from wild birds to farmed poultry is unlikely.”\nThere are no known direct migration routes from East Asia to Europe, it adds. “One hypothesis is that infected migratory birds from East Asia transmit the virus to other species at breeding and stopover places in Eurasia, but this hypothesis needs further investigation.”\nAnimal welfare group Compassion in World Farming recently urged people not make wild birds a scapegoat when looking for the source of H5N8.\n“The risk of simply blaming wild birds is twofold,” it said. “First, it could divert attention and resources away from other issues, such as the fact that intensive indoor farms are ideal incubators for avian influenza.\n“Second, there is a danger that some may call for a cull of wild birds, which would have serious consequences not only for those birds, but also for the ecosystems they are part of.”\n ","candidateLabels":[{"id":"c1","label":"correct"},{"id":"c2","label":"correct"},{"id":"c3","label":"correct"},{"id":"c4","label":"correct"},{"id":"c5","label":"partial"},{"id":"c6","label":"incorrect"},{"id":"c7","label":"partial"},{"id":"c8","label":"correct"},{"id":"c9","label":"correct"},{"id":"c10","label":"correct"},{"id":"c11","label":"incorrect"},{"id":"c12","label":"incorrect"},{"id":"c13","label":"correct"},{"id":"c14","label":"partial"},{"id":"c15","label":"incorrect"},{"id":"c16","label":"correct"},{"id":"c17","label":"correct"},{"id":"c18","label":"correct"},{"id":"c19","label":"correct"},{"id":"c20","label":"incorrect"},{"id":"c21","label":"correct"},{"id":"c22","label":"correct"},{"id":"c23","label":"correct"},{"id":"c24","label":"incorrect"},{"id":"c25","label":"partial"},{"id":"c26","label":"correct"},{"id":"c27","label":"incorrect"},{"id":"c28","label":"partial"},{"id":"c29","label":"incorrect"},{"id":"c30","label":"incorrect"},{"id":"c31","label":"incorrect"},{"id":"c32","label":"incorrect"},{"id":"c33","label":"partial"},{"id":"c34","label":"incorrect"},{"id":"c35","label":"correct"},{"id":"c36","label":"correct"},{"id":"c37","label":"incorrect"},{"id":"c38","label":"correct"},{"id":"c39","label":"incorrect"},{"id":"c40","label":"partial"},{"id":"c41","label":"correct"},{"id":"c42","label":"correct"},{"id":"c43","label":"correct"},{"id":"c44","label":"partial"},{"id":"c45","label":"correct"},{"id":"c46","label":"incorrect"},{"id":"c47","label":"incorrect"},{"id":"c48","label":"incorrect"},{"id":"c49","label":"incorrect"},{"id":"c50","label":"incorrect"},{"id":"c51","label":"incorrect"},{"id":"c52","label":"correct"},{"id":"c53","label":"incorrect"},{"id":"c54","label":"incorrect"},{"id":"c55","label":"partial"},{"id":"c56","label":"correct"},{"id":"c57","label":"correct"},{"id":"c58","label":"correct"},{"id":"c59","label":"correct"},{"id":"c60","label":"incorrect"},{"id":"c61","label":"incorrect"},{"id":"c62","label":"partial"},{"id":"c63","label":"incorrect"},{"id":"c64","label":"partial"},{"id":"c65","label":"partial"},{"id":"c66","label":"incorrect"},{"id":"c67","label":"incorrect"},{"id":"c68","label":"correct"},{"id":"c69","label":"incorrect"},{"id":"c70","label":"partial"},{"id":"c71","label":"partial"},{"id":"c72","label":"incorrect"},{"id":"c73","label":"partial"},{"id":"c74","label":"partial"},{"id":"c75","label":"partial"},{"id":"c76","label":"correct"},{"id":"c77","label":"correct"},{"id":"c78","label":"correct"},{"id":"c79","label":"correct"},{"id":"c80","label":"correct"},{"id":"c81","label":"incorrect"}]}
