# Supplementary material for: Web monitoring of emerging animal infectious diseases integrated in the French Animal Health Epidemic Intelligence System
Source: PLoS One. 2018 Aug 3;13(8):e0199960. doi: 10.1371/journal.pone.0199960 (PMC6075742; doi:10.1371/journal.pone.0199960)
Supplement: S1 Dataset — Dataset of news reports in English language used to evaluate and train the information extraction module of PADI-web (http://epia.clermont.inra.fr/vsi). This dataset is composed of 532 news reports (in JSON), with information about the report itself (publication date, title, content, url), as well as processing information related to the information extraction process (candidates for extraction information, correct or incorrect labels for each candidate). The named entity candidates (locations, diseases, hosts, dates, number of cases) are manually labelled in each article. Data are shared under a CC BY license and are freely available for download at: https://dataverse.cirad.fr/dataset.xhtml?persistentId=doi:10.18167/DVN1/KMTIFG. (GZ) [file pone.0199960.s001.gz › articles/41.json]

{"reports":[17309,17343,17420,17422,17429,17448,17505,17540,17632,17634,17678,17699,17739,17769,17817,17818,18010,18049,18114,18158,18224,18274,18332,18402,18487,18532,18590,18638,18686,18719,18767,18826,18927,18994,19040,19071,19196,19251,19371,19417,19433],"tagged_content":"<token id=\"t0\"> <br /> </token> <candidate id=\"c1\" index=1 type=\"location\" info=\"{ &quot;coordinates&quot;: &quot;60.0;100.0&quot;, &quot;id&quot;: 2017370, &quot;featureClass&quot;: &quot;A&quot;, &quot;featureCode&quot;: &quot;PCLI&quot;, &quot;countryCode&quot;: &quot;RU&quot; }\" length=\"1\"></candidate> <token id=\"t1\"> Russia </token> <token id=\"t2\"> will </token> <token id=\"t3\"> import </token> <token id=\"t4\"> pork </token> <token id=\"t5\"> from </token> <candidate id=\"c2\" index=6 type=\"location\" info=\"{ &quot;coordinates&quot;: &quot;35.0;105.0&quot;, &quot;id&quot;: 1814991, &quot;featureClass&quot;: &quot;A&quot;, &quot;featureCode&quot;: &quot;PCLI&quot;, &quot;countryCode&quot;: &quot;CN&quot; }\" length=\"1\"></candidate> <candidate id=\"c3\" index=6 type=\"location\" info=\"{ &quot;coordinates&quot;: &quot;25.51224;-99.00457&quot;, &quot;id&quot;: 8582434, &quot;featureClass&quot;: &quot;A&quot;, &quot;featureCode&quot;: &quot;ADM2&quot;, &quot;countryCode&quot;: &quot;MX&quot; }\" length=\"1\"></candidate> <token id=\"t6\"> China </token> <token id=\"t7\"> for </token> <token id=\"t8\"> the </token> <token id=\"t9\"> first </token> <token id=\"t10\"> time </token> <token id=\"t11\"> in </token> <token id=\"t12\"> a </token> <token id=\"t13\"> decade </token> <token id=\"t14\"> to </token> <token id=\"t15\"> replace </token> <token id=\"t16\"> imports </token> <token id=\"t17\"> from </token> <token id=\"t18\"> the </token> <token id=\"t19\"> US </token> <token id=\"t20\"> and </token> <token id=\"t21\"> Europe </token> <token id=\"t22\"> banned </token> <token id=\"t23\"> as </token> <candidate id=\"c4\" index=24 type=\"location\" info=\"{ &quot;coordinates&quot;: &quot;-31.95224;115.8614&quot;, &quot;id&quot;: 2063523, &quot;featureClass&quot;: &quot;P&quot;, &quot;featureCode&quot;: &quot;PPLA&quot;, &quot;countryCode&quot;: &quot;AU&quot; }\" length=\"1\"></candidate> <token id=\"t24\"> part </token> <token id=\"t25\"> of </token> <token id=\"t26\"> the </token> <token id=\"t27\"> standoff </token> <token id=\"t28\"> with </token> <token id=\"t29\"> the </token> <candidate id=\"c5\" index=30 type=\"location\" info=\"{ &quot;coordinates&quot;: &quot;64.75;-21.83333&quot;, &quot;id&quot;: 3426184, &quot;featureClass&quot;: &quot;A&quot;, &quot;featureCode&quot;: &quot;ADM1&quot;, &quot;countryCode&quot;: &quot;IS&quot; }\" length=\"1\"></candidate> <candidate id=\"c6\" index=30 type=\"location\" info=\"{ &quot;coordinates&quot;: &quot;-6.16667;39.25&quot;, &quot;id&quot;: 155356, &quot;featureClass&quot;: &quot;A&quot;, &quot;featureCode&quot;: &quot;ADM2&quot;, &quot;countryCode&quot;: &quot;TZ&quot; }\" length=\"1\"></candidate> <candidate id=\"c7\" index=30 type=\"location\" info=\"{ &quot;coordinates&quot;: &quot;5.5;10.66667&quot;, &quot;id&quot;: 2222934, &quot;featureClass&quot;: &quot;A&quot;, &quot;featureCode&quot;: &quot;ADM1&quot;, &quot;countryCode&quot;: &quot;CM&quot; }\" length=\"1\"></candidate> <token id=\"t30\"> West </token> <token id=\"t31\"> over </token> <token id=\"t32\"> the </token> <candidate id=\"c8\" index=33 type=\"location\" info=\"{ &quot;coordinates&quot;: &quot;49.0;32.0&quot;, &quot;id&quot;: 690791, &quot;featureClass&quot;: &quot;A&quot;, &quot;featureCode&quot;: &quot;PCLI&quot;, &quot;countryCode&quot;: &quot;UA&quot; }\" length=\"1\"></candidate> <token id=\"t33\"> Ukraine </token> <token id=\"t34\"> crisis </token> <token id=\"t35\"> . </token> <token id=\"t36\"> <br /> </token> <token id=\"t37\"> <br /> </token> <token id=\"t38\"> Pork </token> <token id=\"t39\"> imports </token> <token id=\"t40\"> by </token> <candidate id=\"c9\" index=41 type=\"location\" info=\"{ &quot;coordinates&quot;: &quot;60.0;100.0&quot;, &quot;id&quot;: 2017370, &quot;featureClass&quot;: &quot;A&quot;, &quot;featureCode&quot;: &quot;PCLI&quot;, &quot;countryCode&quot;: &quot;RU&quot; }\" length=\"1\"></candidate> <token id=\"t41\"> Russia </token> <token id=\"t42\"> from </token> <candidate id=\"c10\" index=43 type=\"location\" info=\"{ &quot;coordinates&quot;: &quot;35.0;105.0&quot;, &quot;id&quot;: 1814991, &quot;featureClass&quot;: &quot;A&quot;, &quot;featureCode&quot;: &quot;PCLI&quot;, &quot;countryCode&quot;: &quot;CN&quot; }\" length=\"1\"></candidate> <candidate id=\"c11\" index=43 type=\"location\" info=\"{ &quot;coordinates&quot;: &quot;25.51224;-99.00457&quot;, &quot;id&quot;: 8582434, &quot;featureClass&quot;: &quot;A&quot;, &quot;featureCode&quot;: &quot;ADM2&quot;, &quot;countryCode&quot;: &quot;MX&quot; }\" length=\"1\"></candidate> <token id=\"t43\"> China </token> <token id=\"t44\"> have </token> <token id=\"t45\"> resumed </token> <token id=\"t46\"> for </token> <token id=\"t47\"> the </token> <token id=\"t48\"> first </token> <token id=\"t49\"> time </token> <token id=\"t50\"> <br /> </token> <token id=\"t51\"> since </token> <candidate id=\"c12\" index=52 type=\"number\" info=\"null\" length=\"1\"></candidate> <candidate id=\"c13\" index=52 type=\"date\" info=\"2004\" length=\"1\"></candidate> <token id=\"t52\"> 2004 </token> <token id=\"t53\"> , </token> <token id=\"t54\"> according </token> <token id=\"t55\"> to </token> <token id=\"t56\"> the </token> <token id=\"t57\"> website </token> <token id=\"t58\"> of </token> <candidate id=\"c14\" index=59 type=\"location\" info=\"{ &quot;coordinates&quot;: &quot;60.0;100.0&quot;, &quot;id&quot;: 2017370, &quot;featureClass&quot;: &quot;A&quot;, &quot;featureCode&quot;: &quot;PCLI&quot;, &quot;countryCode&quot;: &quot;RU&quot; }\" length=\"1\"></candidate> <token id=\"t59\"> Russia </token> <token id=\"t60\"> 's </token> <token id=\"t61\"> consumer </token> <token id=\"t62\"> watchdog </token> <token id=\"t63\"> <br /> </token> <token id=\"t64\"> Rosselkhoznadzor </token> <token id=\"t65\"> . </token> <candidate id=\"c15\" index=66 type=\"number\" info=\"null\" length=\"1\"></candidate> <token id=\"t66\"> Eight </token> <candidate id=\"c16\" index=67 type=\"number\" info=\"null\" length=\"1\"></candidate> <token id=\"t67\"> hundred </token> <token id=\"t68\"> tons </token> <token id=\"t69\"> of </token> <token id=\"t70\"> pork </token> <token id=\"t71\"> is </token> <token id=\"t72\"> on </token> <token id=\"t73\"> its </token> <token id=\"t74\"> way </token> <token id=\"t75\"> to </token> <token id=\"t76\"> <br /> </token> <candidate id=\"c17\" index=77 type=\"location\" info=\"{ &quot;coordinates&quot;: &quot;60.0;100.0&quot;, &quot;id&quot;: 2017370, &quot;featureClass&quot;: &quot;A&quot;, &quot;featureCode&quot;: &quot;PCLI&quot;, &quot;countryCode&quot;: &quot;RU&quot; }\" length=\"1\"></candidate> <token id=\"t77\"> Russia </token> <token id=\"t78\"> in </token> <candidate id=\"c18\" index=79 type=\"number\" info=\"null\" length=\"1\"></candidate> <candidate id=\"c19\" index=79 type=\"date\" info=\"2032\" length=\"1\"></candidate> <token id=\"t79\"> 32 </token> <token id=\"t80\"> shipping </token> <token id=\"t81\"> containers </token> <token id=\"t82\"> . </token> <token id=\"t83\"> <br /> </token> <candidate id=\"c20\" index=84 type=\"location\" info=\"{ &quot;coordinates&quot;: &quot;35.0;105.0&quot;, &quot;id&quot;: 1814991, &quot;featureClass&quot;: &quot;A&quot;, &quot;featureCode&quot;: &quot;PCLI&quot;, &quot;countryCode&quot;: &quot;CN&quot; }\" length=\"1\"></candidate> <candidate id=\"c21\" index=84 type=\"location\" info=\"{ &quot;coordinates&quot;: &quot;25.51224;-99.00457&quot;, &quot;id&quot;: 8582434, &quot;featureClass&quot;: &quot;A&quot;, &quot;featureCode&quot;: &quot;ADM2&quot;, &quot;countryCode&quot;: &quot;MX&quot; }\" length=\"1\"></candidate> <token id=\"t84\"> China </token> <token id=\"t85\"> is </token> <token id=\"t86\"> the </token> <token id=\"t87\"> world </token> <token id=\"t88\"> 's </token> <token id=\"t89\"> largest </token> <token id=\"t90\"> pork </token> <token id=\"t91\"> producer </token> <token id=\"t92\"> and </token> <token id=\"t93\"> in </token> <candidate id=\"c22\" index=94 type=\"number\" info=\"null\" length=\"1\"></candidate> <candidate id=\"c23\" index=94 type=\"date\" info=\"2013\" length=\"1\"></candidate> <token id=\"t94\"> 2013 </token> <token id=\"t95\"> delivered </token> <token id=\"t96\"> <br /> </token> <candidate id=\"c24\" index=97 type=\"number\" info=\"null\" length=\"1\"></candidate> <token id=\"t97\"> 68 </token> <candidate id=\"c25\" index=98 type=\"number\" info=\"null\" length=\"1\"></candidate> <token id=\"t98\"> million </token> <token id=\"t99\"> tons </token> <token id=\"t100\"> , </token> <token id=\"t101\"> or </token> <token id=\"t102\"> about </token> <candidate id=\"c26\" index=103 type=\"number\" info=\"null\" length=\"1\"></candidate> <token id=\"t103\"> 50 </token> <token id=\"t104\"> percent </token> <token id=\"t105\"> of </token> <token id=\"t106\"> the </token> <token id=\"t107\"> world </token> <token id=\"t108\"> 's </token> <token id=\"t109\"> pork </token> <token id=\"t110\"> . </token> <token id=\"t111\"> <br /> </token> <token id=\"t112\"> Worried </token> <token id=\"t113\"> about </token> <candidate id=\"c27\" index=114 type=\"disease\" info=\"null\" length=\"4\"></candidate> <token id=\"t114\"> foot </token> <token id=\"t115\"> and </token> <token id=\"t116\"> mouth </token> <token id=\"t117\"> disease </token> <token id=\"t118\"> , </token> <candidate id=\"c28\" index=119 type=\"location\" info=\"{ &quot;coordinates&quot;: &quot;60.0;100.0&quot;, &quot;id&quot;: 2017370, &quot;featureClass&quot;: &quot;A&quot;, &quot;featureCode&quot;: &quot;PCLI&quot;, &quot;countryCode&quot;: &quot;RU&quot; }\" length=\"1\"></candidate> <token id=\"t119\"> Russia </token> <token id=\"t120\"> banned </token> <token id=\"t121\"> Chinese </token> <token id=\"t122\"> meat </token> <token id=\"t123\"> <br /> </token> <token id=\"t124\"> imports </token> <token id=\"t125\"> in </token> <candidate id=\"c29\" index=126 type=\"number\" info=\"null\" length=\"1\"></candidate> <candidate id=\"c30\" index=126 type=\"date\" info=\"2004\" length=\"1\"></candidate> <token id=\"t126\"> 2004 </token> <token id=\"t127\"> . </token> <token id=\"t128\"> In </token> <candidate id=\"c31\" index=129 type=\"number\" info=\"null\" length=\"1\"></candidate> <candidate id=\"c32\" index=129 type=\"date\" info=\"2009\" length=\"1\"></candidate> <token id=\"t129\"> 2009 </token> <candidate id=\"c33\" index=130 type=\"host\" info=\"null\" length=\"1\"></candidate> <token id=\"t130\"> swine </token> <token id=\"t131\"> flu </token> <token id=\"t132\"> struck </token> <token id=\"t133\"> Chinese </token> <candidate id=\"c34\" index=134 type=\"host\" info=\"null\" length=\"1\"></candidate> <token id=\"t134\"> pigs </token> <token id=\"t135\"> and </token> <token id=\"t136\"> in </token> <token id=\"t137\"> <br /> </token> <candidate id=\"c35\" index=138 type=\"number\" info=\"null\" length=\"1\"></candidate> <candidate id=\"c36\" index=138 type=\"date\" info=\"2003\" length=\"1\"></candidate> <token id=\"t138\"> 2003 </token> <token id=\"t139\"> the </token> <token id=\"t140\"> severe </token> <token id=\"t141\"> acute </token> <token id=\"t142\"> respiratory </token> <token id=\"t143\"> syndrome </token> <token id=\"t144\"> ( </token> <token id=\"t145\"> SARS </token> <token id=\"t146\"> ) </token> <token id=\"t147\"> outbreak </token> <token id=\"t148\"> had </token> <token id=\"t149\"> <br /> </token> <token id=\"t150\"> also </token> <token id=\"t151\"> raised </token> <token id=\"t152\"> concerns </token> <token id=\"t153\"> . </token> <token id=\"t154\"> <br /> </token> <token id=\"t155\"> In </token> <candidate id=\"c37\" index=156 type=\"date\" info=\"2014-08\" length=\"1\"></candidate> <token id=\"t156\"> August </token> <token id=\"t157\"> , </token> <candidate id=\"c38\" index=158 type=\"location\" info=\"{ &quot;coordinates&quot;: &quot;60.0;100.0&quot;, &quot;id&quot;: 2017370, &quot;featureClass&quot;: &quot;A&quot;, &quot;featureCode&quot;: &quot;PCLI&quot;, &quot;countryCode&quot;: &quot;RU&quot; }\" length=\"1\"></candidate> <token id=\"t158\"> Russia </token> <token id=\"t159\"> agreed </token> <token id=\"t160\"> to </token> <token id=\"t161\"> resume </token> <token id=\"t162\"> pork </token> <token id=\"t163\"> imports </token> <token id=\"t164\"> from </token> <candidate id=\"c39\" index=165 type=\"location\" info=\"{ &quot;coordinates&quot;: &quot;35.0;105.0&quot;, &quot;id&quot;: 1814991, &quot;featureClass&quot;: &quot;A&quot;, &quot;featureCode&quot;: &quot;PCLI&quot;, &quot;countryCode&quot;: &quot;CN&quot; }\" length=\"1\"></candidate> <candidate id=\"c40\" index=165 type=\"location\" info=\"{ &quot;coordinates&quot;: &quot;25.51224;-99.00457&quot;, &quot;id&quot;: 8582434, &quot;featureClass&quot;: &quot;A&quot;, &quot;featureCode&quot;: &quot;ADM2&quot;, &quot;countryCode&quot;: &quot;MX&quot; }\" length=\"1\"></candidate> <token id=\"t165\"> China </token> <token id=\"t166\"> , </token> <token id=\"t167\"> and </token> <token id=\"t168\"> <br /> </token> <token id=\"t169\"> gave </token> <candidate id=\"c41\" index=170 type=\"number\" info=\"null\" length=\"1\"></candidate> <token id=\"t170\"> two </token> <token id=\"t171\"> Chinese </token> <token id=\"t172\"> companies </token> <token id=\"t173\"> permission </token> <token id=\"t174\"> to </token> <token id=\"t175\"> sell </token> <token id=\"t176\"> on </token> <token id=\"t177\"> the </token> <token id=\"t178\"> Russian </token> <token id=\"t179\"> <br /> </token> <token id=\"t180\"> market </token> <token id=\"t181\"> . </token> <candidate id=\"c42\" index=182 type=\"number\" info=\"null\" length=\"1\"></candidate> <candidate id=\"c43\" index=182 type=\"location\" info=\"{ &quot;coordinates&quot;: &quot;41.46468;-8.54437&quot;, &quot;id&quot;: 8011321, &quot;featureClass&quot;: &quot;A&quot;, &quot;featureCode&quot;: &quot;ADM3&quot;, &quot;countryCode&quot;: &quot;PT&quot; }\" length=\"1\"></candidate> <token id=\"t182\"> Nine </token> <token id=\"t183\"> more </token> <token id=\"t184\"> applications </token> <token id=\"t185\"> have </token> <token id=\"t186\"> been </token> <token id=\"t187\"> processed </token> <token id=\"t188\"> and </token> <token id=\"t189\"> are </token> <token id=\"t190\"> <br /> </token> <token id=\"t191\"> awaiting </token> <token id=\"t192\"> approval </token> <token id=\"t193\"> . </token> <token id=\"t194\"> <br /> </token> <token id=\"t195\"> In </token> <candidate id=\"c44\" index=196 type=\"date\" info=\"2014-10\" length=\"2\"></candidate> <token id=\"t196\"> early </token> <token id=\"t197\"> October </token> <candidate id=\"c45\" index=198 type=\"location\" info=\"{ &quot;coordinates&quot;: &quot;60.0;100.0&quot;, &quot;id&quot;: 2017370, &quot;featureClass&quot;: &quot;A&quot;, &quot;featureCode&quot;: &quot;PCLI&quot;, &quot;countryCode&quot;: &quot;RU&quot; }\" length=\"1\"></candidate> <token id=\"t198\"> Russia </token> <token id=\"t199\"> took </token> <token id=\"t200\"> note </token> <token id=\"t201\"> of </token> <token id=\"t202\"> food </token> <token id=\"t203\"> safety </token> <token id=\"t204\"> concerns </token> <token id=\"t205\"> , </token> <token id=\"t206\"> and </token> <token id=\"t207\"> <br /> </token> <token id=\"t208\"> said </token> <token id=\"t209\"> Chinese </token> <token id=\"t210\"> supplies </token> <token id=\"t211\"> will </token> <token id=\"t212\"> be </token> <token id=\"t213\"> locally </token> <token id=\"t214\"> overseen </token> <token id=\"t215\"> by </token> <token id=\"t216\"> Rosselkhoznadzor </token> <token id=\"t217\"> itself </token> <token id=\"t218\"> . </token> <token id=\"t219\"> <br /> </token> <candidate id=\"c46\" index=220 type=\"location\" info=\"{ &quot;coordinates&quot;: &quot;35.0;105.0&quot;, &quot;id&quot;: 1814991, &quot;featureClass&quot;: &quot;A&quot;, &quot;featureCode&quot;: &quot;PCLI&quot;, &quot;countryCode&quot;: &quot;CN&quot; }\" length=\"1\"></candidate> <candidate id=\"c47\" index=220 type=\"location\" info=\"{ &quot;coordinates&quot;: &quot;25.51224;-99.00457&quot;, &quot;id&quot;: 8582434, &quot;featureClass&quot;: &quot;A&quot;, &quot;featureCode&quot;: &quot;ADM2&quot;, &quot;countryCode&quot;: &quot;MX&quot; }\" length=\"1\"></candidate> <token id=\"t220\"> China </token> <token id=\"t221\"> , </token> <candidate id=\"c48\" index=222 type=\"location\" info=\"{ &quot;coordinates&quot;: &quot;-10.0;-55.0&quot;, &quot;id&quot;: 3469034, &quot;featureClass&quot;: &quot;A&quot;, &quot;featureCode&quot;: &quot;PCLI&quot;, &quot;countryCode&quot;: &quot;BR&quot; }\" length=\"1\"></candidate> <token id=\"t222\"> Brazil </token> <token id=\"t223\"> , </token> <token id=\"t224\"> as </token> <token id=\"t225\"> well </token> <token id=\"t226\"> as </token> <candidate id=\"c49\" index=227 type=\"location\" info=\"{ &quot;coordinates&quot;: &quot;46.0;105.0&quot;, &quot;id&quot;: 2029969, &quot;featureClass&quot;: &quot;A&quot;, &quot;featureCode&quot;: &quot;PCLI&quot;, &quot;countryCode&quot;: &quot;MN&quot; }\" length=\"1\"></candidate> <token id=\"t227\"> Mongolia </token> <token id=\"t228\"> , </token> <token id=\"t229\"> have </token> <token id=\"t230\"> regained </token> <token id=\"t231\"> their </token> <token id=\"t232\"> export </token> <token id=\"t233\"> <br /> </token> <token id=\"t234\"> privileges </token> <token id=\"t235\"> after </token> <candidate id=\"c50\" index=236 type=\"location\" info=\"{ &quot;coordinates&quot;: &quot;55.76167;37.60667&quot;, &quot;id&quot;: 524894, &quot;featureClass&quot;: &quot;A&quot;, &quot;featureCode&quot;: &quot;ADM1&quot;, &quot;countryCode&quot;: &quot;RU&quot; }\" length=\"1\"></candidate> <candidate id=\"c51\" index=236 type=\"location\" info=\"{ &quot;coordinates&quot;: &quot;55.75222;37.61556&quot;, &quot;id&quot;: 524901, &quot;featureClass&quot;: &quot;P&quot;, &quot;featureCode&quot;: &quot;PPLC&quot;, &quot;countryCode&quot;: &quot;RU&quot; }\" length=\"1\"></candidate> <token id=\"t236\"> Moscow </token> <token id=\"t237\"> announced </token> <token id=\"t238\"> the </token> <candidate id=\"c52\" index=239 type=\"number\" info=\"null\" length=\"1\"></candidate> <token id=\"t239\"> one </token> <token id=\"t240\"> year </token> <candidate id=\"c53\" index=241 type=\"location\" info=\"{ &quot;coordinates&quot;: &quot;38.49457;43.38323&quot;, &quot;id&quot;: 298117, &quot;featureClass&quot;: &quot;P&quot;, &quot;featureCode&quot;: &quot;PPLA&quot;, &quot;countryCode&quot;: &quot;TR&quot; }\" length=\"1\"></candidate> <token id=\"t241\"> ban </token> <token id=\"t242\"> on </token> <token id=\"t243\"> food </token> <token id=\"t244\"> imports </token> <token id=\"t245\"> <br /> </token> <token id=\"t246\"> from </token> <candidate id=\"c54\" index=247 type=\"location\" info=\"{ &quot;coordinates&quot;: &quot;19.30833;-81.375&quot;, &quot;id&quot;: 8689203, &quot;featureClass&quot;: &quot;A&quot;, &quot;featureCode&quot;: &quot;ADM1H&quot;, &quot;countryCode&quot;: &quot;KY&quot; }\" length=\"1\"></candidate> <candidate id=\"c55\" index=247 type=\"location\" info=\"{ &quot;coordinates&quot;: &quot;-18.0;177.5&quot;, &quot;id&quot;: 2194371, &quot;featureClass&quot;: &quot;A&quot;, &quot;featureCode&quot;: &quot;ADM1&quot;, &quot;countryCode&quot;: &quot;FJ&quot; }\" length=\"1\"></candidate> <candidate id=\"c56\" index=247 type=\"location\" info=\"{ &quot;coordinates&quot;: &quot;1.33032;32.44875&quot;, &quot;id&quot;: 10858673, &quot;featureClass&quot;: &quot;A&quot;, &quot;featureCode&quot;: &quot;ADM5&quot;, &quot;countryCode&quot;: &quot;UG&quot; }\" length=\"1\"></candidate> <candidate id=\"c57\" index=247 type=\"location\" info=\"{ &quot;coordinates&quot;: &quot;13.25;-16.33333&quot;, &quot;id&quot;: 2411683, &quot;featureClass&quot;: &quot;A&quot;, &quot;featureCode&quot;: &quot;ADM1&quot;, &quot;countryCode&quot;: &quot;GM&quot; }\" length=\"1\"></candidate> <candidate id=\"c58\" index=247 type=\"location\" info=\"{ &quot;coordinates&quot;: &quot;6.83333;80.08333&quot;, &quot;id&quot;: 1223421, &quot;featureClass&quot;: &quot;A&quot;, &quot;featureCode&quot;: &quot;ADM1&quot;, &quot;countryCode&quot;: &quot;LK&quot; }\" length=\"1\"></candidate> <candidate id=\"c59\" index=247 type=\"location\" info=\"{ &quot;coordinates&quot;: &quot;5.5;-2.5&quot;, &quot;id&quot;: 2294076, &quot;featureClass&quot;: &quot;A&quot;, &quot;featureCode&quot;: &quot;ADM1&quot;, &quot;countryCode&quot;: &quot;GH&quot; }\" length=\"1\"></candidate> <candidate id=\"c60\" index=247 type=\"location\" info=\"{ &quot;coordinates&quot;: &quot;0.5;34.58333&quot;, &quot;id&quot;: 400743, &quot;featureClass&quot;: &quot;A&quot;, &quot;featureCode&quot;: &quot;ADM1H&quot;, &quot;countryCode&quot;: &quot;KE&quot; }\" length=\"1\"></candidate> <candidate id=\"c61\" index=247 type=\"location\" info=\"{ &quot;coordinates&quot;: &quot;-7.5;142.0&quot;, &quot;id&quot;: 2083549, &quot;featureClass&quot;: &quot;A&quot;, &quot;featureCode&quot;: &quot;ADM1&quot;, &quot;countryCode&quot;: &quot;PG&quot; }\" length=\"1\"></candidate> <candidate id=\"c62\" index=247 type=\"location\" info=\"{ &quot;coordinates&quot;: &quot;-15.0;24.0&quot;, &quot;id&quot;: 896140, &quot;featureClass&quot;: &quot;A&quot;, &quot;featureCode&quot;: &quot;ADM1&quot;, &quot;countryCode&quot;: &quot;ZM&quot; }\" length=\"1\"></candidate> <candidate id=\"c63\" index=247 type=\"location\" info=\"{ &quot;coordinates&quot;: &quot;-8.0;157.0&quot;, &quot;id&quot;: 2101556, &quot;featureClass&quot;: &quot;A&quot;, &quot;featureCode&quot;: &quot;ADM1&quot;, &quot;countryCode&quot;: &quot;SB&quot; }\" length=\"1\"></candidate> <token id=\"t247\"> Western </token> <token id=\"t248\"> countries </token> <token id=\"t249\"> that </token> <token id=\"t250\"> have </token> <token id=\"t251\"> adopted </token> <token id=\"t252\"> sanctions </token> <token id=\"t253\"> against </token> <token id=\"t254\"> <br /> </token> <candidate id=\"c64\" index=255 type=\"location\" info=\"{ &quot;coordinates&quot;: &quot;60.0;100.0&quot;, &quot;id&quot;: 2017370, &quot;featureClass&quot;: &quot;A&quot;, &quot;featureCode&quot;: &quot;PCLI&quot;, &quot;countryCode&quot;: &quot;RU&quot; }\" length=\"1\"></candidate> <token id=\"t255\"> Russia </token> <token id=\"t256\"> 's </token> <token id=\"t257\"> economy </token> <token id=\"t258\"> over </token> <token id=\"t259\"> the </token> <candidate id=\"c65\" index=260 type=\"location\" info=\"{ &quot;coordinates&quot;: &quot;49.0;32.0&quot;, &quot;id&quot;: 690791, &quot;featureClass&quot;: &quot;A&quot;, &quot;featureCode&quot;: &quot;PCLI&quot;, &quot;countryCode&quot;: &quot;UA&quot; }\" length=\"1\"></candidate> <token id=\"t260\"> Ukraine </token> <token id=\"t261\"> crisis </token> <token id=\"t262\"> . </token> <token id=\"t263\"> <br /> </token> <candidate id=\"c66\" index=264 type=\"location\" info=\"{ &quot;coordinates&quot;: &quot;60.0;100.0&quot;, &quot;id&quot;: 2017370, &quot;featureClass&quot;: &quot;A&quot;, &quot;featureCode&quot;: &quot;PCLI&quot;, &quot;countryCode&quot;: &quot;RU&quot; }\" length=\"1\"></candidate> <token id=\"t264\"> Russia </token> <token id=\"t265\"> will </token> <token id=\"t266\"> also </token> <token id=\"t267\"> import </token> <token id=\"t268\"> <br /> </token> <token id=\"t269\"> more </token> <token id=\"t270\"> meat </token> <token id=\"t271\"> products </token> <token id=\"t272\"> from </token> <token id=\"t273\"> neighboring </token> <candidate id=\"c67\" index=274 type=\"location\" info=\"{ &quot;coordinates&quot;: &quot;53.0;28.0&quot;, &quot;id&quot;: 630336, &quot;featureClass&quot;: &quot;A&quot;, &quot;featureCode&quot;: &quot;PCLI&quot;, &quot;countryCode&quot;: &quot;BY&quot; }\" length=\"1\"></candidate> <token id=\"t274\"> Belarus </token> <token id=\"t275\"> and </token> <candidate id=\"c68\" index=276 type=\"location\" info=\"{ &quot;coordinates&quot;: &quot;48.0;68.0&quot;, &quot;id&quot;: 1522867, &quot;featureClass&quot;: &quot;A&quot;, &quot;featureCode&quot;: &quot;PCLI&quot;, &quot;countryCode&quot;: &quot;KZ&quot; }\" length=\"1\"></candidate> <token id=\"t276\"> Kazakhstan </token> <token id=\"t277\"> , </token> <token id=\"t278\"> which </token> <token id=\"t279\"> <br /> </token> <token id=\"t280\"> are </token> <token id=\"t281\"> both </token> <candidate id=\"c69\" index=282 type=\"location\" info=\"{ &quot;coordinates&quot;: &quot;-31.95224;115.8614&quot;, &quot;id&quot;: 2063523, &quot;featureClass&quot;: &quot;P&quot;, &quot;featureCode&quot;: &quot;PPLA&quot;, &quot;countryCode&quot;: &quot;AU&quot; }\" length=\"1\"></candidate> <token id=\"t282\"> part </token> <token id=\"t283\"> of </token> <token id=\"t284\"> the </token> <token id=\"t285\"> Customs </token> <candidate id=\"c70\" index=286 type=\"location\" info=\"{ &quot;coordinates&quot;: &quot;34.83401;-83.99076&quot;, &quot;id&quot;: 4227781, &quot;featureClass&quot;: &quot;A&quot;, &quot;featureCode&quot;: &quot;ADM2&quot;, &quot;countryCode&quot;: &quot;US&quot; }\" length=\"1\"></candidate> <candidate id=\"c71\" index=286 type=\"location\" info=\"{ &quot;coordinates&quot;: &quot;-32.83333;-62.75&quot;, &quot;id&quot;: 3833419, &quot;featureClass&quot;: &quot;A&quot;, &quot;featureCode&quot;: &quot;ADM2&quot;, &quot;countryCode&quot;: &quot;AR&quot; }\" length=\"1\"></candidate> <candidate id=\"c72\" index=286 type=\"location\" info=\"{ &quot;coordinates&quot;: &quot;13.55;-87.9&quot;, &quot;id&quot;: 3584767, &quot;featureClass&quot;: &quot;A&quot;, &quot;featureCode&quot;: &quot;ADM1&quot;, &quot;countryCode&quot;: &quot;SV&quot; }\" length=\"1\"></candidate> <token id=\"t286\"> Union </token> <token id=\"t287\"> , </token> <token id=\"t288\"> and </token> <token id=\"t289\"> will </token> <token id=\"t290\"> soon </token> <token id=\"t291\"> closer </token> <token id=\"t292\"> <br /> </token> <token id=\"t293\"> integrate </token> <token id=\"t294\"> inthe </token> <token id=\"t295\"> Eurasian </token> <token id=\"t296\"> Economic </token> <candidate id=\"c73\" index=297 type=\"location\" info=\"{ &quot;coordinates&quot;: &quot;34.83401;-83.99076&quot;, &quot;id&quot;: 4227781, &quot;featureClass&quot;: &quot;A&quot;, &quot;featureCode&quot;: &quot;ADM2&quot;, &quot;countryCode&quot;: &quot;US&quot; }\" length=\"1\"></candidate> <candidate id=\"c74\" index=297 type=\"location\" info=\"{ &quot;coordinates&quot;: &quot;-32.83333;-62.75&quot;, &quot;id&quot;: 3833419, &quot;featureClass&quot;: &quot;A&quot;, &quot;featureCode&quot;: &quot;ADM2&quot;, &quot;countryCode&quot;: &quot;AR&quot; }\" length=\"1\"></candidate> <candidate id=\"c75\" index=297 type=\"location\" info=\"{ &quot;coordinates&quot;: &quot;13.55;-87.9&quot;, &quot;id&quot;: 3584767, &quot;featureClass&quot;: &quot;A&quot;, &quot;featureCode&quot;: &quot;ADM1&quot;, &quot;countryCode&quot;: &quot;SV&quot; }\" length=\"1\"></candidate> <token id=\"t297\"> Union </token> <token id=\"t298\"> . </token> <token id=\"t299\"> <br /> </token> <token id=\"t300\"> Pork </token> <token id=\"t301\"> imports </token> <token id=\"t302\"> were </token> <token id=\"t303\"> down </token> <token id=\"t304\"> in </token> <candidate id=\"c76\" index=305 type=\"location\" info=\"{ &quot;coordinates&quot;: &quot;60.0;100.0&quot;, &quot;id&quot;: 2017370, &quot;featureClass&quot;: &quot;A&quot;, &quot;featureCode&quot;: &quot;PCLI&quot;, &quot;countryCode&quot;: &quot;RU&quot; }\" length=\"1\"></candidate> <token id=\"t305\"> Russia </token> <token id=\"t306\"> before </token> <token id=\"t307\"> it </token> <token id=\"t308\"> unveiled </token> <token id=\"t309\"> its </token> <token id=\"t310\"> counter </token> <token id=\"t311\"> <br /> </token> <token id=\"t312\"> sanctions </token> <token id=\"t313\"> , </token> <token id=\"t314\"> as </token> <candidate id=\"c77\" index=315 type=\"location\" info=\"{ &quot;coordinates&quot;: &quot;55.76167;37.60667&quot;, &quot;id&quot;: 524894, &quot;featureClass&quot;: &quot;A&quot;, &quot;featureCode&quot;: &quot;ADM1&quot;, &quot;countryCode&quot;: &quot;RU&quot; }\" length=\"1\"></candidate> <candidate id=\"c78\" index=315 type=\"location\" info=\"{ &quot;coordinates&quot;: &quot;55.75222;37.61556&quot;, &quot;id&quot;: 524901, &quot;featureClass&quot;: &quot;P&quot;, &quot;featureCode&quot;: &quot;PPLC&quot;, &quot;countryCode&quot;: &quot;RU&quot; }\" length=\"1\"></candidate> <token id=\"t315\"> Moscow </token> <token id=\"t316\"> banned </token> <token id=\"t317\"> live </token> <candidate id=\"c79\" index=318 type=\"host\" info=\"null\" length=\"1\"></candidate> <token id=\"t318\"> pigs </token> <token id=\"t319\"> and </token> <token id=\"t320\"> pork </token> <token id=\"t321\"> products </token> <token id=\"t322\"> coming </token> <token id=\"t323\"> <br /> </token> <token id=\"t324\"> from </token> <token id=\"t325\"> the </token> <candidate id=\"c80\" index=326 type=\"location\" info=\"{ &quot;coordinates&quot;: &quot;50.83857;4.37599&quot;, &quot;id&quot;: 6695072, &quot;featureClass&quot;: &quot;A&quot;, &quot;featureCode&quot;: &quot;ZN&quot;, &quot;countryCode&quot;: &quot;&quot; }\" length=\"2\"></candidate> <token id=\"t326\"> European </token> <candidate id=\"c81\" index=327 type=\"location\" info=\"{ &quot;coordinates&quot;: &quot;34.83401;-83.99076&quot;, &quot;id&quot;: 4227781, &quot;featureClass&quot;: &quot;A&quot;, &quot;featureCode&quot;: &quot;ADM2&quot;, &quot;countryCode&quot;: &quot;US&quot; }\" length=\"1\"></candidate> <candidate id=\"c82\" index=327 type=\"location\" info=\"{ &quot;coordinates&quot;: &quot;-32.83333;-62.75&quot;, &quot;id&quot;: 3833419, &quot;featureClass&quot;: &quot;A&quot;, &quot;featureCode&quot;: &quot;ADM2&quot;, &quot;countryCode&quot;: &quot;AR&quot; }\" length=\"1\"></candidate> <candidate id=\"c83\" index=327 type=\"location\" info=\"{ &quot;coordinates&quot;: &quot;13.55;-87.9&quot;, &quot;id&quot;: 3584767, &quot;featureClass&quot;: &quot;A&quot;, &quot;featureCode&quot;: &quot;ADM1&quot;, &quot;countryCode&quot;: &quot;SV&quot; }\" length=\"1\"></candidate> <token id=\"t327\"> Union </token> <token id=\"t328\"> in </token> <candidate id=\"c84\" index=329 type=\"date\" info=\"2014-01\" length=\"1\"></candidate> <token id=\"t329\"> January </token> <token id=\"t330\"> after </token> <candidate id=\"c85\" index=331 type=\"number\" info=\"null\" length=\"1\"></candidate> <token id=\"t331\"> four </token> <token id=\"t332\"> isolated </token> <token id=\"t333\"> cases </token> <token id=\"t334\"> of </token> <token id=\"t335\"> <br /> </token> <candidate id=\"c86\" index=336 type=\"disease\" info=\"null\" length=\"3\"></candidate> <token id=\"t336\"> African </token> <candidate id=\"c87\" index=337 type=\"host\" info=\"null\" length=\"1\"></candidate> <token id=\"t337\"> swine </token> <token id=\"t338\"> fever </token> <token id=\"t339\"> were </token> <token id=\"t340\"> discovered </token> <token id=\"t341\"> in </token> <candidate id=\"c88\" index=342 type=\"location\" info=\"{ &quot;coordinates&quot;: &quot;52.0;20.0&quot;, &quot;id&quot;: 798544, &quot;featureClass&quot;: &quot;A&quot;, &quot;featureCode&quot;: &quot;PCLI&quot;, &quot;countryCode&quot;: &quot;PL&quot; }\" length=\"1\"></candidate> <token id=\"t342\"> Poland </token> <token id=\"t343\"> and </token> <candidate id=\"c89\" index=344 type=\"location\" info=\"{ &quot;coordinates&quot;: &quot;55.41667;24.0&quot;, &quot;id&quot;: 597427, &quot;featureClass&quot;: &quot;A&quot;, &quot;featureCode&quot;: &quot;PCLI&quot;, &quot;countryCode&quot;: &quot;LT&quot; }\" length=\"1\"></candidate> <token id=\"t344\"> Lithuania </token> <token id=\"t345\"> . </token> <token id=\"t346\"> In </token> <token id=\"t347\"> <br /> </token> <candidate id=\"c90\" index=348 type=\"number\" info=\"null\" length=\"1\"></candidate> <candidate id=\"c91\" index=348 type=\"date\" info=\"2013\" length=\"1\"></candidate> <token id=\"t348\"> 2013 </token> <token id=\"t349\"> , </token> <candidate id=\"c92\" index=350 type=\"location\" info=\"{ &quot;coordinates&quot;: &quot;60.0;100.0&quot;, &quot;id&quot;: 2017370, &quot;featureClass&quot;: &quot;A&quot;, &quot;featureCode&quot;: &quot;PCLI&quot;, &quot;countryCode&quot;: &quot;RU&quot; }\" length=\"1\"></candidate> <token id=\"t350\"> Russia </token> <token id=\"t351\"> imported </token> <token id=\"t352\"> $ </token> <candidate id=\"c93\" index=353 type=\"number\" info=\"null\" length=\"1\"></candidate> <token id=\"t353\"> 1.4 </token> <candidate id=\"c94\" index=354 type=\"number\" info=\"null\" length=\"1\"></candidate> <token id=\"t354\"> billion </token> <token id=\"t355\"> worth </token> <token id=\"t356\"> of </token> <token id=\"t357\"> European </token> <token id=\"t358\"> pork </token> <token id=\"t359\"> . </token> <token id=\"t360\"> <br /> </token> <token id=\"t361\"> The </token> <token id=\"t362\"> EU </token> <token id=\"t363\"> has </token> <token id=\"t364\"> filed </token> <token id=\"t365\"> a </token> <token id=\"t366\"> suit </token> <token id=\"t367\"> with </token> <token id=\"t368\"> the </token> <token id=\"t369\"> World </token> <token id=\"t370\"> Trade </token> <token id=\"t371\"> Organization </token> <token id=\"t372\"> over </token> <token id=\"t373\"> <br /> </token> <token id=\"t374\"> the </token> <candidate id=\"c95\" index=375 type=\"host\" info=\"null\" length=\"1\"></candidate> <token id=\"t375\"> swine </token> <token id=\"t376\"> flu </token> <candidate id=\"c96\" index=377 type=\"location\" info=\"{ &quot;coordinates&quot;: &quot;38.49457;43.38323&quot;, &quot;id&quot;: 298117, &quot;featureClass&quot;: &quot;P&quot;, &quot;featureCode&quot;: &quot;PPLA&quot;, &quot;countryCode&quot;: &quot;TR&quot; }\" length=\"1\"></candidate> <token id=\"t377\"> ban </token> <token id=\"t378\"> , </token> <token id=\"t379\"> since </token> <token id=\"t380\"> it </token> <token id=\"t381\"> affected </token> <token id=\"t382\"> all </token> <candidate id=\"c97\" index=383 type=\"number\" info=\"null\" length=\"1\"></candidate> <token id=\"t383\"> 28 </token> <token id=\"t384\"> EU </token> <token id=\"t385\"> members </token> <token id=\"t386\"> and </token> <token id=\"t387\"> not </token> <token id=\"t388\"> <br /> </token> <token id=\"t389\"> just </token> <token id=\"t390\"> the </token> <token id=\"t391\"> few </token> <token id=\"t392\"> where </token> <token id=\"t393\"> the </token> <token id=\"t394\"> disease </token> <token id=\"t395\"> was </token> <token id=\"t396\"> found </token> <token id=\"t397\"> . </token> <token id=\"t398\"> <br /> </token>","publication_date":"2014-10-14","id":41,"title":"China resumes pork deliveries to Russia after 10-yr hiatus","url":"https://www.rt.com/business/195764-china-resumes-pork-exports-russia/","content":"\n Russia will import pork from China for the first time in a decade to replace imports from the US and Europe banned as part of the standoff with the West over the Ukraine crisis.\n \n Pork imports by Russia from China have resumed for the first time\n since 2004, according to the website of Russia’s consumer watchdog\n Rosselkhoznadzor. Eight hundred tons of pork is on its way to\n Russia in 32 shipping containers.\n China is the world’s largest pork producer and in 2013 delivered\n 68 million tons, or about 50 percent of the world’s pork.\n Worried about foot and mouth disease, Russia banned Chinese meat\n imports in 2004. In 2009 swine flu struck Chinese pigs and in\n 2003 the severe acute respiratory syndrome (SARS) outbreak had\n also raised concerns.\n In August, Russia agreed to resume pork imports from China, and\n gave two Chinese companies permission to sell on the Russian\n market. Nine more applications have been processed and are\n awaiting approval.\n In early October Russia took note of food safety concerns, and\n said Chinese supplies will be locally overseen by Rosselkhoznadzor itself.\n China, Brazil, as well as Mongolia, have regained their export\n privileges after Moscow announced the one year ban on food imports\n from Western countries that have adopted sanctions against\n Russia's economy over the Ukraine crisis.\nRussia will also import\n more meat products from neighboring Belarus and Kazakhstan, which\n are both part of the Customs Union, and will soon closer\n integrate inthe Eurasian Economic Union.\n Pork imports were down in Russia before it unveiled its counter\n sanctions, as Moscow banned live pigs and pork products coming\n from the European Union in January after four isolated cases of\n African swine fever were discovered in Poland and Lithuania. In\n 2013, Russia imported €1.4 billion worth of European pork.\n The EU has filed a suit with the World Trade Organization over\n the swine flu ban, since it affected all 28 EU members and not\n just the few where the disease was found.\n","candidateLabels":[]}
