# Supplementary material for: Web monitoring of emerging animal infectious diseases integrated in the French Animal Health Epidemic Intelligence System
Source: PLoS One. 2018 Aug 3;13(8):e0199960. doi: 10.1371/journal.pone.0199960 (PMC6075742; doi:10.1371/journal.pone.0199960)
Supplement: S1 Dataset — Dataset of news reports in English language used to evaluate and train the information extraction module of PADI-web (http://epia.clermont.inra.fr/vsi). This dataset is composed of 532 news reports (in JSON), with information about the report itself (publication date, title, content, url), as well as processing information related to the information extraction process (candidates for extraction information, correct or incorrect labels for each candidate). The named entity candidates (locations, diseases, hosts, dates, number of cases) are manually labelled in each article. Data are shared under a CC BY license and are freely available for download at: https://dataverse.cirad.fr/dataset.xhtml?persistentId=doi:10.18167/DVN1/KMTIFG. (GZ) [file pone.0199960.s001.gz › articles/75.json]

{"reports":[17345,18028,18192,18392,18663,18803],"tagged_content":"<token id=\"t0\"> <br /> </token> <token id=\"t1\"> <br /> </token> <token id=\"t2\"> BOTSWANA </token> <token id=\"t3\"> President </token> <token id=\"t4\"> Ian </token> <candidate id=\"c1\" index=5 type=\"location\" info=\"{ &quot;coordinates&quot;: &quot;35.13179;36.75783&quot;, &quot;id&quot;: 170017, &quot;featureClass&quot;: &quot;P&quot;, &quot;featureCode&quot;: &quot;PPLA&quot;, &quot;countryCode&quot;: &quot;SY&quot; }\" length=\"1\"></candidate> <token id=\"t5\"> Khama </token> <token id=\"t6\"> has </token> <token id=\"t7\"> blamed </token> <token id=\"t8\"> the </token> <token id=\"t9\"> spread </token> <token id=\"t10\"> of </token> <candidate id=\"c2\" index=11 type=\"disease\" info=\"null\" length=\"2\"></candidate> <token id=\"t11\"> foot-and-mouth </token> <token id=\"t12\"> disease </token> <token id=\"t13\"> ( </token> <candidate id=\"c3\" index=14 type=\"disease\" info=\"null\" length=\"1\"></candidate> <token id=\"t14\"> FMD </token> <token id=\"t15\"> ) </token> <token id=\"t16\"> in </token> <token id=\"t17\"> the </token> <token id=\"t18\"> country </token> <token id=\"t19\"> on </token> <candidate id=\"c4\" index=20 type=\"location\" info=\"{ &quot;coordinates&quot;: &quot;-19.0;29.75&quot;, &quot;id&quot;: 878675, &quot;featureClass&quot;: &quot;A&quot;, &quot;featureCode&quot;: &quot;PCLI&quot;, &quot;countryCode&quot;: &quot;ZW&quot; }\" length=\"1\"></candidate> <token id=\"t20\"> Zimbabwe </token> <token id=\"t21\"> , </token> <token id=\"t22\"> saying </token> <token id=\"t23\"> the </token> <token id=\"t24\"> latter </token> <token id=\"t25\"> had </token> <token id=\"t26\"> failed </token> <token id=\"t27\"> to </token> <token id=\"t28\"> meet </token> <token id=\"t29\"> its </token> <candidate id=\"c5\" index=30 type=\"location\" info=\"{ &quot;coordinates&quot;: &quot;-31.95224;115.8614&quot;, &quot;id&quot;: 2063523, &quot;featureClass&quot;: &quot;P&quot;, &quot;featureCode&quot;: &quot;PPLA&quot;, &quot;countryCode&quot;: &quot;AU&quot; }\" length=\"1\"></candidate> <token id=\"t30\"> part </token> <token id=\"t31\"> of </token> <token id=\"t32\"> the </token> <token id=\"t33\"> bargain </token> <token id=\"t34\"> in </token> <token id=\"t35\"> compensating </token> <token id=\"t36\"> the </token> <token id=\"t37\"> affected </token> <token id=\"t38\"> farmers </token> <token id=\"t39\"> . </token> <token id=\"t40\"> <br /> </token> <token id=\"t41\"> STAFF </token> <token id=\"t42\"> REPORTER </token> <token id=\"t43\"> <br /> </token> <candidate id=\"c6\" index=44 type=\"location\" info=\"{ &quot;coordinates&quot;: &quot;-22.0;24.0&quot;, &quot;id&quot;: 933860, &quot;featureClass&quot;: &quot;A&quot;, &quot;featureCode&quot;: &quot;PCLI&quot;, &quot;countryCode&quot;: &quot;BW&quot; }\" length=\"1\"></candidate> <token id=\"t44\"> Botswana </token> <token id=\"t45\"> 's </token> <token id=\"t46\"> Daily </token> <token id=\"t47\"> News </token> <token id=\"t48\"> online </token> <token id=\"t49\"> reported </token> <token id=\"t50\"> that </token> <candidate id=\"c7\" index=51 type=\"location\" info=\"{ &quot;coordinates&quot;: &quot;35.13179;36.75783&quot;, &quot;id&quot;: 170017, &quot;featureClass&quot;: &quot;P&quot;, &quot;featureCode&quot;: &quot;PPLA&quot;, &quot;countryCode&quot;: &quot;SY&quot; }\" length=\"1\"></candidate> <token id=\"t51\"> Khama </token> <token id=\"t52\"> made </token> <token id=\"t53\"> the </token> <token id=\"t54\"> remarks </token> <token id=\"t55\"> while </token> <token id=\"t56\"> addressing </token> <token id=\"t57\"> a </token> <token id=\"t58\"> meeting </token> <token id=\"t59\"> at </token> <token id=\"t60\"> Robelela </token> <token id=\"t61\"> in </token> <token id=\"t62\"> the </token> <token id=\"t63\"> Mmadinare </token> <token id=\"t64\"> constituency </token> <candidate id=\"c8\" index=65 type=\"date\" info=\"2014-06-12\" length=\"2\"></candidate> <token id=\"t65\"> last </token> <token id=\"t66\"> Thursday </token> <token id=\"t67\"> . </token> <token id=\"t68\"> <br /> </token> <candidate id=\"c9\" index=69 type=\"location\" info=\"{ &quot;coordinates&quot;: &quot;35.13179;36.75783&quot;, &quot;id&quot;: 170017, &quot;featureClass&quot;: &quot;P&quot;, &quot;featureCode&quot;: &quot;PPLA&quot;, &quot;countryCode&quot;: &quot;SY&quot; }\" length=\"1\"></candidate> <token id=\"t69\"> Khama </token> <token id=\"t70\"> said </token> <token id=\"t71\"> the </token> <token id=\"t72\"> government </token> <token id=\"t73\"> was </token> <token id=\"t74\"> doing </token> <token id=\"t75\"> everything </token> <token id=\"t76\"> in </token> <token id=\"t77\"> its </token> <token id=\"t78\"> power </token> <token id=\"t79\"> to </token> <token id=\"t80\"> assist </token> <token id=\"t81\"> the </token> <token id=\"t82\"> affected </token> <token id=\"t83\"> farmers </token> <token id=\"t84\"> . </token> <token id=\"t85\"> <br /> </token> <token id=\"t86\"> He </token> <token id=\"t87\"> , </token> <token id=\"t88\"> however </token> <token id=\"t89\"> , </token> <token id=\"t90\"> said </token> <token id=\"t91\"> not </token> <token id=\"t92\"> all </token> <token id=\"t93\"> dead </token> <candidate id=\"c10\" index=94 type=\"host\" info=\"null\" length=\"1\"></candidate> <token id=\"t94\"> cattle </token> <token id=\"t95\"> would </token> <token id=\"t96\"> be </token> <token id=\"t97\"> replaced </token> <token id=\"t98\"> as </token> <token id=\"t99\"> investigations </token> <token id=\"t100\"> would </token> <token id=\"t101\"> be </token> <token id=\"t102\"> carried </token> <token id=\"t103\"> out </token> <token id=\"t104\"> to </token> <token id=\"t105\"> decide </token> <token id=\"t106\"> which </token> <token id=\"t107\"> ones </token> <token id=\"t108\"> to </token> <token id=\"t109\"> replace </token> <token id=\"t110\"> . </token> <token id=\"t111\"> <br /> </token> <candidate id=\"c11\" index=112 type=\"location\" info=\"{ &quot;coordinates&quot;: &quot;35.13179;36.75783&quot;, &quot;id&quot;: 170017, &quot;featureClass&quot;: &quot;P&quot;, &quot;featureCode&quot;: &quot;PPLA&quot;, &quot;countryCode&quot;: &quot;SY&quot; }\" length=\"1\"></candidate> <token id=\"t112\"> Khama </token> <token id=\"t113\"> said </token> <candidate id=\"c12\" index=114 type=\"host\" info=\"null\" length=\"1\"></candidate> <token id=\"t114\"> cattle </token> <token id=\"t115\"> in </token> <token id=\"t116\"> the </token> <token id=\"t117\"> area </token> <token id=\"t118\"> were </token> <token id=\"t119\"> killed </token> <token id=\"t120\"> to </token> <token id=\"t121\"> control </token> <token id=\"t122\"> the </token> <token id=\"t123\"> spread </token> <token id=\"t124\"> of </token> <candidate id=\"c13\" index=125 type=\"disease\" info=\"null\" length=\"1\"></candidate> <token id=\"t125\"> FMD </token> <token id=\"t126\"> , </token> <token id=\"t127\"> while </token> <token id=\"t128\"> others </token> <token id=\"t129\"> died </token> <token id=\"t130\"> because </token> <token id=\"t131\"> they </token> <token id=\"t132\"> were </token> <token id=\"t133\"> not </token> <token id=\"t134\"> used </token> <token id=\"t135\"> to </token> <token id=\"t136\"> the </token> <token id=\"t137\"> new </token> <token id=\"t138\"> environment </token> <token id=\"t139\"> . </token> <token id=\"t140\"> <br /> </token> <candidate id=\"c14\" index=141 type=\"location\" info=\"{ &quot;coordinates&quot;: &quot;35.13179;36.75783&quot;, &quot;id&quot;: 170017, &quot;featureClass&quot;: &quot;P&quot;, &quot;featureCode&quot;: &quot;PPLA&quot;, &quot;countryCode&quot;: &quot;SY&quot; }\" length=\"1\"></candidate> <token id=\"t141\"> Khama </token> <token id=\"t142\"> said </token> <token id=\"t143\"> the </token> <candidate id=\"c15\" index=144 type=\"location\" info=\"{ &quot;coordinates&quot;: &quot;-22.0;24.0&quot;, &quot;id&quot;: 933860, &quot;featureClass&quot;: &quot;A&quot;, &quot;featureCode&quot;: &quot;PCLI&quot;, &quot;countryCode&quot;: &quot;BW&quot; }\" length=\"1\"></candidate> <token id=\"t144\"> Botswana </token> <token id=\"t145\"> government </token> <token id=\"t146\"> was </token> <token id=\"t147\"> spending </token> <token id=\"t148\"> a </token> <token id=\"t149\"> lot </token> <token id=\"t150\"> of </token> <token id=\"t151\"> money </token> <token id=\"t152\"> in </token> <token id=\"t153\"> trying </token> <token id=\"t154\"> to </token> <token id=\"t155\"> control </token> <token id=\"t156\"> disease </token> <token id=\"t157\"> outbreak </token> <token id=\"t158\"> . </token> <token id=\"t159\"> <br /> </token> <token id=\"t160\"> `` </token> <candidate id=\"c16\" index=161 type=\"location\" info=\"{ &quot;coordinates&quot;: &quot;7.8972;123.0274&quot;, &quot;id&quot;: 1725750, &quot;featureClass&quot;: &quot;A&quot;, &quot;featureCode&quot;: &quot;ADM3&quot;, &quot;countryCode&quot;: &quot;PH&quot; }\" length=\"1\"></candidate> <token id=\"t161\"> Although </token> <token id=\"t162\"> most </token> <token id=\"t163\"> of </token> <token id=\"t164\"> the </token> <token id=\"t165\"> viruses </token> <token id=\"t166\"> came </token> <token id=\"t167\"> from </token> <candidate id=\"c17\" index=168 type=\"location\" info=\"{ &quot;coordinates&quot;: &quot;-19.0;29.75&quot;, &quot;id&quot;: 878675, &quot;featureClass&quot;: &quot;A&quot;, &quot;featureCode&quot;: &quot;PCLI&quot;, &quot;countryCode&quot;: &quot;ZW&quot; }\" length=\"1\"></candidate> <token id=\"t168\"> Zimbabwe </token> <token id=\"t169\"> , </token> <token id=\"t170\"> the </token> <candidate id=\"c18\" index=171 type=\"number\" info=\"null\" length=\"1\"></candidate> <token id=\"t171\"> two </token> <token id=\"t172\"> countries </token> <token id=\"t173\"> had </token> <token id=\"t174\"> agreed </token> <token id=\"t175\"> to </token> <token id=\"t176\"> share </token> <token id=\"t177\"> the </token> <token id=\"t178\"> costs </token> <token id=\"t179\"> . </token> <token id=\"t180\"> However </token> <token id=\"t181\"> , </token> <token id=\"t182\"> at </token> <token id=\"t183\"> the </token> <token id=\"t184\"> moment </token> <candidate id=\"c19\" index=185 type=\"location\" info=\"{ &quot;coordinates&quot;: &quot;-19.0;29.75&quot;, &quot;id&quot;: 878675, &quot;featureClass&quot;: &quot;A&quot;, &quot;featureCode&quot;: &quot;PCLI&quot;, &quot;countryCode&quot;: &quot;ZW&quot; }\" length=\"1\"></candidate> <token id=\"t185\"> Zimbabwe </token> <token id=\"t186\"> did </token> <token id=\"t187\"> not </token> <token id=\"t188\"> have </token> <token id=\"t189\"> money </token> <token id=\"t190\"> to </token> <token id=\"t191\"> pay </token> <token id=\"t192\"> their </token> <token id=\"t193\"> share </token> <token id=\"t194\"> and </token> <token id=\"t195\"> this </token> <token id=\"t196\"> was </token> <token id=\"t197\"> a </token> <token id=\"t198\"> problem </token> <token id=\"t199\"> to </token> <candidate id=\"c20\" index=200 type=\"location\" info=\"{ &quot;coordinates&quot;: &quot;-22.0;24.0&quot;, &quot;id&quot;: 933860, &quot;featureClass&quot;: &quot;A&quot;, &quot;featureCode&quot;: &quot;PCLI&quot;, &quot;countryCode&quot;: &quot;BW&quot; }\" length=\"1\"></candidate> <token id=\"t200\"> Botswana </token> <token id=\"t201\"> , </token> <token id=\"t202\"> '' </token> <candidate id=\"c21\" index=203 type=\"location\" info=\"{ &quot;coordinates&quot;: &quot;35.13179;36.75783&quot;, &quot;id&quot;: 170017, &quot;featureClass&quot;: &quot;P&quot;, &quot;featureCode&quot;: &quot;PPLA&quot;, &quot;countryCode&quot;: &quot;SY&quot; }\" length=\"1\"></candidate> <token id=\"t203\"> Khama </token> <token id=\"t204\"> said </token> <token id=\"t205\"> . </token> <candidate id=\"c22\" index=206 type=\"location\" info=\"{ &quot;coordinates&quot;: &quot;-22.0;24.0&quot;, &quot;id&quot;: 933860, &quot;featureClass&quot;: &quot;A&quot;, &quot;featureCode&quot;: &quot;PCLI&quot;, &quot;countryCode&quot;: &quot;BW&quot; }\" length=\"1\"></candidate> <token id=\"t206\"> Botswana </token> <token id=\"t207\"> was </token> <token id=\"t208\"> reportedly </token> <token id=\"t209\"> struggling </token> <token id=\"t210\"> to </token> <token id=\"t211\"> recover </token> <token id=\"t212\"> P1 </token> <candidate id=\"c23\" index=213 type=\"number\" info=\"null\" length=\"1\"></candidate> <token id=\"t213\"> million </token> <token id=\"t214\"> from </token> <candidate id=\"c24\" index=215 type=\"location\" info=\"{ &quot;coordinates&quot;: &quot;-19.0;29.75&quot;, &quot;id&quot;: 878675, &quot;featureClass&quot;: &quot;A&quot;, &quot;featureCode&quot;: &quot;PCLI&quot;, &quot;countryCode&quot;: &quot;ZW&quot; }\" length=\"1\"></candidate> <token id=\"t215\"> Zimbabwe </token> <token id=\"t216\"> 's </token> <token id=\"t217\"> Cold </token> <token id=\"t218\"> Storage </token> <token id=\"t219\"> Company </token> <token id=\"t220\"> ( </token> <token id=\"t221\"> CSC </token> <token id=\"t222\"> ) </token> <token id=\"t223\"> for </token> <token id=\"t224\"> the </token> <token id=\"t225\"> supply </token> <token id=\"t226\"> of </token> <candidate id=\"c25\" index=227 type=\"host\" info=\"null\" length=\"1\"></candidate> <token id=\"t227\"> cattle </token> <token id=\"t228\"> under </token> <token id=\"t229\"> a </token> <candidate id=\"c26\" index=230 type=\"number\" info=\"null\" length=\"1\"></candidate> <candidate id=\"c27\" index=230 type=\"date\" info=\"2011\" length=\"1\"></candidate> <token id=\"t230\"> 2011 </token> <token id=\"t231\"> agreement </token> <token id=\"t232\"> with </token> <candidate id=\"c28\" index=233 type=\"location\" info=\"{ &quot;coordinates&quot;: &quot;-19.0;29.75&quot;, &quot;id&quot;: 878675, &quot;featureClass&quot;: &quot;A&quot;, &quot;featureCode&quot;: &quot;PCLI&quot;, &quot;countryCode&quot;: &quot;ZW&quot; }\" length=\"1\"></candidate> <token id=\"t233\"> Zimbabwe </token> <token id=\"t234\"> . </token> <token id=\"t235\"> <br /> </token> <token id=\"t236\"> In </token> <candidate id=\"c29\" index=237 type=\"date\" info=\"2013-07\" length=\"3\"></candidate> <token id=\"t237\"> July </token> <token id=\"t238\"> last </token> <token id=\"t239\"> year </token> <token id=\"t240\"> , </token> <token id=\"t241\"> the </token> <candidate id=\"c30\" index=242 type=\"number\" info=\"null\" length=\"1\"></candidate> <token id=\"t242\"> two </token> <token id=\"t243\"> neighbours </token> <token id=\"t244\"> signed </token> <token id=\"t245\"> a </token> <token id=\"t246\"> memorandum </token> <token id=\"t247\"> of </token> <token id=\"t248\"> understanding </token> <token id=\"t249\"> under </token> <token id=\"t250\"> which </token> <token id=\"t251\"> close </token> <token id=\"t252\"> to </token> <candidate id=\"c31\" index=253 type=\"number\" info=\"null\" length=\"1\"></candidate> <token id=\"t253\"> 30000 </token> <candidate id=\"c32\" index=254 type=\"host\" info=\"null\" length=\"1\"></candidate> <token id=\"t254\"> cattle </token> <token id=\"t255\"> from </token> <candidate id=\"c33\" index=256 type=\"location\" info=\"{ &quot;coordinates&quot;: &quot;-22.0;24.0&quot;, &quot;id&quot;: 933860, &quot;featureClass&quot;: &quot;A&quot;, &quot;featureCode&quot;: &quot;PCLI&quot;, &quot;countryCode&quot;: &quot;BW&quot; }\" length=\"1\"></candidate> <token id=\"t256\"> Botswana </token> <token id=\"t257\"> 's </token> <candidate id=\"c34\" index=258 type=\"disease\" info=\"null\" length=\"3\"></candidate> <token id=\"t258\"> foot </token> <token id=\"t259\"> and </token> <token id=\"t260\"> mouth </token> <token id=\"t261\"> disease-infested </token> <token id=\"t262\"> zones </token> <token id=\"t263\"> were </token> <token id=\"t264\"> to </token> <token id=\"t265\"> be </token> <token id=\"t266\"> slaughtered </token> <token id=\"t267\"> at </token> <token id=\"t268\"> CSC </token> <token id=\"t269\"> abattoirs </token> <token id=\"t270\"> in </token> <candidate id=\"c35\" index=271 type=\"location\" info=\"{ &quot;coordinates&quot;: &quot;-20.15;28.58333&quot;, &quot;id&quot;: 894701, &quot;featureClass&quot;: &quot;P&quot;, &quot;featureCode&quot;: &quot;PPLA&quot;, &quot;countryCode&quot;: &quot;ZW&quot; }\" length=\"1\"></candidate> <candidate id=\"c36\" index=271 type=\"location\" info=\"{ &quot;coordinates&quot;: &quot;-20.13349;28.55104&quot;, &quot;id&quot;: 894700, &quot;featureClass&quot;: &quot;A&quot;, &quot;featureCode&quot;: &quot;ADM2&quot;, &quot;countryCode&quot;: &quot;ZW&quot; }\" length=\"1\"></candidate> <candidate id=\"c37\" index=271 type=\"location\" info=\"{ &quot;coordinates&quot;: &quot;-20.14167;28.55&quot;, &quot;id&quot;: 1105843, &quot;featureClass&quot;: &quot;A&quot;, &quot;featureCode&quot;: &quot;ADM1&quot;, &quot;countryCode&quot;: &quot;ZW&quot; }\" length=\"1\"></candidate> <token id=\"t271\"> Bulawayo </token> <token id=\"t272\"> . </token> <token id=\"t273\"> <br /> </token> <token id=\"t274\"> The </token> <candidate id=\"c38\" index=275 type=\"number\" info=\"null\" length=\"1\"></candidate> <token id=\"t275\"> two </token> <token id=\"t276\"> countries </token> <token id=\"t277\"> agreed </token> <token id=\"t278\"> that </token> <token id=\"t279\"> some </token> <token id=\"t280\"> of </token> <token id=\"t281\"> the </token> <candidate id=\"c39\" index=282 type=\"host\" info=\"null\" length=\"1\"></candidate> <token id=\"t282\"> cattle </token> <token id=\"t283\"> were </token> <token id=\"t284\"> suitable </token> <token id=\"t285\"> for </token> <token id=\"t286\"> consumption </token> <token id=\"t287\"> . </token> <token id=\"t288\"> <br /> </token> <token id=\"t289\"> But </token> <token id=\"t290\"> the </token> <candidate id=\"c40\" index=291 type=\"location\" info=\"{ &quot;coordinates&quot;: &quot;-22.0;24.0&quot;, &quot;id&quot;: 933860, &quot;featureClass&quot;: &quot;A&quot;, &quot;featureCode&quot;: &quot;PCLI&quot;, &quot;countryCode&quot;: &quot;BW&quot; }\" length=\"1\"></candidate> <token id=\"t291\"> Botswana </token> <token id=\"t292\"> government </token> <token id=\"t293\"> decided </token> <token id=\"t294\"> to </token> <token id=\"t295\"> stop </token> <token id=\"t296\"> trading </token> <token id=\"t297\"> with </token> <candidate id=\"c41\" index=298 type=\"location\" info=\"{ &quot;coordinates&quot;: &quot;-19.0;29.75&quot;, &quot;id&quot;: 878675, &quot;featureClass&quot;: &quot;A&quot;, &quot;featureCode&quot;: &quot;PCLI&quot;, &quot;countryCode&quot;: &quot;ZW&quot; }\" length=\"1\"></candidate> <token id=\"t298\"> Zimbabwe </token> <token id=\"t299\"> after </token> <token id=\"t300\"> CSC </token> <token id=\"t301\"> failed </token> <token id=\"t302\"> to </token> <token id=\"t303\"> remit </token> <candidate id=\"c42\" index=304 type=\"number\" info=\"null\" length=\"1\"></candidate> <token id=\"t304\"> 60 </token> <token id=\"t305\"> % </token> <token id=\"t306\"> of </token> <token id=\"t307\"> the </token> <token id=\"t308\"> income </token> <token id=\"t309\"> generated </token> <token id=\"t310\"> from </token> <token id=\"t311\"> meat </token> <token id=\"t312\"> sales </token> <token id=\"t313\"> . </token> <token id=\"t314\"> Under </token> <token id=\"t315\"> the </token> <token id=\"t316\"> agreement </token> <token id=\"t317\"> , </token> <candidate id=\"c43\" index=318 type=\"number\" info=\"null\" length=\"1\"></candidate> <token id=\"t318\"> 20000 </token> <candidate id=\"c44\" index=319 type=\"host\" info=\"null\" length=\"1\"></candidate> <token id=\"t319\"> cattle </token> <token id=\"t320\"> from </token> <token id=\"t321\"> the </token> <token id=\"t322\"> Ngamiland </token> <token id=\"t323\"> were </token> <token id=\"t324\"> to </token> <token id=\"t325\"> be </token> <token id=\"t326\"> exported </token> <token id=\"t327\"> to </token> <candidate id=\"c45\" index=328 type=\"location\" info=\"{ &quot;coordinates&quot;: &quot;-20.15;28.58333&quot;, &quot;id&quot;: 894701, &quot;featureClass&quot;: &quot;P&quot;, &quot;featureCode&quot;: &quot;PPLA&quot;, &quot;countryCode&quot;: &quot;ZW&quot; }\" length=\"1\"></candidate> <candidate id=\"c46\" index=328 type=\"location\" info=\"{ &quot;coordinates&quot;: &quot;-20.13349;28.55104&quot;, &quot;id&quot;: 894700, &quot;featureClass&quot;: &quot;A&quot;, &quot;featureCode&quot;: &quot;ADM2&quot;, &quot;countryCode&quot;: &quot;ZW&quot; }\" length=\"1\"></candidate> <candidate id=\"c47\" index=328 type=\"location\" info=\"{ &quot;coordinates&quot;: &quot;-20.14167;28.55&quot;, &quot;id&quot;: 1105843, &quot;featureClass&quot;: &quot;A&quot;, &quot;featureCode&quot;: &quot;ADM1&quot;, &quot;countryCode&quot;: &quot;ZW&quot; }\" length=\"1\"></candidate> <token id=\"t328\"> Bulawayo </token> <token id=\"t329\"> . </token> <token id=\"t330\"> <br /> </token> <token id=\"t331\"> <br /> </token>","publication_date":"2014-06-16","id":75,"title":"Botswana blames Zim for foot-and-mouth outbreak","url":"https://www.newsday.co.zw/2014/06/16/botswana-blames-zim-foot-mouth-outbreak/","content":"&#13;\n&#13;\n\tBOTSWANA President Ian Khama has blamed the spread of foot-and-mouth disease (FMD) in the country on Zimbabwe, saying the latter had failed to meet its part of the bargain in compensating the affected farmers.\nSTAFF REPORTER\nBotswana’s Daily News online reported that Khama made the remarks while addressing a meeting at Robelela in the Mmadinare constituency last Thursday.\nKhama said the government was doing everything in its power to assist the affected farmers.\nHe, however, said not all dead cattle would be replaced as investigations would be carried out to decide which ones to replace.\nKhama said cattle in the area were killed to control the spread of FMD, while others died because they were not used to the new environment.\nKhama said the Botswana government was spending a lot of money in trying to control disease outbreak.\n“Although most of the viruses came from Zimbabwe, the two countries had agreed to share the costs. However, at the moment Zimbabwe did not have money to pay their share and this was a problem to Botswana,” Khama said. Botswana was reportedly struggling to recover P1 million from Zimbabwe’s Cold Storage Company (CSC) for the supply of cattle under a 2011 agreement with Zimbabwe.\nIn July last year, the two neighbours signed a memorandum of understanding under which close to 30 000 cattle from Botswana’s foot and mouth disease-infested zones were to be slaughtered at CSC abattoirs in Bulawayo.\nThe two countries agreed that some of the cattle were suitable for consumption.\nBut the Botswana government decided to stop trading with Zimbabwe after CSC failed to remit 60% of the income generated from meat sales. Under the agreement, 20 000 cattle from the Ngamiland were to be exported to Bulawayo.\n&#13;\n\t","candidateLabels":[]}
