# Supplementary material for: Web monitoring of emerging animal infectious diseases integrated in the French Animal Health Epidemic Intelligence System
Source: PLoS One. 2018 Aug 3;13(8):e0199960. doi: 10.1371/journal.pone.0199960 (PMC6075742; doi:10.1371/journal.pone.0199960)
Supplement: S1 Dataset — Dataset of news reports in English language used to evaluate and train the information extraction module of PADI-web (http://epia.clermont.inra.fr/vsi). This dataset is composed of 532 news reports (in JSON), with information about the report itself (publication date, title, content, url), as well as processing information related to the information extraction process (candidates for extraction information, correct or incorrect labels for each candidate). The named entity candidates (locations, diseases, hosts, dates, number of cases) are manually labelled in each article. Data are shared under a CC BY license and are freely available for download at: https://dataverse.cirad.fr/dataset.xhtml?persistentId=doi:10.18167/DVN1/KMTIFG. (GZ) [file pone.0199960.s001.gz › articles/327.json]

{"reports":[18712,18734,18800,18949,19061,19163,19364,19369],"tagged_content":"<token id=\"t0\"> <br /> </token> <token id=\"t1\"> <br /> </token> <candidate id=\"c1\" index=2 type=\"location\" info=\"{ &quot;coordinates&quot;: &quot;47.0;20.0&quot;, &quot;id&quot;: 719819, &quot;featureClass&quot;: &quot;A&quot;, &quot;featureCode&quot;: &quot;PCLI&quot;, &quot;countryCode&quot;: &quot;HU&quot; }\" length=\"1\"></candidate> <token id=\"t2\"> Hungary </token> <token id=\"t3\"> 's </token> <token id=\"t4\"> wheat </token> <token id=\"t5\"> harvest </token> <token id=\"t6\"> rose </token> <token id=\"t7\"> by </token> <candidate id=\"c2\" index=8 type=\"number\" info=\"null\" length=\"1\"></candidate> <token id=\"t8\"> 0.4 </token> <token id=\"t9\"> % </token> <token id=\"t10\"> from </token> <candidate id=\"c3\" index=11 type=\"date\" info=\"XXXX\" length=\"3\"></candidate> <token id=\"t11\"> a </token> <token id=\"t12\"> year </token> <token id=\"t13\"> earlier </token> <token id=\"t14\"> to </token> <candidate id=\"c4\" index=15 type=\"number\" info=\"null\" length=\"1\"></candidate> <token id=\"t15\"> 5,284,000 </token> <token id=\"t16\"> tonnes </token> <token id=\"t17\"> in </token> <candidate id=\"c5\" index=18 type=\"number\" info=\"null\" length=\"1\"></candidate> <candidate id=\"c6\" index=18 type=\"date\" info=\"2015\" length=\"1\"></candidate> <token id=\"t18\"> 2015 </token> <token id=\"t19\"> , </token> <token id=\"t20\"> the </token> <candidate id=\"c10\" index=21 type=\"location\" info=\"{ &quot;coordinates&quot;: &quot;15.33333;38.91667&quot;, &quot;id&quot;: 448501, &quot;featureClass&quot;: &quot;A&quot;, &quot;featureCode&quot;: &quot;ADM1&quot;, &quot;countryCode&quot;: &quot;ER&quot; }\" length=\"1\"></candidate> <candidate id=\"c11\" index=21 type=\"location\" info=\"{ &quot;coordinates&quot;: &quot;7.07306;125.61278&quot;, &quot;id&quot;: 1715348, &quot;featureClass&quot;: &quot;P&quot;, &quot;featureCode&quot;: &quot;PPLA&quot;, &quot;countryCode&quot;: &quot;PH&quot; }\" length=\"1\"></candidate> <candidate id=\"c12\" index=21 type=\"location\" info=\"{ &quot;coordinates&quot;: &quot;13.78507;38.82055&quot;, &quot;id&quot;: 7869875, &quot;featureClass&quot;: &quot;A&quot;, &quot;featureCode&quot;: &quot;ADM2&quot;, &quot;countryCode&quot;: &quot;ET&quot; }\" length=\"1\"></candidate> <candidate id=\"c13\" index=21 type=\"location\" info=\"{ &quot;coordinates&quot;: &quot;3.37224;31.79402&quot;, &quot;id&quot;: 10860469, &quot;featureClass&quot;: &quot;A&quot;, &quot;featureCode&quot;: &quot;ADM5&quot;, &quot;countryCode&quot;: &quot;UG&quot; }\" length=\"1\"></candidate> <candidate id=\"c14\" index=21 type=\"location\" info=\"{ &quot;coordinates&quot;: &quot;-0.75;37.0&quot;, &quot;id&quot;: 400742, &quot;featureClass&quot;: &quot;A&quot;, &quot;featureCode&quot;: &quot;ADM1H&quot;, &quot;countryCode&quot;: &quot;KE&quot; }\" length=\"1\"></candidate> <candidate id=\"c15\" index=21 type=\"location\" info=\"{ &quot;coordinates&quot;: &quot;-25.53333;-57.46667&quot;, &quot;id&quot;: 3439137, &quot;featureClass&quot;: &quot;A&quot;, &quot;featureCode&quot;: &quot;ADM1&quot;, &quot;countryCode&quot;: &quot;PY&quot; }\" length=\"1\"></candidate> <candidate id=\"c16\" index=21 type=\"location\" info=\"{ &quot;coordinates&quot;: &quot;-6.16667;39.36667&quot;, &quot;id&quot;: 160706, &quot;featureClass&quot;: &quot;A&quot;, &quot;featureCode&quot;: &quot;ADM2&quot;, &quot;countryCode&quot;: &quot;TZ&quot; }\" length=\"1\"></candidate> <candidate id=\"c17\" index=21 type=\"location\" info=\"{ &quot;coordinates&quot;: &quot;-18.0;178.33333&quot;, &quot;id&quot;: 2205272, &quot;featureClass&quot;: &quot;A&quot;, &quot;featureCode&quot;: &quot;ADM1&quot;, &quot;countryCode&quot;: &quot;FJ&quot; }\" length=\"1\"></candidate> <candidate id=\"c18\" index=21 type=\"location\" info=\"{ &quot;coordinates&quot;: &quot;-14.0;29.0&quot;, &quot;id&quot;: 921064, &quot;featureClass&quot;: &quot;A&quot;, &quot;featureCode&quot;: &quot;ADM1&quot;, &quot;countryCode&quot;: &quot;ZM&quot; }\" length=\"1\"></candidate> <candidate id=\"c19\" index=21 type=\"location\" info=\"{ &quot;coordinates&quot;: &quot;32.08333;34.91667&quot;, &quot;id&quot;: 294904, &quot;featureClass&quot;: &quot;A&quot;, &quot;featureCode&quot;: &quot;ADM1&quot;, &quot;countryCode&quot;: &quot;IL&quot; }\" length=\"1\"></candidate> <candidate id=\"c20\" index=21 type=\"location\" info=\"{ &quot;coordinates&quot;: &quot;2.26667;102.21667&quot;, &quot;id&quot;: 1734756, &quot;featureClass&quot;: &quot;A&quot;, &quot;featureCode&quot;: &quot;ADMD&quot;, &quot;countryCode&quot;: &quot;MY&quot; }\" length=\"1\"></candidate> <candidate id=\"c21\" index=21 type=\"location\" info=\"{ &quot;coordinates&quot;: &quot;-22.0;26.0&quot;, &quot;id&quot;: 933851, &quot;featureClass&quot;: &quot;A&quot;, &quot;featureCode&quot;: &quot;ADM1&quot;, &quot;countryCode&quot;: &quot;BW&quot; }\" length=\"1\"></candidate> <candidate id=\"c22\" index=21 type=\"location\" info=\"{ &quot;coordinates&quot;: &quot;8.66667;1.0&quot;, &quot;id&quot;: 2367237, &quot;featureClass&quot;: &quot;A&quot;, &quot;featureCode&quot;: &quot;ADM1&quot;, &quot;countryCode&quot;: &quot;TG&quot; }\" length=\"1\"></candidate> <candidate id=\"c23\" index=21 type=\"location\" info=\"{ &quot;coordinates&quot;: &quot;-11.15424;-42.08146&quot;, &quot;id&quot;: 6320807, &quot;featureClass&quot;: &quot;A&quot;, &quot;featureCode&quot;: &quot;ADM2&quot;, &quot;countryCode&quot;: &quot;BR&quot; }\" length=\"1\"></candidate> <candidate id=\"c24\" index=21 type=\"location\" info=\"{ &quot;coordinates&quot;: &quot;7.33333;80.75&quot;, &quot;id&quot;: 1249296, &quot;featureClass&quot;: &quot;A&quot;, &quot;featureCode&quot;: &quot;ADM1&quot;, &quot;countryCode&quot;: &quot;LK&quot; }\" length=\"1\"></candidate> <candidate id=\"c25\" index=21 type=\"location\" info=\"{ &quot;coordinates&quot;: &quot;13.0;33.0&quot;, &quot;id&quot;: 379668, &quot;featureClass&quot;: &quot;A&quot;, &quot;featureCode&quot;: &quot;ADM1H&quot;, &quot;countryCode&quot;: &quot;SD&quot; }\" length=\"1\"></candidate> <candidate id=\"c26\" index=21 type=\"location\" info=\"{ &quot;coordinates&quot;: &quot;-10.0;148.0&quot;, &quot;id&quot;: 2133763, &quot;featureClass&quot;: &quot;A&quot;, &quot;featureCode&quot;: &quot;ADM1&quot;, &quot;countryCode&quot;: &quot;PG&quot; }\" length=\"1\"></candidate> <candidate id=\"c27\" index=21 type=\"location\" info=\"{ &quot;coordinates&quot;: &quot;18.3415;-64.7389&quot;, &quot;id&quot;: 9252024, &quot;featureClass&quot;: &quot;A&quot;, &quot;featureCode&quot;: &quot;ADM2&quot;, &quot;countryCode&quot;: &quot;VI&quot; }\" length=\"1\"></candidate> <candidate id=\"c7\" index=21 type=\"location\" info=\"{ &quot;coordinates&quot;: &quot;47.5;106.5&quot;, &quot;id&quot;: 2028849, &quot;featureClass&quot;: &quot;A&quot;, &quot;featureCode&quot;: &quot;ADM1&quot;, &quot;countryCode&quot;: &quot;MN&quot; }\" length=\"1\"></candidate> <candidate id=\"c8\" index=21 type=\"location\" info=\"{ &quot;coordinates&quot;: &quot;56.08333;-4.11667&quot;, &quot;id&quot;: 2653431, &quot;featureClass&quot;: &quot;A&quot;, &quot;featureCode&quot;: &quot;ADM1H&quot;, &quot;countryCode&quot;: &quot;GB&quot; }\" length=\"1\"></candidate> <candidate id=\"c9\" index=21 type=\"location\" info=\"{ &quot;coordinates&quot;: &quot;5.5;-1.0&quot;, &quot;id&quot;: 2302353, &quot;featureClass&quot;: &quot;A&quot;, &quot;featureCode&quot;: &quot;ADM1&quot;, &quot;countryCode&quot;: &quot;GH&quot; }\" length=\"1\"></candidate> <token id=\"t21\"> Central </token> <token id=\"t22\"> Statistical </token> <token id=\"t23\"> Office </token> <token id=\"t24\"> ( </token> <candidate id=\"c28\" index=25 type=\"location\" info=\"{ &quot;coordinates&quot;: &quot;34.31417;47.065&quot;, &quot;id&quot;: 128226, &quot;featureClass&quot;: &quot;P&quot;, &quot;featureCode&quot;: &quot;PPLA&quot;, &quot;countryCode&quot;: &quot;IR&quot; }\" length=\"1\"></candidate> <token id=\"t25\"> KSH </token> <token id=\"t26\"> ) </token> <token id=\"t27\"> said </token> <token id=\"t28\"> on </token> <candidate id=\"c29\" index=29 type=\"date\" info=\"2015-09-17\" length=\"1\"></candidate> <token id=\"t29\"> Thursday </token> <token id=\"t30\"> . </token> <candidate id=\"c30\" index=31 type=\"location\" info=\"{ &quot;coordinates&quot;: &quot;7.8972;123.0274&quot;, &quot;id&quot;: 1725750, &quot;featureClass&quot;: &quot;A&quot;, &quot;featureCode&quot;: &quot;ADM3&quot;, &quot;countryCode&quot;: &quot;PH&quot; }\" length=\"1\"></candidate> <token id=\"t31\"> Although </token> <token id=\"t32\"> the </token> <token id=\"t33\"> harvested </token> <token id=\"t34\"> area </token> <token id=\"t35\"> in </token> <token id=\"t36\"> the </token> <token id=\"t37\"> country </token> <token id=\"t38\"> was </token> <token id=\"t39\"> down </token> <token id=\"t40\"> by </token> <candidate id=\"c31\" index=41 type=\"number\" info=\"null\" length=\"1\"></candidate> <token id=\"t41\"> 7.6 </token> <token id=\"t42\"> % </token> <token id=\"t43\"> , </token> <token id=\"t44\"> the </token> <token id=\"t45\"> harvest </token> <token id=\"t46\"> was </token> <candidate id=\"c32\" index=47 type=\"number\" info=\"null\" length=\"1\"></candidate> <token id=\"t47\"> 19.1 </token> <token id=\"t48\"> % </token> <token id=\"t49\"> over </token> <token id=\"t50\"> the </token> <token id=\"t51\"> average </token> <token id=\"t52\"> harvest </token> <token id=\"t53\"> in </token> <token id=\"t54\"> the </token> <token id=\"t55\"> years </token> <candidate id=\"c33\" index=56 type=\"number\" info=\"null\" length=\"1\"></candidate> <candidate id=\"c34\" index=56 type=\"date\" info=\"2010\" length=\"1\"></candidate> <token id=\"t56\"> 2010 </token> <token id=\"t57\"> - </token> <candidate id=\"c35\" index=58 type=\"number\" info=\"null\" length=\"1\"></candidate> <candidate id=\"c36\" index=58 type=\"date\" info=\"2014\" length=\"1\"></candidate> <token id=\"t58\"> 2014 </token> <token id=\"t59\"> . </token> <token id=\"t60\"> The </token> <token id=\"t61\"> average </token> <token id=\"t62\"> wheat </token> <token id=\"t63\"> yield </token> <token id=\"t64\"> rose </token> <token id=\"t65\"> by </token> <candidate id=\"c37\" index=66 type=\"number\" info=\"null\" length=\"1\"></candidate> <token id=\"t66\"> 8.7 </token> <token id=\"t67\"> % </token> <token id=\"t68\"> in </token> <candidate id=\"c38\" index=69 type=\"number\" info=\"null\" length=\"1\"></candidate> <candidate id=\"c39\" index=69 type=\"date\" info=\"2015\" length=\"1\"></candidate> <token id=\"t69\"> 2015 </token> <token id=\"t70\"> from </token> <candidate id=\"c40\" index=71 type=\"date\" info=\"2014\" length=\"3\"></candidate> <token id=\"t71\"> a </token> <token id=\"t72\"> year </token> <token id=\"t73\"> earlier </token> <token id=\"t74\"> . </token> <token id=\"t75\"> It </token> <token id=\"t76\"> was </token> <token id=\"t77\"> up </token> <token id=\"t78\"> by </token> <candidate id=\"c41\" index=79 type=\"number\" info=\"null\" length=\"1\"></candidate> <token id=\"t79\"> 21.8 </token> <token id=\"t80\"> % </token> <token id=\"t81\"> compared </token> <token id=\"t82\"> to </token> <token id=\"t83\"> the </token> <token id=\"t84\"> average </token> <token id=\"t85\"> in </token> <token id=\"t86\"> the </token> <token id=\"t87\"> years </token> <candidate id=\"c42\" index=88 type=\"number\" info=\"null\" length=\"1\"></candidate> <candidate id=\"c43\" index=88 type=\"date\" info=\"2010\" length=\"1\"></candidate> <token id=\"t88\"> 2010 </token> <token id=\"t89\"> - </token> <candidate id=\"c44\" index=90 type=\"number\" info=\"null\" length=\"1\"></candidate> <candidate id=\"c45\" index=90 type=\"date\" info=\"2014\" length=\"1\"></candidate> <token id=\"t90\"> 2014 </token> <token id=\"t91\"> and </token> <token id=\"t92\"> was </token> <token id=\"t93\"> the </token> <token id=\"t94\"> highest </token> <token id=\"t95\"> since </token> <candidate id=\"c46\" index=96 type=\"number\" info=\"null\" length=\"1\"></candidate> <candidate id=\"c47\" index=96 type=\"date\" info=\"1991\" length=\"1\"></candidate> <token id=\"t96\"> 1991 </token> <token id=\"t97\"> . </token> <token id=\"t98\"> Total </token> <token id=\"t99\"> cereal </token> <token id=\"t100\"> crop </token> <token id=\"t101\"> amounted </token> <token id=\"t102\"> to </token> <candidate id=\"c48\" index=103 type=\"number\" info=\"null\" length=\"1\"></candidate> <token id=\"t103\"> 7.5 </token> <candidate id=\"c49\" index=104 type=\"number\" info=\"null\" length=\"1\"></candidate> <token id=\"t104\"> million </token> <token id=\"t105\"> tonnes </token> <token id=\"t106\"> , </token> <token id=\"t107\"> up </token> <token id=\"t108\"> by </token> <candidate id=\"c50\" index=109 type=\"number\" info=\"null\" length=\"1\"></candidate> <token id=\"t109\"> 2.8 </token> <token id=\"t110\"> % </token> <token id=\"t111\"> from </token> <candidate id=\"c51\" index=112 type=\"date\" info=\"1990\" length=\"3\"></candidate> <token id=\"t112\"> a </token> <token id=\"t113\"> year </token> <token id=\"t114\"> earlier </token> <token id=\"t115\"> , </token> <token id=\"t116\"> harvested </token> <token id=\"t117\"> from </token> <token id=\"t118\"> a </token> <candidate id=\"c52\" index=119 type=\"number\" info=\"null\" length=\"1\"></candidate> <token id=\"t119\"> 4.6 </token> <token id=\"t120\"> % </token> <token id=\"t121\"> smaller </token> <token id=\"t122\"> area </token> <token id=\"t123\"> , </token> <candidate id=\"c53\" index=124 type=\"location\" info=\"{ &quot;coordinates&quot;: &quot;34.31417;47.065&quot;, &quot;id&quot;: 128226, &quot;featureClass&quot;: &quot;P&quot;, &quot;featureCode&quot;: &quot;PPLA&quot;, &quot;countryCode&quot;: &quot;IR&quot; }\" length=\"1\"></candidate> <token id=\"t124\"> KSH </token> <token id=\"t125\"> said </token> <token id=\"t126\"> . </token> <token id=\"t127\"> <br /> </token> <token id=\"t128\"> source </token> <token id=\"t129\"> : </token> <token id=\"t130\"> ksh.hu </token> <token id=\"t131\"> <br /> </token> <candidate id=\"c54\" index=132 type=\"date\" info=\"2015-W38\" length=\"3\"></candidate> <token id=\"t132\"> Earlier </token> <token id=\"t133\"> this </token> <token id=\"t134\"> week </token> <token id=\"t135\"> it </token> <token id=\"t136\"> was </token> <token id=\"t137\"> announced </token> <token id=\"t138\"> that </token> <candidate id=\"c55\" index=139 type=\"location\" info=\"{ &quot;coordinates&quot;: &quot;47.0;20.0&quot;, &quot;id&quot;: 719819, &quot;featureClass&quot;: &quot;A&quot;, &quot;featureCode&quot;: &quot;PCLI&quot;, &quot;countryCode&quot;: &quot;HU&quot; }\" length=\"1\"></candidate> <token id=\"t139\"> Hungary </token> <token id=\"t140\"> would </token> <token id=\"t141\"> receive </token> <candidate id=\"c56\" index=142 type=\"number\" info=\"null\" length=\"1\"></candidate> <token id=\"t142\"> 2.9 </token> <candidate id=\"c57\" index=143 type=\"number\" info=\"null\" length=\"1\"></candidate> <token id=\"t143\"> billion </token> <token id=\"t144\"> forints </token> <token id=\"t145\"> ( </token> <token id=\"t146\"> EUR </token> <candidate id=\"c58\" index=147 type=\"number\" info=\"null\" length=\"1\"></candidate> <token id=\"t147\"> 9.3 </token> <token id=\"t148\"> m </token> <token id=\"t149\"> ) </token> <token id=\"t150\"> in </token> <token id=\"t151\"> emergency </token> <token id=\"t152\"> farm </token> <token id=\"t153\"> aid </token> <token id=\"t154\"> from </token> <token id=\"t155\"> the </token> <candidate id=\"c59\" index=156 type=\"location\" info=\"{ &quot;coordinates&quot;: &quot;50.83857;4.37599&quot;, &quot;id&quot;: 6695072, &quot;featureClass&quot;: &quot;A&quot;, &quot;featureCode&quot;: &quot;ZN&quot;, &quot;countryCode&quot;: &quot;&quot; }\" length=\"2\"></candidate> <token id=\"t156\"> European </token> <candidate id=\"c60\" index=157 type=\"location\" info=\"{ &quot;coordinates&quot;: &quot;34.83401;-83.99076&quot;, &quot;id&quot;: 4227781, &quot;featureClass&quot;: &quot;A&quot;, &quot;featureCode&quot;: &quot;ADM2&quot;, &quot;countryCode&quot;: &quot;US&quot; }\" length=\"1\"></candidate> <candidate id=\"c61\" index=157 type=\"location\" info=\"{ &quot;coordinates&quot;: &quot;-32.83333;-62.75&quot;, &quot;id&quot;: 3833419, &quot;featureClass&quot;: &quot;A&quot;, &quot;featureCode&quot;: &quot;ADM2&quot;, &quot;countryCode&quot;: &quot;AR&quot; }\" length=\"1\"></candidate> <candidate id=\"c62\" index=157 type=\"location\" info=\"{ &quot;coordinates&quot;: &quot;13.55;-87.9&quot;, &quot;id&quot;: 3584767, &quot;featureClass&quot;: &quot;A&quot;, &quot;featureCode&quot;: &quot;ADM1&quot;, &quot;countryCode&quot;: &quot;SV&quot; }\" length=\"1\"></candidate> <token id=\"t157\"> Union </token> <token id=\"t158\"> based </token> <token id=\"t159\"> on </token> <token id=\"t160\"> the </token> <token id=\"t161\"> decision </token> <token id=\"t162\"> taken </token> <token id=\"t163\"> at </token> <token id=\"t164\"> the </token> <token id=\"t165\"> EU </token> <token id=\"t166\"> farm </token> <token id=\"t167\"> ministers </token> <token id=\"t168\"> meeting </token> <token id=\"t169\"> in </token> <candidate id=\"c63\" index=170 type=\"location\" info=\"{ &quot;coordinates&quot;: &quot;50.0;5.5&quot;, &quot;id&quot;: 2791993, &quot;featureClass&quot;: &quot;A&quot;, &quot;featureCode&quot;: &quot;ADM2&quot;, &quot;countryCode&quot;: &quot;BE&quot; }\" length=\"1\"></candidate> <candidate id=\"c64\" index=170 type=\"location\" info=\"{ &quot;coordinates&quot;: &quot;49.6093;6.13204&quot;, &quot;id&quot;: 2960317, &quot;featureClass&quot;: &quot;A&quot;, &quot;featureCode&quot;: &quot;ADM3&quot;, &quot;countryCode&quot;: &quot;LU&quot; }\" length=\"1\"></candidate> <candidate id=\"c65\" index=170 type=\"location\" info=\"{ &quot;coordinates&quot;: &quot;49.61427;6.17289&quot;, &quot;id&quot;: 2960315, &quot;featureClass&quot;: &quot;A&quot;, &quot;featureCode&quot;: &quot;ADM2&quot;, &quot;countryCode&quot;: &quot;LU&quot; }\" length=\"1\"></candidate> <candidate id=\"c66\" index=170 type=\"location\" info=\"{ &quot;coordinates&quot;: &quot;49.75;6.16667&quot;, &quot;id&quot;: 2960313, &quot;featureClass&quot;: &quot;A&quot;, &quot;featureCode&quot;: &quot;PCLI&quot;, &quot;countryCode&quot;: &quot;LU&quot; }\" length=\"1\"></candidate> <candidate id=\"c67\" index=170 type=\"location\" info=\"{ &quot;coordinates&quot;: &quot;49.6278;6.09&quot;, &quot;id&quot;: 2960314, &quot;featureClass&quot;: &quot;A&quot;, &quot;featureCode&quot;: &quot;ADM1&quot;, &quot;countryCode&quot;: &quot;LU&quot; }\" length=\"1\"></candidate> <token id=\"t170\"> Luxembourg </token> <token id=\"t171\"> . </token> <token id=\"t172\"> Sándor </token> <token id=\"t173\"> Fazekas </token> <token id=\"t174\"> . </token> <token id=\"t175\"> the </token> <token id=\"t176\"> Hungarian </token> <token id=\"t177\"> minister </token> <token id=\"t178\"> of </token> <token id=\"t179\"> agriculture </token> <token id=\"t180\"> said </token> <token id=\"t181\"> the </token> <token id=\"t182\"> EU </token> <token id=\"t183\"> set </token> <token id=\"t184\"> aside </token> <candidate id=\"c68\" index=185 type=\"number\" info=\"null\" length=\"1\"></candidate> <token id=\"t185\"> 500 </token> <candidate id=\"c69\" index=186 type=\"number\" info=\"null\" length=\"1\"></candidate> <token id=\"t186\"> million </token> <token id=\"t187\"> euros </token> <token id=\"t188\"> of </token> <token id=\"t189\"> aid </token> <token id=\"t190\"> to </token> <token id=\"t191\"> balance </token> <token id=\"t192\"> falling </token> <token id=\"t193\"> producer </token> <token id=\"t194\"> prices </token> <token id=\"t195\"> in </token> <token id=\"t196\"> the </token> <token id=\"t197\"> milk </token> <token id=\"t198\"> sector </token> <token id=\"t199\"> , </token> <token id=\"t200\"> the </token> <token id=\"t201\"> effects </token> <token id=\"t202\"> of </token> <token id=\"t203\"> the </token> <token id=\"t204\"> embargo </token> <token id=\"t205\"> against </token> <candidate id=\"c70\" index=206 type=\"location\" info=\"{ &quot;coordinates&quot;: &quot;60.0;100.0&quot;, &quot;id&quot;: 2017370, &quot;featureClass&quot;: &quot;A&quot;, &quot;featureCode&quot;: &quot;PCLI&quot;, &quot;countryCode&quot;: &quot;RU&quot; }\" length=\"1\"></candidate> <token id=\"t206\"> Russia </token> <token id=\"t207\"> and </token> <token id=\"t208\"> the </token> <token id=\"t209\"> damages </token> <token id=\"t210\"> from </token> <candidate id=\"c71\" index=211 type=\"date\" info=\"2015-SU\" length=\"2\"></candidate> <token id=\"t211\"> the </token> <token id=\"t212\"> summer </token> <token id=\"t213\"> drought </token> <token id=\"t214\"> . </token> <token id=\"t215\"> The </token> <token id=\"t216\"> EU </token> <token id=\"t217\"> will </token> <token id=\"t218\"> also </token> <token id=\"t219\"> finance </token> <token id=\"t220\"> new </token> <token id=\"t221\"> Private </token> <token id=\"t222\"> Storage </token> <token id=\"t223\"> Aid </token> <token id=\"t224\"> schemes </token> <token id=\"t225\"> for </token> <token id=\"t226\"> dairy </token> <token id=\"t227\"> and </token> <token id=\"t228\"> pork </token> <token id=\"t229\"> products </token> <token id=\"t230\"> . </token> <token id=\"t231\"> <br /> </token> <token id=\"t232\"> Meanwhile </token> <candidate id=\"c72\" index=233 type=\"location\" info=\"{ &quot;coordinates&quot;: &quot;47.0;20.0&quot;, &quot;id&quot;: 719819, &quot;featureClass&quot;: &quot;A&quot;, &quot;featureCode&quot;: &quot;PCLI&quot;, &quot;countryCode&quot;: &quot;HU&quot; }\" length=\"1\"></candidate> <token id=\"t233\"> Hungary </token> <token id=\"t234\"> 's </token> <token id=\"t235\"> food </token> <token id=\"t236\"> safety </token> <token id=\"t237\"> authority </token> <token id=\"t238\"> ( </token> <token id=\"t239\"> Nébih </token> <token id=\"t240\"> ) </token> <token id=\"t241\"> said </token> <token id=\"t242\"> it </token> <token id=\"t243\"> found </token> <token id=\"t244\"> an </token> <token id=\"t245\"> animal </token> <token id=\"t246\"> infected </token> <token id=\"t247\"> with </token> <candidate id=\"c73\" index=248 type=\"disease\" info=\"null\" length=\"1\"></candidate> <token id=\"t248\"> bluetongue </token> <token id=\"t249\"> in </token> <candidate id=\"c74\" index=250 type=\"location\" info=\"{ &quot;coordinates&quot;: &quot;46.41667;17.58333&quot;, &quot;id&quot;: 3045226, &quot;featureClass&quot;: &quot;A&quot;, &quot;featureCode&quot;: &quot;ADM1&quot;, &quot;countryCode&quot;: &quot;HU&quot; }\" length=\"2\"></candidate> <token id=\"t250\"> Somogy </token> <token id=\"t251\"> County </token> <token id=\"t252\"> , </token> <token id=\"t253\"> in </token> <token id=\"t254\"> southwest </token> <candidate id=\"c75\" index=255 type=\"location\" info=\"{ &quot;coordinates&quot;: &quot;47.0;20.0&quot;, &quot;id&quot;: 719819, &quot;featureClass&quot;: &quot;A&quot;, &quot;featureCode&quot;: &quot;PCLI&quot;, &quot;countryCode&quot;: &quot;HU&quot; }\" length=\"1\"></candidate> <token id=\"t255\"> Hungary </token> <token id=\"t256\"> , </token> <token id=\"t257\"> a </token> <token id=\"t258\"> week </token> <token id=\"t259\"> after </token> <token id=\"t260\"> announcing </token> <token id=\"t261\"> an </token> <token id=\"t262\"> outbreak </token> <token id=\"t263\"> of </token> <token id=\"t264\"> the </token> <token id=\"t265\"> viral </token> <token id=\"t266\"> disease </token> <token id=\"t267\"> in </token> <token id=\"t268\"> neighbouring </token> <candidate id=\"c76\" index=269 type=\"location\" info=\"{ &quot;coordinates&quot;: &quot;46.5;18.58333&quot;, &quot;id&quot;: 3043845, &quot;featureClass&quot;: &quot;A&quot;, &quot;featureCode&quot;: &quot;ADM1&quot;, &quot;countryCode&quot;: &quot;HU&quot; }\" length=\"1\"></candidate> <token id=\"t269\"> Tolna </token> <token id=\"t270\"> county </token> <token id=\"t271\"> . </token> <token id=\"t272\"> The </token> <token id=\"t273\"> authorities </token> <token id=\"t274\"> have </token> <token id=\"t275\"> established </token> <token id=\"t276\"> a </token> <token id=\"t277\"> 20km </token> <token id=\"t278\"> restriction </token> <token id=\"t279\"> zone </token> <token id=\"t280\"> around </token> <token id=\"t281\"> the </token> <candidate id=\"c77\" index=282 type=\"host\" info=\"null\" length=\"1\"></candidate> <token id=\"t282\"> cattle </token> <token id=\"t283\"> farm </token> <token id=\"t284\"> where </token> <token id=\"t285\"> the </token> <token id=\"t286\"> animal </token> <token id=\"t287\"> was </token> <token id=\"t288\"> found </token> <token id=\"t289\"> . </token> <token id=\"t290\"> Restrictions </token> <token id=\"t291\"> related </token> <token id=\"t292\"> to </token> <token id=\"t293\"> an </token> <token id=\"t294\"> outbreak </token> <token id=\"t295\"> of </token> <candidate id=\"c78\" index=296 type=\"disease\" info=\"null\" length=\"1\"></candidate> <token id=\"t296\"> bluetongue </token> <token id=\"t297\"> were </token> <token id=\"t298\"> introduced </token> <token id=\"t299\"> in </token> <token id=\"t300\"> about </token> <token id=\"t301\"> two-thirds </token> <token id=\"t302\"> of </token> <candidate id=\"c79\" index=303 type=\"location\" info=\"{ &quot;coordinates&quot;: &quot;47.0;20.0&quot;, &quot;id&quot;: 719819, &quot;featureClass&quot;: &quot;A&quot;, &quot;featureCode&quot;: &quot;PCLI&quot;, &quot;countryCode&quot;: &quot;HU&quot; }\" length=\"1\"></candidate> <token id=\"t303\"> Hungary </token> <candidate id=\"c80\" index=304 type=\"date\" info=\"2014\" length=\"2\"></candidate> <token id=\"t304\"> last </token> <token id=\"t305\"> year </token> <token id=\"t306\"> . </token> <token id=\"t307\"> <br /> </token> <token id=\"t308\"> via </token> <token id=\"t309\"> ksh.hu </token> <token id=\"t310\"> , </token> <token id=\"t311\"> hungarymatters.hu </token> <token id=\"t312\"> and </token> <token id=\"t313\"> MTI </token> <token id=\"t314\"> <br /> </token> <token id=\"t315\"> <br /> </token>","publication_date":"2015-09-17","id":327,"title":"Agriculture: Wheat Harvest Booms As Russia Sanctions Still Hurt ...","url":"http://hungarytoday.hu/news/agriculture-wheat-harvest-booms-russia-sanctions-still-hurt-hungary-54747","content":"\n\t\n\t\n\t\n\t\n\t \n \n \t\n\t\n\t\n\t\n\tHungary’s wheat harvest rose by 0.4% from a year earlier to 5,284,000 tonnes in 2015, the Central Statistical Office (KSH) said on Thursday. Although the harvested area in the country was down by 7.6%, the harvest was 19.1% over the average harvest in the years 2010-2014. The average wheat yield rose by 8.7% in 2015 from a year earlier. It was up by 21.8% compared to the average in the years 2010-2014 and was the highest since 1991. Total cereal crop amounted to 7.5 million tonnes, up by 2.8% from a year earlier, harvested from a 4.6% smaller area, KSH said.\nsource: ksh.hu\nEarlier this week it was announced that Hungary would receive 2.9 billion forints (EUR 9.3m) in emergency farm aid from the European Union based on the decision taken at the EU farm ministers meeting in Luxembourg. Sándor Fazekas. the Hungarian minister of agriculture said the EU set aside 500 million euros of aid to balance falling producer prices in the milk sector, the effects of the embargo against Russia and the damages from the summer drought. The EU will also finance new Private Storage Aid schemes for dairy and pork products.\nMeanwhile Hungary’s food safety authority (Nébih) said it found an animal infected with bluetongue in Somogy County, in southwest Hungary, a week after announcing an outbreak of the viral disease in neighbouring Tolna county. The authorities have established a 20km restriction zone around the cattle farm where the animal was found. Restrictions related to an outbreak of bluetongue were introduced in about two-thirds of Hungary last year.\nvia ksh.hu, hungarymatters.hu and MTI\n \n \n\t\n\t\n\t\n","candidateLabels":[]}
