# Supplementary material for: Web monitoring of emerging animal infectious diseases integrated in the French Animal Health Epidemic Intelligence System
Source: PLoS One. 2018 Aug 3;13(8):e0199960. doi: 10.1371/journal.pone.0199960 (PMC6075742; doi:10.1371/journal.pone.0199960)
Supplement: S1 Dataset — Dataset of news reports in English language used to evaluate and train the information extraction module of PADI-web (http://epia.clermont.inra.fr/vsi). This dataset is composed of 532 news reports (in JSON), with information about the report itself (publication date, title, content, url), as well as processing information related to the information extraction process (candidates for extraction information, correct or incorrect labels for each candidate). The named entity candidates (locations, diseases, hosts, dates, number of cases) are manually labelled in each article. Data are shared under a CC BY license and are freely available for download at: https://dataverse.cirad.fr/dataset.xhtml?persistentId=doi:10.18167/DVN1/KMTIFG. (GZ) [file pone.0199960.s001.gz › articles/476.json]

{"reports":[16933,16959,17045,17085,17087,17142],"tagged_content":"<token id=\"t0\"> Poultry </token> <token id=\"t1\"> News </token> <candidate id=\"c1\" index=2 type=\"number\" info=\"null\" length=\"1\"></candidate> <token id=\"t2\"> Five </token> <token id=\"t3\"> Subtypes </token> <token id=\"t4\"> of </token> <candidate id=\"c2\" index=5 type=\"disease\" info=\"null\" length=\"4\"></candidate> <token id=\"t5\"> Highly </token> <token id=\"t6\"> Pathogenic </token> <candidate id=\"c3\" index=7 type=\"disease\" info=\"null\" length=\"2\"></candidate> <token id=\"t7\"> Avian </token> <token id=\"t8\"> Influenza </token> <token id=\"t9\"> Reported </token> <token id=\"t10\"> in </token> <candidate id=\"c4\" index=11 type=\"location\" info=\"{ &quot;coordinates&quot;: &quot;35.0;105.0&quot;, &quot;id&quot;: 1814991, &quot;featureClass&quot;: &quot;A&quot;, &quot;featureCode&quot;: &quot;PCLI&quot;, &quot;countryCode&quot;: &quot;CN&quot; }\" length=\"1\"></candidate> <candidate id=\"c5\" index=11 type=\"location\" info=\"{ &quot;coordinates&quot;: &quot;25.51224;-99.00457&quot;, &quot;id&quot;: 8582434, &quot;featureClass&quot;: &quot;A&quot;, &quot;featureCode&quot;: &quot;ADM2&quot;, &quot;countryCode&quot;: &quot;MX&quot; }\" length=\"1\"></candidate> <token id=\"t11\"> China </token> <candidate id=\"c6\" index=12 type=\"number\" info=\"null\" length=\"1\"></candidate> <candidate id=\"c7\" index=12 type=\"date\" info=\"2014-10-27\" length=\"3\"></candidate> <token id=\"t12\"> 27 </token> <token id=\"t13\"> October </token> <candidate id=\"c8\" index=14 type=\"number\" info=\"null\" length=\"1\"></candidate> <token id=\"t14\"> 2014 </token> <token id=\"t15\"> <br /> </token> <token id=\"t16\"> <br /> </token> <token id=\"t17\"> CHINA </token> <token id=\"t18\"> - </token> <token id=\"t19\"> A </token> <token id=\"t20\"> total </token> <token id=\"t21\"> of </token> <candidate id=\"c9\" index=22 type=\"number\" info=\"null\" length=\"1\"></candidate> <token id=\"t22\"> 51 </token> <token id=\"t23\"> positive </token> <token id=\"t24\"> findings </token> <token id=\"t25\"> of </token> <candidate id=\"c10\" index=26 type=\"number\" info=\"null\" length=\"1\"></candidate> <token id=\"t26\"> five </token> <token id=\"t27\"> subtypes </token> <token id=\"t28\"> of </token> <candidate id=\"c11\" index=29 type=\"disease\" info=\"null\" length=\"4\"></candidate> <token id=\"t29\"> Highly </token> <token id=\"t30\"> Pathogenic </token> <candidate id=\"c12\" index=31 type=\"disease\" info=\"null\" length=\"2\"></candidate> <token id=\"t31\"> Avian </token> <token id=\"t32\"> Influenza </token> <token id=\"t33\"> ( </token> <token id=\"t34\"> HPAI </token> <token id=\"t35\"> ) </token> <token id=\"t36\"> have </token> <token id=\"t37\"> been </token> <token id=\"t38\"> reported </token> <token id=\"t39\"> and </token> <token id=\"t40\"> confirmed </token> <token id=\"t41\"> across </token> <candidate id=\"c13\" index=42 type=\"location\" info=\"{ &quot;coordinates&quot;: &quot;35.0;105.0&quot;, &quot;id&quot;: 1814991, &quot;featureClass&quot;: &quot;A&quot;, &quot;featureCode&quot;: &quot;PCLI&quot;, &quot;countryCode&quot;: &quot;CN&quot; }\" length=\"1\"></candidate> <candidate id=\"c14\" index=42 type=\"location\" info=\"{ &quot;coordinates&quot;: &quot;25.51224;-99.00457&quot;, &quot;id&quot;: 8582434, &quot;featureClass&quot;: &quot;A&quot;, &quot;featureCode&quot;: &quot;ADM2&quot;, &quot;countryCode&quot;: &quot;MX&quot; }\" length=\"1\"></candidate> <token id=\"t42\"> China </token> <token id=\"t43\"> . </token> <token id=\"t44\"> The </token> <token id=\"t45\"> Chinese </token> <token id=\"t46\"> veterinary </token> <token id=\"t47\"> authority </token> <token id=\"t48\"> reported </token> <token id=\"t49\"> all </token> <token id=\"t50\"> the </token> <token id=\"t51\"> outbreaks </token> <token id=\"t52\"> to </token> <token id=\"t53\"> the </token> <token id=\"t54\"> World </token> <token id=\"t55\"> Organisation </token> <token id=\"t56\"> of </token> <token id=\"t57\"> Animal </token> <token id=\"t58\"> Health </token> <token id=\"t59\"> ( </token> <token id=\"t60\"> OIE </token> <token id=\"t61\"> ) </token> <token id=\"t62\"> on </token> <candidate id=\"c15\" index=63 type=\"number\" info=\"null\" length=\"1\"></candidate> <candidate id=\"c16\" index=63 type=\"date\" info=\"2014-10-24\" length=\"2\"></candidate> <token id=\"t63\"> 24 </token> <token id=\"t64\"> October </token> <token id=\"t65\"> . </token> <token id=\"t66\"> All </token> <token id=\"t67\"> outbreaks </token> <token id=\"t68\"> were </token> <token id=\"t69\"> reported </token> <token id=\"t70\"> as </token> <token id=\"t71\"> starting </token> <token id=\"t72\"> on </token> <candidate id=\"c17\" index=73 type=\"number\" info=\"null\" length=\"1\"></candidate> <candidate id=\"c18\" index=73 type=\"date\" info=\"2014-09-12\" length=\"2\"></candidate> <token id=\"t73\"> 12 </token> <token id=\"t74\"> September </token> <token id=\"t75\"> and </token> <token id=\"t76\"> subsequently </token> <token id=\"t77\"> resolved </token> <token id=\"t78\"> , </token> <token id=\"t79\"> presumably </token> <token id=\"t80\"> because </token> <token id=\"t81\"> of </token> <token id=\"t82\"> a </token> <token id=\"t83\"> national </token> <token id=\"t84\"> campaign </token> <token id=\"t85\"> for </token> <token id=\"t86\"> surveillance </token> <token id=\"t87\"> testing </token> <token id=\"t88\"> on </token> <token id=\"t89\"> that </token> <token id=\"t90\"> day </token> <token id=\"t91\"> . </token> <token id=\"t92\"> <br /> </token> <token id=\"t93\"> Each </token> <token id=\"t94\"> report </token> <token id=\"t95\"> describes </token> <token id=\"t96\"> the </token> <token id=\"t97\"> finding </token> <token id=\"t98\"> of </token> <token id=\"t99\"> a </token> <token id=\"t100\"> different </token> <token id=\"t101\"> viral </token> <token id=\"t102\"> subtype </token> <token id=\"t103\"> . </token> <token id=\"t104\"> <br /> </token> <candidate id=\"c19\" index=105 type=\"number\" info=\"null\" length=\"1\"></candidate> <candidate id=\"c20\" index=105 type=\"location\" info=\"{ &quot;coordinates&quot;: &quot;46.0206;-0.3457&quot;, &quot;id&quot;: 6616000, &quot;featureClass&quot;: &quot;A&quot;, &quot;featureCode&quot;: &quot;ADM4&quot;, &quot;countryCode&quot;: &quot;FR&quot; }\" length=\"1\"></candidate> <token id=\"t105\"> One </token> <token id=\"t106\"> Immediate </token> <token id=\"t107\"> Notification </token> <token id=\"t108\"> outlines </token> <candidate id=\"c21\" index=109 type=\"number\" info=\"null\" length=\"1\"></candidate> <token id=\"t109\"> 16 </token> <token id=\"t110\"> outbreaks </token> <token id=\"t111\"> of </token> <token id=\"t112\"> ` </token> <token id=\"t113\"> clicncal </token> <token id=\"t114\"> disease </token> <token id=\"t115\"> ' </token> <token id=\"t116\"> casued </token> <token id=\"t117\"> by </token> <token id=\"t118\"> HPAI </token> <token id=\"t119\"> strain </token> <token id=\"t120\"> H5N1 </token> <token id=\"t121\"> detected </token> <token id=\"t122\"> in </token> <candidate id=\"c22\" index=123 type=\"host\" info=\"null\" length=\"1\"></candidate> <token id=\"t123\"> ducks </token> <token id=\"t124\"> , </token> <token id=\"t125\"> geese </token> <token id=\"t126\"> and </token> <token id=\"t127\"> chickens </token> <token id=\"t128\"> located </token> <token id=\"t129\"> in </token> <token id=\"t130\"> markets </token> <token id=\"t131\"> across </token> <candidate id=\"c23\" index=132 type=\"location\" info=\"{ &quot;coordinates&quot;: &quot;35.0;105.0&quot;, &quot;id&quot;: 1814991, &quot;featureClass&quot;: &quot;A&quot;, &quot;featureCode&quot;: &quot;PCLI&quot;, &quot;countryCode&quot;: &quot;CN&quot; }\" length=\"1\"></candidate> <candidate id=\"c24\" index=132 type=\"location\" info=\"{ &quot;coordinates&quot;: &quot;25.51224;-99.00457&quot;, &quot;id&quot;: 8582434, &quot;featureClass&quot;: &quot;A&quot;, &quot;featureCode&quot;: &quot;ADM2&quot;, &quot;countryCode&quot;: &quot;MX&quot; }\" length=\"1\"></candidate> <token id=\"t132\"> China </token> <token id=\"t133\"> in </token> <token id=\"t134\"> the </token> <token id=\"t135\"> provinces </token> <token id=\"t136\"> of </token> <candidate id=\"c25\" index=137 type=\"location\" info=\"{ &quot;coordinates&quot;: &quot;24.0;109.0&quot;, &quot;id&quot;: 1809867, &quot;featureClass&quot;: &quot;A&quot;, &quot;featureCode&quot;: &quot;ADM1&quot;, &quot;countryCode&quot;: &quot;CN&quot; }\" length=\"1\"></candidate> <token id=\"t137\"> Guangxi </token> <token id=\"t138\"> , </token> <candidate id=\"c26\" index=139 type=\"location\" info=\"{ &quot;coordinates&quot;: &quot;36.0;96.0&quot;, &quot;id&quot;: 1280239, &quot;featureClass&quot;: &quot;A&quot;, &quot;featureCode&quot;: &quot;ADM1&quot;, &quot;countryCode&quot;: &quot;CN&quot; }\" length=\"1\"></candidate> <token id=\"t139\"> Qinghai </token> <token id=\"t140\"> , </token> <candidate id=\"c27\" index=141 type=\"location\" info=\"{ &quot;coordinates&quot;: &quot;27.0;107.0&quot;, &quot;id&quot;: 1809445, &quot;featureClass&quot;: &quot;A&quot;, &quot;featureCode&quot;: &quot;ADM1&quot;, &quot;countryCode&quot;: &quot;CN&quot; }\" length=\"1\"></candidate> <token id=\"t141\"> Guizhou </token> <token id=\"t142\"> , </token> <candidate id=\"c28\" index=143 type=\"location\" info=\"{ &quot;coordinates&quot;: &quot;36.06513;120.31149&quot;, &quot;id&quot;: 9619964, &quot;featureClass&quot;: &quot;A&quot;, &quot;featureCode&quot;: &quot;ADM4&quot;, &quot;countryCode&quot;: &quot;CN&quot; }\" length=\"1\"></candidate> <candidate id=\"c29\" index=143 type=\"location\" info=\"{ &quot;coordinates&quot;: &quot;25.0;101.5&quot;, &quot;id&quot;: 1785694, &quot;featureClass&quot;: &quot;A&quot;, &quot;featureCode&quot;: &quot;ADM1&quot;, &quot;countryCode&quot;: &quot;CN&quot; }\" length=\"1\"></candidate> <token id=\"t143\"> Yunnan </token> <token id=\"t144\"> , </token> <candidate id=\"c30\" index=145 type=\"location\" info=\"{ &quot;coordinates&quot;: &quot;31.66667;88.0&quot;, &quot;id&quot;: 1279685, &quot;featureClass&quot;: &quot;A&quot;, &quot;featureCode&quot;: &quot;ADM1&quot;, &quot;countryCode&quot;: &quot;CN&quot; }\" length=\"1\"></candidate> <token id=\"t145\"> Tibet </token> <token id=\"t146\"> , </token> <candidate id=\"c31\" index=147 type=\"location\" info=\"{ &quot;coordinates&quot;: &quot;27.66667;111.75&quot;, &quot;id&quot;: 1806691, &quot;featureClass&quot;: &quot;A&quot;, &quot;featureCode&quot;: &quot;ADM1&quot;, &quot;countryCode&quot;: &quot;CN&quot; }\" length=\"1\"></candidate> <token id=\"t147\"> Hunan </token> <token id=\"t148\"> and </token> <candidate id=\"c32\" index=149 type=\"location\" info=\"{ &quot;coordinates&quot;: &quot;33.0;119.83333&quot;, &quot;id&quot;: 1806260, &quot;featureClass&quot;: &quot;A&quot;, &quot;featureCode&quot;: &quot;ADM1&quot;, &quot;countryCode&quot;: &quot;CN&quot; }\" length=\"1\"></candidate> <token id=\"t149\"> Jiangsu </token> <token id=\"t150\"> . </token> <token id=\"t151\"> There </token> <token id=\"t152\"> was </token> <token id=\"t153\"> a </token> <token id=\"t154\"> total </token> <token id=\"t155\"> of </token> <candidate id=\"c33\" index=156 type=\"number\" info=\"null\" length=\"1\"></candidate> <token id=\"t156\"> 18 </token> <token id=\"t157\"> virus-positive </token> <token id=\"t158\"> tests </token> <token id=\"t159\"> . </token> <token id=\"t160\"> <br /> </token> <token id=\"t161\"> <br /> </token> <token id=\"t162\"> Cases </token> <token id=\"t163\"> of </token> <token id=\"t164\"> H5N1 </token> <token id=\"t165\"> across </token> <candidate id=\"c34\" index=166 type=\"location\" info=\"{ &quot;coordinates&quot;: &quot;35.0;105.0&quot;, &quot;id&quot;: 1814991, &quot;featureClass&quot;: &quot;A&quot;, &quot;featureCode&quot;: &quot;PCLI&quot;, &quot;countryCode&quot;: &quot;CN&quot; }\" length=\"1\"></candidate> <candidate id=\"c35\" index=166 type=\"location\" info=\"{ &quot;coordinates&quot;: &quot;25.51224;-99.00457&quot;, &quot;id&quot;: 8582434, &quot;featureClass&quot;: &quot;A&quot;, &quot;featureCode&quot;: &quot;ADM2&quot;, &quot;countryCode&quot;: &quot;MX&quot; }\" length=\"1\"></candidate> <token id=\"t166\"> China </token> <token id=\"t167\"> <br /> </token> <token id=\"t168\"> <br /> </token> <token id=\"t169\"> A </token> <token id=\"t170\"> second </token> <token id=\"t171\"> Immediate </token> <token id=\"t172\"> Notification </token> <token id=\"t173\"> describes </token> <token id=\"t174\"> a </token> <token id=\"t175\"> subclinical </token> <token id=\"t176\"> case </token> <token id=\"t177\"> HPAI </token> <token id=\"t178\"> strain </token> <token id=\"t179\"> H5N3 </token> <token id=\"t180\"> in </token> <token id=\"t181\"> a </token> <candidate id=\"c36\" index=182 type=\"host\" info=\"null\" length=\"1\"></candidate> <token id=\"t182\"> duck </token> <token id=\"t183\"> sample </token> <token id=\"t184\"> in </token> <candidate id=\"c37\" index=185 type=\"location\" info=\"{ &quot;coordinates&quot;: &quot;27.66667;111.75&quot;, &quot;id&quot;: 1806691, &quot;featureClass&quot;: &quot;A&quot;, &quot;featureCode&quot;: &quot;ADM1&quot;, &quot;countryCode&quot;: &quot;CN&quot; }\" length=\"1\"></candidate> <token id=\"t185\"> Hunan </token> <token id=\"t186\"> province </token> <token id=\"t187\"> . </token> <token id=\"t188\"> <br /> </token> <token id=\"t189\"> <br /> </token> <token id=\"t190\"> Case </token> <token id=\"t191\"> of </token> <token id=\"t192\"> H5N3 </token> <token id=\"t193\"> in </token> <candidate id=\"c38\" index=194 type=\"location\" info=\"{ &quot;coordinates&quot;: &quot;28.19874;112.97087&quot;, &quot;id&quot;: 1815577, &quot;featureClass&quot;: &quot;P&quot;, &quot;featureCode&quot;: &quot;PPLA&quot;, &quot;countryCode&quot;: &quot;CN&quot; }\" length=\"1\"></candidate> <candidate id=\"c39\" index=194 type=\"location\" info=\"{ &quot;coordinates&quot;: &quot;28.14582;113.22967&quot;, &quot;id&quot;: 1815551, &quot;featureClass&quot;: &quot;A&quot;, &quot;featureCode&quot;: &quot;ADM2&quot;, &quot;countryCode&quot;: &quot;CN&quot; }\" length=\"1\"></candidate> <token id=\"t194\"> Changsha </token> <token id=\"t195\"> <br /> </token> <token id=\"t196\"> <br /> </token> <token id=\"t197\"> The </token> <token id=\"t198\"> third </token> <token id=\"t199\"> Immediate </token> <token id=\"t200\"> Notification </token> <token id=\"t201\"> was </token> <token id=\"t202\"> for </token> <token id=\"t203\"> HPAI </token> <token id=\"t204\"> strain </token> <token id=\"t205\"> H5N8 </token> <token id=\"t206\"> in </token> <candidate id=\"c40\" index=207 type=\"location\" info=\"{ &quot;coordinates&quot;: &quot;41.13167;121.99361&quot;, &quot;id&quot;: 2035516, &quot;featureClass&quot;: &quot;A&quot;, &quot;featureCode&quot;: &quot;ADM2&quot;, &quot;countryCode&quot;: &quot;CN&quot; }\" length=\"1\"></candidate> <token id=\"t207\"> Panjin </token> <token id=\"t208\"> in </token> <candidate id=\"c41\" index=209 type=\"location\" info=\"{ &quot;coordinates&quot;: &quot;41.25;122.66667&quot;, &quot;id&quot;: 2036115, &quot;featureClass&quot;: &quot;A&quot;, &quot;featureCode&quot;: &quot;ADM1&quot;, &quot;countryCode&quot;: &quot;CN&quot; }\" length=\"1\"></candidate> <token id=\"t209\"> Liaoning </token> <token id=\"t210\"> province </token> <token id=\"t211\"> . </token> <candidate id=\"c42\" index=212 type=\"number\" info=\"null\" length=\"1\"></candidate> <candidate id=\"c43\" index=212 type=\"location\" info=\"{ &quot;coordinates&quot;: &quot;46.0206;-0.3457&quot;, &quot;id&quot;: 6616000, &quot;featureClass&quot;: &quot;A&quot;, &quot;featureCode&quot;: &quot;ADM4&quot;, &quot;countryCode&quot;: &quot;FR&quot; }\" length=\"1\"></candidate> <token id=\"t212\"> One </token> <token id=\"t213\"> positive </token> <token id=\"t214\"> sample </token> <token id=\"t215\"> was </token> <token id=\"t216\"> from </token> <token id=\"t217\"> a </token> <candidate id=\"c44\" index=218 type=\"host\" info=\"null\" length=\"1\"></candidate> <token id=\"t218\"> duck </token> <token id=\"t219\"> in </token> <token id=\"t220\"> a </token> <token id=\"t221\"> slaughterhouse </token> <token id=\"t222\"> and </token> <token id=\"t223\"> a </token> <token id=\"t224\"> second </token> <candidate id=\"c45\" index=225 type=\"number\" info=\"null\" length=\"1\"></candidate> <token id=\"t225\"> one </token> <token id=\"t226\"> in </token> <token id=\"t227\"> nearby </token> <token id=\"t228\"> wetlands </token> <token id=\"t229\"> . </token> <token id=\"t230\"> <br /> </token> <token id=\"t231\"> <br /> </token> <token id=\"t232\"> H5N8 </token> <token id=\"t233\"> reported </token> <token id=\"t234\"> in </token> <candidate id=\"c46\" index=235 type=\"location\" info=\"{ &quot;coordinates&quot;: &quot;41.13167;121.99361&quot;, &quot;id&quot;: 2035516, &quot;featureClass&quot;: &quot;A&quot;, &quot;featureCode&quot;: &quot;ADM2&quot;, &quot;countryCode&quot;: &quot;CN&quot; }\" length=\"1\"></candidate> <token id=\"t235\"> Panjin </token> <token id=\"t236\"> <br /> </token> <token id=\"t237\"> <br /> </token> <token id=\"t238\"> A </token> <token id=\"t239\"> total </token> <token id=\"t240\"> of </token> <candidate id=\"c47\" index=241 type=\"number\" info=\"null\" length=\"1\"></candidate> <token id=\"t241\"> 24 </token> <token id=\"t242\"> outbreaks </token> <token id=\"t243\"> of </token> <token id=\"t244\"> clinical </token> <token id=\"t245\"> disease </token> <token id=\"t246\"> caused </token> <token id=\"t247\"> by </token> <token id=\"t248\"> HPAI </token> <token id=\"t249\"> strain </token> <token id=\"t250\"> H5N6 </token> <token id=\"t251\"> have </token> <token id=\"t252\"> been </token> <token id=\"t253\"> reported </token> <token id=\"t254\"> and </token> <token id=\"t255\"> confirmed </token> <token id=\"t256\"> in </token> <token id=\"t257\"> a </token> <token id=\"t258\"> Follow </token> <token id=\"t259\"> Up </token> <token id=\"t260\"> Report </token> <token id=\"t261\"> No. </token> <candidate id=\"c48\" index=262 type=\"number\" info=\"null\" length=\"1\"></candidate> <token id=\"t262\"> 2 </token> <token id=\"t263\"> . </token> <token id=\"t264\"> The </token> <token id=\"t265\"> positive </token> <token id=\"t266\"> samples </token> <token id=\"t267\"> were </token> <token id=\"t268\"> obtained </token> <token id=\"t269\"> at </token> <token id=\"t270\"> markets </token> <token id=\"t271\"> and </token> <token id=\"t272\"> on </token> <candidate id=\"c49\" index=273 type=\"number\" info=\"null\" length=\"1\"></candidate> <token id=\"t273\"> one </token> <token id=\"t274\"> farm </token> <token id=\"t275\"> affecting </token> <candidate id=\"c50\" index=276 type=\"host\" info=\"null\" length=\"1\"></candidate> <token id=\"t276\"> ducks </token> <token id=\"t277\"> , </token> <token id=\"t278\"> geese </token> <token id=\"t279\"> and </token> <token id=\"t280\"> chickens </token> <token id=\"t281\"> in </token> <token id=\"t282\"> the </token> <token id=\"t283\"> provinces </token> <token id=\"t284\"> of </token> <token id=\"t285\"> Zheijiang </token> <token id=\"t286\"> , </token> <candidate id=\"c51\" index=287 type=\"location\" info=\"{ &quot;coordinates&quot;: &quot;27.66667;111.75&quot;, &quot;id&quot;: 1806691, &quot;featureClass&quot;: &quot;A&quot;, &quot;featureCode&quot;: &quot;ADM1&quot;, &quot;countryCode&quot;: &quot;CN&quot; }\" length=\"1\"></candidate> <token id=\"t287\"> Hunan </token> <token id=\"t288\"> , </token> <candidate id=\"c52\" index=289 type=\"location\" info=\"{ &quot;coordinates&quot;: &quot;39.16625;117.20423&quot;, &quot;id&quot;: 8426818, &quot;featureClass&quot;: &quot;A&quot;, &quot;featureCode&quot;: &quot;ADM3&quot;, &quot;countryCode&quot;: &quot;CN&quot; }\" length=\"1\"></candidate> <candidate id=\"c53\" index=289 type=\"location\" info=\"{ &quot;coordinates&quot;: &quot;48.1064;125.931&quot;, &quot;id&quot;: 8743277, &quot;featureClass&quot;: &quot;A&quot;, &quot;featureCode&quot;: &quot;ADM4&quot;, &quot;countryCode&quot;: &quot;CN&quot; }\" length=\"1\"></candidate> <candidate id=\"c54\" index=289 type=\"location\" info=\"{ &quot;coordinates&quot;: &quot;43.71452;127.33272&quot;, &quot;id&quot;: 9273573, &quot;featureClass&quot;: &quot;A&quot;, &quot;featureCode&quot;: &quot;ADM4&quot;, &quot;countryCode&quot;: &quot;CN&quot; }\" length=\"1\"></candidate> <candidate id=\"c55\" index=289 type=\"location\" info=\"{ &quot;coordinates&quot;: &quot;39.0;115.66667&quot;, &quot;id&quot;: 1808773, &quot;featureClass&quot;: &quot;A&quot;, &quot;featureCode&quot;: &quot;ADM1&quot;, &quot;countryCode&quot;: &quot;CN&quot; }\" length=\"1\"></candidate> <token id=\"t289\"> Hebei </token> <token id=\"t290\"> , </token> <candidate id=\"c56\" index=291 type=\"location\" info=\"{ &quot;coordinates&quot;: &quot;23.5;113.25&quot;, &quot;id&quot;: 1809935, &quot;featureClass&quot;: &quot;A&quot;, &quot;featureCode&quot;: &quot;ADM1&quot;, &quot;countryCode&quot;: &quot;CN&quot; }\" length=\"1\"></candidate> <token id=\"t291\"> Guangdong </token> <token id=\"t292\"> , </token> <candidate id=\"c57\" index=293 type=\"location\" info=\"{ &quot;coordinates&quot;: &quot;47.75;128.0&quot;, &quot;id&quot;: 2036965, &quot;featureClass&quot;: &quot;A&quot;, &quot;featureCode&quot;: &quot;ADM1&quot;, &quot;countryCode&quot;: &quot;CN&quot; }\" length=\"1\"></candidate> <token id=\"t293\"> Heilongjiang </token> <token id=\"t294\"> , </token> <candidate id=\"c58\" index=295 type=\"location\" info=\"{ &quot;coordinates&quot;: &quot;31.91667;117.16667&quot;, &quot;id&quot;: 1818058, &quot;featureClass&quot;: &quot;A&quot;, &quot;featureCode&quot;: &quot;ADM1&quot;, &quot;countryCode&quot;: &quot;CN&quot; }\" length=\"1\"></candidate> <token id=\"t295\"> Anhui </token> <token id=\"t296\"> , </token> <token id=\"t297\"> Chingking </token> <token id=\"t298\"> , </token> <token id=\"t299\"> Guanxi </token> <token id=\"t300\"> , </token> <candidate id=\"c59\" index=301 type=\"location\" info=\"{ &quot;coordinates&quot;: &quot;36.06513;120.31149&quot;, &quot;id&quot;: 9619964, &quot;featureClass&quot;: &quot;A&quot;, &quot;featureCode&quot;: &quot;ADM4&quot;, &quot;countryCode&quot;: &quot;CN&quot; }\" length=\"1\"></candidate> <candidate id=\"c60\" index=301 type=\"location\" info=\"{ &quot;coordinates&quot;: &quot;25.0;101.5&quot;, &quot;id&quot;: 1785694, &quot;featureClass&quot;: &quot;A&quot;, &quot;featureCode&quot;: &quot;ADM1&quot;, &quot;countryCode&quot;: &quot;CN&quot; }\" length=\"1\"></candidate> <token id=\"t301\"> Yunnan </token> <token id=\"t302\"> , </token> <candidate id=\"c61\" index=303 type=\"location\" info=\"{ &quot;coordinates&quot;: &quot;27.0;107.0&quot;, &quot;id&quot;: 1809445, &quot;featureClass&quot;: &quot;A&quot;, &quot;featureCode&quot;: &quot;ADM1&quot;, &quot;countryCode&quot;: &quot;CN&quot; }\" length=\"1\"></candidate> <token id=\"t303\"> Guizhou </token> <token id=\"t304\"> , </token> <candidate id=\"c62\" index=305 type=\"location\" info=\"{ &quot;coordinates&quot;: &quot;31.66667;88.0&quot;, &quot;id&quot;: 1279685, &quot;featureClass&quot;: &quot;A&quot;, &quot;featureCode&quot;: &quot;ADM1&quot;, &quot;countryCode&quot;: &quot;CN&quot; }\" length=\"1\"></candidate> <token id=\"t305\"> Tibet </token> <token id=\"t306\"> and </token> <candidate id=\"c63\" index=307 type=\"location\" info=\"{ &quot;coordinates&quot;: &quot;31.0;112.25&quot;, &quot;id&quot;: 1806949, &quot;featureClass&quot;: &quot;A&quot;, &quot;featureCode&quot;: &quot;ADM1&quot;, &quot;countryCode&quot;: &quot;CN&quot; }\" length=\"1\"></candidate> <token id=\"t307\"> Hubei </token> <token id=\"t308\"> . </token> <candidate id=\"c64\" index=309 type=\"number\" info=\"null\" length=\"1\"></candidate> <candidate id=\"c65\" index=309 type=\"location\" info=\"{ &quot;coordinates&quot;: &quot;46.0206;-0.3457&quot;, &quot;id&quot;: 6616000, &quot;featureClass&quot;: &quot;A&quot;, &quot;featureCode&quot;: &quot;ADM4&quot;, &quot;countryCode&quot;: &quot;FR&quot; }\" length=\"1\"></candidate> <token id=\"t309\"> One </token> <token id=\"t310\"> outbreak </token> <token id=\"t311\"> at </token> <candidate id=\"c66\" index=312 type=\"location\" info=\"{ &quot;coordinates&quot;: &quot;47.75;128.0&quot;, &quot;id&quot;: 2036965, &quot;featureClass&quot;: &quot;A&quot;, &quot;featureCode&quot;: &quot;ADM1&quot;, &quot;countryCode&quot;: &quot;CN&quot; }\" length=\"1\"></candidate> <token id=\"t312\"> Heilongjiang </token> <token id=\"t313\"> involved </token> <candidate id=\"c67\" index=314 type=\"number\" info=\"null\" length=\"1\"></candidate> <token id=\"t314\"> two </token> <token id=\"t315\"> positive </token> <token id=\"t316\"> tests </token> <token id=\"t317\"> in </token> <token id=\"t318\"> a </token> <token id=\"t319\"> flock </token> <token id=\"t320\"> of </token> <candidate id=\"c68\" index=321 type=\"number\" info=\"null\" length=\"1\"></candidate> <token id=\"t321\"> 1,421 </token> <candidate id=\"c69\" index=322 type=\"host\" info=\"null\" length=\"1\"></candidate> <token id=\"t322\"> birds </token> <token id=\"t323\"> , </token> <token id=\"t324\"> all </token> <token id=\"t325\"> of </token> <token id=\"t326\"> which </token> <token id=\"t327\"> were </token> <token id=\"t328\"> destroyed </token> <token id=\"t329\"> . </token> <token id=\"t330\"> <br /> </token> <token id=\"t331\"> The </token> <token id=\"t332\"> only </token> <token id=\"t333\"> previous </token> <token id=\"t334\"> outbreak </token> <token id=\"t335\"> of </token> <token id=\"t336\"> this </token> <token id=\"t337\"> virus </token> <token id=\"t338\"> type </token> <token id=\"t339\"> was </token> <token id=\"t340\"> on </token> <candidate id=\"c70\" index=341 type=\"number\" info=\"null\" length=\"1\"></candidate> <candidate id=\"c71\" index=341 type=\"date\" info=\"2014-08-23\" length=\"2\"></candidate> <token id=\"t341\"> 23 </token> <token id=\"t342\"> August </token> <token id=\"t343\"> in </token> <candidate id=\"c72\" index=344 type=\"location\" info=\"{ &quot;coordinates&quot;: &quot;47.75;128.0&quot;, &quot;id&quot;: 2036965, &quot;featureClass&quot;: &quot;A&quot;, &quot;featureCode&quot;: &quot;ADM1&quot;, &quot;countryCode&quot;: &quot;CN&quot; }\" length=\"1\"></candidate> <token id=\"t344\"> Heilongjiang </token> <token id=\"t345\"> . </token> <token id=\"t346\"> <br /> </token> <token id=\"t347\"> <br /> </token> <token id=\"t348\"> H5N6 </token> <token id=\"t349\"> reported </token> <token id=\"t350\"> across </token> <candidate id=\"c73\" index=351 type=\"location\" info=\"{ &quot;coordinates&quot;: &quot;35.0;105.0&quot;, &quot;id&quot;: 1814991, &quot;featureClass&quot;: &quot;A&quot;, &quot;featureCode&quot;: &quot;PCLI&quot;, &quot;countryCode&quot;: &quot;CN&quot; }\" length=\"1\"></candidate> <candidate id=\"c74\" index=351 type=\"location\" info=\"{ &quot;coordinates&quot;: &quot;25.51224;-99.00457&quot;, &quot;id&quot;: 8582434, &quot;featureClass&quot;: &quot;A&quot;, &quot;featureCode&quot;: &quot;ADM2&quot;, &quot;countryCode&quot;: &quot;MX&quot; }\" length=\"1\"></candidate> <token id=\"t351\"> China </token> <token id=\"t352\"> <br /> </token> <token id=\"t353\"> <br /> </token> <token id=\"t354\"> The </token> <token id=\"t355\"> fifth </token> <token id=\"t356\"> report </token> <token id=\"t357\"> from </token> <candidate id=\"c75\" index=358 type=\"location\" info=\"{ &quot;coordinates&quot;: &quot;35.0;105.0&quot;, &quot;id&quot;: 1814991, &quot;featureClass&quot;: &quot;A&quot;, &quot;featureCode&quot;: &quot;PCLI&quot;, &quot;countryCode&quot;: &quot;CN&quot; }\" length=\"1\"></candidate> <candidate id=\"c76\" index=358 type=\"location\" info=\"{ &quot;coordinates&quot;: &quot;25.51224;-99.00457&quot;, &quot;id&quot;: 8582434, &quot;featureClass&quot;: &quot;A&quot;, &quot;featureCode&quot;: &quot;ADM2&quot;, &quot;countryCode&quot;: &quot;MX&quot; }\" length=\"1\"></candidate> <token id=\"t358\"> China </token> <token id=\"t359\"> dated </token> <candidate id=\"c77\" index=360 type=\"number\" info=\"null\" length=\"1\"></candidate> <candidate id=\"c78\" index=360 type=\"date\" info=\"2014-10-24\" length=\"2\"></candidate> <token id=\"t360\"> 24 </token> <token id=\"t361\"> October </token> <token id=\"t362\"> is </token> <token id=\"t363\"> a </token> <token id=\"t364\"> Follow </token> <token id=\"t365\"> Up </token> <token id=\"t366\"> Report </token> <token id=\"t367\"> No. </token> <candidate id=\"c79\" index=368 type=\"number\" info=\"null\" length=\"1\"></candidate> <token id=\"t368\"> 3 </token> <token id=\"t369\"> , </token> <token id=\"t370\"> which </token> <token id=\"t371\"> outlines </token> <candidate id=\"c80\" index=372 type=\"number\" info=\"null\" length=\"1\"></candidate> <token id=\"t372\"> eight </token> <token id=\"t373\"> outbreaks </token> <token id=\"t374\"> of </token> <token id=\"t375\"> clinical </token> <token id=\"t376\"> disease </token> <token id=\"t377\"> caused </token> <token id=\"t378\"> by </token> <token id=\"t379\"> HPAI </token> <token id=\"t380\"> strain </token> <token id=\"t381\"> H5N2 </token> <token id=\"t382\"> detected </token> <token id=\"t383\"> in </token> <token id=\"t384\"> chickens </token> <token id=\"t385\"> and </token> <candidate id=\"c81\" index=386 type=\"host\" info=\"null\" length=\"1\"></candidate> <token id=\"t386\"> ducks </token> <token id=\"t387\"> . </token> <candidate id=\"c82\" index=388 type=\"number\" info=\"null\" length=\"1\"></candidate> <token id=\"t388\"> Six </token> <token id=\"t389\"> of </token> <token id=\"t390\"> these </token> <token id=\"t391\"> were </token> <token id=\"t392\"> from </token> <token id=\"t393\"> markets </token> <token id=\"t394\"> in </token> <candidate id=\"c83\" index=395 type=\"location\" info=\"{ &quot;coordinates&quot;: &quot;31.0;112.25&quot;, &quot;id&quot;: 1806949, &quot;featureClass&quot;: &quot;A&quot;, &quot;featureCode&quot;: &quot;ADM1&quot;, &quot;countryCode&quot;: &quot;CN&quot; }\" length=\"1\"></candidate> <token id=\"t395\"> Hubei </token> <token id=\"t396\"> , </token> <candidate id=\"c84\" index=397 type=\"location\" info=\"{ &quot;coordinates&quot;: &quot;24.0;109.0&quot;, &quot;id&quot;: 1809867, &quot;featureClass&quot;: &quot;A&quot;, &quot;featureCode&quot;: &quot;ADM1&quot;, &quot;countryCode&quot;: &quot;CN&quot; }\" length=\"1\"></candidate> <token id=\"t397\"> Guangxi </token> <token id=\"t398\"> , </token> <candidate id=\"c85\" index=399 type=\"location\" info=\"{ &quot;coordinates&quot;: &quot;41.25;122.66667&quot;, &quot;id&quot;: 2036115, &quot;featureClass&quot;: &quot;A&quot;, &quot;featureCode&quot;: &quot;ADM1&quot;, &quot;countryCode&quot;: &quot;CN&quot; }\" length=\"1\"></candidate> <token id=\"t399\"> Liaoning </token> <token id=\"t400\"> , </token> <token id=\"t401\"> and </token> <candidate id=\"c86\" index=402 type=\"location\" info=\"{ &quot;coordinates&quot;: &quot;31.66667;88.0&quot;, &quot;id&quot;: 1279685, &quot;featureClass&quot;: &quot;A&quot;, &quot;featureCode&quot;: &quot;ADM1&quot;, &quot;countryCode&quot;: &quot;CN&quot; }\" length=\"1\"></candidate> <token id=\"t402\"> Tibet </token> <token id=\"t403\"> , </token> <token id=\"t404\"> while </token> <candidate id=\"c87\" index=405 type=\"number\" info=\"null\" length=\"1\"></candidate> <token id=\"t405\"> two </token> <token id=\"t406\"> were </token> <token id=\"t407\"> presumably </token> <token id=\"t408\"> on </token> <token id=\"t409\"> farms </token> <token id=\"t410\"> . </token> <token id=\"t411\"> A </token> <token id=\"t412\"> total </token> <token id=\"t413\"> of </token> <candidate id=\"c88\" index=414 type=\"number\" info=\"null\" length=\"1\"></candidate> <token id=\"t414\"> 2,333 </token> <candidate id=\"c89\" index=415 type=\"host\" info=\"null\" length=\"1\"></candidate> <token id=\"t415\"> birds </token> <token id=\"t416\"> were </token> <token id=\"t417\"> destroyed </token> <token id=\"t418\"> after </token> <candidate id=\"c90\" index=419 type=\"number\" info=\"null\" length=\"1\"></candidate> <token id=\"t419\"> two </token> <token id=\"t420\"> of </token> <token id=\"t421\"> them </token> <token id=\"t422\"> were </token> <token id=\"t423\"> found </token> <token id=\"t424\"> to </token> <token id=\"t425\"> be </token> <token id=\"t426\"> positive </token> <token id=\"t427\"> for </token> <token id=\"t428\"> the </token> <token id=\"t429\"> virus </token> <token id=\"t430\"> in </token> <candidate id=\"c91\" index=431 type=\"location\" info=\"{ &quot;coordinates&quot;: &quot;47.75;128.0&quot;, &quot;id&quot;: 2036965, &quot;featureClass&quot;: &quot;A&quot;, &quot;featureCode&quot;: &quot;ADM1&quot;, &quot;countryCode&quot;: &quot;CN&quot; }\" length=\"1\"></candidate> <token id=\"t431\"> Heilongjiang </token> <token id=\"t432\"> province </token> <token id=\"t433\"> and </token> <token id=\"t434\"> in </token> <candidate id=\"c92\" index=435 type=\"location\" info=\"{ &quot;coordinates&quot;: &quot;36.07557;120.36583&quot;, &quot;id&quot;: 9620033, &quot;featureClass&quot;: &quot;A&quot;, &quot;featureCode&quot;: &quot;ADM4&quot;, &quot;countryCode&quot;: &quot;CN&quot; }\" length=\"1\"></candidate> <candidate id=\"c93\" index=435 type=\"location\" info=\"{ &quot;coordinates&quot;: &quot;37.25;106.0&quot;, &quot;id&quot;: 1799355, &quot;featureClass&quot;: &quot;A&quot;, &quot;featureCode&quot;: &quot;ADM1&quot;, &quot;countryCode&quot;: &quot;CN&quot; }\" length=\"1\"></candidate> <token id=\"t435\"> Ningxia </token> <token id=\"t436\"> , </token> <candidate id=\"c94\" index=437 type=\"number\" info=\"null\" length=\"1\"></candidate> <token id=\"t437\"> 3,920 </token> <candidate id=\"c95\" index=438 type=\"host\" info=\"null\" length=\"1\"></candidate> <token id=\"t438\"> birds </token> <token id=\"t439\"> were </token> <token id=\"t440\"> destroyed </token> <token id=\"t441\"> after </token> <candidate id=\"c96\" index=442 type=\"number\" info=\"null\" length=\"1\"></candidate> <token id=\"t442\"> four </token> <token id=\"t443\"> of </token> <token id=\"t444\"> them </token> <token id=\"t445\"> tested </token> <token id=\"t446\"> positive </token> <token id=\"t447\"> . </token> <token id=\"t448\"> <br /> </token> <token id=\"t449\"> <br /> </token> <token id=\"t450\"> HPA1 </token> <token id=\"t451\"> strain </token> <token id=\"t452\"> H5N2 </token> <token id=\"t453\"> detected </token> <token id=\"t454\"> across </token> <candidate id=\"c97\" index=455 type=\"location\" info=\"{ &quot;coordinates&quot;: &quot;35.0;105.0&quot;, &quot;id&quot;: 1814991, &quot;featureClass&quot;: &quot;A&quot;, &quot;featureCode&quot;: &quot;PCLI&quot;, &quot;countryCode&quot;: &quot;CN&quot; }\" length=\"1\"></candidate> <candidate id=\"c98\" index=455 type=\"location\" info=\"{ &quot;coordinates&quot;: &quot;25.51224;-99.00457&quot;, &quot;id&quot;: 8582434, &quot;featureClass&quot;: &quot;A&quot;, &quot;featureCode&quot;: &quot;ADM2&quot;, &quot;countryCode&quot;: &quot;MX&quot; }\" length=\"1\"></candidate> <token id=\"t455\"> China </token> <token id=\"t456\"> <br /> </token> <token id=\"t457\"> <br /> </token> <token id=\"t458\"> Further </token> <candidate id=\"c100\" index=459 type=\"location\" info=\"{ &quot;coordinates&quot;: &quot;51.45625;-0.97113&quot;, &quot;id&quot;: 2639577, &quot;featureClass&quot;: &quot;P&quot;, &quot;featureCode&quot;: &quot;PPLA2&quot;, &quot;countryCode&quot;: &quot;GB&quot; }\" length=\"1\"></candidate> <candidate id=\"c99\" index=459 type=\"location\" info=\"{ &quot;coordinates&quot;: &quot;51.45;-0.96667&quot;, &quot;id&quot;: 3333184, &quot;featureClass&quot;: &quot;A&quot;, &quot;featureCode&quot;: &quot;ADM2&quot;, &quot;countryCode&quot;: &quot;GB&quot; }\" length=\"1\"></candidate> <token id=\"t459\"> Reading </token> <token id=\"t460\"> <br /> </token> <token id=\"t461\"> You </token> <token id=\"t462\"> can </token> <token id=\"t463\"> visit </token> <token id=\"t464\"> the </token> <candidate id=\"c101\" index=465 type=\"disease\" info=\"null\" length=\"2\"></candidate> <token id=\"t465\"> Avian </token> <token id=\"t466\"> Flu </token> <token id=\"t467\"> page </token> <token id=\"t468\"> by </token> <token id=\"t469\"> clicking </token> <token id=\"t470\"> here </token> <token id=\"t471\"> . </token> <token id=\"t472\"> <br /> </token> <token id=\"t473\"> <br /> </token> <token id=\"t474\"> ThePoultrySite </token> <token id=\"t475\"> News </token> <token id=\"t476\"> Desk </token>","publication_date":"2014-10-27","id":476,"title":"Five Subtypes of Highly Pathogenic Avian Influenza Reported in China","url":"http://www.thepoultrysite.com/poultrynews/33517/five-subtypes-of-highly-pathogenic-avian-influenza-reported-in-china","content":"Poultry News Five Subtypes of Highly Pathogenic Avian Influenza Reported in China 27 October 2014 &#13;\n&#13;\nCHINA - A total of 51 positive findings of five subtypes of Highly Pathogenic Avian Influenza (HPAI) have been reported and confirmed across China. The Chinese veterinary authority reported all the outbreaks to the World Organisation of Animal Health (OIE) on 24 October. All outbreaks were reported as starting on 12 September and subsequently resolved, presumably because of a national campaign for surveillance testing on that day.&#13;\nEach report describes the finding of a different viral subtype.&#13;\nOne Immediate Notification outlines 16 outbreaks of 'clicncal disease' casued by HPAI strain H5N1 detected in ducks, geese and chickens located in markets across China in the provinces of Guangxi, Qinghai, Guizhou, Yunnan, Tibet, Hunan and Jiangsu. There was a total of 18 virus-positive tests.&#13;\n&#13;\n&#13;\nCases of H5N1 across China &#13;\n&#13;\nA second Immediate Notification describes a subclinical case HPAI strain H5N3 in a duck sample in Hunan province.&#13;\n&#13;\nCase of H5N3 in Changsha&#13;\n&#13;\nThe third Immediate Notification was for HPAI strain H5N8 in Panjin in Liaoning province. One positive sample was from a duck in a slaughterhouse and a second one in nearby wetlands.&#13;\n&#13;\nH5N8 reported in Panjin&#13;\n&#13;\nA total of 24 outbreaks of clinical disease caused by HPAI strain H5N6 have been reported and confirmed in a Follow Up Report No. 2. The positive samples were obtained at markets and on one farm affecting ducks, geese and chickens in the provinces of Zheijiang, Hunan, Hebei, Guangdong, Heilongjiang, Anhui, Chingking, Guanxi, Yunnan, Guizhou, Tibet and Hubei. One outbreak at Heilongjiang involved two positive tests in a flock of 1,421 birds, all of which were destroyed.&#13;\nThe only previous outbreak of this virus type was on 23 August in Heilongjiang.&#13;\n&#13;\nH5N6 reported across China&#13;\n&#13;\nThe fifth report from China dated 24 October is a Follow Up Report No.3, which outlines eight outbreaks of clinical disease caused by HPAI strain H5N2 detected in chickens and ducks. Six of these were from markets in Hubei, Guangxi, Liaoning,and Tibet, while two were presumably on farms. A total of 2,333 birds were destroyed after two of them were found to be positive for the virus in Heilongjiang province and in Ningxia, 3,920 birds were destroyed after four of them tested positive.&#13;\n&#13;\nHPA1 strain H5N2 detected across China&#13;\n&#13;\n&#13;\nFurther Reading&#13;\nYou can visit the Avian Flu page by clicking here.&#13;\n&#13;\nThePoultrySite News Desk ","candidateLabels":[{"id":"c1","label":"incorrect"},{"id":"c2","label":"correct"},{"id":"c3","label":"correct"},{"id":"c4","label":"correct"},{"id":"c5","label":"incorrect"},{"id":"c6","label":"incorrect"},{"id":"c7","label":"partial"},{"id":"c8","label":"incorrect"},{"id":"c9","label":"correct"},{"id":"c10","label":"incorrect"},{"id":"c11","label":"correct"},{"id":"c12","label":"correct"},{"id":"c13","label":"correct"},{"id":"c14","label":"incorrect"},{"id":"c15","label":"incorrect"},{"id":"c16","label":"partial"},{"id":"c17","label":"incorrect"},{"id":"c18","label":"correct"},{"id":"c19","label":"incorrect"},{"id":"c20","label":"incorrect"},{"id":"c21","label":"partial"},{"id":"c22","label":"correct"},{"id":"c23","label":"correct"},{"id":"c24","label":"incorrect"},{"id":"c25","label":"correct"},{"id":"c26","label":"correct"},{"id":"c27","label":"correct"},{"id":"c28","label":"correct"},{"id":"c29","label":"correct"},{"id":"c30","label":"correct"},{"id":"c31","label":"correct"},{"id":"c32","label":"correct"},{"id":"c33","label":"correct"},{"id":"c34","label":"correct"},{"id":"c35","label":"incorrect"},{"id":"c36","label":"correct"},{"id":"c37","label":"correct"},{"id":"c38","label":"correct"},{"id":"c39","label":"correct"},{"id":"c40","label":"correct"},{"id":"c41","label":"correct"},{"id":"c42","label":"correct"},{"id":"c43","label":"incorrect"},{"id":"c44","label":"correct"},{"id":"c45","label":"correct"},{"id":"c46","label":"correct"},{"id":"c47","label":"partial"},{"id":"c48","label":"incorrect"},{"id":"c49","label":"partial"},{"id":"c50","label":"correct"},{"id":"c51","label":"correct"},{"id":"c52","label":"correct"},{"id":"c53","label":"incorrect"},{"id":"c54","label":"incorrect"},{"id":"c55","label":"correct"},{"id":"c56","label":"correct"},{"id":"c57","label":"correct"},{"id":"c58","label":"correct"},{"id":"c59","label":"incorrect"},{"id":"c60","label":"correct"},{"id":"c61","label":"correct"},{"id":"c62","label":"correct"},{"id":"c63","label":"correct"},{"id":"c64","label":"partial"},{"id":"c65","label":"incorrect"},{"id":"c66","label":"correct"},{"id":"c67","label":"correct"},{"id":"c68","label":"partial"},{"id":"c69","label":"correct"},{"id":"c70","label":"incorrect"},{"id":"c71","label":"partial"},{"id":"c72","label":"correct"},{"id":"c73","label":"correct"},{"id":"c74","label":"incorrect"},{"id":"c75","label":"correct"},{"id":"c76","label":"incorrect"},{"id":"c77","label":"incorrect"},{"id":"c78","label":"partial"},{"id":"c79","label":"incorrect"},{"id":"c80","label":"partial"},{"id":"c81","label":"correct"},{"id":"c82","label":"partial"},{"id":"c83","label":"correct"},{"id":"c84","label":"correct"},{"id":"c85","label":"correct"},{"id":"c86","label":"correct"},{"id":"c87","label":"partial"},{"id":"c88","label":"partial"},{"id":"c89","label":"correct"},{"id":"c90","label":"correct"},{"id":"c91","label":"correct"},{"id":"c92","label":"incorrect"},{"id":"c93","label":"correct"},{"id":"c94","label":"partial"},{"id":"c95","label":"correct"},{"id":"c96","label":"correct"},{"id":"c97","label":"correct"},{"id":"c98","label":"incorrect"},{"id":"c99","label":"incorrect"},{"id":"c100","label":"incorrect"},{"id":"c101","label":"correct"}]}
