# Supplementary material for: Web monitoring of emerging animal infectious diseases integrated in the French Animal Health Epidemic Intelligence System
Source: PLoS One. 2018 Aug 3;13(8):e0199960. doi: 10.1371/journal.pone.0199960 (PMC6075742; doi:10.1371/journal.pone.0199960)
Supplement: S1 Dataset — Dataset of news reports in English language used to evaluate and train the information extraction module of PADI-web (http://epia.clermont.inra.fr/vsi). This dataset is composed of 532 news reports (in JSON), with information about the report itself (publication date, title, content, url), as well as processing information related to the information extraction process (candidates for extraction information, correct or incorrect labels for each candidate). The named entity candidates (locations, diseases, hosts, dates, number of cases) are manually labelled in each article. Data are shared under a CC BY license and are freely available for download at: https://dataverse.cirad.fr/dataset.xhtml?persistentId=doi:10.18167/DVN1/KMTIFG. (GZ) [file pone.0199960.s001.gz › articles/15.json]

{"reports":[17290,17311,17348,17435,17460,17517,17579,17638,17702,17751,17790,17837,17888,17954,18012,18082,18127,18196,18249,18318,18371,18448,18511,18526,18652,18708,18741,18783,18842,18904,18957,19016,19057,19097,19177,19215,19284,19350,19383,19428],"tagged_content":"<token id=\"t0\"> It </token> <token id=\"t1\"> took </token> <candidate id=\"c1\" index=2 type=\"number\" info=\"null\" length=\"1\"></candidate> <token id=\"t2\"> two </token> <token id=\"t3\"> weeks </token> <token id=\"t4\"> for </token> <token id=\"t5\"> the </token> <token id=\"t6\"> Food </token> <token id=\"t7\"> and </token> <token id=\"t8\"> Veterinary </token> <token id=\"t9\"> Service </token> <token id=\"t10\"> ( </token> <token id=\"t11\"> FVS </token> <token id=\"t12\"> ) </token> <token id=\"t13\"> to </token> <token id=\"t14\"> provide </token> <token id=\"t15\"> the </token> <token id=\"t16\"> area </token> <token id=\"t17\"> in </token> <token id=\"t18\"> Latgale </token> <token id=\"t19\"> Region </token> <token id=\"t20\"> hit </token> <token id=\"t21\"> by </token> <candidate id=\"c2\" index=22 type=\"disease\" info=\"null\" length=\"3\"></candidate> <token id=\"t22\"> African </token> <candidate id=\"c3\" index=23 type=\"host\" info=\"null\" length=\"1\"></candidate> <token id=\"t23\"> swine </token> <token id=\"t24\"> fever </token> <token id=\"t25\"> with </token> <token id=\"t26\"> sufficient </token> <token id=\"t27\"> number </token> <token id=\"t28\"> of </token> <token id=\"t29\"> containers </token> <token id=\"t30\"> , </token> <token id=\"t31\"> informs </token> <token id=\"t32\"> LETA </token> <token id=\"t33\"> reffering </token> <token id=\"t34\"> to </token> <token id=\"t35\"> newspaper </token> <token id=\"t36\"> Latvijas </token> <candidate id=\"c4\" index=37 type=\"location\" info=\"{ &quot;coordinates&quot;: &quot;48.97194;4.00944&quot;, &quot;id&quot;: 6449521, &quot;featureClass&quot;: &quot;A&quot;, &quot;featureCode&quot;: &quot;ADM4&quot;, &quot;countryCode&quot;: &quot;FR&quot; }\" length=\"1\"></candidate> <token id=\"t37\"> Avize </token> <token id=\"t38\"> . </token> <token id=\"t39\"> <br /> </token> <token id=\"t40\"> <br /> </token> <token id=\"t41\"> Hunters </token> <token id=\"t42\"> in </token> <token id=\"t43\"> the </token> <token id=\"t44\"> vicinity </token> <token id=\"t45\"> of </token> <candidate id=\"c5\" index=46 type=\"location\" info=\"{ &quot;coordinates&quot;: &quot;55.88333;26.53333&quot;, &quot;id&quot;: 460413, &quot;featureClass&quot;: &quot;P&quot;, &quot;featureCode&quot;: &quot;PPLA&quot;, &quot;countryCode&quot;: &quot;LV&quot; }\" length=\"1\"></candidate> <candidate id=\"c6\" index=46 type=\"location\" info=\"{ &quot;coordinates&quot;: &quot;55.94666;26.55481&quot;, &quot;id&quot;: 460410, &quot;featureClass&quot;: &quot;A&quot;, &quot;featureCode&quot;: &quot;ADM1&quot;, &quot;countryCode&quot;: &quot;LV&quot; }\" length=\"1\"></candidate> <candidate id=\"c7\" index=46 type=\"location\" info=\"{ &quot;coordinates&quot;: &quot;55.88139;26.53889&quot;, &quot;id&quot;: 460414, &quot;featureClass&quot;: &quot;A&quot;, &quot;featureCode&quot;: &quot;ADM1&quot;, &quot;countryCode&quot;: &quot;LV&quot; }\" length=\"1\"></candidate> <token id=\"t46\"> Daugavpils </token> <token id=\"t47\"> were </token> <token id=\"t48\"> outraged </token> <token id=\"t49\"> as </token> <token id=\"t50\"> the </token> <token id=\"t51\"> containers </token> <token id=\"t52\"> <br /> </token> <token id=\"t53\"> meant </token> <token id=\"t54\"> for </token> <token id=\"t55\"> carcasses </token> <token id=\"t56\"> of </token> <candidate id=\"c8\" index=57 type=\"host\" info=\"null\" length=\"2\"></candidate> <token id=\"t57\"> wild </token> <candidate id=\"c9\" index=58 type=\"host\" info=\"null\" length=\"1\"></candidate> <token id=\"t58\"> boars </token> <token id=\"t59\"> in </token> <token id=\"t60\"> Kraslava </token> <token id=\"t61\"> and </token> <candidate id=\"c10\" index=62 type=\"location\" info=\"{ &quot;coordinates&quot;: &quot;56.12028;27.64444&quot;, &quot;id&quot;: 7628350, &quot;featureClass&quot;: &quot;A&quot;, &quot;featureCode&quot;: &quot;ADM1&quot;, &quot;countryCode&quot;: &quot;LV&quot; }\" length=\"1\"></candidate> <token id=\"t62\"> Dagda </token> <token id=\"t63\"> were </token> <token id=\"t64\"> always </token> <token id=\"t65\"> full </token> <token id=\"t66\"> , </token> <token id=\"t67\"> thus </token> <token id=\"t68\"> <br /> </token> <token id=\"t69\"> increasing </token> <token id=\"t70\"> the </token> <token id=\"t71\"> risk </token> <token id=\"t72\"> of </token> <token id=\"t73\"> infection </token> <token id=\"t74\"> . </token> <token id=\"t75\"> <br /> </token> <token id=\"t76\"> <br /> </token> <token id=\"t77\"> Since </token> <token id=\"t78\"> the </token> <token id=\"t79\"> state </token> <token id=\"t80\"> of </token> <token id=\"t81\"> emergency </token> <token id=\"t82\"> was </token> <token id=\"t83\"> declared </token> <token id=\"t84\"> in </token> <token id=\"t85\"> the </token> <token id=\"t86\"> area </token> <token id=\"t87\"> , </token> <token id=\"t88\"> hunters </token> <token id=\"t89\"> in </token> <token id=\"t90\"> <br /> </token> <candidate id=\"c11\" index=91 type=\"location\" info=\"{ &quot;coordinates&quot;: &quot;55.88333;26.53333&quot;, &quot;id&quot;: 460413, &quot;featureClass&quot;: &quot;P&quot;, &quot;featureCode&quot;: &quot;PPLA&quot;, &quot;countryCode&quot;: &quot;LV&quot; }\" length=\"1\"></candidate> <candidate id=\"c12\" index=91 type=\"location\" info=\"{ &quot;coordinates&quot;: &quot;55.94666;26.55481&quot;, &quot;id&quot;: 460410, &quot;featureClass&quot;: &quot;A&quot;, &quot;featureCode&quot;: &quot;ADM1&quot;, &quot;countryCode&quot;: &quot;LV&quot; }\" length=\"1\"></candidate> <candidate id=\"c13\" index=91 type=\"location\" info=\"{ &quot;coordinates&quot;: &quot;55.88139;26.53889&quot;, &quot;id&quot;: 460414, &quot;featureClass&quot;: &quot;A&quot;, &quot;featureCode&quot;: &quot;ADM1&quot;, &quot;countryCode&quot;: &quot;LV&quot; }\" length=\"1\"></candidate> <token id=\"t91\"> Daugavpils </token> <token id=\"t92\"> focused </token> <token id=\"t93\"> on </token> <token id=\"t94\"> hunting </token> <candidate id=\"c14\" index=95 type=\"host\" info=\"null\" length=\"2\"></candidate> <token id=\"t95\"> wild </token> <candidate id=\"c15\" index=96 type=\"host\" info=\"null\" length=\"1\"></candidate> <token id=\"t96\"> boars </token> <token id=\"t97\"> , </token> <token id=\"t98\"> in </token> <token id=\"t99\"> accordance </token> <token id=\"t100\"> with </token> <token id=\"t101\"> the </token> <token id=\"t102\"> Cabinet </token> <token id=\"t103\"> of </token> <token id=\"t104\"> <br /> </token> <token id=\"t105\"> Ministers </token> <token id=\"t106\"> ' </token> <token id=\"t107\"> decree </token> <token id=\"t108\"> on </token> <token id=\"t109\"> reduction </token> <token id=\"t110\"> of </token> <token id=\"t111\"> the </token> <candidate id=\"c16\" index=112 type=\"host\" info=\"null\" length=\"2\"></candidate> <token id=\"t112\"> wild </token> <candidate id=\"c17\" index=113 type=\"host\" info=\"null\" length=\"1\"></candidate> <token id=\"t113\"> boar </token> <token id=\"t114\"> population </token> <token id=\"t115\"> . </token> <token id=\"t116\"> <br /> </token> <token id=\"t117\"> <br /> </token> <token id=\"t118\"> Soon </token> <token id=\"t119\"> hunters </token> <token id=\"t120\"> complained </token> <token id=\"t121\"> that </token> <token id=\"t122\"> the </token> <token id=\"t123\"> number </token> <token id=\"t124\"> of </token> <token id=\"t125\"> containers </token> <token id=\"t126\"> supplied </token> <token id=\"t127\"> by </token> <token id=\"t128\"> the </token> <token id=\"t129\"> <br /> </token> <token id=\"t130\"> FVS </token> <token id=\"t131\"> was </token> <token id=\"t132\"> insufficient </token> <token id=\"t133\"> . </token> <token id=\"t134\"> `` </token> <token id=\"t135\"> Containers </token> <token id=\"t136\"> in </token> <token id=\"t137\"> Kraslava </token> <token id=\"t138\"> were </token> <token id=\"t139\"> constantly </token> <token id=\"t140\"> full </token> <token id=\"t141\"> , </token> <token id=\"t142\"> <br /> </token> <token id=\"t143\"> therefore </token> <token id=\"t144\"> , </token> <token id=\"t145\"> hunters </token> <token id=\"t146\"> left </token> <token id=\"t147\"> the </token> <token id=\"t148\"> dead </token> <candidate id=\"c18\" index=149 type=\"host\" info=\"null\" length=\"1\"></candidate> <token id=\"t149\"> boars </token> <token id=\"t150\"> next </token> <token id=\"t151\"> to </token> <token id=\"t152\"> the </token> <token id=\"t153\"> containers </token> <token id=\"t154\"> - </token> <token id=\"t155\"> theoretically </token> <token id=\"t156\"> , </token> <token id=\"t157\"> <br /> </token> <token id=\"t158\"> in </token> <token id=\"t159\"> such </token> <token id=\"t160\"> conditions </token> <token id=\"t161\"> the </token> <token id=\"t162\"> virus </token> <token id=\"t163\"> could </token> <token id=\"t164\"> have </token> <token id=\"t165\"> been </token> <token id=\"t166\"> spreading </token> <token id=\"t167\"> even </token> <token id=\"t168\"> faster </token> <token id=\"t169\"> , </token> <token id=\"t170\"> '' </token> <token id=\"t171\"> <br /> </token> <candidate id=\"c19\" index=172 type=\"location\" info=\"{ &quot;coordinates&quot;: &quot;55.88333;26.53333&quot;, &quot;id&quot;: 460413, &quot;featureClass&quot;: &quot;P&quot;, &quot;featureCode&quot;: &quot;PPLA&quot;, &quot;countryCode&quot;: &quot;LV&quot; }\" length=\"1\"></candidate> <candidate id=\"c20\" index=172 type=\"location\" info=\"{ &quot;coordinates&quot;: &quot;55.94666;26.55481&quot;, &quot;id&quot;: 460410, &quot;featureClass&quot;: &quot;A&quot;, &quot;featureCode&quot;: &quot;ADM1&quot;, &quot;countryCode&quot;: &quot;LV&quot; }\" length=\"1\"></candidate> <candidate id=\"c21\" index=172 type=\"location\" info=\"{ &quot;coordinates&quot;: &quot;55.88139;26.53889&quot;, &quot;id&quot;: 460414, &quot;featureClass&quot;: &quot;A&quot;, &quot;featureCode&quot;: &quot;ADM1&quot;, &quot;countryCode&quot;: &quot;LV&quot; }\" length=\"1\"></candidate> <token id=\"t172\"> Daugavpils </token> <token id=\"t173\"> Hunters </token> <token id=\"t174\"> and </token> <token id=\"t175\"> Anglers </token> <token id=\"t176\"> representative </token> <token id=\"t177\"> Viktors </token> <token id=\"t178\"> Frilins </token> <token id=\"t179\"> told </token> <token id=\"t180\"> Latvijas </token> <token id=\"t181\"> <br /> </token> <candidate id=\"c22\" index=182 type=\"location\" info=\"{ &quot;coordinates&quot;: &quot;48.97194;4.00944&quot;, &quot;id&quot;: 6449521, &quot;featureClass&quot;: &quot;A&quot;, &quot;featureCode&quot;: &quot;ADM4&quot;, &quot;countryCode&quot;: &quot;FR&quot; }\" length=\"1\"></candidate> <token id=\"t182\"> Avize </token> <token id=\"t183\"> . </token> <token id=\"t184\"> After </token> <token id=\"t185\"> the </token> <token id=\"t186\"> discussions </token> <token id=\"t187\"> with </token> <token id=\"t188\"> the </token> <token id=\"t189\"> FVS </token> <token id=\"t190\"> , </token> <token id=\"t191\"> both </token> <token id=\"t192\"> parties </token> <token id=\"t193\"> came </token> <token id=\"t194\"> to </token> <token id=\"t195\"> an </token> <token id=\"t196\"> <br /> </token> <token id=\"t197\"> agreement </token> <token id=\"t198\"> that </token> <token id=\"t199\"> hunters </token> <token id=\"t200\"> will </token> <token id=\"t201\"> be </token> <token id=\"t202\"> able </token> <token id=\"t203\"> to </token> <token id=\"t204\"> hand </token> <candidate id=\"c23\" index=205 type=\"host\" info=\"null\" length=\"1\"></candidate> <token id=\"t205\"> boar </token> <token id=\"t206\"> carcasses </token> <token id=\"t207\"> to </token> <token id=\"t208\"> the </token> <token id=\"t209\"> FVS </token> <token id=\"t210\"> . </token> <token id=\"t211\"> <br /> </token> <token id=\"t212\"> <br /> </token> <token id=\"t213\"> Several </token> <token id=\"t214\"> containers </token> <token id=\"t215\"> were </token> <token id=\"t216\"> placed </token> <token id=\"t217\"> in </token> <token id=\"t218\"> Latgale </token> <token id=\"t219\"> Region </token> <token id=\"t220\"> on </token> <candidate id=\"c24\" index=221 type=\"date\" info=\"2014-07-16\" length=\"2\"></candidate> <token id=\"t221\"> July </token> <candidate id=\"c25\" index=222 type=\"number\" info=\"null\" length=\"1\"></candidate> <token id=\"t222\"> 16 </token> <token id=\"t223\"> , </token> <token id=\"t224\"> and </token> <token id=\"t225\"> are </token> <token id=\"t226\"> <br /> </token> <candidate id=\"c26\" index=227 type=\"date\" info=\"PRESENT_REF\" length=\"1\"></candidate> <token id=\"t227\"> currently </token> <token id=\"t228\"> set </token> <token id=\"t229\"> up </token> <token id=\"t230\"> in </token> <candidate id=\"c27\" index=231 type=\"number\" info=\"null\" length=\"1\"></candidate> <token id=\"t231\"> 10 </token> <token id=\"t232\"> locations </token> <token id=\"t233\"> . </token> <candidate id=\"c28\" index=234 type=\"number\" info=\"null\" length=\"1\"></candidate> <token id=\"t234\"> Six </token> <token id=\"t235\"> more </token> <token id=\"t236\"> containers </token> <token id=\"t237\"> are </token> <token id=\"t238\"> yet </token> <token id=\"t239\"> to </token> <token id=\"t240\"> be </token> <token id=\"t241\"> set </token> <token id=\"t242\"> up </token> <token id=\"t243\"> . </token> <token id=\"t244\"> <br /> </token> <token id=\"t245\"> <br /> </token> <token id=\"t246\"> Frilins </token> <token id=\"t247\"> believes </token> <token id=\"t248\"> that </token> <token id=\"t249\"> `` </token> <token id=\"t250\"> the </token> <token id=\"t251\"> hunting </token> <token id=\"t252\"> grounds </token> <token id=\"t253\"> should </token> <token id=\"t254\"> be </token> <token id=\"t255\"> provided </token> <token id=\"t256\"> with </token> <token id=\"t257\"> <br /> </token> <token id=\"t258\"> proper </token> <token id=\"t259\"> logistics </token> <token id=\"t260\"> so </token> <token id=\"t261\"> that </token> <token id=\"t262\"> hunters </token> <token id=\"t263\"> would </token> <token id=\"t264\"> have </token> <token id=\"t265\"> to </token> <token id=\"t266\"> go </token> <token id=\"t267\"> the </token> <token id=\"t268\"> shortest </token> <token id=\"t269\"> distance </token> <token id=\"t270\"> <br /> </token> <token id=\"t271\"> possible </token> <token id=\"t272\"> to </token> <token id=\"t273\"> reach </token> <token id=\"t274\"> the </token> <token id=\"t275\"> closest </token> <token id=\"t276\"> container </token> <token id=\"t277\"> . </token> <token id=\"t278\"> '' </token> <token id=\"t279\"> <br /> </token> <token id=\"t280\"> <br /> </token> <token id=\"t281\"> Latvijas </token> <candidate id=\"c29\" index=282 type=\"location\" info=\"{ &quot;coordinates&quot;: &quot;48.97194;4.00944&quot;, &quot;id&quot;: 6449521, &quot;featureClass&quot;: &quot;A&quot;, &quot;featureCode&quot;: &quot;ADM4&quot;, &quot;countryCode&quot;: &quot;FR&quot; }\" length=\"1\"></candidate> <token id=\"t282\"> Avize </token> <token id=\"t283\"> indicates </token> <token id=\"t284\"> that </token> <token id=\"t285\"> the </token> <token id=\"t286\"> issue </token> <token id=\"t287\"> of </token> <token id=\"t288\"> containers </token> <token id=\"t289\"> within </token> <token id=\"t290\"> <br /> </token> <token id=\"t291\"> hunting </token> <token id=\"t292\"> areas </token> <token id=\"t293\"> remains </token> <token id=\"t294\"> unsolved </token> <token id=\"t295\"> . </token> <token id=\"t296\"> <br /> </token> <token id=\"t297\"> <br /> </token>","publication_date":"2014-07-21","id":15,"title":"Insufficient number of containers in Latvia hit by African swine fever","url":"http://www.baltic-course.com/eng/analytics/?doc=94251","content":"It took two weeks for the Food and Veterinary Service (FVS) to provide the area in Latgale Region hit by African swine fever with sufficient number of containers, informs LETA reffering to newspaper Latvijas Avize.&#13;\n \t&#13;\n\t&#13;\n\tHunters in the vicinity of Daugavpils were outraged as the containers&#13;\nmeant for carcasses of wild boars in Kraslava and Dagda were always full, thus&#13;\nincreasing the risk of infection.&#13;\n&#13;\nSince the state of emergency was declared in the area, hunters in&#13;\nDaugavpils focused on hunting wild boars, in accordance with the Cabinet of&#13;\nMinisters' decree on reduction of the wild boar population.&#13;\n&#13;\nSoon hunters complained that the number of containers supplied by the&#13;\nFVS was insufficient. \"Containers in Kraslava were constantly full,&#13;\ntherefore, hunters left the dead boars next to the containers - theoretically,&#13;\nin such conditions the virus could have been spreading even faster,\"&#13;\nDaugavpils Hunters and Anglers representative Viktors Frilins told Latvijas&#13;\nAvize. After the discussions with the FVS, both parties came to an&#13;\nagreement that hunters will be able to hand boar carcasses to the FVS.&#13;\n&#13;\nSeveral containers were placed in Latgale Region on July 16, and are&#13;\ncurrently set up in 10 locations. Six more containers are yet to be set up.&#13;\n&#13;\nFrilins believes that \"the hunting grounds should be provided with&#13;\nproper logistics so that hunters would have to go the shortest distance&#13;\npossible to reach the closest container.\"&#13;\n&#13;\nLatvijas Avize indicates that the issue of containers within&#13;\nhunting areas remains unsolved.&#13;\n&#13;\n","candidateLabels":[]}
