# Supplementary material for: Web monitoring of emerging animal infectious diseases integrated in the French Animal Health Epidemic Intelligence System
Source: PLoS One. 2018 Aug 3;13(8):e0199960. doi: 10.1371/journal.pone.0199960 (PMC6075742; doi:10.1371/journal.pone.0199960)
Supplement: S1 Dataset — Dataset of news reports in English language used to evaluate and train the information extraction module of PADI-web (http://epia.clermont.inra.fr/vsi). This dataset is composed of 532 news reports (in JSON), with information about the report itself (publication date, title, content, url), as well as processing information related to the information extraction process (candidates for extraction information, correct or incorrect labels for each candidate). The named entity candidates (locations, diseases, hosts, dates, number of cases) are manually labelled in each article. Data are shared under a CC BY license and are freely available for download at: https://dataverse.cirad.fr/dataset.xhtml?persistentId=doi:10.18167/DVN1/KMTIFG. (GZ) [file pone.0199960.s001.gz › articles/428.json]

{"reports":[19299,19311,19340],"tagged_content":"<token id=\"t0\"> <br /> </token> <token id=\"t1\"> <br /> </token> <token id=\"t2\"> PARIS </token> <token id=\"t3\"> , </token> <candidate id=\"c1\" index=4 type=\"date\" info=\"2015-11-25\" length=\"2\"></candidate> <token id=\"t4\"> Nov. </token> <candidate id=\"c2\" index=5 type=\"number\" info=\"null\" length=\"1\"></candidate> <token id=\"t5\"> 25 </token> <token id=\"t6\"> ( </token> <candidate id=\"c10\" index=7 type=\"location\" info=\"{ &quot;coordinates&quot;: &quot;24.754;98.4825&quot;, &quot;id&quot;: 10259955, &quot;featureClass&quot;: &quot;A&quot;, &quot;featureCode&quot;: &quot;ADM4&quot;, &quot;countryCode&quot;: &quot;CN&quot; }\" length=\"1\"></candidate> <candidate id=\"c11\" index=7 type=\"location\" info=\"{ &quot;coordinates&quot;: &quot;25.5989;113.227&quot;, &quot;id&quot;: 8708004, &quot;featureClass&quot;: &quot;A&quot;, &quot;featureCode&quot;: &quot;ADM4&quot;, &quot;countryCode&quot;: &quot;CN&quot; }\" length=\"1\"></candidate> <candidate id=\"c12\" index=7 type=\"location\" info=\"{ &quot;coordinates&quot;: &quot;24.8716;100.074&quot;, &quot;id&quot;: 10259971, &quot;featureClass&quot;: &quot;A&quot;, &quot;featureCode&quot;: &quot;ADM4&quot;, &quot;countryCode&quot;: &quot;CN&quot; }\" length=\"1\"></candidate> <candidate id=\"c13\" index=7 type=\"location\" info=\"{ &quot;coordinates&quot;: &quot;24.8485;111.415&quot;, &quot;id&quot;: 8625494, &quot;featureClass&quot;: &quot;A&quot;, &quot;featureCode&quot;: &quot;ADM4&quot;, &quot;countryCode&quot;: &quot;CN&quot; }\" length=\"1\"></candidate> <candidate id=\"c14\" index=7 type=\"location\" info=\"{ &quot;coordinates&quot;: &quot;27.83896;111.28338&quot;, &quot;id&quot;: 1788859, &quot;featureClass&quot;: &quot;A&quot;, &quot;featureCode&quot;: &quot;ADM3&quot;, &quot;countryCode&quot;: &quot;CN&quot; }\" length=\"1\"></candidate> <candidate id=\"c15\" index=7 type=\"location\" info=\"{ &quot;coordinates&quot;: &quot;45.62;126.819&quot;, &quot;id&quot;: 8743409, &quot;featureClass&quot;: &quot;A&quot;, &quot;featureCode&quot;: &quot;ADM4&quot;, &quot;countryCode&quot;: &quot;CN&quot; }\" length=\"1\"></candidate> <candidate id=\"c16\" index=7 type=\"location\" info=\"{ &quot;coordinates&quot;: &quot;38.06667;114.46806&quot;, &quot;id&quot;: 6586368, &quot;featureClass&quot;: &quot;A&quot;, &quot;featureCode&quot;: &quot;ADM3&quot;, &quot;countryCode&quot;: &quot;CN&quot; }\" length=\"1\"></candidate> <candidate id=\"c17\" index=7 type=\"location\" info=\"{ &quot;coordinates&quot;: &quot;26.93106;102.6959&quot;, &quot;id&quot;: 9621487, &quot;featureClass&quot;: &quot;A&quot;, &quot;featureCode&quot;: &quot;ADM4&quot;, &quot;countryCode&quot;: &quot;CN&quot; }\" length=\"1\"></candidate> <candidate id=\"c18\" index=7 type=\"location\" info=\"{ &quot;coordinates&quot;: &quot;30.10692;102.88364&quot;, &quot;id&quot;: 9628259, &quot;featureClass&quot;: &quot;A&quot;, &quot;featureCode&quot;: &quot;ADM4&quot;, &quot;countryCode&quot;: &quot;CN&quot; }\" length=\"1\"></candidate> <candidate id=\"c19\" index=7 type=\"location\" info=\"{ &quot;coordinates&quot;: &quot;33.76889;113.307&quot;, &quot;id&quot;: 6602253, &quot;featureClass&quot;: &quot;A&quot;, &quot;featureCode&quot;: &quot;ADM3&quot;, &quot;countryCode&quot;: &quot;CN&quot; }\" length=\"1\"></candidate> <candidate id=\"c20\" index=7 type=\"location\" info=\"{ &quot;coordinates&quot;: &quot;26.3885;105.468&quot;, &quot;id&quot;: 8696347, &quot;featureClass&quot;: &quot;A&quot;, &quot;featureCode&quot;: &quot;ADM4&quot;, &quot;countryCode&quot;: &quot;CN&quot; }\" length=\"1\"></candidate> <candidate id=\"c21\" index=7 type=\"location\" info=\"{ &quot;coordinates&quot;: &quot;29.0319;112.379&quot;, &quot;id&quot;: 8708005, &quot;featureClass&quot;: &quot;A&quot;, &quot;featureCode&quot;: &quot;ADM4&quot;, &quot;countryCode&quot;: &quot;CN&quot; }\" length=\"1\"></candidate> <candidate id=\"c22\" index=7 type=\"location\" info=\"{ &quot;coordinates&quot;: &quot;29.8171;108.594&quot;, &quot;id&quot;: 8641057, &quot;featureClass&quot;: &quot;A&quot;, &quot;featureCode&quot;: &quot;ADM4&quot;, &quot;countryCode&quot;: &quot;CN&quot; }\" length=\"1\"></candidate> <candidate id=\"c23\" index=7 type=\"location\" info=\"{ &quot;coordinates&quot;: &quot;30.4033;105.83&quot;, &quot;id&quot;: 8640822, &quot;featureClass&quot;: &quot;A&quot;, &quot;featureCode&quot;: &quot;ADM4&quot;, &quot;countryCode&quot;: &quot;CN&quot; }\" length=\"1\"></candidate> <candidate id=\"c24\" index=7 type=\"location\" info=\"{ &quot;coordinates&quot;: &quot;31.72848;107.99659&quot;, &quot;id&quot;: 9628970, &quot;featureClass&quot;: &quot;A&quot;, &quot;featureCode&quot;: &quot;ADM4&quot;, &quot;countryCode&quot;: &quot;CN&quot; }\" length=\"1\"></candidate> <candidate id=\"c3\" index=7 type=\"location\" info=\"{ &quot;coordinates&quot;: &quot;43.6014;121.204&quot;, &quot;id&quot;: 8649490, &quot;featureClass&quot;: &quot;A&quot;, &quot;featureCode&quot;: &quot;ADM4&quot;, &quot;countryCode&quot;: &quot;CN&quot; }\" length=\"1\"></candidate> <candidate id=\"c4\" index=7 type=\"location\" info=\"{ &quot;coordinates&quot;: &quot;47.11625;130.29698&quot;, &quot;id&quot;: 8605143, &quot;featureClass&quot;: &quot;A&quot;, &quot;featureCode&quot;: &quot;ADM4&quot;, &quot;countryCode&quot;: &quot;CN&quot; }\" length=\"1\"></candidate> <candidate id=\"c5\" index=7 type=\"location\" info=\"{ &quot;coordinates&quot;: &quot;46.1377;124.607&quot;, &quot;id&quot;: 8743359, &quot;featureClass&quot;: &quot;A&quot;, &quot;featureCode&quot;: &quot;ADM4&quot;, &quot;countryCode&quot;: &quot;CN&quot; }\" length=\"1\"></candidate> <candidate id=\"c6\" index=7 type=\"location\" info=\"{ &quot;coordinates&quot;: &quot;24.1178;101.867&quot;, &quot;id&quot;: 10259887, &quot;featureClass&quot;: &quot;A&quot;, &quot;featureCode&quot;: &quot;ADM4&quot;, &quot;countryCode&quot;: &quot;CN&quot; }\" length=\"1\"></candidate> <candidate id=\"c7\" index=7 type=\"location\" info=\"{ &quot;coordinates&quot;: &quot;23.2607;103.693&quot;, &quot;id&quot;: 10259802, &quot;featureClass&quot;: &quot;A&quot;, &quot;featureCode&quot;: &quot;ADM4&quot;, &quot;countryCode&quot;: &quot;CN&quot; }\" length=\"1\"></candidate> <candidate id=\"c8\" index=7 type=\"location\" info=\"{ &quot;coordinates&quot;: &quot;38.31505;116.86675&quot;, &quot;id&quot;: 6586371, &quot;featureClass&quot;: &quot;A&quot;, &quot;featureCode&quot;: &quot;ADM3&quot;, &quot;countryCode&quot;: &quot;CN&quot; }\" length=\"1\"></candidate> <candidate id=\"c9\" index=7 type=\"location\" info=\"{ &quot;coordinates&quot;: &quot;37.42671;116.30214&quot;, &quot;id&quot;: 9618260, &quot;featureClass&quot;: &quot;A&quot;, &quot;featureCode&quot;: &quot;ADM4&quot;, &quot;countryCode&quot;: &quot;CN&quot; }\" length=\"1\"></candidate> <token id=\"t7\"> Xinhua </token> <token id=\"t8\"> ) </token> <token id=\"t9\"> -- </token> <token id=\"t10\"> A </token> <token id=\"t11\"> case </token> <token id=\"t12\"> of </token> <candidate id=\"c25\" index=13 type=\"disease\" info=\"null\" length=\"2\"></candidate> <token id=\"t13\"> avian </token> <token id=\"t14\"> influenza </token> <token id=\"t15\"> was </token> <token id=\"t16\"> confirmed </token> <token id=\"t17\"> Tuesday </token> <token id=\"t18\"> night </token> <token id=\"t19\"> in </token> <candidate id=\"c26\" index=20 type=\"location\" info=\"{ &quot;coordinates&quot;: &quot;45.16667;0.83333&quot;, &quot;id&quot;: 3021042, &quot;featureClass&quot;: &quot;A&quot;, &quot;featureCode&quot;: &quot;ADM2&quot;, &quot;countryCode&quot;: &quot;FR&quot; }\" length=\"1\"></candidate> <token id=\"t20\"> Dordogne </token> <token id=\"t21\"> , </token> <token id=\"t22\"> southwestern </token> <candidate id=\"c27\" index=23 type=\"location\" info=\"{ &quot;coordinates&quot;: &quot;46.0;2.0&quot;, &quot;id&quot;: 3017382, &quot;featureClass&quot;: &quot;A&quot;, &quot;featureCode&quot;: &quot;PCLI&quot;, &quot;countryCode&quot;: &quot;FR&quot; }\" length=\"1\"></candidate> <token id=\"t23\"> France </token> <token id=\"t24\"> , </token> <token id=\"t25\"> the </token> <token id=\"t26\"> French </token> <token id=\"t27\"> Ministry </token> <token id=\"t28\"> of </token> <token id=\"t29\"> Agriculture </token> <token id=\"t30\"> announced </token> <token id=\"t31\"> on </token> <candidate id=\"c28\" index=32 type=\"date\" info=\"2015-11-25\" length=\"1\"></candidate> <token id=\"t32\"> Wednesday </token> <token id=\"t33\"> . </token> <token id=\"t34\"> <br /> </token> <token id=\"t35\"> `` </token> <token id=\"t36\"> An </token> <token id=\"t37\"> abnormal </token> <token id=\"t38\"> mortality </token> <token id=\"t39\"> had </token> <token id=\"t40\"> led </token> <token id=\"t41\"> to </token> <token id=\"t42\"> the </token> <token id=\"t43\"> taking </token> <token id=\"t44\"> of </token> <token id=\"t45\"> samples </token> <token id=\"t46\"> for </token> <token id=\"t47\"> analysis </token> <token id=\"t48\"> by </token> <token id=\"t49\"> the </token> <token id=\"t50\"> Departmental </token> <token id=\"t51\"> Directorate </token> <token id=\"t52\"> of </token> <token id=\"t53\"> Population </token> <token id=\"t54\"> Protection </token> <token id=\"t55\"> , </token> <token id=\"t56\"> '' </token> <token id=\"t57\"> the </token> <token id=\"t58\"> ministry </token> <token id=\"t59\"> said </token> <token id=\"t60\"> in </token> <token id=\"t61\"> a </token> <token id=\"t62\"> press </token> <token id=\"t63\"> release </token> <token id=\"t64\"> . </token> <token id=\"t65\"> <br /> </token> <token id=\"t66\"> The </token> <token id=\"t67\"> case </token> <token id=\"t68\"> of </token> <candidate id=\"c29\" index=69 type=\"disease\" info=\"null\" length=\"2\"></candidate> <token id=\"t69\"> avian </token> <token id=\"t70\"> influenza </token> <token id=\"t71\"> , </token> <token id=\"t72\"> along </token> <token id=\"t73\"> with </token> <token id=\"t74\"> its </token> <token id=\"t75\"> virus </token> <token id=\"t76\"> strain </token> <token id=\"t77\"> H5N1 </token> <token id=\"t78\"> , </token> <token id=\"t79\"> was </token> <token id=\"t80\"> confirmed </token> <token id=\"t81\"> on </token> <candidate id=\"c30\" index=82 type=\"date\" info=\"2015-11-24\" length=\"1\"></candidate> <token id=\"t82\"> Tuesday </token> <token id=\"t83\"> by </token> <token id=\"t84\"> the </token> <token id=\"t85\"> National </token> <token id=\"t86\"> Agency </token> <token id=\"t87\"> of </token> <token id=\"t88\"> Risks </token> <token id=\"t89\"> Assessment </token> <token id=\"t90\"> ( </token> <token id=\"t91\"> ANSES </token> <token id=\"t92\"> ) </token> <token id=\"t93\"> , </token> <token id=\"t94\"> while </token> <token id=\"t95\"> `` </token> <token id=\"t96\"> the </token> <token id=\"t97\"> sequencing </token> <token id=\"t98\"> of </token> <token id=\"t99\"> the </token> <token id=\"t100\"> strain </token> <token id=\"t101\"> is </token> <token id=\"t102\"> underway </token> <token id=\"t103\"> '' </token> <token id=\"t104\"> . </token> <token id=\"t105\"> <br /> </token> <token id=\"t106\"> But </token> <token id=\"t107\"> the </token> <token id=\"t108\"> ministry </token> <token id=\"t109\"> said </token> <token id=\"t110\"> `` </token> <token id=\"t111\"> it </token> <token id=\"t112\"> seems </token> <token id=\"t113\"> to </token> <token id=\"t114\"> be </token> <token id=\"t115\"> of </token> <token id=\"t116\"> a </token> <token id=\"t117\"> strain </token> <token id=\"t118\"> already </token> <token id=\"t119\"> detected </token> <token id=\"t120\"> in </token> <token id=\"t121\"> Europe </token> <token id=\"t122\"> , </token> <token id=\"t123\"> which </token> <token id=\"t124\"> had </token> <token id=\"t125\"> a </token> <token id=\"t126\"> low-pathogenic </token> <candidate id=\"c31\" index=127 type=\"disease\" info=\"null\" length=\"2\"></candidate> <token id=\"t127\"> avian </token> <token id=\"t128\"> influenza </token> <token id=\"t129\"> profile </token> <token id=\"t130\"> '' </token> <token id=\"t131\"> . </token> <token id=\"t132\"> <br /> </token> <token id=\"t133\"> Experts </token> <token id=\"t134\"> from </token> <token id=\"t135\"> ANSES </token> <token id=\"t136\"> are </token> <token id=\"t137\"> evaluating </token> <token id=\"t138\"> the </token> <token id=\"t139\"> potential </token> <token id=\"t140\"> dangerousness </token> <token id=\"t141\"> of </token> <token id=\"t142\"> the </token> <token id=\"t143\"> strain </token> <token id=\"t144\"> for </token> <token id=\"t145\"> man </token> <token id=\"t146\"> . </token> <token id=\"t147\"> <br /> </token> <token id=\"t148\"> French </token> <token id=\"t149\"> Minister </token> <token id=\"t150\"> of </token> <token id=\"t151\"> Agriculture </token> <token id=\"t152\"> Stephane </token> <token id=\"t153\"> Le </token> <token id=\"t154\"> Foll </token> <token id=\"t155\"> also </token> <token id=\"t156\"> immediately </token> <token id=\"t157\"> activated </token> <token id=\"t158\"> the </token> <token id=\"t159\"> national </token> <token id=\"t160\"> urgent </token> <token id=\"t161\"> sanitary </token> <token id=\"t162\"> intervention </token> <token id=\"t163\"> plan </token> <token id=\"t164\"> . </token> <token id=\"t165\"> <br /> </token> <token id=\"t166\"> According </token> <token id=\"t167\"> to </token> <token id=\"t168\"> the </token> <token id=\"t169\"> ministry </token> <token id=\"t170\"> , </token> <token id=\"t171\"> the </token> <token id=\"t172\"> Animal </token> <token id=\"t173\"> Health </token> <token id=\"t174\"> Advisory </token> <token id=\"t175\"> Committee </token> <token id=\"t176\"> will </token> <token id=\"t177\"> have </token> <token id=\"t178\"> an </token> <token id=\"t179\"> emergency </token> <token id=\"t180\"> meeting </token> <token id=\"t181\"> on </token> <candidate id=\"c32\" index=182 type=\"date\" info=\"2015-11-26\" length=\"2\"></candidate> <token id=\"t182\"> Nov. </token> <candidate id=\"c33\" index=183 type=\"number\" info=\"null\" length=\"1\"></candidate> <token id=\"t183\"> 26 </token> <token id=\"t184\"> to </token> <token id=\"t185\"> discuss </token> <token id=\"t186\"> the </token> <token id=\"t187\"> application </token> <token id=\"t188\"> of </token> <token id=\"t189\"> protection </token> <token id=\"t190\"> measures </token> <token id=\"t191\"> against </token> <token id=\"t192\"> the </token> <candidate id=\"c34\" index=193 type=\"disease\" info=\"null\" length=\"2\"></candidate> <token id=\"t193\"> avian </token> <token id=\"t194\"> influenza </token> <token id=\"t195\"> . </token> <token id=\"t196\"> <br /> </token>","publication_date":"2015-11-25","id":428,"title":"H5N1 avian influenza case confirmed in France","url":"http://news.xinhuanet.com/english/2015-11/25/c_134854713.htm","content":"&#13;\n&#13;\nPARIS, Nov. 25 (Xinhua) -- A case of avian influenza was confirmed Tuesday night in Dordogne, southwestern France, the French Ministry of Agriculture announced on Wednesday.&#13;\n\"An abnormal mortality had led to the taking of samples for analysis by the Departmental Directorate of Population Protection,\" the ministry said in a press release.&#13;\nThe case of avian influenza, along with its virus strain H5N1, was confirmed on Tuesday by the National Agency of Risks Assessment (ANSES), while \"the sequencing of the strain is underway\".&#13;\nBut the ministry said \"it seems to be of a strain already detected in Europe, which had a low-pathogenic avian influenza profile\".&#13;\nExperts from ANSES are evaluating the potential dangerousness of the strain for man.&#13;\nFrench Minister of Agriculture Stephane Le Foll also immediately activated the national urgent sanitary intervention plan.&#13;\nAccording to the ministry, the Animal Health Advisory Committee will have an emergency meeting on Nov. 26 to discuss the application of protection measures against the avian influenza. &#13;\n","candidateLabels":[{"id":"c1","label":"partial"},{"id":"c2","label":"incorrect"},{"id":"c3","label":"incorrect"},{"id":"c4","label":"incorrect"},{"id":"c5","label":"incorrect"},{"id":"c6","label":"incorrect"},{"id":"c7","label":"incorrect"},{"id":"c8","label":"incorrect"},{"id":"c9","label":"incorrect"},{"id":"c10","label":"incorrect"},{"id":"c11","label":"incorrect"},{"id":"c12","label":"incorrect"},{"id":"c13","label":"incorrect"},{"id":"c14","label":"incorrect"},{"id":"c15","label":"incorrect"},{"id":"c16","label":"incorrect"},{"id":"c17","label":"incorrect"},{"id":"c18","label":"incorrect"},{"id":"c19","label":"incorrect"},{"id":"c20","label":"incorrect"},{"id":"c21","label":"incorrect"},{"id":"c22","label":"incorrect"},{"id":"c23","label":"incorrect"},{"id":"c24","label":"incorrect"},{"id":"c25","label":"correct"},{"id":"c26","label":"correct"},{"id":"c27","label":"correct"},{"id":"c28","label":"partial"},{"id":"c29","label":"correct"},{"id":"c30","label":"correct"},{"id":"c31","label":"correct"},{"id":"c32","label":"incorrect"},{"id":"c33","label":"incorrect"},{"id":"c34","label":"correct"}]}
