# Supplementary material for: Web monitoring of emerging animal infectious diseases integrated in the French Animal Health Epidemic Intelligence System
Source: PLoS One. 2018 Aug 3;13(8):e0199960. doi: 10.1371/journal.pone.0199960 (PMC6075742; doi:10.1371/journal.pone.0199960)
Supplement: S1 Dataset — Dataset of news reports in English language used to evaluate and train the information extraction module of PADI-web (http://epia.clermont.inra.fr/vsi). This dataset is composed of 532 news reports (in JSON), with information about the report itself (publication date, title, content, url), as well as processing information related to the information extraction process (candidates for extraction information, correct or incorrect labels for each candidate). The named entity candidates (locations, diseases, hosts, dates, number of cases) are manually labelled in each article. Data are shared under a CC BY license and are freely available for download at: https://dataverse.cirad.fr/dataset.xhtml?persistentId=doi:10.18167/DVN1/KMTIFG. (GZ) [file pone.0199960.s001.gz › articles/264.json]

{"reports":[18274,18332,18402,18487,18532,18590,18638,18686,18719,18767,18826,18927,18994,19040,19071,19196,19251,19371,19417,19433],"tagged_content":"<token id=\"t0\"> <br /> </token> <token id=\"t1\"> By </token> <token id=\"t2\"> Chloe </token> <token id=\"t3\"> RyanChloe </token> <token id=\"t4\"> Ryan </token> <token id=\"t5\"> , </token> <token id=\"t6\"> 30-Jul-20152015-07-30T00 </token> <token id=\"t7\"> :00:00 </token> <token id=\"t8\"> ZLast </token> <token id=\"t9\"> updated </token> <token id=\"t10\"> on </token> <token id=\"t11\"> 30-Jul </token> <token id=\"t12\"> - </token> <candidate id=\"c1\" index=13 type=\"number\" info=\"null\" length=\"1\"></candidate> <candidate id=\"c2\" index=13 type=\"date\" info=\"2015\" length=\"1\"></candidate> <token id=\"t13\"> 2015 </token> <token id=\"t14\"> at </token> <token id=\"t15\"> 13:14 </token> <token id=\"t16\"> GMT2015-07-30T13 </token> <token id=\"t17\"> :14:17 </token> <token id=\"t18\"> Z </token> <token id=\"t19\"> <br /> </token> <token id=\"t20\"> The </token> <token id=\"t21\"> largest </token> <token id=\"t22\"> integrated </token> <token id=\"t23\"> meat </token> <token id=\"t24\"> processor </token> <token id=\"t25\"> in </token> <candidate id=\"c3\" index=26 type=\"location\" info=\"{ &quot;coordinates&quot;: &quot;60.0;100.0&quot;, &quot;id&quot;: 2017370, &quot;featureClass&quot;: &quot;A&quot;, &quot;featureCode&quot;: &quot;PCLI&quot;, &quot;countryCode&quot;: &quot;RU&quot; }\" length=\"1\"></candidate> <token id=\"t26\"> Russia </token> <token id=\"t27\"> , </token> <token id=\"t28\"> Cherkizovo </token> <token id=\"t29\"> , </token> <token id=\"t30\"> has </token> <token id=\"t31\"> reported </token> <token id=\"t32\"> increased </token> <token id=\"t33\"> sales </token> <token id=\"t34\"> in </token> <token id=\"t35\"> its </token> <token id=\"t36\"> poultry </token> <token id=\"t37\"> and </token> <token id=\"t38\"> meat </token> <token id=\"t39\"> processing </token> <token id=\"t40\"> division </token> <token id=\"t41\"> in </token> <candidate id=\"c4\" index=42 type=\"date\" info=\"2014-H1\" length=\"5\"></candidate> <token id=\"t42\"> the </token> <token id=\"t43\"> first </token> <token id=\"t44\"> half </token> <token id=\"t45\"> of </token> <candidate id=\"c5\" index=46 type=\"number\" info=\"null\" length=\"1\"></candidate> <token id=\"t46\"> 2014 </token> <token id=\"t47\"> , </token> <token id=\"t48\"> but </token> <token id=\"t49\"> a </token> <token id=\"t50\"> decline </token> <token id=\"t51\"> in </token> <token id=\"t52\"> sales </token> <token id=\"t53\"> in </token> <token id=\"t54\"> its </token> <token id=\"t55\"> pork </token> <token id=\"t56\"> division </token> <token id=\"t57\"> . </token> <token id=\"t58\"> <br /> </token> <token id=\"t59\"> <br /> </token> <token id=\"t60\"> Volume </token> <token id=\"t61\"> sales </token> <token id=\"t62\"> in </token> <token id=\"t63\"> the </token> <token id=\"t64\"> poultry </token> <token id=\"t65\"> division </token> <token id=\"t66\"> increased </token> <token id=\"t67\"> by </token> <candidate id=\"c6\" index=68 type=\"number\" info=\"null\" length=\"1\"></candidate> <token id=\"t68\"> 9 </token> <token id=\"t69\"> % </token> <token id=\"t70\"> to </token> <candidate id=\"c7\" index=71 type=\"number\" info=\"null\" length=\"1\"></candidate> <token id=\"t71\"> 225,223 </token> <token id=\"t72\"> tonnes </token> <token id=\"t73\"> , </token> <token id=\"t74\"> while </token> <token id=\"t75\"> value </token> <token id=\"t76\"> sales </token> <token id=\"t77\"> also </token> <token id=\"t78\"> grew </token> <candidate id=\"c8\" index=79 type=\"number\" info=\"null\" length=\"1\"></candidate> <token id=\"t79\"> 17 </token> <token id=\"t80\"> % </token> <token id=\"t81\"> to </token> <candidate id=\"c9\" index=82 type=\"number\" info=\"null\" length=\"1\"></candidate> <token id=\"t82\"> 95.38 </token> <token id=\"t83\"> RUB/kg </token> <token id=\"t84\"> ( </token> <token id=\"t85\"> # </token> <candidate id=\"c10\" index=86 type=\"number\" info=\"null\" length=\"1\"></candidate> <token id=\"t86\"> 1.04 </token> <token id=\"t87\"> ) </token> <token id=\"t88\"> from </token> <candidate id=\"c11\" index=89 type=\"number\" info=\"null\" length=\"1\"></candidate> <token id=\"t89\"> 81.53 </token> <token id=\"t90\"> RUB/kg </token> <token id=\"t91\"> ( </token> <token id=\"t92\"> 89p </token> <token id=\"t93\"> ) </token> <token id=\"t94\"> in </token> <candidate id=\"c12\" index=95 type=\"date\" info=\"2015-H1\" length=\"3\"></candidate> <token id=\"t95\"> the </token> <token id=\"t96\"> first </token> <token id=\"t97\"> half </token> <token id=\"t98\"> of </token> <token id=\"t99\"> the </token> <token id=\"t100\"> year.Volume </token> <token id=\"t101\"> sales </token> <token id=\"t102\"> in </token> <token id=\"t103\"> the </token> <token id=\"t104\"> pork </token> <token id=\"t105\"> division </token> <token id=\"t106\"> declined </token> <candidate id=\"c13\" index=107 type=\"number\" info=\"null\" length=\"1\"></candidate> <token id=\"t107\"> 9 </token> <token id=\"t108\"> % </token> <token id=\"t109\"> to </token> <candidate id=\"c14\" index=110 type=\"number\" info=\"null\" length=\"1\"></candidate> <token id=\"t110\"> 74,379 </token> <token id=\"t111\"> tonnes </token> <token id=\"t112\"> , </token> <token id=\"t113\"> due </token> <token id=\"t114\"> mainly </token> <token id=\"t115\"> to </token> <token id=\"t116\"> the </token> <token id=\"t117\"> quarantine </token> <token id=\"t118\"> closure </token> <token id=\"t119\"> of </token> <candidate id=\"c15\" index=120 type=\"number\" info=\"null\" length=\"1\"></candidate> <token id=\"t120\"> two </token> <token id=\"t121\"> finishing </token> <token id=\"t122\"> facilities </token> <token id=\"t123\"> following </token> <token id=\"t124\"> an </token> <token id=\"t125\"> outbreak </token> <token id=\"t126\"> of </token> <candidate id=\"c16\" index=127 type=\"disease\" info=\"null\" length=\"3\"></candidate> <token id=\"t127\"> African </token> <candidate id=\"c17\" index=128 type=\"location\" info=\"{ &quot;coordinates&quot;: &quot;53.81678;-0.28796&quot;, &quot;id&quot;: 7291293, &quot;featureClass&quot;: &quot;A&quot;, &quot;featureCode&quot;: &quot;ADM3&quot;, &quot;countryCode&quot;: &quot;GB&quot; }\" length=\"1\"></candidate> <candidate id=\"c18\" index=128 type=\"host\" info=\"null\" length=\"1\"></candidate> <token id=\"t128\"> Swine </token> <token id=\"t129\"> Fever </token> <token id=\"t130\"> in </token> <candidate id=\"c19\" index=131 type=\"date\" info=\"2014-12\" length=\"2\"></candidate> <token id=\"t131\"> December </token> <candidate id=\"c20\" index=132 type=\"number\" info=\"null\" length=\"1\"></candidate> <token id=\"t132\"> 2014 </token> <token id=\"t133\"> , </token> <token id=\"t134\"> the </token> <token id=\"t135\"> company </token> <token id=\"t136\"> said.Average </token> <token id=\"t137\"> pork </token> <token id=\"t138\"> prices </token> <token id=\"t139\"> increased </token> <candidate id=\"c21\" index=140 type=\"number\" info=\"null\" length=\"1\"></candidate> <token id=\"t140\"> 17 </token> <token id=\"t141\"> % </token> <token id=\"t142\"> to </token> <candidate id=\"c22\" index=143 type=\"number\" info=\"null\" length=\"1\"></candidate> <token id=\"t143\"> 103.37 </token> <token id=\"t144\"> RUB/kg </token> <token id=\"t145\"> ( </token> <token id=\"t146\"> # </token> <candidate id=\"c23\" index=147 type=\"number\" info=\"null\" length=\"1\"></candidate> <token id=\"t147\"> 1.12 </token> <token id=\"t148\"> ) </token> <token id=\"t149\"> in </token> <candidate id=\"c24\" index=150 type=\"date\" info=\"2015-H1\" length=\"5\"></candidate> <token id=\"t150\"> the </token> <token id=\"t151\"> first </token> <token id=\"t152\"> half </token> <token id=\"t153\"> of </token> <candidate id=\"c25\" index=154 type=\"number\" info=\"null\" length=\"1\"></candidate> <token id=\"t154\"> 2015 </token> <token id=\"t155\"> from </token> <candidate id=\"c26\" index=156 type=\"number\" info=\"null\" length=\"1\"></candidate> <token id=\"t156\"> 88.72 </token> <token id=\"t157\"> RUB/kg </token> <token id=\"t158\"> ( </token> <token id=\"t159\"> 96p </token> <token id=\"t160\"> ) </token> <token id=\"t161\"> in </token> <candidate id=\"c27\" index=162 type=\"date\" info=\"2014-H1\" length=\"5\"></candidate> <token id=\"t162\"> the </token> <token id=\"t163\"> first </token> <token id=\"t164\"> half </token> <token id=\"t165\"> of </token> <candidate id=\"c28\" index=166 type=\"number\" info=\"null\" length=\"1\"></candidate> <token id=\"t166\"> 2014 </token> <token id=\"t167\"> . </token> <candidate id=\"c29\" index=168 type=\"location\" info=\"{ &quot;coordinates&quot;: &quot;45.875;5.96028&quot;, &quot;id&quot;: 6454672, &quot;featureClass&quot;: &quot;A&quot;, &quot;featureCode&quot;: &quot;ADM4&quot;, &quot;countryCode&quot;: &quot;FR&quot; }\" length=\"1\"></candidate> <candidate id=\"c30\" index=168 type=\"location\" info=\"{ &quot;coordinates&quot;: &quot;-21.33848;-49.51847&quot;, &quot;id&quot;: 6324238, &quot;featureClass&quot;: &quot;A&quot;, &quot;featureCode&quot;: &quot;ADM2&quot;, &quot;countryCode&quot;: &quot;BR&quot; }\" length=\"1\"></candidate> <token id=\"t168\"> Sales </token> <token id=\"t169\"> in </token> <token id=\"t170\"> the </token> <token id=\"t171\"> meat </token> <token id=\"t172\"> processing </token> <token id=\"t173\"> division </token> <token id=\"t174\"> increased </token> <token id=\"t175\"> by </token> <candidate id=\"c31\" index=176 type=\"number\" info=\"null\" length=\"1\"></candidate> <token id=\"t176\"> 28 </token> <token id=\"t177\"> % </token> <token id=\"t178\"> to </token> <candidate id=\"c32\" index=179 type=\"number\" info=\"null\" length=\"1\"></candidate> <token id=\"t179\"> 81,755 </token> <token id=\"t180\"> tonnes </token> <token id=\"t181\"> on </token> <token id=\"t182\"> the </token> <token id=\"t183\"> back </token> <token id=\"t184\"> of </token> <token id=\"t185\"> increased </token> <token id=\"t186\"> sales </token> <token id=\"t187\"> of </token> <token id=\"t188\"> case-ready </token> <token id=\"t189\"> products </token> <token id=\"t190\"> and </token> <token id=\"t191\"> meat </token> <token id=\"t192\"> on </token> <token id=\"t193\"> the </token> <token id=\"t194\"> bone </token> <token id=\"t195\"> , </token> <token id=\"t196\"> all </token> <token id=\"t197\"> manufactured </token> <token id=\"t198\"> from </token> <token id=\"t199\"> meat </token> <token id=\"t200\"> sourced </token> <token id=\"t201\"> from </token> <token id=\"t202\"> the </token> <token id=\"t203\"> company </token> <token id=\"t204\"> 's </token> <token id=\"t205\"> farms </token> <token id=\"t206\"> . </token> <candidate id=\"c33\" index=207 type=\"date\" info=\"2015-W30\" length=\"2\"></candidate> <token id=\"t207\"> Last </token> <token id=\"t208\"> week </token> <token id=\"t209\"> GMN </token> <token id=\"t210\"> reported </token> <token id=\"t211\"> Cherkizovo </token> <token id=\"t212\"> had </token> <token id=\"t213\"> begun </token> <token id=\"t214\"> a </token> <token id=\"t215\"> major </token> <token id=\"t216\"> $ </token> <candidate id=\"c34\" index=217 type=\"number\" info=\"null\" length=\"1\"></candidate> <token id=\"t217\"> 336 </token> <token id=\"t218\"> ( </token> <token id=\"t219\"> # </token> <candidate id=\"c35\" index=220 type=\"number\" info=\"null\" length=\"1\"></candidate> <token id=\"t220\"> 215.18 </token> <token id=\"t221\"> ) </token> <candidate id=\"c36\" index=222 type=\"number\" info=\"null\" length=\"1\"></candidate> <token id=\"t222\"> million </token> <candidate id=\"c37\" index=223 type=\"host\" info=\"null\" length=\"1\"></candidate> <token id=\"t223\"> pig </token> <token id=\"t224\"> farm </token> <token id=\"t225\"> project </token> <token id=\"t226\"> following </token> <token id=\"t227\"> the </token> <token id=\"t228\"> approval </token> <token id=\"t229\"> of </token> <token id=\"t230\"> a </token> <token id=\"t231\"> loan </token> <token id=\"t232\"> from </token> <token id=\"t233\"> Sberbank </token> <token id=\"t234\"> CIB </token> <token id=\"t235\"> . </token> <token id=\"t236\"> The </token> <token id=\"t237\"> 12-year </token> <token id=\"t238\"> loan </token> <token id=\"t239\"> will </token> <token id=\"t240\"> enable </token> <token id=\"t241\"> the </token> <token id=\"t242\"> company </token> <token id=\"t243\"> to </token> <token id=\"t244\"> develop </token> <candidate id=\"c38\" index=245 type=\"host\" info=\"null\" length=\"1\"></candidate> <token id=\"t245\"> pig </token> <token id=\"t246\"> farms </token> <token id=\"t247\"> housing </token> <candidate id=\"c39\" index=248 type=\"number\" info=\"null\" length=\"1\"></candidate> <token id=\"t248\"> 46,000 </token> <token id=\"t249\"> sows.The </token> <token id=\"t250\"> project </token> <token id=\"t251\"> will </token> <token id=\"t252\"> allow </token> <token id=\"t253\"> the </token> <token id=\"t254\"> company </token> <token id=\"t255\"> to </token> <token id=\"t256\"> boost </token> <token id=\"t257\"> pork </token> <token id=\"t258\"> capacity </token> <token id=\"t259\"> by </token> <candidate id=\"c40\" index=260 type=\"number\" info=\"null\" length=\"1\"></candidate> <token id=\"t260\"> 70 </token> <token id=\"t261\"> % </token> <token id=\"t262\"> , </token> <token id=\"t263\"> leading </token> <token id=\"t264\"> to </token> <token id=\"t265\"> an </token> <token id=\"t266\"> overall </token> <token id=\"t267\"> meat </token> <token id=\"t268\"> capacity </token> <token id=\"t269\"> of </token> <token id=\"t270\"> more </token> <token id=\"t271\"> than </token> <candidate id=\"c41\" index=272 type=\"number\" info=\"null\" length=\"1\"></candidate> <token id=\"t272\"> one </token> <candidate id=\"c42\" index=273 type=\"number\" info=\"null\" length=\"1\"></candidate> <token id=\"t273\"> million </token> <token id=\"t274\"> tonnes </token> <token id=\"t275\"> per </token> <token id=\"t276\"> year </token> <token id=\"t277\"> . </token> <token id=\"t278\"> <br /> </token> <token id=\"t279\"> <br /> </token>","publication_date":"2015-07-30","id":264,"title":"Russia's Cherkizovo reports pork sales hit by African Swine Fever","url":"http://www.globalmeatnews.com/Industry-Markets/Russia-s-Cherkizovo-reports-pork-sales-hit-by-African-Swine-Fever","content":"\n By Chloe RyanChloe Ryan , 30-Jul-20152015-07-30T00:00:00ZLast updated on 30-Jul-2015 at 13:14 GMT2015-07-30T13:14:17Z\n The largest integrated meat processor in Russia, Cherkizovo, has reported increased sales in its poultry and meat processing division in the first half of 2014, but a decline in sales in its pork division. \n \n Volume sales in the poultry division increased by 9% to 225,223 tonnes, while value sales also grew 17% to 95.38 RUB/kg (£1.04) from 81.53 RUB/kg (89p) in the first half of the year.Volume sales in the pork division declined 9% to 74,379 tonnes, due mainly to the quarantine closure of two finishing facilities following an outbreak of African Swine Fever in December 2014, the company said.Average pork prices increased 17% to 103.37 RUB/kg (£1.12) in the first half of 2015 from 88.72 RUB/kg (96p)in the first half of 2014.Sales in the meat processing division increased by 28% to 81,755 tonnes on the back of increased sales of case-ready products and meat on the bone, all manufactured from meat sourced from the company’s farms. Last week GMN reported Cherkizovo had begun a major $336 (£215.18) million pig farm project following the approval of a loan from Sberbank CIB. The 12-year loan will enable the company to develop pig farms housing 46,000 sows.The project will allow the company to boost pork capacity by 70%, leading to an overall meat capacity of more than one million tonnes per year. \n \n ","candidateLabels":[]}
