# Supplementary material for: Web monitoring of emerging animal infectious diseases integrated in the French Animal Health Epidemic Intelligence System
Source: PLoS One. 2018 Aug 3;13(8):e0199960. doi: 10.1371/journal.pone.0199960 (PMC6075742; doi:10.1371/journal.pone.0199960)
Supplement: S1 Dataset — Dataset of news reports in English language used to evaluate and train the information extraction module of PADI-web (http://epia.clermont.inra.fr/vsi). This dataset is composed of 532 news reports (in JSON), with information about the report itself (publication date, title, content, url), as well as processing information related to the information extraction process (candidates for extraction information, correct or incorrect labels for each candidate). The named entity candidates (locations, diseases, hosts, dates, number of cases) are manually labelled in each article. Data are shared under a CC BY license and are freely available for download at: https://dataverse.cirad.fr/dataset.xhtml?persistentId=doi:10.18167/DVN1/KMTIFG. (GZ) [file pone.0199960.s001.gz › articles/448.json]

{"reports":[19397,19403,19404],"tagged_content":"<token id=\"t0\"> <br /> </token> <token id=\"t1\"> <br /> </token> <candidate id=\"c1\" index=2 type=\"number\" info=\"null\" length=\"1\"></candidate> <candidate id=\"c2\" index=2 type=\"date\" info=\"2015-12-24\" length=\"4\"></candidate> <token id=\"t2\"> 24 </token> <token id=\"t3\"> December </token> <token id=\"t4\"> , </token> <candidate id=\"c3\" index=5 type=\"number\" info=\"null\" length=\"1\"></candidate> <token id=\"t5\"> 2015 </token> <token id=\"t6\"> <br /> </token> <token id=\"t7\"> In </token> <token id=\"t8\"> total </token> <token id=\"t9\"> , </token> <token id=\"t10\"> to </token> <token id=\"t11\"> date </token> <token id=\"t12\"> , </token> <candidate id=\"c4\" index=13 type=\"number\" info=\"null\" length=\"1\"></candidate> <token id=\"t13\"> 63 </token> <token id=\"t14\"> of </token> <candidate id=\"c5\" index=15 type=\"disease\" info=\"null\" length=\"4\"></candidate> <token id=\"t15\"> highly </token> <token id=\"t16\"> pathogenic </token> <candidate id=\"c6\" index=17 type=\"disease\" info=\"null\" length=\"2\"></candidate> <token id=\"t17\"> avian </token> <token id=\"t18\"> influenza </token> <token id=\"t19\"> outbreaks </token> <token id=\"t20\"> in </token> <token id=\"t21\"> poultry </token> <token id=\"t22\"> were </token> <token id=\"t23\"> detected </token> <token id=\"t24\"> in </token> <candidate id=\"c7\" index=25 type=\"number\" info=\"null\" length=\"1\"></candidate> <token id=\"t25\"> 6 </token> <token id=\"t26\"> southwestern </token> <token id=\"t27\"> departments </token> <token id=\"t28\"> of </token> <candidate id=\"c8\" index=29 type=\"location\" info=\"{ &quot;coordinates&quot;: &quot;46.0;2.0&quot;, &quot;id&quot;: 3017382, &quot;featureClass&quot;: &quot;A&quot;, &quot;featureCode&quot;: &quot;PCLI&quot;, &quot;countryCode&quot;: &quot;FR&quot; }\" length=\"1\"></candidate> <token id=\"t29\"> France </token> <token id=\"t30\"> . </token> <candidate id=\"c9\" index=31 type=\"number\" info=\"null\" length=\"1\"></candidate> <token id=\"t31\"> 5 </token> <token id=\"t32\"> different </token> <token id=\"t33\"> types </token> <token id=\"t34\"> of </token> <candidate id=\"c10\" index=35 type=\"disease\" info=\"null\" length=\"2\"></candidate> <token id=\"t35\"> avian </token> <token id=\"t36\"> influenza </token> <token id=\"t37\"> are </token> <token id=\"t38\"> involved </token> <token id=\"t39\"> in </token> <token id=\"t40\"> the </token> <token id=\"t41\"> different </token> <token id=\"t42\"> outbreaks </token> <token id=\"t43\"> in </token> <candidate id=\"c11\" index=44 type=\"location\" info=\"{ &quot;coordinates&quot;: &quot;46.0;2.0&quot;, &quot;id&quot;: 3017382, &quot;featureClass&quot;: &quot;A&quot;, &quot;featureCode&quot;: &quot;PCLI&quot;, &quot;countryCode&quot;: &quot;FR&quot; }\" length=\"1\"></candidate> <token id=\"t44\"> France </token> <token id=\"t45\"> : </token> <token id=\"t46\"> HPAI </token> <token id=\"t47\"> H5N1 </token> <token id=\"t48\"> , </token> <token id=\"t49\"> H5N2 </token> <token id=\"t50\"> and </token> <token id=\"t51\"> H5N9 </token> <token id=\"t52\"> and </token> <token id=\"t53\"> LPAI </token> <token id=\"t54\"> H5N2 </token> <token id=\"t55\"> and </token> <token id=\"t56\"> H5N3.In </token> <token id=\"t57\"> the </token> <candidate id=\"c12\" index=58 type=\"location\" info=\"{ &quot;coordinates&quot;: &quot;45.16667;0.83333&quot;, &quot;id&quot;: 3021042, &quot;featureClass&quot;: &quot;A&quot;, &quot;featureCode&quot;: &quot;ADM2&quot;, &quot;countryCode&quot;: &quot;FR&quot; }\" length=\"1\"></candidate> <token id=\"t58\"> Dordogne </token> <token id=\"t59\"> , </token> <candidate id=\"c13\" index=60 type=\"number\" info=\"null\" length=\"1\"></candidate> <token id=\"t60\"> 12 </token> <token id=\"t61\"> HPAI </token> <token id=\"t62\"> outbreaks </token> <token id=\"t63\"> in </token> <token id=\"t64\"> poultry </token> <token id=\"t65\"> have </token> <token id=\"t66\"> been </token> <token id=\"t67\"> detected </token> <token id=\"t68\"> ; </token> <token id=\"t69\"> In </token> <token id=\"t70\"> the </token> <candidate id=\"c14\" index=71 type=\"location\" info=\"{ &quot;coordinates&quot;: &quot;45.99222;-0.5975&quot;, &quot;id&quot;: 6453725, &quot;featureClass&quot;: &quot;A&quot;, &quot;featureCode&quot;: &quot;ADM4&quot;, &quot;countryCode&quot;: &quot;FR&quot; }\" length=\"1\"></candidate> <candidate id=\"c15\" index=71 type=\"location\" info=\"{ &quot;coordinates&quot;: &quot;44.0;-0.83333&quot;, &quot;id&quot;: 3007866, &quot;featureClass&quot;: &quot;A&quot;, &quot;featureCode&quot;: &quot;ADM2&quot;, &quot;countryCode&quot;: &quot;FR&quot; }\" length=\"1\"></candidate> <token id=\"t71\"> Landes </token> <token id=\"t72\"> , </token> <candidate id=\"c16\" index=73 type=\"number\" info=\"null\" length=\"1\"></candidate> <token id=\"t73\"> 27 </token> <token id=\"t74\"> outbreaks </token> <token id=\"t75\"> ; </token> <token id=\"t76\"> High-Vienna </token> <token id=\"t77\"> , </token> <candidate id=\"c17\" index=78 type=\"number\" info=\"null\" length=\"1\"></candidate> <token id=\"t78\"> 1 </token> <token id=\"t79\"> outbreak </token> <token id=\"t80\"> ( </token> <token id=\"t81\"> H5N1 </token> <token id=\"t82\"> ) </token> <token id=\"t83\"> ; </token> <token id=\"t84\"> in </token> <candidate id=\"c18\" index=85 type=\"location\" info=\"{ &quot;coordinates&quot;: &quot;43.66667;0.5&quot;, &quot;id&quot;: 3016194, &quot;featureClass&quot;: &quot;A&quot;, &quot;featureCode&quot;: &quot;ADM2&quot;, &quot;countryCode&quot;: &quot;FR&quot; }\" length=\"1\"></candidate> <token id=\"t85\"> Gers </token> <token id=\"t86\"> , </token> <candidate id=\"c19\" index=87 type=\"number\" info=\"null\" length=\"1\"></candidate> <token id=\"t87\"> 10 </token> <token id=\"t88\"> outbreaks </token> <token id=\"t89\"> ; </token> <token id=\"t90\"> in </token> <token id=\"t91\"> The </token> <token id=\"t92\"> Atlantic </token> <candidate id=\"c20\" index=93 type=\"location\" info=\"{ &quot;coordinates&quot;: &quot;-37.32756;143.36472&quot;, &quot;id&quot;: 7839820, &quot;featureClass&quot;: &quot;A&quot;, &quot;featureCode&quot;: &quot;ADM2&quot;, &quot;countryCode&quot;: &quot;AU&quot; }\" length=\"1\"></candidate> <token id=\"t93\"> Pyrenees </token> <token id=\"t94\"> , </token> <candidate id=\"c21\" index=95 type=\"number\" info=\"null\" length=\"1\"></candidate> <token id=\"t95\"> 10 </token> <token id=\"t96\"> outbreaks </token> <token id=\"t97\"> ; </token> <token id=\"t98\"> in </token> <token id=\"t99\"> The </token> <candidate id=\"c22\" index=100 type=\"location\" info=\"{ &quot;coordinates&quot;: &quot;43.0;0.16667&quot;, &quot;id&quot;: 3013726, &quot;featureClass&quot;: &quot;A&quot;, &quot;featureCode&quot;: &quot;ADM2&quot;, &quot;countryCode&quot;: &quot;FR&quot; }\" length=\"1\"></candidate> <token id=\"t100\"> Hautes-Pyrenees </token> <token id=\"t101\"> , </token> <candidate id=\"c23\" index=102 type=\"number\" info=\"null\" length=\"1\"></candidate> <token id=\"t102\"> 3 </token> <token id=\"t103\"> outbreaks.China </token> <token id=\"t104\"> and </token> <candidate id=\"c24\" index=105 type=\"location\" info=\"{ &quot;coordinates&quot;: &quot;-6.6733;110.9143&quot;, &quot;id&quot;: 6752478, &quot;featureClass&quot;: &quot;A&quot;, &quot;featureCode&quot;: &quot;ADM4&quot;, &quot;countryCode&quot;: &quot;ID&quot; }\" length=\"1\"></candidate> <candidate id=\"c25\" index=105 type=\"location\" info=\"{ &quot;coordinates&quot;: &quot;-7.8467;111.4991&quot;, &quot;id&quot;: 6775165, &quot;featureClass&quot;: &quot;A&quot;, &quot;featureCode&quot;: &quot;ADM4&quot;, &quot;countryCode&quot;: &quot;ID&quot; }\" length=\"1\"></candidate> <candidate id=\"c26\" index=105 type=\"location\" info=\"{ &quot;coordinates&quot;: &quot;-7.8428;111.5084&quot;, &quot;id&quot;: 6781398, &quot;featureClass&quot;: &quot;A&quot;, &quot;featureCode&quot;: &quot;ADM4&quot;, &quot;countryCode&quot;: &quot;ID&quot; }\" length=\"1\"></candidate> <candidate id=\"c27\" index=105 type=\"location\" info=\"{ &quot;coordinates&quot;: &quot;35.68536;139.75309&quot;, &quot;id&quot;: 1861060, &quot;featureClass&quot;: &quot;A&quot;, &quot;featureCode&quot;: &quot;PCLI&quot;, &quot;countryCode&quot;: &quot;JP&quot; }\" length=\"1\"></candidate> <candidate id=\"c28\" index=105 type=\"location\" info=\"{ &quot;coordinates&quot;: &quot;-7.4995;112.4262&quot;, &quot;id&quot;: 6881187, &quot;featureClass&quot;: &quot;A&quot;, &quot;featureCode&quot;: &quot;ADM4&quot;, &quot;countryCode&quot;: &quot;ID&quot; }\" length=\"1\"></candidate> <candidate id=\"c29\" index=105 type=\"location\" info=\"{ &quot;coordinates&quot;: &quot;-7.8248;111.4758&quot;, &quot;id&quot;: 6775156, &quot;featureClass&quot;: &quot;A&quot;, &quot;featureCode&quot;: &quot;ADM4&quot;, &quot;countryCode&quot;: &quot;ID&quot; }\" length=\"1\"></candidate> <token id=\"t105\"> Japan </token> <token id=\"t106\"> , </token> <token id=\"t107\"> the </token> <token id=\"t108\"> world </token> <token id=\"t109\"> 's </token> <token id=\"t110\"> largest </token> <token id=\"t111\"> importers </token> <token id=\"t112\"> of </token> <token id=\"t113\"> foie </token> <token id=\"t114\"> gras </token> <token id=\"t115\"> , </token> <token id=\"t116\"> have </token> <token id=\"t117\"> restricted </token> <token id=\"t118\"> the </token> <token id=\"t119\"> supplies </token> <token id=\"t120\"> of </token> <token id=\"t121\"> poultry </token> <token id=\"t122\"> products </token> <token id=\"t123\"> , </token> <candidate id=\"c30\" index=124 type=\"host\" info=\"null\" length=\"1\"></candidate> <token id=\"t124\"> birds </token> <token id=\"t125\"> , </token> <token id=\"t126\"> animals </token> <token id=\"t127\"> and </token> <token id=\"t128\"> eggs </token> <token id=\"t129\"> from </token> <token id=\"t130\"> the </token> <token id=\"t131\"> whole </token> <token id=\"t132\"> of </token> <candidate id=\"c31\" index=133 type=\"location\" info=\"{ &quot;coordinates&quot;: &quot;46.0;2.0&quot;, &quot;id&quot;: 3017382, &quot;featureClass&quot;: &quot;A&quot;, &quot;featureCode&quot;: &quot;PCLI&quot;, &quot;countryCode&quot;: &quot;FR&quot; }\" length=\"1\"></candidate> <token id=\"t133\"> France </token> <token id=\"t134\"> after </token> <token id=\"t135\"> the </token> <token id=\"t136\"> information </token> <token id=\"t137\"> on </token> <token id=\"t138\"> the </token> <token id=\"t139\"> outbreak </token> <token id=\"t140\"> was </token> <token id=\"t141\"> revealed </token> <token id=\"t142\"> . </token> <token id=\"t143\"> <br /> </token>","publication_date":"2015-12-24","id":448,"title":"More avian influenza in France","url":"http://www.poultrymed.com/Poultrymed/Templates/showpage.asp?DBID=1&LNGID=1&TMID=178&FID=1825&PID=0&IID=29230","content":" &#13;\n\t&#13;\n\t24 December, 2015&#13;\n\tIn total, to date, 63 of highly pathogenic avian influenza outbreaks in poultry were detected in 6 southwestern departments of France. 5 different types of avian influenza are involved in the different outbreaks in France: HPAI H5N1, H5N2 and H5N9 and LPAI H5N2 and H5N3.In the Dordogne, 12 HPAI outbreaks in poultry have been detected; In the Landes, 27 outbreaks; High-Vienna, 1 outbreak (H5N1); in Gers, 10 outbreaks; in The Atlantic Pyrenees, 10 outbreaks; in The Hautes-Pyrenees, 3 outbreaks.China and Japan, the world’s largest importers of foie gras, have restricted the supplies of poultry products, birds, animals and eggs from the whole of France after the information on the outbreak was revealed. &#13;\n","candidateLabels":[{"id":"c1","label":"incorrect"},{"id":"c2","label":"partial"},{"id":"c3","label":"incorrect"},{"id":"c4","label":"correct"},{"id":"c5","label":"correct"},{"id":"c6","label":"correct"},{"id":"c7","label":"incorrect"},{"id":"c8","label":"correct"},{"id":"c9","label":"incorrect"},{"id":"c10","label":"correct"},{"id":"c11","label":"correct"},{"id":"c12","label":"correct"},{"id":"c13","label":"partial"},{"id":"c14","label":"correct"},{"id":"c15","label":"correct"},{"id":"c16","label":"partial"},{"id":"c17","label":"partial"},{"id":"c18","label":"correct"},{"id":"c19","label":"partial"},{"id":"c20","label":"incorrect"},{"id":"c21","label":"partial"},{"id":"c22","label":"correct"},{"id":"c23","label":"partial"},{"id":"c24","label":"correct"},{"id":"c25","label":"incorrect"},{"id":"c26","label":"incorrect"},{"id":"c27","label":"correct"},{"id":"c28","label":"incorrect"},{"id":"c29","label":"incorrect"},{"id":"c30","label":"correct"},{"id":"c31","label":"correct"}]}
