# Supplementary material for: Web monitoring of emerging animal infectious diseases integrated in the French Animal Health Epidemic Intelligence System
Source: PLoS One. 2018 Aug 3;13(8):e0199960. doi: 10.1371/journal.pone.0199960 (PMC6075742; doi:10.1371/journal.pone.0199960)
Supplement: S1 Dataset — Dataset of news reports in English language used to evaluate and train the information extraction module of PADI-web (http://epia.clermont.inra.fr/vsi). This dataset is composed of 532 news reports (in JSON), with information about the report itself (publication date, title, content, url), as well as processing information related to the information extraction process (candidates for extraction information, correct or incorrect labels for each candidate). The named entity candidates (locations, diseases, hosts, dates, number of cases) are manually labelled in each article. Data are shared under a CC BY license and are freely available for download at: https://dataverse.cirad.fr/dataset.xhtml?persistentId=doi:10.18167/DVN1/KMTIFG. (GZ) [file pone.0199960.s001.gz › articles/229.json]

{"reports":[17999,18117,18152,18172,18209,18228,18276,18395,18460,18612,18849,18941,18979,19123],"tagged_content":"<token id=\"t0\"> <br /> </token> <token id=\"t1\"> Results </token> <token id=\"t2\"> came </token> <token id=\"t3\"> back </token> <token id=\"t4\"> positive </token> <token id=\"t5\"> for </token> <candidate id=\"c1\" index=6 type=\"number\" info=\"null\" length=\"1\"></candidate> <token id=\"t6\"> three </token> <candidate id=\"c2\" index=7 type=\"host\" info=\"null\" length=\"1\"></candidate> <token id=\"t7\"> boars </token> <token id=\"t8\"> out </token> <token id=\"t9\"> of </token> <token id=\"t10\"> the </token> <candidate id=\"c3\" index=11 type=\"number\" info=\"null\" length=\"1\"></candidate> <token id=\"t11\"> 98 </token> <token id=\"t12\"> testedThree </token> <candidate id=\"c4\" index=13 type=\"host\" info=\"null\" length=\"2\"></candidate> <token id=\"t13\"> wild </token> <candidate id=\"c5\" index=14 type=\"host\" info=\"null\" length=\"1\"></candidate> <token id=\"t14\"> boars </token> <token id=\"t15\"> have </token> <token id=\"t16\"> tested </token> <token id=\"t17\"> positive </token> <token id=\"t18\"> for </token> <candidate id=\"c6\" index=19 type=\"disease\" info=\"null\" length=\"3\"></candidate> <token id=\"t19\"> classical </token> <candidate id=\"c7\" index=20 type=\"host\" info=\"null\" length=\"1\"></candidate> <token id=\"t20\"> swine </token> <token id=\"t21\"> fever </token> <token id=\"t22\"> as </token> <candidate id=\"c8\" index=23 type=\"location\" info=\"{ &quot;coordinates&quot;: &quot;-31.95224;115.8614&quot;, &quot;id&quot;: 2063523, &quot;featureClass&quot;: &quot;P&quot;, &quot;featureCode&quot;: &quot;PPLA&quot;, &quot;countryCode&quot;: &quot;AU&quot; }\" length=\"1\"></candidate> <token id=\"t23\"> part </token> <token id=\"t24\"> of </token> <token id=\"t25\"> a </token> <token id=\"t26\"> routine </token> <token id=\"t27\"> hunting </token> <token id=\"t28\"> exercise </token> <token id=\"t29\"> in </token> <candidate id=\"c9\" index=30 type=\"location\" info=\"{ &quot;coordinates&quot;: &quot;49.0;32.0&quot;, &quot;id&quot;: 690791, &quot;featureClass&quot;: &quot;A&quot;, &quot;featureCode&quot;: &quot;PCLI&quot;, &quot;countryCode&quot;: &quot;UA&quot; }\" length=\"1\"></candidate> <token id=\"t30\"> Ukraine </token> <token id=\"t31\"> . </token> <token id=\"t32\"> <br /> </token> <token id=\"t33\"> <br /> </token> <token id=\"t34\"> A </token> <token id=\"t35\"> report </token> <token id=\"t36\"> was </token> <token id=\"t37\"> filed </token> <token id=\"t38\"> with </token> <token id=\"t39\"> the </token> <token id=\"t40\"> World </token> <token id=\"t41\"> Organisation </token> <token id=\"t42\"> for </token> <token id=\"t43\"> Animal </token> <token id=\"t44\"> Health </token> <token id=\"t45\"> on </token> <candidate id=\"c10\" index=46 type=\"number\" info=\"null\" length=\"1\"></candidate> <candidate id=\"c11\" index=46 type=\"date\" info=\"2015-01-12\" length=\"2\"></candidate> <token id=\"t46\"> 12 </token> <token id=\"t47\"> January </token> <token id=\"t48\"> -- </token> <token id=\"t49\"> the </token> <token id=\"t50\"> first </token> <token id=\"t51\"> recorded </token> <token id=\"t52\"> outbreak </token> <token id=\"t53\"> of </token> <token id=\"t54\"> the </token> <token id=\"t55\"> virus </token> <token id=\"t56\"> since </token> <candidate id=\"c12\" index=57 type=\"date\" info=\"2001-07\" length=\"2\"></candidate> <token id=\"t57\"> July </token> <candidate id=\"c13\" index=58 type=\"number\" info=\"null\" length=\"1\"></candidate> <token id=\"t58\"> 2001 </token> <token id=\"t59\"> . </token> <token id=\"t60\"> It </token> <token id=\"t61\"> was </token> <token id=\"t62\"> discovered </token> <token id=\"t63\"> in </token> <token id=\"t64\"> hunting </token> <token id=\"t65\"> grounds </token> <token id=\"t66\"> , </token> <token id=\"t67\"> in </token> <token id=\"t68\"> Borodyans </token> <token id=\"t69\"> ' </token> <token id=\"t70\"> kyy </token> <token id=\"t71\"> , </token> <candidate id=\"c14\" index=72 type=\"location\" info=\"{ &quot;coordinates&quot;: &quot;50.4429;30.54896&quot;, &quot;id&quot;: 703447, &quot;featureClass&quot;: &quot;A&quot;, &quot;featureCode&quot;: &quot;ADM1&quot;, &quot;countryCode&quot;: &quot;UA&quot; }\" length=\"1\"></candidate> <candidate id=\"c15\" index=72 type=\"location\" info=\"{ &quot;coordinates&quot;: &quot;50.25;30.5&quot;, &quot;id&quot;: 703446, &quot;featureClass&quot;: &quot;A&quot;, &quot;featureCode&quot;: &quot;ADM1&quot;, &quot;countryCode&quot;: &quot;UA&quot; }\" length=\"1\"></candidate> <candidate id=\"c16\" index=72 type=\"location\" info=\"{ &quot;coordinates&quot;: &quot;50.45466;30.5238&quot;, &quot;id&quot;: 703448, &quot;featureClass&quot;: &quot;P&quot;, &quot;featureCode&quot;: &quot;PPLC&quot;, &quot;countryCode&quot;: &quot;UA&quot; }\" length=\"1\"></candidate> <token id=\"t72\"> Kiev </token> <token id=\"t73\"> . </token> <token id=\"t74\"> As </token> <candidate id=\"c17\" index=75 type=\"location\" info=\"{ &quot;coordinates&quot;: &quot;-31.95224;115.8614&quot;, &quot;id&quot;: 2063523, &quot;featureClass&quot;: &quot;P&quot;, &quot;featureCode&quot;: &quot;PPLA&quot;, &quot;countryCode&quot;: &quot;AU&quot; }\" length=\"1\"></candidate> <token id=\"t75\"> part </token> <token id=\"t76\"> of </token> <token id=\"t77\"> the </token> <token id=\"t78\"> framework </token> <token id=\"t79\"> of </token> <token id=\"t80\"> the </token> <token id=\"t81\"> monitoring </token> <token id=\"t82\"> programme </token> <token id=\"t83\"> in </token> <token id=\"t84\"> the </token> <token id=\"t85\"> region </token> <token id=\"t86\"> 's </token> <token id=\"t87\"> wildlife </token> <token id=\"t88\"> reservoirs </token> <token id=\"t89\"> , </token> <candidate id=\"c18\" index=90 type=\"number\" info=\"null\" length=\"1\"></candidate> <token id=\"t90\"> 98 </token> <candidate id=\"c19\" index=91 type=\"host\" info=\"null\" length=\"2\"></candidate> <token id=\"t91\"> wild </token> <candidate id=\"c20\" index=92 type=\"host\" info=\"null\" length=\"1\"></candidate> <token id=\"t92\"> boars </token> <token id=\"t93\"> were </token> <token id=\"t94\"> hunted </token> <token id=\"t95\"> , </token> <token id=\"t96\"> with </token> <candidate id=\"c21\" index=97 type=\"number\" info=\"null\" length=\"1\"></candidate> <token id=\"t97\"> three </token> <token id=\"t98\"> positive </token> <token id=\"t99\"> results </token> <token id=\"t100\"> found </token> <token id=\"t101\"> . </token> <token id=\"t102\"> <br /> </token> <token id=\"t103\"> <br /> </token>","publication_date":"2015-01-16","id":229,"title":"Classical swine fever discovery in Ukraine","url":"http://www.globalmeatnews.com/Industry-Markets/Classical-swine-fever-discovery-in-Ukraine","content":"\n Results came back positive for three boars out of the 98 testedThree wild boars have tested positive for classical swine fever as part of a routine hunting exercise in Ukraine.\n \n A report was filed with the World Organisation for Animal Health on 12 January – the first recorded outbreak of the virus since July 2001.It was discovered in hunting grounds, in Borodyans’kyy, Kiev. As part of the framework of the monitoring programme in the region’s wildlife reservoirs, 98 wild boars were hunted, with three positive results found. \n \n ","candidateLabels":[{"id":"c1","label":"correct"},{"id":"c2","label":"correct"},{"id":"c3","label":"partial"},{"id":"c4","label":"correct"},{"id":"c5","label":"correct"},{"id":"c6","label":"correct"},{"id":"c7","label":"correct"},{"id":"c8","label":"incorrect"},{"id":"c9","label":"correct"},{"id":"c10","label":"incorrect"},{"id":"c11","label":"partial"},{"id":"c12","label":"partial"},{"id":"c13","label":"incorrect"},{"id":"c14","label":"correct"},{"id":"c15","label":"correct"},{"id":"c16","label":"correct"},{"id":"c17","label":"incorrect"},{"id":"c18","label":"partial"},{"id":"c19","label":"correct"},{"id":"c20","label":"correct"},{"id":"c21","label":"correct"}]}
