# Supplementary material for: Web monitoring of emerging animal infectious diseases integrated in the French Animal Health Epidemic Intelligence System
Source: PLoS One. 2018 Aug 3;13(8):e0199960. doi: 10.1371/journal.pone.0199960 (PMC6075742; doi:10.1371/journal.pone.0199960)
Supplement: S1 Dataset — Dataset of news reports in English language used to evaluate and train the information extraction module of PADI-web (http://epia.clermont.inra.fr/vsi). This dataset is composed of 532 news reports (in JSON), with information about the report itself (publication date, title, content, url), as well as processing information related to the information extraction process (candidates for extraction information, correct or incorrect labels for each candidate). The named entity candidates (locations, diseases, hosts, dates, number of cases) are manually labelled in each article. Data are shared under a CC BY license and are freely available for download at: https://dataverse.cirad.fr/dataset.xhtml?persistentId=doi:10.18167/DVN1/KMTIFG. (GZ) [file pone.0199960.s001.gz › articles/288.json]

{"reports":[18434,18502,18567,18595,18660,18736,18784,18837,18905,18948,19005,19059,19108,19208,19277,19379,19422],"tagged_content":"<token id=\"t0\"> <br /> </token> <token id=\"t1\"> <br /> </token> <token id=\"t2\"> The </token> <token id=\"t3\"> Associated </token> <token id=\"t4\"> Press </token> <token id=\"t5\"> <br /> </token> <token id=\"t6\"> <br /> </token> <token id=\"t7\"> Published </token> <candidate id=\"c1\" index=8 type=\"date\" info=\"2015-08-12\" length=\"4\"></candidate> <token id=\"t8\"> Wednesday </token> <token id=\"t9\"> , </token> <token id=\"t10\"> August </token> <candidate id=\"c2\" index=11 type=\"number\" info=\"null\" length=\"1\"></candidate> <token id=\"t11\"> 12 </token> <token id=\"t12\"> , </token> <token id=\"t13\"> 20159:27 </token> <token id=\"t14\"> AM </token> <token id=\"t15\"> EDT </token> <token id=\"t16\"> <br /> </token> <token id=\"t17\"> <br /> </token> <token id=\"t18\"> COPENHAGEN </token> <token id=\"t19\"> -- </token> <token id=\"t20\"> Estonian </token> <token id=\"t21\"> authorities </token> <token id=\"t22\"> say </token> <token id=\"t23\"> they </token> <token id=\"t24\"> will </token> <token id=\"t25\"> cull </token> <token id=\"t26\"> about </token> <candidate id=\"c3\" index=27 type=\"number\" info=\"null\" length=\"1\"></candidate> <token id=\"t27\"> 3,700 </token> <candidate id=\"c4\" index=28 type=\"host\" info=\"null\" length=\"1\"></candidate> <token id=\"t28\"> pigs </token> <token id=\"t29\"> to </token> <token id=\"t30\"> prevent </token> <token id=\"t31\"> the </token> <token id=\"t32\"> spread </token> <token id=\"t33\"> of </token> <candidate id=\"c5\" index=34 type=\"disease\" info=\"null\" length=\"3\"></candidate> <token id=\"t34\"> African </token> <candidate id=\"c6\" index=35 type=\"host\" info=\"null\" length=\"1\"></candidate> <token id=\"t35\"> swine </token> <token id=\"t36\"> fever </token> <token id=\"t37\"> . </token> <token id=\"t38\"> <br /> </token> <token id=\"t39\"> Agriculture </token> <token id=\"t40\"> ministry </token> <token id=\"t41\"> spokeswoman </token> <candidate id=\"c7\" index=42 type=\"location\" info=\"{ &quot;coordinates&quot;: &quot;39.90861;41.27694&quot;, &quot;id&quot;: 315368, &quot;featureClass&quot;: &quot;P&quot;, &quot;featureCode&quot;: &quot;PPLA&quot;, &quot;countryCode&quot;: &quot;TR&quot; }\" length=\"1\"></candidate> <token id=\"t42\"> Karin </token> <token id=\"t43\"> Volmer </token> <token id=\"t44\"> says </token> <candidate id=\"c8\" index=45 type=\"number\" info=\"null\" length=\"1\"></candidate> <token id=\"t45\"> two </token> <token id=\"t46\"> more </token> <token id=\"t47\"> cases </token> <token id=\"t48\"> of </token> <token id=\"t49\"> the </token> <token id=\"t50\"> disease </token> <token id=\"t51\"> have </token> <token id=\"t52\"> been </token> <token id=\"t53\"> found </token> <token id=\"t54\"> in </token> <token id=\"t55\"> domestic </token> <candidate id=\"c9\" index=56 type=\"host\" info=\"null\" length=\"1\"></candidate> <token id=\"t56\"> pigs </token> <token id=\"t57\"> in </token> <token id=\"t58\"> southern </token> <candidate id=\"c10\" index=59 type=\"location\" info=\"{ &quot;coordinates&quot;: &quot;59.0;26.0&quot;, &quot;id&quot;: 453733, &quot;featureClass&quot;: &quot;A&quot;, &quot;featureCode&quot;: &quot;PCLI&quot;, &quot;countryCode&quot;: &quot;EE&quot; }\" length=\"1\"></candidate> <token id=\"t59\"> Estonia </token> <token id=\"t60\"> , </token> <token id=\"t61\"> the </token> <token id=\"t62\"> northernmost </token> <token id=\"t63\"> of </token> <token id=\"t64\"> the </token> <candidate id=\"c11\" index=65 type=\"number\" info=\"null\" length=\"1\"></candidate> <token id=\"t65\"> three </token> <token id=\"t66\"> Baltic </token> <token id=\"t67\"> countries </token> <token id=\"t68\"> . </token> <token id=\"t69\"> <br /> </token> <token id=\"t70\"> Volmer </token> <token id=\"t71\"> said </token> <candidate id=\"c12\" index=72 type=\"date\" info=\"2015-08-12\" length=\"1\"></candidate> <token id=\"t72\"> Wednesday </token> <token id=\"t73\"> a </token> <token id=\"t74\"> total </token> <token id=\"t75\"> of </token> <candidate id=\"c13\" index=76 type=\"number\" info=\"null\" length=\"1\"></candidate> <token id=\"t76\"> 15,700 </token> <candidate id=\"c14\" index=77 type=\"host\" info=\"null\" length=\"1\"></candidate> <token id=\"t77\"> pigs </token> <token id=\"t78\"> have </token> <token id=\"t79\"> been </token> <token id=\"t80\"> killed </token> <token id=\"t81\"> in </token> <candidate id=\"c15\" index=82 type=\"location\" info=\"{ &quot;coordinates&quot;: &quot;59.0;26.0&quot;, &quot;id&quot;: 453733, &quot;featureClass&quot;: &quot;A&quot;, &quot;featureCode&quot;: &quot;PCLI&quot;, &quot;countryCode&quot;: &quot;EE&quot; }\" length=\"1\"></candidate> <token id=\"t82\"> Estonia </token> <token id=\"t83\"> to </token> <token id=\"t84\"> prevent </token> <token id=\"t85\"> the </token> <token id=\"t86\"> spread </token> <token id=\"t87\"> of </token> <token id=\"t88\"> the </token> <token id=\"t89\"> disease </token> <token id=\"t90\"> since </token> <token id=\"t91\"> the </token> <token id=\"t92\"> first </token> <token id=\"t93\"> case </token> <token id=\"t94\"> was </token> <token id=\"t95\"> reported </token> <token id=\"t96\"> there </token> <token id=\"t97\"> on </token> <candidate id=\"c16\" index=98 type=\"date\" info=\"2015-07-21\" length=\"2\"></candidate> <token id=\"t98\"> July </token> <candidate id=\"c17\" index=99 type=\"number\" info=\"null\" length=\"1\"></candidate> <token id=\"t99\"> 21 </token> <token id=\"t100\"> . </token> <token id=\"t101\"> <br /> </token> <token id=\"t102\"> Unlike </token> <candidate id=\"c18\" index=103 type=\"host\" info=\"null\" length=\"1\"></candidate> <token id=\"t103\"> swine </token> <token id=\"t104\"> flu </token> <token id=\"t105\"> , </token> <token id=\"t106\"> the </token> <token id=\"t107\"> disease </token> <token id=\"t108\"> does </token> <token id=\"t109\"> n't </token> <token id=\"t110\"> affect </token> <token id=\"t111\"> humans </token> <token id=\"t112\"> , </token> <token id=\"t113\"> but </token> <token id=\"t114\"> it </token> <token id=\"t115\"> can </token> <token id=\"t116\"> be </token> <token id=\"t117\"> deadly </token> <token id=\"t118\"> for </token> <token id=\"t119\"> domestic </token> <token id=\"t120\"> and </token> <candidate id=\"c19\" index=121 type=\"host\" info=\"null\" length=\"2\"></candidate> <token id=\"t121\"> wild </token> <candidate id=\"c20\" index=122 type=\"host\" info=\"null\" length=\"1\"></candidate> <token id=\"t122\"> boars </token> <token id=\"t123\"> , </token> <token id=\"t124\"> and </token> <token id=\"t125\"> cause </token> <token id=\"t126\"> massive </token> <token id=\"t127\"> losses </token> <token id=\"t128\"> to </token> <token id=\"t129\"> the </token> <token id=\"t130\"> farming </token> <token id=\"t131\"> sector </token> <token id=\"t132\"> . </token> <token id=\"t133\"> <br /> </token> <token id=\"t134\"> Since </token> <candidate id=\"c21\" index=135 type=\"number\" info=\"null\" length=\"1\"></candidate> <candidate id=\"c22\" index=135 type=\"date\" info=\"2014\" length=\"1\"></candidate> <token id=\"t135\"> 2014 </token> <token id=\"t136\"> , </token> <candidate id=\"c23\" index=137 type=\"number\" info=\"null\" length=\"1\"></candidate> <token id=\"t137\"> dozens </token> <token id=\"t138\"> of </token> <token id=\"t139\"> cases </token> <token id=\"t140\"> have </token> <token id=\"t141\"> been </token> <token id=\"t142\"> reported </token> <token id=\"t143\"> on </token> <token id=\"t144\"> farms </token> <token id=\"t145\"> and </token> <token id=\"t146\"> in </token> <candidate id=\"c24\" index=147 type=\"host\" info=\"null\" length=\"2\"></candidate> <token id=\"t147\"> wild </token> <candidate id=\"c25\" index=148 type=\"host\" info=\"null\" length=\"1\"></candidate> <token id=\"t148\"> boars </token> <token id=\"t149\"> in </token> <token id=\"t150\"> the </token> <token id=\"t151\"> Baltic </token> <token id=\"t152\"> countries </token> <token id=\"t153\"> and </token> <candidate id=\"c26\" index=154 type=\"location\" info=\"{ &quot;coordinates&quot;: &quot;52.0;20.0&quot;, &quot;id&quot;: 798544, &quot;featureClass&quot;: &quot;A&quot;, &quot;featureCode&quot;: &quot;PCLI&quot;, &quot;countryCode&quot;: &quot;PL&quot; }\" length=\"1\"></candidate> <token id=\"t154\"> Poland </token> <token id=\"t155\"> , </token> <token id=\"t156\"> prompting </token> <candidate id=\"c27\" index=157 type=\"location\" info=\"{ &quot;coordinates&quot;: &quot;60.0;100.0&quot;, &quot;id&quot;: 2017370, &quot;featureClass&quot;: &quot;A&quot;, &quot;featureCode&quot;: &quot;PCLI&quot;, &quot;countryCode&quot;: &quot;RU&quot; }\" length=\"1\"></candidate> <token id=\"t157\"> Russia </token> <token id=\"t158\"> to </token> <candidate id=\"c28\" index=159 type=\"location\" info=\"{ &quot;coordinates&quot;: &quot;38.49457;43.38323&quot;, &quot;id&quot;: 298117, &quot;featureClass&quot;: &quot;P&quot;, &quot;featureCode&quot;: &quot;PPLA&quot;, &quot;countryCode&quot;: &quot;TR&quot; }\" length=\"1\"></candidate> <token id=\"t159\"> ban </token> <token id=\"t160\"> EU </token> <token id=\"t161\"> pork </token> <token id=\"t162\"> imports </token> <token id=\"t163\"> . </token> <token id=\"t164\"> <br /> </token>","publication_date":"2015-08-12","id":288,"title":"Estonia to cull 3700 more pigs to prevent spread of African swine fever","url":"http://www.ctvnews.ca/health/estonia-to-cull-3-700-more-pigs-to-prevent-spread-of-african-swine-fever-1.2513277","content":"\n \n\t\n\t\n The Associated Press\n \t\n\t\n \n \n \n Published Wednesday, August 12, 2015 9:27AM EDT\n \n \n \n\t\n \n \n\tCOPENHAGEN -- Estonian authorities say they will cull about 3,700 pigs to prevent the spread of African swine fever.\n\tAgriculture ministry spokeswoman Karin Volmer says two more cases of the disease have been found in domestic pigs in southern Estonia, the northernmost of the three Baltic countries.\n\tVolmer said Wednesday a total of 15,700 pigs have been killed in Estonia to prevent the spread of the disease since the first case was reported there on July 21.\n\tUnlike swine flu, the disease doesn't affect humans, but it can be deadly for domestic and wild boars, and cause massive losses to the farming sector.\n\tSince 2014, dozens of cases have been reported on farms and in wild boars in the Baltic countries and Poland, prompting Russia to ban EU pork imports.\n ","candidateLabels":[]}
