# Supplementary material for: Web monitoring of emerging animal infectious diseases integrated in the French Animal Health Epidemic Intelligence System
Source: PLoS One. 2018 Aug 3;13(8):e0199960. doi: 10.1371/journal.pone.0199960 (PMC6075742; doi:10.1371/journal.pone.0199960)
Supplement: S1 Dataset — Dataset of news reports in English language used to evaluate and train the information extraction module of PADI-web (http://epia.clermont.inra.fr/vsi). This dataset is composed of 532 news reports (in JSON), with information about the report itself (publication date, title, content, url), as well as processing information related to the information extraction process (candidates for extraction information, correct or incorrect labels for each candidate). The named entity candidates (locations, diseases, hosts, dates, number of cases) are manually labelled in each article. Data are shared under a CC BY license and are freely available for download at: https://dataverse.cirad.fr/dataset.xhtml?persistentId=doi:10.18167/DVN1/KMTIFG. (GZ) [file pone.0199960.s001.gz › articles/50.json]

{"reports":[17319,17334,18723,19060,19130],"tagged_content":"<candidate id=\"c1\" index=0 type=\"location\" info=\"{ &quot;coordinates&quot;: &quot;36.5;127.75&quot;, &quot;id&quot;: 1835841, &quot;featureClass&quot;: &quot;A&quot;, &quot;featureCode&quot;: &quot;PCLI&quot;, &quot;countryCode&quot;: &quot;KR&quot; }\" length=\"2\"></candidate> <token id=\"t0\"> South </token> <token id=\"t1\"> Korea </token> <token id=\"t2\"> and </token> <candidate id=\"c2\" index=3 type=\"location\" info=\"{ &quot;coordinates&quot;: &quot;24.15114;120.70541&quot;, &quot;id&quot;: 7280291, &quot;featureClass&quot;: &quot;A&quot;, &quot;featureCode&quot;: &quot;ADM1&quot;, &quot;countryCode&quot;: &quot;TW&quot; }\" length=\"1\"></candidate> <candidate id=\"c3\" index=3 type=\"location\" info=\"{ &quot;coordinates&quot;: &quot;24.0;121.0&quot;, &quot;id&quot;: 1668284, &quot;featureClass&quot;: &quot;A&quot;, &quot;featureCode&quot;: &quot;PCLI&quot;, &quot;countryCode&quot;: &quot;TW&quot; }\" length=\"1\"></candidate> <token id=\"t3\"> Taiwan </token> <token id=\"t4\"> have </token> <token id=\"t5\"> destroyed </token> <token id=\"t6\"> more </token> <token id=\"t7\"> than </token> <candidate id=\"c4\" index=8 type=\"number\" info=\"null\" length=\"1\"></candidate> <token id=\"t8\"> 2.7 </token> <candidate id=\"c5\" index=9 type=\"number\" info=\"null\" length=\"1\"></candidate> <token id=\"t9\"> million </token> <token id=\"t10\"> poultry </token> <token id=\"t11\"> in </token> <candidate id=\"c6\" index=12 type=\"date\" info=\"PAST_REF\" length=\"2\"></candidate> <token id=\"t12\"> recent </token> <token id=\"t13\"> weeks </token> <token id=\"t14\"> and </token> <token id=\"t15\"> months </token> <token id=\"t16\"> in </token> <token id=\"t17\"> efforts </token> <token id=\"t18\"> to </token> <token id=\"t19\"> halt </token> <candidate id=\"c7\" index=20 type=\"disease\" info=\"null\" length=\"4\"></candidate> <token id=\"t20\"> highly </token> <token id=\"t21\"> pathogenic </token> <candidate id=\"c8\" index=22 type=\"disease\" info=\"null\" length=\"2\"></candidate> <token id=\"t22\"> avian </token> <token id=\"t23\"> influenza </token> <token id=\"t24\"> ( </token> <token id=\"t25\"> HPAI </token> <token id=\"t26\"> ) </token> <token id=\"t27\"> outbreaks </token> <token id=\"t28\"> of </token> <token id=\"t29\"> the </token> <token id=\"t30\"> H5N8 </token> <token id=\"t31\"> and </token> <token id=\"t32\"> H5N2 </token> <token id=\"t33\"> varieties </token> <token id=\"t34\"> , </token> <token id=\"t35\"> according </token> <token id=\"t36\"> to </token> <token id=\"t37\"> reports </token> <token id=\"t38\"> posted </token> <candidate id=\"c9\" index=39 type=\"date\" info=\"2015-03-04\" length=\"1\"></candidate> <token id=\"t39\"> yesterday </token> <token id=\"t40\"> by </token> <token id=\"t41\"> the </token> <token id=\"t42\"> World </token> <token id=\"t43\"> Organization </token> <token id=\"t44\"> for </token> <token id=\"t45\"> Animal </token> <token id=\"t46\"> Health </token> <token id=\"t47\"> ( </token> <token id=\"t48\"> OIE </token> <token id=\"t49\"> ) </token> <token id=\"t50\"> . </token> <token id=\"t51\"> In </token> <token id=\"t52\"> addition </token> <token id=\"t53\"> , </token> <candidate id=\"c10\" index=54 type=\"location\" info=\"{ &quot;coordinates&quot;: &quot;64.0;-19.0&quot;, &quot;id&quot;: 3337406, &quot;featureClass&quot;: &quot;A&quot;, &quot;featureCode&quot;: &quot;ADM1&quot;, &quot;countryCode&quot;: &quot;IS&quot; }\" length=\"1\"></candidate> <candidate id=\"c11\" index=54 type=\"location\" info=\"{ &quot;coordinates&quot;: &quot;2.75;11.58333&quot;, &quot;id&quot;: 2221789, &quot;featureClass&quot;: &quot;A&quot;, &quot;featureCode&quot;: &quot;ADM1&quot;, &quot;countryCode&quot;: &quot;CM&quot; }\" length=\"1\"></candidate> <candidate id=\"c12\" index=54 type=\"location\" info=\"{ &quot;coordinates&quot;: &quot;-6.33333;39.5&quot;, &quot;id&quot;: 149753, &quot;featureClass&quot;: &quot;A&quot;, &quot;featureCode&quot;: &quot;ADM2&quot;, &quot;countryCode&quot;: &quot;TZ&quot; }\" length=\"1\"></candidate> <candidate id=\"c13\" index=54 type=\"location\" info=\"{ &quot;coordinates&quot;: &quot;6.66667;2.25&quot;, &quot;id&quot;: 2395504, &quot;featureClass&quot;: &quot;A&quot;, &quot;featureCode&quot;: &quot;ADM1&quot;, &quot;countryCode&quot;: &quot;BJ&quot; }\" length=\"1\"></candidate> <token id=\"t54\"> South </token> <candidate id=\"c14\" index=55 type=\"location\" info=\"{ &quot;coordinates&quot;: &quot;16.16667;107.83333&quot;, &quot;id&quot;: 1562822, &quot;featureClass&quot;: &quot;A&quot;, &quot;featureCode&quot;: &quot;PCLI&quot;, &quot;countryCode&quot;: &quot;VN&quot; }\" length=\"1\"></candidate> <token id=\"t55\"> Vietnam </token> <token id=\"t56\"> has </token> <token id=\"t57\"> reported </token> <token id=\"t58\"> another </token> <token id=\"t59\"> H5N1 </token> <candidate id=\"c15\" index=60 type=\"disease\" info=\"null\" length=\"2\"></candidate> <token id=\"t60\"> avian </token> <token id=\"t61\"> flu </token> <token id=\"t62\"> outbreak </token> <token id=\"t63\"> , </token> <token id=\"t64\"> and </token> <token id=\"t65\"> low-pathogenicity </token> <candidate id=\"c16\" index=66 type=\"disease\" info=\"null\" length=\"2\"></candidate> <token id=\"t66\"> avian </token> <token id=\"t67\"> flu </token> <token id=\"t68\"> ( </token> <token id=\"t69\"> LPAI </token> <token id=\"t70\"> ) </token> <token id=\"t71\"> H7N7 </token> <candidate id=\"c17\" index=72 type=\"date\" info=\"PAST_REF\" length=\"1\"></candidate> <token id=\"t72\"> recently </token> <token id=\"t73\"> struck </token> <token id=\"t74\"> a </token> <token id=\"t75\"> turkey </token> <token id=\"t76\"> farm </token> <token id=\"t77\"> in </token> <candidate id=\"c18\" index=78 type=\"location\" info=\"{ &quot;coordinates&quot;: &quot;51.5;10.5&quot;, &quot;id&quot;: 2921044, &quot;featureClass&quot;: &quot;A&quot;, &quot;featureCode&quot;: &quot;PCLI&quot;, &quot;countryCode&quot;: &quot;DE&quot; }\" length=\"1\"></candidate> <token id=\"t78\"> Germany </token> <token id=\"t79\"> , </token> <token id=\"t80\"> according </token> <token id=\"t81\"> to </token> <token id=\"t82\"> media </token> <token id=\"t83\"> and </token> <token id=\"t84\"> OIE </token> <token id=\"t85\"> reports.The </token> <token id=\"t86\"> latest </token> <token id=\"t87\"> outbreaks </token> <token id=\"t88\"> prolong </token> <token id=\"t89\"> a </token> <token id=\"t90\"> string </token> <token id=\"t91\"> of </token> <candidate id=\"c19\" index=92 type=\"disease\" info=\"null\" length=\"2\"></candidate> <token id=\"t92\"> avian </token> <token id=\"t93\"> flu </token> <token id=\"t94\"> episodes </token> <token id=\"t95\"> that </token> <token id=\"t96\"> have </token> <token id=\"t97\"> surfaced </token> <candidate id=\"c20\" index=98 type=\"date\" info=\"2015-WI\" length=\"2\"></candidate> <token id=\"t98\"> this </token> <token id=\"t99\"> winter </token> <token id=\"t100\"> in </token> <candidate id=\"c21\" index=101 type=\"location\" info=\"{ &quot;coordinates&quot;: &quot;-12.79673;-76.51124&quot;, &quot;id&quot;: 8350058, &quot;featureClass&quot;: &quot;A&quot;, &quot;featureCode&quot;: &quot;ADM3&quot;, &quot;countryCode&quot;: &quot;PE&quot; }\" length=\"1\"></candidate> <candidate id=\"c22\" index=101 type=\"location\" info=\"{ &quot;coordinates&quot;: &quot;37.93682;27.34353&quot;, &quot;id&quot;: 8378482, &quot;featureClass&quot;: &quot;A&quot;, &quot;featureCode&quot;: &quot;ADM1H&quot;, &quot;countryCode&quot;: &quot;TR&quot; }\" length=\"1\"></candidate> <candidate id=\"c23\" index=101 type=\"location\" info=\"{ &quot;coordinates&quot;: &quot;9.56667;122.6&quot;, &quot;id&quot;: 1711613, &quot;featureClass&quot;: &quot;A&quot;, &quot;featureCode&quot;: &quot;ADM3&quot;, &quot;countryCode&quot;: &quot;PH&quot; }\" length=\"1\"></candidate> <token id=\"t101\"> Asia </token> <token id=\"t102\"> , </token> <token id=\"t103\"> Europe </token> <token id=\"t104\"> , </token> <candidate id=\"c24\" index=105 type=\"location\" info=\"{ &quot;coordinates&quot;: &quot;8.5;14.0&quot;, &quot;id&quot;: 2223603, &quot;featureClass&quot;: &quot;A&quot;, &quot;featureCode&quot;: &quot;ADM1&quot;, &quot;countryCode&quot;: &quot;CM&quot; }\" length=\"1\"></candidate> <candidate id=\"c25\" index=105 type=\"location\" info=\"{ &quot;coordinates&quot;: &quot;50.33333;3.66667&quot;, &quot;id&quot;: 2990129, &quot;featureClass&quot;: &quot;A&quot;, &quot;featureCode&quot;: &quot;ADM2&quot;, &quot;countryCode&quot;: &quot;FR&quot; }\" length=\"1\"></candidate> <candidate id=\"c26\" index=105 type=\"location\" info=\"{ &quot;coordinates&quot;: &quot;22.49471;114.13812&quot;, &quot;id&quot;: 7533617, &quot;featureClass&quot;: &quot;A&quot;, &quot;featureCode&quot;: &quot;ADM1&quot;, &quot;countryCode&quot;: &quot;HK&quot; }\" length=\"1\"></candidate> <token id=\"t105\"> North </token> <candidate id=\"c27\" index=106 type=\"location\" info=\"{ &quot;coordinates&quot;: &quot;39.76;-98.5&quot;, &quot;id&quot;: 6252001, &quot;featureClass&quot;: &quot;A&quot;, &quot;featureCode&quot;: &quot;PCLI&quot;, &quot;countryCode&quot;: &quot;US&quot; }\" length=\"1\"></candidate> <candidate id=\"c28\" index=106 type=\"location\" info=\"{ &quot;coordinates&quot;: &quot;-1.43365;-80.51061&quot;, &quot;id&quot;: 10792859, &quot;featureClass&quot;: &quot;A&quot;, &quot;featureCode&quot;: &quot;ADM3&quot;, &quot;countryCode&quot;: &quot;EC&quot; }\" length=\"1\"></candidate> <token id=\"t106\"> America </token> <token id=\"t107\"> , </token> <token id=\"t108\"> and </token> <candidate id=\"c29\" index=109 type=\"location\" info=\"{ &quot;coordinates&quot;: &quot;36.86877;10.33256&quot;, &quot;id&quot;: 8354636, &quot;featureClass&quot;: &quot;A&quot;, &quot;featureCode&quot;: &quot;ADM3H&quot;, &quot;countryCode&quot;: &quot;TN&quot; }\" length=\"1\"></candidate> <token id=\"t109\"> Africa </token> <token id=\"t110\"> . </token> <candidate id=\"c30\" index=111 type=\"date\" info=\"2015-W09\" length=\"2\"></candidate> <token id=\"t111\"> Last </token> <token id=\"t112\"> week </token> <token id=\"t113\"> the </token> <token id=\"t114\"> World </token> <token id=\"t115\"> Health </token> <token id=\"t116\"> Organization </token> <token id=\"t117\"> said </token> <token id=\"t118\"> the </token> <token id=\"t119\"> diversity </token> <token id=\"t120\"> and </token> <token id=\"t121\"> geographic </token> <token id=\"t122\"> extent </token> <token id=\"t123\"> of </token> <candidate id=\"c31\" index=124 type=\"date\" info=\"PAST_REF\" length=\"1\"></candidate> <token id=\"t124\"> recent </token> <candidate id=\"c32\" index=125 type=\"disease\" info=\"null\" length=\"2\"></candidate> <token id=\"t125\"> avian </token> <token id=\"t126\"> flu </token> <token id=\"t127\"> outbreaks </token> <token id=\"t128\"> are </token> <token id=\"t129\"> greater </token> <token id=\"t130\"> than </token> <token id=\"t131\"> at </token> <token id=\"t132\"> any </token> <token id=\"t133\"> time </token> <token id=\"t134\"> since </token> <token id=\"t135\"> the </token> <token id=\"t136\"> debut </token> <token id=\"t137\"> of </token> <token id=\"t138\"> modern </token> <token id=\"t139\"> surveillance </token> <token id=\"t140\"> methods.South </token> <token id=\"t141\"> Korea </token> <token id=\"t142\"> cites </token> <candidate id=\"c33\" index=143 type=\"number\" info=\"null\" length=\"1\"></candidate> <token id=\"t143\"> 65 </token> <token id=\"t144\"> H5N8 </token> <token id=\"t145\"> outbreaksA </token> <candidate id=\"c34\" index=146 type=\"location\" info=\"{ &quot;coordinates&quot;: &quot;64.0;-19.0&quot;, &quot;id&quot;: 3337406, &quot;featureClass&quot;: &quot;A&quot;, &quot;featureCode&quot;: &quot;ADM1&quot;, &quot;countryCode&quot;: &quot;IS&quot; }\" length=\"1\"></candidate> <candidate id=\"c35\" index=146 type=\"location\" info=\"{ &quot;coordinates&quot;: &quot;2.75;11.58333&quot;, &quot;id&quot;: 2221789, &quot;featureClass&quot;: &quot;A&quot;, &quot;featureCode&quot;: &quot;ADM1&quot;, &quot;countryCode&quot;: &quot;CM&quot; }\" length=\"1\"></candidate> <candidate id=\"c36\" index=146 type=\"location\" info=\"{ &quot;coordinates&quot;: &quot;-6.33333;39.5&quot;, &quot;id&quot;: 149753, &quot;featureClass&quot;: &quot;A&quot;, &quot;featureCode&quot;: &quot;ADM2&quot;, &quot;countryCode&quot;: &quot;TZ&quot; }\" length=\"1\"></candidate> <candidate id=\"c37\" index=146 type=\"location\" info=\"{ &quot;coordinates&quot;: &quot;6.66667;2.25&quot;, &quot;id&quot;: 2395504, &quot;featureClass&quot;: &quot;A&quot;, &quot;featureCode&quot;: &quot;ADM1&quot;, &quot;countryCode&quot;: &quot;BJ&quot; }\" length=\"1\"></candidate> <token id=\"t146\"> South </token> <token id=\"t147\"> Korean </token> <token id=\"t148\"> report </token> <token id=\"t149\"> posted </token> <token id=\"t150\"> by </token> <token id=\"t151\"> the </token> <token id=\"t152\"> OIE </token> <candidate id=\"c38\" index=153 type=\"date\" info=\"2015-03-04\" length=\"1\"></candidate> <token id=\"t153\"> yesterday </token> <token id=\"t154\"> describes </token> <candidate id=\"c39\" index=155 type=\"number\" info=\"null\" length=\"1\"></candidate> <token id=\"t155\"> 65 </token> <token id=\"t156\"> H5N8 </token> <token id=\"t157\"> outbreaks </token> <token id=\"t158\"> dating </token> <token id=\"t159\"> all </token> <token id=\"t160\"> the </token> <token id=\"t161\"> way </token> <token id=\"t162\"> from </token> <candidate id=\"c40\" index=163 type=\"date\" info=\"2014-09\" length=\"3\"></candidate> <token id=\"t163\"> late </token> <token id=\"t164\"> last </token> <token id=\"t165\"> September </token> <token id=\"t166\"> to </token> <candidate id=\"c41\" index=167 type=\"date\" info=\"2016-01\" length=\"2\"></candidate> <token id=\"t167\"> late </token> <token id=\"t168\"> January </token> <token id=\"t169\"> and </token> <token id=\"t170\"> involving </token> <token id=\"t171\"> about </token> <candidate id=\"c42\" index=172 type=\"number\" info=\"null\" length=\"1\"></candidate> <token id=\"t172\"> 2.6 </token> <candidate id=\"c43\" index=173 type=\"number\" info=\"null\" length=\"1\"></candidate> <token id=\"t173\"> million </token> <token id=\"t174\"> poultry </token> <token id=\"t175\"> . </token> <token id=\"t176\"> The </token> <token id=\"t177\"> report </token> <token id=\"t178\"> profiles </token> <candidate id=\"c44\" index=179 type=\"number\" info=\"null\" length=\"1\"></candidate> <token id=\"t179\"> 22 </token> <token id=\"t180\"> stand-alone </token> <token id=\"t181\"> outbreaks </token> <token id=\"t182\"> and </token> <token id=\"t183\"> `` </token> <token id=\"t184\"> outbreak </token> <token id=\"t185\"> clusters </token> <token id=\"t186\"> '' </token> <token id=\"t187\"> including </token> <token id=\"t188\"> from </token> <candidate id=\"c45\" index=189 type=\"number\" info=\"null\" length=\"1\"></candidate> <token id=\"t189\"> 2 </token> <token id=\"t190\"> to </token> <candidate id=\"c46\" index=191 type=\"number\" info=\"null\" length=\"1\"></candidate> <token id=\"t191\"> 13 </token> <token id=\"t192\"> individual </token> <token id=\"t193\"> incidents.The </token> <token id=\"t194\"> affected </token> <token id=\"t195\"> sites </token> <token id=\"t196\"> had </token> <token id=\"t197\"> a </token> <token id=\"t198\"> total </token> <token id=\"t199\"> of </token> <candidate id=\"c47\" index=200 type=\"number\" info=\"null\" length=\"1\"></candidate> <token id=\"t200\"> 2,589,062 </token> <candidate id=\"c48\" index=201 type=\"host\" info=\"null\" length=\"1\"></candidate> <token id=\"t201\"> birds </token> <token id=\"t202\"> , </token> <token id=\"t203\"> including </token> <candidate id=\"c49\" index=204 type=\"host\" info=\"null\" length=\"1\"></candidate> <token id=\"t204\"> ducks </token> <token id=\"t205\"> , </token> <token id=\"t206\"> chickens </token> <token id=\"t207\"> , </token> <token id=\"t208\"> geese </token> <token id=\"t209\"> , </token> <token id=\"t210\"> and </token> <token id=\"t211\"> doves </token> <token id=\"t212\"> . </token> <token id=\"t213\"> Only </token> <candidate id=\"c50\" index=214 type=\"number\" info=\"null\" length=\"1\"></candidate> <token id=\"t214\"> 177 </token> <token id=\"t215\"> cases </token> <token id=\"t216\"> , </token> <token id=\"t217\"> all </token> <token id=\"t218\"> fatal </token> <token id=\"t219\"> , </token> <token id=\"t220\"> were </token> <token id=\"t221\"> reported </token> <token id=\"t222\"> , </token> <token id=\"t223\"> but </token> <token id=\"t224\"> all </token> <token id=\"t225\"> the </token> <token id=\"t226\"> rest </token> <token id=\"t227\"> of </token> <token id=\"t228\"> the </token> <candidate id=\"c51\" index=229 type=\"host\" info=\"null\" length=\"1\"></candidate> <token id=\"t229\"> birds </token> <token id=\"t230\"> were </token> <token id=\"t231\"> destroyed </token> <token id=\"t232\"> to </token> <token id=\"t233\"> stop </token> <token id=\"t234\"> the </token> <token id=\"t235\"> virus </token> <token id=\"t236\"> . </token> <candidate id=\"c52\" index=237 type=\"location\" info=\"{ &quot;coordinates&quot;: &quot;50.55;13.63333&quot;, &quot;id&quot;: 3070290, &quot;featureClass&quot;: &quot;A&quot;, &quot;featureCode&quot;: &quot;ADM2&quot;, &quot;countryCode&quot;: &quot;CZ&quot; }\" length=\"1\"></candidate> <candidate id=\"c53\" index=237 type=\"location\" info=\"{ &quot;coordinates&quot;: &quot;41.72778;25.53333&quot;, &quot;id&quot;: 6461051, &quot;featureClass&quot;: &quot;A&quot;, &quot;featureCode&quot;: &quot;ADM3&quot;, &quot;countryCode&quot;: &quot;BG&quot; }\" length=\"1\"></candidate> <token id=\"t237\"> Most </token> <token id=\"t238\"> of </token> <token id=\"t239\"> the </token> <token id=\"t240\"> outbreaks </token> <token id=\"t241\"> were </token> <token id=\"t242\"> in </token> <token id=\"t243\"> the </token> <token id=\"t244\"> southwest </token> <token id=\"t245\"> and </token> <token id=\"t246\"> northwest </token> <token id=\"t247\"> of </token> <token id=\"t248\"> the </token> <token id=\"t249\"> country </token> <token id=\"t250\"> , </token> <token id=\"t251\"> with </token> <token id=\"t252\"> a </token> <token id=\"t253\"> few </token> <token id=\"t254\"> in </token> <token id=\"t255\"> the </token> <token id=\"t256\"> southeast </token> <token id=\"t257\"> , </token> <token id=\"t258\"> according </token> <token id=\"t259\"> to </token> <token id=\"t260\"> a </token> <token id=\"t261\"> map </token> <token id=\"t262\"> in </token> <token id=\"t263\"> the </token> <token id=\"t264\"> report.South </token> <token id=\"t265\"> Korea </token> <token id=\"t266\"> had </token> <token id=\"t267\"> widespread </token> <token id=\"t268\"> H5N8 </token> <token id=\"t269\"> outbreaks </token> <token id=\"t270\"> in </token> <candidate id=\"c54\" index=271 type=\"date\" info=\"2015-01\" length=\"1\"></candidate> <token id=\"t271\"> January </token> <token id=\"t272\"> and </token> <candidate id=\"c55\" index=273 type=\"date\" info=\"2014-02\" length=\"3\"></candidate> <token id=\"t273\"> February </token> <token id=\"t274\"> of </token> <candidate id=\"c56\" index=275 type=\"number\" info=\"null\" length=\"1\"></candidate> <token id=\"t275\"> 2014 </token> <token id=\"t276\"> , </token> <token id=\"t277\"> followed </token> <token id=\"t278\"> by </token> <token id=\"t279\"> isolated </token> <token id=\"t280\"> outbreaks </token> <token id=\"t281\"> in </token> <candidate id=\"c57\" index=282 type=\"date\" info=\"2014-06\" length=\"1\"></candidate> <token id=\"t282\"> June </token> <token id=\"t283\"> and </token> <candidate id=\"c58\" index=284 type=\"date\" info=\"2014-07\" length=\"1\"></candidate> <token id=\"t284\"> July </token> <token id=\"t285\"> . </token> <candidate id=\"c59\" index=286 type=\"location\" info=\"{ &quot;coordinates&quot;: &quot;24.15114;120.70541&quot;, &quot;id&quot;: 7280291, &quot;featureClass&quot;: &quot;A&quot;, &quot;featureCode&quot;: &quot;ADM1&quot;, &quot;countryCode&quot;: &quot;TW&quot; }\" length=\"1\"></candidate> <candidate id=\"c60\" index=286 type=\"location\" info=\"{ &quot;coordinates&quot;: &quot;24.0;121.0&quot;, &quot;id&quot;: 1668284, &quot;featureClass&quot;: &quot;A&quot;, &quot;featureCode&quot;: &quot;PCLI&quot;, &quot;countryCode&quot;: &quot;TW&quot; }\" length=\"1\"></candidate> <token id=\"t286\"> Taiwan </token> <token id=\"t287\"> reports </token> <token id=\"t288\"> H5N2 </token> <token id=\"t289\"> , </token> <token id=\"t290\"> H5N8 </token> <token id=\"t291\"> outbreaksMeanwhile </token> <token id=\"t292\"> , </token> <candidate id=\"c61\" index=293 type=\"location\" info=\"{ &quot;coordinates&quot;: &quot;24.15114;120.70541&quot;, &quot;id&quot;: 7280291, &quot;featureClass&quot;: &quot;A&quot;, &quot;featureCode&quot;: &quot;ADM1&quot;, &quot;countryCode&quot;: &quot;TW&quot; }\" length=\"1\"></candidate> <candidate id=\"c62\" index=293 type=\"location\" info=\"{ &quot;coordinates&quot;: &quot;24.0;121.0&quot;, &quot;id&quot;: 1668284, &quot;featureClass&quot;: &quot;A&quot;, &quot;featureCode&quot;: &quot;PCLI&quot;, &quot;countryCode&quot;: &quot;TW&quot; }\" length=\"1\"></candidate> <token id=\"t293\"> Taiwan </token> <token id=\"t294\"> reported </token> <token id=\"t295\"> that </token> <candidate id=\"c63\" index=296 type=\"number\" info=\"null\" length=\"1\"></candidate> <token id=\"t296\"> seven </token> <candidate id=\"c64\" index=297 type=\"date\" info=\"PAST_REF\" length=\"1\"></candidate> <token id=\"t297\"> recent </token> <token id=\"t298\"> H5N2 </token> <token id=\"t299\"> outbreaks </token> <token id=\"t300\"> and </token> <candidate id=\"c65\" index=301 type=\"number\" info=\"null\" length=\"1\"></candidate> <token id=\"t301\"> two </token> <token id=\"t302\"> H5N8 </token> <token id=\"t303\"> eruptions </token> <token id=\"t304\"> have </token> <token id=\"t305\"> forced </token> <token id=\"t306\"> the </token> <token id=\"t307\"> destruction </token> <token id=\"t308\"> of </token> <token id=\"t309\"> about </token> <candidate id=\"c66\" index=310 type=\"number\" info=\"null\" length=\"1\"></candidate> <token id=\"t310\"> 180,000 </token> <token id=\"t311\"> poultry </token> <token id=\"t312\"> , </token> <token id=\"t313\"> according </token> <token id=\"t314\"> to </token> <candidate id=\"c67\" index=315 type=\"number\" info=\"null\" length=\"1\"></candidate> <token id=\"t315\"> two </token> <token id=\"t316\"> reports </token> <token id=\"t317\"> posted </token> <token id=\"t318\"> by </token> <token id=\"t319\"> the </token> <token id=\"t320\"> OIE </token> <candidate id=\"c68\" index=321 type=\"date\" info=\"2015-03-04\" length=\"1\"></candidate> <token id=\"t321\"> yesterday </token> <token id=\"t322\"> . </token> <token id=\"t323\"> The </token> <token id=\"t324\"> country </token> <token id=\"t325\"> has </token> <token id=\"t326\"> had </token> <token id=\"t327\"> many </token> <token id=\"t328\"> H5N2 </token> <token id=\"t329\"> , </token> <token id=\"t330\"> H5N8 </token> <token id=\"t331\"> , </token> <token id=\"t332\"> and </token> <token id=\"t333\"> H5N3 </token> <token id=\"t334\"> outbreaks </token> <candidate id=\"c69\" index=335 type=\"date\" info=\"2015-WI\" length=\"2\"></candidate> <token id=\"t335\"> this </token> <token id=\"t336\"> winter </token> <token id=\"t337\"> . </token> <token id=\"t338\"> The </token> <token id=\"t339\"> report </token> <token id=\"t340\"> said </token> <token id=\"t341\"> the </token> <candidate id=\"c70\" index=342 type=\"number\" info=\"null\" length=\"1\"></candidate> <token id=\"t342\"> seven </token> <token id=\"t343\"> H5N2 </token> <token id=\"t344\"> outbreaks </token> <token id=\"t345\"> involved </token> <candidate id=\"c71\" index=346 type=\"number\" info=\"null\" length=\"1\"></candidate> <token id=\"t346\"> six </token> <token id=\"t347\"> farms </token> <token id=\"t348\"> and </token> <candidate id=\"c72\" index=349 type=\"number\" info=\"null\" length=\"1\"></candidate> <token id=\"t349\"> one </token> <token id=\"t350\"> abbatoir </token> <token id=\"t351\"> and </token> <token id=\"t352\"> killed </token> <candidate id=\"c73\" index=353 type=\"number\" info=\"null\" length=\"1\"></candidate> <token id=\"t353\"> 29,960 </token> <token id=\"t354\"> of </token> <candidate id=\"c74\" index=355 type=\"number\" info=\"null\" length=\"1\"></candidate> <token id=\"t355\"> 177,328 </token> <token id=\"t356\"> susceptible </token> <token id=\"t357\"> chickens </token> <token id=\"t358\"> and </token> <token id=\"t359\"> geese </token> <token id=\"t360\"> , </token> <token id=\"t361\"> prompting </token> <token id=\"t362\"> the </token> <token id=\"t363\"> culling </token> <token id=\"t364\"> of </token> <token id=\"t365\"> all </token> <token id=\"t366\"> the </token> <token id=\"t367\"> rest </token> <token id=\"t368\"> . </token> <token id=\"t369\"> They </token> <token id=\"t370\"> occurred </token> <token id=\"t371\"> in </token> <token id=\"t372\"> the </token> <token id=\"t373\"> city </token> <token id=\"t374\"> of </token> <candidate id=\"c75\" index=375 type=\"location\" info=\"{ &quot;coordinates&quot;: &quot;23.00002;120.18876&quot;, &quot;id&quot;: 1668352, &quot;featureClass&quot;: &quot;A&quot;, &quot;featureCode&quot;: &quot;ADM2&quot;, &quot;countryCode&quot;: &quot;TW&quot; }\" length=\"1\"></candidate> <candidate id=\"c76\" index=375 type=\"location\" info=\"{ &quot;coordinates&quot;: &quot;23.15027;120.34194&quot;, &quot;id&quot;: 1668354, &quot;featureClass&quot;: &quot;A&quot;, &quot;featureCode&quot;: &quot;ADM2H&quot;, &quot;countryCode&quot;: &quot;TW&quot; }\" length=\"1\"></candidate> <candidate id=\"c77\" index=375 type=\"location\" info=\"{ &quot;coordinates&quot;: &quot;22.99083;120.21333&quot;, &quot;id&quot;: 1668355, &quot;featureClass&quot;: &quot;P&quot;, &quot;featureCode&quot;: &quot;PPLA2&quot;, &quot;countryCode&quot;: &quot;TW&quot; }\" length=\"1\"></candidate> <token id=\"t375\"> Tainan </token> <token id=\"t376\"> and </token> <token id=\"t377\"> in </token> <candidate id=\"c78\" index=378 type=\"location\" info=\"{ &quot;coordinates&quot;: &quot;23.70701;120.38481&quot;, &quot;id&quot;: 1665194, &quot;featureClass&quot;: &quot;A&quot;, &quot;featureCode&quot;: &quot;ADM2&quot;, &quot;countryCode&quot;: &quot;TW&quot; }\" length=\"1\"></candidate> <token id=\"t378\"> Yunlin </token> <token id=\"t379\"> , </token> <candidate id=\"c79\" index=380 type=\"location\" info=\"{ &quot;coordinates&quot;: &quot;22.49555;120.61444&quot;, &quot;id&quot;: 1670479, &quot;featureClass&quot;: &quot;A&quot;, &quot;featureCode&quot;: &quot;ADM2&quot;, &quot;countryCode&quot;: &quot;TW&quot; }\" length=\"1\"></candidate> <token id=\"t380\"> Pingtung </token> <token id=\"t381\"> , </token> <token id=\"t382\"> and </token> <candidate id=\"c80\" index=383 type=\"location\" info=\"{ &quot;coordinates&quot;: &quot;23.95361;120.49083&quot;, &quot;id&quot;: 1679134, &quot;featureClass&quot;: &quot;A&quot;, &quot;featureCode&quot;: &quot;ADM2&quot;, &quot;countryCode&quot;: &quot;TW&quot; }\" length=\"1\"></candidate> <token id=\"t383\"> Changhua </token> <token id=\"t384\"> counties </token> <token id=\"t385\"> . </token> <token id=\"t386\"> Authorities </token> <token id=\"t387\"> said </token> <token id=\"t388\"> all </token> <token id=\"t389\"> farms </token> <token id=\"t390\"> within </token> <candidate id=\"c81\" index=391 type=\"number\" info=\"null\" length=\"1\"></candidate> <token id=\"t391\"> 3 </token> <token id=\"t392\"> kilometers </token> <token id=\"t393\"> of </token> <token id=\"t394\"> the </token> <token id=\"t395\"> affected </token> <token id=\"t396\"> ones </token> <token id=\"t397\"> would </token> <token id=\"t398\"> be </token> <token id=\"t399\"> under </token> <token id=\"t400\"> surveillance </token> <token id=\"t401\"> for </token> <candidate id=\"c82\" index=402 type=\"number\" info=\"null\" length=\"1\"></candidate> <token id=\"t402\"> 90 </token> <token id=\"t403\"> days </token> <token id=\"t404\"> , </token> <token id=\"t405\"> among </token> <token id=\"t406\"> other </token> <token id=\"t407\"> precautions.Taiwan </token> <token id=\"t408\"> authorities </token> <token id=\"t409\"> said </token> <token id=\"t410\"> H5N8 </token> <token id=\"t411\"> struck </token> <token id=\"t412\"> a </token> <token id=\"t413\"> turkey </token> <token id=\"t414\"> farm </token> <token id=\"t415\"> in </token> <candidate id=\"c83\" index=416 type=\"location\" info=\"{ &quot;coordinates&quot;: &quot;23.00002;120.18876&quot;, &quot;id&quot;: 1668352, &quot;featureClass&quot;: &quot;A&quot;, &quot;featureCode&quot;: &quot;ADM2&quot;, &quot;countryCode&quot;: &quot;TW&quot; }\" length=\"1\"></candidate> <candidate id=\"c84\" index=416 type=\"location\" info=\"{ &quot;coordinates&quot;: &quot;23.15027;120.34194&quot;, &quot;id&quot;: 1668354, &quot;featureClass&quot;: &quot;A&quot;, &quot;featureCode&quot;: &quot;ADM2H&quot;, &quot;countryCode&quot;: &quot;TW&quot; }\" length=\"1\"></candidate> <candidate id=\"c85\" index=416 type=\"location\" info=\"{ &quot;coordinates&quot;: &quot;22.99083;120.21333&quot;, &quot;id&quot;: 1668355, &quot;featureClass&quot;: &quot;P&quot;, &quot;featureCode&quot;: &quot;PPLA2&quot;, &quot;countryCode&quot;: &quot;TW&quot; }\" length=\"1\"></candidate> <token id=\"t416\"> Tainan </token> <token id=\"t417\"> and </token> <token id=\"t418\"> a </token> <token id=\"t419\"> goose </token> <token id=\"t420\"> farm </token> <token id=\"t421\"> in </token> <candidate id=\"c86\" index=422 type=\"location\" info=\"{ &quot;coordinates&quot;: &quot;23.70701;120.38481&quot;, &quot;id&quot;: 1665194, &quot;featureClass&quot;: &quot;A&quot;, &quot;featureCode&quot;: &quot;ADM2&quot;, &quot;countryCode&quot;: &quot;TW&quot; }\" length=\"2\"></candidate> <token id=\"t422\"> Yunlin </token> <token id=\"t423\"> County </token> <token id=\"t424\"> , </token> <token id=\"t425\"> both </token> <token id=\"t426\"> in </token> <token id=\"t427\"> the </token> <token id=\"t428\"> southwest </token> <token id=\"t429\"> . </token> <token id=\"t430\"> The </token> <token id=\"t431\"> virus </token> <token id=\"t432\"> killed </token> <candidate id=\"c87\" index=433 type=\"number\" info=\"null\" length=\"1\"></candidate> <token id=\"t433\"> 782 </token> <token id=\"t434\"> of </token> <candidate id=\"c88\" index=435 type=\"number\" info=\"null\" length=\"1\"></candidate> <token id=\"t435\"> 1,250 </token> <token id=\"t436\"> turkeys </token> <token id=\"t437\"> and </token> <candidate id=\"c89\" index=438 type=\"number\" info=\"null\" length=\"1\"></candidate> <token id=\"t438\"> 613 </token> <token id=\"t439\"> of </token> <candidate id=\"c90\" index=440 type=\"number\" info=\"null\" length=\"1\"></candidate> <token id=\"t440\"> 2,500 </token> <token id=\"t441\"> geese </token> <token id=\"t442\"> , </token> <token id=\"t443\"> prompting </token> <token id=\"t444\"> the </token> <token id=\"t445\"> culling </token> <token id=\"t446\"> of </token> <token id=\"t447\"> all </token> <token id=\"t448\"> the </token> <token id=\"t449\"> rest.Findings </token> <token id=\"t450\"> in </token> <candidate id=\"c91\" index=451 type=\"location\" info=\"{ &quot;coordinates&quot;: &quot;16.16667;107.83333&quot;, &quot;id&quot;: 1562822, &quot;featureClass&quot;: &quot;A&quot;, &quot;featureCode&quot;: &quot;PCLI&quot;, &quot;countryCode&quot;: &quot;VN&quot; }\" length=\"1\"></candidate> <token id=\"t451\"> Vietnam </token> <token id=\"t452\"> and </token> <token id=\"t453\"> GermanyIn </token> <candidate id=\"c92\" index=454 type=\"location\" info=\"{ &quot;coordinates&quot;: &quot;16.16667;107.83333&quot;, &quot;id&quot;: 1562822, &quot;featureClass&quot;: &quot;A&quot;, &quot;featureCode&quot;: &quot;PCLI&quot;, &quot;countryCode&quot;: &quot;VN&quot; }\" length=\"1\"></candidate> <token id=\"t454\"> Vietnam </token> <token id=\"t455\"> , </token> <token id=\"t456\"> the </token> <token id=\"t457\"> H5N1 </token> <token id=\"t458\"> virus </token> <token id=\"t459\"> hit </token> <token id=\"t460\"> a </token> <token id=\"t461\"> poultry </token> <token id=\"t462\"> farm </token> <token id=\"t463\"> in </token> <token id=\"t464\"> the </token> <token id=\"t465\"> southern </token> <token id=\"t466\"> province </token> <token id=\"t467\"> of </token> <candidate id=\"c93\" index=468 type=\"location\" info=\"{ &quot;coordinates&quot;: &quot;9.59995;105.97193&quot;, &quot;id&quot;: 1567788, &quot;featureClass&quot;: &quot;P&quot;, &quot;featureCode&quot;: &quot;PPLA&quot;, &quot;countryCode&quot;: &quot;VN&quot; }\" length=\"2\"></candidate> <candidate id=\"c94\" index=468 type=\"location\" info=\"{ &quot;coordinates&quot;: &quot;9.55;105.91667&quot;, &quot;id&quot;: 1559972, &quot;featureClass&quot;: &quot;A&quot;, &quot;featureCode&quot;: &quot;ADM1&quot;, &quot;countryCode&quot;: &quot;VN&quot; }\" length=\"2\"></candidate> <token id=\"t468\"> Soc </token> <candidate id=\"c95\" index=469 type=\"location\" info=\"{ &quot;coordinates&quot;: &quot;7.50722;99.59811&quot;, &quot;id&quot;: 1150006, &quot;featureClass&quot;: &quot;A&quot;, &quot;featureCode&quot;: &quot;ADM1&quot;, &quot;countryCode&quot;: &quot;TH&quot; }\" length=\"1\"></candidate> <token id=\"t469\"> Trang </token> <token id=\"t470\"> , </token> <token id=\"t471\"> according </token> <token id=\"t472\"> to </token> <token id=\"t473\"> a </token> <candidate id=\"c100\" index=474 type=\"location\" info=\"{ &quot;coordinates&quot;: &quot;23.2607;103.693&quot;, &quot;id&quot;: 10259802, &quot;featureClass&quot;: &quot;A&quot;, &quot;featureCode&quot;: &quot;ADM4&quot;, &quot;countryCode&quot;: &quot;CN&quot; }\" length=\"1\"></candidate> <candidate id=\"c101\" index=474 type=\"location\" info=\"{ &quot;coordinates&quot;: &quot;38.31505;116.86675&quot;, &quot;id&quot;: 6586371, &quot;featureClass&quot;: &quot;A&quot;, &quot;featureCode&quot;: &quot;ADM3&quot;, &quot;countryCode&quot;: &quot;CN&quot; }\" length=\"1\"></candidate> <candidate id=\"c102\" index=474 type=\"location\" info=\"{ &quot;coordinates&quot;: &quot;37.42671;116.30214&quot;, &quot;id&quot;: 9618260, &quot;featureClass&quot;: &quot;A&quot;, &quot;featureCode&quot;: &quot;ADM4&quot;, &quot;countryCode&quot;: &quot;CN&quot; }\" length=\"1\"></candidate> <candidate id=\"c103\" index=474 type=\"location\" info=\"{ &quot;coordinates&quot;: &quot;24.754;98.4825&quot;, &quot;id&quot;: 10259955, &quot;featureClass&quot;: &quot;A&quot;, &quot;featureCode&quot;: &quot;ADM4&quot;, &quot;countryCode&quot;: &quot;CN&quot; }\" length=\"1\"></candidate> <candidate id=\"c104\" index=474 type=\"location\" info=\"{ &quot;coordinates&quot;: &quot;25.5989;113.227&quot;, &quot;id&quot;: 8708004, &quot;featureClass&quot;: &quot;A&quot;, &quot;featureCode&quot;: &quot;ADM4&quot;, &quot;countryCode&quot;: &quot;CN&quot; }\" length=\"1\"></candidate> <candidate id=\"c105\" index=474 type=\"location\" info=\"{ &quot;coordinates&quot;: &quot;24.8716;100.074&quot;, &quot;id&quot;: 10259971, &quot;featureClass&quot;: &quot;A&quot;, &quot;featureCode&quot;: &quot;ADM4&quot;, &quot;countryCode&quot;: &quot;CN&quot; }\" length=\"1\"></candidate> <candidate id=\"c106\" index=474 type=\"location\" info=\"{ &quot;coordinates&quot;: &quot;24.8485;111.415&quot;, &quot;id&quot;: 8625494, &quot;featureClass&quot;: &quot;A&quot;, &quot;featureCode&quot;: &quot;ADM4&quot;, &quot;countryCode&quot;: &quot;CN&quot; }\" length=\"1\"></candidate> <candidate id=\"c107\" index=474 type=\"location\" info=\"{ &quot;coordinates&quot;: &quot;27.83896;111.28338&quot;, &quot;id&quot;: 1788859, &quot;featureClass&quot;: &quot;A&quot;, &quot;featureCode&quot;: &quot;ADM3&quot;, &quot;countryCode&quot;: &quot;CN&quot; }\" length=\"1\"></candidate> <candidate id=\"c108\" index=474 type=\"location\" info=\"{ &quot;coordinates&quot;: &quot;45.62;126.819&quot;, &quot;id&quot;: 8743409, &quot;featureClass&quot;: &quot;A&quot;, &quot;featureCode&quot;: &quot;ADM4&quot;, &quot;countryCode&quot;: &quot;CN&quot; }\" length=\"1\"></candidate> <candidate id=\"c109\" index=474 type=\"location\" info=\"{ &quot;coordinates&quot;: &quot;38.06667;114.46806&quot;, &quot;id&quot;: 6586368, &quot;featureClass&quot;: &quot;A&quot;, &quot;featureCode&quot;: &quot;ADM3&quot;, &quot;countryCode&quot;: &quot;CN&quot; }\" length=\"1\"></candidate> <candidate id=\"c110\" index=474 type=\"location\" info=\"{ &quot;coordinates&quot;: &quot;26.93106;102.6959&quot;, &quot;id&quot;: 9621487, &quot;featureClass&quot;: &quot;A&quot;, &quot;featureCode&quot;: &quot;ADM4&quot;, &quot;countryCode&quot;: &quot;CN&quot; }\" length=\"1\"></candidate> <candidate id=\"c111\" index=474 type=\"location\" info=\"{ &quot;coordinates&quot;: &quot;30.10692;102.88364&quot;, &quot;id&quot;: 9628259, &quot;featureClass&quot;: &quot;A&quot;, &quot;featureCode&quot;: &quot;ADM4&quot;, &quot;countryCode&quot;: &quot;CN&quot; }\" length=\"1\"></candidate> <candidate id=\"c112\" index=474 type=\"location\" info=\"{ &quot;coordinates&quot;: &quot;33.76889;113.307&quot;, &quot;id&quot;: 6602253, &quot;featureClass&quot;: &quot;A&quot;, &quot;featureCode&quot;: &quot;ADM3&quot;, &quot;countryCode&quot;: &quot;CN&quot; }\" length=\"1\"></candidate> <candidate id=\"c113\" index=474 type=\"location\" info=\"{ &quot;coordinates&quot;: &quot;26.3885;105.468&quot;, &quot;id&quot;: 8696347, &quot;featureClass&quot;: &quot;A&quot;, &quot;featureCode&quot;: &quot;ADM4&quot;, &quot;countryCode&quot;: &quot;CN&quot; }\" length=\"1\"></candidate> <candidate id=\"c114\" index=474 type=\"location\" info=\"{ &quot;coordinates&quot;: &quot;29.0319;112.379&quot;, &quot;id&quot;: 8708005, &quot;featureClass&quot;: &quot;A&quot;, &quot;featureCode&quot;: &quot;ADM4&quot;, &quot;countryCode&quot;: &quot;CN&quot; }\" length=\"1\"></candidate> <candidate id=\"c115\" index=474 type=\"location\" info=\"{ &quot;coordinates&quot;: &quot;29.8171;108.594&quot;, &quot;id&quot;: 8641057, &quot;featureClass&quot;: &quot;A&quot;, &quot;featureCode&quot;: &quot;ADM4&quot;, &quot;countryCode&quot;: &quot;CN&quot; }\" length=\"1\"></candidate> <candidate id=\"c116\" index=474 type=\"location\" info=\"{ &quot;coordinates&quot;: &quot;30.4033;105.83&quot;, &quot;id&quot;: 8640822, &quot;featureClass&quot;: &quot;A&quot;, &quot;featureCode&quot;: &quot;ADM4&quot;, &quot;countryCode&quot;: &quot;CN&quot; }\" length=\"1\"></candidate> <candidate id=\"c117\" index=474 type=\"location\" info=\"{ &quot;coordinates&quot;: &quot;31.72848;107.99659&quot;, &quot;id&quot;: 9628970, &quot;featureClass&quot;: &quot;A&quot;, &quot;featureCode&quot;: &quot;ADM4&quot;, &quot;countryCode&quot;: &quot;CN&quot; }\" length=\"1\"></candidate> <candidate id=\"c96\" index=474 type=\"location\" info=\"{ &quot;coordinates&quot;: &quot;43.6014;121.204&quot;, &quot;id&quot;: 8649490, &quot;featureClass&quot;: &quot;A&quot;, &quot;featureCode&quot;: &quot;ADM4&quot;, &quot;countryCode&quot;: &quot;CN&quot; }\" length=\"1\"></candidate> <candidate id=\"c97\" index=474 type=\"location\" info=\"{ &quot;coordinates&quot;: &quot;47.11625;130.29698&quot;, &quot;id&quot;: 8605143, &quot;featureClass&quot;: &quot;A&quot;, &quot;featureCode&quot;: &quot;ADM4&quot;, &quot;countryCode&quot;: &quot;CN&quot; }\" length=\"1\"></candidate> <candidate id=\"c98\" index=474 type=\"location\" info=\"{ &quot;coordinates&quot;: &quot;46.1377;124.607&quot;, &quot;id&quot;: 8743359, &quot;featureClass&quot;: &quot;A&quot;, &quot;featureCode&quot;: &quot;ADM4&quot;, &quot;countryCode&quot;: &quot;CN&quot; }\" length=\"1\"></candidate> <candidate id=\"c99\" index=474 type=\"location\" info=\"{ &quot;coordinates&quot;: &quot;24.1178;101.867&quot;, &quot;id&quot;: 10259887, &quot;featureClass&quot;: &quot;A&quot;, &quot;featureCode&quot;: &quot;ADM4&quot;, &quot;countryCode&quot;: &quot;CN&quot; }\" length=\"1\"></candidate> <token id=\"t474\"> Xinhua </token> <token id=\"t475\"> report </token> <candidate id=\"c118\" index=476 type=\"date\" info=\"2015-03-05\" length=\"1\"></candidate> <token id=\"t476\"> today </token> <token id=\"t477\"> . </token> <token id=\"t478\"> Provincial </token> <token id=\"t479\"> veterinary </token> <token id=\"t480\"> officials </token> <token id=\"t481\"> said </token> <token id=\"t482\"> more </token> <token id=\"t483\"> than </token> <candidate id=\"c119\" index=484 type=\"number\" info=\"null\" length=\"1\"></candidate> <token id=\"t484\"> 1,100 </token> <candidate id=\"c120\" index=485 type=\"host\" info=\"null\" length=\"1\"></candidate> <token id=\"t485\"> birds </token> <token id=\"t486\"> were </token> <token id=\"t487\"> culled </token> <token id=\"t488\"> , </token> <token id=\"t489\"> among </token> <token id=\"t490\"> other </token> <token id=\"t491\"> response </token> <token id=\"t492\"> measures </token> <token id=\"t493\"> to </token> <token id=\"t494\"> arrest </token> <token id=\"t495\"> the </token> <token id=\"t496\"> virus </token> <token id=\"t497\"> . </token> <token id=\"t498\"> The </token> <token id=\"t499\"> story </token> <token id=\"t500\"> did </token> <token id=\"t501\"> n't </token> <token id=\"t502\"> specify </token> <token id=\"t503\"> what </token> <token id=\"t504\"> type </token> <token id=\"t505\"> of </token> <token id=\"t506\"> poultry </token> <token id=\"t507\"> was </token> <token id=\"t508\"> affected.And </token> <token id=\"t509\"> in </token> <candidate id=\"c121\" index=510 type=\"location\" info=\"{ &quot;coordinates&quot;: &quot;51.5;10.5&quot;, &quot;id&quot;: 2921044, &quot;featureClass&quot;: &quot;A&quot;, &quot;featureCode&quot;: &quot;PCLI&quot;, &quot;countryCode&quot;: &quot;DE&quot; }\" length=\"1\"></candidate> <token id=\"t510\"> Germany </token> <token id=\"t511\"> , </token> <token id=\"t512\"> an </token> <token id=\"t513\"> LPAI </token> <token id=\"t514\"> H7N7 </token> <token id=\"t515\"> virus </token> <token id=\"t516\"> sickened </token> <candidate id=\"c122\" index=517 type=\"number\" info=\"null\" length=\"1\"></candidate> <token id=\"t517\"> 2,320 </token> <token id=\"t518\"> of </token> <candidate id=\"c123\" index=519 type=\"number\" info=\"null\" length=\"1\"></candidate> <token id=\"t519\"> 23,500 </token> <token id=\"t520\"> turkeys </token> <token id=\"t521\"> , </token> <token id=\"t522\"> killing </token> <candidate id=\"c124\" index=523 type=\"number\" info=\"null\" length=\"1\"></candidate> <token id=\"t523\"> 100 </token> <token id=\"t524\"> of </token> <token id=\"t525\"> them </token> <token id=\"t526\"> , </token> <token id=\"t527\"> on </token> <token id=\"t528\"> a </token> <token id=\"t529\"> farm </token> <token id=\"t530\"> in </token> <token id=\"t531\"> the </token> <token id=\"t532\"> northwestern </token> <token id=\"t533\"> state </token> <token id=\"t534\"> of </token> <candidate id=\"c125\" index=535 type=\"location\" info=\"{ &quot;coordinates&quot;: &quot;52.83333;9.16667&quot;, &quot;id&quot;: 2862926, &quot;featureClass&quot;: &quot;A&quot;, &quot;featureCode&quot;: &quot;ADM1&quot;, &quot;countryCode&quot;: &quot;DE&quot; }\" length=\"2\"></candidate> <token id=\"t535\"> Lower </token> <candidate id=\"c126\" index=536 type=\"location\" info=\"{ &quot;coordinates&quot;: &quot;51.0;13.25&quot;, &quot;id&quot;: 2842566, &quot;featureClass&quot;: &quot;A&quot;, &quot;featureCode&quot;: &quot;ADM1&quot;, &quot;countryCode&quot;: &quot;DE&quot; }\" length=\"1\"></candidate> <token id=\"t536\"> Saxony </token> <token id=\"t537\"> , </token> <token id=\"t538\"> according </token> <token id=\"t539\"> to </token> <token id=\"t540\"> an </token> <token id=\"t541\"> OIE </token> <token id=\"t542\"> report </token> <token id=\"t543\"> posted </token> <candidate id=\"c127\" index=544 type=\"date\" info=\"2015-03-04\" length=\"1\"></candidate> <token id=\"t544\"> yesterday </token> <token id=\"t545\"> . </token> <token id=\"t546\"> All </token> <token id=\"t547\"> the </token> <token id=\"t548\"> rest </token> <token id=\"t549\"> of </token> <token id=\"t550\"> the </token> <token id=\"t551\"> turkeys </token> <token id=\"t552\"> were </token> <token id=\"t553\"> destroyed.See </token> <token id=\"t554\"> also </token> <token id=\"t555\"> : </token> <candidate id=\"c128\" index=556 type=\"location\" info=\"{ &quot;coordinates&quot;: &quot;41.57491;-8.78736&quot;, &quot;id&quot;: 8011131, &quot;featureClass&quot;: &quot;A&quot;, &quot;featureCode&quot;: &quot;ADM3&quot;, &quot;countryCode&quot;: &quot;PT&quot; }\" length=\"1\"></candidate> <candidate id=\"c129\" index=556 type=\"location\" info=\"{ &quot;coordinates&quot;: &quot;46.59819;-110.88564&quot;, &quot;id&quot;: 5665612, &quot;featureClass&quot;: &quot;A&quot;, &quot;featureCode&quot;: &quot;ADM2&quot;, &quot;countryCode&quot;: &quot;US&quot; }\" length=\"1\"></candidate> <candidate id=\"c130\" index=556 type=\"date\" info=\"2015-03-04\" length=\"2\"></candidate> <token id=\"t556\"> Mar </token> <candidate id=\"c131\" index=557 type=\"number\" info=\"null\" length=\"1\"></candidate> <token id=\"t557\"> 4 </token> <token id=\"t558\"> OIE </token> <token id=\"t559\"> report </token> <token id=\"t560\"> on </token> <token id=\"t561\"> H5N8 </token> <token id=\"t562\"> in </token> <candidate id=\"c132\" index=563 type=\"location\" info=\"{ &quot;coordinates&quot;: &quot;64.0;-19.0&quot;, &quot;id&quot;: 3337406, &quot;featureClass&quot;: &quot;A&quot;, &quot;featureCode&quot;: &quot;ADM1&quot;, &quot;countryCode&quot;: &quot;IS&quot; }\" length=\"1\"></candidate> <candidate id=\"c133\" index=563 type=\"location\" info=\"{ &quot;coordinates&quot;: &quot;2.75;11.58333&quot;, &quot;id&quot;: 2221789, &quot;featureClass&quot;: &quot;A&quot;, &quot;featureCode&quot;: &quot;ADM1&quot;, &quot;countryCode&quot;: &quot;CM&quot; }\" length=\"1\"></candidate> <candidate id=\"c134\" index=563 type=\"location\" info=\"{ &quot;coordinates&quot;: &quot;-6.33333;39.5&quot;, &quot;id&quot;: 149753, &quot;featureClass&quot;: &quot;A&quot;, &quot;featureCode&quot;: &quot;ADM2&quot;, &quot;countryCode&quot;: &quot;TZ&quot; }\" length=\"1\"></candidate> <candidate id=\"c135\" index=563 type=\"location\" info=\"{ &quot;coordinates&quot;: &quot;6.66667;2.25&quot;, &quot;id&quot;: 2395504, &quot;featureClass&quot;: &quot;A&quot;, &quot;featureCode&quot;: &quot;ADM1&quot;, &quot;countryCode&quot;: &quot;BJ&quot; }\" length=\"1\"></candidate> <token id=\"t563\"> South </token> <token id=\"t564\"> KoreaMar </token> <candidate id=\"c136\" index=565 type=\"number\" info=\"null\" length=\"1\"></candidate> <token id=\"t565\"> 4 </token> <token id=\"t566\"> OIE </token> <token id=\"t567\"> report </token> <token id=\"t568\"> on </token> <token id=\"t569\"> H5N2 </token> <token id=\"t570\"> in </token> <token id=\"t571\"> TaiwanMar </token> <candidate id=\"c137\" index=572 type=\"number\" info=\"null\" length=\"1\"></candidate> <token id=\"t572\"> 4 </token> <token id=\"t573\"> OIE </token> <token id=\"t574\"> report </token> <token id=\"t575\"> on </token> <token id=\"t576\"> H5N8 </token> <token id=\"t577\"> in </token> <token id=\"t578\"> TaiwanMar </token> <candidate id=\"c138\" index=579 type=\"number\" info=\"null\" length=\"1\"></candidate> <token id=\"t579\"> 5 </token> <candidate id=\"c139\" index=580 type=\"location\" info=\"{ &quot;coordinates&quot;: &quot;43.6014;121.204&quot;, &quot;id&quot;: 8649490, &quot;featureClass&quot;: &quot;A&quot;, &quot;featureCode&quot;: &quot;ADM4&quot;, &quot;countryCode&quot;: &quot;CN&quot; }\" length=\"1\"></candidate> <candidate id=\"c140\" index=580 type=\"location\" info=\"{ &quot;coordinates&quot;: &quot;47.11625;130.29698&quot;, &quot;id&quot;: 8605143, &quot;featureClass&quot;: &quot;A&quot;, &quot;featureCode&quot;: &quot;ADM4&quot;, &quot;countryCode&quot;: &quot;CN&quot; }\" length=\"1\"></candidate> <candidate id=\"c141\" index=580 type=\"location\" info=\"{ &quot;coordinates&quot;: &quot;46.1377;124.607&quot;, &quot;id&quot;: 8743359, &quot;featureClass&quot;: &quot;A&quot;, &quot;featureCode&quot;: &quot;ADM4&quot;, &quot;countryCode&quot;: &quot;CN&quot; }\" length=\"1\"></candidate> <candidate id=\"c142\" index=580 type=\"location\" info=\"{ &quot;coordinates&quot;: &quot;24.1178;101.867&quot;, &quot;id&quot;: 10259887, &quot;featureClass&quot;: &quot;A&quot;, &quot;featureCode&quot;: &quot;ADM4&quot;, &quot;countryCode&quot;: &quot;CN&quot; }\" length=\"1\"></candidate> <candidate id=\"c143\" index=580 type=\"location\" info=\"{ &quot;coordinates&quot;: &quot;23.2607;103.693&quot;, &quot;id&quot;: 10259802, &quot;featureClass&quot;: &quot;A&quot;, &quot;featureCode&quot;: &quot;ADM4&quot;, &quot;countryCode&quot;: &quot;CN&quot; }\" length=\"1\"></candidate> <candidate id=\"c144\" index=580 type=\"location\" info=\"{ &quot;coordinates&quot;: &quot;38.31505;116.86675&quot;, &quot;id&quot;: 6586371, &quot;featureClass&quot;: &quot;A&quot;, &quot;featureCode&quot;: &quot;ADM3&quot;, &quot;countryCode&quot;: &quot;CN&quot; }\" length=\"1\"></candidate> <candidate id=\"c145\" index=580 type=\"location\" info=\"{ &quot;coordinates&quot;: &quot;37.42671;116.30214&quot;, &quot;id&quot;: 9618260, &quot;featureClass&quot;: &quot;A&quot;, &quot;featureCode&quot;: &quot;ADM4&quot;, &quot;countryCode&quot;: &quot;CN&quot; }\" length=\"1\"></candidate> <candidate id=\"c146\" index=580 type=\"location\" info=\"{ &quot;coordinates&quot;: &quot;24.754;98.4825&quot;, &quot;id&quot;: 10259955, &quot;featureClass&quot;: &quot;A&quot;, &quot;featureCode&quot;: &quot;ADM4&quot;, &quot;countryCode&quot;: &quot;CN&quot; }\" length=\"1\"></candidate> <candidate id=\"c147\" index=580 type=\"location\" info=\"{ &quot;coordinates&quot;: &quot;25.5989;113.227&quot;, &quot;id&quot;: 8708004, &quot;featureClass&quot;: &quot;A&quot;, &quot;featureCode&quot;: &quot;ADM4&quot;, &quot;countryCode&quot;: &quot;CN&quot; }\" length=\"1\"></candidate> <candidate id=\"c148\" index=580 type=\"location\" info=\"{ &quot;coordinates&quot;: &quot;24.8716;100.074&quot;, &quot;id&quot;: 10259971, &quot;featureClass&quot;: &quot;A&quot;, &quot;featureCode&quot;: &quot;ADM4&quot;, &quot;countryCode&quot;: &quot;CN&quot; }\" length=\"1\"></candidate> <candidate id=\"c149\" index=580 type=\"location\" info=\"{ &quot;coordinates&quot;: &quot;24.8485;111.415&quot;, &quot;id&quot;: 8625494, &quot;featureClass&quot;: &quot;A&quot;, &quot;featureCode&quot;: &quot;ADM4&quot;, &quot;countryCode&quot;: &quot;CN&quot; }\" length=\"1\"></candidate> <candidate id=\"c150\" index=580 type=\"location\" info=\"{ &quot;coordinates&quot;: &quot;27.83896;111.28338&quot;, &quot;id&quot;: 1788859, &quot;featureClass&quot;: &quot;A&quot;, &quot;featureCode&quot;: &quot;ADM3&quot;, &quot;countryCode&quot;: &quot;CN&quot; }\" length=\"1\"></candidate> <candidate id=\"c151\" index=580 type=\"location\" info=\"{ &quot;coordinates&quot;: &quot;45.62;126.819&quot;, &quot;id&quot;: 8743409, &quot;featureClass&quot;: &quot;A&quot;, &quot;featureCode&quot;: &quot;ADM4&quot;, &quot;countryCode&quot;: &quot;CN&quot; }\" length=\"1\"></candidate> <candidate id=\"c152\" index=580 type=\"location\" info=\"{ &quot;coordinates&quot;: &quot;38.06667;114.46806&quot;, &quot;id&quot;: 6586368, &quot;featureClass&quot;: &quot;A&quot;, &quot;featureCode&quot;: &quot;ADM3&quot;, &quot;countryCode&quot;: &quot;CN&quot; }\" length=\"1\"></candidate> <candidate id=\"c153\" index=580 type=\"location\" info=\"{ &quot;coordinates&quot;: &quot;26.93106;102.6959&quot;, &quot;id&quot;: 9621487, &quot;featureClass&quot;: &quot;A&quot;, &quot;featureCode&quot;: &quot;ADM4&quot;, &quot;countryCode&quot;: &quot;CN&quot; }\" length=\"1\"></candidate> <candidate id=\"c154\" index=580 type=\"location\" info=\"{ &quot;coordinates&quot;: &quot;30.10692;102.88364&quot;, &quot;id&quot;: 9628259, &quot;featureClass&quot;: &quot;A&quot;, &quot;featureCode&quot;: &quot;ADM4&quot;, &quot;countryCode&quot;: &quot;CN&quot; }\" length=\"1\"></candidate> <candidate id=\"c155\" index=580 type=\"location\" info=\"{ &quot;coordinates&quot;: &quot;33.76889;113.307&quot;, &quot;id&quot;: 6602253, &quot;featureClass&quot;: &quot;A&quot;, &quot;featureCode&quot;: &quot;ADM3&quot;, &quot;countryCode&quot;: &quot;CN&quot; }\" length=\"1\"></candidate> <candidate id=\"c156\" index=580 type=\"location\" info=\"{ &quot;coordinates&quot;: &quot;26.3885;105.468&quot;, &quot;id&quot;: 8696347, &quot;featureClass&quot;: &quot;A&quot;, &quot;featureCode&quot;: &quot;ADM4&quot;, &quot;countryCode&quot;: &quot;CN&quot; }\" length=\"1\"></candidate> <candidate id=\"c157\" index=580 type=\"location\" info=\"{ &quot;coordinates&quot;: &quot;29.0319;112.379&quot;, &quot;id&quot;: 8708005, &quot;featureClass&quot;: &quot;A&quot;, &quot;featureCode&quot;: &quot;ADM4&quot;, &quot;countryCode&quot;: &quot;CN&quot; }\" length=\"1\"></candidate> <candidate id=\"c158\" index=580 type=\"location\" info=\"{ &quot;coordinates&quot;: &quot;29.8171;108.594&quot;, &quot;id&quot;: 8641057, &quot;featureClass&quot;: &quot;A&quot;, &quot;featureCode&quot;: &quot;ADM4&quot;, &quot;countryCode&quot;: &quot;CN&quot; }\" length=\"1\"></candidate> <candidate id=\"c159\" index=580 type=\"location\" info=\"{ &quot;coordinates&quot;: &quot;30.4033;105.83&quot;, &quot;id&quot;: 8640822, &quot;featureClass&quot;: &quot;A&quot;, &quot;featureCode&quot;: &quot;ADM4&quot;, &quot;countryCode&quot;: &quot;CN&quot; }\" length=\"1\"></candidate> <candidate id=\"c160\" index=580 type=\"location\" info=\"{ &quot;coordinates&quot;: &quot;31.72848;107.99659&quot;, &quot;id&quot;: 9628970, &quot;featureClass&quot;: &quot;A&quot;, &quot;featureCode&quot;: &quot;ADM4&quot;, &quot;countryCode&quot;: &quot;CN&quot; }\" length=\"1\"></candidate> <token id=\"t580\"> Xinhua </token> <token id=\"t581\"> report </token> <token id=\"t582\"> on </token> <token id=\"t583\"> H5N1 </token> <token id=\"t584\"> in </token> <token id=\"t585\"> VietnamMar </token> <candidate id=\"c161\" index=586 type=\"number\" info=\"null\" length=\"1\"></candidate> <token id=\"t586\"> 4 </token> <token id=\"t587\"> OIE </token> <token id=\"t588\"> report </token> <token id=\"t589\"> on </token> <token id=\"t590\"> H7N7 </token> <token id=\"t591\"> in </token> <token id=\"t592\"> GermanyFeb </token> <candidate id=\"c162\" index=593 type=\"number\" info=\"null\" length=\"1\"></candidate> <token id=\"t593\"> 26 </token> <token id=\"t594\"> CIDRAP </token> <token id=\"t595\"> News </token> <token id=\"t596\"> story </token> <token id=\"t597\"> on </token> <token id=\"t598\"> WHO </token> <token id=\"t599\"> statement </token> <token id=\"t600\"> about </token> <candidate id=\"c163\" index=601 type=\"disease\" info=\"null\" length=\"2\"></candidate> <token id=\"t601\"> avian </token> <token id=\"t602\"> flu </token>","publication_date":"2015-03-05","id":50,"title":"Avian flu in South Korea, Taiwan prompts massive culling","url":"http://www.cidrap.umn.edu/news-perspective/2015/03/avian-flu-south-korea-taiwan-prompts-massive-culling","content":"South Korea and Taiwan have destroyed more than 2.7 million poultry in recent weeks and months in efforts to halt highly pathogenic avian influenza (HPAI) outbreaks of the H5N8 and H5N2 varieties, according to reports posted yesterday by the World Organization for Animal Health (OIE).In addition, South Vietnam has reported another H5N1 avian flu outbreak, and low-pathogenicity avian flu (LPAI) H7N7 recently struck a turkey farm in Germany, according to media and OIE reports.The latest outbreaks prolong a string of avian flu episodes that have surfaced this winter in Asia, Europe, North America, and Africa. Last week the World Health Organization said the diversity and geographic extent of recent avian flu outbreaks are greater than at any time since the debut of modern surveillance methods.South Korea cites 65 H5N8 outbreaksA South Korean report posted by the OIE yesterday describes 65 H5N8 outbreaks dating all the way from late last September to late January and involving about 2.6 million poultry. The report profiles 22 stand-alone outbreaks and \"outbreak clusters\" including from 2 to 13 individual incidents.The affected sites had a total of 2,589,062 birds, including ducks, chickens, geese, and doves. Only 177 cases, all fatal, were reported, but all the rest of the birds were destroyed to stop the virus. Most of the outbreaks were in the southwest and northwest of the country, with a few in the southeast, according to a map in the report.South Korea had widespread H5N8 outbreaks in January and February of 2014, followed by isolated outbreaks in June and July.Taiwan reports H5N2, H5N8 outbreaksMeanwhile, Taiwan reported that seven recent H5N2 outbreaks and two H5N8 eruptions have forced the destruction of about 180,000 poultry, according to two reports posted by the OIE yesterday. The country has had many H5N2, H5N8, and H5N3 outbreaks this winter.The report said the seven H5N2 outbreaks involved six farms and one abbatoir and killed 29,960 of 177,328 susceptible chickens and geese, prompting the culling of all the rest. They occurred in the city of Tainan and in Yunlin, Pingtung, and Changhua counties. Authorities said all farms within 3 kilometers of the affected ones would be under surveillance for 90 days, among other precautions.Taiwan authorities said H5N8 struck a turkey farm in Tainan and a goose farm in Yunlin County, both in the southwest. The virus killed 782 of 1,250 turkeys and 613 of 2,500 geese, prompting the culling of all the rest.Findings in Vietnam and GermanyIn Vietnam, the H5N1 virus hit a poultry farm in the southern province of Soc Trang, according to a Xinhua report today. Provincial veterinary officials said more than 1,100 birds were culled, among other response measures to arrest the virus. The story didn't specify what type of poultry was affected.And in Germany, an LPAI H7N7 virus sickened 2,320 of 23,500 turkeys, killing 100 of them, on a farm in the northwestern state of Lower Saxony, according to an OIE report posted yesterday. All the rest of the turkeys were destroyed.See also:Mar 4 OIE report on H5N8 in South KoreaMar 4 OIE report on H5N2 in TaiwanMar 4 OIE report on H5N8 in TaiwanMar 5 Xinhua report on H5N1 in VietnamMar 4 OIE report on H7N7 in GermanyFeb 26 CIDRAP News story on WHO statement about avian flu","candidateLabels":[{"id":"c1","label":"correct"},{"id":"c2","label":"correct"},{"id":"c3","label":"correct"},{"id":"c4","label":"partial"},{"id":"c5","label":"partial"},{"id":"c6","label":"partial"},{"id":"c7","label":"correct"},{"id":"c8","label":"correct"},{"id":"c9","label":"correct"},{"id":"c10","label":"incorrect"},{"id":"c11","label":"incorrect"},{"id":"c12","label":"incorrect"},{"id":"c13","label":"incorrect"},{"id":"c14","label":"correct"},{"id":"c15","label":"correct"},{"id":"c16","label":"partial"},{"id":"c17","label":"partial"},{"id":"c18","label":"correct"},{"id":"c19","label":"correct"},{"id":"c20","label":"partial"},{"id":"c21","label":"incorrect"},{"id":"c22","label":"partial"},{"id":"c23","label":"partial"},{"id":"c24","label":"incorrect"},{"id":"c25","label":"incorrect"},{"id":"c26","label":"incorrect"},{"id":"c27","label":"partial"},{"id":"c28","label":"incorrect"},{"id":"c29","label":"partial"},{"id":"c30","label":"correct"},{"id":"c31","label":"partial"},{"id":"c32","label":"partial"},{"id":"c33","label":"partial"},{"id":"c34","label":"incorrect"},{"id":"c35","label":"incorrect"},{"id":"c36","label":"incorrect"},{"id":"c37","label":"incorrect"},{"id":"c38","label":"correct"},{"id":"c39","label":"partial"},{"id":"c40","label":"partial"},{"id":"c41","label":"partial"},{"id":"c42","label":"partial"},{"id":"c43","label":"partial"},{"id":"c44","label":"partial"},{"id":"c45","label":"partial"},{"id":"c46","label":"partial"},{"id":"c47","label":"partial"},{"id":"c48","label":"correct"},{"id":"c49","label":"correct"},{"id":"c50","label":"correct"},{"id":"c51","label":"correct"},{"id":"c52","label":"incorrect"},{"id":"c53","label":"incorrect"},{"id":"c54","label":"correct"},{"id":"c55","label":"correct"},{"id":"c56","label":"incorrect"},{"id":"c57","label":"correct"},{"id":"c58","label":"correct"},{"id":"c59","label":"correct"},{"id":"c60","label":"correct"},{"id":"c61","label":"correct"},{"id":"c62","label":"correct"},{"id":"c63","label":"partial"},{"id":"c64","label":"correct"},{"id":"c65","label":"partial"},{"id":"c66","label":"partial"},{"id":"c67","label":"partial"},{"id":"c68","label":"correct"},{"id":"c69","label":"correct"},{"id":"c70","label":"partial"},{"id":"c71","label":"partial"},{"id":"c72","label":"partial"},{"id":"c73","label":"partial"},{"id":"c74","label":"partial"},{"id":"c75","label":"correct"},{"id":"c76","label":"correct"},{"id":"c77","label":"correct"},{"id":"c78","label":"correct"},{"id":"c79","label":"correct"},{"id":"c80","label":"correct"},{"id":"c81","label":"incorrect"},{"id":"c82","label":"incorrect"},{"id":"c83","label":"correct"},{"id":"c84","label":"correct"},{"id":"c85","label":"correct"},{"id":"c86","label":"correct"},{"id":"c87","label":"partial"},{"id":"c88","label":"partial"},{"id":"c89","label":"partial"},{"id":"c90","label":"partial"},{"id":"c91","label":"correct"},{"id":"c92","label":"correct"},{"id":"c93","label":"correct"},{"id":"c94","label":"correct"},{"id":"c95","label":"incorrect"},{"id":"c96","label":"incorrect"},{"id":"c97","label":"incorrect"},{"id":"c98","label":"incorrect"},{"id":"c99","label":"incorrect"},{"id":"c100","label":"incorrect"},{"id":"c101","label":"incorrect"},{"id":"c102","label":"incorrect"},{"id":"c103","label":"incorrect"},{"id":"c104","label":"incorrect"},{"id":"c105","label":"incorrect"},{"id":"c106","label":"incorrect"},{"id":"c107","label":"incorrect"},{"id":"c108","label":"incorrect"},{"id":"c109","label":"incorrect"},{"id":"c110","label":"incorrect"},{"id":"c111","label":"incorrect"},{"id":"c112","label":"incorrect"},{"id":"c113","label":"incorrect"},{"id":"c114","label":"incorrect"},{"id":"c115","label":"incorrect"},{"id":"c116","label":"incorrect"},{"id":"c117","label":"incorrect"},{"id":"c118","label":"correct"},{"id":"c119","label":"partial"},{"id":"c120","label":"partial"},{"id":"c121","label":"correct"},{"id":"c122","label":"correct"},{"id":"c123","label":"partial"},{"id":"c124","label":"partial"},{"id":"c125","label":"correct"},{"id":"c126","label":"correct"},{"id":"c127","label":"correct"},{"id":"c128","label":"incorrect"},{"id":"c129","label":"incorrect"},{"id":"c130","label":"correct"},{"id":"c131","label":"incorrect"},{"id":"c132","label":"incorrect"},{"id":"c133","label":"incorrect"},{"id":"c134","label":"incorrect"},{"id":"c135","label":"incorrect"},{"id":"c136","label":"incorrect"},{"id":"c137","label":"incorrect"},{"id":"c138","label":"incorrect"},{"id":"c139","label":"incorrect"},{"id":"c140","label":"incorrect"},{"id":"c141","label":"incorrect"},{"id":"c142","label":"incorrect"},{"id":"c143","label":"incorrect"},{"id":"c144","label":"incorrect"},{"id":"c145","label":"incorrect"},{"id":"c146","label":"incorrect"},{"id":"c147","label":"incorrect"},{"id":"c148","label":"incorrect"},{"id":"c149","label":"incorrect"},{"id":"c150","label":"incorrect"},{"id":"c151","label":"incorrect"},{"id":"c152","label":"incorrect"},{"id":"c153","label":"incorrect"},{"id":"c154","label":"incorrect"},{"id":"c155","label":"incorrect"},{"id":"c156","label":"incorrect"},{"id":"c157","label":"incorrect"},{"id":"c158","label":"incorrect"},{"id":"c159","label":"incorrect"},{"id":"c160","label":"incorrect"},{"id":"c161","label":"incorrect"},{"id":"c162","label":"incorrect"},{"id":"c163","label":"correct"}]}
