# Supplementary material for: Web monitoring of emerging animal infectious diseases integrated in the French Animal Health Epidemic Intelligence System
Source: PLoS One. 2018 Aug 3;13(8):e0199960. doi: 10.1371/journal.pone.0199960 (PMC6075742; doi:10.1371/journal.pone.0199960)
Supplement: S1 Dataset — Dataset of news reports in English language used to evaluate and train the information extraction module of PADI-web (http://epia.clermont.inra.fr/vsi). This dataset is composed of 532 news reports (in JSON), with information about the report itself (publication date, title, content, url), as well as processing information related to the information extraction process (candidates for extraction information, correct or incorrect labels for each candidate). The named entity candidates (locations, diseases, hosts, dates, number of cases) are manually labelled in each article. Data are shared under a CC BY license and are freely available for download at: https://dataverse.cirad.fr/dataset.xhtml?persistentId=doi:10.18167/DVN1/KMTIFG. (GZ) [file pone.0199960.s001.gz › articles/161.json]

{"reports":[17551,18057,18398,18623],"tagged_content":"<token id=\"t0\"> Poultry </token> <token id=\"t1\"> News </token> <token id=\"t2\"> Low-pathogenic </token> <candidate id=\"c1\" index=3 type=\"disease\" info=\"null\" length=\"2\"></candidate> <token id=\"t3\"> Avian </token> <token id=\"t4\"> Flu </token> <token id=\"t5\"> Virus </token> <token id=\"t6\"> Detected </token> <token id=\"t7\"> in </token> <candidate id=\"c2\" index=8 type=\"location\" info=\"{ &quot;coordinates&quot;: &quot;17.25;-88.75&quot;, &quot;id&quot;: 3582678, &quot;featureClass&quot;: &quot;A&quot;, &quot;featureCode&quot;: &quot;PCLI&quot;, &quot;countryCode&quot;: &quot;BZ&quot; }\" length=\"1\"></candidate> <candidate id=\"c3\" index=8 type=\"location\" info=\"{ &quot;coordinates&quot;: &quot;17.55;-88.41667&quot;, &quot;id&quot;: 3582676, &quot;featureClass&quot;: &quot;A&quot;, &quot;featureCode&quot;: &quot;ADM1&quot;, &quot;countryCode&quot;: &quot;BZ&quot; }\" length=\"1\"></candidate> <candidate id=\"c4\" index=8 type=\"location\" info=\"{ &quot;coordinates&quot;: &quot;-4.58379;12.83037&quot;, &quot;id&quot;: 2243645, &quot;featureClass&quot;: &quot;A&quot;, &quot;featureCode&quot;: &quot;ADM2&quot;, &quot;countryCode&quot;: &quot;AO&quot; }\" length=\"1\"></candidate> <token id=\"t8\"> Belize </token> <token id=\"t9\"> Poultry26 </token> <candidate id=\"c5\" index=10 type=\"date\" info=\"2015-01\" length=\"2\"></candidate> <token id=\"t10\"> January </token> <candidate id=\"c6\" index=11 type=\"number\" info=\"null\" length=\"1\"></candidate> <token id=\"t11\"> 2015 </token> <token id=\"t12\"> <br /> </token> <token id=\"t13\"> <br /> </token> <token id=\"t14\"> BELIZE </token> <token id=\"t15\"> - </token> <token id=\"t16\"> During </token> <token id=\"t17\"> routine </token> <token id=\"t18\"> testing </token> <token id=\"t19\"> , </token> <token id=\"t20\"> the </token> <token id=\"t21\"> low-pathogenic </token> <candidate id=\"c7\" index=22 type=\"disease\" info=\"null\" length=\"2\"></candidate> <token id=\"t22\"> avian </token> <token id=\"t23\"> influenza </token> <token id=\"t24\"> virus </token> <token id=\"t25\"> of </token> <token id=\"t26\"> the </token> <token id=\"t27\"> H5N2 </token> <token id=\"t28\"> has </token> <token id=\"t29\"> been </token> <token id=\"t30\"> detected </token> <token id=\"t31\"> in </token> <token id=\"t32\"> broiler </token> <token id=\"t33\"> breeders </token> <token id=\"t34\"> in </token> <token id=\"t35\"> the </token> <token id=\"t36\"> west </token> <token id=\"t37\"> of </token> <token id=\"t38\"> the </token> <token id=\"t39\"> country </token> <token id=\"t40\"> in </token> <candidate id=\"c8\" index=41 type=\"date\" info=\"2014-12\" length=\"2\"></candidate> <token id=\"t41\"> December </token> <candidate id=\"c9\" index=42 type=\"number\" info=\"null\" length=\"1\"></candidate> <token id=\"t42\"> 2014 </token> <token id=\"t43\"> . </token> <token id=\"t44\"> The </token> <token id=\"t45\"> veterinary </token> <token id=\"t46\"> authority </token> <token id=\"t47\"> sent </token> <token id=\"t48\"> an </token> <token id=\"t49\"> Immediate </token> <token id=\"t50\"> Notification </token> <token id=\"t51\"> dated </token> <candidate id=\"c10\" index=52 type=\"number\" info=\"null\" length=\"1\"></candidate> <candidate id=\"c11\" index=52 type=\"date\" info=\"2015-01-23\" length=\"3\"></candidate> <token id=\"t52\"> 23 </token> <token id=\"t53\"> January </token> <candidate id=\"c12\" index=54 type=\"number\" info=\"null\" length=\"1\"></candidate> <token id=\"t54\"> 2015 </token> <token id=\"t55\"> to </token> <token id=\"t56\"> the </token> <token id=\"t57\"> World </token> <token id=\"t58\"> Organisation </token> <token id=\"t59\"> for </token> <token id=\"t60\"> Animal </token> <token id=\"t61\"> Health </token> <token id=\"t62\"> ( </token> <token id=\"t63\"> OIE </token> <token id=\"t64\"> ) </token> <token id=\"t65\"> . </token> <token id=\"t66\"> <br /> </token> <token id=\"t67\"> The </token> <token id=\"t68\"> affected </token> <candidate id=\"c13\" index=69 type=\"host\" info=\"null\" length=\"1\"></candidate> <token id=\"t69\"> birds </token> <token id=\"t70\"> were </token> <token id=\"t71\"> broiler </token> <token id=\"t72\"> breeders </token> <token id=\"t73\"> in </token> <token id=\"t74\"> what </token> <token id=\"t75\"> is </token> <token id=\"t76\"> described </token> <token id=\"t77\"> as </token> <token id=\"t78\"> a </token> <token id=\"t79\"> `` </token> <token id=\"t80\"> village </token> <token id=\"t81\"> flock </token> <token id=\"t82\"> '' </token> <token id=\"t83\"> of </token> <candidate id=\"c14\" index=84 type=\"number\" info=\"null\" length=\"1\"></candidate> <token id=\"t84\"> 17,400 </token> <token id=\"t85\"> at </token> <token id=\"t86\"> Spanish </token> <token id=\"t87\"> Lookout </token> <token id=\"t88\"> in </token> <token id=\"t89\"> the </token> <candidate id=\"c15\" index=90 type=\"location\" info=\"{ &quot;coordinates&quot;: &quot;17.0;-88.9&quot;, &quot;id&quot;: 3582429, &quot;featureClass&quot;: &quot;A&quot;, &quot;featureCode&quot;: &quot;ADM1&quot;, &quot;countryCode&quot;: &quot;BZ&quot; }\" length=\"1\"></candidate> <token id=\"t90\"> Cayo </token> <token id=\"t91\"> district </token> <token id=\"t92\"> . </token> <token id=\"t93\"> <br /> </token> <token id=\"t94\"> The </token> <candidate id=\"c16\" index=95 type=\"host\" info=\"null\" length=\"1\"></candidate> <token id=\"t95\"> birds </token> <token id=\"t96\"> were </token> <token id=\"t97\"> aged </token> <candidate id=\"c17\" index=98 type=\"number\" info=\"null\" length=\"1\"></candidate> <token id=\"t98\"> 22 </token> <token id=\"t99\"> , </token> <candidate id=\"c18\" index=100 type=\"number\" info=\"null\" length=\"1\"></candidate> <token id=\"t100\"> 38 </token> <token id=\"t101\"> and </token> <candidate id=\"c19\" index=102 type=\"number\" info=\"null\" length=\"1\"></candidate> <token id=\"t102\"> 39 </token> <token id=\"t103\"> weeks </token> <token id=\"t104\"> , </token> <token id=\"t105\"> and </token> <candidate id=\"c20\" index=106 type=\"number\" info=\"null\" length=\"1\"></candidate> <token id=\"t106\"> 11,572 </token> <token id=\"t107\"> tested </token> <token id=\"t108\"> positive </token> <token id=\"t109\"> for </token> <token id=\"t110\"> the </token> <token id=\"t111\"> virus </token> <token id=\"t112\"> on </token> <candidate id=\"c21\" index=113 type=\"number\" info=\"null\" length=\"1\"></candidate> <candidate id=\"c22\" index=113 type=\"date\" info=\"2014-12-03\" length=\"2\"></candidate> <token id=\"t113\"> 3 </token> <token id=\"t114\"> December </token> <token id=\"t115\"> , </token> <token id=\"t116\"> according </token> <token id=\"t117\"> to </token> <token id=\"t118\"> the </token> <token id=\"t119\"> report </token> <token id=\"t120\"> . </token> <token id=\"t121\"> The </token> <token id=\"t122\"> affected </token> <token id=\"t123\"> flocks </token> <token id=\"t124\"> have </token> <token id=\"t125\"> not </token> <token id=\"t126\"> shown </token> <token id=\"t127\"> any </token> <token id=\"t128\"> clinical </token> <token id=\"t129\"> signs </token> <token id=\"t130\"> . </token> <token id=\"t131\"> <br /> </token> <token id=\"t132\"> All </token> <token id=\"t133\"> breeder </token> <token id=\"t134\"> flocks </token> <token id=\"t135\"> are </token> <token id=\"t136\"> routinely </token> <token id=\"t137\"> sampled </token> <token id=\"t138\"> for </token> <candidate id=\"c23\" index=139 type=\"disease\" info=\"null\" length=\"2\"></candidate> <token id=\"t139\"> avian </token> <token id=\"t140\"> influenza </token> <token id=\"t141\"> under </token> <token id=\"t142\"> the </token> <candidate id=\"c24\" index=143 type=\"location\" info=\"{ &quot;coordinates&quot;: &quot;17.25;-88.75&quot;, &quot;id&quot;: 3582678, &quot;featureClass&quot;: &quot;A&quot;, &quot;featureCode&quot;: &quot;PCLI&quot;, &quot;countryCode&quot;: &quot;BZ&quot; }\" length=\"1\"></candidate> <candidate id=\"c25\" index=143 type=\"location\" info=\"{ &quot;coordinates&quot;: &quot;17.55;-88.41667&quot;, &quot;id&quot;: 3582676, &quot;featureClass&quot;: &quot;A&quot;, &quot;featureCode&quot;: &quot;ADM1&quot;, &quot;countryCode&quot;: &quot;BZ&quot; }\" length=\"1\"></candidate> <candidate id=\"c26\" index=143 type=\"location\" info=\"{ &quot;coordinates&quot;: &quot;-4.58379;12.83037&quot;, &quot;id&quot;: 2243645, &quot;featureClass&quot;: &quot;A&quot;, &quot;featureCode&quot;: &quot;ADM2&quot;, &quot;countryCode&quot;: &quot;AO&quot; }\" length=\"1\"></candidate> <token id=\"t143\"> Belize </token> <token id=\"t144\"> Poultry </token> <token id=\"t145\"> Improvement </token> <candidate id=\"c27\" index=146 type=\"location\" info=\"{ &quot;coordinates&quot;: &quot;42.54589;0.31028&quot;, &quot;id&quot;: 6358391, &quot;featureClass&quot;: &quot;A&quot;, &quot;featureCode&quot;: &quot;ADM3&quot;, &quot;countryCode&quot;: &quot;ES&quot; }\" length=\"1\"></candidate> <candidate id=\"c28\" index=146 type=\"location\" info=\"{ &quot;coordinates&quot;: &quot;45.31278;5.3925&quot;, &quot;id&quot;: 6454081, &quot;featureClass&quot;: &quot;A&quot;, &quot;featureCode&quot;: &quot;ADM4&quot;, &quot;countryCode&quot;: &quot;FR&quot; }\" length=\"1\"></candidate> <token id=\"t146\"> Plan </token> <candidate id=\"c29\" index=147 type=\"disease\" info=\"null\" length=\"2\"></candidate> <token id=\"t147\"> Avian </token> <token id=\"t148\"> Influenza </token> <token id=\"t149\"> Programme </token> <token id=\"t150\"> . </token> <token id=\"t151\"> Hence </token> <token id=\"t152\"> affected </token> <token id=\"t153\"> flocks </token> <token id=\"t154\"> were </token> <token id=\"t155\"> detected </token> <token id=\"t156\"> under </token> <token id=\"t157\"> routine </token> <token id=\"t158\"> monitoring </token> <token id=\"t159\"> as </token> <token id=\"t160\"> there </token> <token id=\"t161\"> are </token> <token id=\"t162\"> no </token> <token id=\"t163\"> clinical </token> <token id=\"t164\"> signs </token> <token id=\"t165\"> associated </token> <token id=\"t166\"> with </token> <token id=\"t167\"> the </token> <token id=\"t168\"> event </token> <token id=\"t169\"> . </token> <token id=\"t170\"> Spanish </token> <token id=\"t171\"> Lookout </token> <token id=\"t172\"> is </token> <token id=\"t173\"> a </token> <token id=\"t174\"> major </token> <token id=\"t175\"> poultry </token> <token id=\"t176\"> production </token> <token id=\"t177\"> area </token> <token id=\"t178\"> in </token> <candidate id=\"c30\" index=179 type=\"location\" info=\"{ &quot;coordinates&quot;: &quot;17.25;-88.75&quot;, &quot;id&quot;: 3582678, &quot;featureClass&quot;: &quot;A&quot;, &quot;featureCode&quot;: &quot;PCLI&quot;, &quot;countryCode&quot;: &quot;BZ&quot; }\" length=\"1\"></candidate> <candidate id=\"c31\" index=179 type=\"location\" info=\"{ &quot;coordinates&quot;: &quot;17.55;-88.41667&quot;, &quot;id&quot;: 3582676, &quot;featureClass&quot;: &quot;A&quot;, &quot;featureCode&quot;: &quot;ADM1&quot;, &quot;countryCode&quot;: &quot;BZ&quot; }\" length=\"1\"></candidate> <candidate id=\"c32\" index=179 type=\"location\" info=\"{ &quot;coordinates&quot;: &quot;-4.58379;12.83037&quot;, &quot;id&quot;: 2243645, &quot;featureClass&quot;: &quot;A&quot;, &quot;featureCode&quot;: &quot;ADM2&quot;, &quot;countryCode&quot;: &quot;AO&quot; }\" length=\"1\"></candidate> <token id=\"t179\"> Belize </token> <token id=\"t180\"> and </token> <token id=\"t181\"> has </token> <candidate id=\"c33\" index=182 type=\"number\" info=\"null\" length=\"1\"></candidate> <token id=\"t182\"> 14 </token> <token id=\"t183\"> breeder </token> <token id=\"t184\"> flocks </token> <token id=\"t185\"> with </token> <token id=\"t186\"> a </token> <token id=\"t187\"> total </token> <token id=\"t188\"> of </token> <candidate id=\"c34\" index=189 type=\"number\" info=\"null\" length=\"1\"></candidate> <token id=\"t189\"> 63,800 </token> <candidate id=\"c35\" index=190 type=\"host\" info=\"null\" length=\"1\"></candidate> <token id=\"t190\"> birds </token> <token id=\"t191\"> and </token> <token id=\"t192\"> an </token> <token id=\"t193\"> unknown </token> <token id=\"t194\"> number </token> <token id=\"t195\"> of </token> <token id=\"t196\"> layer </token> <token id=\"t197\"> flocks </token> <token id=\"t198\"> and </token> <token id=\"t199\"> broilers </token> <token id=\"t200\"> . </token> <token id=\"t201\"> <br /> </token> <token id=\"t202\"> The </token> <token id=\"t203\"> presence </token> <token id=\"t204\"> of </token> <token id=\"t205\"> the </token> <token id=\"t206\"> H5N2 </token> <token id=\"t207\"> subtype </token> <token id=\"t208\"> of </token> <token id=\"t209\"> the </token> <token id=\"t210\"> virus </token> <token id=\"t211\"> has </token> <token id=\"t212\"> been </token> <token id=\"t213\"> confirmed </token> <token id=\"t214\"> . </token> <token id=\"t215\"> <br /> </token> <token id=\"t216\"> The </token> <token id=\"t217\"> following </token> <token id=\"t218\"> control </token> <token id=\"t219\"> measures </token> <token id=\"t220\"> have </token> <token id=\"t221\"> been </token> <token id=\"t222\"> put </token> <token id=\"t223\"> in </token> <token id=\"t224\"> place </token> <token id=\"t225\"> : </token> <token id=\"t226\"> control </token> <token id=\"t227\"> of </token> <token id=\"t228\"> wildlife </token> <token id=\"t229\"> reservoirs </token> <token id=\"t230\"> ; </token> <token id=\"t231\"> quarantine </token> <token id=\"t232\"> ; </token> <token id=\"t233\"> movement </token> <token id=\"t234\"> control </token> <token id=\"t235\"> inside </token> <token id=\"t236\"> the </token> <token id=\"t237\"> country </token> <token id=\"t238\"> ; </token> <token id=\"t239\"> screening </token> <token id=\"t240\"> ; </token> <token id=\"t241\"> vaccination </token> <token id=\"t242\"> is </token> <token id=\"t243\"> prohibited </token> <token id=\"t244\"> and </token> <token id=\"t245\"> there </token> <token id=\"t246\"> is </token> <token id=\"t247\"> no </token> <token id=\"t248\"> treatment </token> <token id=\"t249\"> of </token> <token id=\"t250\"> affected </token> <token id=\"t251\"> animals </token> <token id=\"t252\"> . </token> <token id=\"t253\"> <br /> </token> <token id=\"t254\"> Zoning </token> <token id=\"t255\"> , </token> <token id=\"t256\"> disinfection </token> <token id=\"t257\"> of </token> <token id=\"t258\"> infected </token> <token id=\"t259\"> premises/establishment </token> <token id=\"t260\"> ( </token> <token id=\"t261\"> s </token> <token id=\"t262\"> ) </token> <token id=\"t263\"> and </token> <token id=\"t264\"> modified </token> <token id=\"t265\"> stamping </token> <token id=\"t266\"> out </token> <token id=\"t267\"> are </token> <token id=\"t268\"> to </token> <token id=\"t269\"> be </token> <token id=\"t270\"> applied </token> <token id=\"t271\"> . </token> <token id=\"t272\"> <br /> </token> <token id=\"t273\"> ThePoultrySite </token> <token id=\"t274\"> News </token> <token id=\"t275\"> Desk </token> <token id=\"t276\"> Top </token> <token id=\"t277\"> image </token> <token id=\"t278\"> via </token> <token id=\"t279\"> Shutterstock </token>","publication_date":"2015-01-26","id":161,"title":"Low-pathogenic Avian Flu Virus Detected in Belize Poultry","url":"http://www.thepoultrysite.com/poultrynews/34220/lowpathogenic-avian-flu-virus-detected-in-belize-poultry","content":"Poultry News Low-pathogenic Avian Flu Virus Detected in Belize Poultry26 January 2015 &#13;\n&#13;\nBELIZE - During routine testing, the low-pathogenic avian influenza virus of the H5N2 has been detected in broiler breeders in the west of the country in December 2014.The veterinary authority sent an Immediate Notification dated 23 January 2015 to the World Organisation for Animal Health (OIE).&#13;\nThe affected birds were broiler breeders in what is described as a \"village flock\" of 17,400 at Spanish Lookout in the Cayo district.&#13;\nThe birds were aged 22, 38 and 39 weeks, and 11,572 tested positive for the virus on 3 December, according to the report. The affected flocks have not shown any clinical signs.&#13;\nAll breeder flocks are routinely sampled for avian influenza under the Belize Poultry Improvement Plan Avian Influenza Programme. Hence affected flocks were detected under routine monitoring as there are no clinical signs associated with the event. Spanish Lookout is a major poultry production area in Belize and has 14 breeder flocks with a total of 63,800 birds and an unknown number of layer flocks and broilers.&#13;\nThe presence of the H5N2 subtype of the virus has been confirmed.&#13;\nThe following control measures have been put in place: control of wildlife reservoirs; quarantine; movement control inside the country; screening; vaccination is prohibited and there is no treatment of affected animals.&#13;\nZoning, disinfection of infected premises/establishment(s) and modified stamping out are to be applied.&#13;\nThePoultrySite News Desk Top image via Shutterstock ","candidateLabels":[{"id":"c1","label":"correct"},{"id":"c2","label":"correct"},{"id":"c3","label":"correct"},{"id":"c4","label":"incorrect"},{"id":"c5","label":"partial"},{"id":"c6","label":"incorrect"},{"id":"c7","label":"correct"},{"id":"c8","label":"correct"},{"id":"c9","label":"incorrect"},{"id":"c10","label":"partial"},{"id":"c11","label":"partial"},{"id":"c12","label":"incorrect"},{"id":"c13","label":"correct"},{"id":"c14","label":"partial"},{"id":"c15","label":"correct"},{"id":"c16","label":"correct"},{"id":"c17","label":"incorrect"},{"id":"c18","label":"incorrect"},{"id":"c19","label":"incorrect"},{"id":"c20","label":"correct"},{"id":"c21","label":"incorrect"},{"id":"c22","label":"correct"},{"id":"c23","label":"correct"},{"id":"c24","label":"correct"},{"id":"c25","label":"correct"},{"id":"c26","label":"incorrect"},{"id":"c27","label":"incorrect"},{"id":"c28","label":"incorrect"},{"id":"c29","label":"partial"},{"id":"c30","label":"correct"},{"id":"c31","label":"correct"},{"id":"c32","label":"incorrect"},{"id":"c33","label":"incorrect"},{"id":"c34","label":"partial"},{"id":"c35","label":"correct"}]}
