# Supplementary material for: Web monitoring of emerging animal infectious diseases integrated in the French Animal Health Epidemic Intelligence System
Source: PLoS One. 2018 Aug 3;13(8):e0199960. doi: 10.1371/journal.pone.0199960 (PMC6075742; doi:10.1371/journal.pone.0199960)
Supplement: S1 Dataset — Dataset of news reports in English language used to evaluate and train the information extraction module of PADI-web (http://epia.clermont.inra.fr/vsi). This dataset is composed of 532 news reports (in JSON), with information about the report itself (publication date, title, content, url), as well as processing information related to the information extraction process (candidates for extraction information, correct or incorrect labels for each candidate). The named entity candidates (locations, diseases, hosts, dates, number of cases) are manually labelled in each article. Data are shared under a CC BY license and are freely available for download at: https://dataverse.cirad.fr/dataset.xhtml?persistentId=doi:10.18167/DVN1/KMTIFG. (GZ) [file pone.0199960.s001.gz › articles/159.json]

{"reports":[17515,17558,17604,17649,17700,17747],"tagged_content":"<token id=\"t0\"> Food </token> <token id=\"t1\"> concern </token> <token id=\"t2\"> Paulig </token> <token id=\"t3\"> Group </token> <token id=\"t4\"> sells </token> <token id=\"t5\"> its </token> <token id=\"t6\"> industrial </token> <token id=\"t7\"> flavouring </token> <token id=\"t8\"> division </token> <token id=\"t9\"> to </token> <candidate id=\"c1\" index=10 type=\"location\" info=\"{ &quot;coordinates&quot;: &quot;49.3558;22.415&quot;, &quot;id&quot;: 7532778, &quot;featureClass&quot;: &quot;A&quot;, &quot;featureCode&quot;: &quot;ADM3&quot;, &quot;countryCode&quot;: &quot;PL&quot; }\" length=\"1\"></candidate> <token id=\"t10\"> Solina </token> <token id=\"t11\"> Group </token> <token id=\"t12\"> ; </token> <token id=\"t13\"> all </token> <token id=\"t14\"> of </token> <token id=\"t15\"> the </token> <token id=\"t16\"> products </token> <token id=\"t17\"> of </token> <token id=\"t18\"> the </token> <token id=\"t19\"> division </token> <token id=\"t20\"> are </token> <token id=\"t21\"> made </token> <token id=\"t22\"> in </token> <token id=\"t23\"> Paulig </token> <token id=\"t24\"> 's </token> <token id=\"t25\"> plant </token> <token id=\"t26\"> in </token> <candidate id=\"c2\" index=27 type=\"location\" info=\"{ &quot;coordinates&quot;: &quot;59.0;26.0&quot;, &quot;id&quot;: 453733, &quot;featureClass&quot;: &quot;A&quot;, &quot;featureCode&quot;: &quot;PCLI&quot;, &quot;countryCode&quot;: &quot;EE&quot; }\" length=\"1\"></candidate> <token id=\"t27\"> Estonia </token> <token id=\"t28\"> , </token> <token id=\"t29\"> LETA </token> <token id=\"t30\"> / </token> <token id=\"t31\"> Äripäev.ee </token> <token id=\"t32\"> reports </token> <token id=\"t33\"> . </token> <token id=\"t34\"> <br /> </token> <token id=\"t35\"> <br /> </token> <token id=\"t36\"> The </token> <token id=\"t37\"> company </token> <token id=\"t38\"> does </token> <token id=\"t39\"> not </token> <token id=\"t40\"> disclose </token> <token id=\"t41\"> the </token> <token id=\"t42\"> <br /> </token> <token id=\"t43\"> selling </token> <token id=\"t44\"> price </token> <token id=\"t45\"> , </token> <token id=\"t46\"> writes </token> <token id=\"t47\"> Kauppalehti </token> <token id=\"t48\"> . </token> <token id=\"t49\"> <br /> </token> <token id=\"t50\"> <br /> </token> <token id=\"t51\"> <br /> </token> <token id=\"t52\"> <br /> </token> <token id=\"t53\"> The </token> <token id=\"t54\"> main </token> <token id=\"t55\"> products </token> <token id=\"t56\"> of </token> <token id=\"t57\"> this </token> <token id=\"t58\"> industry </token> <token id=\"t59\"> <br /> </token> <token id=\"t60\"> were </token> <token id=\"t61\"> various </token> <token id=\"t62\"> condiment </token> <token id=\"t63\"> mixes </token> <token id=\"t64\"> and </token> <token id=\"t65\"> the </token> <token id=\"t66\"> turnover </token> <token id=\"t67\"> reached </token> <candidate id=\"c3\" index=68 type=\"number\" info=\"null\" length=\"1\"></candidate> <token id=\"t68\"> 53 </token> <candidate id=\"c4\" index=69 type=\"number\" info=\"null\" length=\"1\"></candidate> <token id=\"t69\"> million </token> <token id=\"t70\"> euros </token> <token id=\"t71\"> per </token> <token id=\"t72\"> <br /> </token> <token id=\"t73\"> year </token> <token id=\"t74\"> . </token> <token id=\"t75\"> The </token> <token id=\"t76\"> unit </token> <token id=\"t77\"> has </token> <candidate id=\"c5\" index=78 type=\"number\" info=\"null\" length=\"1\"></candidate> <token id=\"t78\"> 150 </token> <token id=\"t79\"> employees </token> <token id=\"t80\"> in </token> <candidate id=\"c6\" index=81 type=\"location\" info=\"{ &quot;coordinates&quot;: &quot;64.0;26.0&quot;, &quot;id&quot;: 660013, &quot;featureClass&quot;: &quot;A&quot;, &quot;featureCode&quot;: &quot;PCLI&quot;, &quot;countryCode&quot;: &quot;FI&quot; }\" length=\"1\"></candidate> <token id=\"t81\"> Finland </token> <token id=\"t82\"> , </token> <candidate id=\"c7\" index=83 type=\"location\" info=\"{ &quot;coordinates&quot;: &quot;62.0;15.0&quot;, &quot;id&quot;: 2661886, &quot;featureClass&quot;: &quot;A&quot;, &quot;featureCode&quot;: &quot;PCLI&quot;, &quot;countryCode&quot;: &quot;SE&quot; }\" length=\"1\"></candidate> <token id=\"t83\"> Sweden </token> <token id=\"t84\"> , </token> <candidate id=\"c8\" index=85 type=\"location\" info=\"{ &quot;coordinates&quot;: &quot;62.0;10.0&quot;, &quot;id&quot;: 3144096, &quot;featureClass&quot;: &quot;A&quot;, &quot;featureCode&quot;: &quot;PCLI&quot;, &quot;countryCode&quot;: &quot;NO&quot; }\" length=\"1\"></candidate> <token id=\"t85\"> Norway </token> <token id=\"t86\"> and </token> <candidate id=\"c9\" index=87 type=\"location\" info=\"{ &quot;coordinates&quot;: &quot;59.0;26.0&quot;, &quot;id&quot;: 453733, &quot;featureClass&quot;: &quot;A&quot;, &quot;featureCode&quot;: &quot;PCLI&quot;, &quot;countryCode&quot;: &quot;EE&quot; }\" length=\"1\"></candidate> <token id=\"t87\"> Estonia </token> <token id=\"t88\"> . </token> <token id=\"t89\"> The </token> <token id=\"t90\"> <br /> </token> <token id=\"t91\"> product </token> <token id=\"t92\"> range </token> <token id=\"t93\"> included </token> <token id=\"t94\"> more </token> <token id=\"t95\"> than </token> <candidate id=\"c10\" index=96 type=\"number\" info=\"null\" length=\"1\"></candidate> <token id=\"t96\"> 2,000 </token> <token id=\"t97\"> items </token> <token id=\"t98\"> , </token> <token id=\"t99\"> and </token> <token id=\"t100\"> the </token> <token id=\"t101\"> main </token> <token id=\"t102\"> distribution </token> <token id=\"t103\"> <br /> </token> <token id=\"t104\"> territories </token> <token id=\"t105\"> were </token> <token id=\"t106\"> the </token> <token id=\"t107\"> Nordic </token> <token id=\"t108\"> countries </token> <token id=\"t109\"> , </token> <token id=\"t110\"> the </token> <token id=\"t111\"> Baltic </token> <token id=\"t112\"> countries </token> <token id=\"t113\"> and </token> <candidate id=\"c11\" index=114 type=\"location\" info=\"{ &quot;coordinates&quot;: &quot;60.0;100.0&quot;, &quot;id&quot;: 2017370, &quot;featureClass&quot;: &quot;A&quot;, &quot;featureCode&quot;: &quot;PCLI&quot;, &quot;countryCode&quot;: &quot;RU&quot; }\" length=\"1\"></candidate> <token id=\"t114\"> Russia </token> <token id=\"t115\"> 's </token> <token id=\"t116\"> near </token> <token id=\"t117\"> <br /> </token> <token id=\"t118\"> area </token> <token id=\"t119\"> . </token> <token id=\"t120\"> <br /> </token> <token id=\"t121\"> <br /> </token> <token id=\"t122\"> <br /> </token> <token id=\"t123\"> <br /> </token> <token id=\"t124\"> All </token> <token id=\"t125\"> products </token> <token id=\"t126\"> were </token> <token id=\"t127\"> made </token> <token id=\"t128\"> in </token> <token id=\"t129\"> the </token> <token id=\"t130\"> <br /> </token> <token id=\"t131\"> factory </token> <token id=\"t132\"> in </token> <token id=\"t133\"> Saue </token> <token id=\"t134\"> , </token> <token id=\"t135\"> near </token> <candidate id=\"c12\" index=136 type=\"location\" info=\"{ &quot;coordinates&quot;: &quot;59.43696;24.75353&quot;, &quot;id&quot;: 588409, &quot;featureClass&quot;: &quot;P&quot;, &quot;featureCode&quot;: &quot;PPLC&quot;, &quot;countryCode&quot;: &quot;EE&quot; }\" length=\"1\"></candidate> <token id=\"t136\"> Tallinn </token> <token id=\"t137\"> , </token> <token id=\"t138\"> which </token> <token id=\"t139\"> is </token> <candidate id=\"c13\" index=140 type=\"number\" info=\"null\" length=\"1\"></candidate> <token id=\"t140\"> one </token> <token id=\"t141\"> of </token> <token id=\"t142\"> the </token> <token id=\"t143\"> biggest </token> <token id=\"t144\"> in </token> <token id=\"t145\"> Europe </token> <token id=\"t146\"> , </token> <token id=\"t147\"> said </token> <token id=\"t148\"> Paulig </token> <token id=\"t149\"> . </token> <token id=\"t150\"> <br /> </token> <token id=\"t151\"> <br /> </token> <token id=\"t152\"> <br /> </token> <token id=\"t153\"> <br /> </token> <token id=\"t154\"> The </token> <token id=\"t155\"> buyer </token> <token id=\"t156\"> , </token> <candidate id=\"c14\" index=157 type=\"location\" info=\"{ &quot;coordinates&quot;: &quot;49.3558;22.415&quot;, &quot;id&quot;: 7532778, &quot;featureClass&quot;: &quot;A&quot;, &quot;featureCode&quot;: &quot;ADM3&quot;, &quot;countryCode&quot;: &quot;PL&quot; }\" length=\"1\"></candidate> <token id=\"t157\"> Solina </token> <token id=\"t158\"> Group </token> <token id=\"t159\"> , </token> <token id=\"t160\"> will </token> <token id=\"t161\"> continue </token> <token id=\"t162\"> to </token> <token id=\"t163\"> work </token> <token id=\"t164\"> in </token> <token id=\"t165\"> the </token> <token id=\"t166\"> factory </token> <token id=\"t167\"> as </token> <token id=\"t168\"> Paulig </token> <token id=\"t169\"> 's </token> <token id=\"t170\"> tenant </token> <token id=\"t171\"> . </token> <token id=\"t172\"> <br /> </token> <token id=\"t173\"> <br /> </token>","publication_date":"2015-04-09","id":159,"title":"Paulig sells its condiments factory in Estonia","url":"http://www.baltic-course.com/eng/markets_and_companies/?doc=104744","content":"Food concern Paulig Group sells its industrial flavouring division to Solina Group; all of the products of the division are made in Paulig's plant in Estonia, LETA/Äripäev.ee reports.&#13;\n \t&#13;\n\t&#13;\n\tThe company does not disclose the&#13;\nselling price, writes Kauppalehti.&#13;\n&#13;\n &#13;\n&#13;\nThe main products of this industry&#13;\nwere various condiment mixes and the turnover reached 53 million euros per&#13;\nyear. The unit has 150 employees in Finland, Sweden, Norway and Estonia. The&#13;\nproduct range included more than 2,000 items, and the main distribution&#13;\nterritories were the Nordic countries, the Baltic countries and Russia's near&#13;\narea.&#13;\n&#13;\n &#13;\n&#13;\nAll products were made in the&#13;\nfactory in Saue, near Tallinn, which is one of the biggest in Europe, said Paulig.&#13;\n&#13;\n &#13;\n&#13;\nThe buyer, Solina Group, will continue to work in the factory as Paulig's tenant.&#13;\n&#13;\n","candidateLabels":[]}
