# Supplementary material for: Web monitoring of emerging animal infectious diseases integrated in the French Animal Health Epidemic Intelligence System
Source: PLoS One. 2018 Aug 3;13(8):e0199960. doi: 10.1371/journal.pone.0199960 (PMC6075742; doi:10.1371/journal.pone.0199960)
Supplement: S1 Dataset — Dataset of news reports in English language used to evaluate and train the information extraction module of PADI-web (http://epia.clermont.inra.fr/vsi). This dataset is composed of 532 news reports (in JSON), with information about the report itself (publication date, title, content, url), as well as processing information related to the information extraction process (candidates for extraction information, correct or incorrect labels for each candidate). The named entity candidates (locations, diseases, hosts, dates, number of cases) are manually labelled in each article. Data are shared under a CC BY license and are freely available for download at: https://dataverse.cirad.fr/dataset.xhtml?persistentId=doi:10.18167/DVN1/KMTIFG. (GZ) [file pone.0199960.s001.gz › articles/369.json]

{"reports":[18929],"tagged_content":"<token id=\"t0\"> KUALA </token> <token id=\"t1\"> LUMPUR </token> <token id=\"t2\"> : </token> <candidate id=\"c1\" index=3 type=\"location\" info=\"{ &quot;coordinates&quot;: &quot;2.5;112.5&quot;, &quot;id&quot;: 1733045, &quot;featureClass&quot;: &quot;A&quot;, &quot;featureCode&quot;: &quot;PCLI&quot;, &quot;countryCode&quot;: &quot;MY&quot; }\" length=\"1\"></candidate> <token id=\"t3\"> Malaysia </token> <token id=\"t4\"> is </token> <token id=\"t5\"> awaiting </token> <token id=\"t6\"> the </token> <token id=\"t7\"> arrival </token> <token id=\"t8\"> of </token> <candidate id=\"c2\" index=9 type=\"number\" info=\"null\" length=\"1\"></candidate> <token id=\"t9\"> 50,000 </token> <token id=\"t10\"> doses </token> <token id=\"t11\"> of </token> <candidate id=\"c3\" index=12 type=\"disease\" info=\"null\" length=\"1\"></candidate> <token id=\"t12\"> rabies </token> <token id=\"t13\"> vaccination </token> <token id=\"t14\"> from </token> <candidate id=\"c4\" index=15 type=\"location\" info=\"{ &quot;coordinates&quot;: &quot;46.0;2.0&quot;, &quot;id&quot;: 3017382, &quot;featureClass&quot;: &quot;A&quot;, &quot;featureCode&quot;: &quot;PCLI&quot;, &quot;countryCode&quot;: &quot;FR&quot; }\" length=\"1\"></candidate> <token id=\"t15\"> France </token> <token id=\"t16\"> as </token> <token id=\"t17\"> it </token> <token id=\"t18\"> works </token> <token id=\"t19\"> to </token> <token id=\"t20\"> contain </token> <token id=\"t21\"> a </token> <candidate id=\"c5\" index=22 type=\"disease\" info=\"null\" length=\"1\"></candidate> <token id=\"t22\"> rabies </token> <token id=\"t23\"> outbreak </token> <token id=\"t24\"> in </token> <token id=\"t25\"> its </token> <token id=\"t26\"> northern </token> <token id=\"t27\"> states </token> <token id=\"t28\"> . </token> <token id=\"t29\"> The </token> <token id=\"t30\"> infectious </token> <token id=\"t31\"> viral </token> <token id=\"t32\"> disease </token> <token id=\"t33\"> is </token> <token id=\"t34\"> primarily </token> <token id=\"t35\"> spread </token> <token id=\"t36\"> to </token> <token id=\"t37\"> humans </token> <token id=\"t38\"> from </token> <candidate id=\"c6\" index=39 type=\"host\" info=\"null\" length=\"1\"></candidate> <token id=\"t39\"> dogs </token> <token id=\"t40\"> ; </token> <token id=\"t41\"> and </token> <token id=\"t42\"> it </token> <token id=\"t43\"> is </token> <token id=\"t44\"> often </token> <token id=\"t45\"> fatal </token> <token id=\"t46\"> following </token> <token id=\"t47\"> the </token> <token id=\"t48\"> onset </token> <token id=\"t49\"> of </token> <token id=\"t50\"> clinical </token> <token id=\"t51\"> symptoms </token> <token id=\"t52\"> which </token> <token id=\"t53\"> can </token> <token id=\"t54\"> range </token> <token id=\"t55\"> from </token> <token id=\"t56\"> a </token> <token id=\"t57\"> fever </token> <token id=\"t58\"> and </token> <token id=\"t59\"> headache </token> <token id=\"t60\"> to </token> <token id=\"t61\"> anxiety </token> <token id=\"t62\"> and </token> <token id=\"t63\"> delirium </token> <token id=\"t64\"> . </token> <token id=\"t65\"> As </token> <token id=\"t66\"> of </token> <candidate id=\"c7\" index=67 type=\"date\" info=\"2015-09-18\" length=\"2\"></candidate> <token id=\"t67\"> Sep </token> <candidate id=\"c8\" index=68 type=\"number\" info=\"null\" length=\"1\"></candidate> <token id=\"t68\"> 18 </token> <token id=\"t69\"> , </token> <candidate id=\"c9\" index=70 type=\"number\" info=\"null\" length=\"1\"></candidate> <token id=\"t70\"> 39 </token> <candidate id=\"c10\" index=71 type=\"host\" info=\"null\" length=\"1\"></candidate> <token id=\"t71\"> dogs </token> <token id=\"t72\"> from </token> <candidate id=\"c11\" index=73 type=\"location\" info=\"{ &quot;coordinates&quot;: &quot;6.5;100.25&quot;, &quot;id&quot;: 1733040, &quot;featureClass&quot;: &quot;A&quot;, &quot;featureCode&quot;: &quot;ADM1&quot;, &quot;countryCode&quot;: &quot;MY&quot; }\" length=\"1\"></candidate> <token id=\"t73\"> Perlis </token> <token id=\"t74\"> ( </token> <candidate id=\"c12\" index=75 type=\"number\" info=\"null\" length=\"1\"></candidate> <token id=\"t75\"> 19 </token> <token id=\"t76\"> ) </token> <token id=\"t77\"> , </token> <candidate id=\"c13\" index=78 type=\"location\" info=\"{ &quot;coordinates&quot;: &quot;6.0;100.66667&quot;, &quot;id&quot;: 1733048, &quot;featureClass&quot;: &quot;A&quot;, &quot;featureCode&quot;: &quot;ADM1&quot;, &quot;countryCode&quot;: &quot;MY&quot; }\" length=\"1\"></candidate> <token id=\"t78\"> Kedah </token> <token id=\"t79\"> ( </token> <candidate id=\"c14\" index=80 type=\"number\" info=\"null\" length=\"1\"></candidate> <token id=\"t80\"> 17 </token> <token id=\"t81\"> ) </token> <token id=\"t82\"> and </token> <candidate id=\"c15\" index=83 type=\"location\" info=\"{ &quot;coordinates&quot;: &quot;5.37677;100.25848&quot;, &quot;id&quot;: 1733047, &quot;featureClass&quot;: &quot;A&quot;, &quot;featureCode&quot;: &quot;ADM1&quot;, &quot;countryCode&quot;: &quot;MY&quot; }\" length=\"1\"></candidate> <candidate id=\"c16\" index=83 type=\"location\" info=\"{ &quot;coordinates&quot;: &quot;5.41123;100.33543&quot;, &quot;id&quot;: 1735106, &quot;featureClass&quot;: &quot;P&quot;, &quot;featureCode&quot;: &quot;PPLA&quot;, &quot;countryCode&quot;: &quot;MY&quot; }\" length=\"1\"></candidate> <token id=\"t83\"> Penang </token> <token id=\"t84\"> ( </token> <candidate id=\"c17\" index=85 type=\"number\" info=\"null\" length=\"1\"></candidate> <token id=\"t85\"> 3 </token> <token id=\"t86\"> ) </token> <token id=\"t87\"> have </token> <token id=\"t88\"> tested </token> <token id=\"t89\"> positive </token> <token id=\"t90\"> for </token> <candidate id=\"c18\" index=91 type=\"disease\" info=\"null\" length=\"1\"></candidate> <token id=\"t91\"> rabies </token> <token id=\"t92\"> but </token> <token id=\"t93\"> none </token> <token id=\"t94\"> of </token> <token id=\"t95\"> the </token> <token id=\"t96\"> people </token> <token id=\"t97\"> bitten </token> <token id=\"t98\"> by </token> <token id=\"t99\"> rabid </token> <candidate id=\"c19\" index=100 type=\"host\" info=\"null\" length=\"1\"></candidate> <token id=\"t100\"> dogs </token> <token id=\"t101\"> has </token> <token id=\"t102\"> tested </token> <token id=\"t103\"> positive </token> <token id=\"t104\"> for </token> <token id=\"t105\"> the </token> <token id=\"t106\"> disease </token> <token id=\"t107\"> . </token> <candidate id=\"c20\" index=108 type=\"location\" info=\"{ &quot;coordinates&quot;: &quot;2.5;112.5&quot;, &quot;id&quot;: 1733045, &quot;featureClass&quot;: &quot;A&quot;, &quot;featureCode&quot;: &quot;PCLI&quot;, &quot;countryCode&quot;: &quot;MY&quot; }\" length=\"1\"></candidate> <token id=\"t108\"> Malaysia </token> <token id=\"t109\"> 's </token> <token id=\"t110\"> last </token> <candidate id=\"c21\" index=111 type=\"disease\" info=\"null\" length=\"1\"></candidate> <token id=\"t111\"> rabies </token> <token id=\"t112\"> outbreak </token> <token id=\"t113\"> was </token> <token id=\"t114\"> in </token> <candidate id=\"c22\" index=115 type=\"number\" info=\"null\" length=\"1\"></candidate> <candidate id=\"c23\" index=115 type=\"date\" info=\"1999\" length=\"1\"></candidate> <token id=\"t115\"> 1999 </token> <token id=\"t116\"> and </token> <token id=\"t117\"> the </token> <token id=\"t118\"> country </token> <token id=\"t119\"> was </token> <token id=\"t120\"> declared </token> <token id=\"t121\"> free </token> <token id=\"t122\"> of </token> <token id=\"t123\"> the </token> <token id=\"t124\"> viral </token> <token id=\"t125\"> disease </token> <token id=\"t126\"> in </token> <candidate id=\"c24\" index=127 type=\"number\" info=\"null\" length=\"1\"></candidate> <candidate id=\"c25\" index=127 type=\"date\" info=\"2012\" length=\"1\"></candidate> <token id=\"t127\"> 2012 </token> <token id=\"t128\"> by </token> <token id=\"t129\"> the </token> <token id=\"t130\"> World </token> <token id=\"t131\"> Health </token> <token id=\"t132\"> Organization </token> <token id=\"t133\"> . </token> <candidate id=\"c26\" index=134 type=\"location\" info=\"{ &quot;coordinates&quot;: &quot;2.5;112.5&quot;, &quot;id&quot;: 1733045, &quot;featureClass&quot;: &quot;A&quot;, &quot;featureCode&quot;: &quot;PCLI&quot;, &quot;countryCode&quot;: &quot;MY&quot; }\" length=\"1\"></candidate> <token id=\"t134\"> Malaysia </token> <token id=\"t135\"> 's </token> <token id=\"t136\"> veterinary </token> <token id=\"t137\"> services </token> <token id=\"t138\"> department </token> <token id=\"t139\"> has </token> <token id=\"t140\"> said </token> <token id=\"t141\"> it </token> <token id=\"t142\"> has </token> <token id=\"t143\"> enough </token> <candidate id=\"c27\" index=144 type=\"disease\" info=\"null\" length=\"1\"></candidate> <token id=\"t144\"> rabies </token> <token id=\"t145\"> vaccine </token> <token id=\"t146\"> to </token> <token id=\"t147\"> last </token> <token id=\"t148\"> them </token> <token id=\"t149\"> till </token> <token id=\"t150\"> the </token> <token id=\"t151\"> new </token> <token id=\"t152\"> shipment </token> <token id=\"t153\"> arrives </token> <token id=\"t154\"> in </token> <token id=\"t155\"> about </token> <token id=\"t156\"> a </token> <token id=\"t157\"> week </token> <token id=\"t158\"> . </token> <token id=\"t159\"> The </token> <candidate id=\"c28\" index=160 type=\"disease\" info=\"null\" length=\"1\"></candidate> <token id=\"t160\"> rabies </token> <token id=\"t161\"> virus </token> <token id=\"t162\"> is </token> <token id=\"t163\"> believed </token> <token id=\"t164\"> to </token> <token id=\"t165\"> have </token> <token id=\"t166\"> spread </token> <token id=\"t167\"> from </token> <token id=\"t168\"> a </token> <token id=\"t169\"> neighbouring </token> <token id=\"t170\"> country </token> <token id=\"t171\"> , </token> <token id=\"t172\"> possibly </token> <candidate id=\"c29\" index=173 type=\"location\" info=\"{ &quot;coordinates&quot;: &quot;15.5;101.0&quot;, &quot;id&quot;: 1605651, &quot;featureClass&quot;: &quot;A&quot;, &quot;featureCode&quot;: &quot;PCLI&quot;, &quot;countryCode&quot;: &quot;TH&quot; }\" length=\"1\"></candidate> <token id=\"t173\"> Thailand </token> <token id=\"t174\"> , </token> <token id=\"t175\"> which </token> <token id=\"t176\"> shares </token> <token id=\"t177\"> a </token> <token id=\"t178\"> border </token> <token id=\"t179\"> with </token> <candidate id=\"c30\" index=180 type=\"location\" info=\"{ &quot;coordinates&quot;: &quot;2.5;112.5&quot;, &quot;id&quot;: 1733045, &quot;featureClass&quot;: &quot;A&quot;, &quot;featureCode&quot;: &quot;PCLI&quot;, &quot;countryCode&quot;: &quot;MY&quot; }\" length=\"1\"></candidate> <token id=\"t180\"> Malaysia </token> <token id=\"t181\"> . </token> <token id=\"t182\"> But </token> <token id=\"t183\"> authorities </token> <token id=\"t184\"> warn </token> <token id=\"t185\"> that </token> <token id=\"t186\"> they </token> <token id=\"t187\"> only </token> <token id=\"t188\"> have </token> <token id=\"t189\"> limited </token> <token id=\"t190\"> doses </token> <token id=\"t191\"> of </token> <token id=\"t192\"> the </token> <token id=\"t193\"> vaccine </token> <token id=\"t194\"> , </token> <token id=\"t195\"> and </token> <token id=\"t196\"> some </token> <token id=\"t197\"> states </token> <token id=\"t198\"> have </token> <token id=\"t199\"> resorted </token> <token id=\"t200\"> to </token> <token id=\"t201\"> culling </token> <token id=\"t202\"> stray </token> <candidate id=\"c31\" index=203 type=\"host\" info=\"null\" length=\"1\"></candidate> <token id=\"t203\"> dogs </token> <token id=\"t204\"> . </token> <token id=\"t205\"> <br /> </token> <token id=\"t206\"> #Rabies </token> <token id=\"t207\"> : </token> <token id=\"t208\"> As </token> <token id=\"t209\"> of </token> <token id=\"t210\"> today </token> <token id=\"t211\"> ,21 </token> <candidate id=\"c32\" index=212 type=\"host\" info=\"null\" length=\"1\"></candidate> <token id=\"t212\"> dogs </token> <token id=\"t213\"> showing </token> <token id=\"t214\"> clinical </token> <token id=\"t215\"> signs </token> <token id=\"t216\"> out </token> <token id=\"t217\"> of </token> <candidate id=\"c33\" index=218 type=\"number\" info=\"null\" length=\"1\"></candidate> <token id=\"t218\"> 42 </token> <token id=\"t219\"> that </token> <token id=\"t220\"> tested </token> <token id=\"t221\"> positive </token> <token id=\"t222\"> ; </token> <candidate id=\"c34\" index=223 type=\"number\" info=\"null\" length=\"1\"></candidate> <token id=\"t223\"> 2,257 </token> <candidate id=\"c35\" index=224 type=\"host\" info=\"null\" length=\"1\"></candidate> <token id=\"t224\"> dogs </token> <token id=\"t225\"> put </token> <token id=\"t226\"> down </token> <token id=\"t227\"> ; </token> <candidate id=\"c36\" index=228 type=\"number\" info=\"null\" length=\"1\"></candidate> <token id=\"t228\"> 2,433 </token> <token id=\"t229\"> vaccinated </token> <token id=\"t230\"> ; </token> <candidate id=\"c37\" index=231 type=\"number\" info=\"null\" length=\"1\"></candidate> <token id=\"t231\"> 82 </token> <token id=\"t232\"> people </token> <token id=\"t233\"> bitten </token> <token id=\"t234\"> -- </token> <token id=\"t235\"> Sumisha </token> <token id=\"t236\"> Naidu </token> <token id=\"t237\"> ( </token> <token id=\"t238\"> @sumishanaidu </token> <token id=\"t239\"> ) </token> <candidate id=\"c38\" index=240 type=\"date\" info=\"2015-09-22\" length=\"4\"></candidate> <token id=\"t240\"> September </token> <candidate id=\"c39\" index=241 type=\"number\" info=\"null\" length=\"1\"></candidate> <token id=\"t241\"> 22 </token> <token id=\"t242\"> , </token> <candidate id=\"c40\" index=243 type=\"number\" info=\"null\" length=\"1\"></candidate> <token id=\"t243\"> 2015 </token> <token id=\"t244\"> <br /> </token> <token id=\"t245\"> `` </token> <token id=\"t246\"> All </token> <token id=\"t247\"> the </token> <token id=\"t248\"> northern </token> <token id=\"t249\"> states </token> <token id=\"t250\"> is </token> <token id=\"t251\"> in </token> <token id=\"t252\"> an </token> <token id=\"t253\"> immune </token> <token id=\"t254\"> belt </token> <token id=\"t255\"> , </token> <token id=\"t256\"> '' </token> <token id=\"t257\"> said </token> <token id=\"t258\"> Kamarudin </token> <token id=\"t259\"> Mohd </token> <candidate id=\"c41\" index=260 type=\"location\" info=\"{ &quot;coordinates&quot;: &quot;13.22201;6.33803&quot;, &quot;id&quot;: 8632717, &quot;featureClass&quot;: &quot;A&quot;, &quot;featureCode&quot;: &quot;ADM2&quot;, &quot;countryCode&quot;: &quot;NG&quot; }\" length=\"1\"></candidate> <token id=\"t260\"> Isa </token> <token id=\"t261\"> , </token> <token id=\"t262\"> Deputy </token> <token id=\"t263\"> Director-General </token> <token id=\"t264\"> , </token> <token id=\"t265\"> Department </token> <token id=\"t266\"> of </token> <token id=\"t267\"> Veterinary </token> <token id=\"t268\"> Sciences </token> <token id=\"t269\"> . </token> <token id=\"t270\"> `` </token> <token id=\"t271\"> So </token> <token id=\"t272\"> by </token> <token id=\"t273\"> right </token> <token id=\"t274\"> , </token> <token id=\"t275\"> the </token> <candidate id=\"c42\" index=276 type=\"host\" info=\"null\" length=\"1\"></candidate> <token id=\"t276\"> dogs </token> <token id=\"t277\"> that </token> <token id=\"t278\"> are </token> <token id=\"t279\"> vaccinated </token> <token id=\"t280\"> there </token> <token id=\"t281\"> are </token> <token id=\"t282\"> able </token> <token id=\"t283\"> to </token> <token id=\"t284\"> maintain </token> <token id=\"t285\"> certain </token> <token id=\"t286\"> level </token> <token id=\"t287\"> of </token> <token id=\"t288\"> immunity </token> <token id=\"t289\"> . </token> <token id=\"t290\"> `` </token> <token id=\"t291\"> But </token> <token id=\"t292\"> unfortunately </token> <token id=\"t293\"> the </token> <token id=\"t294\"> situation </token> <token id=\"t295\"> on </token> <token id=\"t296\"> the </token> <token id=\"t297\"> field </token> <token id=\"t298\"> is </token> <token id=\"t299\"> not </token> <token id=\"t300\"> like </token> <token id=\"t301\"> that </token> <token id=\"t302\"> . </token> <candidate id=\"c43\" index=303 type=\"disease\" info=\"null\" length=\"1\"></candidate> <token id=\"t303\"> Rabies </token> <token id=\"t304\"> is </token> <token id=\"t305\"> endemic </token> <token id=\"t306\"> in </token> <token id=\"t307\"> our </token> <token id=\"t308\"> neighbouring </token> <token id=\"t309\"> country </token> <token id=\"t310\"> ( </token> <candidate id=\"c44\" index=311 type=\"location\" info=\"{ &quot;coordinates&quot;: &quot;15.5;101.0&quot;, &quot;id&quot;: 1605651, &quot;featureClass&quot;: &quot;A&quot;, &quot;featureCode&quot;: &quot;PCLI&quot;, &quot;countryCode&quot;: &quot;TH&quot; }\" length=\"1\"></candidate> <token id=\"t311\"> Thailand </token> <token id=\"t312\"> ) </token> <token id=\"t313\"> and </token> <token id=\"t314\"> that </token> <token id=\"t315\"> 's </token> <token id=\"t316\"> why </token> <token id=\"t317\"> we </token> <token id=\"t318\"> have </token> <token id=\"t319\"> outbreaks </token> <token id=\"t320\"> in </token> <candidate id=\"c45\" index=321 type=\"location\" info=\"{ &quot;coordinates&quot;: &quot;6.5;100.25&quot;, &quot;id&quot;: 1733040, &quot;featureClass&quot;: &quot;A&quot;, &quot;featureCode&quot;: &quot;ADM1&quot;, &quot;countryCode&quot;: &quot;MY&quot; }\" length=\"1\"></candidate> <token id=\"t321\"> Perlis </token> <token id=\"t322\"> , </token> <token id=\"t323\"> and </token> <token id=\"t324\"> subsequently </token> <candidate id=\"c46\" index=325 type=\"location\" info=\"{ &quot;coordinates&quot;: &quot;6.0;100.66667&quot;, &quot;id&quot;: 1733048, &quot;featureClass&quot;: &quot;A&quot;, &quot;featureCode&quot;: &quot;ADM1&quot;, &quot;countryCode&quot;: &quot;MY&quot; }\" length=\"1\"></candidate> <token id=\"t325\"> Kedah </token> <token id=\"t326\"> and </token> <candidate id=\"c47\" index=327 type=\"location\" info=\"{ &quot;coordinates&quot;: &quot;5.37677;100.25848&quot;, &quot;id&quot;: 1733047, &quot;featureClass&quot;: &quot;A&quot;, &quot;featureCode&quot;: &quot;ADM1&quot;, &quot;countryCode&quot;: &quot;MY&quot; }\" length=\"1\"></candidate> <candidate id=\"c48\" index=327 type=\"location\" info=\"{ &quot;coordinates&quot;: &quot;5.41123;100.33543&quot;, &quot;id&quot;: 1735106, &quot;featureClass&quot;: &quot;P&quot;, &quot;featureCode&quot;: &quot;PPLA&quot;, &quot;countryCode&quot;: &quot;MY&quot; }\" length=\"1\"></candidate> <token id=\"t327\"> Penang </token> <token id=\"t328\"> . </token> <token id=\"t329\"> `` </token> <token id=\"t330\"> Dog </token> <token id=\"t331\"> owners </token> <token id=\"t332\"> across </token> <token id=\"t333\"> the </token> <token id=\"t334\"> country </token> <token id=\"t335\"> are </token> <candidate id=\"c49\" index=336 type=\"date\" info=\"PRESENT_REF\" length=\"1\"></candidate> <token id=\"t336\"> now </token> <token id=\"t337\"> rushing </token> <token id=\"t338\"> to </token> <token id=\"t339\"> their </token> <token id=\"t340\"> vets </token> <token id=\"t341\"> to </token> <token id=\"t342\"> get </token> <token id=\"t343\"> a </token> <token id=\"t344\"> dose </token> <token id=\"t345\"> of </token> <token id=\"t346\"> this </token> <candidate id=\"c50\" index=347 type=\"disease\" info=\"null\" length=\"1\"></candidate> <token id=\"t347\"> rabies </token> <token id=\"t348\"> vaccine </token> <token id=\"t349\"> for </token> <token id=\"t350\"> their </token> <token id=\"t351\"> pets </token> <token id=\"t352\"> . </token> <candidate id=\"c51\" index=353 type=\"location\" info=\"{ &quot;coordinates&quot;: &quot;64.0;26.0&quot;, &quot;id&quot;: 660013, &quot;featureClass&quot;: &quot;A&quot;, &quot;featureCode&quot;: &quot;PCLI&quot;, &quot;countryCode&quot;: &quot;FI&quot; }\" length=\"1\"></candidate> <token id=\"t353\"> Some </token> <token id=\"t354\"> affected </token> <token id=\"t355\"> states </token> <token id=\"t356\"> like </token> <candidate id=\"c52\" index=357 type=\"location\" info=\"{ &quot;coordinates&quot;: &quot;5.37677;100.25848&quot;, &quot;id&quot;: 1733047, &quot;featureClass&quot;: &quot;A&quot;, &quot;featureCode&quot;: &quot;ADM1&quot;, &quot;countryCode&quot;: &quot;MY&quot; }\" length=\"1\"></candidate> <candidate id=\"c53\" index=357 type=\"location\" info=\"{ &quot;coordinates&quot;: &quot;5.41123;100.33543&quot;, &quot;id&quot;: 1735106, &quot;featureClass&quot;: &quot;P&quot;, &quot;featureCode&quot;: &quot;PPLA&quot;, &quot;countryCode&quot;: &quot;MY&quot; }\" length=\"1\"></candidate> <token id=\"t357\"> Penang </token> <token id=\"t358\"> have </token> <token id=\"t359\"> resorted </token> <token id=\"t360\"> to </token> <token id=\"t361\"> culling </token> <candidate id=\"c54\" index=362 type=\"number\" info=\"null\" length=\"1\"></candidate> <token id=\"t362\"> thousands </token> <token id=\"t363\"> of </token> <token id=\"t364\"> stray </token> <candidate id=\"c55\" index=365 type=\"host\" info=\"null\" length=\"1\"></candidate> <token id=\"t365\"> dogs </token> <token id=\"t366\"> in </token> <token id=\"t367\"> order </token> <token id=\"t368\"> to </token> <token id=\"t369\"> manage </token> <token id=\"t370\"> the </token> <candidate id=\"c56\" index=371 type=\"disease\" info=\"null\" length=\"1\"></candidate> <token id=\"t371\"> rabies </token> <token id=\"t372\"> outbreak </token> <token id=\"t373\"> . </token> <token id=\"t374\"> `` </token> <token id=\"t375\"> Once </token> <token id=\"t376\"> we </token> <token id=\"t377\"> reduce </token> <token id=\"t378\"> the </token> <token id=\"t379\"> stray </token> <token id=\"t380\"> dog </token> <token id=\"t381\"> population </token> <token id=\"t382\"> , </token> <token id=\"t383\"> we </token> <token id=\"t384\"> will </token> <token id=\"t385\"> vaccinate </token> <token id=\"t386\"> all </token> <token id=\"t387\"> the </token> <candidate id=\"c57\" index=388 type=\"host\" info=\"null\" length=\"1\"></candidate> <token id=\"t388\"> dogs </token> <token id=\"t389\"> with </token> <token id=\"t390\"> owners </token> <token id=\"t391\"> , </token> <token id=\"t392\"> '' </token> <token id=\"t393\"> said </token> <token id=\"t394\"> Dr </token> <token id=\"t395\"> Kamarudin </token> <token id=\"t396\"> . </token> <token id=\"t397\"> `` </token> <candidate id=\"c58\" index=398 type=\"host\" info=\"null\" length=\"1\"></candidate> <token id=\"t398\"> Dogs </token> <token id=\"t399\"> with </token> <token id=\"t400\"> owners </token> <token id=\"t401\"> in </token> <token id=\"t402\"> the </token> <token id=\"t403\"> region </token> <token id=\"t404\"> may </token> <token id=\"t405\"> be </token> <token id=\"t406\"> around </token> <candidate id=\"c59\" index=407 type=\"number\" info=\"null\" length=\"1\"></candidate> <token id=\"t407\"> 20,000 </token> <token id=\"t408\"> . </token> <token id=\"t409\"> `` </token> <token id=\"t410\"> The </token> <token id=\"t411\"> mass </token> <token id=\"t412\"> cull </token> <token id=\"t413\"> has </token> <token id=\"t414\"> been </token> <token id=\"t415\"> criticised </token> <token id=\"t416\"> by </token> <token id=\"t417\"> animal </token> <token id=\"t418\"> rights </token> <token id=\"t419\"> groups </token> <token id=\"t420\"> , </token> <token id=\"t421\"> some </token> <token id=\"t422\"> of </token> <token id=\"t423\"> which </token> <token id=\"t424\"> have </token> <token id=\"t425\"> held </token> <token id=\"t426\"> protests </token> <token id=\"t427\"> , </token> <token id=\"t428\"> raising </token> <token id=\"t429\"> money </token> <token id=\"t430\"> to </token> <token id=\"t431\"> vaccinate </token> <token id=\"t432\"> the </token> <token id=\"t433\"> strays </token> <token id=\"t434\"> themselves </token> <token id=\"t435\"> . </token> <token id=\"t436\"> `` </token> <token id=\"t437\"> I </token> <token id=\"t438\"> do </token> <token id=\"t439\"> n't </token> <token id=\"t440\"> feel </token> <token id=\"t441\"> it </token> <token id=\"t442\"> 's </token> <token id=\"t443\"> ethical </token> <token id=\"t444\"> for </token> <token id=\"t445\"> them </token> <token id=\"t446\"> to </token> <token id=\"t447\"> just </token> <token id=\"t448\"> kill </token> <token id=\"t449\"> animals </token> <token id=\"t450\"> like </token> <token id=\"t451\"> that </token> <token id=\"t452\"> , </token> <token id=\"t453\"> '' </token> <token id=\"t454\"> said </token> <token id=\"t455\"> Shamini </token> <token id=\"t456\"> , </token> <token id=\"t457\"> a </token> <token id=\"t458\"> dog </token> <token id=\"t459\"> owner </token> <token id=\"t460\"> in </token> <candidate id=\"c60\" index=461 type=\"location\" info=\"{ &quot;coordinates&quot;: &quot;3.14309;101.68653&quot;, &quot;id&quot;: 1733046, &quot;featureClass&quot;: &quot;A&quot;, &quot;featureCode&quot;: &quot;ADM1&quot;, &quot;countryCode&quot;: &quot;MY&quot; }\" length=\"2\"></candidate> <candidate id=\"c61\" index=461 type=\"location\" info=\"{ &quot;coordinates&quot;: &quot;3.1412;101.68653&quot;, &quot;id&quot;: 1735161, &quot;featureClass&quot;: &quot;P&quot;, &quot;featureCode&quot;: &quot;PPLC&quot;, &quot;countryCode&quot;: &quot;MY&quot; }\" length=\"2\"></candidate> <token id=\"t461\"> Kuala </token> <candidate id=\"c62\" index=462 type=\"location\" info=\"{ &quot;coordinates&quot;: &quot;-7.1491;112.651&quot;, &quot;id&quot;: 6765920, &quot;featureClass&quot;: &quot;A&quot;, &quot;featureCode&quot;: &quot;ADM4&quot;, &quot;countryCode&quot;: &quot;ID&quot; }\" length=\"1\"></candidate> <token id=\"t462\"> Lumpur </token> <token id=\"t463\"> . </token> <token id=\"t464\"> `` </token> <token id=\"t465\"> Instead </token> <token id=\"t466\"> of </token> <token id=\"t467\"> killing </token> <token id=\"t468\"> them </token> <token id=\"t469\"> , </token> <token id=\"t470\"> they </token> <token id=\"t471\"> should </token> <token id=\"t472\"> be </token> <token id=\"t473\"> engaged </token> <token id=\"t474\"> in </token> <token id=\"t475\"> a </token> <token id=\"t476\"> vaccination </token> <token id=\"t477\"> programme </token> <token id=\"t478\"> , </token> <token id=\"t479\"> like </token> <token id=\"t480\"> they </token> <token id=\"t481\"> have </token> <token id=\"t482\"> for </token> <token id=\"t483\"> humans </token> <token id=\"t484\"> . </token> <token id=\"t485\"> `` </token> <token id=\"t486\"> But </token> <token id=\"t487\"> others </token> <token id=\"t488\"> feel </token> <token id=\"t489\"> human </token> <token id=\"t490\"> lives </token> <token id=\"t491\"> should </token> <token id=\"t492\"> be </token> <token id=\"t493\"> put </token> <token id=\"t494\"> first </token> <token id=\"t495\"> , </token> <token id=\"t496\"> especially </token> <token id=\"t497\"> in </token> <token id=\"t498\"> a </token> <token id=\"t499\"> country </token> <token id=\"t500\"> with </token> <token id=\"t501\"> so </token> <token id=\"t502\"> many </token> <token id=\"t503\"> stray </token> <candidate id=\"c63\" index=504 type=\"host\" info=\"null\" length=\"1\"></candidate> <token id=\"t504\"> dogs </token> <token id=\"t505\"> . </token> <token id=\"t506\"> `` </token> <token id=\"t507\"> If </token> <token id=\"t508\"> there </token> <token id=\"t509\"> 's </token> <token id=\"t510\"> anything </token> <token id=\"t511\"> to </token> <token id=\"t512\"> prevent </token> <token id=\"t513\"> any </token> <token id=\"t514\"> outbreaks </token> <token id=\"t515\"> or </token> <token id=\"t516\"> if </token> <token id=\"t517\"> it </token> <token id=\"t518\"> 's </token> <token id=\"t519\"> going </token> <token id=\"t520\"> to </token> <token id=\"t521\"> affect </token> <token id=\"t522\"> humans </token> <token id=\"t523\"> , </token> <token id=\"t524\"> I </token> <token id=\"t525\"> would </token> <token id=\"t526\"> say </token> <token id=\"t527\"> you </token> <token id=\"t528\"> have </token> <token id=\"t529\"> to </token> <token id=\"t530\"> do </token> <token id=\"t531\"> the </token> <token id=\"t532\"> right </token> <token id=\"t533\"> thing </token> <token id=\"t534\"> , </token> <token id=\"t535\"> '' </token> <token id=\"t536\"> said </token> <token id=\"t537\"> a </token> <candidate id=\"c64\" index=538 type=\"location\" info=\"{ &quot;coordinates&quot;: &quot;3.14309;101.68653&quot;, &quot;id&quot;: 1733046, &quot;featureClass&quot;: &quot;A&quot;, &quot;featureCode&quot;: &quot;ADM1&quot;, &quot;countryCode&quot;: &quot;MY&quot; }\" length=\"2\"></candidate> <candidate id=\"c65\" index=538 type=\"location\" info=\"{ &quot;coordinates&quot;: &quot;3.1412;101.68653&quot;, &quot;id&quot;: 1735161, &quot;featureClass&quot;: &quot;P&quot;, &quot;featureCode&quot;: &quot;PPLC&quot;, &quot;countryCode&quot;: &quot;MY&quot; }\" length=\"2\"></candidate> <token id=\"t538\"> Kuala </token> <candidate id=\"c66\" index=539 type=\"location\" info=\"{ &quot;coordinates&quot;: &quot;-7.1491;112.651&quot;, &quot;id&quot;: 6765920, &quot;featureClass&quot;: &quot;A&quot;, &quot;featureCode&quot;: &quot;ADM4&quot;, &quot;countryCode&quot;: &quot;ID&quot; }\" length=\"1\"></candidate> <token id=\"t539\"> Lumpur </token> <token id=\"t540\"> resident </token> <token id=\"t541\"> . </token> <token id=\"t542\"> `` </token> <token id=\"t543\"> So </token> <token id=\"t544\"> i </token> <token id=\"t545\"> would </token> <token id=\"t546\"> love </token> <token id=\"t547\"> it </token> <token id=\"t548\"> if </token> <token id=\"t549\"> humans </token> <token id=\"t550\"> come </token> <token id=\"t551\"> first </token> <token id=\"t552\"> then </token> <token id=\"t553\"> the </token> <token id=\"t554\"> dog </token> <token id=\"t555\"> . </token> <token id=\"t556\"> '' </token> <token id=\"t557\"> For </token> <candidate id=\"c67\" index=558 type=\"date\" info=\"PRESENT_REF\" length=\"1\"></candidate> <token id=\"t558\"> now </token> <token id=\"t559\"> , </token> <candidate id=\"c68\" index=560 type=\"location\" info=\"{ &quot;coordinates&quot;: &quot;2.5;112.5&quot;, &quot;id&quot;: 1733045, &quot;featureClass&quot;: &quot;A&quot;, &quot;featureCode&quot;: &quot;PCLI&quot;, &quot;countryCode&quot;: &quot;MY&quot; }\" length=\"1\"></candidate> <token id=\"t560\"> Malaysia </token> <token id=\"t561\"> says </token> <token id=\"t562\"> the </token> <token id=\"t563\"> situation </token> <token id=\"t564\"> is </token> <token id=\"t565\"> more </token> <token id=\"t566\"> or </token> <token id=\"t567\"> less </token> <token id=\"t568\"> under </token> <token id=\"t569\"> control </token> <token id=\"t570\"> but </token> <token id=\"t571\"> vets </token> <token id=\"t572\"> are </token> <token id=\"t573\"> counting </token> <token id=\"t574\"> down </token> <token id=\"t575\"> the </token> <token id=\"t576\"> days </token> <token id=\"t577\"> till </token> <token id=\"t578\"> the </token> <token id=\"t579\"> next </token> <token id=\"t580\"> batch </token> <token id=\"t581\"> of </token> <token id=\"t582\"> vaccine </token> <token id=\"t583\"> arrives </token> <token id=\"t584\"> . </token>","publication_date":"2015-09-20","id":369,"title":"Malaysia working to rein in rabies outbreak","url":"http://www.channelnewsasia.com/news/asiapacific/malaysia-working-to-rein/2140636.html","content":"KUALA LUMPUR: Malaysia is awaiting the arrival of 50,000 doses of rabies vaccination from France as it works to contain a rabies outbreak in its northern states. The infectious viral disease is primarily spread to humans from dogs; and it is often fatal following the onset of clinical symptoms which can range from a fever and headache to anxiety and delirium. As of Sep 18, 39 dogs from Perlis (19), Kedah (17) and Penang (3) have tested positive for rabies but none of the people bitten by rabid dogs has tested positive for the disease. Malaysia's last rabies outbreak was in 1999 and the country was declared free of the viral disease in 2012 by the World Health Organization. Malaysia's veterinary services department has said it has enough rabies vaccine to last them till the new shipment arrives in about a week.The rabies virus is believed to have spread from a neighbouring country, possibly Thailand, which shares a border with Malaysia. But authorities warn that they only have limited doses of the vaccine, and some states have resorted to culling stray dogs.\n #Rabies: As of today,21 dogs showing clinical signs out of 42 that tested positive;2,257 dogs put down;2,433 vaccinated;82 people bitten— Sumisha Naidu (@sumishanaidu) September 22, 2015\n\"All the northern states is in an immune belt,\" said Kamarudin Mohd Isa, Deputy Director-General, Department of Veterinary Sciences. \"So by right, the dogs that are vaccinated there are able to maintain certain level of immunity. \"But unfortunately the situation on the field is not like that. Rabies is endemic in our neighbouring country (Thailand) and that's why we have outbreaks in Perlis, and subsequently Kedah and Penang.\"Dog owners across the country are now rushing to their vets to get a dose of this rabies vaccine for their pets. Some affected states like Penang have resorted to culling thousands of stray dogs in order to manage the rabies outbreak.\"Once we reduce the stray dog population, we will vaccinate all the dogs with owners,\" said Dr Kamarudin. \"Dogs with owners in the region may be around 20,000.\"The mass cull has been criticised by animal rights groups, some of which have held protests, raising money to vaccinate the strays themselves.\"I don't feel it's ethical for them to just kill animals like that,\" said Shamini, a dog owner in Kuala Lumpur. \"Instead of killing them, they should be engaged in a vaccination programme, like they have for humans.\"But others feel human lives should be put first, especially in a country with so many stray dogs. \"If there's anything to prevent any outbreaks or if it's going to affect humans, I would say you have to do the right thing,\" said a Kuala Lumpur resident. \"So i would love it if humans come first then the dog.\" For now, Malaysia says the situation is more or less under control but vets are counting down the days till the next batch of vaccine arrives.","candidateLabels":[]}
