# Supplementary material for: Web monitoring of emerging animal infectious diseases integrated in the French Animal Health Epidemic Intelligence System
Source: PLoS One. 2018 Aug 3;13(8):e0199960. doi: 10.1371/journal.pone.0199960 (PMC6075742; doi:10.1371/journal.pone.0199960)
Supplement: S1 Dataset — Dataset of news reports in English language used to evaluate and train the information extraction module of PADI-web (http://epia.clermont.inra.fr/vsi). This dataset is composed of 532 news reports (in JSON), with information about the report itself (publication date, title, content, url), as well as processing information related to the information extraction process (candidates for extraction information, correct or incorrect labels for each candidate). The named entity candidates (locations, diseases, hosts, dates, number of cases) are manually labelled in each article. Data are shared under a CC BY license and are freely available for download at: https://dataverse.cirad.fr/dataset.xhtml?persistentId=doi:10.18167/DVN1/KMTIFG. (GZ) [file pone.0199960.s001.gz › articles/374.json]

{"reports":[18929],"tagged_content":"<token id=\"t0\"> <br /> </token> <token id=\"t1\"> Vet </token> <token id=\"t2\"> Dept </token> <token id=\"t3\"> to </token> <token id=\"t4\"> ask </token> <token id=\"t5\"> for </token> <token id=\"t6\"> additional </token> <token id=\"t7\"> vaccine </token> <token id=\"t8\"> , </token> <token id=\"t9\"> dog </token> <token id=\"t10\"> owners </token> <token id=\"t11\"> advised </token> <token id=\"t12\"> to </token> <token id=\"t13\"> keep </token> <token id=\"t14\"> their </token> <token id=\"t15\"> pets </token> <token id=\"t16\"> confined </token> <token id=\"t17\"> <br /> </token> <token id=\"t18\"> ALOR </token> <token id=\"t19\"> SETAR </token> <token id=\"t20\"> : </token> <candidate id=\"c1\" index=21 type=\"location\" info=\"{ &quot;coordinates&quot;: &quot;6.0;100.66667&quot;, &quot;id&quot;: 1733048, &quot;featureClass&quot;: &quot;A&quot;, &quot;featureCode&quot;: &quot;ADM1&quot;, &quot;countryCode&quot;: &quot;MY&quot; }\" length=\"1\"></candidate> <token id=\"t21\"> Kedah </token> <token id=\"t22\"> is </token> <token id=\"t23\"> in </token> <token id=\"t24\"> the </token> <token id=\"t25\"> midst </token> <token id=\"t26\"> of </token> <token id=\"t27\"> providing </token> <token id=\"t28\"> free </token> <candidate id=\"c2\" index=29 type=\"disease\" info=\"null\" length=\"1\"></candidate> <token id=\"t29\"> rabies </token> <token id=\"t30\"> vaccinations </token> <token id=\"t31\"> and </token> <token id=\"t32\"> has </token> <token id=\"t33\"> asked </token> <token id=\"t34\"> federal </token> <token id=\"t35\"> authorities </token> <token id=\"t36\"> for </token> <token id=\"t37\"> additional </token> <token id=\"t38\"> supplies </token> <token id=\"t39\"> of </token> <token id=\"t40\"> vaccines </token> <token id=\"t41\"> . </token> <token id=\"t42\"> <br /> </token> <token id=\"t43\"> At </token> <token id=\"t44\"> the </token> <token id=\"t45\"> same </token> <token id=\"t46\"> time </token> <token id=\"t47\"> , </token> <token id=\"t48\"> the </token> <token id=\"t49\"> Veterinary </token> <token id=\"t50\"> Department </token> <token id=\"t51\"> has </token> <token id=\"t52\"> advised </token> <token id=\"t53\"> dog </token> <token id=\"t54\"> owners </token> <token id=\"t55\"> to </token> <token id=\"t56\"> keep </token> <token id=\"t57\"> their </token> <token id=\"t58\"> pets </token> <token id=\"t59\"> confined </token> <token id=\"t60\"> for </token> <token id=\"t61\"> at </token> <token id=\"t62\"> least </token> <candidate id=\"c3\" index=63 type=\"number\" info=\"null\" length=\"1\"></candidate> <token id=\"t63\"> two </token> <token id=\"t64\"> months </token> <token id=\"t65\"> to </token> <token id=\"t66\"> prevent </token> <token id=\"t67\"> them </token> <token id=\"t68\"> from </token> <token id=\"t69\"> being </token> <token id=\"t70\"> infected </token> <token id=\"t71\"> by </token> <token id=\"t72\"> stray </token> <candidate id=\"c4\" index=73 type=\"host\" info=\"null\" length=\"1\"></candidate> <token id=\"t73\"> dogs </token> <token id=\"t74\"> . </token> <token id=\"t75\"> <br /> </token> <candidate id=\"c5\" index=76 type=\"location\" info=\"{ &quot;coordinates&quot;: &quot;6.0;100.66667&quot;, &quot;id&quot;: 1733048, &quot;featureClass&quot;: &quot;A&quot;, &quot;featureCode&quot;: &quot;ADM1&quot;, &quot;countryCode&quot;: &quot;MY&quot; }\" length=\"1\"></candidate> <token id=\"t76\"> Kedah </token> <token id=\"t77\"> Veterinary </token> <token id=\"t78\"> Services </token> <token id=\"t79\"> Department </token> <token id=\"t80\"> director </token> <token id=\"t81\"> Dr </token> <token id=\"t82\"> Kamaliah </token> <token id=\"t83\"> Ghazali </token> <token id=\"t84\"> said </token> <token id=\"t85\"> the </token> <token id=\"t86\"> department </token> <token id=\"t87\"> would </token> <token id=\"t88\"> apply </token> <token id=\"t89\"> for </token> <token id=\"t90\"> additional </token> <token id=\"t91\"> supplies </token> <token id=\"t92\"> as </token> <token id=\"t93\"> the </token> <token id=\"t94\"> existing </token> <token id=\"t95\"> stock </token> <token id=\"t96\"> of </token> <token id=\"t97\"> vaccines </token> <token id=\"t98\"> could </token> <token id=\"t99\"> only </token> <token id=\"t100\"> cater </token> <token id=\"t101\"> to </token> <candidate id=\"c6\" index=102 type=\"number\" info=\"null\" length=\"1\"></candidate> <token id=\"t102\"> 20 </token> <token id=\"t103\"> per </token> <token id=\"t104\"> cent </token> <token id=\"t105\"> of </token> <token id=\"t106\"> about </token> <candidate id=\"c7\" index=107 type=\"number\" info=\"null\" length=\"1\"></candidate> <token id=\"t107\"> 20,000 </token> <candidate id=\"c8\" index=108 type=\"host\" info=\"null\" length=\"1\"></candidate> <token id=\"t108\"> dogs </token> <token id=\"t109\"> in </token> <token id=\"t110\"> the </token> <token id=\"t111\"> state </token> <token id=\"t112\"> . </token> <token id=\"t113\"> <br /> </token> <token id=\"t114\"> The </token> <token id=\"t115\"> department </token> <token id=\"t116\"> was </token> <token id=\"t117\"> in </token> <token id=\"t118\"> the </token> <token id=\"t119\"> midst </token> <token id=\"t120\"> of </token> <token id=\"t121\"> giving </token> <token id=\"t122\"> free </token> <token id=\"t123\"> vaccination </token> <token id=\"t124\"> . </token> <token id=\"t125\"> At </token> <token id=\"t126\"> present </token> <token id=\"t127\"> , </token> <token id=\"t128\"> dog </token> <token id=\"t129\"> owners </token> <token id=\"t130\"> are </token> <token id=\"t131\"> charged </token> <token id=\"t132\"> RM5 </token> <token id=\"t133\"> at </token> <token id=\"t134\"> the </token> <token id=\"t135\"> state </token> <token id=\"t136\"> veterinary </token> <token id=\"t137\"> services </token> <token id=\"t138\"> department </token> <token id=\"t139\"> . </token> <token id=\"t140\"> <br /> </token> <candidate id=\"c10\" index=141 type=\"location\" info=\"{ &quot;coordinates&quot;: &quot;6.40508;100.43982&quot;, &quot;id&quot;: 1736296, &quot;featureClass&quot;: &quot;A&quot;, &quot;featureCode&quot;: &quot;ADM2&quot;, &quot;countryCode&quot;: &quot;MY&quot; }\" length=\"2\"></candidate> <candidate id=\"c9\" index=141 type=\"location\" info=\"{ &quot;coordinates&quot;: &quot;6.22908;100.30178&quot;, &quot;id&quot;: 6807225, &quot;featureClass&quot;: &quot;A&quot;, &quot;featureCode&quot;: &quot;ADM3&quot;, &quot;countryCode&quot;: &quot;MY&quot; }\" length=\"2\"></candidate> <token id=\"t141\"> Kubang </token> <token id=\"t142\"> Pasu </token> <token id=\"t143\"> , </token> <candidate id=\"c11\" index=144 type=\"location\" info=\"{ &quot;coordinates&quot;: &quot;6.11215;100.35888&quot;, &quot;id&quot;: 6807238, &quot;featureClass&quot;: &quot;A&quot;, &quot;featureCode&quot;: &quot;ADM3&quot;, &quot;countryCode&quot;: &quot;MY&quot; }\" length=\"2\"></candidate> <candidate id=\"c12\" index=144 type=\"location\" info=\"{ &quot;coordinates&quot;: &quot;6.13789;100.47635&quot;, &quot;id&quot;: 1736342, &quot;featureClass&quot;: &quot;A&quot;, &quot;featureCode&quot;: &quot;ADM2&quot;, &quot;countryCode&quot;: &quot;MY&quot; }\" length=\"2\"></candidate> <token id=\"t144\"> Kota </token> <token id=\"t145\"> Setar </token> <token id=\"t146\"> , </token> <token id=\"t147\"> Pokok </token> <candidate id=\"c13\" index=148 type=\"location\" info=\"{ &quot;coordinates&quot;: &quot;-11.77565;-67.27914&quot;, &quot;id&quot;: 7729855, &quot;featureClass&quot;: &quot;A&quot;, &quot;featureCode&quot;: &quot;ADM3&quot;, &quot;countryCode&quot;: &quot;BO&quot; }\" length=\"1\"></candidate> <candidate id=\"c14\" index=148 type=\"location\" info=\"{ &quot;coordinates&quot;: &quot;41.67861;-0.10355&quot;, &quot;id&quot;: 6358416, &quot;featureClass&quot;: &quot;A&quot;, &quot;featureCode&quot;: &quot;ADM3&quot;, &quot;countryCode&quot;: &quot;ES&quot; }\" length=\"1\"></candidate> <token id=\"t148\"> Sena </token> <token id=\"t149\"> , </token> <candidate id=\"c15\" index=150 type=\"location\" info=\"{ &quot;coordinates&quot;: &quot;6.24734;100.77145&quot;, &quot;id&quot;: 1736333, &quot;featureClass&quot;: &quot;A&quot;, &quot;featureCode&quot;: &quot;ADM2&quot;, &quot;countryCode&quot;: &quot;MY&quot; }\" length=\"2\"></candidate> <token id=\"t150\"> Padang </token> <candidate id=\"c16\" index=151 type=\"location\" info=\"{ &quot;coordinates&quot;: &quot;5.31423;100.64875&quot;, &quot;id&quot;: 6825502, &quot;featureClass&quot;: &quot;A&quot;, &quot;featureCode&quot;: &quot;ADM3&quot;, &quot;countryCode&quot;: &quot;MY&quot; }\" length=\"1\"></candidate> <token id=\"t151\"> Terap </token> <token id=\"t152\"> , </token> <candidate id=\"c17\" index=153 type=\"location\" info=\"{ &quot;coordinates&quot;: &quot;5.98458;100.60732&quot;, &quot;id&quot;: 1736341, &quot;featureClass&quot;: &quot;A&quot;, &quot;featureCode&quot;: &quot;ADM2&quot;, &quot;countryCode&quot;: &quot;MY&quot; }\" length=\"1\"></candidate> <token id=\"t153\"> Pendang </token> <token id=\"t154\"> , </token> <candidate id=\"c18\" index=155 type=\"location\" info=\"{ &quot;coordinates&quot;: &quot;6.03482;100.8603&quot;, &quot;id&quot;: 1734426, &quot;featureClass&quot;: &quot;A&quot;, &quot;featureCode&quot;: &quot;ADMD&quot;, &quot;countryCode&quot;: &quot;MY&quot; }\" length=\"1\"></candidate> <candidate id=\"c19\" index=155 type=\"location\" info=\"{ &quot;coordinates&quot;: &quot;5.83887;100.79781&quot;, &quot;id&quot;: 6805123, &quot;featureClass&quot;: &quot;A&quot;, &quot;featureCode&quot;: &quot;ADM3&quot;, &quot;countryCode&quot;: &quot;MY&quot; }\" length=\"1\"></candidate> <candidate id=\"c20\" index=155 type=\"location\" info=\"{ &quot;coordinates&quot;: &quot;-19.03332;-65.26274&quot;, &quot;id&quot;: 3903987, &quot;featureClass&quot;: &quot;P&quot;, &quot;featureCode&quot;: &quot;PPLC&quot;, &quot;countryCode&quot;: &quot;BO&quot; }\" length=\"1\"></candidate> <token id=\"t155\"> Sik </token> <token id=\"t156\"> and </token> <candidate id=\"c21\" index=157 type=\"location\" info=\"{ &quot;coordinates&quot;: &quot;5.56578;100.72918&quot;, &quot;id&quot;: 1734449, &quot;featureClass&quot;: &quot;A&quot;, &quot;featureCode&quot;: &quot;ADM2&quot;, &quot;countryCode&quot;: &quot;MY&quot; }\" length=\"1\"></candidate> <token id=\"t157\"> Baling </token> <token id=\"t158\"> districts </token> <token id=\"t159\"> have </token> <token id=\"t160\"> been </token> <token id=\"t161\"> gazetted </token> <token id=\"t162\"> as </token> <token id=\"t163\"> a </token> <candidate id=\"c22\" index=164 type=\"disease\" info=\"null\" length=\"1\"></candidate> <token id=\"t164\"> rabies </token> <token id=\"t165\"> immune </token> <token id=\"t166\"> belt </token> <token id=\"t167\"> under </token> <token id=\"t168\"> the </token> <token id=\"t169\"> Animals </token> <token id=\"t170\"> Act </token> <token id=\"t171\"> . </token> <token id=\"t172\"> <br /> </token> <token id=\"t173\"> Dr </token> <token id=\"t174\"> Kamaliah </token> <token id=\"t175\"> advised </token> <token id=\"t176\"> dog </token> <token id=\"t177\"> owners </token> <token id=\"t178\"> to </token> <token id=\"t179\"> take </token> <token id=\"t180\"> precautions </token> <token id=\"t181\"> to </token> <token id=\"t182\"> ensure </token> <token id=\"t183\"> their </token> <token id=\"t184\"> pets </token> <token id=\"t185\"> do </token> <token id=\"t186\"> not </token> <token id=\"t187\"> get </token> <token id=\"t188\"> into </token> <token id=\"t189\"> contact </token> <token id=\"t190\"> with </token> <token id=\"t191\"> stray </token> <candidate id=\"c23\" index=192 type=\"host\" info=\"null\" length=\"1\"></candidate> <token id=\"t192\"> dogs </token> <token id=\"t193\"> , </token> <token id=\"t194\"> either </token> <token id=\"t195\"> through </token> <token id=\"t196\"> bite </token> <token id=\"t197\"> or </token> <token id=\"t198\"> saliva </token> <token id=\"t199\"> which </token> <token id=\"t200\"> could </token> <token id=\"t201\"> cause </token> <token id=\"t202\"> the </token> <token id=\"t203\"> spread </token> <token id=\"t204\"> of </token> <token id=\"t205\"> the </token> <token id=\"t206\"> virus </token> <token id=\"t207\"> . </token> <token id=\"t208\"> <br /> </token> <token id=\"t209\"> A </token> <token id=\"t210\"> two-month </token> <token id=\"t211\"> confinement </token> <token id=\"t212\"> period </token> <token id=\"t213\"> was </token> <token id=\"t214\"> important </token> <token id=\"t215\"> as </token> <token id=\"t216\"> it </token> <token id=\"t217\"> was </token> <token id=\"t218\"> believed </token> <token id=\"t219\"> the </token> <token id=\"t220\"> virus </token> <token id=\"t221\"> could </token> <token id=\"t222\"> easily </token> <token id=\"t223\"> spread </token> <token id=\"t224\"> within </token> <token id=\"t225\"> that </token> <token id=\"t226\"> period </token> <token id=\"t227\"> . </token> <token id=\"t228\"> <br /> </token> <token id=\"t229\"> `` </token> <token id=\"t230\"> So </token> <token id=\"t231\"> , </token> <token id=\"t232\"> we </token> <token id=\"t233\"> ask </token> <token id=\"t234\"> dog </token> <token id=\"t235\"> owners </token> <token id=\"t236\"> to </token> <token id=\"t237\"> confine </token> <token id=\"t238\"> their </token> <token id=\"t239\"> pets </token> <token id=\"t240\"> within </token> <token id=\"t241\"> an </token> <token id=\"t242\"> enclosed </token> <token id=\"t243\"> space </token> <token id=\"t244\"> because </token> <token id=\"t245\"> once </token> <token id=\"t246\"> the </token> <token id=\"t247\"> dog </token> <token id=\"t248\"> escapes </token> <token id=\"t249\"> , </token> <token id=\"t250\"> other </token> <token id=\"t251\"> infected </token> <candidate id=\"c24\" index=252 type=\"host\" info=\"null\" length=\"1\"></candidate> <token id=\"t252\"> dogs </token> <token id=\"t253\"> could </token> <token id=\"t254\"> bite </token> <token id=\"t255\"> the </token> <token id=\"t256\"> canines </token> <token id=\"t257\"> and </token> <token id=\"t258\"> later </token> <token id=\"t259\"> , </token> <token id=\"t260\"> the </token> <token id=\"t261\"> owners </token> <token id=\"t262\"> could </token> <token id=\"t263\"> be </token> <token id=\"t264\"> bitten </token> <token id=\"t265\"> by </token> <token id=\"t266\"> their </token> <token id=\"t267\"> own </token> <candidate id=\"c25\" index=268 type=\"host\" info=\"null\" length=\"1\"></candidate> <token id=\"t268\"> dogs </token> <token id=\"t269\"> , </token> <token id=\"t270\"> '' </token> <token id=\"t271\"> she </token> <token id=\"t272\"> said </token> <token id=\"t273\"> here </token> <token id=\"t274\"> . </token> <token id=\"t275\"> There </token> <token id=\"t276\"> had </token> <token id=\"t277\"> been </token> <candidate id=\"c26\" index=278 type=\"number\" info=\"null\" length=\"1\"></candidate> <token id=\"t278\"> six </token> <token id=\"t279\"> cases </token> <token id=\"t280\"> of </token> <token id=\"t281\"> people </token> <token id=\"t282\"> having </token> <token id=\"t283\"> been </token> <token id=\"t284\"> bitten </token> <token id=\"t285\"> by </token> <candidate id=\"c27\" index=286 type=\"host\" info=\"null\" length=\"1\"></candidate> <token id=\"t286\"> dogs </token> <token id=\"t287\"> in </token> <candidate id=\"c28\" index=288 type=\"location\" info=\"{ &quot;coordinates&quot;: &quot;6.11215;100.35888&quot;, &quot;id&quot;: 6807238, &quot;featureClass&quot;: &quot;A&quot;, &quot;featureCode&quot;: &quot;ADM3&quot;, &quot;countryCode&quot;: &quot;MY&quot; }\" length=\"2\"></candidate> <candidate id=\"c29\" index=288 type=\"location\" info=\"{ &quot;coordinates&quot;: &quot;6.13789;100.47635&quot;, &quot;id&quot;: 1736342, &quot;featureClass&quot;: &quot;A&quot;, &quot;featureCode&quot;: &quot;ADM2&quot;, &quot;countryCode&quot;: &quot;MY&quot; }\" length=\"2\"></candidate> <token id=\"t288\"> Kota </token> <token id=\"t289\"> Setar </token> <token id=\"t290\"> and </token> <candidate id=\"c30\" index=291 type=\"location\" info=\"{ &quot;coordinates&quot;: &quot;6.22908;100.30178&quot;, &quot;id&quot;: 6807225, &quot;featureClass&quot;: &quot;A&quot;, &quot;featureCode&quot;: &quot;ADM3&quot;, &quot;countryCode&quot;: &quot;MY&quot; }\" length=\"2\"></candidate> <candidate id=\"c31\" index=291 type=\"location\" info=\"{ &quot;coordinates&quot;: &quot;6.40508;100.43982&quot;, &quot;id&quot;: 1736296, &quot;featureClass&quot;: &quot;A&quot;, &quot;featureCode&quot;: &quot;ADM2&quot;, &quot;countryCode&quot;: &quot;MY&quot; }\" length=\"2\"></candidate> <token id=\"t291\"> Kubang </token> <token id=\"t292\"> Pasu </token> <token id=\"t293\"> , </token> <token id=\"t294\"> and </token> <token id=\"t295\"> on </token> <candidate id=\"c32\" index=296 type=\"date\" info=\"2015-09-15\" length=\"2\"></candidate> <token id=\"t296\"> Sept </token> <candidate id=\"c33\" index=297 type=\"number\" info=\"null\" length=\"1\"></candidate> <token id=\"t297\"> 15 </token> <token id=\"t298\"> , </token> <token id=\"t299\"> a </token> <token id=\"t300\"> person </token> <token id=\"t301\"> tested </token> <token id=\"t302\"> positive </token> <token id=\"t303\"> for </token> <token id=\"t304\"> a </token> <token id=\"t305\"> dog </token> <token id=\"t306\"> bite </token> <token id=\"t307\"> in </token> <candidate id=\"c34\" index=308 type=\"location\" info=\"{ &quot;coordinates&quot;: &quot;-7.77556;111.21306&quot;, &quot;id&quot;: 6406864, &quot;featureClass&quot;: &quot;A&quot;, &quot;featureCode&quot;: &quot;ADM4&quot;, &quot;countryCode&quot;: &quot;ID&quot; }\" length=\"1\"></candidate> <candidate id=\"c35\" index=308 type=\"location\" info=\"{ &quot;coordinates&quot;: &quot;-7.6517;111.4607&quot;, &quot;id&quot;: 6831797, &quot;featureClass&quot;: &quot;A&quot;, &quot;featureCode&quot;: &quot;ADM4&quot;, &quot;countryCode&quot;: &quot;ID&quot; }\" length=\"1\"></candidate> <candidate id=\"c36\" index=308 type=\"location\" info=\"{ &quot;coordinates&quot;: &quot;-6.8707;108.8668&quot;, &quot;id&quot;: 6764554, &quot;featureClass&quot;: &quot;A&quot;, &quot;featureCode&quot;: &quot;ADM3&quot;, &quot;countryCode&quot;: &quot;ID&quot; }\" length=\"1\"></candidate> <candidate id=\"c37\" index=308 type=\"location\" info=\"{ &quot;coordinates&quot;: &quot;-7.21361;110.51472&quot;, &quot;id&quot;: 6410770, &quot;featureClass&quot;: &quot;A&quot;, &quot;featureCode&quot;: &quot;ADM4&quot;, &quot;countryCode&quot;: &quot;ID&quot; }\" length=\"1\"></candidate> <candidate id=\"c38\" index=308 type=\"location\" info=\"{ &quot;coordinates&quot;: &quot;-7.1175;112.384&quot;, &quot;id&quot;: 7036467, &quot;featureClass&quot;: &quot;A&quot;, &quot;featureCode&quot;: &quot;ADM4&quot;, &quot;countryCode&quot;: &quot;ID&quot; }\" length=\"1\"></candidate> <candidate id=\"c39\" index=308 type=\"location\" info=\"{ &quot;coordinates&quot;: &quot;-7.2477;106.6155&quot;, &quot;id&quot;: 7847191, &quot;featureClass&quot;: &quot;A&quot;, &quot;featureCode&quot;: &quot;ADM4&quot;, &quot;countryCode&quot;: &quot;ID&quot; }\" length=\"1\"></candidate> <candidate id=\"c40\" index=308 type=\"location\" info=\"{ &quot;coordinates&quot;: &quot;-7.3234;112.54761&quot;, &quot;id&quot;: 6834109, &quot;featureClass&quot;: &quot;A&quot;, &quot;featureCode&quot;: &quot;ADM4&quot;, &quot;countryCode&quot;: &quot;ID&quot; }\" length=\"1\"></candidate> <candidate id=\"c41\" index=308 type=\"location\" info=\"{ &quot;coordinates&quot;: &quot;-7.0001;113.4496&quot;, &quot;id&quot;: 6838914, &quot;featureClass&quot;: &quot;A&quot;, &quot;featureCode&quot;: &quot;ADM4&quot;, &quot;countryCode&quot;: &quot;ID&quot; }\" length=\"1\"></candidate> <candidate id=\"c42\" index=308 type=\"location\" info=\"{ &quot;coordinates&quot;: &quot;-7.6179;112.0898&quot;, &quot;id&quot;: 6776999, &quot;featureClass&quot;: &quot;A&quot;, &quot;featureCode&quot;: &quot;ADM4&quot;, &quot;countryCode&quot;: &quot;ID&quot; }\" length=\"1\"></candidate> <candidate id=\"c43\" index=308 type=\"location\" info=\"{ &quot;coordinates&quot;: &quot;-7.79417;109.92444&quot;, &quot;id&quot;: 6565038, &quot;featureClass&quot;: &quot;A&quot;, &quot;featureCode&quot;: &quot;ADM4&quot;, &quot;countryCode&quot;: &quot;ID&quot; }\" length=\"1\"></candidate> <candidate id=\"c44\" index=308 type=\"location\" info=\"{ &quot;coordinates&quot;: &quot;-8.4509;118.7181&quot;, &quot;id&quot;: 7586808, &quot;featureClass&quot;: &quot;A&quot;, &quot;featureCode&quot;: &quot;ADM4&quot;, &quot;countryCode&quot;: &quot;ID&quot; }\" length=\"1\"></candidate> <candidate id=\"c45\" index=308 type=\"location\" info=\"{ &quot;coordinates&quot;: &quot;-6.47528;107.88556&quot;, &quot;id&quot;: 6568158, &quot;featureClass&quot;: &quot;A&quot;, &quot;featureCode&quot;: &quot;ADM4&quot;, &quot;countryCode&quot;: &quot;ID&quot; }\" length=\"1\"></candidate> <candidate id=\"c46\" index=308 type=\"location\" info=\"{ &quot;coordinates&quot;: &quot;-7.183;111.4893&quot;, &quot;id&quot;: 7035683, &quot;featureClass&quot;: &quot;A&quot;, &quot;featureCode&quot;: &quot;ADM4&quot;, &quot;countryCode&quot;: &quot;ID&quot; }\" length=\"1\"></candidate> <candidate id=\"c47\" index=308 type=\"location\" info=\"{ &quot;coordinates&quot;: &quot;-6.90091;109.63805&quot;, &quot;id&quot;: 6762789, &quot;featureClass&quot;: &quot;A&quot;, &quot;featureCode&quot;: &quot;ADM4&quot;, &quot;countryCode&quot;: &quot;ID&quot; }\" length=\"1\"></candidate> <candidate id=\"c48\" index=308 type=\"location\" info=\"{ &quot;coordinates&quot;: &quot;-6.8674;108.8558&quot;, &quot;id&quot;: 6764586, &quot;featureClass&quot;: &quot;A&quot;, &quot;featureCode&quot;: &quot;ADM4&quot;, &quot;countryCode&quot;: &quot;ID&quot; }\" length=\"1\"></candidate> <candidate id=\"c49\" index=308 type=\"location\" info=\"{ &quot;coordinates&quot;: &quot;-6.28639;107.51194&quot;, &quot;id&quot;: 6599653, &quot;featureClass&quot;: &quot;A&quot;, &quot;featureCode&quot;: &quot;ADM4&quot;, &quot;countryCode&quot;: &quot;ID&quot; }\" length=\"1\"></candidate> <candidate id=\"c50\" index=308 type=\"location\" info=\"{ &quot;coordinates&quot;: &quot;-8.0259;113.177&quot;, &quot;id&quot;: 7037245, &quot;featureClass&quot;: &quot;A&quot;, &quot;featureCode&quot;: &quot;ADM4&quot;, &quot;countryCode&quot;: &quot;ID&quot; }\" length=\"1\"></candidate> <candidate id=\"c51\" index=308 type=\"location\" info=\"{ &quot;coordinates&quot;: &quot;-7.43861;109.22611&quot;, &quot;id&quot;: 6388673, &quot;featureClass&quot;: &quot;A&quot;, &quot;featureCode&quot;: &quot;ADM4&quot;, &quot;countryCode&quot;: &quot;ID&quot; }\" length=\"1\"></candidate> <candidate id=\"c52\" index=308 type=\"location\" info=\"{ &quot;coordinates&quot;: &quot;-6.60056;107.87833&quot;, &quot;id&quot;: 6568039, &quot;featureClass&quot;: &quot;A&quot;, &quot;featureCode&quot;: &quot;ADM4&quot;, &quot;countryCode&quot;: &quot;ID&quot; }\" length=\"1\"></candidate> <candidate id=\"c53\" index=308 type=\"location\" info=\"{ &quot;coordinates&quot;: &quot;-7.7778;113.3722&quot;, &quot;id&quot;: 6831213, &quot;featureClass&quot;: &quot;A&quot;, &quot;featureCode&quot;: &quot;ADM4&quot;, &quot;countryCode&quot;: &quot;ID&quot; }\" length=\"1\"></candidate> <candidate id=\"c54\" index=308 type=\"location\" info=\"{ &quot;coordinates&quot;: &quot;-8.146;111.965&quot;, &quot;id&quot;: 7034467, &quot;featureClass&quot;: &quot;A&quot;, &quot;featureCode&quot;: &quot;ADM4&quot;, &quot;countryCode&quot;: &quot;ID&quot; }\" length=\"1\"></candidate> <candidate id=\"c55\" index=308 type=\"location\" info=\"{ &quot;coordinates&quot;: &quot;-7.2087;113.391&quot;, &quot;id&quot;: 6840763, &quot;featureClass&quot;: &quot;A&quot;, &quot;featureCode&quot;: &quot;ADM4&quot;, &quot;countryCode&quot;: &quot;ID&quot; }\" length=\"1\"></candidate> <candidate id=\"c56\" index=308 type=\"location\" info=\"{ &quot;coordinates&quot;: &quot;-7.2379;111.6054&quot;, &quot;id&quot;: 7035837, &quot;featureClass&quot;: &quot;A&quot;, &quot;featureCode&quot;: &quot;ADM4&quot;, &quot;countryCode&quot;: &quot;ID&quot; }\" length=\"1\"></candidate> <token id=\"t308\"> Tanjung </token> <candidate id=\"c57\" index=309 type=\"location\" info=\"{ &quot;coordinates&quot;: &quot;4.4;98.16667&quot;, &quot;id&quot;: 8571967, &quot;featureClass&quot;: &quot;A&quot;, &quot;featureCode&quot;: &quot;ADM3&quot;, &quot;countryCode&quot;: &quot;ID&quot; }\" length=\"1\"></candidate> <token id=\"t309\"> Bendahara </token> <token id=\"t310\"> , </token> <candidate id=\"c58\" index=311 type=\"location\" info=\"{ &quot;coordinates&quot;: &quot;6.12104;100.36014&quot;, &quot;id&quot;: 1736309, &quot;featureClass&quot;: &quot;P&quot;, &quot;featureCode&quot;: &quot;PPLA&quot;, &quot;countryCode&quot;: &quot;MY&quot; }\" length=\"2\"></candidate> <token id=\"t311\"> Alor </token> <token id=\"t312\"> Setar </token> <token id=\"t313\"> . </token> <token id=\"t314\"> <br /> </token> <token id=\"t315\"> So </token> <token id=\"t316\"> far </token> <candidate id=\"c59\" index=317 type=\"date\" info=\"2015\" length=\"2\"></candidate> <token id=\"t317\"> this </token> <token id=\"t318\"> year </token> <token id=\"t319\"> , </token> <candidate id=\"c60\" index=320 type=\"number\" info=\"null\" length=\"1\"></candidate> <token id=\"t320\"> 800 </token> <token id=\"t321\"> vaccinations </token> <token id=\"t322\"> each </token> <token id=\"t323\"> had </token> <token id=\"t324\"> been </token> <token id=\"t325\"> carried </token> <token id=\"t326\"> out </token> <token id=\"t327\"> in </token> <candidate id=\"c61\" index=328 type=\"location\" info=\"{ &quot;coordinates&quot;: &quot;6.11215;100.35888&quot;, &quot;id&quot;: 6807238, &quot;featureClass&quot;: &quot;A&quot;, &quot;featureCode&quot;: &quot;ADM3&quot;, &quot;countryCode&quot;: &quot;MY&quot; }\" length=\"2\"></candidate> <candidate id=\"c62\" index=328 type=\"location\" info=\"{ &quot;coordinates&quot;: &quot;6.13789;100.47635&quot;, &quot;id&quot;: 1736342, &quot;featureClass&quot;: &quot;A&quot;, &quot;featureCode&quot;: &quot;ADM2&quot;, &quot;countryCode&quot;: &quot;MY&quot; }\" length=\"2\"></candidate> <token id=\"t328\"> Kota </token> <token id=\"t329\"> Setar </token> <token id=\"t330\"> and </token> <candidate id=\"c63\" index=331 type=\"location\" info=\"{ &quot;coordinates&quot;: &quot;6.22908;100.30178&quot;, &quot;id&quot;: 6807225, &quot;featureClass&quot;: &quot;A&quot;, &quot;featureCode&quot;: &quot;ADM3&quot;, &quot;countryCode&quot;: &quot;MY&quot; }\" length=\"2\"></candidate> <candidate id=\"c64\" index=331 type=\"location\" info=\"{ &quot;coordinates&quot;: &quot;6.40508;100.43982&quot;, &quot;id&quot;: 1736296, &quot;featureClass&quot;: &quot;A&quot;, &quot;featureCode&quot;: &quot;ADM2&quot;, &quot;countryCode&quot;: &quot;MY&quot; }\" length=\"2\"></candidate> <token id=\"t331\"> Kubang </token> <token id=\"t332\"> Pasu </token> <token id=\"t333\"> districts </token> <token id=\"t334\"> . </token> <token id=\"t335\"> <br /> </token> <token id=\"t336\"> - </token> <token id=\"t337\"> BERNAMA </token> <token id=\"t338\"> <br /> </token> <token id=\"t339\"> The </token> <token id=\"t340\"> views </token> <token id=\"t341\"> expressed </token> <token id=\"t342\"> in </token> <token id=\"t343\"> the </token> <token id=\"t344\"> contents </token> <token id=\"t345\"> are </token> <token id=\"t346\"> those </token> <token id=\"t347\"> of </token> <token id=\"t348\"> our </token> <token id=\"t349\"> users </token> <token id=\"t350\"> and </token> <token id=\"t351\"> do </token> <token id=\"t352\"> not </token> <token id=\"t353\"> necessarily </token> <token id=\"t354\"> reflect </token> <token id=\"t355\"> the </token> <token id=\"t356\"> views </token> <token id=\"t357\"> of </token> <token id=\"t358\"> FMT </token> <token id=\"t359\"> . </token>","publication_date":"2015-09-19","id":374,"title":"Free anti-rabies vaccinations in Kedah","url":"http://www.freemalaysiatoday.com/category/nation/2015/09/19/ree-anti-rabies-vaccinations-in-kedah/","content":"\nVet Dept to ask for additional vaccine, dog owners advised to keep their pets confined\nALOR SETAR: Kedah is in the midst of providing free rabies vaccinations and has asked federal authorities for additional supplies of vaccines.\nAt the same time, the Veterinary Department has advised dog owners to keep their pets confined for at least two months to prevent them from being infected by stray dogs.\nKedah Veterinary Services Department director Dr Kamaliah Ghazali said the department would apply for additional supplies as the existing stock of vaccines could only cater to 20 per cent of about 20,000 dogs in the state.\nThe department was in the midst of giving free vaccination. At present, dog owners are charged RM5 at the state veterinary services department.\nKubang Pasu, Kota Setar, Pokok Sena, Padang Terap, Pendang, Sik and Baling districts have been gazetted as a rabies immune belt under the Animals Act.\nDr Kamaliah advised dog owners to take precautions to ensure their pets do not get into contact with stray dogs, either through bite or saliva which could cause the spread of the virus.\nA two-month confinement period was important as it was believed the virus could easily spread within that period.\n“So, we ask dog owners to confine their pets within an enclosed space because once the dog escapes, other infected dogs could bite the canines and later, the owners could be bitten by their own dogs,” she said here. There had been six cases of people having been bitten by dogs in Kota Setar and Kubang Pasu, and on Sept 15, a person tested positive for a dog bite in Tanjung Bendahara, Alor Setar.\nSo far this year, 800 vaccinations each had been carried out in Kota Setar and Kubang Pasu districts.\n-BERNAMA\n The views expressed in the contents are those of our users and do not necessarily reflect the views of FMT.","candidateLabels":[]}
