# Supplementary material for: Web monitoring of emerging animal infectious diseases integrated in the French Animal Health Epidemic Intelligence System
Source: PLoS One. 2018 Aug 3;13(8):e0199960. doi: 10.1371/journal.pone.0199960 (PMC6075742; doi:10.1371/journal.pone.0199960)
Supplement: S1 Dataset — Dataset of news reports in English language used to evaluate and train the information extraction module of PADI-web (http://epia.clermont.inra.fr/vsi). This dataset is composed of 532 news reports (in JSON), with information about the report itself (publication date, title, content, url), as well as processing information related to the information extraction process (candidates for extraction information, correct or incorrect labels for each candidate). The named entity candidates (locations, diseases, hosts, dates, number of cases) are manually labelled in each article. Data are shared under a CC BY license and are freely available for download at: https://dataverse.cirad.fr/dataset.xhtml?persistentId=doi:10.18167/DVN1/KMTIFG. (GZ) [file pone.0199960.s001.gz › articles/147.json]

{"reports":[17448,17505,17632,17817,17818],"tagged_content":"<token id=\"t0\"> <br /> </token> <token id=\"t1\"> <br /> </token> <candidate id=\"c1\" index=2 type=\"location\" info=\"{ &quot;coordinates&quot;: &quot;60.0;100.0&quot;, &quot;id&quot;: 2017370, &quot;featureClass&quot;: &quot;A&quot;, &quot;featureCode&quot;: &quot;PCLI&quot;, &quot;countryCode&quot;: &quot;RU&quot; }\" length=\"1\"></candidate> <token id=\"t2\"> Russia </token> <token id=\"t3\"> 's </token> <token id=\"t4\"> retaliatory </token> <candidate id=\"c2\" index=5 type=\"location\" info=\"{ &quot;coordinates&quot;: &quot;38.49457;43.38323&quot;, &quot;id&quot;: 298117, &quot;featureClass&quot;: &quot;P&quot;, &quot;featureCode&quot;: &quot;PPLA&quot;, &quot;countryCode&quot;: &quot;TR&quot; }\" length=\"1\"></candidate> <token id=\"t5\"> ban </token> <token id=\"t6\"> on </token> <token id=\"t7\"> import </token> <token id=\"t8\"> of </token> <token id=\"t9\"> meat </token> <token id=\"t10\"> , </token> <token id=\"t11\"> poultry </token> <token id=\"t12\"> and </token> <token id=\"t13\"> some </token> <token id=\"t14\"> other </token> <token id=\"t15\"> agricultural </token> <token id=\"t16\"> products </token> <token id=\"t17\"> from </token> <candidate id=\"c3\" index=18 type=\"location\" info=\"{ &quot;coordinates&quot;: &quot;39.76;-98.5&quot;, &quot;id&quot;: 6252001, &quot;featureClass&quot;: &quot;A&quot;, &quot;featureCode&quot;: &quot;PCLI&quot;, &quot;countryCode&quot;: &quot;US&quot; }\" length=\"1\"></candidate> <candidate id=\"c4\" index=18 type=\"location\" info=\"{ &quot;coordinates&quot;: &quot;-1.43365;-80.51061&quot;, &quot;id&quot;: 10792859, &quot;featureClass&quot;: &quot;A&quot;, &quot;featureCode&quot;: &quot;ADM3&quot;, &quot;countryCode&quot;: &quot;EC&quot; }\" length=\"1\"></candidate> <token id=\"t18\"> America </token> <token id=\"t19\"> and </token> <token id=\"t20\"> the </token> <candidate id=\"c5\" index=21 type=\"location\" info=\"{ &quot;coordinates&quot;: &quot;50.83857;4.37599&quot;, &quot;id&quot;: 6695072, &quot;featureClass&quot;: &quot;A&quot;, &quot;featureCode&quot;: &quot;ZN&quot;, &quot;countryCode&quot;: &quot;&quot; }\" length=\"2\"></candidate> <token id=\"t21\"> European </token> <candidate id=\"c6\" index=22 type=\"location\" info=\"{ &quot;coordinates&quot;: &quot;34.83401;-83.99076&quot;, &quot;id&quot;: 4227781, &quot;featureClass&quot;: &quot;A&quot;, &quot;featureCode&quot;: &quot;ADM2&quot;, &quot;countryCode&quot;: &quot;US&quot; }\" length=\"1\"></candidate> <candidate id=\"c7\" index=22 type=\"location\" info=\"{ &quot;coordinates&quot;: &quot;-32.83333;-62.75&quot;, &quot;id&quot;: 3833419, &quot;featureClass&quot;: &quot;A&quot;, &quot;featureCode&quot;: &quot;ADM2&quot;, &quot;countryCode&quot;: &quot;AR&quot; }\" length=\"1\"></candidate> <candidate id=\"c8\" index=22 type=\"location\" info=\"{ &quot;coordinates&quot;: &quot;13.55;-87.9&quot;, &quot;id&quot;: 3584767, &quot;featureClass&quot;: &quot;A&quot;, &quot;featureCode&quot;: &quot;ADM1&quot;, &quot;countryCode&quot;: &quot;SV&quot; }\" length=\"1\"></candidate> <token id=\"t22\"> Union </token> <token id=\"t23\"> has </token> <token id=\"t24\"> opened </token> <token id=\"t25\"> an </token> <token id=\"t26\"> opportunity </token> <token id=\"t27\"> for </token> <token id=\"t28\"> India.Strict </token> <token id=\"t29\"> quality </token> <token id=\"t30\"> norms </token> <token id=\"t31\"> and </token> <token id=\"t32\"> lack </token> <token id=\"t33\"> of </token> <token id=\"t34\"> government </token> <token id=\"t35\"> initiative </token> <token id=\"t36\"> restricted </token> <candidate id=\"c9\" index=37 type=\"location\" info=\"{ &quot;coordinates&quot;: &quot;22.0;79.0&quot;, &quot;id&quot;: 1269750, &quot;featureClass&quot;: &quot;A&quot;, &quot;featureCode&quot;: &quot;PCLI&quot;, &quot;countryCode&quot;: &quot;IN&quot; }\" length=\"1\"></candidate> <token id=\"t37\"> India </token> <token id=\"t38\"> 's </token> <token id=\"t39\"> entry </token> <token id=\"t40\"> into </token> <token id=\"t41\"> the </token> <token id=\"t42\"> Russian </token> <token id=\"t43\"> meat </token> <token id=\"t44\"> and </token> <token id=\"t45\"> poultry </token> <token id=\"t46\"> product </token> <token id=\"t47\"> market </token> <token id=\"t48\"> . </token> <candidate id=\"c10\" index=49 type=\"date\" info=\"PRESENT_REF\" length=\"1\"></candidate> <token id=\"t49\"> Now </token> <token id=\"t50\"> , </token> <token id=\"t51\"> rising </token> <token id=\"t52\"> inflation </token> <token id=\"t53\"> due </token> <token id=\"t54\"> to </token> <token id=\"t55\"> supply </token> <token id=\"t56\"> shortage </token> <token id=\"t57\"> might </token> <token id=\"t58\"> impel </token> <token id=\"t59\"> the </token> <token id=\"t60\"> Russian </token> <token id=\"t61\"> government </token> <token id=\"t62\"> to </token> <token id=\"t63\"> liberalise </token> <token id=\"t64\"> the </token> <token id=\"t65\"> quality </token> <token id=\"t66\"> norms </token> <token id=\"t67\"> to </token> <token id=\"t68\"> increase </token> <token id=\"t69\"> imports </token> <token id=\"t70\"> from </token> <token id=\"t71\"> alternative </token> <token id=\"t72\"> origins </token> <token id=\"t73\"> , </token> <token id=\"t74\"> including </token> <token id=\"t75\"> India.Russia </token> <token id=\"t76\"> 's </token> <candidate id=\"c11\" index=77 type=\"location\" info=\"{ &quot;coordinates&quot;: &quot;38.49457;43.38323&quot;, &quot;id&quot;: 298117, &quot;featureClass&quot;: &quot;P&quot;, &quot;featureCode&quot;: &quot;PPLA&quot;, &quot;countryCode&quot;: &quot;TR&quot; }\" length=\"1\"></candidate> <token id=\"t77\"> ban </token> <token id=\"t78\"> followed </token> <token id=\"t79\"> the </token> <token id=\"t80\"> US-EU </token> <token id=\"t81\"> economic </token> <token id=\"t82\"> sanctions </token> <token id=\"t83\"> announced </token> <token id=\"t84\"> on </token> <token id=\"t85\"> the </token> <candidate id=\"c12\" index=86 type=\"location\" info=\"{ &quot;coordinates&quot;: &quot;49.0;32.0&quot;, &quot;id&quot;: 690791, &quot;featureClass&quot;: &quot;A&quot;, &quot;featureCode&quot;: &quot;PCLI&quot;, &quot;countryCode&quot;: &quot;UA&quot; }\" length=\"1\"></candidate> <token id=\"t86\"> Ukraine </token> <token id=\"t87\"> issue </token> <token id=\"t88\"> . </token> <token id=\"t89\"> The </token> <token id=\"t90\"> previous </token> <token id=\"t91\"> year </token> <token id=\"t92\"> 's </token> <token id=\"t93\"> import </token> <token id=\"t94\"> of </token> <token id=\"t95\"> these </token> <token id=\"t96\"> items </token> <token id=\"t97\"> from </token> <candidate id=\"c13\" index=98 type=\"location\" info=\"{ &quot;coordinates&quot;: &quot;39.76;-98.5&quot;, &quot;id&quot;: 6252001, &quot;featureClass&quot;: &quot;A&quot;, &quot;featureCode&quot;: &quot;PCLI&quot;, &quot;countryCode&quot;: &quot;US&quot; }\" length=\"1\"></candidate> <candidate id=\"c14\" index=98 type=\"location\" info=\"{ &quot;coordinates&quot;: &quot;-1.43365;-80.51061&quot;, &quot;id&quot;: 10792859, &quot;featureClass&quot;: &quot;A&quot;, &quot;featureCode&quot;: &quot;ADM3&quot;, &quot;countryCode&quot;: &quot;EC&quot; }\" length=\"1\"></candidate> <token id=\"t98\"> America </token> <token id=\"t99\"> and </token> <candidate id=\"c15\" index=100 type=\"number\" info=\"null\" length=\"1\"></candidate> <token id=\"t100\"> 11 </token> <token id=\"t101\"> European </token> <token id=\"t102\"> countries </token> <token id=\"t103\"> were </token> <token id=\"t104\"> about </token> <token id=\"t105\"> $ </token> <candidate id=\"c16\" index=106 type=\"number\" info=\"null\" length=\"1\"></candidate> <token id=\"t106\"> 128 </token> <candidate id=\"c17\" index=107 type=\"number\" info=\"null\" length=\"1\"></candidate> <token id=\"t107\"> billion </token> <token id=\"t108\"> . </token> <candidate id=\"c18\" index=109 type=\"location\" info=\"{ &quot;coordinates&quot;: &quot;22.0;79.0&quot;, &quot;id&quot;: 1269750, &quot;featureClass&quot;: &quot;A&quot;, &quot;featureCode&quot;: &quot;PCLI&quot;, &quot;countryCode&quot;: &quot;IN&quot; }\" length=\"1\"></candidate> <token id=\"t109\"> India </token> <token id=\"t110\"> exported </token> <token id=\"t111\"> only </token> <token id=\"t112\"> $ </token> <candidate id=\"c19\" index=113 type=\"number\" info=\"null\" length=\"1\"></candidate> <token id=\"t113\"> 195 </token> <candidate id=\"c20\" index=114 type=\"number\" info=\"null\" length=\"1\"></candidate> <token id=\"t114\"> million </token> <token id=\"t115\"> of </token> <token id=\"t116\"> agri </token> <token id=\"t117\"> products </token> <token id=\"t118\"> to </token> <candidate id=\"c21\" index=119 type=\"location\" info=\"{ &quot;coordinates&quot;: &quot;60.0;100.0&quot;, &quot;id&quot;: 2017370, &quot;featureClass&quot;: &quot;A&quot;, &quot;featureCode&quot;: &quot;PCLI&quot;, &quot;countryCode&quot;: &quot;RU&quot; }\" length=\"1\"></candidate> <token id=\"t119\"> Russia </token> <token id=\"t120\"> in </token> <candidate id=\"c22\" index=121 type=\"number\" info=\"null\" length=\"1\"></candidate> <candidate id=\"c23\" index=121 type=\"date\" info=\"2013\" length=\"1\"></candidate> <token id=\"t121\"> 2013 </token> <token id=\"t122\"> - </token> <candidate id=\"c24\" index=123 type=\"number\" info=\"null\" length=\"1\"></candidate> <candidate id=\"c25\" index=123 type=\"date\" info=\"2014\" length=\"1\"></candidate> <token id=\"t123\"> 14 </token> <token id=\"t124\"> . </token> <token id=\"t125\"> And </token> <token id=\"t126\"> , </token> <token id=\"t127\"> despite </token> <token id=\"t128\"> supplying </token> <candidate id=\"c26\" index=129 type=\"number\" info=\"null\" length=\"1\"></candidate> <token id=\"t129\"> 60 </token> <token id=\"t130\"> per </token> <token id=\"t131\"> cent </token> <token id=\"t132\"> of </token> <token id=\"t133\"> the </token> <token id=\"t134\"> world </token> <token id=\"t135\"> 's </token> <candidate id=\"c27\" index=136 type=\"host\" info=\"null\" length=\"1\"></candidate> <token id=\"t136\"> buffalo </token> <token id=\"t137\"> meat </token> <token id=\"t138\"> , </token> <candidate id=\"c28\" index=139 type=\"location\" info=\"{ &quot;coordinates&quot;: &quot;22.0;79.0&quot;, &quot;id&quot;: 1269750, &quot;featureClass&quot;: &quot;A&quot;, &quot;featureCode&quot;: &quot;PCLI&quot;, &quot;countryCode&quot;: &quot;IN&quot; }\" length=\"1\"></candidate> <token id=\"t139\"> India </token> <token id=\"t140\"> was </token> <token id=\"t141\"> absent </token> <token id=\"t142\"> from </token> <token id=\"t143\"> the </token> <token id=\"t144\"> Russian </token> <token id=\"t145\"> market </token> <token id=\"t146\"> . </token> <token id=\"t147\"> `` </token> <token id=\"t148\"> The </token> <token id=\"t149\"> sanctions </token> <token id=\"t150\"> offer </token> <token id=\"t151\"> an </token> <token id=\"t152\"> enormous </token> <token id=\"t153\"> opportunity </token> <token id=\"t154\"> to </token> <candidate id=\"c29\" index=155 type=\"location\" info=\"{ &quot;coordinates&quot;: &quot;22.0;79.0&quot;, &quot;id&quot;: 1269750, &quot;featureClass&quot;: &quot;A&quot;, &quot;featureCode&quot;: &quot;PCLI&quot;, &quot;countryCode&quot;: &quot;IN&quot; }\" length=\"1\"></candidate> <token id=\"t155\"> India </token> <token id=\"t156\"> to </token> <token id=\"t157\"> capture </token> <token id=\"t158\"> their </token> <token id=\"t159\"> ( </token> <token id=\"t160\"> US </token> <token id=\"t161\"> & </token> <token id=\"t162\"> EU </token> <token id=\"t163\"> ) </token> <token id=\"t164\"> market </token> <token id=\"t165\"> share </token> <token id=\"t166\"> . </token> <candidate id=\"c30\" index=167 type=\"location\" info=\"{ &quot;coordinates&quot;: &quot;22.0;79.0&quot;, &quot;id&quot;: 1269750, &quot;featureClass&quot;: &quot;A&quot;, &quot;featureCode&quot;: &quot;PCLI&quot;, &quot;countryCode&quot;: &quot;IN&quot; }\" length=\"1\"></candidate> <token id=\"t167\"> India </token> <token id=\"t168\"> should </token> <token id=\"t169\"> take </token> <token id=\"t170\"> initiatives </token> <token id=\"t171\"> and </token> <token id=\"t172\"> engage </token> <token id=\"t173\"> Russian </token> <token id=\"t174\"> authorities </token> <token id=\"t175\"> in </token> <token id=\"t176\"> talks </token> <token id=\"t177\"> , </token> <token id=\"t178\"> '' </token> <token id=\"t179\"> said </token> <token id=\"t180\"> Ajay </token> <token id=\"t181\"> Sahai </token> <token id=\"t182\"> , </token> <token id=\"t183\"> director-general </token> <token id=\"t184\"> of </token> <token id=\"t185\"> the </token> <token id=\"t186\"> Federation </token> <token id=\"t187\"> of </token> <token id=\"t188\"> Indian </token> <token id=\"t189\"> Export </token> <token id=\"t190\"> Organisations </token> <token id=\"t191\"> , </token> <token id=\"t192\"> under </token> <token id=\"t193\"> the </token> <token id=\"t194\"> ministry </token> <token id=\"t195\"> of </token> <token id=\"t196\"> commerce </token> <token id=\"t197\"> . </token> <token id=\"t198\"> <br /> </token> <token id=\"t199\"> <br /> </token> <candidate id=\"c31\" index=200 type=\"location\" info=\"{ &quot;coordinates&quot;: &quot;64.0;26.0&quot;, &quot;id&quot;: 660013, &quot;featureClass&quot;: &quot;A&quot;, &quot;featureCode&quot;: &quot;PCLI&quot;, &quot;countryCode&quot;: &quot;FI&quot; }\" length=\"1\"></candidate> <token id=\"t200\"> Some </token> <token id=\"t201\"> years </token> <token id=\"t202\"> earlier </token> <token id=\"t203\"> , </token> <candidate id=\"c32\" index=204 type=\"location\" info=\"{ &quot;coordinates&quot;: &quot;60.0;100.0&quot;, &quot;id&quot;: 2017370, &quot;featureClass&quot;: &quot;A&quot;, &quot;featureCode&quot;: &quot;PCLI&quot;, &quot;countryCode&quot;: &quot;RU&quot; }\" length=\"1\"></candidate> <token id=\"t204\"> Russia </token> <token id=\"t205\"> was </token> <token id=\"t206\"> among </token> <token id=\"t207\"> a </token> <token id=\"t208\"> number </token> <token id=\"t209\"> of </token> <token id=\"t210\"> countries </token> <token id=\"t211\"> which </token> <token id=\"t212\"> had </token> <token id=\"t213\"> banned </token> <token id=\"t214\"> import </token> <token id=\"t215\"> of </token> <token id=\"t216\"> meat </token> <token id=\"t217\"> and </token> <token id=\"t218\"> poultry </token> <token id=\"t219\"> products </token> <token id=\"t220\"> from </token> <candidate id=\"c33\" index=221 type=\"location\" info=\"{ &quot;coordinates&quot;: &quot;22.0;79.0&quot;, &quot;id&quot;: 1269750, &quot;featureClass&quot;: &quot;A&quot;, &quot;featureCode&quot;: &quot;PCLI&quot;, &quot;countryCode&quot;: &quot;IN&quot; }\" length=\"1\"></candidate> <token id=\"t221\"> India </token> <token id=\"t222\"> , </token> <token id=\"t223\"> due </token> <token id=\"t224\"> to </token> <token id=\"t225\"> occurrence </token> <token id=\"t226\"> of </token> <candidate id=\"c34\" index=227 type=\"disease\" info=\"null\" length=\"4\"></candidate> <token id=\"t227\"> foot </token> <token id=\"t228\"> and </token> <token id=\"t229\"> mouth </token> <token id=\"t230\"> disease </token> <token id=\"t231\"> . </token> <token id=\"t232\"> While </token> <token id=\"t233\"> others </token> <token id=\"t234\"> have </token> <token id=\"t235\"> lifted </token> <token id=\"t236\"> the </token> <candidate id=\"c35\" index=237 type=\"location\" info=\"{ &quot;coordinates&quot;: &quot;38.49457;43.38323&quot;, &quot;id&quot;: 298117, &quot;featureClass&quot;: &quot;P&quot;, &quot;featureCode&quot;: &quot;PPLA&quot;, &quot;countryCode&quot;: &quot;TR&quot; }\" length=\"1\"></candidate> <token id=\"t237\"> ban </token> <token id=\"t238\"> , </token> <candidate id=\"c36\" index=239 type=\"location\" info=\"{ &quot;coordinates&quot;: &quot;60.0;100.0&quot;, &quot;id&quot;: 2017370, &quot;featureClass&quot;: &quot;A&quot;, &quot;featureCode&quot;: &quot;PCLI&quot;, &quot;countryCode&quot;: &quot;RU&quot; }\" length=\"1\"></candidate> <token id=\"t239\"> Russia </token> <token id=\"t240\"> continues </token> <token id=\"t241\"> with </token> <token id=\"t242\"> it </token> <token id=\"t243\"> . </token> <token id=\"t244\"> Interestingly </token> <token id=\"t245\"> , </token> <token id=\"t246\"> an </token> <token id=\"t247\"> inter-government </token> <token id=\"t248\"> agreement </token> <token id=\"t249\"> was </token> <token id=\"t250\"> signed </token> <token id=\"t251\"> between </token> <candidate id=\"c37\" index=252 type=\"location\" info=\"{ &quot;coordinates&quot;: &quot;60.0;100.0&quot;, &quot;id&quot;: 2017370, &quot;featureClass&quot;: &quot;A&quot;, &quot;featureCode&quot;: &quot;PCLI&quot;, &quot;countryCode&quot;: &quot;RU&quot; }\" length=\"1\"></candidate> <token id=\"t252\"> Russia </token> <token id=\"t253\"> , </token> <candidate id=\"c38\" index=254 type=\"location\" info=\"{ &quot;coordinates&quot;: &quot;37.86667;57.8&quot;, &quot;id&quot;: 40685, &quot;featureClass&quot;: &quot;A&quot;, &quot;featureCode&quot;: &quot;ADMD&quot;, &quot;countryCode&quot;: &quot;IR&quot; }\" length=\"1\"></candidate> <candidate id=\"c39\" index=254 type=\"location\" info=\"{ &quot;coordinates&quot;: &quot;32.0;53.0&quot;, &quot;id&quot;: 130758, &quot;featureClass&quot;: &quot;A&quot;, &quot;featureCode&quot;: &quot;PCLI&quot;, &quot;countryCode&quot;: &quot;IR&quot; }\" length=\"1\"></candidate> <token id=\"t254\"> Iran </token> <token id=\"t255\"> , </token> <candidate id=\"c40\" index=256 type=\"location\" info=\"{ &quot;coordinates&quot;: &quot;22.0;79.0&quot;, &quot;id&quot;: 1269750, &quot;featureClass&quot;: &quot;A&quot;, &quot;featureCode&quot;: &quot;PCLI&quot;, &quot;countryCode&quot;: &quot;IN&quot; }\" length=\"1\"></candidate> <token id=\"t256\"> India </token> <token id=\"t257\"> and </token> <candidate id=\"c41\" index=258 type=\"location\" info=\"{ &quot;coordinates&quot;: &quot;21.0;57.0&quot;, &quot;id&quot;: 286963, &quot;featureClass&quot;: &quot;A&quot;, &quot;featureCode&quot;: &quot;PCLI&quot;, &quot;countryCode&quot;: &quot;OM&quot; }\" length=\"1\"></candidate> <token id=\"t258\"> Oman </token> <token id=\"t259\"> in </token> <candidate id=\"c42\" index=260 type=\"number\" info=\"null\" length=\"1\"></candidate> <candidate id=\"c43\" index=260 type=\"date\" info=\"2001\" length=\"1\"></candidate> <token id=\"t260\"> 2001 </token> <token id=\"t261\"> to </token> <token id=\"t262\"> establish </token> <token id=\"t263\"> a </token> <token id=\"t264\"> transport </token> <token id=\"t265\"> corridor </token> <token id=\"t266\"> and </token> <token id=\"t267\"> intensify </token> <token id=\"t268\"> economic </token> <token id=\"t269\"> cooperation </token> <token id=\"t270\"> . </token> <token id=\"t271\"> But </token> <token id=\"t272\"> , </token> <token id=\"t273\"> little </token> <token id=\"t274\"> progress </token> <token id=\"t275\"> was </token> <token id=\"t276\"> made </token> <token id=\"t277\"> afterward.According </token> <token id=\"t278\"> to </token> <token id=\"t279\"> Sahai </token> <token id=\"t280\"> , </token> <token id=\"t281\"> the </token> <token id=\"t282\"> Agricultural </token> <token id=\"t283\"> & </token> <token id=\"t284\"> Processed </token> <token id=\"t285\"> Food </token> <token id=\"t286\"> Products </token> <token id=\"t287\"> Export </token> <token id=\"t288\"> Development </token> <token id=\"t289\"> Authority </token> <token id=\"t290\"> has </token> <token id=\"t291\"> been </token> <token id=\"t292\"> asked </token> <token id=\"t293\"> to </token> <token id=\"t294\"> look </token> <token id=\"t295\"> into </token> <token id=\"t296\"> the </token> <token id=\"t297\"> matter </token> <token id=\"t298\"> . </token> <token id=\"t299\"> Efforts </token> <token id=\"t300\"> to </token> <token id=\"t301\"> reach </token> <token id=\"t302\"> Sunil </token> <token id=\"t303\"> Kumar </token> <token id=\"t304\"> , </token> <token id=\"t305\"> in </token> <token id=\"t306\"> charge </token> <token id=\"t307\"> of </token> <token id=\"t308\"> meat </token> <token id=\"t309\"> exports </token> <token id=\"t310\"> at </token> <token id=\"t311\"> Apeda </token> <token id=\"t312\"> , </token> <token id=\"t313\"> did </token> <token id=\"t314\"> not </token> <token id=\"t315\"> elicit </token> <token id=\"t316\"> a </token> <token id=\"t317\"> response </token> <token id=\"t318\"> . </token> <token id=\"t319\"> Also </token> <token id=\"t320\"> , </token> <token id=\"t321\"> an </token> <token id=\"t322\"> email </token> <token id=\"t323\"> to </token> <token id=\"t324\"> Rashid </token> <token id=\"t325\"> Kazmi </token> <token id=\"t326\"> , </token> <token id=\"t327\"> president </token> <token id=\"t328\"> of </token> <token id=\"t329\"> the </token> <candidate id=\"c44\" index=330 type=\"location\" info=\"{ &quot;coordinates&quot;: &quot;18.95963;72.84962&quot;, &quot;id&quot;: 9747998, &quot;featureClass&quot;: &quot;A&quot;, &quot;featureCode&quot;: &quot;ADM2&quot;, &quot;countryCode&quot;: &quot;IN&quot; }\" length=\"1\"></candidate> <candidate id=\"c45\" index=330 type=\"location\" info=\"{ &quot;coordinates&quot;: &quot;19.07283;72.88261&quot;, &quot;id&quot;: 1275339, &quot;featureClass&quot;: &quot;P&quot;, &quot;featureCode&quot;: &quot;PPLA&quot;, &quot;countryCode&quot;: &quot;IN&quot; }\" length=\"1\"></candidate> <token id=\"t330\"> Mumbai </token> <token id=\"t331\"> -- </token> <token id=\"t332\"> based </token> <token id=\"t333\"> All </token> <candidate id=\"c46\" index=334 type=\"location\" info=\"{ &quot;coordinates&quot;: &quot;22.0;79.0&quot;, &quot;id&quot;: 1269750, &quot;featureClass&quot;: &quot;A&quot;, &quot;featureCode&quot;: &quot;PCLI&quot;, &quot;countryCode&quot;: &quot;IN&quot; }\" length=\"1\"></candidate> <token id=\"t334\"> India </token> <token id=\"t335\"> Meat </token> <token id=\"t336\"> & </token> <token id=\"t337\"> Livestock </token> <token id=\"t338\"> Exporters </token> <token id=\"t339\"> Association </token> <token id=\"t340\"> did </token> <token id=\"t341\"> not </token> <token id=\"t342\"> get </token> <token id=\"t343\"> an </token> <token id=\"t344\"> answer.India </token> <token id=\"t345\"> exports </token> <token id=\"t346\"> around </token> <token id=\"t347\"> $ </token> <candidate id=\"c47\" index=348 type=\"number\" info=\"null\" length=\"1\"></candidate> <token id=\"t348\"> 4,500 </token> <token id=\"t349\"> mn </token> <token id=\"t350\"> worth </token> <token id=\"t351\"> of </token> <token id=\"t352\"> meat </token> <token id=\"t353\"> and </token> <token id=\"t354\"> poultry </token> <token id=\"t355\"> products </token> <token id=\"t356\"> annually </token> <token id=\"t357\"> , </token> <token id=\"t358\"> of </token> <token id=\"t359\"> which </token> <candidate id=\"c48\" index=360 type=\"host\" info=\"null\" length=\"1\"></candidate> <token id=\"t360\"> buffalo </token> <token id=\"t361\"> meat </token> <token id=\"t362\"> is </token> <candidate id=\"c49\" index=363 type=\"number\" info=\"null\" length=\"1\"></candidate> <token id=\"t363\"> 95 </token> <token id=\"t364\"> per </token> <token id=\"t365\"> cent </token> <token id=\"t366\"> . </token> <token id=\"t367\"> `` </token> <candidate id=\"c50\" index=368 type=\"location\" info=\"{ &quot;coordinates&quot;: &quot;22.0;79.0&quot;, &quot;id&quot;: 1269750, &quot;featureClass&quot;: &quot;A&quot;, &quot;featureCode&quot;: &quot;PCLI&quot;, &quot;countryCode&quot;: &quot;IN&quot; }\" length=\"1\"></candidate> <token id=\"t368\"> India </token> <token id=\"t369\"> produces </token> <token id=\"t370\"> the </token> <token id=\"t371\"> best </token> <token id=\"t372\"> quality </token> <token id=\"t373\"> meat </token> <token id=\"t374\"> in </token> <token id=\"t375\"> the </token> <token id=\"t376\"> world </token> <token id=\"t377\"> . </token> <token id=\"t378\"> Quality </token> <token id=\"t379\"> is </token> <token id=\"t380\"> not </token> <token id=\"t381\"> an </token> <token id=\"t382\"> issue </token> <token id=\"t383\"> as </token> <token id=\"t384\"> on </token> <candidate id=\"c51\" index=385 type=\"date\" info=\"2014-08-13\" length=\"1\"></candidate> <token id=\"t385\"> today </token> <token id=\"t386\"> . </token> <token id=\"t387\"> The </token> <token id=\"t388\"> only </token> <token id=\"t389\"> thing </token> <token id=\"t390\"> lacking </token> <token id=\"t391\"> is </token> <token id=\"t392\"> the </token> <token id=\"t393\"> government </token> <token id=\"t394\"> 's </token> <token id=\"t395\"> effort </token> <token id=\"t396\"> to </token> <token id=\"t397\"> start </token> <token id=\"t398\"> meat </token> <token id=\"t399\"> export </token> <token id=\"t400\"> to </token> <candidate id=\"c52\" index=401 type=\"location\" info=\"{ &quot;coordinates&quot;: &quot;60.0;100.0&quot;, &quot;id&quot;: 2017370, &quot;featureClass&quot;: &quot;A&quot;, &quot;featureCode&quot;: &quot;PCLI&quot;, &quot;countryCode&quot;: &quot;RU&quot; }\" length=\"1\"></candidate> <token id=\"t401\"> Russia </token> <token id=\"t402\"> , </token> <token id=\"t403\"> '' </token> <token id=\"t404\"> said </token> <token id=\"t405\"> a </token> <token id=\"t406\"> senior </token> <token id=\"t407\"> official </token> <token id=\"t408\"> of </token> <candidate id=\"c53\" index=409 type=\"location\" info=\"{ &quot;coordinates&quot;: &quot;-8.55861;125.57361&quot;, &quot;id&quot;: 1645457, &quot;featureClass&quot;: &quot;P&quot;, &quot;featureCode&quot;: &quot;PPLC&quot;, &quot;countryCode&quot;: &quot;TL&quot; }\" length=\"1\"></candidate> <candidate id=\"c54\" index=409 type=\"location\" info=\"{ &quot;coordinates&quot;: &quot;28.6667;77.1&quot;, &quot;id&quot;: 1273293, &quot;featureClass&quot;: &quot;A&quot;, &quot;featureCode&quot;: &quot;ADM1&quot;, &quot;countryCode&quot;: &quot;IN&quot; }\" length=\"1\"></candidate> <candidate id=\"c55\" index=409 type=\"location\" info=\"{ &quot;coordinates&quot;: &quot;28.65195;77.23149&quot;, &quot;id&quot;: 1273294, &quot;featureClass&quot;: &quot;P&quot;, &quot;featureCode&quot;: &quot;PPLA&quot;, &quot;countryCode&quot;: &quot;IN&quot; }\" length=\"1\"></candidate> <token id=\"t409\"> Delhi </token> <token id=\"t410\"> -- </token> <token id=\"t411\"> based </token> <token id=\"t412\"> Mirha </token> <token id=\"t413\"> Exports </token> <token id=\"t414\"> , </token> <candidate id=\"c56\" index=415 type=\"number\" info=\"null\" length=\"1\"></candidate> <token id=\"t415\"> one </token> <token id=\"t416\"> of </token> <token id=\"t417\"> the </token> <token id=\"t418\"> largest </token> <token id=\"t419\"> shippers </token> <token id=\"t420\"> of </token> <candidate id=\"c57\" index=421 type=\"host\" info=\"null\" length=\"1\"></candidate> <token id=\"t421\"> buffalo </token> <token id=\"t422\"> meat.Russia </token> <token id=\"t423\"> also </token> <token id=\"t424\"> faces </token> <token id=\"t425\"> a </token> <token id=\"t426\"> serious </token> <token id=\"t427\"> shortfall </token> <token id=\"t428\"> of </token> <token id=\"t429\"> dairy </token> <token id=\"t430\"> and </token> <token id=\"t431\"> cheese </token> <token id=\"t432\"> products </token> <token id=\"t433\"> . </token> <candidate id=\"c58\" index=434 type=\"location\" info=\"{ &quot;coordinates&quot;: &quot;22.0;79.0&quot;, &quot;id&quot;: 1269750, &quot;featureClass&quot;: &quot;A&quot;, &quot;featureCode&quot;: &quot;PCLI&quot;, &quot;countryCode&quot;: &quot;IN&quot; }\" length=\"1\"></candidate> <token id=\"t434\"> India </token> <token id=\"t435\"> exported </token> <token id=\"t436\"> $ </token> <candidate id=\"c59\" index=437 type=\"number\" info=\"null\" length=\"1\"></candidate> <token id=\"t437\"> 540 </token> <token id=\"t438\"> mn </token> <token id=\"t439\"> of </token> <token id=\"t440\"> dairy </token> <token id=\"t441\"> products </token> <token id=\"t442\"> in </token> <candidate id=\"c60\" index=443 type=\"number\" info=\"null\" length=\"1\"></candidate> <candidate id=\"c61\" index=443 type=\"date\" info=\"2013\" length=\"1\"></candidate> <token id=\"t443\"> 2013 </token> <token id=\"t444\"> - </token> <candidate id=\"c62\" index=445 type=\"number\" info=\"null\" length=\"1\"></candidate> <candidate id=\"c63\" index=445 type=\"date\" info=\"2014\" length=\"1\"></candidate> <token id=\"t445\"> 14 </token> <token id=\"t446\"> . </token> <token id=\"t447\"> <br /> </token>","publication_date":"2014-08-13","id":147,"title":"Export opening for India in Russia-West stand-off","url":"http://www.business-standard.com/article/economy-policy/opening-for-india-in-russia-west-standoff-on-imports-114081300634_1.html","content":"&#13;\n\t \t &#13;\n\t \t&#13;\nRussia’s retaliatory ban on import of meat, poultry and some other agricultural products from America and the European Union has opened an opportunity for India.Strict quality norms and lack of government initiative restricted India’s entry into the Russian meat and poultry product market. Now, rising inflation due to supply shortage might impel the Russian government to liberalise the quality norms to increase imports from alternative origins, including India.Russia’s ban followed the US-EU economic sanctions announced on the Ukraine issue. The previous year’s import of these items from America and 11 European countries were about $128 billion. India exported only $195 million of agri products to Russia in 2013-14. And, despite supplying 60 per cent of the world’s buffalo meat, India was absent from the Russian market.“The sanctions offer an enormous opportunity to India to capture their (US &amp; EU) market share. India should take initiatives and engage Russian authorities in talks,” said Ajay Sahai, director-general of the Federation of Indian Export Organisations, under the ministry of commerce.&#13;\n\t&#13;\nSome years earlier, Russia was among a number of countries which had banned import of meat and poultry products from India, due to occurrence of foot and mouth disease. While others have lifted the ban, Russia continues with it. Interestingly, an inter-government agreement was signed between Russia, Iran, India and Oman in 2001 to establish a transport corridor and intensify economic cooperation. But, little progress was made afterward.According to Sahai, the Agricultural &amp; Processed Food Products Export Development Authority has been asked to look into the matter. Efforts to reach Sunil Kumar, in charge of meat exports at Apeda, did not elicit a response. Also, an email to Rashid Kazmi, president of the Mumbai–based All India Meat &amp; Livestock Exporters Association did not get an answer.India exports around $4,500 mn worth of meat and poultry products annually, of which buffalo meat is 95 per cent. “India produces the best quality meat in the world. Quality is not an issue as on today. The only thing lacking is the government’s effort to start meat export to Russia,” said a senior official of Delhi–based Mirha Exports, one of the largest shippers of buffalo meat.Russia also faces a serious shortfall of dairy and cheese products. India exported $540 mn of dairy products in 2013-14.\t &#13;\n\t \t ","candidateLabels":[]}
