# Supplementary material for: Web monitoring of emerging animal infectious diseases integrated in the French Animal Health Epidemic Intelligence System
Source: PLoS One. 2018 Aug 3;13(8):e0199960. doi: 10.1371/journal.pone.0199960 (PMC6075742; doi:10.1371/journal.pone.0199960)
Supplement: S1 Dataset — Dataset of news reports in English language used to evaluate and train the information extraction module of PADI-web (http://epia.clermont.inra.fr/vsi). This dataset is composed of 532 news reports (in JSON), with information about the report itself (publication date, title, content, url), as well as processing information related to the information extraction process (candidates for extraction information, correct or incorrect labels for each candidate). The named entity candidates (locations, diseases, hosts, dates, number of cases) are manually labelled in each article. Data are shared under a CC BY license and are freely available for download at: https://dataverse.cirad.fr/dataset.xhtml?persistentId=doi:10.18167/DVN1/KMTIFG. (GZ) [file pone.0199960.s001.gz › articles/195.json]

{"reports":[17746,17776,17801,17834,17902],"tagged_content":"<token id=\"t0\"> <br /> </token> <token id=\"t1\"> Bank </token> <token id=\"t2\"> Group </token> <token id=\"t3\"> ContributionVAHIP </token> <token id=\"t4\"> and </token> <token id=\"t5\"> VAHIP </token> <token id=\"t6\"> AF </token> <token id=\"t7\"> were </token> <token id=\"t8\"> financed </token> <token id=\"t9\"> by </token> <token id=\"t10\"> an </token> <token id=\"t11\"> IDA </token> <token id=\"t12\"> Credits </token> <token id=\"t13\"> ( </token> <token id=\"t14\"> $ </token> <candidate id=\"c1\" index=15 type=\"number\" info=\"null\" length=\"1\"></candidate> <token id=\"t15\"> 30 </token> <candidate id=\"c2\" index=16 type=\"number\" info=\"null\" length=\"1\"></candidate> <token id=\"t16\"> million </token> <token id=\"t17\"> ) </token> <token id=\"t18\"> , </token> <token id=\"t19\"> an </token> <token id=\"t20\"> Avian </token> <token id=\"t21\"> and </token> <token id=\"t22\"> Human </token> <token id=\"t23\"> Influenza </token> <token id=\"t24\"> Facility </token> <token id=\"t25\"> ( </token> <token id=\"t26\"> AHIF </token> <token id=\"t27\"> ) </token> <candidate id=\"c10\" index=28 type=\"location\" info=\"{ &quot;coordinates&quot;: &quot;46.35828;-101.63971&quot;, &quot;id&quot;: 5689375, &quot;featureClass&quot;: &quot;A&quot;, &quot;featureCode&quot;: &quot;ADM2&quot;, &quot;countryCode&quot;: &quot;US&quot; }\" length=\"1\"></candidate> <candidate id=\"c11\" index=28 type=\"location\" info=\"{ &quot;coordinates&quot;: &quot;45.17194;-96.76769&quot;, &quot;id&quot;: 5228179, &quot;featureClass&quot;: &quot;A&quot;, &quot;featureCode&quot;: &quot;ADM2&quot;, &quot;countryCode&quot;: &quot;US&quot; }\" length=\"1\"></candidate> <candidate id=\"c12\" index=28 type=\"location\" info=\"{ &quot;coordinates&quot;: &quot;34.29002;-92.42358&quot;, &quot;id&quot;: 4112780, &quot;featureClass&quot;: &quot;A&quot;, &quot;featureCode&quot;: &quot;ADM2&quot;, &quot;countryCode&quot;: &quot;US&quot; }\" length=\"1\"></candidate> <candidate id=\"c13\" index=28 type=\"location\" info=\"{ &quot;coordinates&quot;: &quot;39.10513;-79.19557&quot;, &quot;id&quot;: 4807365, &quot;featureClass&quot;: &quot;A&quot;, &quot;featureCode&quot;: &quot;ADM2&quot;, &quot;countryCode&quot;: &quot;US&quot; }\" length=\"1\"></candidate> <candidate id=\"c14\" index=28 type=\"location\" info=\"{ &quot;coordinates&quot;: &quot;45.93405;-96.01218&quot;, &quot;id&quot;: 5028615, &quot;featureClass&quot;: &quot;A&quot;, &quot;featureCode&quot;: &quot;ADM2&quot;, &quot;countryCode&quot;: &quot;US&quot; }\" length=\"1\"></candidate> <candidate id=\"c15\" index=28 type=\"location\" info=\"{ &quot;coordinates&quot;: &quot;42.86749;-90.70622&quot;, &quot;id&quot;: 5254832, &quot;featureClass&quot;: &quot;A&quot;, &quot;featureCode&quot;: &quot;ADM2&quot;, &quot;countryCode&quot;: &quot;US&quot; }\" length=\"1\"></candidate> <candidate id=\"c16\" index=28 type=\"location\" info=\"{ &quot;coordinates&quot;: &quot;38.64881;-84.62461&quot;, &quot;id&quot;: 4293148, &quot;featureClass&quot;: &quot;A&quot;, &quot;featureCode&quot;: &quot;ADM2&quot;, &quot;countryCode&quot;: &quot;US&quot; }\" length=\"1\"></candidate> <candidate id=\"c17\" index=28 type=\"location\" info=\"{ &quot;coordinates&quot;: &quot;40.51584;-85.65473&quot;, &quot;id&quot;: 4920875, &quot;featureClass&quot;: &quot;A&quot;, &quot;featureCode&quot;: &quot;ADM2&quot;, &quot;countryCode&quot;: &quot;US&quot; }\" length=\"1\"></candidate> <candidate id=\"c3\" index=28 type=\"location\" info=\"{ &quot;coordinates&quot;: &quot;36.79614;-97.78616&quot;, &quot;id&quot;: 4537914, &quot;featureClass&quot;: &quot;A&quot;, &quot;featureCode&quot;: &quot;ADM2&quot;, &quot;countryCode&quot;: &quot;US&quot; }\" length=\"1\"></candidate> <candidate id=\"c4\" index=28 type=\"location\" info=\"{ &quot;coordinates&quot;: &quot;31.5997;-92.55952&quot;, &quot;id&quot;: 4326254, &quot;featureClass&quot;: &quot;A&quot;, &quot;featureCode&quot;: &quot;ADM2&quot;, &quot;countryCode&quot;: &quot;US&quot; }\" length=\"1\"></candidate> <candidate id=\"c5\" index=28 type=\"location\" info=\"{ &quot;coordinates&quot;: &quot;-37.83642;140.63316&quot;, &quot;id&quot;: 7839424, &quot;featureClass&quot;: &quot;A&quot;, &quot;featureCode&quot;: &quot;ADM2&quot;, &quot;countryCode&quot;: &quot;AU&quot; }\" length=\"1\"></candidate> <candidate id=\"c6\" index=28 type=\"location\" info=\"{ &quot;coordinates&quot;: &quot;47.20566;-119.45177&quot;, &quot;id&quot;: 5796034, &quot;featureClass&quot;: &quot;A&quot;, &quot;featureCode&quot;: &quot;ADM2&quot;, &quot;countryCode&quot;: &quot;US&quot; }\" length=\"1\"></candidate> <candidate id=\"c7\" index=28 type=\"location\" info=\"{ &quot;coordinates&quot;: &quot;44.49125;-119.00738&quot;, &quot;id&quot;: 5729054, &quot;featureClass&quot;: &quot;A&quot;, &quot;featureCode&quot;: &quot;ADM2&quot;, &quot;countryCode&quot;: &quot;US&quot; }\" length=\"1\"></candidate> <candidate id=\"c8\" index=28 type=\"location\" info=\"{ &quot;coordinates&quot;: &quot;37.56219;-101.30802&quot;, &quot;id&quot;: 5445505, &quot;featureClass&quot;: &quot;A&quot;, &quot;featureCode&quot;: &quot;ADM2&quot;, &quot;countryCode&quot;: &quot;US&quot; }\" length=\"1\"></candidate> <candidate id=\"c9\" index=28 type=\"location\" info=\"{ &quot;coordinates&quot;: &quot;32.73901;-108.38225&quot;, &quot;id&quot;: 5469835, &quot;featureClass&quot;: &quot;A&quot;, &quot;featureCode&quot;: &quot;ADM2&quot;, &quot;countryCode&quot;: &quot;US&quot; }\" length=\"1\"></candidate> <token id=\"t28\"> Grant </token> <token id=\"t29\"> ( </token> <token id=\"t30\"> $ </token> <candidate id=\"c18\" index=31 type=\"number\" info=\"null\" length=\"1\"></candidate> <token id=\"t31\"> 23 </token> <candidate id=\"c19\" index=32 type=\"number\" info=\"null\" length=\"1\"></candidate> <token id=\"t32\"> million </token> <token id=\"t33\"> ) </token> <token id=\"t34\"> , </token> <token id=\"t35\"> a </token> <candidate id=\"c20\" index=36 type=\"location\" info=\"{ &quot;coordinates&quot;: &quot;-6.6733;110.9143&quot;, &quot;id&quot;: 6752478, &quot;featureClass&quot;: &quot;A&quot;, &quot;featureCode&quot;: &quot;ADM4&quot;, &quot;countryCode&quot;: &quot;ID&quot; }\" length=\"1\"></candidate> <candidate id=\"c21\" index=36 type=\"location\" info=\"{ &quot;coordinates&quot;: &quot;-7.8467;111.4991&quot;, &quot;id&quot;: 6775165, &quot;featureClass&quot;: &quot;A&quot;, &quot;featureCode&quot;: &quot;ADM4&quot;, &quot;countryCode&quot;: &quot;ID&quot; }\" length=\"1\"></candidate> <candidate id=\"c22\" index=36 type=\"location\" info=\"{ &quot;coordinates&quot;: &quot;-7.8428;111.5084&quot;, &quot;id&quot;: 6781398, &quot;featureClass&quot;: &quot;A&quot;, &quot;featureCode&quot;: &quot;ADM4&quot;, &quot;countryCode&quot;: &quot;ID&quot; }\" length=\"1\"></candidate> <candidate id=\"c23\" index=36 type=\"location\" info=\"{ &quot;coordinates&quot;: &quot;35.68536;139.75309&quot;, &quot;id&quot;: 1861060, &quot;featureClass&quot;: &quot;A&quot;, &quot;featureCode&quot;: &quot;PCLI&quot;, &quot;countryCode&quot;: &quot;JP&quot; }\" length=\"1\"></candidate> <candidate id=\"c24\" index=36 type=\"location\" info=\"{ &quot;coordinates&quot;: &quot;-7.4995;112.4262&quot;, &quot;id&quot;: 6881187, &quot;featureClass&quot;: &quot;A&quot;, &quot;featureCode&quot;: &quot;ADM4&quot;, &quot;countryCode&quot;: &quot;ID&quot; }\" length=\"1\"></candidate> <candidate id=\"c25\" index=36 type=\"location\" info=\"{ &quot;coordinates&quot;: &quot;-7.8248;111.4758&quot;, &quot;id&quot;: 6775156, &quot;featureClass&quot;: &quot;A&quot;, &quot;featureCode&quot;: &quot;ADM4&quot;, &quot;countryCode&quot;: &quot;ID&quot; }\" length=\"1\"></candidate> <token id=\"t36\"> Japan </token> <token id=\"t37\"> PHRD </token> <candidate id=\"c26\" index=38 type=\"location\" info=\"{ &quot;coordinates&quot;: &quot;36.79614;-97.78616&quot;, &quot;id&quot;: 4537914, &quot;featureClass&quot;: &quot;A&quot;, &quot;featureCode&quot;: &quot;ADM2&quot;, &quot;countryCode&quot;: &quot;US&quot; }\" length=\"1\"></candidate> <candidate id=\"c27\" index=38 type=\"location\" info=\"{ &quot;coordinates&quot;: &quot;31.5997;-92.55952&quot;, &quot;id&quot;: 4326254, &quot;featureClass&quot;: &quot;A&quot;, &quot;featureCode&quot;: &quot;ADM2&quot;, &quot;countryCode&quot;: &quot;US&quot; }\" length=\"1\"></candidate> <candidate id=\"c28\" index=38 type=\"location\" info=\"{ &quot;coordinates&quot;: &quot;-37.83642;140.63316&quot;, &quot;id&quot;: 7839424, &quot;featureClass&quot;: &quot;A&quot;, &quot;featureCode&quot;: &quot;ADM2&quot;, &quot;countryCode&quot;: &quot;AU&quot; }\" length=\"1\"></candidate> <candidate id=\"c29\" index=38 type=\"location\" info=\"{ &quot;coordinates&quot;: &quot;47.20566;-119.45177&quot;, &quot;id&quot;: 5796034, &quot;featureClass&quot;: &quot;A&quot;, &quot;featureCode&quot;: &quot;ADM2&quot;, &quot;countryCode&quot;: &quot;US&quot; }\" length=\"1\"></candidate> <candidate id=\"c30\" index=38 type=\"location\" info=\"{ &quot;coordinates&quot;: &quot;44.49125;-119.00738&quot;, &quot;id&quot;: 5729054, &quot;featureClass&quot;: &quot;A&quot;, &quot;featureCode&quot;: &quot;ADM2&quot;, &quot;countryCode&quot;: &quot;US&quot; }\" length=\"1\"></candidate> <candidate id=\"c31\" index=38 type=\"location\" info=\"{ &quot;coordinates&quot;: &quot;37.56219;-101.30802&quot;, &quot;id&quot;: 5445505, &quot;featureClass&quot;: &quot;A&quot;, &quot;featureCode&quot;: &quot;ADM2&quot;, &quot;countryCode&quot;: &quot;US&quot; }\" length=\"1\"></candidate> <candidate id=\"c32\" index=38 type=\"location\" info=\"{ &quot;coordinates&quot;: &quot;32.73901;-108.38225&quot;, &quot;id&quot;: 5469835, &quot;featureClass&quot;: &quot;A&quot;, &quot;featureCode&quot;: &quot;ADM2&quot;, &quot;countryCode&quot;: &quot;US&quot; }\" length=\"1\"></candidate> <candidate id=\"c33\" index=38 type=\"location\" info=\"{ &quot;coordinates&quot;: &quot;46.35828;-101.63971&quot;, &quot;id&quot;: 5689375, &quot;featureClass&quot;: &quot;A&quot;, &quot;featureCode&quot;: &quot;ADM2&quot;, &quot;countryCode&quot;: &quot;US&quot; }\" length=\"1\"></candidate> <candidate id=\"c34\" index=38 type=\"location\" info=\"{ &quot;coordinates&quot;: &quot;45.17194;-96.76769&quot;, &quot;id&quot;: 5228179, &quot;featureClass&quot;: &quot;A&quot;, &quot;featureCode&quot;: &quot;ADM2&quot;, &quot;countryCode&quot;: &quot;US&quot; }\" length=\"1\"></candidate> <candidate id=\"c35\" index=38 type=\"location\" info=\"{ &quot;coordinates&quot;: &quot;34.29002;-92.42358&quot;, &quot;id&quot;: 4112780, &quot;featureClass&quot;: &quot;A&quot;, &quot;featureCode&quot;: &quot;ADM2&quot;, &quot;countryCode&quot;: &quot;US&quot; }\" length=\"1\"></candidate> <candidate id=\"c36\" index=38 type=\"location\" info=\"{ &quot;coordinates&quot;: &quot;39.10513;-79.19557&quot;, &quot;id&quot;: 4807365, &quot;featureClass&quot;: &quot;A&quot;, &quot;featureCode&quot;: &quot;ADM2&quot;, &quot;countryCode&quot;: &quot;US&quot; }\" length=\"1\"></candidate> <candidate id=\"c37\" index=38 type=\"location\" info=\"{ &quot;coordinates&quot;: &quot;45.93405;-96.01218&quot;, &quot;id&quot;: 5028615, &quot;featureClass&quot;: &quot;A&quot;, &quot;featureCode&quot;: &quot;ADM2&quot;, &quot;countryCode&quot;: &quot;US&quot; }\" length=\"1\"></candidate> <candidate id=\"c38\" index=38 type=\"location\" info=\"{ &quot;coordinates&quot;: &quot;42.86749;-90.70622&quot;, &quot;id&quot;: 5254832, &quot;featureClass&quot;: &quot;A&quot;, &quot;featureCode&quot;: &quot;ADM2&quot;, &quot;countryCode&quot;: &quot;US&quot; }\" length=\"1\"></candidate> <candidate id=\"c39\" index=38 type=\"location\" info=\"{ &quot;coordinates&quot;: &quot;38.64881;-84.62461&quot;, &quot;id&quot;: 4293148, &quot;featureClass&quot;: &quot;A&quot;, &quot;featureCode&quot;: &quot;ADM2&quot;, &quot;countryCode&quot;: &quot;US&quot; }\" length=\"1\"></candidate> <candidate id=\"c40\" index=38 type=\"location\" info=\"{ &quot;coordinates&quot;: &quot;40.51584;-85.65473&quot;, &quot;id&quot;: 4920875, &quot;featureClass&quot;: &quot;A&quot;, &quot;featureCode&quot;: &quot;ADM2&quot;, &quot;countryCode&quot;: &quot;US&quot; }\" length=\"1\"></candidate> <token id=\"t38\"> Grant </token> <token id=\"t39\"> ( </token> <token id=\"t40\"> $ </token> <candidate id=\"c41\" index=41 type=\"number\" info=\"null\" length=\"1\"></candidate> <token id=\"t41\"> 5 </token> <candidate id=\"c42\" index=42 type=\"number\" info=\"null\" length=\"1\"></candidate> <token id=\"t42\"> million </token> <token id=\"t43\"> ) </token> <token id=\"t44\"> , </token> <token id=\"t45\"> and </token> <token id=\"t46\"> the </token> <token id=\"t47\"> Government </token> <token id=\"t48\"> of </token> <candidate id=\"c43\" index=49 type=\"location\" info=\"{ &quot;coordinates&quot;: &quot;16.16667;107.83333&quot;, &quot;id&quot;: 1562822, &quot;featureClass&quot;: &quot;A&quot;, &quot;featureCode&quot;: &quot;PCLI&quot;, &quot;countryCode&quot;: &quot;VN&quot; }\" length=\"1\"></candidate> <token id=\"t49\"> Vietnam </token> <token id=\"t50\"> ( </token> <token id=\"t51\"> $ </token> <candidate id=\"c44\" index=52 type=\"number\" info=\"null\" length=\"1\"></candidate> <token id=\"t52\"> 5 </token> <candidate id=\"c45\" index=53 type=\"number\" info=\"null\" length=\"1\"></candidate> <token id=\"t53\"> million </token> <token id=\"t54\"> ) </token> <token id=\"t55\"> PartnersVAHIP </token> <token id=\"t56\"> was </token> <token id=\"t57\"> developed </token> <token id=\"t58\"> and </token> <token id=\"t59\"> implemented </token> <token id=\"t60\"> by </token> <token id=\"t61\"> the </token> <token id=\"t62\"> Ministry </token> <token id=\"t63\"> of </token> <token id=\"t64\"> Agriculture </token> <token id=\"t65\"> and </token> <token id=\"t66\"> Rural </token> <token id=\"t67\"> Development </token> <token id=\"t68\"> and </token> <token id=\"t69\"> the </token> <token id=\"t70\"> Ministry </token> <token id=\"t71\"> of </token> <token id=\"t72\"> Health </token> <token id=\"t73\"> , </token> <token id=\"t74\"> other </token> <token id=\"t75\"> departments </token> <token id=\"t76\"> of </token> <token id=\"t77\"> the </token> <token id=\"t78\"> government </token> <token id=\"t79\"> and </token> <candidate id=\"c46\" index=80 type=\"number\" info=\"null\" length=\"1\"></candidate> <token id=\"t80\"> 11 </token> <token id=\"t81\"> selected </token> <token id=\"t82\"> provinces </token> <token id=\"t83\"> . </token> <token id=\"t84\"> It </token> <token id=\"t85\"> was </token> <token id=\"t86\"> highly </token> <token id=\"t87\"> decentralized </token> <token id=\"t88\"> for </token> <token id=\"t89\"> the </token> <token id=\"t90\"> implementation </token> <token id=\"t91\"> of </token> <token id=\"t92\"> the </token> <token id=\"t93\"> project </token> <token id=\"t94\"> activities </token> <token id=\"t95\"> . </token> <token id=\"t96\"> There </token> <token id=\"t97\"> was </token> <token id=\"t98\"> strong </token> <token id=\"t99\"> commitment </token> <token id=\"t100\"> and </token> <token id=\"t101\"> highly </token> <token id=\"t102\"> beneficial </token> <token id=\"t103\"> engagement </token> <token id=\"t104\"> from </token> <token id=\"t105\"> the </token> <token id=\"t106\"> Ministries </token> <token id=\"t107\"> and </token> <token id=\"t108\"> the </token> <token id=\"t109\"> Provincial </token> <token id=\"t110\"> People </token> <token id=\"t111\"> 's </token> <token id=\"t112\"> Committees </token> <token id=\"t113\"> which </token> <token id=\"t114\"> contributed </token> <token id=\"t115\"> critical </token> <token id=\"t116\"> support </token> <token id=\"t117\"> and </token> <token id=\"t118\"> also </token> <token id=\"t119\"> provided </token> <token id=\"t120\"> tangible </token> <token id=\"t121\"> assets </token> <token id=\"t122\"> such </token> <token id=\"t123\"> as </token> <token id=\"t124\"> buildings </token> <token id=\"t125\"> at </token> <token id=\"t126\"> the </token> <token id=\"t127\"> district </token> <token id=\"t128\"> level </token> <token id=\"t129\"> . </token> <token id=\"t130\"> <br /> </token> <token id=\"t131\"> Beneficiaries </token> <token id=\"t132\"> `` </token> <token id=\"t133\"> We </token> <token id=\"t134\"> 've </token> <token id=\"t135\"> gained </token> <token id=\"t136\"> great </token> <token id=\"t137\"> benefits </token> <token id=\"t138\"> and </token> <token id=\"t139\"> support </token> <token id=\"t140\"> from </token> <token id=\"t141\"> VAHIP </token> <token id=\"t142\"> project </token> <token id=\"t143\"> . </token> <candidate id=\"c47\" index=144 type=\"location\" info=\"{ &quot;coordinates&quot;: &quot;47.13056;5.65056&quot;, &quot;id&quot;: 6433681, &quot;featureClass&quot;: &quot;A&quot;, &quot;featureCode&quot;: &quot;ADM4&quot;, &quot;countryCode&quot;: &quot;FR&quot; }\" length=\"1\"></candidate> <token id=\"t144\"> Our </token> <token id=\"t145\"> center </token> <token id=\"t146\"> has </token> <token id=\"t147\"> improved </token> <token id=\"t148\"> significantly </token> <token id=\"t149\"> in </token> <token id=\"t150\"> terms </token> <token id=\"t151\"> of </token> <token id=\"t152\"> environment </token> <token id=\"t153\"> , </token> <token id=\"t154\"> hygiene </token> <token id=\"t155\"> and </token> <token id=\"t156\"> food </token> <token id=\"t157\"> safety </token> <token id=\"t158\"> '' </token> <token id=\"t159\"> Mr. </token> <token id=\"t160\"> Nguyen </token> <candidate id=\"c48\" index=161 type=\"location\" info=\"{ &quot;coordinates&quot;: &quot;28.11681;82.31712&quot;, &quot;id&quot;: 1283489, &quot;featureClass&quot;: &quot;A&quot;, &quot;featureCode&quot;: &quot;ADM3&quot;, &quot;countryCode&quot;: &quot;NP&quot; }\" length=\"1\"></candidate> <token id=\"t161\"> Dang </token> <token id=\"t162\"> Phong </token> <token id=\"t163\"> , </token> <token id=\"t164\"> head </token> <token id=\"t165\"> of </token> <candidate id=\"c49\" index=166 type=\"location\" info=\"{ &quot;coordinates&quot;: &quot;49.25806;-0.45583&quot;, &quot;id&quot;: 6453683, &quot;featureClass&quot;: &quot;A&quot;, &quot;featureCode&quot;: &quot;ADM4&quot;, &quot;countryCode&quot;: &quot;FR&quot; }\" length=\"1\"></candidate> <candidate id=\"c50\" index=166 type=\"location\" info=\"{ &quot;coordinates&quot;: &quot;47.8062;7.1045&quot;, &quot;id&quot;: 6454567, &quot;featureClass&quot;: &quot;A&quot;, &quot;featureCode&quot;: &quot;ADM4&quot;, &quot;countryCode&quot;: &quot;FR&quot; }\" length=\"1\"></candidate> <token id=\"t166\"> Tan </token> <token id=\"t167\"> Truong </token> <token id=\"t168\"> Phuc </token> <token id=\"t169\"> Waterfowl </token> <token id=\"t170\"> slaughter </token> <token id=\"t171\"> center </token> <token id=\"t172\"> , </token> <candidate id=\"c51\" index=173 type=\"location\" info=\"{ &quot;coordinates&quot;: &quot;10.60857;106.67135&quot;, &quot;id&quot;: 1586296, &quot;featureClass&quot;: &quot;P&quot;, &quot;featureCode&quot;: &quot;PPLA2&quot;, &quot;countryCode&quot;: &quot;VN&quot; }\" length=\"2\"></candidate> <token id=\"t173\"> Can </token> <token id=\"t174\"> Giuoc </token> <token id=\"t175\"> , </token> <candidate id=\"c52\" index=176 type=\"location\" info=\"{ &quot;coordinates&quot;: &quot;10.7;106.16667&quot;, &quot;id&quot;: 1575788, &quot;featureClass&quot;: &quot;A&quot;, &quot;featureCode&quot;: &quot;ADM1&quot;, &quot;countryCode&quot;: &quot;VN&quot; }\" length=\"2\"></candidate> <token id=\"t176\"> Long </token> <token id=\"t177\"> An </token> <token id=\"t178\"> Province </token> <token id=\"t179\"> . </token> <token id=\"t180\"> `` </token> <token id=\"t181\"> VAHIP </token> <token id=\"t182\"> provided </token> <token id=\"t183\"> us </token> <token id=\"t184\"> with </token> <token id=\"t185\"> effective </token> <token id=\"t186\"> prevention </token> <token id=\"t187\"> solutions </token> <token id=\"t188\"> . </token> <token id=\"t189\"> We </token> <token id=\"t190\"> are </token> <candidate id=\"c53\" index=191 type=\"date\" info=\"PRESENT_REF\" length=\"1\"></candidate> <token id=\"t191\"> now </token> <token id=\"t192\"> more </token> <token id=\"t193\"> proactively </token> <token id=\"t194\"> in </token> <token id=\"t195\"> identifying </token> <candidate id=\"c54\" index=196 type=\"disease\" info=\"null\" length=\"2\"></candidate> <token id=\"t196\"> avian </token> <token id=\"t197\"> influenza </token> <token id=\"t198\"> patients </token> <token id=\"t199\"> and </token> <token id=\"t200\"> able </token> <token id=\"t201\"> to </token> <token id=\"t202\"> provide </token> <token id=\"t203\"> the </token> <token id=\"t204\"> patients </token> <token id=\"t205\"> with </token> <token id=\"t206\"> timely </token> <token id=\"t207\"> and </token> <token id=\"t208\"> effective </token> <token id=\"t209\"> treatments </token> <token id=\"t210\"> . </token> <token id=\"t211\"> The </token> <token id=\"t212\"> skills </token> <token id=\"t213\"> of </token> <token id=\"t214\"> our </token> <token id=\"t215\"> medical </token> <token id=\"t216\"> staff </token> <token id=\"t217\"> from </token> <token id=\"t218\"> commune </token> <token id=\"t219\"> to </token> <token id=\"t220\"> district </token> <token id=\"t221\"> levels </token> <token id=\"t222\"> have </token> <token id=\"t223\"> been </token> <token id=\"t224\"> enhanced </token> <token id=\"t225\"> and </token> <token id=\"t226\"> our </token> <token id=\"t227\"> ability </token> <token id=\"t228\"> to </token> <token id=\"t229\"> contain </token> <token id=\"t230\"> the </token> <token id=\"t231\"> disease </token> <token id=\"t232\"> has </token> <token id=\"t233\"> been </token> <token id=\"t234\"> improved </token> <token id=\"t235\"> . </token> <token id=\"t236\"> As </token> <token id=\"t237\"> a </token> <token id=\"t238\"> result </token> <token id=\"t239\"> , </token> <token id=\"t240\"> our </token> <token id=\"t241\"> capacity </token> <token id=\"t242\"> for </token> <token id=\"t243\"> early </token> <token id=\"t244\"> detection </token> <token id=\"t245\"> of </token> <token id=\"t246\"> the </token> <token id=\"t247\"> disease </token> <token id=\"t248\"> and </token> <token id=\"t249\"> provision </token> <token id=\"t250\"> of </token> <token id=\"t251\"> timely </token> <token id=\"t252\"> treatment </token> <token id=\"t253\"> has </token> <token id=\"t254\"> been </token> <token id=\"t255\"> increased </token> <token id=\"t256\"> and </token> <token id=\"t257\"> we </token> <token id=\"t258\"> can </token> <token id=\"t259\"> prevent </token> <token id=\"t260\"> an </token> <token id=\"t261\"> epidemic </token> <token id=\"t262\"> from </token> <token id=\"t263\"> spreading </token> <token id=\"t264\"> into </token> <token id=\"t265\"> a </token> <token id=\"t266\"> pandemic </token> <token id=\"t267\"> '' </token> <token id=\"t268\"> Mr. </token> <token id=\"t269\"> Do </token> <token id=\"t270\"> Thien </token> <token id=\"t271\"> Khuyen </token> <token id=\"t272\"> , </token> <token id=\"t273\"> Director </token> <token id=\"t274\"> , </token> <token id=\"t275\"> District </token> <token id=\"t276\"> Healthcare </token> <candidate id=\"c55\" index=277 type=\"location\" info=\"{ &quot;coordinates&quot;: &quot;7.25;2.16667&quot;, &quot;id&quot;: 2390719, &quot;featureClass&quot;: &quot;A&quot;, &quot;featureCode&quot;: &quot;ADM1&quot;, &quot;countryCode&quot;: &quot;BJ&quot; }\" length=\"1\"></candidate> <token id=\"t277\"> Center </token> <token id=\"t278\"> , </token> <candidate id=\"c56\" index=279 type=\"location\" info=\"{ &quot;coordinates&quot;: &quot;20.43732;106.26529&quot;, &quot;id&quot;: 1905069, &quot;featureClass&quot;: &quot;A&quot;, &quot;featureCode&quot;: &quot;ADM2&quot;, &quot;countryCode&quot;: &quot;VN&quot; }\" length=\"3\"></candidate> <token id=\"t279\"> Vu </token> <token id=\"t280\"> Thu </token> <token id=\"t281\"> District </token> <token id=\"t282\"> , </token> <candidate id=\"c57\" index=283 type=\"location\" info=\"{ &quot;coordinates&quot;: &quot;20.5;106.36667&quot;, &quot;id&quot;: 1566338, &quot;featureClass&quot;: &quot;A&quot;, &quot;featureCode&quot;: &quot;ADM1&quot;, &quot;countryCode&quot;: &quot;VN&quot; }\" length=\"2\"></candidate> <candidate id=\"c58\" index=283 type=\"location\" info=\"{ &quot;coordinates&quot;: &quot;21.8083;105.29826&quot;, &quot;id&quot;: 8138313, &quot;featureClass&quot;: &quot;A&quot;, &quot;featureCode&quot;: &quot;ADM3&quot;, &quot;countryCode&quot;: &quot;VN&quot; }\" length=\"2\"></candidate> <token id=\"t283\"> Thai </token> <token id=\"t284\"> Binh </token> <token id=\"t285\"> Province </token> <token id=\"t286\"> . </token> <token id=\"t287\"> `` </token> <token id=\"t288\"> I </token> <token id=\"t289\"> learnt </token> <token id=\"t290\"> about </token> <candidate id=\"c59\" index=291 type=\"disease\" info=\"null\" length=\"2\"></candidate> <token id=\"t291\"> avian </token> <token id=\"t292\"> influenza </token> <token id=\"t293\"> prevention </token> <token id=\"t294\"> at </token> <token id=\"t295\"> the </token> <token id=\"t296\"> school </token> <token id=\"t297\"> . </token> <token id=\"t298\"> When </token> <token id=\"t299\"> I </token> <token id=\"t300\"> come </token> <token id=\"t301\"> home </token> <token id=\"t302\"> , </token> <token id=\"t303\"> I </token> <token id=\"t304\"> will </token> <token id=\"t305\"> tell </token> <token id=\"t306\"> my </token> <token id=\"t307\"> parents </token> <token id=\"t308\"> that </token> <token id=\"t309\"> it </token> <token id=\"t310\"> is </token> <token id=\"t311\"> necessary </token> <token id=\"t312\"> to </token> <token id=\"t313\"> use </token> <token id=\"t314\"> gloves </token> <token id=\"t315\"> and </token> <token id=\"t316\"> facemask </token> <token id=\"t317\"> when </token> <token id=\"t318\"> contacting </token> <token id=\"t319\"> or </token> <token id=\"t320\"> feeding </token> <token id=\"t321\"> poultry </token> <token id=\"t322\"> . </token> <token id=\"t323\"> They </token> <token id=\"t324\"> should </token> <token id=\"t325\"> notice </token> <token id=\"t326\"> the </token> <token id=\"t327\"> veterinary </token> <token id=\"t328\"> service </token> <token id=\"t329\"> staff </token> <token id=\"t330\"> when </token> <token id=\"t331\"> they </token> <token id=\"t332\"> suspect </token> <token id=\"t333\"> that </token> <token id=\"t334\"> their </token> <candidate id=\"c60\" index=335 type=\"host\" info=\"null\" length=\"1\"></candidate> <token id=\"t335\"> ducks </token> <token id=\"t336\"> or </token> <token id=\"t337\"> chicken </token> <token id=\"t338\"> may </token> <token id=\"t339\"> have </token> <token id=\"t340\"> influenza </token> <token id=\"t341\"> so </token> <token id=\"t342\"> that </token> <token id=\"t343\"> we </token> <token id=\"t344\"> can </token> <token id=\"t345\"> proactively </token> <token id=\"t346\"> prevent </token> <token id=\"t347\"> ourselves </token> <token id=\"t348\"> from </token> <token id=\"t349\"> influenza </token> <token id=\"t350\"> '' </token> <token id=\"t351\"> , </token> <token id=\"t352\"> a </token> <token id=\"t353\"> school </token> <token id=\"t354\"> pupil </token> <token id=\"t355\"> under </token> <token id=\"t356\"> VAHIP </token> <token id=\"t357\"> communication </token> <token id=\"t358\"> campaign.Moving </token> <token id=\"t359\"> ForwardWith </token> <token id=\"t360\"> contributions </token> <token id=\"t361\"> from </token> <token id=\"t362\"> VAHIP </token> <token id=\"t363\"> and </token> <token id=\"t364\"> other </token> <token id=\"t365\"> projects </token> <token id=\"t366\"> , </token> <token id=\"t367\"> the </token> <token id=\"t368\"> Vietnamese </token> <token id=\"t369\"> authorities </token> <token id=\"t370\"> have </token> <token id=\"t371\"> improved </token> <token id=\"t372\"> the </token> <token id=\"t373\"> performance </token> <token id=\"t374\"> of </token> <token id=\"t375\"> core </token> <token id=\"t376\"> animal </token> <token id=\"t377\"> health </token> <token id=\"t378\"> and </token> <token id=\"t379\"> human </token> <token id=\"t380\"> health </token> <token id=\"t381\"> capacities </token> <token id=\"t382\"> and </token> <token id=\"t383\"> the </token> <token id=\"t384\"> coordination </token> <token id=\"t385\"> between </token> <token id=\"t386\"> the </token> <candidate id=\"c61\" index=387 type=\"number\" info=\"null\" length=\"1\"></candidate> <token id=\"t387\"> two </token> <token id=\"t388\"> systems </token> <token id=\"t389\"> . </token> <token id=\"t390\"> The </token> <token id=\"t391\"> IDA-financed </token> <token id=\"t392\"> Livestock </token> <token id=\"t393\"> Competitiveness </token> <token id=\"t394\"> and </token> <token id=\"t395\"> Food </token> <token id=\"t396\"> Safety </token> <token id=\"t397\"> project </token> <token id=\"t398\"> is </token> <token id=\"t399\"> providing </token> <token id=\"t400\"> relevant </token> <token id=\"t401\"> support </token> <token id=\"t402\"> in </token> <token id=\"t403\"> this </token> <token id=\"t404\"> regard </token> <token id=\"t405\"> . </token> <token id=\"t406\"> <br /> </token>","publication_date":"2015-05-14","id":195,"title":"Vietnam Avian and Human Influenza Control and Preparedness","url":"http://www.worldbank.org/en/results/2015/05/12/vietnam-avian-and-human-influenza-control-and-preparedness","content":"\n\tBank Group ContributionVAHIP and VAHIP AF were financed by an IDA Credits ($30 million), an Avian and Human Influenza Facility (AHIF) Grant ($23 million), a Japan PHRD Grant ($5 million), and the Government of Vietnam ($5 million)PartnersVAHIP was developed and implemented by the Ministry of Agriculture and Rural Development and the Ministry of Health, other departments of the government and 11 selected provinces. It was highly decentralized for the implementation of the project activities. There was strong commitment and highly beneficial engagement from the Ministries and the Provincial People’s Committees which contributed critical support and also provided tangible assets such as buildings at the district level.\nBeneficiaries “We’ve gained great benefits and support from VAHIP project. Our center has improved significantly  in terms of environment, hygiene and food safety” Mr. Nguyen Dang Phong, head of Tan Truong Phuc Waterfowl slaughter center, Can Giuoc, Long An Province.“VAHIP provided us with effective prevention solutions. We are now more proactively in identifying avian influenza patients and able to provide the patients with timely and effective treatments. The skills of our medical staff from commune to district levels have been enhanced and our ability to contain the disease has been improved. As a result, our capacity for early detection of the disease and provision of timely treatment  has been increased and we can prevent an epidemic from spreading into a pandemic” Mr. Do Thien Khuyen, Director, District Healthcare Center, Vu Thu District, Thai Binh Province.“I learnt about avian influenza prevention at the school. When I come home, I will tell my parents that it is necessary to use gloves and facemask when contacting or feeding poultry. They should notice the veterinary service staff when they suspect that their ducks or chicken may have influenza so that we can proactively prevent ourselves from influenza”, a school pupil under VAHIP communication campaign.Moving ForwardWith contributions from VAHIP and other projects, the Vietnamese authorities have improved the performance of core animal health and human health capacities and the coordination between the two systems. The IDA-financed Livestock Competitiveness and Food Safety project is providing relevant support in this regard.\n","candidateLabels":[]}
