# Supplementary material for: Web monitoring of emerging animal infectious diseases integrated in the French Animal Health Epidemic Intelligence System
Source: PLoS One. 2018 Aug 3;13(8):e0199960. doi: 10.1371/journal.pone.0199960 (PMC6075742; doi:10.1371/journal.pone.0199960)
Supplement: S1 Dataset — Dataset of news reports in English language used to evaluate and train the information extraction module of PADI-web (http://epia.clermont.inra.fr/vsi). This dataset is composed of 532 news reports (in JSON), with information about the report itself (publication date, title, content, url), as well as processing information related to the information extraction process (candidates for extraction information, correct or incorrect labels for each candidate). The named entity candidates (locations, diseases, hosts, dates, number of cases) are manually labelled in each article. Data are shared under a CC BY license and are freely available for download at: https://dataverse.cirad.fr/dataset.xhtml?persistentId=doi:10.18167/DVN1/KMTIFG. (GZ) [file pone.0199960.s001.gz › articles/212.json]

{"reports":[17923,18000,18103,18302,18430],"tagged_content":"<token id=\"t0\"> <br /> </token> <token id=\"t1\"> <br /> </token> <token id=\"t2\"> By </token> <token id=\"t3\"> Daniel </token> <token id=\"t4\"> Enoch </token> <token id=\"t5\"> © </token> <token id=\"t6\"> Copyright </token> <token id=\"t7\"> Agri-Pulse </token> <token id=\"t8\"> Communications </token> <token id=\"t9\"> , </token> <token id=\"t10\"> Inc. </token> <token id=\"t11\"> . </token> <token id=\"t12\"> WASHINGTON </token> <token id=\"t13\"> , </token> <candidate id=\"c1\" index=14 type=\"date\" info=\"2015-06-10\" length=\"4\"></candidate> <token id=\"t14\"> June </token> <candidate id=\"c2\" index=15 type=\"number\" info=\"null\" length=\"1\"></candidate> <token id=\"t15\"> 10 </token> <token id=\"t16\"> , </token> <candidate id=\"c3\" index=17 type=\"number\" info=\"null\" length=\"1\"></candidate> <token id=\"t17\"> 2015 </token> <token id=\"t18\"> - </token> <token id=\"t19\"> USDA </token> <candidate id=\"c4\" index=20 type=\"date\" info=\"2015-06-10\" length=\"1\"></candidate> <token id=\"t20\"> today </token> <token id=\"t21\"> reduced </token> <token id=\"t22\"> its </token> <token id=\"t23\"> estimates </token> <token id=\"t24\"> for </token> <token id=\"t25\"> turkey </token> <token id=\"t26\"> production </token> <token id=\"t27\"> for </token> <candidate id=\"c5\" index=28 type=\"date\" info=\"2015\" length=\"2\"></candidate> <token id=\"t28\"> this </token> <token id=\"t29\"> year </token> <token id=\"t30\"> and </token> <candidate id=\"c6\" index=31 type=\"number\" info=\"null\" length=\"1\"></candidate> <candidate id=\"c7\" index=31 type=\"date\" info=\"2016\" length=\"1\"></candidate> <token id=\"t31\"> 2016 </token> <token id=\"t32\"> , </token> <token id=\"t33\"> citing </token> <token id=\"t34\"> losses </token> <token id=\"t35\"> in </token> <token id=\"t36\"> commercial </token> <token id=\"t37\"> flocks </token> <token id=\"t38\"> caused </token> <token id=\"t39\"> by </token> <token id=\"t40\"> the </token> <token id=\"t41\"> spread </token> <token id=\"t42\"> of </token> <candidate id=\"c8\" index=43 type=\"disease\" info=\"null\" length=\"4\"></candidate> <token id=\"t43\"> Highly </token> <token id=\"t44\"> Pathogenic </token> <candidate id=\"c9\" index=45 type=\"disease\" info=\"null\" length=\"2\"></candidate> <token id=\"t45\"> Avian </token> <token id=\"t46\"> Influenza </token> <token id=\"t47\"> ( </token> <token id=\"t48\"> HPAI </token> <token id=\"t49\"> ) </token> <token id=\"t50\"> . </token> <token id=\"t51\"> Estimates </token> <token id=\"t52\"> of </token> <token id=\"t53\"> egg </token> <token id=\"t54\"> production </token> <token id=\"t55\"> were </token> <token id=\"t56\"> also </token> <token id=\"t57\"> reduced </token> <token id=\"t58\"> for </token> <token id=\"t59\"> both </token> <token id=\"t60\"> years </token> <token id=\"t61\"> . </token> <token id=\"t62\"> About </token> <candidate id=\"c10\" index=63 type=\"number\" info=\"null\" length=\"1\"></candidate> <token id=\"t63\"> 5.604 </token> <candidate id=\"c11\" index=64 type=\"number\" info=\"null\" length=\"1\"></candidate> <token id=\"t64\"> billion </token> <token id=\"t65\"> pounds </token> <token id=\"t66\"> of </token> <token id=\"t67\"> turkey </token> <token id=\"t68\"> meat </token> <token id=\"t69\"> will </token> <token id=\"t70\"> be </token> <token id=\"t71\"> produced </token> <token id=\"t72\"> in </token> <candidate id=\"c12\" index=73 type=\"number\" info=\"null\" length=\"1\"></candidate> <candidate id=\"c13\" index=73 type=\"date\" info=\"2015\" length=\"1\"></candidate> <token id=\"t73\"> 2015 </token> <token id=\"t74\"> , </token> <token id=\"t75\"> USDA </token> <token id=\"t76\"> said </token> <token id=\"t77\"> in </token> <token id=\"t78\"> a </token> <token id=\"t79\"> monthly </token> <token id=\"t80\"> report </token> <token id=\"t81\"> , </token> <token id=\"t82\"> down </token> <candidate id=\"c14\" index=83 type=\"number\" info=\"null\" length=\"1\"></candidate> <token id=\"t83\"> 6.3 </token> <token id=\"t84\"> percent </token> <token id=\"t85\"> from </token> <candidate id=\"c15\" index=86 type=\"number\" info=\"null\" length=\"1\"></candidate> <token id=\"t86\"> 5.979 </token> <candidate id=\"c16\" index=87 type=\"number\" info=\"null\" length=\"1\"></candidate> <token id=\"t87\"> billion </token> <token id=\"t88\"> forecast </token> <token id=\"t89\"> in </token> <candidate id=\"c17\" index=90 type=\"location\" info=\"{ &quot;coordinates&quot;: &quot;21.38471;102.72594&quot;, &quot;id&quot;: 1904828, &quot;featureClass&quot;: &quot;A&quot;, &quot;featureCode&quot;: &quot;ADM2&quot;, &quot;countryCode&quot;: &quot;LA&quot; }\" length=\"1\"></candidate> <candidate id=\"c18\" index=90 type=\"date\" info=\"2015-05\" length=\"1\"></candidate> <token id=\"t90\"> May </token> <token id=\"t91\"> and </token> <token id=\"t92\"> down </token> <token id=\"t93\"> from </token> <candidate id=\"c19\" index=94 type=\"number\" info=\"null\" length=\"1\"></candidate> <token id=\"t94\"> 5.756 </token> <candidate id=\"c20\" index=95 type=\"number\" info=\"null\" length=\"1\"></candidate> <token id=\"t95\"> billion </token> <token id=\"t96\"> pounds </token> <token id=\"t97\"> produced </token> <token id=\"t98\"> in </token> <candidate id=\"c21\" index=99 type=\"number\" info=\"null\" length=\"1\"></candidate> <candidate id=\"c22\" index=99 type=\"date\" info=\"2014\" length=\"1\"></candidate> <token id=\"t99\"> 2014 </token> <token id=\"t100\"> . </token> <token id=\"t101\"> Estimated </token> <token id=\"t102\"> output </token> <token id=\"t103\"> for </token> <candidate id=\"c23\" index=104 type=\"number\" info=\"null\" length=\"1\"></candidate> <candidate id=\"c24\" index=104 type=\"date\" info=\"2016\" length=\"1\"></candidate> <token id=\"t104\"> 2016 </token> <token id=\"t105\"> was </token> <token id=\"t106\"> cut </token> <token id=\"t107\"> to </token> <candidate id=\"c25\" index=108 type=\"number\" info=\"null\" length=\"1\"></candidate> <token id=\"t108\"> 6.010 </token> <candidate id=\"c26\" index=109 type=\"number\" info=\"null\" length=\"1\"></candidate> <token id=\"t109\"> billion </token> <token id=\"t110\"> pounds </token> <token id=\"t111\"> from </token> <candidate id=\"c27\" index=112 type=\"number\" info=\"null\" length=\"1\"></candidate> <token id=\"t112\"> 6.210 </token> <candidate id=\"c28\" index=113 type=\"number\" info=\"null\" length=\"1\"></candidate> <token id=\"t113\"> billion </token> <token id=\"t114\"> pounds </token> <token id=\"t115\"> . </token> <token id=\"t116\"> &#8220; </token> <token id=\"t117\"> HPAI </token> <token id=\"t118\"> has </token> <token id=\"t119\"> significantly </token> <token id=\"t120\"> affected </token> <token id=\"t121\"> supplies </token> <token id=\"t122\"> of </token> <token id=\"t123\"> turkeys </token> <token id=\"t124\"> and </token> <token id=\"t125\"> the </token> <token id=\"t126\"> expected </token> <token id=\"t127\"> pace </token> <token id=\"t128\"> of </token> <token id=\"t129\"> flock </token> <token id=\"t130\"> recovery </token> <token id=\"t131\"> results </token> <token id=\"t132\"> in </token> <token id=\"t133\"> a </token> <token id=\"t134\"> reduced </token> <candidate id=\"c29\" index=135 type=\"number\" info=\"null\" length=\"1\"></candidate> <candidate id=\"c30\" index=135 type=\"date\" info=\"2016\" length=\"1\"></candidate> <token id=\"t135\"> 2016 </token> <token id=\"t136\"> production </token> <token id=\"t137\"> forecast </token> <token id=\"t138\"> , </token> <token id=\"t139\"> &#8221; </token> <token id=\"t140\"> USDA </token> <token id=\"t141\"> said </token> <candidate id=\"c31\" index=142 type=\"date\" info=\"2015-06-10\" length=\"1\"></candidate> <token id=\"t142\"> today </token> <token id=\"t143\"> in </token> <token id=\"t144\"> its </token> <token id=\"t145\"> World </token> <token id=\"t146\"> Agriculture </token> <token id=\"t147\"> Supply </token> <token id=\"t148\"> and </token> <token id=\"t149\"> Demand </token> <token id=\"t150\"> Estimates </token> <token id=\"t151\"> report </token> <token id=\"t152\"> . </token> <token id=\"t153\"> The </token> <token id=\"t154\"> department </token> <token id=\"t155\"> estimated </token> <token id=\"t156\"> egg </token> <token id=\"t157\"> production </token> <token id=\"t158\"> for </token> <candidate id=\"c32\" index=159 type=\"date\" info=\"2015\" length=\"2\"></candidate> <token id=\"t159\"> this </token> <token id=\"t160\"> year </token> <token id=\"t161\"> at </token> <candidate id=\"c33\" index=162 type=\"number\" info=\"null\" length=\"1\"></candidate> <token id=\"t162\"> 7.994 </token> <candidate id=\"c34\" index=163 type=\"number\" info=\"null\" length=\"1\"></candidate> <token id=\"t163\"> billion </token> <candidate id=\"c35\" index=164 type=\"number\" info=\"null\" length=\"1\"></candidate> <token id=\"t164\"> dozen </token> <token id=\"t165\"> , </token> <token id=\"t166\"> down </token> <token id=\"t167\"> from </token> <candidate id=\"c36\" index=168 type=\"number\" info=\"null\" length=\"1\"></candidate> <token id=\"t168\"> 8.323 </token> <candidate id=\"c37\" index=169 type=\"number\" info=\"null\" length=\"1\"></candidate> <token id=\"t169\"> billion </token> <candidate id=\"c38\" index=170 type=\"number\" info=\"null\" length=\"1\"></candidate> <token id=\"t170\"> dozen </token> <token id=\"t171\"> projected </token> <token id=\"t172\"> in </token> <candidate id=\"c39\" index=173 type=\"location\" info=\"{ &quot;coordinates&quot;: &quot;21.38471;102.72594&quot;, &quot;id&quot;: 1904828, &quot;featureClass&quot;: &quot;A&quot;, &quot;featureCode&quot;: &quot;ADM2&quot;, &quot;countryCode&quot;: &quot;LA&quot; }\" length=\"1\"></candidate> <candidate id=\"c40\" index=173 type=\"date\" info=\"2015-05\" length=\"1\"></candidate> <token id=\"t173\"> May </token> <token id=\"t174\"> . </token> <token id=\"t175\"> For </token> <candidate id=\"c41\" index=176 type=\"number\" info=\"null\" length=\"1\"></candidate> <candidate id=\"c42\" index=176 type=\"date\" info=\"2016\" length=\"1\"></candidate> <token id=\"t176\"> 2016 </token> <token id=\"t177\"> , </token> <token id=\"t178\"> output </token> <token id=\"t179\"> is </token> <token id=\"t180\"> estimated </token> <token id=\"t181\"> at </token> <candidate id=\"c43\" index=182 type=\"number\" info=\"null\" length=\"1\"></candidate> <token id=\"t182\"> 8141 </token> <candidate id=\"c44\" index=183 type=\"number\" info=\"null\" length=\"1\"></candidate> <token id=\"t183\"> billion </token> <candidate id=\"c45\" index=184 type=\"number\" info=\"null\" length=\"1\"></candidate> <token id=\"t184\"> dozen </token> <token id=\"t185\"> , </token> <token id=\"t186\"> down </token> <token id=\"t187\"> from </token> <candidate id=\"c46\" index=188 type=\"number\" info=\"null\" length=\"1\"></candidate> <token id=\"t188\"> 8.525 </token> <candidate id=\"c47\" index=189 type=\"number\" info=\"null\" length=\"1\"></candidate> <token id=\"t189\"> billion </token> <candidate id=\"c48\" index=190 type=\"number\" info=\"null\" length=\"1\"></candidate> <token id=\"t190\"> dozen </token> <token id=\"t191\"> forecast </token> <candidate id=\"c49\" index=192 type=\"date\" info=\"2015-05\" length=\"3\"></candidate> <token id=\"t192\"> a </token> <token id=\"t193\"> month </token> <token id=\"t194\"> ago </token> <token id=\"t195\"> . </token> <token id=\"t196\"> Through </token> <candidate id=\"c50\" index=197 type=\"date\" info=\"2015-06-09\" length=\"2\"></candidate> <token id=\"t197\"> June </token> <candidate id=\"c51\" index=198 type=\"number\" info=\"null\" length=\"1\"></candidate> <token id=\"t198\"> 9 </token> <token id=\"t199\"> , </token> <token id=\"t200\"> the </token> <token id=\"t201\"> presence </token> <token id=\"t202\"> of </token> <token id=\"t203\"> HPAI </token> <token id=\"t204\"> had </token> <token id=\"t205\"> been </token> <token id=\"t206\"> confirmed </token> <token id=\"t207\"> in </token> <candidate id=\"c52\" index=208 type=\"number\" info=\"null\" length=\"1\"></candidate> <candidate id=\"c53\" index=208 type=\"date\" info=\"0222\" length=\"1\"></candidate> <token id=\"t208\"> 222 </token> <token id=\"t209\"> flocks </token> <token id=\"t210\"> , </token> <token id=\"t211\"> mostly </token> <token id=\"t212\"> commercial </token> <token id=\"t213\"> chicken </token> <token id=\"t214\"> and </token> <token id=\"t215\"> turkey </token> <token id=\"t216\"> operations </token> <token id=\"t217\"> since </token> <candidate id=\"c54\" index=218 type=\"date\" info=\"2014-12\" length=\"1\"></candidate> <token id=\"t218\"> December </token> <token id=\"t219\"> , </token> <token id=\"t220\"> resulting </token> <token id=\"t221\"> in </token> <token id=\"t222\"> the </token> <token id=\"t223\"> deaths </token> <token id=\"t224\"> of </token> <token id=\"t225\"> more </token> <token id=\"t226\"> than </token> <candidate id=\"c55\" index=227 type=\"number\" info=\"null\" length=\"1\"></candidate> <token id=\"t227\"> 47 </token> <candidate id=\"c56\" index=228 type=\"number\" info=\"null\" length=\"1\"></candidate> <token id=\"t228\"> million </token> <candidate id=\"c57\" index=229 type=\"host\" info=\"null\" length=\"1\"></candidate> <token id=\"t229\"> birds </token> <token id=\"t230\"> , </token> <token id=\"t231\"> according </token> <token id=\"t232\"> to </token> <token id=\"t233\"> USDA </token> <token id=\"t234\"> 's </token> <token id=\"t235\"> Animal </token> <token id=\"t236\"> and </token> <token id=\"t237\"> Plant </token> <token id=\"t238\"> Health </token> <token id=\"t239\"> Inspection </token> <token id=\"t240\"> Service </token> <token id=\"t241\"> . </token> <token id=\"t242\"> # </token> <candidate id=\"c58\" index=243 type=\"number\" info=\"null\" length=\"1\"></candidate> <token id=\"t243\"> 30 </token> <token id=\"t244\"> <br /> </token> <token id=\"t245\"> <br /> </token>","publication_date":"2015-06-10","id":212,"title":"USDA cuts turkey and egg production estimates, citing bird flu","url":"http://www.agri-pulse.com/USDA-cuts-turkey-and-egg-production-estimates-citing-bird-flu-06102015.asp","content":"&#13;\n&#13;\n &#13;\n\t&#13;\n &#13;\n\tBy Daniel Enoch© Copyright Agri-Pulse Communications, Inc. WASHINGTON, June 10, 2015 - USDA today reduced its estimates for turkey production for this year and 2016, citing losses in commercial flocks caused by the spread of Highly Pathogenic Avian Influenza (HPAI). Estimates of egg production were also reduced for both years. About 5.604 billion pounds of turkey meat will be produced in 2015, USDA said in a monthly report, down 6.3 percent from 5.979 billion forecast in May and down from 5.756 billion pounds produced in 2014. Estimated output for 2016 was cut to 6.010 billion pounds from 6.210 billion pounds. &#8220;HPAI has significantly affected supplies of turkeys and the expected pace of flock recovery results in a reduced 2016 production forecast,&#8221; USDA said today in its World Agriculture Supply and Demand Estimates report. The department estimated egg production for this year at 7.994 billion dozen, down from 8.323 billion dozen projected in May. For 2016, output is estimated at 8141 billion dozen, down from 8.525 billion dozen forecast a month ago. Through June 9, the presence of HPAI had been confirmed in 222 flocks, mostly commercial chicken and turkey operations since December, resulting in the deaths of more than 47 million birds, according to USDA's Animal and Plant Health Inspection Service.#30 &#13;\n&#13;\n&#13;\n ","candidateLabels":[]}
