# Supplementary material for: Web monitoring of emerging animal infectious diseases integrated in the French Animal Health Epidemic Intelligence System
Source: PLoS One. 2018 Aug 3;13(8):e0199960. doi: 10.1371/journal.pone.0199960 (PMC6075742; doi:10.1371/journal.pone.0199960)
Supplement: S1 Dataset — Dataset of news reports in English language used to evaluate and train the information extraction module of PADI-web (http://epia.clermont.inra.fr/vsi). This dataset is composed of 532 news reports (in JSON), with information about the report itself (publication date, title, content, url), as well as processing information related to the information extraction process (candidates for extraction information, correct or incorrect labels for each candidate). The named entity candidates (locations, diseases, hosts, dates, number of cases) are manually labelled in each article. Data are shared under a CC BY license and are freely available for download at: https://dataverse.cirad.fr/dataset.xhtml?persistentId=doi:10.18167/DVN1/KMTIFG. (GZ) [file pone.0199960.s001.gz › articles/162.json]

{"reports":[17552,17934],"tagged_content":"<token id=\"t0\"> <br /> </token> <candidate id=\"c1\" index=1 type=\"disease\" info=\"null\" length=\"4\"></candidate> <token id=\"t1\"> Peste </token> <token id=\"t2\"> des </token> <token id=\"t3\"> petits </token> <candidate id=\"c2\" index=4 type=\"host\" info=\"null\" length=\"1\"></candidate> <token id=\"t4\"> ruminants </token> <token id=\"t5\"> ( </token> <candidate id=\"c3\" index=6 type=\"disease\" info=\"null\" length=\"1\"></candidate> <token id=\"t6\"> PPR </token> <token id=\"t7\"> ) </token> <token id=\"t8\"> , </token> <token id=\"t9\"> or </token> <candidate id=\"c4\" index=10 type=\"host\" info=\"null\" length=\"1\"></candidate> <candidate id=\"c5\" index=10 type=\"disease\" info=\"null\" length=\"2\"></candidate> <token id=\"t10\"> goat </token> <token id=\"t11\"> plague </token> <token id=\"t12\"> , </token> <token id=\"t13\"> has </token> <token id=\"t14\"> been </token> <token id=\"t15\"> detected </token> <token id=\"t16\"> on </token> <token id=\"t17\"> a </token> <candidate id=\"c6\" index=18 type=\"host\" info=\"null\" length=\"1\"></candidate> <token id=\"t18\"> goat </token> <token id=\"t19\"> farm </token> <token id=\"t20\"> in </token> <candidate id=\"c10\" index=21 type=\"location\" info=\"{ &quot;coordinates&quot;: &quot;13.25;-16.33333&quot;, &quot;id&quot;: 2411683, &quot;featureClass&quot;: &quot;A&quot;, &quot;featureCode&quot;: &quot;ADM1&quot;, &quot;countryCode&quot;: &quot;GM&quot; }\" length=\"1\"></candidate> <candidate id=\"c11\" index=21 type=\"location\" info=\"{ &quot;coordinates&quot;: &quot;6.83333;80.08333&quot;, &quot;id&quot;: 1223421, &quot;featureClass&quot;: &quot;A&quot;, &quot;featureCode&quot;: &quot;ADM1&quot;, &quot;countryCode&quot;: &quot;LK&quot; }\" length=\"1\"></candidate> <candidate id=\"c12\" index=21 type=\"location\" info=\"{ &quot;coordinates&quot;: &quot;5.5;-2.5&quot;, &quot;id&quot;: 2294076, &quot;featureClass&quot;: &quot;A&quot;, &quot;featureCode&quot;: &quot;ADM1&quot;, &quot;countryCode&quot;: &quot;GH&quot; }\" length=\"1\"></candidate> <candidate id=\"c13\" index=21 type=\"location\" info=\"{ &quot;coordinates&quot;: &quot;0.5;34.58333&quot;, &quot;id&quot;: 400743, &quot;featureClass&quot;: &quot;A&quot;, &quot;featureCode&quot;: &quot;ADM1H&quot;, &quot;countryCode&quot;: &quot;KE&quot; }\" length=\"1\"></candidate> <candidate id=\"c14\" index=21 type=\"location\" info=\"{ &quot;coordinates&quot;: &quot;-7.5;142.0&quot;, &quot;id&quot;: 2083549, &quot;featureClass&quot;: &quot;A&quot;, &quot;featureCode&quot;: &quot;ADM1&quot;, &quot;countryCode&quot;: &quot;PG&quot; }\" length=\"1\"></candidate> <candidate id=\"c15\" index=21 type=\"location\" info=\"{ &quot;coordinates&quot;: &quot;-15.0;24.0&quot;, &quot;id&quot;: 896140, &quot;featureClass&quot;: &quot;A&quot;, &quot;featureCode&quot;: &quot;ADM1&quot;, &quot;countryCode&quot;: &quot;ZM&quot; }\" length=\"1\"></candidate> <candidate id=\"c16\" index=21 type=\"location\" info=\"{ &quot;coordinates&quot;: &quot;-8.0;157.0&quot;, &quot;id&quot;: 2101556, &quot;featureClass&quot;: &quot;A&quot;, &quot;featureCode&quot;: &quot;ADM1&quot;, &quot;countryCode&quot;: &quot;SB&quot; }\" length=\"1\"></candidate> <candidate id=\"c7\" index=21 type=\"location\" info=\"{ &quot;coordinates&quot;: &quot;19.30833;-81.375&quot;, &quot;id&quot;: 8689203, &quot;featureClass&quot;: &quot;A&quot;, &quot;featureCode&quot;: &quot;ADM1H&quot;, &quot;countryCode&quot;: &quot;KY&quot; }\" length=\"1\"></candidate> <candidate id=\"c8\" index=21 type=\"location\" info=\"{ &quot;coordinates&quot;: &quot;-18.0;177.5&quot;, &quot;id&quot;: 2194371, &quot;featureClass&quot;: &quot;A&quot;, &quot;featureCode&quot;: &quot;ADM1&quot;, &quot;countryCode&quot;: &quot;FJ&quot; }\" length=\"1\"></candidate> <candidate id=\"c9\" index=21 type=\"location\" info=\"{ &quot;coordinates&quot;: &quot;1.33032;32.44875&quot;, &quot;id&quot;: 10858673, &quot;featureClass&quot;: &quot;A&quot;, &quot;featureCode&quot;: &quot;ADM5&quot;, &quot;countryCode&quot;: &quot;UG&quot; }\" length=\"1\"></candidate> <token id=\"t21\"> Western </token> <token id=\"t22\"> Galilee </token> <token id=\"t23\"> , </token> <token id=\"t24\"> according </token> <token id=\"t25\"> to </token> <candidate id=\"c17\" index=26 type=\"location\" info=\"{ &quot;coordinates&quot;: &quot;31.5;34.75&quot;, &quot;id&quot;: 294640, &quot;featureClass&quot;: &quot;A&quot;, &quot;featureCode&quot;: &quot;PCLI&quot;, &quot;countryCode&quot;: &quot;IL&quot; }\" length=\"1\"></candidate> <token id=\"t26\"> Israeli </token> <token id=\"t27\"> veterinary </token> <token id=\"t28\"> officials </token> <token id=\"t29\"> ( </token> <token id=\"t30\"> computer </token> <token id=\"t31\"> translated </token> <token id=\"t32\"> ) </token> <token id=\"t33\"> . </token> <token id=\"t34\"> <br /> </token> <token id=\"t35\"> Herd </token> <token id=\"t36\"> of </token> <token id=\"t37\"> goats/Public </token> <token id=\"t38\"> domain </token> <token id=\"t39\"> image </token> <token id=\"t40\"> via </token> <token id=\"t41\"> Wikimedia </token> <token id=\"t42\"> commons </token> <token id=\"t43\"> <br /> </token> <candidate id=\"c18\" index=44 type=\"location\" info=\"{ &quot;coordinates&quot;: &quot;49.74917;4.60889&quot;, &quot;id&quot;: 6453601, &quot;featureClass&quot;: &quot;A&quot;, &quot;featureCode&quot;: &quot;ADM4&quot;, &quot;countryCode&quot;: &quot;FR&quot; }\" length=\"1\"></candidate> <token id=\"t44\"> This </token> <token id=\"t45\"> duly </token> <token id=\"t46\"> registered </token> <candidate id=\"c19\" index=47 type=\"host\" info=\"null\" length=\"1\"></candidate> <token id=\"t47\"> goat </token> <token id=\"t48\"> flock </token> <token id=\"t49\"> includes </token> <token id=\"t50\"> about </token> <candidate id=\"c20\" index=51 type=\"number\" info=\"null\" length=\"1\"></candidate> <token id=\"t51\"> 1510 </token> <token id=\"t52\"> animals </token> <token id=\"t53\"> ( </token> <candidate id=\"c21\" index=54 type=\"number\" info=\"null\" length=\"1\"></candidate> <token id=\"t54\"> 475 </token> <token id=\"t55\"> milking </token> <token id=\"t56\"> does </token> <token id=\"t57\"> , </token> <candidate id=\"c22\" index=58 type=\"number\" info=\"null\" length=\"1\"></candidate> <token id=\"t58\"> 185 </token> <token id=\"t59\"> dry </token> <token id=\"t60\"> does </token> <token id=\"t61\"> , </token> <token id=\"t62\"> about </token> <candidate id=\"c23\" index=63 type=\"number\" info=\"null\" length=\"1\"></candidate> <token id=\"t63\"> 310 </token> <token id=\"t64\"> males </token> <token id=\"t65\"> including </token> <candidate id=\"c24\" index=66 type=\"host\" info=\"null\" length=\"1\"></candidate> <token id=\"t66\"> kids </token> <token id=\"t67\"> , </token> <token id=\"t68\"> and </token> <token id=\"t69\"> about </token> <candidate id=\"c25\" index=70 type=\"number\" info=\"null\" length=\"1\"></candidate> <token id=\"t70\"> 525 </token> <token id=\"t71\"> yearling </token> <token id=\"t72\"> does </token> <token id=\"t73\"> and </token> <token id=\"t74\"> younger </token> <token id=\"t75\"> female </token> <candidate id=\"c26\" index=76 type=\"host\" info=\"null\" length=\"1\"></candidate> <token id=\"t76\"> kids </token> <token id=\"t77\"> . </token> <token id=\"t78\"> The </token> <token id=\"t79\"> flock </token> <token id=\"t80\"> was </token> <token id=\"t81\"> last </token> <token id=\"t82\"> vaccinated </token> <token id=\"t83\"> against </token> <candidate id=\"c27\" index=84 type=\"disease\" info=\"null\" length=\"1\"></candidate> <token id=\"t84\"> PPR </token> <token id=\"t85\"> on </token> <candidate id=\"c28\" index=86 type=\"number\" info=\"null\" length=\"1\"></candidate> <candidate id=\"c29\" index=86 type=\"date\" info=\"2013-12-26\" length=\"3\"></candidate> <token id=\"t86\"> 26 </token> <token id=\"t87\"> Dec </token> <candidate id=\"c30\" index=88 type=\"number\" info=\"null\" length=\"1\"></candidate> <token id=\"t88\"> 2013 </token> <token id=\"t89\"> . </token> <token id=\"t90\"> <br /> </token> <token id=\"t91\"> The </token> <token id=\"t92\"> total </token> <token id=\"t93\"> number </token> <token id=\"t94\"> of </token> <token id=\"t95\"> diseased </token> <token id=\"t96\"> animals </token> <token id=\"t97\"> -- </token> <token id=\"t98\"> pregnant </token> <token id=\"t99\"> yearlings </token> <token id=\"t100\"> and </token> <token id=\"t101\"> males </token> <token id=\"t102\"> -- </token> <token id=\"t103\"> is </token> <candidate id=\"c31\" index=104 type=\"number\" info=\"null\" length=\"1\"></candidate> <token id=\"t104\"> 80 </token> <token id=\"t105\"> . </token> <token id=\"t106\"> Typical </token> <candidate id=\"c32\" index=107 type=\"disease\" info=\"null\" length=\"1\"></candidate> <token id=\"t107\"> PPR </token> <token id=\"t108\"> signs </token> <token id=\"t109\"> have </token> <token id=\"t110\"> been </token> <token id=\"t111\"> observed </token> <token id=\"t112\"> : </token> <token id=\"t113\"> pneumonia </token> <token id=\"t114\"> , </token> <token id=\"t115\"> diarrhea </token> <token id=\"t116\"> , </token> <token id=\"t117\"> abortion </token> <token id=\"t118\"> ( </token> <token id=\"t119\"> in </token> <candidate id=\"c33\" index=120 type=\"number\" info=\"null\" length=\"1\"></candidate> <token id=\"t120\"> 20 </token> <token id=\"t121\"> yearlings </token> <token id=\"t122\"> ) </token> <token id=\"t123\"> . </token> <token id=\"t124\"> Mortality </token> <token id=\"t125\"> was </token> <token id=\"t126\"> recorded </token> <token id=\"t127\"> in </token> <candidate id=\"c34\" index=128 type=\"number\" info=\"null\" length=\"1\"></candidate> <token id=\"t128\"> 10 </token> <token id=\"t129\"> yearlings </token> <token id=\"t130\"> . </token> <token id=\"t131\"> <br /> </token> <token id=\"t132\"> Laboratory </token> <token id=\"t133\"> tests </token> <token id=\"t134\"> have </token> <token id=\"t135\"> been </token> <token id=\"t136\"> applied </token> <token id=\"t137\"> : </token> <token id=\"t138\"> swabs </token> <token id=\"t139\"> and </token> <token id=\"t140\"> biopsy </token> <token id=\"t141\"> samples </token> <token id=\"t142\"> found </token> <token id=\"t143\"> PCR </token> <token id=\"t144\"> positive </token> <token id=\"t145\"> for </token> <candidate id=\"c35\" index=146 type=\"disease\" info=\"null\" length=\"1\"></candidate> <token id=\"t146\"> PPR </token> <token id=\"t147\"> . </token> <token id=\"t148\"> Quarantine </token> <token id=\"t149\"> has </token> <token id=\"t150\"> been </token> <token id=\"t151\"> imposed </token> <token id=\"t152\"> upon </token> <token id=\"t153\"> the </token> <token id=\"t154\"> flock </token> <token id=\"t155\"> . </token> <token id=\"t156\"> Investigations </token> <token id=\"t157\"> are </token> <token id=\"t158\"> ongoing </token> <token id=\"t159\"> . </token> <token id=\"t160\"> <br /> </token> <candidate id=\"c36\" index=161 type=\"disease\" info=\"null\" length=\"4\"></candidate> <token id=\"t161\"> Peste </token> <token id=\"t162\"> des </token> <token id=\"t163\"> petits </token> <candidate id=\"c37\" index=164 type=\"host\" info=\"null\" length=\"1\"></candidate> <token id=\"t164\"> ruminants </token> <token id=\"t165\"> ( </token> <candidate id=\"c38\" index=166 type=\"disease\" info=\"null\" length=\"1\"></candidate> <token id=\"t166\"> PPR </token> <token id=\"t167\"> ) </token> <token id=\"t168\"> is </token> <token id=\"t169\"> a </token> <token id=\"t170\"> highly </token> <token id=\"t171\"> contagious </token> <token id=\"t172\"> viral </token> <token id=\"t173\"> disease </token> <token id=\"t174\"> of </token> <candidate id=\"c39\" index=175 type=\"host\" info=\"null\" length=\"1\"></candidate> <token id=\"t175\"> sheep </token> <token id=\"t176\"> and </token> <candidate id=\"c40\" index=177 type=\"host\" info=\"null\" length=\"1\"></candidate> <token id=\"t177\"> goats </token> <token id=\"t178\"> . </token> <token id=\"t179\"> Heavy </token> <token id=\"t180\"> losses </token> <token id=\"t181\"> can </token> <token id=\"t182\"> be </token> <token id=\"t183\"> seen </token> <token id=\"t184\"> , </token> <token id=\"t185\"> especially </token> <token id=\"t186\"> in </token> <candidate id=\"c41\" index=187 type=\"host\" info=\"null\" length=\"1\"></candidate> <token id=\"t187\"> goats </token> <token id=\"t188\"> ; </token> <token id=\"t189\"> all </token> <token id=\"t190\"> of </token> <token id=\"t191\"> the </token> <token id=\"t192\"> affected </token> <token id=\"t193\"> animals </token> <token id=\"t194\"> in </token> <token id=\"t195\"> some </token> <token id=\"t196\"> herds </token> <token id=\"t197\"> may </token> <token id=\"t198\"> die </token> <token id=\"t199\"> . </token> <token id=\"t200\"> <br /> </token> <candidate id=\"c42\" index=201 type=\"disease\" info=\"null\" length=\"4\"></candidate> <token id=\"t201\"> Peste </token> <token id=\"t202\"> des </token> <token id=\"t203\"> petits </token> <candidate id=\"c43\" index=204 type=\"host\" info=\"null\" length=\"1\"></candidate> <token id=\"t204\"> ruminants </token> <token id=\"t205\"> virus </token> <token id=\"t206\"> ( </token> <token id=\"t207\"> PPRV </token> <token id=\"t208\"> ) </token> <token id=\"t209\"> is </token> <token id=\"t210\"> a </token> <token id=\"t211\"> member </token> <token id=\"t212\"> of </token> <token id=\"t213\"> the </token> <token id=\"t214\"> genus </token> <token id=\"t215\"> Morbillivirusin </token> <token id=\"t216\"> the </token> <token id=\"t217\"> family </token> <token id=\"t218\"> Paramyxoviridae </token> <token id=\"t219\"> . </token> <candidate id=\"c44\" index=220 type=\"number\" info=\"null\" length=\"1\"></candidate> <candidate id=\"c45\" index=220 type=\"location\" info=\"{ &quot;coordinates&quot;: &quot;45.58722;5.19556&quot;, &quot;id&quot;: 6433202, &quot;featureClass&quot;: &quot;A&quot;, &quot;featureCode&quot;: &quot;ADM4&quot;, &quot;countryCode&quot;: &quot;FR&quot; }\" length=\"1\"></candidate> <token id=\"t220\"> Four </token> <token id=\"t221\"> genetic </token> <token id=\"t222\"> lineages </token> <token id=\"t223\"> ( </token> <token id=\"t224\"> lineages </token> <token id=\"t225\"> 1-4 </token> <token id=\"t226\"> ) </token> <token id=\"t227\"> have </token> <token id=\"t228\"> been </token> <token id=\"t229\"> identified </token> <token id=\"t230\"> . </token> <token id=\"t231\"> PPRV </token> <token id=\"t232\"> is </token> <token id=\"t233\"> closely </token> <token id=\"t234\"> related </token> <token id=\"t235\"> to </token> <token id=\"t236\"> rinderpest </token> <token id=\"t237\"> virus </token> <token id=\"t238\"> . </token> <token id=\"t239\"> <br /> </token> <token id=\"t240\"> Transmission </token> <token id=\"t241\"> of </token> <token id=\"t242\"> PPRV </token> <token id=\"t243\"> mainly </token> <token id=\"t244\"> occurs </token> <token id=\"t245\"> during </token> <token id=\"t246\"> close </token> <token id=\"t247\"> contact </token> <token id=\"t248\"> . </token> <token id=\"t249\"> Inhalation </token> <token id=\"t250\"> is </token> <token id=\"t251\"> thought </token> <token id=\"t252\"> to </token> <token id=\"t253\"> be </token> <token id=\"t254\"> an </token> <token id=\"t255\"> important </token> <token id=\"t256\"> route </token> <token id=\"t257\"> of </token> <token id=\"t258\"> spread </token> <token id=\"t259\"> . </token> <token id=\"t260\"> PPRV </token> <token id=\"t261\"> is </token> <token id=\"t262\"> shed </token> <token id=\"t263\"> in </token> <token id=\"t264\"> nasal </token> <token id=\"t265\"> and </token> <token id=\"t266\"> ocular </token> <token id=\"t267\"> secretions </token> <token id=\"t268\"> , </token> <token id=\"t269\"> saliva </token> <token id=\"t270\"> , </token> <token id=\"t271\"> urine </token> <token id=\"t272\"> and </token> <token id=\"t273\"> feces </token> <token id=\"t274\"> . </token> <token id=\"t275\"> It </token> <token id=\"t276\"> probably </token> <token id=\"t277\"> occurs </token> <token id=\"t278\"> in </token> <token id=\"t279\"> milk </token> <token id=\"t280\"> . </token> <token id=\"t281\"> <br /> </token> <token id=\"t282\"> Fomites </token> <token id=\"t283\"> such </token> <token id=\"t284\"> as </token> <token id=\"t285\"> water </token> <token id=\"t286\"> , </token> <token id=\"t287\"> feed </token> <token id=\"t288\"> troughs </token> <token id=\"t289\"> and </token> <token id=\"t290\"> bedding </token> <token id=\"t291\"> can </token> <token id=\"t292\"> probably </token> <token id=\"t293\"> transmit </token> <token id=\"t294\"> PPRV </token> <token id=\"t295\"> for </token> <token id=\"t296\"> a </token> <token id=\"t297\"> short </token> <token id=\"t298\"> time </token> <token id=\"t299\"> , </token> <token id=\"t300\"> but </token> <token id=\"t301\"> do </token> <token id=\"t302\"> not </token> <token id=\"t303\"> remain </token> <token id=\"t304\"> infectious </token> <token id=\"t305\"> for </token> <token id=\"t306\"> long </token> <token id=\"t307\"> periods </token> <token id=\"t308\"> . </token> <token id=\"t309\"> <br /> </token> <token id=\"t310\"> The </token> <token id=\"t311\"> incubation </token> <token id=\"t312\"> period </token> <token id=\"t313\"> can </token> <token id=\"t314\"> range </token> <token id=\"t315\"> from </token> <candidate id=\"c46\" index=316 type=\"number\" info=\"null\" length=\"1\"></candidate> <token id=\"t316\"> two </token> <token id=\"t317\"> to </token> <candidate id=\"c47\" index=318 type=\"number\" info=\"null\" length=\"1\"></candidate> <token id=\"t318\"> 10 </token> <token id=\"t319\"> days </token> <token id=\"t320\"> ; </token> <token id=\"t321\"> in </token> <token id=\"t322\"> most </token> <token id=\"t323\"> cases </token> <token id=\"t324\"> , </token> <token id=\"t325\"> clinical </token> <token id=\"t326\"> signs </token> <token id=\"t327\"> appear </token> <token id=\"t328\"> in </token> <candidate id=\"c48\" index=329 type=\"number\" info=\"null\" length=\"1\"></candidate> <token id=\"t329\"> 2 </token> <token id=\"t330\"> - </token> <candidate id=\"c49\" index=331 type=\"number\" info=\"null\" length=\"1\"></candidate> <token id=\"t331\"> 6 </token> <token id=\"t332\"> days </token> <token id=\"t333\"> . </token> <token id=\"t334\"> <br /> </token> <token id=\"t335\"> Related </token> <token id=\"t336\"> : </token> <token id=\"t337\"> Transboundary </token> <token id=\"t338\"> animal </token> <token id=\"t339\"> diseases </token> <token id=\"t340\"> concerns </token> <token id=\"t341\"> prompt </token> <token id=\"t342\"> vaccination </token> <token id=\"t343\"> campaign </token> <token id=\"t344\"> at </token> <token id=\"t345\"> Syria-Lebanon </token> <token id=\"t346\"> border </token> <token id=\"t347\"> <br /> </token> <token id=\"t348\"> The </token> <token id=\"t349\"> symptoms </token> <token id=\"t350\"> of </token> <candidate id=\"c50\" index=351 type=\"disease\" info=\"null\" length=\"1\"></candidate> <token id=\"t351\"> PPR </token> <token id=\"t352\"> are </token> <token id=\"t353\"> very </token> <token id=\"t354\"> similar </token> <token id=\"t355\"> to </token> <token id=\"t356\"> those </token> <token id=\"t357\"> of </token> <token id=\"t358\"> rinderpest </token> <token id=\"t359\"> : </token> <token id=\"t360\"> fever </token> <token id=\"t361\"> , </token> <token id=\"t362\"> anorexia </token> <token id=\"t363\"> , </token> <token id=\"t364\"> depression </token> <token id=\"t365\"> , </token> <token id=\"t366\"> nasal </token> <token id=\"t367\"> and </token> <token id=\"t368\"> ocular </token> <token id=\"t369\"> discharges </token> <token id=\"t370\"> , </token> <token id=\"t371\"> difficult </token> <token id=\"t372\"> respiration </token> <token id=\"t373\"> , </token> <token id=\"t374\"> necrotic </token> <token id=\"t375\"> lesions </token> <token id=\"t376\"> on </token> <token id=\"t377\"> gum </token> <token id=\"t378\"> , </token> <token id=\"t379\"> lips </token> <token id=\"t380\"> and </token> <token id=\"t381\"> tongue </token> <token id=\"t382\"> resulting </token> <token id=\"t383\"> in </token> <token id=\"t384\"> salivation </token> <token id=\"t385\"> , </token> <token id=\"t386\"> erosions </token> <token id=\"t387\"> on </token> <token id=\"t388\"> the </token> <token id=\"t389\"> nasal </token> <token id=\"t390\"> mucosa </token> <token id=\"t391\"> and </token> <token id=\"t392\"> finally </token> <token id=\"t393\"> diarrhea </token> <token id=\"t394\"> The </token> <token id=\"t395\"> formation </token> <token id=\"t396\"> of </token> <token id=\"t397\"> small </token> <token id=\"t398\"> nodular </token> <token id=\"t399\"> skin </token> <token id=\"t400\"> lesions </token> <token id=\"t401\"> on </token> <token id=\"t402\"> the </token> <token id=\"t403\"> outside </token> <token id=\"t404\"> of </token> <token id=\"t405\"> the </token> <token id=\"t406\"> lips </token> <token id=\"t407\"> around </token> <token id=\"t408\"> the </token> <token id=\"t409\"> muzzle </token> <token id=\"t410\"> and </token> <token id=\"t411\"> the </token> <token id=\"t412\"> development </token> <token id=\"t413\"> of </token> <token id=\"t414\"> pneumonia </token> <token id=\"t415\"> during </token> <token id=\"t416\"> the </token> <token id=\"t417\"> later </token> <token id=\"t418\"> stages </token> <token id=\"t419\"> of </token> <token id=\"t420\"> the </token> <token id=\"t421\"> disease </token> <token id=\"t422\"> are </token> <token id=\"t423\"> frequently </token> <token id=\"t424\"> seen </token> <token id=\"t425\"> in </token> <candidate id=\"c51\" index=426 type=\"disease\" info=\"null\" length=\"1\"></candidate> <token id=\"t426\"> PPR </token> <token id=\"t427\"> but </token> <token id=\"t428\"> not </token> <token id=\"t429\"> in </token> <token id=\"t430\"> rinderpest </token> <token id=\"t431\"> . </token> <token id=\"t432\"> <br /> </token> <token id=\"t433\"> Mild </token> <token id=\"t434\"> cases </token> <token id=\"t435\"> also </token> <token id=\"t436\"> occur </token> <token id=\"t437\"> with </token> <token id=\"t438\"> less </token> <token id=\"t439\"> marked </token> <token id=\"t440\"> clinical </token> <token id=\"t441\"> symptoms </token> <token id=\"t442\"> and </token> <token id=\"t443\"> absence </token> <token id=\"t444\"> of </token> <candidate id=\"c52\" index=445 type=\"number\" info=\"null\" length=\"1\"></candidate> <token id=\"t445\"> one </token> <token id=\"t446\"> or </token> <token id=\"t447\"> more </token> <token id=\"t448\"> of </token> <token id=\"t449\"> the </token> <token id=\"t450\"> cardinalfeatures </token> <token id=\"t451\"> . </token> <token id=\"t452\"> Morbidity </token> <token id=\"t453\"> up </token> <token id=\"t454\"> to </token> <candidate id=\"c53\" index=455 type=\"number\" info=\"null\" length=\"1\"></candidate> <token id=\"t455\"> 100 </token> <token id=\"t456\"> % </token> <token id=\"t457\"> and </token> <token id=\"t458\"> mortality </token> <token id=\"t459\"> rates </token> <token id=\"t460\"> between </token> <candidate id=\"c54\" index=461 type=\"number\" info=\"null\" length=\"1\"></candidate> <token id=\"t461\"> 20 </token> <token id=\"t462\"> and </token> <candidate id=\"c55\" index=463 type=\"number\" info=\"null\" length=\"1\"></candidate> <token id=\"t463\"> 90 </token> <token id=\"t464\"> % </token> <token id=\"t465\"> are </token> <token id=\"t466\"> common </token> <token id=\"t467\"> , </token> <token id=\"t468\"> except </token> <token id=\"t469\"> in </token> <token id=\"t470\"> endemic </token> <token id=\"t471\"> areas </token> <token id=\"t472\"> or </token> <token id=\"t473\"> when </token> <token id=\"t474\"> mild </token> <token id=\"t475\"> disease </token> <token id=\"t476\"> occurs </token> <token id=\"t477\"> . </token> <token id=\"t478\"> <br /> </token> <token id=\"t479\"> <br /> </token> <token id=\"t480\"> <br /> </token>","publication_date":"2015-04-13","id":162,"title":"Goat plague, or peste des petits ruminants, detected on Israel farm","url":"http://outbreaknewstoday.com/goat-plague-or-peste-des-petits-ruminants-detected-on-israel-farm-18052/","content":"&#13;\n\t \t \tPeste des petits ruminants (PPR), or goat plague, has been detected on a goat farm in Western Galilee, according to Israeli veterinary officials (computer translated).\nHerd of goats/Public domain image via Wikimedia commons\nThis duly registered goat flock includes about 1510 animals (475 milking does, 185 dry does, about 310 males including kids, and about 525 yearling does and younger female kids. The flock was last vaccinated against PPR on 26 Dec 2013.\nThe total number of diseased animals — pregnant yearlings and males — is 80. Typical PPR signs have been observed: pneumonia, diarrhea, abortion (in 20 yearlings). Mortality was recorded in 10 yearlings.\nLaboratory tests have been applied: swabs and biopsy samples found PCR positive for PPR. Quarantine has been imposed upon the flock. Investigations are ongoing.\nPeste des petits ruminants (PPR) is a highly contagious viral disease of sheep and goats. Heavy losses can be seen, especially  in goats; all of the affected animals in some herds may die.\nPeste des petits ruminants virus (PPRV) is a member of the genus Morbillivirusin the family Paramyxoviridae. Four genetic lineages (lineages 1-4) have been identified.  PPRV is closely related to rinderpest virus.\nTransmission of PPRV mainly occurs during close contact. Inhalation is thought to be an important route of spread. PPRV is shed in nasal and ocular secretions, saliva, urine and feces. It probably occurs in milk.\nFomites such as water, feed troughs and bedding can probably transmit PPRV for a short time, but do not remain infectious for long periods.\nThe incubation period can range from two to 10 days; in most cases, clinical signs appear in 2-6 days.\nRelated: Transboundary animal diseases concerns prompt vaccination campaign at Syria-Lebanon border\nThe symptoms of PPR are very similar to those of rinderpest: fever, anorexia, depression, nasal and ocular discharges, difficult respiration, necrotic lesions on gum, lips and tongue resulting in salivation, erosions on the nasal mucosa and finally diarrhea   The formation of small nodular skin lesions on the outside of the lips around the muzzle and the development of pneumonia during the later stages of the disease are frequently seen in PPR but not in rinderpest.\nMild cases also occur with less marked clinical symptoms and absence of one or more of the cardinalfeatures. Morbidity up to 100 % and mortality rates between 20 and 90 % are common, except in endemic areas or when mild disease occurs.\n \n&#13;\n&#13;\n&#13;\n&#13;\n\t \t&#13;\n\t \t &#13;\n\t \t","candidateLabels":[{"id":"c1","label":"correct"},{"id":"c2","label":"correct"},{"id":"c3","label":"correct"},{"id":"c4","label":"correct"},{"id":"c5","label":"correct"},{"id":"c6","label":"correct"},{"id":"c7","label":"incorrect"},{"id":"c8","label":"incorrect"},{"id":"c9","label":"incorrect"},{"id":"c10","label":"incorrect"},{"id":"c11","label":"incorrect"},{"id":"c12","label":"incorrect"},{"id":"c13","label":"incorrect"},{"id":"c14","label":"incorrect"},{"id":"c15","label":"incorrect"},{"id":"c16","label":"incorrect"},{"id":"c17","label":"correct"},{"id":"c18","label":"incorrect"},{"id":"c19","label":"correct"},{"id":"c20","label":"partial"},{"id":"c21","label":"incorrect"},{"id":"c22","label":"incorrect"},{"id":"c23","label":"incorrect"},{"id":"c24","label":"correct"},{"id":"c25","label":"incorrect"},{"id":"c26","label":"correct"},{"id":"c27","label":"correct"},{"id":"c28","label":"incorrect"},{"id":"c29","label":"partial"},{"id":"c30","label":"incorrect"},{"id":"c31","label":"correct"},{"id":"c32","label":"correct"},{"id":"c33","label":"partial"},{"id":"c34","label":"partial"},{"id":"c35","label":"correct"},{"id":"c36","label":"correct"},{"id":"c37","label":"correct"},{"id":"c38","label":"correct"},{"id":"c39","label":"correct"},{"id":"c40","label":"correct"},{"id":"c41","label":"correct"},{"id":"c42","label":"correct"},{"id":"c43","label":"correct"},{"id":"c44","label":"incorrect"},{"id":"c45","label":"incorrect"},{"id":"c46","label":"incorrect"},{"id":"c47","label":"incorrect"},{"id":"c48","label":"incorrect"},{"id":"c49","label":"incorrect"},{"id":"c50","label":"correct"},{"id":"c51","label":"correct"},{"id":"c52","label":"incorrect"},{"id":"c53","label":"incorrect"},{"id":"c54","label":"incorrect"},{"id":"c55","label":"incorrect"}]}
