# Supplementary material for: Web monitoring of emerging animal infectious diseases integrated in the French Animal Health Epidemic Intelligence System
Source: PLoS One. 2018 Aug 3;13(8):e0199960. doi: 10.1371/journal.pone.0199960 (PMC6075742; doi:10.1371/journal.pone.0199960)
Supplement: S1 Dataset — Dataset of news reports in English language used to evaluate and train the information extraction module of PADI-web (http://epia.clermont.inra.fr/vsi). This dataset is composed of 532 news reports (in JSON), with information about the report itself (publication date, title, content, url), as well as processing information related to the information extraction process (candidates for extraction information, correct or incorrect labels for each candidate). The named entity candidates (locations, diseases, hosts, dates, number of cases) are manually labelled in each article. Data are shared under a CC BY license and are freely available for download at: https://dataverse.cirad.fr/dataset.xhtml?persistentId=doi:10.18167/DVN1/KMTIFG. (GZ) [file pone.0199960.s001.gz › articles/135.json]

{"reports":[17423,17424,17425,17459,17770,17939,18151,18187,18383,18385,19326],"tagged_content":"<candidate id=\"c1\" index=0 type=\"location\" info=\"{ &quot;coordinates&quot;: &quot;49.74917;4.60889&quot;, &quot;id&quot;: 6453601, &quot;featureClass&quot;: &quot;A&quot;, &quot;featureCode&quot;: &quot;ADM4&quot;, &quot;countryCode&quot;: &quot;FR&quot; }\" length=\"1\"></candidate> <token id=\"t0\"> This </token> <token id=\"t1\"> form </token> <token id=\"t2\"> of </token> <token id=\"t3\"> the </token> <token id=\"t4\"> H5N2 </token> <token id=\"t5\"> virus </token> <token id=\"t6\"> has </token> <token id=\"t7\"> not </token> <token id=\"t8\"> appeared </token> <token id=\"t9\"> before </token> <token id=\"t10\"> in </token> <candidate id=\"c2\" index=11 type=\"location\" info=\"{ &quot;coordinates&quot;: &quot;24.15114;120.70541&quot;, &quot;id&quot;: 7280291, &quot;featureClass&quot;: &quot;A&quot;, &quot;featureCode&quot;: &quot;ADM1&quot;, &quot;countryCode&quot;: &quot;TW&quot; }\" length=\"1\"></candidate> <candidate id=\"c3\" index=11 type=\"location\" info=\"{ &quot;coordinates&quot;: &quot;24.0;121.0&quot;, &quot;id&quot;: 1668284, &quot;featureClass&quot;: &quot;A&quot;, &quot;featureCode&quot;: &quot;PCLI&quot;, &quot;countryCode&quot;: &quot;TW&quot; }\" length=\"1\"></candidate> <token id=\"t11\"> Taiwan </token> <token id=\"t12\"> or </token> <token id=\"t13\"> elsewhere </token> <token id=\"t14\"> , </token> <token id=\"t15\"> the </token> <token id=\"t16\"> Council </token> <token id=\"t17\"> of </token> <token id=\"t18\"> Agriculture </token> <token id=\"t19\"> 's </token> <token id=\"t20\"> ( </token> <candidate id=\"c4\" index=21 type=\"location\" info=\"{ &quot;coordinates&quot;: &quot;27.33333;-102.0&quot;, &quot;id&quot;: 4013674, &quot;featureClass&quot;: &quot;A&quot;, &quot;featureCode&quot;: &quot;ADM1&quot;, &quot;countryCode&quot;: &quot;MX&quot; }\" length=\"1\"></candidate> <token id=\"t21\"> COA </token> <token id=\"t22\"> ) </token> <token id=\"t23\"> Bureau </token> <token id=\"t24\"> of </token> <token id=\"t25\"> Plant </token> <token id=\"t26\"> Health </token> <token id=\"t27\"> Inspection </token> <token id=\"t28\"> and </token> <token id=\"t29\"> Quarantine </token> <token id=\"t30\"> ( </token> <token id=\"t31\"> BAPHIQ </token> <token id=\"t32\"> , </token> <token id=\"t33\"> 防檢局 </token> <token id=\"t34\"> ) </token> <token id=\"t35\"> reported </token> <candidate id=\"c5\" index=36 type=\"date\" info=\"2015-01-10\" length=\"1\"></candidate> <token id=\"t36\"> yesterday </token> <token id=\"t37\"> . </token> <token id=\"t38\"> Health </token> <token id=\"t39\"> authorities </token> <token id=\"t40\"> also </token> <token id=\"t41\"> reported </token> <candidate id=\"c6\" index=42 type=\"location\" info=\"{ &quot;coordinates&quot;: &quot;24.15114;120.70541&quot;, &quot;id&quot;: 7280291, &quot;featureClass&quot;: &quot;A&quot;, &quot;featureCode&quot;: &quot;ADM1&quot;, &quot;countryCode&quot;: &quot;TW&quot; }\" length=\"1\"></candidate> <candidate id=\"c7\" index=42 type=\"location\" info=\"{ &quot;coordinates&quot;: &quot;24.0;121.0&quot;, &quot;id&quot;: 1668284, &quot;featureClass&quot;: &quot;A&quot;, &quot;featureCode&quot;: &quot;PCLI&quot;, &quot;countryCode&quot;: &quot;TW&quot; }\" length=\"1\"></candidate> <token id=\"t42\"> Taiwan </token> <token id=\"t43\"> 's </token> <token id=\"t44\"> first </token> <token id=\"t45\"> documented </token> <token id=\"t46\"> case </token> <token id=\"t47\"> of </token> <candidate id=\"c8\" index=48 type=\"disease\" info=\"null\" length=\"4\"></candidate> <token id=\"t48\"> highly </token> <token id=\"t49\"> pathogenic </token> <candidate id=\"c9\" index=50 type=\"disease\" info=\"null\" length=\"2\"></candidate> <token id=\"t50\"> avian </token> <token id=\"t51\"> influenza </token> <token id=\"t52\"> H5N8 </token> <token id=\"t53\"> , </token> <token id=\"t54\"> found </token> <token id=\"t55\"> in </token> <token id=\"t56\"> a </token> <token id=\"t57\"> flock </token> <token id=\"t58\"> of </token> <token id=\"t59\"> geese </token> <token id=\"t60\"> in </token> <candidate id=\"c10\" index=61 type=\"location\" info=\"{ &quot;coordinates&quot;: &quot;23.47722;120.44527&quot;, &quot;id&quot;: 1678834, &quot;featureClass&quot;: &quot;A&quot;, &quot;featureCode&quot;: &quot;ADM2&quot;, &quot;countryCode&quot;: &quot;TW&quot; }\" length=\"1\"></candidate> <candidate id=\"c11\" index=61 type=\"location\" info=\"{ &quot;coordinates&quot;: &quot;23.46333;120.58166&quot;, &quot;id&quot;: 1678835, &quot;featureClass&quot;: &quot;A&quot;, &quot;featureCode&quot;: &quot;ADM2&quot;, &quot;countryCode&quot;: &quot;TW&quot; }\" length=\"1\"></candidate> <token id=\"t61\"> Chiayi </token> <token id=\"t62\"> County </token> <token id=\"t63\"> . </token> <token id=\"t64\"> The </token> <token id=\"t65\"> viruses </token> <token id=\"t66\"> have </token> <token id=\"t67\"> not </token> <token id=\"t68\"> yet </token> <token id=\"t69\"> been </token> <token id=\"t70\"> detected </token> <token id=\"t71\"> in </token> <token id=\"t72\"> the </token> <token id=\"t73\"> local </token> <token id=\"t74\"> human </token> <token id=\"t75\"> population </token> <token id=\"t76\"> and </token> <token id=\"t77\"> can </token> <token id=\"t78\"> be </token> <token id=\"t79\"> wiped </token> <token id=\"t80\"> out </token> <token id=\"t81\"> entirely </token> <token id=\"t82\"> by </token> <token id=\"t83\"> cooking </token> <token id=\"t84\"> eggs </token> <token id=\"t85\"> and </token> <token id=\"t86\"> waterfowl </token> <token id=\"t87\"> to </token> <candidate id=\"c12\" index=88 type=\"number\" info=\"null\" length=\"1\"></candidate> <token id=\"t88\"> 70 </token> <token id=\"t89\"> degrees </token> <token id=\"t90\"> Celsius </token> <token id=\"t91\"> or </token> <token id=\"t92\"> above.Lab </token> <token id=\"t93\"> Results </token> <token id=\"t94\"> The </token> <token id=\"t95\"> results </token> <token id=\"t96\"> are </token> <token id=\"t97\"> the </token> <token id=\"t98\"> first </token> <token id=\"t99\"> to </token> <token id=\"t100\"> arrive </token> <token id=\"t101\"> from </token> <token id=\"t102\"> lab </token> <token id=\"t103\"> tests </token> <token id=\"t104\"> conducted </token> <token id=\"t105\"> by </token> <token id=\"t106\"> the </token> <token id=\"t107\"> Council </token> <token id=\"t108\"> of </token> <token id=\"t109\"> Agriculture </token> <token id=\"t110\"> 's </token> <token id=\"t111\"> ( </token> <candidate id=\"c13\" index=112 type=\"location\" info=\"{ &quot;coordinates&quot;: &quot;27.33333;-102.0&quot;, &quot;id&quot;: 4013674, &quot;featureClass&quot;: &quot;A&quot;, &quot;featureCode&quot;: &quot;ADM1&quot;, &quot;countryCode&quot;: &quot;MX&quot; }\" length=\"1\"></candidate> <token id=\"t112\"> COA </token> <token id=\"t113\"> ) </token> <token id=\"t114\"> Animal </token> <token id=\"t115\"> Health </token> <token id=\"t116\"> Research </token> <token id=\"t117\"> Institute </token> <token id=\"t118\"> ( </token> <token id=\"t119\"> 畜衛所 </token> <token id=\"t120\"> ) </token> <token id=\"t121\"> . </token> <token id=\"t122\"> Since </token> <candidate id=\"c14\" index=123 type=\"date\" info=\"2015-01-08\" length=\"2\"></candidate> <token id=\"t123\"> Jan. </token> <candidate id=\"c15\" index=124 type=\"number\" info=\"null\" length=\"1\"></candidate> <token id=\"t124\"> 8 </token> <token id=\"t125\"> , </token> <token id=\"t126\"> operators </token> <token id=\"t127\"> at </token> <candidate id=\"c16\" index=128 type=\"number\" info=\"null\" length=\"1\"></candidate> <token id=\"t128\"> one </token> <candidate id=\"c17\" index=129 type=\"host\" info=\"null\" length=\"1\"></candidate> <token id=\"t129\"> duck </token> <token id=\"t130\"> farm </token> <token id=\"t131\"> and </token> <candidate id=\"c18\" index=132 type=\"number\" info=\"null\" length=\"1\"></candidate> <token id=\"t132\"> 23 </token> <token id=\"t133\"> goose </token> <token id=\"t134\"> farms </token> <token id=\"t135\"> across </token> <candidate id=\"c19\" index=136 type=\"location\" info=\"{ &quot;coordinates&quot;: &quot;23.47722;120.44527&quot;, &quot;id&quot;: 1678834, &quot;featureClass&quot;: &quot;A&quot;, &quot;featureCode&quot;: &quot;ADM2&quot;, &quot;countryCode&quot;: &quot;TW&quot; }\" length=\"1\"></candidate> <candidate id=\"c20\" index=136 type=\"location\" info=\"{ &quot;coordinates&quot;: &quot;23.46333;120.58166&quot;, &quot;id&quot;: 1678835, &quot;featureClass&quot;: &quot;A&quot;, &quot;featureCode&quot;: &quot;ADM2&quot;, &quot;countryCode&quot;: &quot;TW&quot; }\" length=\"1\"></candidate> <token id=\"t136\"> Chiayi </token> <token id=\"t137\"> , </token> <candidate id=\"c21\" index=138 type=\"location\" info=\"{ &quot;coordinates&quot;: &quot;22.49555;120.61444&quot;, &quot;id&quot;: 1670479, &quot;featureClass&quot;: &quot;A&quot;, &quot;featureCode&quot;: &quot;ADM2&quot;, &quot;countryCode&quot;: &quot;TW&quot; }\" length=\"1\"></candidate> <token id=\"t138\"> Pingtung </token> <token id=\"t139\"> , </token> <candidate id=\"c22\" index=140 type=\"location\" info=\"{ &quot;coordinates&quot;: &quot;23.70701;120.38481&quot;, &quot;id&quot;: 1665194, &quot;featureClass&quot;: &quot;A&quot;, &quot;featureCode&quot;: &quot;ADM2&quot;, &quot;countryCode&quot;: &quot;TW&quot; }\" length=\"1\"></candidate> <token id=\"t140\"> Yunlin </token> <token id=\"t141\"> and </token> <candidate id=\"c23\" index=142 type=\"location\" info=\"{ &quot;coordinates&quot;: &quot;23.00002;120.18876&quot;, &quot;id&quot;: 1668352, &quot;featureClass&quot;: &quot;A&quot;, &quot;featureCode&quot;: &quot;ADM2&quot;, &quot;countryCode&quot;: &quot;TW&quot; }\" length=\"1\"></candidate> <candidate id=\"c24\" index=142 type=\"location\" info=\"{ &quot;coordinates&quot;: &quot;23.15027;120.34194&quot;, &quot;id&quot;: 1668354, &quot;featureClass&quot;: &quot;A&quot;, &quot;featureCode&quot;: &quot;ADM2H&quot;, &quot;countryCode&quot;: &quot;TW&quot; }\" length=\"1\"></candidate> <candidate id=\"c25\" index=142 type=\"location\" info=\"{ &quot;coordinates&quot;: &quot;22.99083;120.21333&quot;, &quot;id&quot;: 1668355, &quot;featureClass&quot;: &quot;P&quot;, &quot;featureCode&quot;: &quot;PPLA2&quot;, &quot;countryCode&quot;: &quot;TW&quot; }\" length=\"1\"></candidate> <token id=\"t142\"> Tainan </token> <token id=\"t143\"> have </token> <token id=\"t144\"> sent </token> <token id=\"t145\"> in </token> <token id=\"t146\"> samples </token> <token id=\"t147\"> for </token> <token id=\"t148\"> testing </token> <token id=\"t149\"> . </token> <token id=\"t150\"> In </token> <token id=\"t151\"> a </token> <token id=\"t152\"> report </token> <token id=\"t153\"> released </token> <candidate id=\"c26\" index=154 type=\"date\" info=\"2015-01-10\" length=\"1\"></candidate> <token id=\"t154\"> yesterday </token> <token id=\"t155\"> , </token> <token id=\"t156\"> the </token> <candidate id=\"c27\" index=157 type=\"location\" info=\"{ &quot;coordinates&quot;: &quot;27.33333;-102.0&quot;, &quot;id&quot;: 4013674, &quot;featureClass&quot;: &quot;A&quot;, &quot;featureCode&quot;: &quot;ADM1&quot;, &quot;countryCode&quot;: &quot;MX&quot; }\" length=\"1\"></candidate> <token id=\"t157\"> COA </token> <token id=\"t158\"> said </token> <token id=\"t159\"> the </token> <token id=\"t160\"> H5N8 </token> <candidate id=\"c28\" index=161 type=\"host\" info=\"null\" length=\"1\"></candidate> <candidate id=\"c29\" index=161 type=\"disease\" info=\"null\" length=\"2\"></candidate> <token id=\"t161\"> bird </token> <token id=\"t162\"> flu </token> <token id=\"t163\"> virus </token> <token id=\"t164\"> in </token> <candidate id=\"c30\" index=165 type=\"location\" info=\"{ &quot;coordinates&quot;: &quot;23.47722;120.44527&quot;, &quot;id&quot;: 1678834, &quot;featureClass&quot;: &quot;A&quot;, &quot;featureCode&quot;: &quot;ADM2&quot;, &quot;countryCode&quot;: &quot;TW&quot; }\" length=\"1\"></candidate> <candidate id=\"c31\" index=165 type=\"location\" info=\"{ &quot;coordinates&quot;: &quot;23.46333;120.58166&quot;, &quot;id&quot;: 1678835, &quot;featureClass&quot;: &quot;A&quot;, &quot;featureCode&quot;: &quot;ADM2&quot;, &quot;countryCode&quot;: &quot;TW&quot; }\" length=\"1\"></candidate> <token id=\"t165\"> Chiayi </token> <token id=\"t166\"> closely </token> <token id=\"t167\"> matches </token> <token id=\"t168\"> a </token> <token id=\"t169\"> strain </token> <token id=\"t170\"> detected </token> <token id=\"t171\"> in </token> <candidate id=\"c32\" index=172 type=\"location\" info=\"{ &quot;coordinates&quot;: &quot;36.5;127.75&quot;, &quot;id&quot;: 1835841, &quot;featureClass&quot;: &quot;A&quot;, &quot;featureCode&quot;: &quot;PCLI&quot;, &quot;countryCode&quot;: &quot;KR&quot; }\" length=\"2\"></candidate> <token id=\"t172\"> South </token> <token id=\"t173\"> Korea </token> <candidate id=\"c33\" index=174 type=\"date\" info=\"2014\" length=\"2\"></candidate> <token id=\"t174\"> last </token> <token id=\"t175\"> year </token> <token id=\"t176\"> . </token> <token id=\"t177\"> The </token> <token id=\"t178\"> H5N2 </token> <token id=\"t179\"> found </token> <token id=\"t180\"> in </token> <candidate id=\"c34\" index=181 type=\"location\" info=\"{ &quot;coordinates&quot;: &quot;23.70701;120.38481&quot;, &quot;id&quot;: 1665194, &quot;featureClass&quot;: &quot;A&quot;, &quot;featureCode&quot;: &quot;ADM2&quot;, &quot;countryCode&quot;: &quot;TW&quot; }\" length=\"1\"></candidate> <token id=\"t181\"> Yunlin </token> <token id=\"t182\"> and </token> <candidate id=\"c35\" index=183 type=\"location\" info=\"{ &quot;coordinates&quot;: &quot;22.49555;120.61444&quot;, &quot;id&quot;: 1670479, &quot;featureClass&quot;: &quot;A&quot;, &quot;featureCode&quot;: &quot;ADM2&quot;, &quot;countryCode&quot;: &quot;TW&quot; }\" length=\"1\"></candidate> <token id=\"t183\"> Pingtung </token> <token id=\"t184\"> counties </token> <token id=\"t185\"> is </token> <token id=\"t186\"> unlike </token> <token id=\"t187\"> all </token> <token id=\"t188\"> previous </token> <token id=\"t189\"> variants </token> <token id=\"t190\"> of </token> <token id=\"t191\"> H5N2 </token> <token id=\"t192\"> , </token> <token id=\"t193\"> according </token> <token id=\"t194\"> to </token> <token id=\"t195\"> the </token> <candidate id=\"c36\" index=196 type=\"location\" info=\"{ &quot;coordinates&quot;: &quot;27.33333;-102.0&quot;, &quot;id&quot;: 4013674, &quot;featureClass&quot;: &quot;A&quot;, &quot;featureCode&quot;: &quot;ADM1&quot;, &quot;countryCode&quot;: &quot;MX&quot; }\" length=\"1\"></candidate> <token id=\"t196\"> COA </token> <token id=\"t197\"> . </token> <token id=\"t198\"> Its </token> <token id=\"t199\"> H5 </token> <token id=\"t200\"> genome </token> <token id=\"t201\"> sequence </token> <token id=\"t202\"> is </token> <token id=\"t203\"> similar </token> <token id=\"t204\"> to </token> <token id=\"t205\"> the </token> <candidate id=\"c37\" index=206 type=\"location\" info=\"{ &quot;coordinates&quot;: &quot;64.0;-19.0&quot;, &quot;id&quot;: 3337406, &quot;featureClass&quot;: &quot;A&quot;, &quot;featureCode&quot;: &quot;ADM1&quot;, &quot;countryCode&quot;: &quot;IS&quot; }\" length=\"1\"></candidate> <candidate id=\"c38\" index=206 type=\"location\" info=\"{ &quot;coordinates&quot;: &quot;2.75;11.58333&quot;, &quot;id&quot;: 2221789, &quot;featureClass&quot;: &quot;A&quot;, &quot;featureCode&quot;: &quot;ADM1&quot;, &quot;countryCode&quot;: &quot;CM&quot; }\" length=\"1\"></candidate> <candidate id=\"c39\" index=206 type=\"location\" info=\"{ &quot;coordinates&quot;: &quot;-6.33333;39.5&quot;, &quot;id&quot;: 149753, &quot;featureClass&quot;: &quot;A&quot;, &quot;featureCode&quot;: &quot;ADM2&quot;, &quot;countryCode&quot;: &quot;TZ&quot; }\" length=\"1\"></candidate> <candidate id=\"c40\" index=206 type=\"location\" info=\"{ &quot;coordinates&quot;: &quot;6.66667;2.25&quot;, &quot;id&quot;: 2395504, &quot;featureClass&quot;: &quot;A&quot;, &quot;featureCode&quot;: &quot;ADM1&quot;, &quot;countryCode&quot;: &quot;BJ&quot; }\" length=\"1\"></candidate> <token id=\"t206\"> South </token> <token id=\"t207\"> Korean </token> <token id=\"t208\"> case </token> <token id=\"t209\"> , </token> <token id=\"t210\"> while </token> <token id=\"t211\"> the </token> <token id=\"t212\"> N2 </token> <token id=\"t213\"> most </token> <token id=\"t214\"> resembles </token> <token id=\"t215\"> a </token> <token id=\"t216\"> virus </token> <token id=\"t217\"> reported </token> <token id=\"t218\"> in </token> <candidate id=\"c41\" index=219 type=\"location\" info=\"{ &quot;coordinates&quot;: &quot;35.0;105.0&quot;, &quot;id&quot;: 1814991, &quot;featureClass&quot;: &quot;A&quot;, &quot;featureCode&quot;: &quot;PCLI&quot;, &quot;countryCode&quot;: &quot;CN&quot; }\" length=\"1\"></candidate> <candidate id=\"c42\" index=219 type=\"location\" info=\"{ &quot;coordinates&quot;: &quot;25.51224;-99.00457&quot;, &quot;id&quot;: 8582434, &quot;featureClass&quot;: &quot;A&quot;, &quot;featureCode&quot;: &quot;ADM2&quot;, &quot;countryCode&quot;: &quot;MX&quot; }\" length=\"1\"></candidate> <token id=\"t219\"> China </token> <token id=\"t220\"> 's </token> <candidate id=\"c43\" index=221 type=\"location\" info=\"{ &quot;coordinates&quot;: &quot;43.68611;126.90556&quot;, &quot;id&quot;: 2036499, &quot;featureClass&quot;: &quot;A&quot;, &quot;featureCode&quot;: &quot;ADM2&quot;, &quot;countryCode&quot;: &quot;CN&quot; }\" length=\"1\"></candidate> <candidate id=\"c44\" index=221 type=\"location\" info=\"{ &quot;coordinates&quot;: &quot;43.85083;126.56028&quot;, &quot;id&quot;: 2036502, &quot;featureClass&quot;: &quot;P&quot;, &quot;featureCode&quot;: &quot;PPL&quot;, &quot;countryCode&quot;: &quot;CN&quot; }\" length=\"1\"></candidate> <candidate id=\"c45\" index=221 type=\"location\" info=\"{ &quot;coordinates&quot;: &quot;43.58333;126.16667&quot;, &quot;id&quot;: 2036500, &quot;featureClass&quot;: &quot;A&quot;, &quot;featureCode&quot;: &quot;ADM1&quot;, &quot;countryCode&quot;: &quot;CN&quot; }\" length=\"1\"></candidate> <token id=\"t221\"> Jilin </token> <token id=\"t222\"> province </token> <token id=\"t223\"> in </token> <candidate id=\"c46\" index=224 type=\"number\" info=\"null\" length=\"1\"></candidate> <candidate id=\"c47\" index=224 type=\"date\" info=\"2011\" length=\"1\"></candidate> <token id=\"t224\"> 2011 </token> <token id=\"t225\"> . </token> <token id=\"t226\"> The </token> <candidate id=\"c48\" index=227 type=\"number\" info=\"null\" length=\"1\"></candidate> <token id=\"t227\"> two </token> <token id=\"t228\"> viruses </token> <token id=\"t229\"> were </token> <token id=\"t230\"> most </token> <token id=\"t231\"> likely </token> <token id=\"t232\"> transmitted </token> <token id=\"t233\"> by </token> <token id=\"t234\"> migratory </token> <candidate id=\"c49\" index=235 type=\"host\" info=\"null\" length=\"1\"></candidate> <token id=\"t235\"> birds </token> <token id=\"t236\"> , </token> <token id=\"t237\"> according </token> <token id=\"t238\"> to </token> <candidate id=\"c50\" index=239 type=\"location\" info=\"{ &quot;coordinates&quot;: &quot;27.33333;-102.0&quot;, &quot;id&quot;: 4013674, &quot;featureClass&quot;: &quot;A&quot;, &quot;featureCode&quot;: &quot;ADM1&quot;, &quot;countryCode&quot;: &quot;MX&quot; }\" length=\"1\"></candidate> <token id=\"t239\"> COA </token> <token id=\"t240\"> Minister </token> <token id=\"t241\"> Chen </token> <token id=\"t242\"> Bao-ji </token> <token id=\"t243\"> ( </token> <token id=\"t244\"> 陳保基 </token> <token id=\"t245\"> ) </token> <token id=\"t246\"> . </token> <token id=\"t247\"> The </token> <candidate id=\"c51\" index=248 type=\"location\" info=\"{ &quot;coordinates&quot;: &quot;27.33333;-102.0&quot;, &quot;id&quot;: 4013674, &quot;featureClass&quot;: &quot;A&quot;, &quot;featureCode&quot;: &quot;ADM1&quot;, &quot;countryCode&quot;: &quot;MX&quot; }\" length=\"1\"></candidate> <token id=\"t248\"> COA </token> <candidate id=\"c52\" index=249 type=\"date\" info=\"2015-01-10\" length=\"1\"></candidate> <token id=\"t249\"> yesterday </token> <token id=\"t250\"> ordered </token> <token id=\"t251\"> a </token> <token id=\"t252\"> two-day </token> <token id=\"t253\"> national </token> <token id=\"t254\"> halt </token> <token id=\"t255\"> on </token> <token id=\"t256\"> commercial </token> <token id=\"t257\"> slaughter </token> <token id=\"t258\"> of </token> <token id=\"t259\"> domestic </token> <token id=\"t260\"> waterfowl </token> <token id=\"t261\"> , </token> <token id=\"t262\"> effective </token> <token id=\"t263\"> until </token> <candidate id=\"c53\" index=264 type=\"date\" info=\"2015-01-14\" length=\"2\"></candidate> <token id=\"t264\"> Jan. </token> <candidate id=\"c54\" index=265 type=\"number\" info=\"null\" length=\"1\"></candidate> <token id=\"t265\"> 14 </token> <token id=\"t266\"> at </token> <token id=\"t267\"> noon </token> <token id=\"t268\"> . </token> <token id=\"t269\"> During </token> <token id=\"t270\"> this </token> <token id=\"t271\"> time </token> <token id=\"t272\"> , </token> <token id=\"t273\"> no </token> <token id=\"t274\"> waterfowl </token> <token id=\"t275\"> may </token> <token id=\"t276\"> be </token> <token id=\"t277\"> transported </token> <token id=\"t278\"> between </token> <token id=\"t279\"> slaughterhouses </token> <token id=\"t280\"> and </token> <token id=\"t281\"> all </token> <token id=\"t282\"> transport </token> <token id=\"t283\"> vehicles </token> <token id=\"t284\"> , </token> <token id=\"t285\"> cages </token> <token id=\"t286\"> , </token> <token id=\"t287\"> feedlots </token> <token id=\"t288\"> are </token> <token id=\"t289\"> to </token> <token id=\"t290\"> be </token> <token id=\"t291\"> disinfected.Culling </token> <token id=\"t292\"> Begins </token> <candidate id=\"c55\" index=293 type=\"date\" info=\"2015-01-10\" length=\"2\"></candidate> <token id=\"t293\"> Later </token> <token id=\"t294\"> yesterday </token> <token id=\"t295\"> , </token> <token id=\"t296\"> local </token> <token id=\"t297\"> health </token> <token id=\"t298\"> authorities </token> <token id=\"t299\"> began </token> <token id=\"t300\"> culling </token> <token id=\"t301\"> waterfowl </token> <token id=\"t302\"> at </token> <token id=\"t303\"> confirmed </token> <token id=\"t304\"> outbreak </token> <token id=\"t305\"> sites </token> <token id=\"t306\"> in </token> <candidate id=\"c56\" index=307 type=\"location\" info=\"{ &quot;coordinates&quot;: &quot;23.70701;120.38481&quot;, &quot;id&quot;: 1665194, &quot;featureClass&quot;: &quot;A&quot;, &quot;featureCode&quot;: &quot;ADM2&quot;, &quot;countryCode&quot;: &quot;TW&quot; }\" length=\"1\"></candidate> <token id=\"t307\"> Yunlin </token> <token id=\"t308\"> , </token> <candidate id=\"c57\" index=309 type=\"location\" info=\"{ &quot;coordinates&quot;: &quot;22.49555;120.61444&quot;, &quot;id&quot;: 1670479, &quot;featureClass&quot;: &quot;A&quot;, &quot;featureCode&quot;: &quot;ADM2&quot;, &quot;countryCode&quot;: &quot;TW&quot; }\" length=\"1\"></candidate> <token id=\"t309\"> Pingtung </token> <token id=\"t310\"> and </token> <candidate id=\"c58\" index=311 type=\"location\" info=\"{ &quot;coordinates&quot;: &quot;23.47722;120.44527&quot;, &quot;id&quot;: 1678834, &quot;featureClass&quot;: &quot;A&quot;, &quot;featureCode&quot;: &quot;ADM2&quot;, &quot;countryCode&quot;: &quot;TW&quot; }\" length=\"1\"></candidate> <candidate id=\"c59\" index=311 type=\"location\" info=\"{ &quot;coordinates&quot;: &quot;23.46333;120.58166&quot;, &quot;id&quot;: 1678835, &quot;featureClass&quot;: &quot;A&quot;, &quot;featureCode&quot;: &quot;ADM2&quot;, &quot;countryCode&quot;: &quot;TW&quot; }\" length=\"1\"></candidate> <token id=\"t311\"> Chiayi </token> <token id=\"t312\"> . </token> <candidate id=\"c60\" index=313 type=\"location\" info=\"{ &quot;coordinates&quot;: &quot;23.70701;120.38481&quot;, &quot;id&quot;: 1665194, &quot;featureClass&quot;: &quot;A&quot;, &quot;featureCode&quot;: &quot;ADM2&quot;, &quot;countryCode&quot;: &quot;TW&quot; }\" length=\"1\"></candidate> <token id=\"t313\"> Yunlin </token> <token id=\"t314\"> has </token> <candidate id=\"c61\" index=315 type=\"number\" info=\"null\" length=\"1\"></candidate> <token id=\"t315\"> 407 </token> <token id=\"t316\"> goose </token> <token id=\"t317\"> farms </token> <token id=\"t318\"> , </token> <candidate id=\"c62\" index=319 type=\"number\" info=\"null\" length=\"1\"></candidate> <token id=\"t319\"> 11 </token> <token id=\"t320\"> of </token> <token id=\"t321\"> which </token> <token id=\"t322\"> have </token> <token id=\"t323\"> sent </token> <token id=\"t324\"> in </token> <token id=\"t325\"> samples </token> <token id=\"t326\"> for </token> <token id=\"t327\"> laboratory </token> <token id=\"t328\"> checks </token> <token id=\"t329\"> , </token> <token id=\"t330\"> said </token> <token id=\"t331\"> Liao </token> <token id=\"t332\"> Pei-chih </token> <token id=\"t333\"> ( </token> <token id=\"t334\"> 廖培志 </token> <token id=\"t335\"> ) </token> <token id=\"t336\"> , </token> <token id=\"t337\"> head </token> <token id=\"t338\"> of </token> <candidate id=\"c63\" index=339 type=\"location\" info=\"{ &quot;coordinates&quot;: &quot;23.70701;120.38481&quot;, &quot;id&quot;: 1665194, &quot;featureClass&quot;: &quot;A&quot;, &quot;featureCode&quot;: &quot;ADM2&quot;, &quot;countryCode&quot;: &quot;TW&quot; }\" length=\"2\"></candidate> <token id=\"t339\"> Yunlin </token> <token id=\"t340\"> County </token> <token id=\"t341\"> 's </token> <token id=\"t342\"> Animal </token> <token id=\"t343\"> and </token> <token id=\"t344\"> Plant </token> <token id=\"t345\"> Disease </token> <token id=\"t346\"> Control </token> <candidate id=\"c64\" index=347 type=\"location\" info=\"{ &quot;coordinates&quot;: &quot;7.25;2.16667&quot;, &quot;id&quot;: 2390719, &quot;featureClass&quot;: &quot;A&quot;, &quot;featureCode&quot;: &quot;ADM1&quot;, &quot;countryCode&quot;: &quot;BJ&quot; }\" length=\"1\"></candidate> <token id=\"t347\"> Center </token> <token id=\"t348\"> ( </token> <token id=\"t349\"> 動植物防疫所 </token> <token id=\"t350\"> ) </token> <token id=\"t351\"> . </token> <token id=\"t352\"> Officials </token> <token id=\"t353\"> will </token> <token id=\"t354\"> destroy </token> <token id=\"t355\"> over </token> <candidate id=\"c65\" index=356 type=\"number\" info=\"null\" length=\"1\"></candidate> <token id=\"t356\"> 6,000 </token> <token id=\"t357\"> geese </token> <token id=\"t358\"> at </token> <token id=\"t359\"> the </token> <candidate id=\"c66\" index=360 type=\"number\" info=\"null\" length=\"1\"></candidate> <token id=\"t360\"> four </token> <token id=\"t361\"> affected </token> <token id=\"t362\"> farms </token> <token id=\"t363\"> , </token> <token id=\"t364\"> which </token> <token id=\"t365\"> will </token> <token id=\"t366\"> then </token> <token id=\"t367\"> be </token> <token id=\"t368\"> disinfected </token> <token id=\"t369\"> and </token> <token id=\"t370\"> quarantined </token> <token id=\"t371\"> in </token> <token id=\"t372\"> adherence </token> <token id=\"t373\"> to </token> <token id=\"t374\"> the </token> <token id=\"t375\"> standard </token> <token id=\"t376\"> operating </token> <token id=\"t377\"> procedure </token> <token id=\"t378\"> , </token> <token id=\"t379\"> Liao </token> <token id=\"t380\"> said </token> <token id=\"t381\"> . </token> <token id=\"t382\"> In </token> <token id=\"t383\"> Wandan </token> <token id=\"t384\"> Township </token> <token id=\"t385\"> ( </token> <token id=\"t386\"> 萬丹 </token> <token id=\"t387\"> ) </token> <token id=\"t388\"> , </token> <candidate id=\"c67\" index=389 type=\"location\" info=\"{ &quot;coordinates&quot;: &quot;22.49555;120.61444&quot;, &quot;id&quot;: 1670479, &quot;featureClass&quot;: &quot;A&quot;, &quot;featureCode&quot;: &quot;ADM2&quot;, &quot;countryCode&quot;: &quot;TW&quot; }\" length=\"1\"></candidate> <token id=\"t389\"> Pingtung </token> <token id=\"t390\"> , </token> <token id=\"t391\"> county </token> <token id=\"t392\"> authorities </token> <token id=\"t393\"> culled </token> <candidate id=\"c68\" index=394 type=\"number\" info=\"null\" length=\"1\"></candidate> <token id=\"t394\"> 7,000 </token> <candidate id=\"c69\" index=395 type=\"host\" info=\"null\" length=\"1\"></candidate> <token id=\"t395\"> ducks </token> <token id=\"t396\"> at </token> <token id=\"t397\"> a </token> <token id=\"t398\"> farm </token> <token id=\"t399\"> owned </token> <token id=\"t400\"> by </token> <token id=\"t401\"> an </token> <token id=\"t402\"> operator </token> <token id=\"t403\"> surnamed </token> <candidate id=\"c70\" index=404 type=\"location\" info=\"{ &quot;coordinates&quot;: &quot;31.77951;-84.14113&quot;, &quot;id&quot;: 4205331, &quot;featureClass&quot;: &quot;A&quot;, &quot;featureCode&quot;: &quot;ADM2&quot;, &quot;countryCode&quot;: &quot;US&quot; }\" length=\"1\"></candidate> <token id=\"t404\"> Lee </token> <token id=\"t405\"> . </token> <candidate id=\"c71\" index=406 type=\"location\" info=\"{ &quot;coordinates&quot;: &quot;31.77951;-84.14113&quot;, &quot;id&quot;: 4205331, &quot;featureClass&quot;: &quot;A&quot;, &quot;featureCode&quot;: &quot;ADM2&quot;, &quot;countryCode&quot;: &quot;US&quot; }\" length=\"1\"></candidate> <token id=\"t406\"> Lee </token> <token id=\"t407\"> told </token> <token id=\"t408\"> local </token> <token id=\"t409\"> media </token> <token id=\"t410\"> that </token> <token id=\"t411\"> the </token> <token id=\"t412\"> outbreak </token> <token id=\"t413\"> is </token> <token id=\"t414\"> the </token> <token id=\"t415\"> first </token> <token id=\"t416\"> on </token> <token id=\"t417\"> his </token> <token id=\"t418\"> farm </token> <token id=\"t419\"> in </token> <candidate id=\"c72\" index=420 type=\"number\" info=\"null\" length=\"1\"></candidate> <token id=\"t420\"> 60 </token> <token id=\"t421\"> years </token> <token id=\"t422\"> . </token> <token id=\"t423\"> Damages </token> <token id=\"t424\"> from </token> <token id=\"t425\"> the </token> <token id=\"t426\"> virus </token> <token id=\"t427\"> are </token> <token id=\"t428\"> estimated </token> <token id=\"t429\"> at </token> <token id=\"t430\"> NT$ </token> <candidate id=\"c73\" index=431 type=\"number\" info=\"null\" length=\"1\"></candidate> <token id=\"t431\"> 2 </token> <candidate id=\"c74\" index=432 type=\"number\" info=\"null\" length=\"1\"></candidate> <token id=\"t432\"> million </token> <token id=\"t433\"> to </token> <token id=\"t434\"> NT$ </token> <candidate id=\"c75\" index=435 type=\"number\" info=\"null\" length=\"1\"></candidate> <token id=\"t435\"> 3 </token> <candidate id=\"c76\" index=436 type=\"number\" info=\"null\" length=\"1\"></candidate> <token id=\"t436\"> million </token> <token id=\"t437\"> , </token> <token id=\"t438\"> but </token> <token id=\"t439\"> the </token> <token id=\"t440\"> government </token> <token id=\"t441\"> has </token> <token id=\"t442\"> no </token> <token id=\"t443\"> compensation </token> <token id=\"t444\"> program </token> <token id=\"t445\"> in </token> <token id=\"t446\"> place </token> <token id=\"t447\"> , </token> <token id=\"t448\"> he </token> <token id=\"t449\"> said </token> <token id=\"t450\"> . </token> <token id=\"t451\"> The </token> <candidate id=\"c77\" index=452 type=\"location\" info=\"{ &quot;coordinates&quot;: &quot;22.49555;120.61444&quot;, &quot;id&quot;: 1670479, &quot;featureClass&quot;: &quot;A&quot;, &quot;featureCode&quot;: &quot;ADM2&quot;, &quot;countryCode&quot;: &quot;TW&quot; }\" length=\"1\"></candidate> <token id=\"t452\"> Pingtung </token> <token id=\"t453\"> County </token> <token id=\"t454\"> government </token> <token id=\"t455\"> responded </token> <candidate id=\"c78\" index=456 type=\"date\" info=\"2015-01-10\" length=\"1\"></candidate> <token id=\"t456\"> yesterday </token> <token id=\"t457\"> that </token> <token id=\"t458\"> it </token> <token id=\"t459\"> will </token> <token id=\"t460\"> establish </token> <token id=\"t461\"> a </token> <token id=\"t462\"> review </token> <token id=\"t463\"> board </token> <token id=\"t464\"> to </token> <token id=\"t465\"> consider </token> <token id=\"t466\"> compensation </token> <token id=\"t467\"> , </token> <token id=\"t468\"> which </token> <token id=\"t469\"> will </token> <token id=\"t470\"> likely </token> <token id=\"t471\"> be </token> <candidate id=\"c79\" index=472 type=\"number\" info=\"null\" length=\"1\"></candidate> <token id=\"t472\"> 60 </token> <token id=\"t473\"> to </token> <candidate id=\"c80\" index=474 type=\"number\" info=\"null\" length=\"1\"></candidate> <token id=\"t474\"> 70 </token> <token id=\"t475\"> percent </token> <token id=\"t476\"> of </token> <token id=\"t477\"> the </token> <token id=\"t478\"> average </token> <token id=\"t479\"> market </token> <token id=\"t480\"> price </token> <token id=\"t481\"> . </token>","publication_date":"2015-01-11","id":135,"title":"First new variant of H5N2 bird flu found in Taiwan","url":"http://www.chinapost.com.tw/taiwan/national/national-news/2015/01/12/426292/First-new.htm","content":"\tThis form of the H5N2 virus has not appeared before in Taiwan or elsewhere, the Council of Agriculture's (COA) Bureau of Plant Health Inspection and Quarantine (BAPHIQ, 防檢局) reported yesterday.\tHealth authorities also reported Taiwan's first documented case of highly pathogenic avian influenza H5N8, found in a flock of geese in Chiayi County.\tThe viruses have not yet been detected in the local human population and can be wiped out entirely by cooking eggs and waterfowl to 70 degrees Celsius or above.Lab Results\tThe results are the first to arrive from lab tests conducted by the Council of Agriculture's (COA) Animal Health Research Institute (畜衛所).\tSince Jan. 8, operators at one duck farm and 23 goose farms across Chiayi, Pingtung, Yunlin and Tainan have sent in samples for testing.\tIn a report released yesterday, the COA said the H5N8 bird flu virus in Chiayi closely matches a strain detected in South Korea last year.\tThe H5N2 found in Yunlin and Pingtung counties is unlike all previous variants of H5N2, according to the COA.\tIts H5 genome sequence is similar to the South Korean case, while the N2 most resembles a virus reported in China's Jilin province in 2011.\tThe two viruses were most likely transmitted by migratory birds, according to COA Minister Chen Bao-ji (陳保基).\tThe COA yesterday ordered a two-day national halt on commercial slaughter of domestic waterfowl, effective until Jan. 14 at noon.\tDuring this time, no waterfowl may be transported between slaughterhouses and all transport vehicles, cages, feedlots are to be disinfected.Culling Begins\tLater yesterday, local health authorities began culling waterfowl at confirmed outbreak sites in Yunlin, Pingtung and Chiayi.\tYunlin has 407 goose farms, 11 of which have sent in samples for laboratory checks, said Liao Pei-chih (廖培志), head of Yunlin County's Animal and Plant Disease Control Center (動植物防疫所).\tOfficials will destroy over 6,000 geese at the four affected farms, which will then be disinfected and quarantined in adherence to the standard operating procedure, Liao said.\tIn Wandan Township (萬丹), Pingtung, county authorities culled 7,000 ducks at a farm owned by an operator surnamed Lee.\tLee told local media that the outbreak is the first on his farm in 60 years.\tDamages from the virus are estimated at NT$2 million to NT$3 million, but the government has no compensation program in place, he said.\tThe Pingtung County government responded yesterday that it will establish a review board to consider compensation, which will likely be 60 to 70 percent of the average market price.","candidateLabels":[{"id":"c1","label":"incorrect"},{"id":"c2","label":"correct"},{"id":"c3","label":"correct"},{"id":"c4","label":"incorrect"},{"id":"c5","label":"partial"},{"id":"c6","label":"correct"},{"id":"c7","label":"correct"},{"id":"c8","label":"correct"},{"id":"c9","label":"correct"},{"id":"c10","label":"correct"},{"id":"c11","label":"correct"},{"id":"c12","label":"incorrect"},{"id":"c13","label":"incorrect"},{"id":"c14","label":"partial"},{"id":"c15","label":"incorrect"},{"id":"c16","label":"incorrect"},{"id":"c17","label":"correct"},{"id":"c18","label":"incorrect"},{"id":"c19","label":"correct"},{"id":"c20","label":"correct"},{"id":"c21","label":"correct"},{"id":"c22","label":"correct"},{"id":"c23","label":"correct"},{"id":"c24","label":"correct"},{"id":"c25","label":"correct"},{"id":"c26","label":"correct"},{"id":"c27","label":"incorrect"},{"id":"c28","label":"correct"},{"id":"c29","label":"correct"},{"id":"c30","label":"correct"},{"id":"c31","label":"correct"},{"id":"c32","label":"partial"},{"id":"c33","label":"partial"},{"id":"c34","label":"correct"},{"id":"c35","label":"correct"},{"id":"c36","label":"incorrect"},{"id":"c37","label":"incorrect"},{"id":"c38","label":"incorrect"},{"id":"c39","label":"incorrect"},{"id":"c40","label":"incorrect"},{"id":"c41","label":"partial"},{"id":"c42","label":"incorrect"},{"id":"c43","label":"partial"},{"id":"c44","label":"partial"},{"id":"c45","label":"partial"},{"id":"c46","label":"partial"},{"id":"c47","label":"partial"},{"id":"c48","label":"incorrect"},{"id":"c49","label":"correct"},{"id":"c50","label":"incorrect"},{"id":"c51","label":"incorrect"},{"id":"c52","label":"partial"},{"id":"c53","label":"incorrect"},{"id":"c54","label":"incorrect"},{"id":"c55","label":"partial"},{"id":"c56","label":"correct"},{"id":"c57","label":"correct"},{"id":"c58","label":"correct"},{"id":"c59","label":"correct"},{"id":"c60","label":"correct"},{"id":"c61","label":"partial"},{"id":"c62","label":"incorrect"},{"id":"c63","label":"partial"},{"id":"c64","label":"incorrect"},{"id":"c65","label":"partial"},{"id":"c66","label":"partial"},{"id":"c67","label":"correct"},{"id":"c68","label":"partial"},{"id":"c69","label":"correct"},{"id":"c70","label":"incorrect"},{"id":"c71","label":"incorrect"},{"id":"c72","label":"incorrect"},{"id":"c73","label":"incorrect"},{"id":"c74","label":"incorrect"},{"id":"c75","label":"incorrect"},{"id":"c76","label":"incorrect"},{"id":"c77","label":"correct"},{"id":"c78","label":"partial"},{"id":"c79","label":"incorrect"},{"id":"c80","label":"incorrect"}]}
