# Supplementary material for: Web monitoring of emerging animal infectious diseases integrated in the French Animal Health Epidemic Intelligence System
Source: PLoS One. 2018 Aug 3;13(8):e0199960. doi: 10.1371/journal.pone.0199960 (PMC6075742; doi:10.1371/journal.pone.0199960)
Supplement: S1 Dataset — Dataset of news reports in English language used to evaluate and train the information extraction module of PADI-web (http://epia.clermont.inra.fr/vsi). This dataset is composed of 532 news reports (in JSON), with information about the report itself (publication date, title, content, url), as well as processing information related to the information extraction process (candidates for extraction information, correct or incorrect labels for each candidate). The named entity candidates (locations, diseases, hosts, dates, number of cases) are manually labelled in each article. Data are shared under a CC BY license and are freely available for download at: https://dataverse.cirad.fr/dataset.xhtml?persistentId=doi:10.18167/DVN1/KMTIFG. (GZ) [file pone.0199960.s001.gz › articles/504.json]

{"reports":[17133,17230],"tagged_content":"<token id=\"t0\"> <br /> </token> <token id=\"t1\"> UK </token> <token id=\"t2\"> lab </token> <token id=\"t3\"> confirms </token> <candidate id=\"c1\" index=4 type=\"location\" info=\"{ &quot;coordinates&quot;: &quot;62.0;10.0&quot;, &quot;id&quot;: 3144096, &quot;featureClass&quot;: &quot;A&quot;, &quot;featureCode&quot;: &quot;PCLI&quot;, &quot;countryCode&quot;: &quot;NO&quot; }\" length=\"1\"></candidate> <token id=\"t4\"> Norway </token> <token id=\"t5\"> 's </token> <token id=\"t6\"> first </token> <token id=\"t7\"> case </token> <token id=\"t8\"> of </token> <candidate id=\"c2\" index=9 type=\"disease\" info=\"null\" length=\"1\"></candidate> <token id=\"t9\"> BSE </token> <token id=\"t10\"> <br /> </token> <token id=\"t11\"> <br /> </token> <candidate id=\"c3\" index=12 type=\"date\" info=\"2015-02-03\" length=\"1\"></candidate> <token id=\"t12\"> Tuesday </token> <candidate id=\"c4\" index=13 type=\"number\" info=\"null\" length=\"1\"></candidate> <candidate id=\"c5\" index=13 type=\"date\" info=\"2015-02-03\" length=\"2\"></candidate> <token id=\"t13\"> 3 </token> <token id=\"t14\"> February </token> <token id=\"t15\"> 201513:34 </token> <token id=\"t16\"> <br /> </token> <token id=\"t17\"> <br /> </token> <token id=\"t18\"> © </token> <token id=\"t19\"> RexNorwegian </token> <token id=\"t20\"> authorities </token> <token id=\"t21\"> have </token> <token id=\"t22\"> confirmed </token> <token id=\"t23\"> the </token> <token id=\"t24\"> country </token> <token id=\"t25\"> 's </token> <token id=\"t26\"> first </token> <token id=\"t27\"> case </token> <token id=\"t28\"> of </token> <candidate id=\"c6\" index=29 type=\"disease\" info=\"null\" length=\"3\"></candidate> <token id=\"t29\"> mad </token> <candidate id=\"c7\" index=30 type=\"host\" info=\"null\" length=\"1\"></candidate> <token id=\"t30\"> cow </token> <token id=\"t31\"> disease </token> <token id=\"t32\"> , </token> <token id=\"t33\"> but </token> <token id=\"t34\"> insisted </token> <token id=\"t35\"> there </token> <token id=\"t36\"> is </token> <token id=\"t37\"> no </token> <token id=\"t38\"> threat </token> <token id=\"t39\"> to </token> <token id=\"t40\"> public </token> <token id=\"t41\"> health </token> <token id=\"t42\"> . </token> <token id=\"t43\"> <br /> </token> <token id=\"t44\"> Tests </token> <token id=\"t45\"> at </token> <token id=\"t46\"> the </token> <token id=\"t47\"> Animal </token> <token id=\"t48\"> Health </token> <token id=\"t49\"> and </token> <token id=\"t50\"> Plant </token> <token id=\"t51\"> Agency </token> <token id=\"t52\"> ( </token> <token id=\"t53\"> APHA </token> <token id=\"t54\"> ) </token> <token id=\"t55\"> laboratory </token> <token id=\"t56\"> in </token> <token id=\"t57\"> Weybridge </token> <token id=\"t58\"> , </token> <candidate id=\"c8\" index=59 type=\"location\" info=\"{ &quot;coordinates&quot;: &quot;49.10635;-122.82509&quot;, &quot;id&quot;: 6159905, &quot;featureClass&quot;: &quot;P&quot;, &quot;featureCode&quot;: &quot;PPL&quot;, &quot;countryCode&quot;: &quot;CA&quot; }\" length=\"1\"></candidate> <candidate id=\"c9\" index=59 type=\"location\" info=\"{ &quot;coordinates&quot;: &quot;51.25;-0.33333&quot;, &quot;id&quot;: 2636512, &quot;featureClass&quot;: &quot;A&quot;, &quot;featureCode&quot;: &quot;ADM2&quot;, &quot;countryCode&quot;: &quot;GB&quot; }\" length=\"1\"></candidate> <token id=\"t59\"> Surrey </token> <token id=\"t60\"> , </token> <token id=\"t61\"> confirmed </token> <token id=\"t62\"> that </token> <token id=\"t63\"> a </token> <token id=\"t64\"> 15-year-old </token> <token id=\"t65\"> Norwegian </token> <candidate id=\"c10\" index=66 type=\"host\" info=\"null\" length=\"1\"></candidate> <token id=\"t66\"> cow </token> <token id=\"t67\"> had </token> <token id=\"t68\"> `` </token> <token id=\"t69\"> atypical </token> <token id=\"t70\"> '' </token> <candidate id=\"c11\" index=71 type=\"disease\" info=\"null\" length=\"1\"></candidate> <token id=\"t71\"> BSE </token> <token id=\"t72\"> ( </token> <candidate id=\"c12\" index=73 type=\"host\" info=\"null\" length=\"1\"></candidate> <candidate id=\"c13\" index=73 type=\"disease\" info=\"null\" length=\"3\"></candidate> <token id=\"t73\"> bovine </token> <token id=\"t74\"> spongiform </token> <token id=\"t75\"> encephalopathy </token> <token id=\"t76\"> ) </token> <token id=\"t77\"> . </token> <token id=\"t78\"> <br /> </token> <token id=\"t79\"> The </token> <token id=\"t80\"> classic </token> <token id=\"t81\"> form </token> <token id=\"t82\"> of </token> <candidate id=\"c14\" index=83 type=\"disease\" info=\"null\" length=\"1\"></candidate> <token id=\"t83\"> BSE </token> <token id=\"t84\"> , </token> <token id=\"t85\"> which </token> <token id=\"t86\"> was </token> <token id=\"t87\"> first </token> <token id=\"t88\"> detected </token> <token id=\"t89\"> in </token> <token id=\"t90\"> the </token> <token id=\"t91\"> UK </token> <token id=\"t92\"> in </token> <candidate id=\"c15\" index=93 type=\"number\" info=\"null\" length=\"1\"></candidate> <candidate id=\"c16\" index=93 type=\"date\" info=\"1986\" length=\"1\"></candidate> <token id=\"t93\"> 1986 </token> <token id=\"t94\"> , </token> <token id=\"t95\"> possibly </token> <token id=\"t96\"> originated </token> <token id=\"t97\"> from </token> <token id=\"t98\"> feeding </token> <candidate id=\"c17\" index=99 type=\"host\" info=\"null\" length=\"1\"></candidate> <token id=\"t99\"> cattle </token> <token id=\"t100\"> with </token> <token id=\"t101\"> meat </token> <token id=\"t102\"> and </token> <token id=\"t103\"> bonemeal </token> <token id=\"t104\"> -- </token> <token id=\"t105\"> a </token> <token id=\"t106\"> practice </token> <token id=\"t107\"> that </token> <token id=\"t108\"> is </token> <candidate id=\"c18\" index=109 type=\"date\" info=\"PRESENT_REF\" length=\"1\"></candidate> <token id=\"t109\"> now </token> <token id=\"t110\"> banned </token> <token id=\"t111\"> . </token> <token id=\"t112\"> <br /> </token> <candidate id=\"c19\" index=113 type=\"location\" info=\"{ &quot;coordinates&quot;: &quot;47.04483;10.44739&quot;, &quot;id&quot;: 7873671, &quot;featureClass&quot;: &quot;A&quot;, &quot;featureCode&quot;: &quot;ADM3&quot;, &quot;countryCode&quot;: &quot;AT&quot; }\" length=\"1\"></candidate> <token id=\"t113\"> See </token> <token id=\"t114\"> also </token> <token id=\"t115\"> : </token> <token id=\"t116\"> Slaughterhouse </token> <token id=\"t117\"> fined </token> <token id=\"t118\"> over </token> <candidate id=\"c20\" index=119 type=\"disease\" info=\"null\" length=\"1\"></candidate> <token id=\"t119\"> BSE </token> <token id=\"t120\"> control </token> <token id=\"t121\"> breaches </token> <token id=\"t122\"> <br /> </token> <token id=\"t123\"> But </token> <token id=\"t124\"> because </token> <token id=\"t125\"> the </token> <token id=\"t126\"> Norwegian </token> <token id=\"t127\"> case </token> <token id=\"t128\"> was </token> <token id=\"t129\"> `` </token> <token id=\"t130\"> atypical </token> <token id=\"t131\"> '' </token> <token id=\"t132\"> ( </token> <token id=\"t133\"> spontaneous </token> <token id=\"t134\"> ) </token> <token id=\"t135\"> -- </token> <token id=\"t136\"> a </token> <token id=\"t137\"> very </token> <token id=\"t138\"> rare </token> <token id=\"t139\"> form </token> <token id=\"t140\"> of </token> <token id=\"t141\"> the </token> <token id=\"t142\"> disease </token> <token id=\"t143\"> not </token> <token id=\"t144\"> generally </token> <token id=\"t145\"> associated </token> <token id=\"t146\"> with </token> <token id=\"t147\"> an </token> <token id=\"t148\"> animal </token> <token id=\"t149\"> consuming </token> <token id=\"t150\"> infected </token> <token id=\"t151\"> feed </token> <token id=\"t152\"> -- </token> <token id=\"t153\"> it </token> <token id=\"t154\"> does </token> <token id=\"t155\"> not </token> <token id=\"t156\"> pose </token> <token id=\"t157\"> a </token> <token id=\"t158\"> risk </token> <token id=\"t159\"> to </token> <token id=\"t160\"> public </token> <token id=\"t161\"> health </token> <token id=\"t162\"> , </token> <token id=\"t163\"> the </token> <token id=\"t164\"> authorities </token> <token id=\"t165\"> said </token> <token id=\"t166\"> . </token> <token id=\"t167\"> <br /> </token> <token id=\"t168\"> `` </token> <token id=\"t169\"> The </token> <token id=\"t170\"> detection </token> <token id=\"t171\"> of </token> <candidate id=\"c21\" index=172 type=\"disease\" info=\"null\" length=\"1\"></candidate> <token id=\"t172\"> BSE </token> <token id=\"t173\"> has </token> <token id=\"t174\"> no </token> <token id=\"t175\"> bearing </token> <token id=\"t176\"> on </token> <token id=\"t177\"> food </token> <token id=\"t178\"> safety </token> <token id=\"t179\"> and </token> <token id=\"t180\"> it </token> <token id=\"t181\"> is </token> <token id=\"t182\"> safe </token> <token id=\"t183\"> to </token> <token id=\"t184\"> eat </token> <token id=\"t185\"> meat </token> <token id=\"t186\"> and </token> <token id=\"t187\"> drink </token> <token id=\"t188\"> milk </token> <token id=\"t189\"> as </token> <token id=\"t190\"> before </token> <token id=\"t191\"> , </token> <token id=\"t192\"> '' </token> <token id=\"t193\"> said </token> <token id=\"t194\"> the </token> <token id=\"t195\"> Norwegian </token> <token id=\"t196\"> Food </token> <token id=\"t197\"> Safety </token> <token id=\"t198\"> Authority </token> <token id=\"t199\"> ( </token> <token id=\"t200\"> FSA </token> <token id=\"t201\"> ) </token> <token id=\"t202\"> in </token> <token id=\"t203\"> a </token> <token id=\"t204\"> statement </token> <token id=\"t205\"> . </token> <token id=\"t206\"> <br /> </token> <token id=\"t207\"> `` </token> <token id=\"t208\"> The </token> <candidate id=\"c22\" index=209 type=\"host\" info=\"null\" length=\"1\"></candidate> <token id=\"t209\"> cow </token> <token id=\"t210\"> in </token> <token id=\"t211\"> question </token> <token id=\"t212\"> has </token> <token id=\"t213\"> been </token> <token id=\"t214\"> killed </token> <token id=\"t215\"> and </token> <token id=\"t216\"> destroyed </token> <token id=\"t217\"> . </token> <token id=\"t218\"> '' </token> <token id=\"t219\"> <br /> </token> <token id=\"t220\"> The </token> <token id=\"t221\"> herd </token> <token id=\"t222\"> that </token> <token id=\"t223\"> the </token> <token id=\"t224\"> infected </token> <candidate id=\"c23\" index=225 type=\"host\" info=\"null\" length=\"1\"></candidate> <token id=\"t225\"> cow </token> <token id=\"t226\"> was </token> <token id=\"t227\"> a </token> <candidate id=\"c24\" index=228 type=\"location\" info=\"{ &quot;coordinates&quot;: &quot;-31.95224;115.8614&quot;, &quot;id&quot;: 2063523, &quot;featureClass&quot;: &quot;P&quot;, &quot;featureCode&quot;: &quot;PPLA&quot;, &quot;countryCode&quot;: &quot;AU&quot; }\" length=\"1\"></candidate> <token id=\"t228\"> part </token> <token id=\"t229\"> of </token> <token id=\"t230\"> is </token> <token id=\"t231\"> located </token> <token id=\"t232\"> in </token> <candidate id=\"c25\" index=233 type=\"location\" info=\"{ &quot;coordinates&quot;: &quot;64.0144;11.4819&quot;, &quot;id&quot;: 3144148, &quot;featureClass&quot;: &quot;A&quot;, &quot;featureCode&quot;: &quot;ADM1&quot;, &quot;countryCode&quot;: &quot;NO&quot; }\" length=\"1\"></candidate> <token id=\"t233\"> Nord-Trøndelag </token> <token id=\"t234\"> . </token> <token id=\"t235\"> <br /> </token> <candidate id=\"c26\" index=236 type=\"location\" info=\"{ &quot;coordinates&quot;: &quot;62.0;10.0&quot;, &quot;id&quot;: 3144096, &quot;featureClass&quot;: &quot;A&quot;, &quot;featureCode&quot;: &quot;PCLI&quot;, &quot;countryCode&quot;: &quot;NO&quot; }\" length=\"1\"></candidate> <token id=\"t236\"> Norway </token> <token id=\"t237\"> is </token> <token id=\"t238\"> considered </token> <token id=\"t239\"> by </token> <token id=\"t240\"> the </token> <token id=\"t241\"> World </token> <token id=\"t242\"> Organisation </token> <token id=\"t243\"> for </token> <token id=\"t244\"> Animal </token> <token id=\"t245\"> Health </token> <token id=\"t246\"> ( </token> <token id=\"t247\"> OIE </token> <token id=\"t248\"> ) </token> <token id=\"t249\"> and </token> <token id=\"t250\"> the </token> <token id=\"t251\"> EU </token> <token id=\"t252\"> to </token> <token id=\"t253\"> have </token> <token id=\"t254\"> a </token> <token id=\"t255\"> `` </token> <token id=\"t256\"> negligible </token> <token id=\"t257\"> risk </token> <token id=\"t258\"> '' </token> <token id=\"t259\"> of </token> <candidate id=\"c27\" index=260 type=\"disease\" info=\"null\" length=\"1\"></candidate> <token id=\"t260\"> BSE </token> <token id=\"t261\"> , </token> <token id=\"t262\"> meaning </token> <token id=\"t263\"> the </token> <token id=\"t264\"> risk </token> <token id=\"t265\"> is </token> <token id=\"t266\"> so </token> <token id=\"t267\"> minuscule </token> <token id=\"t268\"> that </token> <token id=\"t269\"> it </token> <token id=\"t270\"> can </token> <token id=\"t271\"> virtually </token> <token id=\"t272\"> be </token> <token id=\"t273\"> disregarded </token> <token id=\"t274\"> . </token> <token id=\"t275\"> <br /> </token> <token id=\"t276\"> However </token> <token id=\"t277\"> , </token> <candidate id=\"c28\" index=278 type=\"date\" info=\"PRESENT_REF\" length=\"1\"></candidate> <token id=\"t278\"> now </token> <token id=\"t279\"> that </token> <token id=\"t280\"> atypical </token> <candidate id=\"c29\" index=281 type=\"disease\" info=\"null\" length=\"1\"></candidate> <token id=\"t281\"> BSE </token> <token id=\"t282\"> has </token> <token id=\"t283\"> been </token> <token id=\"t284\"> confirmed </token> <token id=\"t285\"> in </token> <candidate id=\"c30\" index=286 type=\"location\" info=\"{ &quot;coordinates&quot;: &quot;62.0;10.0&quot;, &quot;id&quot;: 3144096, &quot;featureClass&quot;: &quot;A&quot;, &quot;featureCode&quot;: &quot;PCLI&quot;, &quot;countryCode&quot;: &quot;NO&quot; }\" length=\"1\"></candidate> <token id=\"t286\"> Norway </token> <token id=\"t287\"> , </token> <token id=\"t288\"> the </token> <token id=\"t289\"> Norwegian </token> <token id=\"t290\"> FSA </token> <token id=\"t291\"> said </token> <token id=\"t292\"> it </token> <token id=\"t293\"> could </token> <token id=\"t294\"> have </token> <token id=\"t295\"> `` </token> <token id=\"t296\"> consequences </token> <token id=\"t297\"> for </token> <token id=\"t298\"> the </token> <token id=\"t299\"> export </token> <token id=\"t300\"> of </token> <token id=\"t301\"> certain </token> <token id=\"t302\"> product </token> <token id=\"t303\"> categories </token> <token id=\"t304\"> as </token> <token id=\"t305\"> well </token> <token id=\"t306\"> as </token> <token id=\"t307\"> live </token> <token id=\"t308\"> animals </token> <token id=\"t309\"> from </token> <candidate id=\"c31\" index=310 type=\"location\" info=\"{ &quot;coordinates&quot;: &quot;62.0;10.0&quot;, &quot;id&quot;: 3144096, &quot;featureClass&quot;: &quot;A&quot;, &quot;featureCode&quot;: &quot;PCLI&quot;, &quot;countryCode&quot;: &quot;NO&quot; }\" length=\"1\"></candidate> <token id=\"t310\"> Norway </token> <token id=\"t311\"> '' </token> <token id=\"t312\"> . </token> <token id=\"t313\"> <br /> </token>","publication_date":"2015-02-03","id":504,"title":"UK lab confirms Norway's first case of BSE","url":"http://www.fwi.co.uk/news/uk-lab-confirms-norways-first-case-of-bse.htm","content":"\n UK lab confirms Norway’s first case of BSE\n \n Tuesday 3 February 2015 13:34 \n \n © RexNorwegian authorities have confirmed the country’s first case of mad cow disease, but insisted there is no threat to public health.\nTests at the Animal Health and Plant Agency (APHA) laboratory in Weybridge, Surrey, confirmed that a 15-year-old Norwegian cow had “atypical” BSE (bovine spongiform encephalopathy).\nThe classic form of BSE, which was first detected in the UK in 1986, possibly originated from feeding cattle with meat and bonemeal – a practice that is now banned.\nSee also: Slaughterhouse fined over BSE control breaches\nBut because the Norwegian case was “atypical” (spontaneous) – a very rare form of the disease not generally associated with an animal consuming infected feed – it does not pose a risk to public health, the authorities said.\n“The detection of BSE has no bearing on food safety and it is safe to eat meat and drink milk as before,” said the Norwegian Food Safety Authority (FSA) in a statement.\n“The cow in question has been killed and destroyed.”\nThe herd that the infected cow was a part of is located in Nord-Trøndelag.\nNorway is considered by the World Organisation for Animal Health (OIE) and the EU to have a “negligible risk” of BSE, meaning the risk is so minuscule that it can virtually be disregarded.\nHowever, now that atypical BSE has been confirmed in Norway, the Norwegian FSA said it could have “consequences for the export of certain product categories as well as live animals from Norway”.\n ","candidateLabels":[{"id":"c1","label":"correct"},{"id":"c2","label":"correct"},{"id":"c3","label":"partial"},{"id":"c4","label":"incorrect"},{"id":"c5","label":"partial"},{"id":"c6","label":"correct"},{"id":"c7","label":"correct"},{"id":"c8","label":"incorrect"},{"id":"c9","label":"incorrect"},{"id":"c10","label":"correct"},{"id":"c11","label":"correct"},{"id":"c12","label":"correct"},{"id":"c13","label":"correct"},{"id":"c14","label":"correct"},{"id":"c15","label":"incorrect"},{"id":"c16","label":"partial"},{"id":"c17","label":"correct"},{"id":"c18","label":"incorrect"},{"id":"c19","label":"incorrect"},{"id":"c20","label":"correct"},{"id":"c21","label":"correct"},{"id":"c22","label":"correct"},{"id":"c23","label":"correct"},{"id":"c24","label":"incorrect"},{"id":"c25","label":"correct"},{"id":"c26","label":"correct"},{"id":"c27","label":"correct"},{"id":"c28","label":"partial"},{"id":"c29","label":"correct"},{"id":"c30","label":"correct"},{"id":"c31","label":"correct"}]}
