# Supplementary material for: Web monitoring of emerging animal infectious diseases integrated in the French Animal Health Epidemic Intelligence System
Source: PLoS One. 2018 Aug 3;13(8):e0199960. doi: 10.1371/journal.pone.0199960 (PMC6075742; doi:10.1371/journal.pone.0199960)
Supplement: S1 Dataset — Dataset of news reports in English language used to evaluate and train the information extraction module of PADI-web (http://epia.clermont.inra.fr/vsi). This dataset is composed of 532 news reports (in JSON), with information about the report itself (publication date, title, content, url), as well as processing information related to the information extraction process (candidates for extraction information, correct or incorrect labels for each candidate). The named entity candidates (locations, diseases, hosts, dates, number of cases) are manually labelled in each article. Data are shared under a CC BY license and are freely available for download at: https://dataverse.cirad.fr/dataset.xhtml?persistentId=doi:10.18167/DVN1/KMTIFG. (GZ) [file pone.0199960.s001.gz › articles/309.json]

{"reports":[18633,18690,18735,18757,18789,18850,18899,18968,19122],"tagged_content":"<token id=\"t0\"> <br /> </token> <candidate id=\"c1\" index=1 type=\"number\" info=\"null\" length=\"1\"></candidate> <candidate id=\"c2\" index=1 type=\"date\" info=\"2015-09-09\" length=\"1\"></candidate> <token id=\"t1\"> 09.09.2015 </token> <token id=\"t2\"> <br /> </token> <token id=\"t3\"> <br /> </token> <token id=\"t4\"> Bovine </token> <token id=\"t5\"> , </token> <token id=\"t6\"> Zootehnie </token> <token id=\"t7\"> <br /> </token> <token id=\"t8\"> <br /> </token> <token id=\"t9\"> Afişări </token> <token id=\"t10\"> : </token> <token id=\"t11\"> -LSB- </token> <token id=\"t12\"> post_view </token> <token id=\"t13\"> -RSB- </token> <token id=\"t14\"> <br /> </token> <token id=\"t15\"> <br /> </token> <candidate id=\"c3\" index=16 type=\"number\" info=\"null\" length=\"1\"></candidate> <token id=\"t16\"> 109 </token> <token id=\"t17\"> Flares </token> <token id=\"t18\"> <br /> </token> <token id=\"t19\"> <br /> </token> <token id=\"t20\"> Twitter </token> <token id=\"t21\"> <br /> </token> <token id=\"t22\"> <br /> </token> <candidate id=\"c4\" index=23 type=\"number\" info=\"null\" length=\"1\"></candidate> <token id=\"t23\"> 0 </token> <token id=\"t24\"> <br /> </token> <token id=\"t25\"> <br /> </token> <token id=\"t26\"> Facebook </token> <token id=\"t27\"> <br /> </token> <token id=\"t28\"> <br /> </token> <candidate id=\"c5\" index=29 type=\"number\" info=\"null\" length=\"1\"></candidate> <candidate id=\"c6\" index=29 type=\"date\" info=\"0108\" length=\"1\"></candidate> <token id=\"t29\"> 108 </token> <token id=\"t30\"> <br /> </token> <token id=\"t31\"> <br /> </token> <token id=\"t32\"> Google </token> <token id=\"t33\"> + </token> <token id=\"t34\"> <br /> </token> <token id=\"t35\"> <br /> </token> <candidate id=\"c7\" index=36 type=\"number\" info=\"null\" length=\"1\"></candidate> <token id=\"t36\"> 0 </token> <token id=\"t37\"> <br /> </token> <token id=\"t38\"> <br /> </token> <token id=\"t39\"> LinkedIn </token> <token id=\"t40\"> <br /> </token> <token id=\"t41\"> <br /> </token> <candidate id=\"c8\" index=42 type=\"number\" info=\"null\" length=\"1\"></candidate> <token id=\"t42\"> 1 </token> <token id=\"t43\"> <br /> </token> <token id=\"t44\"> <br /> </token> <candidate id=\"c9\" index=45 type=\"location\" info=\"{ &quot;coordinates&quot;: &quot;47.3229;5.8652&quot;, &quot;id&quot;: 6617497, &quot;featureClass&quot;: &quot;A&quot;, &quot;featureCode&quot;: &quot;ADM4&quot;, &quot;countryCode&quot;: &quot;FR&quot; }\" length=\"1\"></candidate> <token id=\"t45\"> Pin </token> <token id=\"t46\"> It </token> <token id=\"t47\"> Share </token> <token id=\"t48\"> <br /> </token> <token id=\"t49\"> <br /> </token> <candidate id=\"c10\" index=50 type=\"number\" info=\"null\" length=\"1\"></candidate> <token id=\"t50\"> 0 </token> <token id=\"t51\"> <br /> </token> <token id=\"t52\"> <br /> </token> <candidate id=\"c11\" index=53 type=\"number\" info=\"null\" length=\"1\"></candidate> <token id=\"t53\"> 109 </token> <token id=\"t54\"> Flares </token> <token id=\"t55\"> <br /> </token> <token id=\"t56\"> <br /> </token> <token id=\"t57\"> × </token> <token id=\"t58\"> <br /> </token> <token id=\"t59\"> <br /> </token> <token id=\"t60\"> O </token> <token id=\"t61\"> noua </token> <token id=\"t62\"> rasa </token> <token id=\"t63\"> de </token> <token id=\"t64\"> vaci </token> <token id=\"t65\"> de </token> <token id=\"t66\"> carne </token> <token id=\"t67\"> ar </token> <token id=\"t68\"> putea </token> <token id=\"t69\"> sa </token> <token id=\"t70\"> detroneze </token> <token id=\"t71\"> popularitatea </token> <candidate id=\"c12\" index=72 type=\"location\" info=\"{ &quot;coordinates&quot;: &quot;56.66667;-2.91667&quot;, &quot;id&quot;: 2657306, &quot;featureClass&quot;: &quot;A&quot;, &quot;featureCode&quot;: &quot;ADM2&quot;, &quot;countryCode&quot;: &quot;GB&quot; }\" length=\"1\"></candidate> <token id=\"t72\"> Angus </token> <token id=\"t73\"> sau </token> <token id=\"t74\"> Charolaise </token> <token id=\"t75\"> in </token> <candidate id=\"c13\" index=76 type=\"location\" info=\"{ &quot;coordinates&quot;: &quot;46.0;25.0&quot;, &quot;id&quot;: 798549, &quot;featureClass&quot;: &quot;A&quot;, &quot;featureCode&quot;: &quot;PCLI&quot;, &quot;countryCode&quot;: &quot;RO&quot; }\" length=\"1\"></candidate> <token id=\"t76\"> Romania </token> <token id=\"t77\"> . </token> <candidate id=\"c14\" index=78 type=\"location\" info=\"{ &quot;coordinates&quot;: &quot;45.22289;11.65871&quot;, &quot;id&quot;: 6541003, &quot;featureClass&quot;: &quot;A&quot;, &quot;featureCode&quot;: &quot;ADM3&quot;, &quot;countryCode&quot;: &quot;IT&quot; }\" length=\"1\"></candidate> <token id=\"t78\"> Este </token> <token id=\"t79\"> vorba </token> <token id=\"t80\"> de </token> <token id=\"t81\"> rasa </token> <token id=\"t82\"> franceza </token> <token id=\"t83\"> Aubrac </token> <token id=\"t84\"> , </token> <token id=\"t85\"> recunoscuta </token> <token id=\"t86\"> pentru </token> <token id=\"t87\"> adaptabilitatea </token> <token id=\"t88\"> sa </token> <token id=\"t89\"> , </token> <token id=\"t90\"> precum </token> <token id=\"t91\"> si </token> <token id=\"t92\"> pentru </token> <token id=\"t93\"> sporul </token> <token id=\"t94\"> de </token> <token id=\"t95\"> crestere </token> <token id=\"t96\"> . </token> <candidate id=\"c15\" index=97 type=\"location\" info=\"{ &quot;coordinates&quot;: &quot;23.7104;90.40744&quot;, &quot;id&quot;: 1185241, &quot;featureClass&quot;: &quot;P&quot;, &quot;featureCode&quot;: &quot;PPLC&quot;, &quot;countryCode&quot;: &quot;BD&quot; }\" length=\"1\"></candidate> <token id=\"t97\"> Daca </token> <token id=\"t98\"> la </token> <token id=\"t99\"> fatare </token> <token id=\"t100\"> , </token> <token id=\"t101\"> un </token> <token id=\"t102\"> vitel </token> <token id=\"t103\"> are </token> <token id=\"t104\"> in </token> <token id=\"t105\"> jur </token> <token id=\"t106\"> de </token> <candidate id=\"c16\" index=107 type=\"number\" info=\"null\" length=\"1\"></candidate> <token id=\"t107\"> 40 </token> <token id=\"t108\"> de </token> <token id=\"t109\"> kg </token> <token id=\"t110\"> , </token> <token id=\"t111\"> intr-un </token> <candidate id=\"c17\" index=112 type=\"location\" info=\"{ &quot;coordinates&quot;: &quot;29.1823;112.187&quot;, &quot;id&quot;: 8707575, &quot;featureClass&quot;: &quot;A&quot;, &quot;featureCode&quot;: &quot;ADM4&quot;, &quot;countryCode&quot;: &quot;CN&quot; }\" length=\"2\"></candidate> <candidate id=\"c18\" index=112 type=\"location\" info=\"{ &quot;coordinates&quot;: &quot;37.34528;116.5338&quot;, &quot;id&quot;: 9618265, &quot;featureClass&quot;: &quot;A&quot;, &quot;featureCode&quot;: &quot;ADM4&quot;, &quot;countryCode&quot;: &quot;CN&quot; }\" length=\"2\"></candidate> <token id=\"t112\"> an </token> <token id=\"t113\"> de </token> <token id=\"t114\"> zile </token> <token id=\"t115\"> acesta </token> <token id=\"t116\"> ajunge </token> <token id=\"t117\"> la </token> <token id=\"t118\"> circa </token> <candidate id=\"c19\" index=119 type=\"number\" info=\"null\" length=\"1\"></candidate> <token id=\"t119\"> 400 </token> <token id=\"t120\"> de </token> <token id=\"t121\"> kg </token> <token id=\"t122\"> . </token> <token id=\"t123\"> Mai </token> <token id=\"t124\"> mult </token> <token id=\"t125\"> decat </token> <token id=\"t126\"> atat </token> <token id=\"t127\"> , </token> <token id=\"t128\"> vacile </token> <token id=\"t129\"> pot </token> <token id=\"t130\"> ajunge </token> <token id=\"t131\"> pana </token> <token id=\"t132\"> la </token> <token id=\"t133\"> o </token> <token id=\"t134\"> greutate </token> <token id=\"t135\"> de </token> <candidate id=\"c20\" index=136 type=\"number\" info=\"null\" length=\"1\"></candidate> <token id=\"t136\"> 800 </token> <token id=\"t137\"> de </token> <token id=\"t138\"> kg </token> <token id=\"t139\"> , </token> <token id=\"t140\"> iar </token> <token id=\"t141\"> un </token> <token id=\"t142\"> taur </token> <token id=\"t143\"> pana </token> <token id=\"t144\"> la </token> <candidate id=\"c21\" index=145 type=\"number\" info=\"null\" length=\"1\"></candidate> <token id=\"t145\"> 1.200 </token> <token id=\"t146\"> de </token> <token id=\"t147\"> kg </token> <token id=\"t148\"> . </token> <token id=\"t149\"> <br /> </token> <candidate id=\"c22\" index=150 type=\"location\" info=\"{ &quot;coordinates&quot;: &quot;-15.16451;-39.20568&quot;, &quot;id&quot;: 6319091, &quot;featureClass&quot;: &quot;A&quot;, &quot;featureCode&quot;: &quot;ADM2&quot;, &quot;countryCode&quot;: &quot;BR&quot; }\" length=\"1\"></candidate> <candidate id=\"c23\" index=150 type=\"location\" info=\"{ &quot;coordinates&quot;: &quot;31.58369;76.19283&quot;, &quot;id&quot;: 7701379, &quot;featureClass&quot;: &quot;A&quot;, &quot;featureCode&quot;: &quot;ADM2&quot;, &quot;countryCode&quot;: &quot;IN&quot; }\" length=\"1\"></candidate> <token id=\"t150\"> Una </token> <token id=\"t151\"> dintre </token> <token id=\"t152\"> fermele </token> <token id=\"t153\"> din </token> <candidate id=\"c24\" index=154 type=\"location\" info=\"{ &quot;coordinates&quot;: &quot;46.0;25.0&quot;, &quot;id&quot;: 798549, &quot;featureClass&quot;: &quot;A&quot;, &quot;featureCode&quot;: &quot;PCLI&quot;, &quot;countryCode&quot;: &quot;RO&quot; }\" length=\"1\"></candidate> <token id=\"t154\"> Romania </token> <token id=\"t155\"> in </token> <token id=\"t156\"> care </token> <token id=\"t157\"> regasim </token> <token id=\"t158\"> rasa </token> <token id=\"t159\"> de </token> <token id=\"t160\"> carne </token> <token id=\"t161\"> Aubrac </token> <token id=\"t162\"> este </token> <token id=\"t163\"> cea </token> <token id=\"t164\"> detinuta </token> <token id=\"t165\"> de </token> <token id=\"t166\"> omul </token> <token id=\"t167\"> de </token> <token id=\"t168\"> afaceri </token> <token id=\"t169\"> Marius </token> <token id=\"t170\"> Tucudean </token> <token id=\"t171\"> in </token> <token id=\"t172\"> localitatea </token> <token id=\"t173\"> Voievodeni </token> <token id=\"t174\"> , </token> <token id=\"t175\"> din </token> <token id=\"t176\"> judetul </token> <candidate id=\"c25\" index=177 type=\"location\" info=\"{ &quot;coordinates&quot;: &quot;46.18333;21.31667&quot;, &quot;id&quot;: 686254, &quot;featureClass&quot;: &quot;P&quot;, &quot;featureCode&quot;: &quot;PPLA&quot;, &quot;countryCode&quot;: &quot;RO&quot; }\" length=\"1\"></candidate> <candidate id=\"c26\" index=177 type=\"location\" info=\"{ &quot;coordinates&quot;: &quot;46.33333;21.75&quot;, &quot;id&quot;: 686253, &quot;featureClass&quot;: &quot;A&quot;, &quot;featureCode&quot;: &quot;ADM1&quot;, &quot;countryCode&quot;: &quot;RO&quot; }\" length=\"1\"></candidate> <token id=\"t177\"> Arad </token> <token id=\"t178\"> . </token> <token id=\"t179\"> Aici </token> <token id=\"t180\"> , </token> <token id=\"t181\"> peste </token> <candidate id=\"c27\" index=182 type=\"number\" info=\"null\" length=\"1\"></candidate> <token id=\"t182\"> 60 </token> <token id=\"t183\"> de </token> <token id=\"t184\"> capete </token> <token id=\"t185\"> de </token> <token id=\"t186\"> vaci </token> <token id=\"t187\"> din </token> <token id=\"t188\"> rasa </token> <token id=\"t189\"> Aubrac </token> <token id=\"t190\"> sunt </token> <token id=\"t191\"> crescute </token> <token id=\"t192\"> cu </token> <token id=\"t193\"> multa </token> <token id=\"t194\"> atentie </token> <token id=\"t195\"> sub </token> <token id=\"t196\"> indrumarea </token> <token id=\"t197\"> lui </token> <token id=\"t198\"> Nelutu </token> <token id=\"t199\"> Hanis </token> <token id=\"t200\"> , </token> <token id=\"t201\"> administratorul </token> <token id=\"t202\"> fermei </token> <token id=\"t203\"> , </token> <token id=\"t204\"> precum </token> <token id=\"t205\"> si </token> <token id=\"t206\"> sub </token> <token id=\"t207\"> atenta </token> <token id=\"t208\"> observatie </token> <token id=\"t209\"> a </token> <token id=\"t210\"> lui </token> <token id=\"t211\"> Andrei </token> <token id=\"t212\"> lung </token> <token id=\"t213\"> , </token> <token id=\"t214\"> medicul </token> <token id=\"t215\"> veterinar </token> <token id=\"t216\"> al </token> <token id=\"t217\"> fermei </token> <token id=\"t218\"> din </token> <token id=\"t219\"> Voievodeni </token> <token id=\"t220\"> . </token> <token id=\"t221\"> <br /> </token> <token id=\"t222\"> Primele </token> <token id=\"t223\"> vaci </token> <token id=\"t224\"> Aubrac </token> <token id=\"t225\"> au </token> <token id=\"t226\"> fost </token> <token id=\"t227\"> cumparate </token> <token id=\"t228\"> de </token> <token id=\"t229\"> ferma </token> <token id=\"t230\"> lui </token> <token id=\"t231\"> Marius </token> <token id=\"t232\"> Tucudean </token> <token id=\"t233\"> in </token> <candidate id=\"c28\" index=234 type=\"number\" info=\"null\" length=\"1\"></candidate> <candidate id=\"c29\" index=234 type=\"date\" info=\"2013\" length=\"1\"></candidate> <token id=\"t234\"> 2013 </token> <token id=\"t235\"> , </token> <token id=\"t236\"> direct </token> <token id=\"t237\"> din </token> <candidate id=\"c30\" index=238 type=\"location\" info=\"{ &quot;coordinates&quot;: &quot;46.0;2.0&quot;, &quot;id&quot;: 3017382, &quot;featureClass&quot;: &quot;A&quot;, &quot;featureCode&quot;: &quot;PCLI&quot;, &quot;countryCode&quot;: &quot;FR&quot; }\" length=\"1\"></candidate> <token id=\"t238\"> Franta </token> <token id=\"t239\"> . </token> <token id=\"t240\"> Achizitionarea </token> <token id=\"t241\"> acestei </token> <token id=\"t242\"> rase </token> <token id=\"t243\"> nu </token> <token id=\"t244\"> a </token> <token id=\"t245\"> fost </token> <token id=\"t246\"> una </token> <token id=\"t247\"> intamplatoare </token> <token id=\"t248\"> , </token> <token id=\"t249\"> ci </token> <token id=\"t250\"> realizata </token> <token id=\"t251\"> in </token> <token id=\"t252\"> urma </token> <token id=\"t253\"> unei </token> <token id=\"t254\"> ample </token> <token id=\"t255\"> documentari </token> <token id=\"t256\"> . </token> <candidate id=\"c31\" index=257 type=\"location\" info=\"{ &quot;coordinates&quot;: &quot;37.03333;80.88333&quot;, &quot;id&quot;: 1280226, &quot;featureClass&quot;: &quot;A&quot;, &quot;featureCode&quot;: &quot;ADM3&quot;, &quot;countryCode&quot;: &quot;CN&quot; }\" length=\"1\"></candidate> <token id=\"t257\"> Cele </token> <token id=\"t258\"> mai </token> <token id=\"t259\"> importante </token> <token id=\"t260\"> caracteristici </token> <token id=\"t261\"> ale </token> <token id=\"t262\"> rasei </token> <token id=\"t263\"> Aubrac </token> <token id=\"t264\"> care </token> <token id=\"t265\"> l-au </token> <token id=\"t266\"> facut </token> <token id=\"t267\"> pe </token> <token id=\"t268\"> Marius </token> <token id=\"t269\"> Tucudean </token> <token id=\"t270\"> sa </token> <token id=\"t271\"> cumpere </token> <token id=\"t272\"> un </token> <token id=\"t273\"> prim </token> <token id=\"t274\"> efectiv </token> <token id=\"t275\"> de </token> <candidate id=\"c32\" index=276 type=\"number\" info=\"null\" length=\"1\"></candidate> <token id=\"t276\"> 15 </token> <token id=\"t277\"> vaci </token> <token id=\"t278\"> Aubrac </token> <token id=\"t279\"> au </token> <token id=\"t280\"> fost </token> <token id=\"t281\"> calitatile </token> <token id=\"t282\"> extraordinare </token> <token id=\"t283\"> de </token> <token id=\"t284\"> adaptare </token> <token id=\"t285\"> , </token> <token id=\"t286\"> gustul </token> <token id=\"t287\"> superior </token> <token id=\"t288\"> al </token> <token id=\"t289\"> carnii </token> <token id=\"t290\"> , </token> <token id=\"t291\"> precum </token> <token id=\"t292\"> si </token> <token id=\"t293\"> datorita </token> <token id=\"t294\"> sporului </token> <token id=\"t295\"> foarte </token> <token id=\"t296\"> bun </token> <token id=\"t297\"> de </token> <token id=\"t298\"> crestere </token> <token id=\"t299\"> . </token> <token id=\"t300\"> <br /> </token> <token id=\"t301\"> „ </token> <token id=\"t302\"> Initial </token> <token id=\"t303\"> au </token> <token id=\"t304\"> fost </token> <token id=\"t305\"> cumparate </token> <candidate id=\"c33\" index=306 type=\"number\" info=\"null\" length=\"1\"></candidate> <token id=\"t306\"> 15 </token> <token id=\"t307\"> capete </token> <token id=\"t308\"> din </token> <token id=\"t309\"> rasa </token> <token id=\"t310\"> Aubrac </token> <token id=\"t311\"> , </token> <token id=\"t312\"> apoi </token> <token id=\"t313\"> au </token> <token id=\"t314\"> mai </token> <token id=\"t315\"> fost </token> <token id=\"t316\"> aduse </token> <token id=\"t317\"> inca </token> <candidate id=\"c34\" index=318 type=\"number\" info=\"null\" length=\"1\"></candidate> <token id=\"t318\"> 14 </token> <token id=\"t319\"> gestante </token> <token id=\"t320\"> si </token> <token id=\"t321\"> un </token> <token id=\"t322\"> taur </token> <token id=\"t323\"> , </token> <token id=\"t324\"> iar </token> <token id=\"t325\"> dupa </token> <token id=\"t326\"> aceea </token> <token id=\"t327\"> inca </token> <candidate id=\"c35\" index=328 type=\"number\" info=\"null\" length=\"1\"></candidate> <token id=\"t328\"> 30 </token> <token id=\"t329\"> de </token> <token id=\"t330\"> junici </token> <token id=\"t331\"> de </token> <token id=\"t332\"> un </token> <token id=\"t333\"> an </token> <token id=\"t334\"> . </token> <token id=\"t335\"> Ceea </token> <token id=\"t336\"> ce </token> <token id=\"t337\"> inseamna </token> <token id=\"t338\"> ca </token> <token id=\"t339\"> avem </token> <token id=\"t340\"> in </token> <token id=\"t341\"> prezent </token> <token id=\"t342\"> un </token> <token id=\"t343\"> efectiv </token> <token id=\"t344\"> de </token> <candidate id=\"c36\" index=345 type=\"number\" info=\"null\" length=\"1\"></candidate> <token id=\"t345\"> 60 </token> <token id=\"t346\"> de </token> <token id=\"t347\"> capete </token> <token id=\"t348\"> . </token> <token id=\"t349\"> Prima </token> <token id=\"t350\"> calitate </token> <token id=\"t351\"> care </token> <token id=\"t352\"> ne-a </token> <token id=\"t353\"> facut </token> <token id=\"t354\"> sa </token> <token id=\"t355\"> achizitionam </token> <token id=\"t356\"> aceasta </token> <token id=\"t357\"> rasa </token> <token id=\"t358\"> a </token> <token id=\"t359\"> fost </token> <token id=\"t360\"> faptul </token> <token id=\"t361\"> ca </token> <token id=\"t362\"> animalele </token> <token id=\"t363\"> sunt </token> <token id=\"t364\"> rezistente </token> <token id=\"t365\"> si </token> <token id=\"t366\"> se </token> <token id=\"t367\"> adapteaza </token> <token id=\"t368\"> foarte </token> <token id=\"t369\"> usor </token> <token id=\"t370\"> de </token> <token id=\"t371\"> la </token> <token id=\"t372\"> un </token> <token id=\"t373\"> mediu </token> <token id=\"t374\"> la </token> <token id=\"t375\"> altul </token> <token id=\"t376\"> . </token> <token id=\"t377\"> De </token> <token id=\"t378\"> exemplu </token> <token id=\"t379\"> , </token> <token id=\"t380\"> ele </token> <token id=\"t381\"> au </token> <token id=\"t382\"> venit </token> <token id=\"t383\"> de </token> <token id=\"t384\"> la </token> <token id=\"t385\"> o </token> <token id=\"t386\"> inaltime </token> <token id=\"t387\"> de </token> <candidate id=\"c37\" index=388 type=\"number\" info=\"null\" length=\"1\"></candidate> <token id=\"t388\"> 1.000 </token> <token id=\"t389\"> si </token> <token id=\"t390\"> ceva </token> <token id=\"t391\"> de </token> <token id=\"t392\"> metri </token> <token id=\"t393\"> , </token> <token id=\"t394\"> din </token> <token id=\"t395\"> Muntii </token> <token id=\"t396\"> Aubrac </token> <token id=\"t397\"> . </token> <token id=\"t398\"> Aici </token> <token id=\"t399\"> la </token> <token id=\"t400\"> noi </token> <token id=\"t401\"> s-au </token> <token id=\"t402\"> intalnit </token> <token id=\"t403\"> , </token> <token id=\"t404\"> cel </token> <token id=\"t405\"> putin </token> <token id=\"t406\"> in </token> <token id=\"t407\"> aceasta </token> <token id=\"t408\"> vara </token> <token id=\"t409\"> , </token> <token id=\"t410\"> cu </token> <token id=\"t411\"> temperaturi </token> <token id=\"t412\"> foarte </token> <candidate id=\"c38\" index=413 type=\"location\" info=\"{ &quot;coordinates&quot;: &quot;18.0;-2.0&quot;, &quot;id&quot;: 2453866, &quot;featureClass&quot;: &quot;A&quot;, &quot;featureCode&quot;: &quot;PCLI&quot;, &quot;countryCode&quot;: &quot;ML&quot; }\" length=\"1\"></candidate> <candidate id=\"c39\" index=413 type=\"location\" info=\"{ &quot;coordinates&quot;: &quot;37.59378;61.83031&quot;, &quot;id&quot;: 1218667, &quot;featureClass&quot;: &quot;P&quot;, &quot;featureCode&quot;: &quot;PPLA&quot;, &quot;countryCode&quot;: &quot;TM&quot; }\" length=\"1\"></candidate> <token id=\"t413\"> mari </token> <token id=\"t414\"> . </token> <token id=\"t415\"> Cu </token> <token id=\"t416\"> toate </token> <token id=\"t417\"> acestea </token> <token id=\"t418\"> rezista </token> <token id=\"t419\"> fara </token> <token id=\"t420\"> probleme </token> <token id=\"t421\"> . </token> <token id=\"t422\"> Stau </token> <token id=\"t423\"> libere </token> <token id=\"t424\"> pe </token> <token id=\"t425\"> o </token> <token id=\"t426\"> pasune </token> <token id=\"t427\"> de </token> <candidate id=\"c40\" index=428 type=\"number\" info=\"null\" length=\"1\"></candidate> <token id=\"t428\"> 50 </token> <token id=\"t429\"> de </token> <token id=\"t430\"> hectare </token> <token id=\"t431\"> . </token> <token id=\"t432\"> Chiar </token> <token id=\"t433\"> si </token> <token id=\"t434\"> cand </token> <token id=\"t435\"> era </token> <token id=\"t436\"> foarte </token> <token id=\"t437\"> cald </token> <token id=\"t438\"> , </token> <token id=\"t439\"> multe </token> <token id=\"t440\"> dintre </token> <token id=\"t441\"> animale </token> <token id=\"t442\"> nu </token> <token id=\"t443\"> simteau </token> <token id=\"t444\"> nevoia </token> <token id=\"t445\"> sa </token> <token id=\"t446\"> intre </token> <token id=\"t447\"> in </token> <token id=\"t448\"> adapost </token> <token id=\"t449\"> , </token> <token id=\"t450\"> la </token> <token id=\"t451\"> umbra </token> <token id=\"t452\"> , </token> <token id=\"t453\"> ceea </token> <token id=\"t454\"> ce </token> <token id=\"t455\"> arata </token> <token id=\"t456\"> inca </token> <token id=\"t457\"> o </token> <token id=\"t458\"> data </token> <token id=\"t459\"> rezistenta </token> <token id=\"t460\"> acestei </token> <token id=\"t461\"> rase </token> <token id=\"t462\"> '' </token> <token id=\"t463\"> , </token> <token id=\"t464\"> declara </token> <token id=\"t465\"> , </token> <token id=\"t466\"> pentru </token> <token id=\"t467\"> StiriAgricole.ro </token> <token id=\"t468\"> , </token> <token id=\"t469\"> Nelutu </token> <token id=\"t470\"> Hanis </token> <token id=\"t471\"> , </token> <token id=\"t472\"> administratorul </token> <token id=\"t473\"> fermei </token> <token id=\"t474\"> din </token> <token id=\"t475\"> Voievodeni </token> <token id=\"t476\"> . </token> <token id=\"t477\"> <br /> </token> <token id=\"t478\"> Din </token> <token id=\"t479\"> punct </token> <token id=\"t480\"> de </token> <token id=\"t481\"> vedere </token> <token id=\"t482\"> al </token> <token id=\"t483\"> hranei </token> <token id=\"t484\"> , </token> <token id=\"t485\"> bovinele </token> <token id=\"t486\"> din </token> <token id=\"t487\"> rasa </token> <token id=\"t488\"> Aubrac </token> <token id=\"t489\"> sunt </token> <token id=\"t490\"> hranite </token> <token id=\"t491\"> cu </token> <token id=\"t492\"> siloz </token> <token id=\"t493\"> de </token> <token id=\"t494\"> iarba </token> <token id=\"t495\"> si </token> <token id=\"t496\"> fan </token> <token id=\"t497\"> , </token> <token id=\"t498\"> iar </token> <token id=\"t499\"> tineretul </token> <token id=\"t500\"> pentru </token> <token id=\"t501\"> ingrasare </token> <token id=\"t502\"> primeste </token> <token id=\"t503\"> si </token> <token id=\"t504\"> un </token> <token id=\"t505\"> supliment </token> <token id=\"t506\"> de </token> <token id=\"t507\"> vitamine </token> <token id=\"t508\"> si </token> <token id=\"t509\"> minerale </token> <token id=\"t510\"> . </token> <token id=\"t511\"> Pentru </token> <token id=\"t512\"> a </token> <token id=\"t513\"> diminua </token> <token id=\"t514\"> din </token> <token id=\"t515\"> costuri </token> <token id=\"t516\"> , </token> <token id=\"t517\"> ferma </token> <token id=\"t518\"> lui </token> <token id=\"t519\"> Tucudean </token> <token id=\"t520\"> isi </token> <token id=\"t521\"> produce </token> <token id=\"t522\"> singura </token> <token id=\"t523\"> si </token> <token id=\"t524\"> furajele </token> <token id=\"t525\"> necesare </token> <token id=\"t526\"> hranei </token> <token id=\"t527\"> . </token> <token id=\"t528\"> <br /> </token> <token id=\"t529\"> „ </token> <token id=\"t530\"> In </token> <token id=\"t531\"> timpul </token> <token id=\"t532\"> verii </token> <token id=\"t533\"> le </token> <token id=\"t534\"> lasam </token> <token id=\"t535\"> la </token> <token id=\"t536\"> pasunat </token> <token id=\"t537\"> liber </token> <token id=\"t538\"> . </token> <candidate id=\"c41\" index=539 type=\"location\" info=\"{ &quot;coordinates&quot;: &quot;23.7104;90.40744&quot;, &quot;id&quot;: 1185241, &quot;featureClass&quot;: &quot;P&quot;, &quot;featureCode&quot;: &quot;PPLC&quot;, &quot;countryCode&quot;: &quot;BD&quot; }\" length=\"1\"></candidate> <token id=\"t539\"> Daca </token> <token id=\"t540\"> este </token> <token id=\"t541\"> nevoie </token> <token id=\"t542\"> , </token> <token id=\"t543\"> suplimentam </token> <token id=\"t544\"> hrana </token> <token id=\"t545\"> si </token> <token id=\"t546\"> cu </token> <token id=\"t547\"> lucerna </token> <token id=\"t548\"> , </token> <token id=\"t549\"> eventual </token> <token id=\"t550\"> si </token> <token id=\"t551\"> cu </token> <token id=\"t552\"> ocatura </token> <token id=\"t553\"> de </token> <token id=\"t554\"> tulei </token> <token id=\"t555\"> sau </token> <token id=\"t556\"> porumb </token> <token id=\"t557\"> si </token> <token id=\"t558\"> grau </token> <token id=\"t559\"> macinat </token> <token id=\"t560\"> . </token> <token id=\"t561\"> La </token> <token id=\"t562\"> vitei </token> <token id=\"t563\"> , </token> <token id=\"t564\"> in </token> <token id=\"t565\"> perioada </token> <token id=\"t566\"> de </token> <token id=\"t567\"> ingrasat </token> <token id=\"t568\"> , </token> <token id=\"t569\"> le </token> <token id=\"t570\"> dam </token> <token id=\"t571\"> si </token> <token id=\"t572\"> cateva </token> <token id=\"t573\"> concentrate </token> <token id=\"t574\"> . </token> <token id=\"t575\"> Merita </token> <token id=\"t576\"> spus </token> <token id=\"t577\"> ca </token> <token id=\"t578\"> aceste </token> <token id=\"t579\"> animale </token> <token id=\"t580\"> mananca </token> <token id=\"t581\"> destul </token> <token id=\"t582\"> de </token> <token id=\"t583\"> mult </token> <token id=\"t584\"> , </token> <token id=\"t585\"> mai </token> <token id=\"t586\"> ales </token> <token id=\"t587\"> ca </token> <token id=\"t588\"> provin </token> <token id=\"t589\"> dintr-o </token> <token id=\"t590\"> rasa </token> <token id=\"t591\"> de </token> <token id=\"t592\"> carne </token> <token id=\"t593\"> , </token> <token id=\"t594\"> insa </token> <token id=\"t595\"> nu </token> <token id=\"t596\"> sunt </token> <token id=\"t597\"> pretentioase </token> <token id=\"t598\"> la </token> <token id=\"t599\"> hrana </token> <token id=\"t600\"> '' </token> <token id=\"t601\"> , </token> <token id=\"t602\"> explica </token> <token id=\"t603\"> Andrei </token> <candidate id=\"c42\" index=604 type=\"location\" info=\"{ &quot;coordinates&quot;: &quot;28.18324;82.90812&quot;, &quot;id&quot;: 7801112, &quot;featureClass&quot;: &quot;A&quot;, &quot;featureCode&quot;: &quot;ADM4&quot;, &quot;countryCode&quot;: &quot;NP&quot; }\" length=\"1\"></candidate> <token id=\"t604\"> Lung </token> <token id=\"t605\"> , </token> <token id=\"t606\"> medic </token> <token id=\"t607\"> veterinar </token> <token id=\"t608\"> la </token> <token id=\"t609\"> ferma </token> <token id=\"t610\"> din </token> <token id=\"t611\"> Voievodeni </token> <token id=\"t612\"> . </token> <token id=\"t613\"> <br /> </token> <token id=\"t614\"> La </token> <token id=\"t615\"> nastere </token> <token id=\"t616\"> , </token> <token id=\"t617\"> un </token> <token id=\"t618\"> vitel </token> <token id=\"t619\"> din </token> <token id=\"t620\"> rasa </token> <token id=\"t621\"> Aubrac </token> <token id=\"t622\"> are </token> <token id=\"t623\"> circa </token> <candidate id=\"c43\" index=624 type=\"number\" info=\"null\" length=\"1\"></candidate> <token id=\"t624\"> 40 </token> <token id=\"t625\"> de </token> <token id=\"t626\"> kg </token> <token id=\"t627\"> , </token> <token id=\"t628\"> ajungand </token> <token id=\"t629\"> in </token> <candidate id=\"c44\" index=630 type=\"number\" info=\"null\" length=\"1\"></candidate> <candidate id=\"c45\" index=630 type=\"date\" info=\"0120\" length=\"1\"></candidate> <token id=\"t630\"> 120 </token> <token id=\"t631\"> de </token> <token id=\"t632\"> zile </token> <token id=\"t633\"> la </token> <candidate id=\"c46\" index=634 type=\"number\" info=\"null\" length=\"1\"></candidate> <token id=\"t634\"> 158 </token> <token id=\"t635\"> de </token> <token id=\"t636\"> kilograme </token> <token id=\"t637\"> , </token> <token id=\"t638\"> iar </token> <token id=\"t639\"> dupa </token> <token id=\"t640\"> un </token> <token id=\"t641\"> an </token> <token id=\"t642\"> la </token> <token id=\"t643\"> o </token> <candidate id=\"c47\" index=644 type=\"location\" info=\"{ &quot;coordinates&quot;: &quot;44.02204;10.11409&quot;, &quot;id&quot;: 6542128, &quot;featureClass&quot;: &quot;A&quot;, &quot;featureCode&quot;: &quot;ADM3&quot;, &quot;countryCode&quot;: &quot;IT&quot; }\" length=\"1\"></candidate> <token id=\"t644\"> masa </token> <token id=\"t645\"> totala </token> <token id=\"t646\"> de </token> <candidate id=\"c48\" index=647 type=\"number\" info=\"null\" length=\"1\"></candidate> <token id=\"t647\"> 400 </token> <token id=\"t648\"> de </token> <token id=\"t649\"> kg </token> <token id=\"t650\"> . </token> <token id=\"t651\"> O </token> <token id=\"t652\"> vaca </token> <token id=\"t653\"> din </token> <token id=\"t654\"> rasa </token> <token id=\"t655\"> Aubrac </token> <token id=\"t656\"> poate </token> <token id=\"t657\"> atinge </token> <token id=\"t658\"> o </token> <token id=\"t659\"> greutate </token> <token id=\"t660\"> maxima </token> <token id=\"t661\"> de </token> <token id=\"t662\"> circa </token> <token id=\"t663\"> 800-900 </token> <token id=\"t664\"> de </token> <token id=\"t665\"> kg </token> <token id=\"t666\"> , </token> <token id=\"t667\"> iar </token> <token id=\"t668\"> un </token> <token id=\"t669\"> taur </token> <token id=\"t670\"> poate </token> <token id=\"t671\"> cantari </token> <token id=\"t672\"> pana </token> <token id=\"t673\"> la </token> <candidate id=\"c49\" index=674 type=\"number\" info=\"null\" length=\"1\"></candidate> <token id=\"t674\"> 1.200 </token> <token id=\"t675\"> de </token> <token id=\"t676\"> kg </token> <token id=\"t677\"> . </token> <token id=\"t678\"> In </token> <token id=\"t679\"> medie </token> <token id=\"t680\"> , </token> <token id=\"t681\"> viteii </token> <token id=\"t682\"> se </token> <token id=\"t683\"> comercializeaza </token> <token id=\"t684\"> cu </token> <token id=\"t685\"> aproximativ </token> <candidate id=\"c50\" index=686 type=\"number\" info=\"null\" length=\"1\"></candidate> <token id=\"t686\"> 3,5 </token> <token id=\"t687\"> euro </token> <token id=\"t688\"> kilogramul </token> <token id=\"t689\"> , </token> <token id=\"t690\"> iar </token> <token id=\"t691\"> vitelele </token> <token id=\"t692\"> cu </token> <candidate id=\"c51\" index=693 type=\"number\" info=\"null\" length=\"1\"></candidate> <token id=\"t693\"> 3,2 </token> <token id=\"t694\"> euro/kg </token> <token id=\"t695\"> . </token> <token id=\"t696\"> <br /> </token> <token id=\"t697\"> „ </token> <candidate id=\"c52\" index=698 type=\"location\" info=\"{ &quot;coordinates&quot;: &quot;-2.9599;119.5219&quot;, &quot;id&quot;: 7088849, &quot;featureClass&quot;: &quot;A&quot;, &quot;featureCode&quot;: &quot;ADM3&quot;, &quot;countryCode&quot;: &quot;ID&quot; }\" length=\"1\"></candidate> <candidate id=\"c53\" index=698 type=\"location\" info=\"{ &quot;coordinates&quot;: &quot;-9.9872;124.4925&quot;, &quot;id&quot;: 8410080, &quot;featureClass&quot;: &quot;A&quot;, &quot;featureCode&quot;: &quot;ADM4&quot;, &quot;countryCode&quot;: &quot;ID&quot; }\" length=\"1\"></candidate> <token id=\"t698\"> Pana </token> <token id=\"t699\"> acum </token> <token id=\"t700\"> am </token> <token id=\"t701\"> vandut </token> <token id=\"t702\"> doar </token> <candidate id=\"c54\" index=703 type=\"number\" info=\"null\" length=\"1\"></candidate> <token id=\"t703\"> 10 </token> <token id=\"t704\"> taurasi </token> <token id=\"t705\"> la </token> <token id=\"t706\"> un </token> <token id=\"t707\"> domn </token> <token id=\"t708\"> italian </token> <token id=\"t709\"> de </token> <token id=\"t710\"> la </token> <token id=\"t711\"> noi </token> <token id=\"t712\"> . </token> <token id=\"t713\"> Dansul </token> <token id=\"t714\"> are </token> <token id=\"t715\"> o </token> <token id=\"t716\"> firma </token> <token id=\"t717\"> si </token> <token id=\"t718\"> face </token> <token id=\"t719\"> export </token> <token id=\"t720\"> in </token> <candidate id=\"c55\" index=721 type=\"location\" info=\"{ &quot;coordinates&quot;: &quot;42.83333;12.83333&quot;, &quot;id&quot;: 3175395, &quot;featureClass&quot;: &quot;A&quot;, &quot;featureCode&quot;: &quot;PCLI&quot;, &quot;countryCode&quot;: &quot;IT&quot; }\" length=\"1\"></candidate> <token id=\"t721\"> Italia </token> <token id=\"t722\"> . </token> <token id=\"t723\"> Cumpara </token> <token id=\"t724\"> de </token> <token id=\"t725\"> la </token> <token id=\"t726\"> mai </token> <token id=\"t727\"> multi </token> <token id=\"t728\"> proprietari </token> <token id=\"t729\"> din </token> <token id=\"t730\"> zona </token> <token id=\"t731\"> . </token> <token id=\"t732\"> Viteii </token> <token id=\"t733\"> se </token> <token id=\"t734\"> comercializeaza </token> <token id=\"t735\"> cu </token> <candidate id=\"c56\" index=736 type=\"number\" info=\"null\" length=\"1\"></candidate> <token id=\"t736\"> 3,5 </token> <token id=\"t737\"> euro </token> <token id=\"t738\"> kilogramul </token> <token id=\"t739\"> , </token> <token id=\"t740\"> iar </token> <token id=\"t741\"> vitelele </token> <token id=\"t742\"> cam </token> <token id=\"t743\"> cu </token> <candidate id=\"c57\" index=744 type=\"number\" info=\"null\" length=\"1\"></candidate> <token id=\"t744\"> 3,2 </token> <token id=\"t745\"> euro/kg </token> <token id=\"t746\"> . </token> <token id=\"t747\"> La </token> <token id=\"t748\"> aceasta </token> <token id=\"t749\"> rasa </token> <token id=\"t750\"> , </token> <token id=\"t751\"> laptele </token> <token id=\"t752\"> nu </token> <token id=\"t753\"> se </token> <token id=\"t754\"> colecteaza </token> <token id=\"t755\"> , </token> <token id=\"t756\"> fiind </token> <token id=\"t757\"> pastrat </token> <token id=\"t758\"> pentru </token> <token id=\"t759\"> cresterea </token> <token id=\"t760\"> viteilor </token> <token id=\"t761\"> '' </token> <token id=\"t762\"> , </token> <token id=\"t763\"> precizeaza </token> <token id=\"t764\"> Andrei </token> <candidate id=\"c58\" index=765 type=\"location\" info=\"{ &quot;coordinates&quot;: &quot;28.18324;82.90812&quot;, &quot;id&quot;: 7801112, &quot;featureClass&quot;: &quot;A&quot;, &quot;featureCode&quot;: &quot;ADM4&quot;, &quot;countryCode&quot;: &quot;NP&quot; }\" length=\"1\"></candidate> <token id=\"t765\"> Lung </token> <token id=\"t766\"> , </token> <token id=\"t767\"> medic </token> <token id=\"t768\"> veterinar </token> <token id=\"t769\"> la </token> <token id=\"t770\"> ferma </token> <token id=\"t771\"> din </token> <token id=\"t772\"> Voievodeni </token> <token id=\"t773\"> . </token> <token id=\"t774\"> <br /> </token> <token id=\"t775\"> In </token> <token id=\"t776\"> general </token> <token id=\"t777\"> , </token> <token id=\"t778\"> exemplarele </token> <token id=\"t779\"> din </token> <token id=\"t780\"> rasa </token> <token id=\"t781\"> Aubrac </token> <token id=\"t782\"> au </token> <token id=\"t783\"> culoare </token> <token id=\"t784\"> cafenie-rosiatica </token> <token id=\"t785\"> , </token> <token id=\"t786\"> mai </token> <token id=\"t787\"> inchisa </token> <token id=\"t788\"> in </token> <token id=\"t789\"> jurul </token> <token id=\"t790\"> ochilor </token> <token id=\"t791\"> si </token> <token id=\"t792\"> a </token> <token id=\"t793\"> botului </token> <token id=\"t794\"> care </token> <token id=\"t795\"> se </token> <token id=\"t796\"> continua </token> <token id=\"t797\"> cu </token> <token id=\"t798\"> culoarea </token> <candidate id=\"c59\" index=799 type=\"location\" info=\"{ &quot;coordinates&quot;: &quot;44.69154;8.02564&quot;, &quot;id&quot;: 6540671, &quot;featureClass&quot;: &quot;A&quot;, &quot;featureCode&quot;: &quot;ADM3&quot;, &quot;countryCode&quot;: &quot;IT&quot; }\" length=\"1\"></candidate> <token id=\"t799\"> alba </token> <token id=\"t800\"> , </token> <token id=\"t801\"> pielea </token> <token id=\"t802\"> de </token> <token id=\"t803\"> culoare </token> <token id=\"t804\"> neagra </token> <token id=\"t805\"> , </token> <token id=\"t806\"> coarnele </token> <token id=\"t807\"> in </token> <token id=\"t808\"> forma </token> <token id=\"t809\"> de </token> <token id=\"t810\"> lira </token> <token id=\"t811\"> . </token> <token id=\"t812\"> Gatul </token> <token id=\"t813\"> scurt </token> <token id=\"t814\"> , </token> <token id=\"t815\"> pieptul </token> <token id=\"t816\"> larg </token> <token id=\"t817\"> , </token> <token id=\"t818\"> crupa </token> <token id=\"t819\"> musculoasa </token> <token id=\"t820\"> , </token> <token id=\"t821\"> picioarele </token> <token id=\"t822\"> scurte </token> <token id=\"t823\"> si </token> <token id=\"t824\"> puternice </token> <token id=\"t825\"> . </token> <token id=\"t826\"> In </token> <candidate id=\"c60\" index=827 type=\"location\" info=\"{ &quot;coordinates&quot;: &quot;46.0;2.0&quot;, &quot;id&quot;: 3017382, &quot;featureClass&quot;: &quot;A&quot;, &quot;featureCode&quot;: &quot;PCLI&quot;, &quot;countryCode&quot;: &quot;FR&quot; }\" length=\"1\"></candidate> <token id=\"t827\"> Franta </token> <token id=\"t828\"> peste </token> <candidate id=\"c61\" index=829 type=\"number\" info=\"null\" length=\"1\"></candidate> <token id=\"t829\"> 60 </token> <token id=\"t830\"> % </token> <token id=\"t831\"> din </token> <token id=\"t832\"> vaci </token> <token id=\"t833\"> sunt </token> <token id=\"t834\"> insamantate </token> <token id=\"t835\"> cu </token> <token id=\"t836\"> Charolaise </token> <token id=\"t837\"> datorita </token> <token id=\"t838\"> fatarilor </token> <token id=\"t839\"> usoare </token> <token id=\"t840\"> . </token> <token id=\"t841\"> <br /> </token> <token id=\"t842\"> Un </token> <token id=\"t843\"> aspect </token> <token id=\"t844\"> de </token> <token id=\"t845\"> care </token> <token id=\"t846\"> fermierii </token> <token id=\"t847\"> trebuie </token> <token id=\"t848\"> sa </token> <token id=\"t849\"> tina </token> <token id=\"t850\"> cont </token> <token id=\"t851\"> atunci </token> <token id=\"t852\"> cand </token> <token id=\"t853\"> doresc </token> <token id=\"t854\"> sa-si </token> <token id=\"t855\"> mareasca </token> <token id=\"t856\"> efectivul </token> <token id=\"t857\"> din </token> <token id=\"t858\"> rasa </token> <token id=\"t859\"> Aubrac </token> <token id=\"t860\"> este </token> <token id=\"t861\"> ca </token> <token id=\"t862\"> junicile </token> <token id=\"t863\"> sa </token> <token id=\"t864\"> fie </token> <token id=\"t865\"> montate </token> <token id=\"t866\"> doar </token> <token id=\"t867\"> daca </token> <token id=\"t868\"> au </token> <token id=\"t869\"> peste </token> <candidate id=\"c62\" index=870 type=\"number\" info=\"null\" length=\"1\"></candidate> <token id=\"t870\"> 350 </token> <token id=\"t871\"> de </token> <token id=\"t872\"> kilograme </token> <token id=\"t873\"> . </token> <token id=\"t874\"> <br /> </token> <token id=\"t875\"> „ </token> <candidate id=\"c63\" index=876 type=\"location\" info=\"{ &quot;coordinates&quot;: &quot;23.7104;90.40744&quot;, &quot;id&quot;: 1185241, &quot;featureClass&quot;: &quot;P&quot;, &quot;featureCode&quot;: &quot;PPLC&quot;, &quot;countryCode&quot;: &quot;BD&quot; }\" length=\"1\"></candidate> <token id=\"t876\"> Daca </token> <token id=\"t877\"> sunt </token> <token id=\"t878\"> mai </token> <token id=\"t879\"> bine </token> <token id=\"t880\"> dezvoltate </token> <token id=\"t881\"> , </token> <token id=\"t882\"> atunci </token> <token id=\"t883\"> nu </token> <token id=\"t884\"> vor </token> <token id=\"t885\"> avea </token> <token id=\"t886\"> probleme </token> <token id=\"t887\"> la </token> <token id=\"t888\"> fatare </token> <token id=\"t889\"> . </token> <token id=\"t890\"> Totusi </token> <token id=\"t891\"> , </token> <token id=\"t892\"> ceea </token> <token id=\"t893\"> ce </token> <token id=\"t894\"> pot </token> <token id=\"t895\"> sa </token> <token id=\"t896\"> amintesc </token> <token id=\"t897\"> este </token> <token id=\"t898\"> ca </token> <token id=\"t899\"> femelele </token> <token id=\"t900\"> devin </token> <token id=\"t901\"> foarte </token> <token id=\"t902\"> agresive </token> <token id=\"t903\"> la </token> <token id=\"t904\"> fatare </token> <token id=\"t905\"> . </token> <token id=\"t906\"> Au </token> <token id=\"t907\"> un </token> <token id=\"t908\"> instinct </token> <token id=\"t909\"> matern </token> <token id=\"t910\"> foarte </token> <token id=\"t911\"> dezvoltat </token> <token id=\"t912\"> . </token> <token id=\"t913\"> Ceea </token> <token id=\"t914\"> ce </token> <token id=\"t915\"> pot </token> <token id=\"t916\"> recomanda </token> <token id=\"t917\"> este </token> <token id=\"t918\"> o </token> <token id=\"t919\"> monta </token> <token id=\"t920\"> naturala </token> <token id=\"t921\"> sau </token> <token id=\"t922\"> una </token> <token id=\"t923\"> realizata </token> <token id=\"t924\"> intr-un </token> <token id=\"t925\"> spatiu </token> <token id=\"t926\"> amenajat </token> <token id=\"t927\"> '' </token> <token id=\"t928\"> , </token> <token id=\"t929\"> mai </token> <token id=\"t930\"> spune </token> <token id=\"t931\"> Andrei </token> <candidate id=\"c64\" index=932 type=\"location\" info=\"{ &quot;coordinates&quot;: &quot;28.18324;82.90812&quot;, &quot;id&quot;: 7801112, &quot;featureClass&quot;: &quot;A&quot;, &quot;featureCode&quot;: &quot;ADM4&quot;, &quot;countryCode&quot;: &quot;NP&quot; }\" length=\"1\"></candidate> <token id=\"t932\"> Lung </token> <token id=\"t933\"> . </token> <token id=\"t934\"> <br /> </token> <token id=\"t935\"> Nelutu </token> <token id=\"t936\"> Hanis </token> <token id=\"t937\"> , </token> <token id=\"t938\"> administratorul </token> <token id=\"t939\"> fermei </token> <token id=\"t940\"> din </token> <token id=\"t941\"> Voievodeni </token> <token id=\"t942\"> , </token> <token id=\"t943\"> considera </token> <token id=\"t944\"> ca </token> <token id=\"t945\"> fermierii </token> <token id=\"t946\"> din </token> <candidate id=\"c65\" index=947 type=\"location\" info=\"{ &quot;coordinates&quot;: &quot;46.0;25.0&quot;, &quot;id&quot;: 798549, &quot;featureClass&quot;: &quot;A&quot;, &quot;featureCode&quot;: &quot;PCLI&quot;, &quot;countryCode&quot;: &quot;RO&quot; }\" length=\"1\"></candidate> <token id=\"t947\"> Romania </token> <token id=\"t948\"> se </token> <token id=\"t949\"> vor </token> <token id=\"t950\"> orienta </token> <token id=\"t951\"> tot </token> <token id=\"t952\"> mai </token> <token id=\"t953\"> mult </token> <token id=\"t954\"> catre </token> <token id=\"t955\"> bovinele </token> <token id=\"t956\"> din </token> <token id=\"t957\"> rase </token> <token id=\"t958\"> de </token> <token id=\"t959\"> carne </token> <token id=\"t960\"> , </token> <token id=\"t961\"> avand </token> <token id=\"t962\"> in </token> <token id=\"t963\"> vedere </token> <token id=\"t964\"> ca </token> <token id=\"t965\"> sprijinul </token> <token id=\"t966\"> cuplat </token> <token id=\"t967\"> pentru </token> <token id=\"t968\"> asemenea </token> <token id=\"t969\"> exemplare </token> <token id=\"t970\"> este </token> <token id=\"t971\"> mai </token> <candidate id=\"c66\" index=972 type=\"location\" info=\"{ &quot;coordinates&quot;: &quot;4.1748;73.50888&quot;, &quot;id&quot;: 1282027, &quot;featureClass&quot;: &quot;P&quot;, &quot;featureCode&quot;: &quot;PPLC&quot;, &quot;countryCode&quot;: &quot;MV&quot; }\" length=\"1\"></candidate> <token id=\"t972\"> mare </token> <token id=\"t973\"> decat </token> <token id=\"t974\"> in </token> <token id=\"t975\"> alti </token> <token id=\"t976\"> ani </token> <token id=\"t977\"> . </token> <token id=\"t978\"> Rasa </token> <token id=\"t979\"> Aubrac </token> <token id=\"t980\"> este </token> <token id=\"t981\"> inclusa </token> <token id=\"t982\"> de </token> <token id=\"t983\"> exemplu </token> <token id=\"t984\"> pe </token> <token id=\"t985\"> lista </token> <token id=\"t986\"> vacilor </token> <token id=\"t987\"> care </token> <token id=\"t988\"> sunt </token> <token id=\"t989\"> eligibile </token> <candidate id=\"c67\" index=990 type=\"location\" info=\"{ &quot;coordinates&quot;: &quot;-34.92145;-57.95453&quot;, &quot;id&quot;: 3432043, &quot;featureClass&quot;: &quot;P&quot;, &quot;featureCode&quot;: &quot;PPLA&quot;, &quot;countryCode&quot;: &quot;AR&quot; }\" length=\"2\"></candidate> <token id=\"t990\"> la </token> <token id=\"t991\"> plata </token> <token id=\"t992\"> sprijinului </token> <token id=\"t993\"> cuplat </token> <token id=\"t994\"> pentru </token> <token id=\"t995\"> exemplarele </token> <token id=\"t996\"> din </token> <token id=\"t997\"> rasele </token> <token id=\"t998\"> de </token> <token id=\"t999\"> carne </token> <token id=\"t1000\"> . </token> <token id=\"t1001\"> Astfel </token> <token id=\"t1002\"> , </token> <token id=\"t1003\"> in </token> <candidate id=\"c68\" index=1004 type=\"number\" info=\"null\" length=\"1\"></candidate> <candidate id=\"c69\" index=1004 type=\"date\" info=\"2015\" length=\"1\"></candidate> <token id=\"t1004\"> 2015 </token> <token id=\"t1005\"> , </token> <token id=\"t1006\"> fermierii </token> <token id=\"t1007\"> ar </token> <token id=\"t1008\"> putea </token> <token id=\"t1009\"> primi </token> <token id=\"t1010\"> o </token> <token id=\"t1011\"> subventie </token> <token id=\"t1012\"> de </token> <candidate id=\"c70\" index=1013 type=\"number\" info=\"null\" length=\"1\"></candidate> <token id=\"t1013\"> 300 </token> <token id=\"t1014\"> de </token> <token id=\"t1015\"> euro </token> <token id=\"t1016\"> pentru </token> <token id=\"t1017\"> un </token> <token id=\"t1018\"> animal </token> <token id=\"t1019\"> de </token> <token id=\"t1020\"> rasa </token> <token id=\"t1021\"> pura </token> <token id=\"t1022\"> . </token> <token id=\"t1023\"> <br /> </token> <token id=\"t1024\"> Un </token> <token id=\"t1025\"> exemplar </token> <token id=\"t1026\"> adult </token> <token id=\"t1027\"> Aubrac </token> <token id=\"t1028\"> , </token> <token id=\"t1029\"> din </token> <token id=\"t1030\"> rasa </token> <token id=\"t1031\"> pura </token> <token id=\"t1032\"> , </token> <token id=\"t1033\"> se </token> <token id=\"t1034\"> comercializeaza </token> <token id=\"t1035\"> cu </token> <token id=\"t1036\"> un </token> <token id=\"t1037\"> pret </token> <token id=\"t1038\"> de </token> <token id=\"t1039\"> circa </token> <candidate id=\"c71\" index=1040 type=\"number\" info=\"null\" length=\"1\"></candidate> <token id=\"t1040\"> 2.000 </token> <token id=\"t1041\"> de </token> <token id=\"t1042\"> euro </token> <token id=\"t1043\"> , </token> <token id=\"t1044\"> mai </token> <token id=\"t1045\"> afirma </token> <token id=\"t1046\"> Andrei </token> <candidate id=\"c72\" index=1047 type=\"location\" info=\"{ &quot;coordinates&quot;: &quot;28.18324;82.90812&quot;, &quot;id&quot;: 7801112, &quot;featureClass&quot;: &quot;A&quot;, &quot;featureCode&quot;: &quot;ADM4&quot;, &quot;countryCode&quot;: &quot;NP&quot; }\" length=\"1\"></candidate> <token id=\"t1047\"> Lung </token> <token id=\"t1048\"> , </token> <token id=\"t1049\"> medic </token> <token id=\"t1050\"> veterinar </token> <token id=\"t1051\"> la </token> <token id=\"t1052\"> ferma </token> <token id=\"t1053\"> din </token> <token id=\"t1054\"> Voievodeni </token> <token id=\"t1055\"> . </token> <token id=\"t1056\"> <br /> </token> <token id=\"t1057\"> Aubrac </token> <token id=\"t1058\"> este </token> <token id=\"t1059\"> o </token> <token id=\"t1060\"> rasa </token> <token id=\"t1061\"> foarte </token> <token id=\"t1062\"> veche </token> <token id=\"t1063\"> din </token> <candidate id=\"c73\" index=1064 type=\"location\" info=\"{ &quot;coordinates&quot;: &quot;46.0;2.0&quot;, &quot;id&quot;: 3017382, &quot;featureClass&quot;: &quot;A&quot;, &quot;featureCode&quot;: &quot;PCLI&quot;, &quot;countryCode&quot;: &quot;FR&quot; }\" length=\"1\"></candidate> <token id=\"t1064\"> Franta </token> <token id=\"t1065\"> , </token> <token id=\"t1066\"> originara </token> <token id=\"t1067\"> din </token> <token id=\"t1068\"> muntii </token> <token id=\"t1069\"> Aubrac </token> <token id=\"t1070\"> ( </token> <token id=\"t1071\"> sudul </token> <token id=\"t1072\"> masivului </token> <candidate id=\"c74\" index=1073 type=\"location\" info=\"{ &quot;coordinates&quot;: &quot;47.5;106.5&quot;, &quot;id&quot;: 2028849, &quot;featureClass&quot;: &quot;A&quot;, &quot;featureCode&quot;: &quot;ADM1&quot;, &quot;countryCode&quot;: &quot;MN&quot; }\" length=\"1\"></candidate> <candidate id=\"c75\" index=1073 type=\"location\" info=\"{ &quot;coordinates&quot;: &quot;56.08333;-4.11667&quot;, &quot;id&quot;: 2653431, &quot;featureClass&quot;: &quot;A&quot;, &quot;featureCode&quot;: &quot;ADM1H&quot;, &quot;countryCode&quot;: &quot;GB&quot; }\" length=\"1\"></candidate> <candidate id=\"c76\" index=1073 type=\"location\" info=\"{ &quot;coordinates&quot;: &quot;5.5;-1.0&quot;, &quot;id&quot;: 2302353, &quot;featureClass&quot;: &quot;A&quot;, &quot;featureCode&quot;: &quot;ADM1&quot;, &quot;countryCode&quot;: &quot;GH&quot; }\" length=\"1\"></candidate> <candidate id=\"c77\" index=1073 type=\"location\" info=\"{ &quot;coordinates&quot;: &quot;15.33333;38.91667&quot;, &quot;id&quot;: 448501, &quot;featureClass&quot;: &quot;A&quot;, &quot;featureCode&quot;: &quot;ADM1&quot;, &quot;countryCode&quot;: &quot;ER&quot; }\" length=\"1\"></candidate> <candidate id=\"c78\" index=1073 type=\"location\" info=\"{ &quot;coordinates&quot;: &quot;7.07306;125.61278&quot;, &quot;id&quot;: 1715348, &quot;featureClass&quot;: &quot;P&quot;, &quot;featureCode&quot;: &quot;PPLA&quot;, &quot;countryCode&quot;: &quot;PH&quot; }\" length=\"1\"></candidate> <candidate id=\"c79\" index=1073 type=\"location\" info=\"{ &quot;coordinates&quot;: &quot;13.78507;38.82055&quot;, &quot;id&quot;: 7869875, &quot;featureClass&quot;: &quot;A&quot;, &quot;featureCode&quot;: &quot;ADM2&quot;, &quot;countryCode&quot;: &quot;ET&quot; }\" length=\"1\"></candidate> <candidate id=\"c80\" index=1073 type=\"location\" info=\"{ &quot;coordinates&quot;: &quot;3.37224;31.79402&quot;, &quot;id&quot;: 10860469, &quot;featureClass&quot;: &quot;A&quot;, &quot;featureCode&quot;: &quot;ADM5&quot;, &quot;countryCode&quot;: &quot;UG&quot; }\" length=\"1\"></candidate> <candidate id=\"c81\" index=1073 type=\"location\" info=\"{ &quot;coordinates&quot;: &quot;-0.75;37.0&quot;, &quot;id&quot;: 400742, &quot;featureClass&quot;: &quot;A&quot;, &quot;featureCode&quot;: &quot;ADM1H&quot;, &quot;countryCode&quot;: &quot;KE&quot; }\" length=\"1\"></candidate> <candidate id=\"c82\" index=1073 type=\"location\" info=\"{ &quot;coordinates&quot;: &quot;-25.53333;-57.46667&quot;, &quot;id&quot;: 3439137, &quot;featureClass&quot;: &quot;A&quot;, &quot;featureCode&quot;: &quot;ADM1&quot;, &quot;countryCode&quot;: &quot;PY&quot; }\" length=\"1\"></candidate> <candidate id=\"c83\" index=1073 type=\"location\" info=\"{ &quot;coordinates&quot;: &quot;-6.16667;39.36667&quot;, &quot;id&quot;: 160706, &quot;featureClass&quot;: &quot;A&quot;, &quot;featureCode&quot;: &quot;ADM2&quot;, &quot;countryCode&quot;: &quot;TZ&quot; }\" length=\"1\"></candidate> <candidate id=\"c84\" index=1073 type=\"location\" info=\"{ &quot;coordinates&quot;: &quot;-18.0;178.33333&quot;, &quot;id&quot;: 2205272, &quot;featureClass&quot;: &quot;A&quot;, &quot;featureCode&quot;: &quot;ADM1&quot;, &quot;countryCode&quot;: &quot;FJ&quot; }\" length=\"1\"></candidate> <candidate id=\"c85\" index=1073 type=\"location\" info=\"{ &quot;coordinates&quot;: &quot;-14.0;29.0&quot;, &quot;id&quot;: 921064, &quot;featureClass&quot;: &quot;A&quot;, &quot;featureCode&quot;: &quot;ADM1&quot;, &quot;countryCode&quot;: &quot;ZM&quot; }\" length=\"1\"></candidate> <candidate id=\"c86\" index=1073 type=\"location\" info=\"{ &quot;coordinates&quot;: &quot;32.08333;34.91667&quot;, &quot;id&quot;: 294904, &quot;featureClass&quot;: &quot;A&quot;, &quot;featureCode&quot;: &quot;ADM1&quot;, &quot;countryCode&quot;: &quot;IL&quot; }\" length=\"1\"></candidate> <candidate id=\"c87\" index=1073 type=\"location\" info=\"{ &quot;coordinates&quot;: &quot;2.26667;102.21667&quot;, &quot;id&quot;: 1734756, &quot;featureClass&quot;: &quot;A&quot;, &quot;featureCode&quot;: &quot;ADMD&quot;, &quot;countryCode&quot;: &quot;MY&quot; }\" length=\"1\"></candidate> <candidate id=\"c88\" index=1073 type=\"location\" info=\"{ &quot;coordinates&quot;: &quot;-22.0;26.0&quot;, &quot;id&quot;: 933851, &quot;featureClass&quot;: &quot;A&quot;, &quot;featureCode&quot;: &quot;ADM1&quot;, &quot;countryCode&quot;: &quot;BW&quot; }\" length=\"1\"></candidate> <candidate id=\"c89\" index=1073 type=\"location\" info=\"{ &quot;coordinates&quot;: &quot;8.66667;1.0&quot;, &quot;id&quot;: 2367237, &quot;featureClass&quot;: &quot;A&quot;, &quot;featureCode&quot;: &quot;ADM1&quot;, &quot;countryCode&quot;: &quot;TG&quot; }\" length=\"1\"></candidate> <candidate id=\"c90\" index=1073 type=\"location\" info=\"{ &quot;coordinates&quot;: &quot;-11.15424;-42.08146&quot;, &quot;id&quot;: 6320807, &quot;featureClass&quot;: &quot;A&quot;, &quot;featureCode&quot;: &quot;ADM2&quot;, &quot;countryCode&quot;: &quot;BR&quot; }\" length=\"1\"></candidate> <candidate id=\"c91\" index=1073 type=\"location\" info=\"{ &quot;coordinates&quot;: &quot;7.33333;80.75&quot;, &quot;id&quot;: 1249296, &quot;featureClass&quot;: &quot;A&quot;, &quot;featureCode&quot;: &quot;ADM1&quot;, &quot;countryCode&quot;: &quot;LK&quot; }\" length=\"1\"></candidate> <candidate id=\"c92\" index=1073 type=\"location\" info=\"{ &quot;coordinates&quot;: &quot;13.0;33.0&quot;, &quot;id&quot;: 379668, &quot;featureClass&quot;: &quot;A&quot;, &quot;featureCode&quot;: &quot;ADM1H&quot;, &quot;countryCode&quot;: &quot;SD&quot; }\" length=\"1\"></candidate> <candidate id=\"c93\" index=1073 type=\"location\" info=\"{ &quot;coordinates&quot;: &quot;-10.0;148.0&quot;, &quot;id&quot;: 2133763, &quot;featureClass&quot;: &quot;A&quot;, &quot;featureCode&quot;: &quot;ADM1&quot;, &quot;countryCode&quot;: &quot;PG&quot; }\" length=\"1\"></candidate> <candidate id=\"c94\" index=1073 type=\"location\" info=\"{ &quot;coordinates&quot;: &quot;18.3415;-64.7389&quot;, &quot;id&quot;: 9252024, &quot;featureClass&quot;: &quot;A&quot;, &quot;featureCode&quot;: &quot;ADM2&quot;, &quot;countryCode&quot;: &quot;VI&quot; }\" length=\"1\"></candidate> <token id=\"t1073\"> Central </token> <token id=\"t1074\"> ) </token> <token id=\"t1075\"> . </token> <token id=\"t1076\"> Crescuta </token> <token id=\"t1077\"> in </token> <token id=\"t1078\"> principal </token> <token id=\"t1079\"> in </token> <token id=\"t1080\"> departamentul </token> <candidate id=\"c95\" index=1081 type=\"location\" info=\"{ &quot;coordinates&quot;: &quot;44.25;2.5&quot;, &quot;id&quot;: 3035691, &quot;featureClass&quot;: &quot;A&quot;, &quot;featureCode&quot;: &quot;ADM2&quot;, &quot;countryCode&quot;: &quot;FR&quot; }\" length=\"1\"></candidate> <token id=\"t1081\"> Aveyron </token> <token id=\"t1082\"> , </token> <candidate id=\"c96\" index=1083 type=\"location\" info=\"{ &quot;coordinates&quot;: &quot;45.08333;2.66667&quot;, &quot;id&quot;: 3028791, &quot;featureClass&quot;: &quot;A&quot;, &quot;featureCode&quot;: &quot;ADM2&quot;, &quot;countryCode&quot;: &quot;FR&quot; }\" length=\"1\"></candidate> <token id=\"t1083\"> Cantal </token> <token id=\"t1084\"> , </token> <candidate id=\"c97\" index=1085 type=\"location\" info=\"{ &quot;coordinates&quot;: &quot;44.5;3.5&quot;, &quot;id&quot;: 2997288, &quot;featureClass&quot;: &quot;A&quot;, &quot;featureCode&quot;: &quot;ADM2&quot;, &quot;countryCode&quot;: &quot;FR&quot; }\" length=\"1\"></candidate> <token id=\"t1085\"> Lozere </token> <token id=\"t1086\"> si </token> <candidate id=\"c98\" index=1087 type=\"location\" info=\"{ &quot;coordinates&quot;: &quot;45.08333;4.0&quot;, &quot;id&quot;: 3013760, &quot;featureClass&quot;: &quot;A&quot;, &quot;featureCode&quot;: &quot;ADM2&quot;, &quot;countryCode&quot;: &quot;FR&quot; }\" length=\"1\"></candidate> <token id=\"t1087\"> Haute-Loire </token> <token id=\"t1088\"> , </token> <token id=\"t1089\"> de-a </token> <token id=\"t1090\"> lungul </token> <token id=\"t1091\"> timpului </token> <token id=\"t1092\"> s-a </token> <token id=\"t1093\"> raspandit </token> <token id=\"t1094\"> in </token> <token id=\"t1095\"> special </token> <token id=\"t1096\"> in </token> <token id=\"t1097\"> zonele </token> <token id=\"t1098\"> dificile </token> <token id=\"t1099\"> , </token> <token id=\"t1100\"> improprii </token> <token id=\"t1101\"> altor </token> <token id=\"t1102\"> rase </token> <token id=\"t1103\"> : </token> <token id=\"t1104\"> zona </token> <candidate id=\"c99\" index=1105 type=\"location\" info=\"{ &quot;coordinates&quot;: &quot;47.00025;-109.75102&quot;, &quot;id&quot;: 5667009, &quot;featureClass&quot;: &quot;A&quot;, &quot;featureCode&quot;: &quot;ADM1&quot;, &quot;countryCode&quot;: &quot;US&quot; }\" length=\"1\"></candidate> <token id=\"t1105\"> montana </token> <token id=\"t1106\"> ( </token> <candidate id=\"c100\" index=1107 type=\"location\" info=\"{ &quot;coordinates&quot;: &quot;43.08333;2.5&quot;, &quot;id&quot;: 3036264, &quot;featureClass&quot;: &quot;A&quot;, &quot;featureCode&quot;: &quot;ADM2&quot;, &quot;countryCode&quot;: &quot;FR&quot; }\" length=\"1\"></candidate> <token id=\"t1107\"> Aude </token> <token id=\"t1108\"> , </token> <candidate id=\"c101\" index=1109 type=\"location\" info=\"{ &quot;coordinates&quot;: &quot;45.66667;3.0&quot;, &quot;id&quot;: 2984986, &quot;featureClass&quot;: &quot;A&quot;, &quot;featureCode&quot;: &quot;ADM2&quot;, &quot;countryCode&quot;: &quot;FR&quot; }\" length=\"1\"></candidate> <token id=\"t1109\"> Puy-de-Dôme </token> <token id=\"t1110\"> , </token> <token id=\"t1111\"> Pirineii </token> <token id=\"t1112\"> Orientali </token> <token id=\"t1113\"> , </token> <token id=\"t1114\"> etc </token> <token id=\"t1115\"> ) </token> <token id=\"t1116\"> si </token> <token id=\"t1117\"> platourile </token> <token id=\"t1118\"> inalte </token> <token id=\"t1119\"> calcaroase </token> <token id=\"t1120\"> ( </token> <candidate id=\"c102\" index=1121 type=\"location\" info=\"{ &quot;coordinates&quot;: &quot;44.0;4.0&quot;, &quot;id&quot;: 3016670, &quot;featureClass&quot;: &quot;A&quot;, &quot;featureCode&quot;: &quot;ADM2&quot;, &quot;countryCode&quot;: &quot;FR&quot; }\" length=\"1\"></candidate> <token id=\"t1121\"> Gard </token> <token id=\"t1122\"> , </token> <candidate id=\"c103\" index=1123 type=\"location\" info=\"{ &quot;coordinates&quot;: &quot;43.66667;3.5&quot;, &quot;id&quot;: 3013500, &quot;featureClass&quot;: &quot;A&quot;, &quot;featureCode&quot;: &quot;ADM2&quot;, &quot;countryCode&quot;: &quot;FR&quot; }\" length=\"1\"></candidate> <token id=\"t1123\"> Hérault </token> <token id=\"t1124\"> , </token> <candidate id=\"c104\" index=1125 type=\"location\" info=\"{ &quot;coordinates&quot;: &quot;45.99222;-0.5975&quot;, &quot;id&quot;: 6453725, &quot;featureClass&quot;: &quot;A&quot;, &quot;featureCode&quot;: &quot;ADM4&quot;, &quot;countryCode&quot;: &quot;FR&quot; }\" length=\"1\"></candidate> <candidate id=\"c105\" index=1125 type=\"location\" info=\"{ &quot;coordinates&quot;: &quot;44.0;-0.83333&quot;, &quot;id&quot;: 3007866, &quot;featureClass&quot;: &quot;A&quot;, &quot;featureCode&quot;: &quot;ADM2&quot;, &quot;countryCode&quot;: &quot;FR&quot; }\" length=\"1\"></candidate> <token id=\"t1125\"> Landes </token> <token id=\"t1126\"> , </token> <token id=\"t1127\"> etc </token> <token id=\"t1128\"> ) </token> <token id=\"t1129\"> . </token> <token id=\"t1130\"> Initial </token> <token id=\"t1131\"> crescuta </token> <token id=\"t1132\"> ca </token> <token id=\"t1133\"> si </token> <token id=\"t1134\"> rasa </token> <token id=\"t1135\"> mixta </token> <token id=\"t1136\"> ( </token> <token id=\"t1137\"> laptele </token> <token id=\"t1138\"> este </token> <token id=\"t1139\"> utilizat </token> <token id=\"t1140\"> la </token> <token id=\"t1141\"> obtinerea </token> <token id=\"t1142\"> branzei </token> <candidate id=\"c106\" index=1143 type=\"location\" info=\"{ &quot;coordinates&quot;: &quot;44.68417;2.84722&quot;, &quot;id&quot;: 6426943, &quot;featureClass&quot;: &quot;A&quot;, &quot;featureCode&quot;: &quot;ADM4&quot;, &quot;countryCode&quot;: &quot;FR&quot; }\" length=\"1\"></candidate> <token id=\"t1143\"> Laguiole </token> <token id=\"t1144\"> ) </token> <token id=\"t1145\"> ulterior </token> <token id=\"t1146\"> dupa </token> <token id=\"t1147\"> cel </token> <token id=\"t1148\"> de-al </token> <token id=\"t1149\"> doilea </token> <token id=\"t1150\"> razboi </token> <token id=\"t1151\"> mondial </token> <token id=\"t1152\"> a </token> <token id=\"t1153\"> fost </token> <token id=\"t1154\"> crescuta </token> <token id=\"t1155\"> in </token> <token id=\"t1156\"> special </token> <token id=\"t1157\"> pentru </token> <token id=\"t1158\"> productia </token> <token id=\"t1159\"> de </token> <token id=\"t1160\"> carne </token> <token id=\"t1161\"> . </token> <token id=\"t1162\"> <br /> </token> <token id=\"t1163\"> <br /> </token>","publication_date":"2015-09-08","id":309,"title":"Rasa de vaci de carne Aubrac devine tot mai populara in Romania ...","url":"http://www.stiriagricole.ro/rasa-de-vaci-de-carne-aubrac-devine-tot-mai-populara-in-romania-ce-spor-de-crestere-are-si-cat-de-usor-se-adapteaza-la-noi-in-tara-28860.html","content":"\n\t09.09.2015\n\t\n\tBovine, Zootehnie\t\n\t\n\t\n\t \n\t\n\tAfişări: [post_view]\t\n\t \n \t&#13;\n &#13;\n 109 Flares&#13;\n &#13;\n &#13;\n &#13;\n Twitter&#13;\n &#13;\n &#13;\n 0&#13;\n &#13;\n &#13;\n &#13;\n &#13;\n &#13;\n &#13;\n &#13;\n &#13;\n &#13;\n &#13;\n Facebook&#13;\n &#13;\n &#13;\n 108&#13;\n &#13;\n &#13;\n &#13;\n &#13;\n &#13;\n &#13;\n &#13;\n &#13;\n &#13;\n &#13;\n Google+&#13;\n &#13;\n &#13;\n 0&#13;\n &#13;\n &#13;\n &#13;\n &#13;\n &#13;\n &#13;\n &#13;\n &#13;\n &#13;\n &#13;\n LinkedIn&#13;\n &#13;\n &#13;\n 1&#13;\n &#13;\n &#13;\n &#13;\n &#13;\n &#13;\n &#13;\n &#13;\n &#13;\n &#13;\n &#13;\n Pin It Share&#13;\n &#13;\n &#13;\n 0&#13;\n &#13;\n &#13;\n &#13;\n &#13;\n &#13;\n &#13;\n &#13;\n &#13;\n &#13;\n &#13;\n 109 Flares&#13;\n&#13;\n &#13;\n ×&#13;\n &#13;\nO noua rasa de vaci de carne ar putea sa detroneze popularitatea Angus sau Charolaise in Romania. Este vorba de rasa franceza Aubrac, recunoscuta pentru adaptabilitatea sa, precum si pentru sporul de crestere. Daca la fatare, un vitel are in jur de 40 de kg, intr-un an de zile acesta ajunge la circa 400 de kg. Mai mult decat atat, vacile pot ajunge pana la o greutate de 800 de kg, iar un taur pana la 1.200 de kg.\nUna dintre fermele din Romania in care regasim rasa de carne Aubrac este cea detinuta de omul de afaceri Marius Tucudean in localitatea Voievodeni, din judetul Arad. Aici, peste 60 de capete de vaci din rasa Aubrac sunt crescute cu multa atentie sub indrumarea lui Nelutu Hanis, administratorul fermei, precum si sub atenta observatie a lui Andrei lung, medicul veterinar al fermei din Voievodeni.\nPrimele vaci Aubrac au fost cumparate de ferma lui Marius Tucudean in 2013, direct din Franta. Achizitionarea acestei rase nu a fost una intamplatoare, ci realizata in urma unei ample documentari. Cele mai importante caracteristici ale rasei Aubrac care l-au facut pe Marius Tucudean sa cumpere un prim efectiv de 15 vaci Aubrac au fost calitatile extraordinare de adaptare, gustul superior al carnii, precum si datorita sporului foarte bun de crestere.\n„Initial au fost cumparate 15 capete din rasa Aubrac, apoi au mai fost aduse inca 14 gestante si un taur, iar dupa aceea inca 30 de junici de un an. Ceea ce inseamna ca avem in prezent un efectiv de 60 de capete. Prima calitate care ne-a facut sa achizitionam aceasta rasa a fost faptul ca animalele sunt rezistente si se adapteaza foarte usor de la un mediu la altul. De exemplu, ele au venit de la o inaltime de 1.000 si ceva de metri, din Muntii Aubrac. Aici la noi s-au intalnit, cel putin in aceasta vara, cu temperaturi foarte mari. Cu toate acestea rezista fara probleme. Stau libere pe o pasune de 50 de hectare. Chiar si cand era foarte cald, multe dintre animale nu simteau nevoia sa intre in adapost, la umbra, ceea ce arata inca o data rezistenta acestei rase”, declara, pentru StiriAgricole.ro, Nelutu Hanis, administratorul fermei din Voievodeni.\nDin punct de vedere al hranei, bovinele din rasa Aubrac sunt hranite cu siloz de iarba si fan, iar tineretul pentru ingrasare primeste si un supliment de vitamine si minerale. Pentru a diminua din costuri, ferma lui Tucudean isi produce singura si furajele necesare hranei.\n„In timpul verii le lasam la pasunat liber. Daca este nevoie, suplimentam hrana si cu lucerna, eventual si cu ocatura de tulei sau porumb si grau macinat. La vitei, in perioada de ingrasat, le dam si cateva concentrate. Merita spus ca aceste animale mananca destul de mult, mai ales ca provin dintr-o rasa de carne, insa nu sunt pretentioase la hrana”, explica Andrei Lung, medic veterinar la ferma din Voievodeni.\nLa nastere, un vitel din rasa Aubrac are circa 40 de kg, ajungand in 120 de zile la 158 de kilograme, iar dupa un an la o masa totala de 400 de kg. O vaca din rasa Aubrac poate atinge o greutate maxima de circa 800-900 de kg, iar un taur poate cantari pana la 1.200 de kg. In medie, viteii se comercializeaza cu aproximativ 3,5 euro kilogramul, iar vitelele cu 3,2 euro/kg.\n„Pana acum am vandut doar 10 taurasi la un domn italian de la noi. Dansul are o firma si face export in Italia. Cumpara de la mai multi proprietari din zona. Viteii se comercializeaza cu 3,5 euro kilogramul, iar vitelele cam cu 3,2 euro/kg. La aceasta rasa, laptele nu se colecteaza, fiind pastrat pentru cresterea viteilor”, precizeaza Andrei Lung, medic veterinar la ferma din Voievodeni.\nIn general, exemplarele din rasa Aubrac au culoare cafenie-rosiatica, mai inchisa in jurul ochilor si a botului care se continua cu culoarea alba, pielea de culoare neagra, coarnele in forma de lira. Gatul scurt, pieptul larg, crupa musculoasa, picioarele scurte si puternice. In Franta peste 60% din vaci sunt insamantate cu Charolaise datorita fatarilor usoare.\nUn aspect de care fermierii trebuie sa tina cont atunci cand doresc sa-si mareasca efectivul din rasa Aubrac este ca junicile sa fie montate doar daca au peste 350 de kilograme.\n„Daca sunt mai bine dezvoltate, atunci nu vor avea probleme la fatare. Totusi, ceea ce pot sa amintesc este ca femelele devin foarte agresive la fatare. Au un instinct matern foarte dezvoltat. Ceea ce pot recomanda este o monta naturala sau una realizata intr-un spatiu amenajat”, mai spune Andrei Lung.\nNelutu Hanis, administratorul fermei din Voievodeni, considera ca fermierii din Romania se vor orienta tot mai mult catre bovinele din rase de carne, avand in vedere ca sprijinul cuplat pentru asemenea exemplare este mai mare decat in alti ani. Rasa Aubrac este inclusa de exemplu pe lista vacilor care sunt eligibile la plata sprijinului cuplat pentru exemplarele din rasele de carne. Astfel, in 2015, fermierii ar putea primi o subventie de 300 de euro pentru un animal de rasa pura.\nUn exemplar adult Aubrac, din rasa pura, se comercializeaza cu un pret de circa 2.000 de euro, mai afirma Andrei Lung, medic veterinar la ferma din Voievodeni.\nAubrac este o rasa foarte veche din Franta, originara din muntii Aubrac (sudul masivului Central). Crescuta in principal in departamentul Aveyron, Cantal, Lozere si Haute-Loire, de-a lungul timpului s-a raspandit in special in zonele dificile, improprii altor rase: zona montana (Aude, Puy-de-Dôme, Pirineii Orientali, etc) si platourile inalte calcaroase (Gard, Hérault, Landes, etc). Initial crescuta ca si rasa mixta (laptele este utilizat la obtinerea branzei Laguiole) ulterior dupa cel de-al doilea razboi mondial a fost crescuta in special pentru productia de carne.\n\t\n ","candidateLabels":[]}
