# Supplementary material for: Web monitoring of emerging animal infectious diseases integrated in the French Animal Health Epidemic Intelligence System
Source: PLoS One. 2018 Aug 3;13(8):e0199960. doi: 10.1371/journal.pone.0199960 (PMC6075742; doi:10.1371/journal.pone.0199960)
Supplement: S1 Dataset — Dataset of news reports in English language used to evaluate and train the information extraction module of PADI-web (http://epia.clermont.inra.fr/vsi). This dataset is composed of 532 news reports (in JSON), with information about the report itself (publication date, title, content, url), as well as processing information related to the information extraction process (candidates for extraction information, correct or incorrect labels for each candidate). The named entity candidates (locations, diseases, hosts, dates, number of cases) are manually labelled in each article. Data are shared under a CC BY license and are freely available for download at: https://dataverse.cirad.fr/dataset.xhtml?persistentId=doi:10.18167/DVN1/KMTIFG. (GZ) [file pone.0199960.s001.gz › articles/232.json]

{"reports":[17999,18152,18172,18228,18276],"tagged_content":"<token id=\"t0\"> <br /> </token> <token id=\"t1\"> The </token> <token id=\"t2\"> Russian </token> <token id=\"t3\"> federal </token> <token id=\"t4\"> consumer </token> <token id=\"t5\"> rights </token> <token id=\"t6\"> protection </token> <token id=\"t7\"> service </token> <token id=\"t8\"> Rospotrebnadzor </token> <token id=\"t9\"> has </token> <token id=\"t10\"> banned </token> <token id=\"t11\"> all </token> <token id=\"t12\"> confectionery </token> <token id=\"t13\"> imports </token> <token id=\"t14\"> from </token> <candidate id=\"c1\" index=15 type=\"location\" info=\"{ &quot;coordinates&quot;: &quot;49.0;32.0&quot;, &quot;id&quot;: 690791, &quot;featureClass&quot;: &quot;A&quot;, &quot;featureCode&quot;: &quot;PCLI&quot;, &quot;countryCode&quot;: &quot;UA&quot; }\" length=\"1\"></candidate> <token id=\"t15\"> Ukraine </token> <token id=\"t16\"> beginning </token> <candidate id=\"c2\" index=17 type=\"date\" info=\"2014-09-05\" length=\"2\"></candidate> <token id=\"t17\"> September </token> <candidate id=\"c3\" index=18 type=\"number\" info=\"null\" length=\"1\"></candidate> <token id=\"t18\"> 5 </token> <token id=\"t19\"> . </token> <token id=\"t20\"> <br /> </token> <token id=\"t21\"> Illustration </token> <token id=\"t22\"> <br /> </token> <token id=\"t23\"> The </token> <candidate id=\"c4\" index=24 type=\"location\" info=\"{ &quot;coordinates&quot;: &quot;38.49457;43.38323&quot;, &quot;id&quot;: 298117, &quot;featureClass&quot;: &quot;P&quot;, &quot;featureCode&quot;: &quot;PPLA&quot;, &quot;countryCode&quot;: &quot;TR&quot; }\" length=\"1\"></candidate> <token id=\"t24\"> ban </token> <token id=\"t25\"> was </token> <token id=\"t26\"> imposed </token> <token id=\"t27\"> because </token> <candidate id=\"c5\" index=28 type=\"location\" info=\"{ &quot;coordinates&quot;: &quot;49.0;32.0&quot;, &quot;id&quot;: 690791, &quot;featureClass&quot;: &quot;A&quot;, &quot;featureCode&quot;: &quot;PCLI&quot;, &quot;countryCode&quot;: &quot;UA&quot; }\" length=\"1\"></candidate> <token id=\"t28\"> Ukraine </token> <token id=\"t29\"> 's </token> <token id=\"t30\"> ABK </token> <token id=\"t31\"> and </token> <token id=\"t32\"> Konti </token> <token id=\"t33\"> confectioneries </token> <token id=\"t34\"> violated </token> <token id=\"t35\"> the </token> <token id=\"t36\"> regulations </token> <token id=\"t37\"> for </token> <token id=\"t38\"> product </token> <token id=\"t39\"> marking </token> <token id=\"t40\"> , </token> <token id=\"t41\"> the </token> <token id=\"t42\"> control </token> <token id=\"t43\"> service </token> <token id=\"t44\"> said </token> <token id=\"t45\"> in </token> <token id=\"t46\"> a </token> <token id=\"t47\"> statement </token> <token id=\"t48\"> . </token> <token id=\"t49\"> The </token> <token id=\"t50\"> Ukrainian </token> <token id=\"t51\"> ABK </token> <token id=\"t52\"> , </token> <token id=\"t53\"> Konti </token> <token id=\"t54\"> and </token> <token id=\"t55\"> Roshen </token> <token id=\"t56\"> companies </token> <token id=\"t57\"> imported </token> <token id=\"t58\"> their </token> <token id=\"t59\"> products </token> <token id=\"t60\"> mainly </token> <token id=\"t61\"> to </token> <candidate id=\"c6\" index=62 type=\"location\" info=\"{ &quot;coordinates&quot;: &quot;60.0;100.0&quot;, &quot;id&quot;: 2017370, &quot;featureClass&quot;: &quot;A&quot;, &quot;featureCode&quot;: &quot;PCLI&quot;, &quot;countryCode&quot;: &quot;RU&quot; }\" length=\"1\"></candidate> <token id=\"t62\"> Russia </token> <token id=\"t63\"> . </token> <token id=\"t64\"> The </token> <token id=\"t65\"> Russian </token> <token id=\"t66\"> consumer </token> <token id=\"t67\"> rights </token> <token id=\"t68\"> watchdog </token> <token id=\"t69\"> banned </token> <token id=\"t70\"> Roshen </token> <token id=\"t71\"> imports </token> <token id=\"t72\"> in </token> <candidate id=\"c7\" index=73 type=\"date\" info=\"2013-07\" length=\"3\"></candidate> <token id=\"t73\"> late </token> <token id=\"t74\"> July </token> <candidate id=\"c8\" index=75 type=\"number\" info=\"null\" length=\"1\"></candidate> <token id=\"t75\"> 2013 </token> <token id=\"t76\"> , </token> <token id=\"t77\"> saying </token> <token id=\"t78\"> the </token> <token id=\"t79\"> confectionery </token> <token id=\"t80\"> did </token> <token id=\"t81\"> not </token> <token id=\"t82\"> meet </token> <token id=\"t83\"> quality </token> <token id=\"t84\"> and </token> <token id=\"t85\"> safety </token> <token id=\"t86\"> requirements </token> <token id=\"t87\"> . </token> <token id=\"t88\"> <br /> </token> <token id=\"t89\"> As </token> <token id=\"t90\"> ITAR-TASS </token> <token id=\"t91\"> reported </token> <token id=\"t92\"> earlier </token> <token id=\"t93\"> , </token> <candidate id=\"c9\" index=94 type=\"location\" info=\"{ &quot;coordinates&quot;: &quot;60.0;100.0&quot;, &quot;id&quot;: 2017370, &quot;featureClass&quot;: &quot;A&quot;, &quot;featureCode&quot;: &quot;PCLI&quot;, &quot;countryCode&quot;: &quot;RU&quot; }\" length=\"1\"></candidate> <token id=\"t94\"> Russia </token> <token id=\"t95\"> banned </token> <token id=\"t96\"> all </token> <token id=\"t97\"> milk </token> <token id=\"t98\"> and </token> <token id=\"t99\"> dairy </token> <token id=\"t100\"> imports </token> <token id=\"t101\"> from </token> <candidate id=\"c10\" index=102 type=\"location\" info=\"{ &quot;coordinates&quot;: &quot;49.0;32.0&quot;, &quot;id&quot;: 690791, &quot;featureClass&quot;: &quot;A&quot;, &quot;featureCode&quot;: &quot;PCLI&quot;, &quot;countryCode&quot;: &quot;UA&quot; }\" length=\"1\"></candidate> <token id=\"t102\"> Ukraine </token> <token id=\"t103\"> on </token> <candidate id=\"c11\" index=104 type=\"date\" info=\"2014-07-28\" length=\"4\"></candidate> <token id=\"t104\"> July </token> <candidate id=\"c12\" index=105 type=\"number\" info=\"null\" length=\"1\"></candidate> <token id=\"t105\"> 28 </token> <token id=\"t106\"> , </token> <candidate id=\"c13\" index=107 type=\"number\" info=\"null\" length=\"1\"></candidate> <token id=\"t107\"> 2014 </token> <token id=\"t108\"> . </token> <token id=\"t109\"> The </token> <token id=\"t110\"> federal </token> <token id=\"t111\"> veterinary </token> <token id=\"t112\"> and </token> <token id=\"t113\"> phytosanitary </token> <token id=\"t114\"> control </token> <token id=\"t115\"> service </token> <token id=\"t116\"> said </token> <token id=\"t117\"> Ukrainian </token> <token id=\"t118\"> dairy </token> <token id=\"t119\"> imports </token> <token id=\"t120\"> were </token> <token id=\"t121\"> barred </token> <token id=\"t122\"> first </token> <token id=\"t123\"> of </token> <token id=\"t124\"> all </token> <token id=\"t125\"> in </token> <token id=\"t126\"> connection </token> <token id=\"t127\"> with </token> <token id=\"t128\"> supplies </token> <token id=\"t129\"> of </token> <token id=\"t130\"> unsafe </token> <token id=\"t131\"> cheese </token> <token id=\"t132\"> products </token> <token id=\"t133\"> . </token> <token id=\"t134\"> The </token> <token id=\"t135\"> service </token> <token id=\"t136\"> repeatedly </token> <token id=\"t137\"> detected </token> <token id=\"t138\"> remains </token> <token id=\"t139\"> of </token> <token id=\"t140\"> tetracycline </token> <token id=\"t141\"> antibiotics </token> <token id=\"t142\"> , </token> <token id=\"t143\"> heavy </token> <token id=\"t144\"> metal </token> <token id=\"t145\"> salts </token> <token id=\"t146\"> and </token> <token id=\"t147\"> pathogen </token> <token id=\"t148\"> microorganisms </token> <token id=\"t149\"> in </token> <token id=\"t150\"> milk </token> <token id=\"t151\"> and </token> <token id=\"t152\"> dairy </token> <token id=\"t153\"> products </token> <token id=\"t154\"> imported </token> <token id=\"t155\"> from </token> <candidate id=\"c14\" index=156 type=\"location\" info=\"{ &quot;coordinates&quot;: &quot;49.0;32.0&quot;, &quot;id&quot;: 690791, &quot;featureClass&quot;: &quot;A&quot;, &quot;featureCode&quot;: &quot;PCLI&quot;, &quot;countryCode&quot;: &quot;UA&quot; }\" length=\"1\"></candidate> <token id=\"t156\"> Ukraine </token> <token id=\"t157\"> . </token> <token id=\"t158\"> <br /> </token> <token id=\"t159\"> Earlier </token> <token id=\"t160\"> , </token> <token id=\"t161\"> the </token> <token id=\"t162\"> watchdog </token> <token id=\"t163\"> banned </token> <token id=\"t164\"> potato </token> <token id=\"t165\"> from </token> <token id=\"t166\"> all </token> <token id=\"t167\"> Ukrainian </token> <token id=\"t168\"> farms </token> <token id=\"t169\"> because </token> <token id=\"t170\"> of </token> <token id=\"t171\"> vermin </token> <token id=\"t172\"> and </token> <token id=\"t173\"> barred </token> <token id=\"t174\"> pork </token> <token id=\"t175\"> supplies </token> <token id=\"t176\"> because </token> <token id=\"t177\"> of </token> <token id=\"t178\"> the </token> <candidate id=\"c15\" index=179 type=\"disease\" info=\"null\" length=\"3\"></candidate> <token id=\"t179\"> African </token> <candidate id=\"c16\" index=180 type=\"host\" info=\"null\" length=\"1\"></candidate> <token id=\"t180\"> swine </token> <token id=\"t181\"> fever </token> <token id=\"t182\"> threat </token> <token id=\"t183\"> . </token> <token id=\"t184\"> Rospotrebnadzor </token> <token id=\"t185\"> has </token> <token id=\"t186\"> banned </token> <token id=\"t187\"> cheeses </token> <token id=\"t188\"> from </token> <candidate id=\"c17\" index=189 type=\"number\" info=\"null\" length=\"1\"></candidate> <token id=\"t189\"> 13 </token> <token id=\"t190\"> Ukrainian </token> <token id=\"t191\"> firms </token> <token id=\"t192\"> , </token> <token id=\"t193\"> juice </token> <token id=\"t194\"> , </token> <token id=\"t195\"> including </token> <token id=\"t196\"> for </token> <token id=\"t197\"> babies </token> <token id=\"t198\"> , </token> <token id=\"t199\"> alcohol </token> <token id=\"t200\"> products </token> <token id=\"t201\"> , </token> <token id=\"t202\"> beer </token> <token id=\"t203\"> from </token> <candidate id=\"c18\" index=204 type=\"number\" info=\"null\" length=\"1\"></candidate> <token id=\"t204\"> three </token> <token id=\"t205\"> Ukrainian </token> <token id=\"t206\"> firms </token> <token id=\"t207\"> and </token> <token id=\"t208\"> canned </token> <token id=\"t209\"> vegetables </token> <token id=\"t210\"> , </token> <token id=\"t211\"> fruit </token> <token id=\"t212\"> and </token> <candidate id=\"c19\" index=213 type=\"host\" info=\"null\" length=\"1\"></candidate> <token id=\"t213\"> fish </token> <token id=\"t214\"> from </token> <candidate id=\"c20\" index=215 type=\"number\" info=\"null\" length=\"1\"></candidate> <token id=\"t215\"> seven </token> <token id=\"t216\"> companies </token> <token id=\"t217\"> . </token> <token id=\"t218\"> <br /> </token>","publication_date":"2014-09-05","id":232,"title":"Russia bans almost all product imports from Ukraine","url":"http://inserbia.info/today/2014/09/russia-bans-almost-all-product-imports-from-ukraine/","content":"\nThe Russian federal consumer rights protection service Rospotrebnadzor has banned all confectionery imports from Ukraine beginning September 5.\nIllustration\nThe ban was imposed because Ukraine’s ABK and Konti confectioneries violated the regulations for product marking, the control service said in a statement. The Ukrainian ABK, Konti and Roshen companies imported their products mainly to Russia. The Russian consumer rights watchdog banned Roshen imports in late July 2013, saying the confectionery did not meet quality and safety requirements.\nAs ITAR-TASS reported earlier, Russia banned all milk and dairy imports from Ukraine on July 28, 2014. The federal veterinary and phytosanitary control service said Ukrainian dairy imports were barred first of all in connection with supplies of unsafe cheese products. The service repeatedly detected remains of tetracycline antibiotics, heavy metal salts and pathogen microorganisms in milk and dairy products imported from Ukraine.\nEarlier, the watchdog banned potato from all Ukrainian farms because of vermin and barred pork supplies because of the African swine fever threat. Rospotrebnadzor has banned cheeses from 13 Ukrainian firms, juice, including for babies, alcohol products, beer from three Ukrainian firms and canned vegetables, fruit and fish from seven companies.\n","candidateLabels":[]}
