# Supplementary material for: Web monitoring of emerging animal infectious diseases integrated in the French Animal Health Epidemic Intelligence System
Source: PLoS One. 2018 Aug 3;13(8):e0199960. doi: 10.1371/journal.pone.0199960 (PMC6075742; doi:10.1371/journal.pone.0199960)
Supplement: S1 Dataset — Dataset of news reports in English language used to evaluate and train the information extraction module of PADI-web (http://epia.clermont.inra.fr/vsi). This dataset is composed of 532 news reports (in JSON), with information about the report itself (publication date, title, content, url), as well as processing information related to the information extraction process (candidates for extraction information, correct or incorrect labels for each candidate). The named entity candidates (locations, diseases, hosts, dates, number of cases) are manually labelled in each article. Data are shared under a CC BY license and are freely available for download at: https://dataverse.cirad.fr/dataset.xhtml?persistentId=doi:10.18167/DVN1/KMTIFG. (GZ) [file pone.0199960.s001.gz › articles/187.json]

{"reports":[17705,17748,17789,17802,17808,17923,18000,18103,18302,18430],"tagged_content":"<token id=\"t0\"> <br /> </token> <token id=\"t1\"> USDA </token> <token id=\"t2\"> veterinarians </token> <token id=\"t3\"> and </token> <token id=\"t4\"> recovery </token> <token id=\"t5\"> workers </token> <token id=\"t6\"> from </token> <token id=\"t7\"> across </token> <token id=\"t8\"> the </token> <candidate id=\"c1\" index=9 type=\"location\" info=\"{ &quot;coordinates&quot;: &quot;39.76;-98.5&quot;, &quot;id&quot;: 6252001, &quot;featureClass&quot;: &quot;A&quot;, &quot;featureCode&quot;: &quot;PCLI&quot;, &quot;countryCode&quot;: &quot;US&quot; }\" length=\"2\"></candidate> <token id=\"t9\"> United </token> <token id=\"t10\"> States </token> <token id=\"t11\"> have </token> <token id=\"t12\"> been </token> <token id=\"t13\"> working </token> <token id=\"t14\"> on </token> <token id=\"t15\"> biohazard </token> <token id=\"t16\"> clean-up </token> <token id=\"t17\"> detail </token> <token id=\"t18\"> at </token> <token id=\"t19\"> area </token> <token id=\"t20\"> poultry </token> <token id=\"t21\"> operations </token> <token id=\"t22\"> , </token> <token id=\"t23\"> including </token> <token id=\"t24\"> the </token> <candidate id=\"c2\" index=25 type=\"location\" info=\"{ &quot;coordinates&quot;: &quot;33.61525;-98.68765&quot;, &quot;id&quot;: 4671180, &quot;featureClass&quot;: &quot;A&quot;, &quot;featureCode&quot;: &quot;ADM2&quot;, &quot;countryCode&quot;: &quot;US&quot; }\" length=\"1\"></candidate> <token id=\"t25\"> Archer </token> <token id=\"t26\"> Co-Op </token> <token id=\"t27\"> Grain </token> <token id=\"t28\"> Company </token> <token id=\"t29\"> 's </token> <token id=\"t30\"> egg-laying </token> <token id=\"t31\"> facility </token> <token id=\"t32\"> near </token> <candidate id=\"c3\" index=33 type=\"location\" info=\"{ &quot;coordinates&quot;: &quot;33.61525;-98.68765&quot;, &quot;id&quot;: 4671180, &quot;featureClass&quot;: &quot;A&quot;, &quot;featureCode&quot;: &quot;ADM2&quot;, &quot;countryCode&quot;: &quot;US&quot; }\" length=\"1\"></candidate> <token id=\"t33\"> Archer </token> <token id=\"t34\"> , </token> <token id=\"t35\"> in </token> <token id=\"t36\"> the </token> <token id=\"t37\"> face </token> <token id=\"t38\"> of </token> <token id=\"t39\"> the </token> <candidate id=\"c4\" index=40 type=\"disease\" info=\"null\" length=\"2\"></candidate> <token id=\"t40\"> Avian </token> <token id=\"t41\"> Influenza </token> <token id=\"t42\"> outbreak </token> <token id=\"t43\"> that </token> <token id=\"t44\"> continues </token> <token id=\"t45\"> devastating </token> <token id=\"t46\"> poultry </token> <token id=\"t47\"> operations </token> <token id=\"t48\"> throughout </token> <token id=\"t49\"> the </token> <token id=\"t50\"> Midwest </token> <token id=\"t51\"> . </token> <token id=\"t52\"> Photo </token> <token id=\"t53\"> contributed </token> <token id=\"t54\"> <br /> </token> <candidate id=\"c5\" index=55 type=\"location\" info=\"{ &quot;coordinates&quot;: &quot;42.00027;-93.50049&quot;, &quot;id&quot;: 4862182, &quot;featureClass&quot;: &quot;A&quot;, &quot;featureCode&quot;: &quot;ADM1&quot;, &quot;countryCode&quot;: &quot;US&quot; }\" length=\"1\"></candidate> <token id=\"t55\"> Iowa </token> <token id=\"t56\"> Poultry </token> <token id=\"t57\"> State </token> <token id=\"t58\"> of </token> <token id=\"t59\"> Emergency </token> <token id=\"t60\"> & </token> <token id=\"t61\"> Disaster </token> <token id=\"t62\"> <br /> </token> <token id=\"t63\"> News </token> <token id=\"t64\"> reported </token> <candidate id=\"c6\" index=65 type=\"date\" info=\"2015-04-30\" length=\"2\"></candidate> <token id=\"t65\"> April </token> <candidate id=\"c7\" index=66 type=\"number\" info=\"null\" length=\"1\"></candidate> <token id=\"t66\"> 30 </token> <token id=\"t67\"> said </token> <candidate id=\"c8\" index=68 type=\"number\" info=\"null\" length=\"1\"></candidate> <token id=\"t68\"> 5 </token> <token id=\"t69\"> more </token> <token id=\"t70\"> suspected </token> <token id=\"t71\"> cases </token> <token id=\"t72\"> of </token> <candidate id=\"c9\" index=73 type=\"disease\" info=\"null\" length=\"2\"></candidate> <token id=\"t73\"> Avian </token> <token id=\"t74\"> Influenza </token> <token id=\"t75\"> were </token> <token id=\"t76\"> identified </token> <token id=\"t77\"> in </token> <token id=\"t78\"> NW </token> <candidate id=\"c10\" index=79 type=\"location\" info=\"{ &quot;coordinates&quot;: &quot;42.00027;-93.50049&quot;, &quot;id&quot;: 4862182, &quot;featureClass&quot;: &quot;A&quot;, &quot;featureCode&quot;: &quot;ADM1&quot;, &quot;countryCode&quot;: &quot;US&quot; }\" length=\"1\"></candidate> <token id=\"t79\"> Iowa </token> <token id=\"t80\"> triggering </token> <candidate id=\"c11\" index=81 type=\"location\" info=\"{ &quot;coordinates&quot;: &quot;42.00027;-93.50049&quot;, &quot;id&quot;: 4862182, &quot;featureClass&quot;: &quot;A&quot;, &quot;featureCode&quot;: &quot;ADM1&quot;, &quot;countryCode&quot;: &quot;US&quot; }\" length=\"1\"></candidate> <token id=\"t81\"> Iowa </token> <token id=\"t82\"> Governor </token> <token id=\"t83\"> Terry </token> <token id=\"t84\"> Branstad </token> <token id=\"t85\"> , </token> <candidate id=\"c12\" index=86 type=\"location\" info=\"{ &quot;coordinates&quot;: &quot;42.00027;-93.50049&quot;, &quot;id&quot;: 4862182, &quot;featureClass&quot;: &quot;A&quot;, &quot;featureCode&quot;: &quot;ADM1&quot;, &quot;countryCode&quot;: &quot;US&quot; }\" length=\"1\"></candidate> <token id=\"t86\"> Iowa </token> <token id=\"t87\"> Secretary </token> <token id=\"t88\"> of </token> <token id=\"t89\"> Agriculture </token> <token id=\"t90\"> Bill </token> <token id=\"t91\"> Northey </token> <token id=\"t92\"> and </token> <candidate id=\"c13\" index=93 type=\"location\" info=\"{ &quot;coordinates&quot;: &quot;42.00027;-93.50049&quot;, &quot;id&quot;: 4862182, &quot;featureClass&quot;: &quot;A&quot;, &quot;featureCode&quot;: &quot;ADM1&quot;, &quot;countryCode&quot;: &quot;US&quot; }\" length=\"1\"></candidate> <token id=\"t93\"> Iowa </token> <token id=\"t94\"> Department </token> <token id=\"t95\"> of </token> <token id=\"t96\"> Homeland </token> <token id=\"t97\"> Security </token> <token id=\"t98\"> and </token> <token id=\"t99\"> Emergency </token> <token id=\"t100\"> Management </token> <token id=\"t101\"> ( </token> <token id=\"t102\"> DHSEM </token> <token id=\"t103\"> ) </token> <token id=\"t104\"> Director </token> <candidate id=\"c14\" index=105 type=\"location\" info=\"{ &quot;coordinates&quot;: &quot;57.47604;12.59462&quot;, &quot;id&quot;: 2692570, &quot;featureClass&quot;: &quot;A&quot;, &quot;featureCode&quot;: &quot;ADM2&quot;, &quot;countryCode&quot;: &quot;SE&quot; }\" length=\"1\"></candidate> <candidate id=\"c15\" index=105 type=\"location\" info=\"{ &quot;coordinates&quot;: &quot;50.9481;1.9511&quot;, &quot;id&quot;: 6618361, &quot;featureClass&quot;: &quot;A&quot;, &quot;featureCode&quot;: &quot;ADM4&quot;, &quot;countryCode&quot;: &quot;FR&quot; }\" length=\"1\"></candidate> <candidate id=\"c16\" index=105 type=\"location\" info=\"{ &quot;coordinates&quot;: &quot;51.22276;-2.89635&quot;, &quot;id&quot;: 7301201, &quot;featureClass&quot;: &quot;A&quot;, &quot;featureCode&quot;: &quot;ADM4&quot;, &quot;countryCode&quot;: &quot;GB&quot; }\" length=\"1\"></candidate> <token id=\"t105\"> Mark </token> <token id=\"t106\"> Schouten </token> <token id=\"t107\"> to </token> <token id=\"t108\"> declare </token> <token id=\"t109\"> a </token> <token id=\"t110\"> state </token> <token id=\"t111\"> of </token> <token id=\"t112\"> emergency </token> <token id=\"t113\"> followed </token> <token id=\"t114\"> immediately </token> <token id=\"t115\"> by </token> <token id=\"t116\"> a </token> <token id=\"t117\"> disaster </token> <token id=\"t118\"> proclamation </token> <token id=\"t119\"> on </token> <candidate id=\"c17\" index=120 type=\"location\" info=\"{ &quot;coordinates&quot;: &quot;21.38471;102.72594&quot;, &quot;id&quot;: 1904828, &quot;featureClass&quot;: &quot;A&quot;, &quot;featureCode&quot;: &quot;ADM2&quot;, &quot;countryCode&quot;: &quot;LA&quot; }\" length=\"1\"></candidate> <candidate id=\"c18\" index=120 type=\"date\" info=\"2015-05-01\" length=\"2\"></candidate> <token id=\"t120\"> May </token> <candidate id=\"c19\" index=121 type=\"number\" info=\"null\" length=\"1\"></candidate> <token id=\"t121\"> 1 </token> <token id=\"t122\"> . </token> <token id=\"t123\"> <br /> </token> <token id=\"t124\"> The </token> <token id=\"t125\"> Governor </token> <token id=\"t126\"> 's </token> <token id=\"t127\"> announcement </token> <token id=\"t128\"> came </token> <token id=\"t129\"> during </token> <token id=\"t130\"> an </token> <candidate id=\"c20\" index=131 type=\"disease\" info=\"null\" length=\"2\"></candidate> <token id=\"t131\"> Avian </token> <token id=\"t132\"> Influenza </token> <token id=\"t133\"> update </token> <token id=\"t134\"> . </token> <token id=\"t135\"> A </token> <token id=\"t136\"> press </token> <token id=\"t137\"> conference </token> <token id=\"t138\"> call </token> <token id=\"t139\"> from </token> <token id=\"t140\"> the </token> <candidate id=\"c21\" index=141 type=\"location\" info=\"{ &quot;coordinates&quot;: &quot;42.00027;-93.50049&quot;, &quot;id&quot;: 4862182, &quot;featureClass&quot;: &quot;A&quot;, &quot;featureCode&quot;: &quot;ADM1&quot;, &quot;countryCode&quot;: &quot;US&quot; }\" length=\"1\"></candidate> <token id=\"t141\"> Iowa </token> <token id=\"t142\"> Department </token> <token id=\"t143\"> of </token> <token id=\"t144\"> Agriculture </token> <token id=\"t145\"> and </token> <token id=\"t146\"> Land </token> <token id=\"t147\"> Stewardship </token> <token id=\"t148\"> ( </token> <token id=\"t149\"> IDALS </token> <token id=\"t150\"> ) </token> <token id=\"t151\"> the </token> <token id=\"t152\"> day </token> <token id=\"t153\"> before </token> <token id=\"t154\"> reported </token> <token id=\"t155\"> that </token> <token id=\"t156\"> the </token> <candidate id=\"c22\" index=157 type=\"number\" info=\"null\" length=\"1\"></candidate> <token id=\"t157\"> five </token> <token id=\"t158\"> new </token> <token id=\"t159\"> cases </token> <token id=\"t160\"> included </token> <candidate id=\"c23\" index=161 type=\"number\" info=\"null\" length=\"1\"></candidate> <token id=\"t161\"> one </token> <token id=\"t162\"> in </token> <token id=\"t163\"> previously </token> <token id=\"t164\"> unaffected </token> <candidate id=\"c24\" index=165 type=\"location\" info=\"{ &quot;coordinates&quot;: &quot;39.39273;-87.11576&quot;, &quot;id&quot;: 4255843, &quot;featureClass&quot;: &quot;A&quot;, &quot;featureCode&quot;: &quot;ADM2&quot;, &quot;countryCode&quot;: &quot;US&quot; }\" length=\"2\"></candidate> <candidate id=\"c25\" index=165 type=\"location\" info=\"{ &quot;coordinates&quot;: &quot;46.89234;-96.49065&quot;, &quot;id&quot;: 5021444, &quot;featureClass&quot;: &quot;A&quot;, &quot;featureCode&quot;: &quot;ADM2&quot;, &quot;countryCode&quot;: &quot;US&quot; }\" length=\"2\"></candidate> <candidate id=\"c26\" index=165 type=\"location\" info=\"{ &quot;coordinates&quot;: &quot;31.62628;-84.9801&quot;, &quot;id&quot;: 4188258, &quot;featureClass&quot;: &quot;A&quot;, &quot;featureCode&quot;: &quot;ADM2&quot;, &quot;countryCode&quot;: &quot;US&quot; }\" length=\"2\"></candidate> <candidate id=\"c27\" index=165 type=\"location\" info=\"{ &quot;coordinates&quot;: &quot;34.05096;-93.17637&quot;, &quot;id&quot;: 4105838, &quot;featureClass&quot;: &quot;A&quot;, &quot;featureCode&quot;: &quot;ADM2&quot;, &quot;countryCode&quot;: &quot;US&quot; }\" length=\"2\"></candidate> <candidate id=\"c28\" index=165 type=\"location\" info=\"{ &quot;coordinates&quot;: &quot;33.78553;-98.2085&quot;, &quot;id&quot;: 4681782, &quot;featureClass&quot;: &quot;A&quot;, &quot;featureCode&quot;: &quot;ADM2&quot;, &quot;countryCode&quot;: &quot;US&quot; }\" length=\"2\"></candidate> <candidate id=\"c29\" index=165 type=\"location\" info=\"{ &quot;coordinates&quot;: &quot;43.08258;-95.15092&quot;, &quot;id&quot;: 4851866, &quot;featureClass&quot;: &quot;A&quot;, &quot;featureCode&quot;: &quot;ADM2&quot;, &quot;countryCode&quot;: &quot;US&quot; }\" length=\"2\"></candidate> <candidate id=\"c30\" index=165 type=\"location\" info=\"{ &quot;coordinates&quot;: &quot;42.91465;-96.97566&quot;, &quot;id&quot;: 5226973, &quot;featureClass&quot;: &quot;A&quot;, &quot;featureCode&quot;: &quot;ADM2&quot;, &quot;countryCode&quot;: &quot;US&quot; }\" length=\"2\"></candidate> <candidate id=\"c31\" index=165 type=\"location\" info=\"{ &quot;coordinates&quot;: &quot;38.46253;-81.07509&quot;, &quot;id&quot;: 4802346, &quot;featureClass&quot;: &quot;A&quot;, &quot;featureCode&quot;: &quot;ADM2&quot;, &quot;countryCode&quot;: &quot;US&quot; }\" length=\"2\"></candidate> <candidate id=\"c32\" index=165 type=\"location\" info=\"{ &quot;coordinates&quot;: &quot;35.05719;-83.75021&quot;, &quot;id&quot;: 4460927, &quot;featureClass&quot;: &quot;A&quot;, &quot;featureCode&quot;: &quot;ADM2&quot;, &quot;countryCode&quot;: &quot;US&quot; }\" length=\"2\"></candidate> <candidate id=\"c33\" index=165 type=\"location\" info=\"{ &quot;coordinates&quot;: &quot;33.26909;-85.86055&quot;, &quot;id&quot;: 4055660, &quot;featureClass&quot;: &quot;A&quot;, &quot;featureCode&quot;: &quot;ADM2&quot;, &quot;countryCode&quot;: &quot;US&quot; }\" length=\"2\"></candidate> <candidate id=\"c34\" index=165 type=\"location\" info=\"{ &quot;coordinates&quot;: &quot;38.75416;-88.49019&quot;, &quot;id&quot;: 4235992, &quot;featureClass&quot;: &quot;A&quot;, &quot;featureCode&quot;: &quot;ADM2&quot;, &quot;countryCode&quot;: &quot;US&quot; }\" length=\"2\"></candidate> <candidate id=\"c35\" index=165 type=\"location\" info=\"{ &quot;coordinates&quot;: &quot;40.52443;-98.05128&quot;, &quot;id&quot;: 5065828, &quot;featureClass&quot;: &quot;A&quot;, &quot;featureCode&quot;: &quot;ADM2&quot;, &quot;countryCode&quot;: &quot;US&quot; }\" length=\"2\"></candidate> <candidate id=\"c36\" index=165 type=\"location\" info=\"{ &quot;coordinates&quot;: &quot;36.36839;-90.41738&quot;, &quot;id&quot;: 4105899, &quot;featureClass&quot;: &quot;A&quot;, &quot;featureCode&quot;: &quot;ADM2&quot;, &quot;countryCode&quot;: &quot;US&quot; }\" length=\"2\"></candidate> <candidate id=\"c37\" index=165 type=\"location\" info=\"{ &quot;coordinates&quot;: &quot;33.65567;-88.78157&quot;, &quot;id&quot;: 4421964, &quot;featureClass&quot;: &quot;A&quot;, &quot;featureCode&quot;: &quot;ADM2&quot;, &quot;countryCode&quot;: &quot;US&quot; }\" length=\"2\"></candidate> <candidate id=\"c38\" index=165 type=\"location\" info=\"{ &quot;coordinates&quot;: &quot;39.31052;-94.42087&quot;, &quot;id&quot;: 4381444, &quot;featureClass&quot;: &quot;A&quot;, &quot;featureCode&quot;: &quot;ADM2&quot;, &quot;countryCode&quot;: &quot;US&quot; }\" length=\"2\"></candidate> <candidate id=\"c39\" index=165 type=\"location\" info=\"{ &quot;coordinates&quot;: &quot;29.98307;-81.85789&quot;, &quot;id&quot;: 4151245, &quot;featureClass&quot;: &quot;A&quot;, &quot;featureCode&quot;: &quot;ADM2&quot;, &quot;countryCode&quot;: &quot;US&quot; }\" length=\"2\"></candidate> <candidate id=\"c40\" index=165 type=\"location\" info=\"{ &quot;coordinates&quot;: &quot;39.34971;-97.16517&quot;, &quot;id&quot;: 4269648, &quot;featureClass&quot;: &quot;A&quot;, &quot;featureCode&quot;: &quot;ADM2&quot;, &quot;countryCode&quot;: &quot;US&quot; }\" length=\"2\"></candidate> <candidate id=\"c41\" index=165 type=\"location\" info=\"{ &quot;coordinates&quot;: &quot;36.55116;-85.54386&quot;, &quot;id&quot;: 4613912, &quot;featureClass&quot;: &quot;A&quot;, &quot;featureCode&quot;: &quot;ADM2&quot;, &quot;countryCode&quot;: &quot;US&quot; }\" length=\"2\"></candidate> <candidate id=\"c42\" index=165 type=\"location\" info=\"{ &quot;coordinates&quot;: &quot;37.15971;-83.71468&quot;, &quot;id&quot;: 4287883, &quot;featureClass&quot;: &quot;A&quot;, &quot;featureCode&quot;: &quot;ADM2&quot;, &quot;countryCode&quot;: &quot;US&quot; }\" length=\"2\"></candidate> <token id=\"t165\"> Clay </token> <token id=\"t166\"> County </token> <token id=\"t167\"> . </token> <token id=\"t168\"> Initial </token> <token id=\"t169\"> testing </token> <token id=\"t170\"> showed </token> <token id=\"t171\"> a </token> <token id=\"t172\"> poultry </token> <token id=\"t173\"> site </token> <token id=\"t174\"> there </token> <token id=\"t175\"> tested </token> <token id=\"t176\"> positive </token> <token id=\"t177\"> for </token> <token id=\"t178\"> H5 </token> <candidate id=\"c43\" index=179 type=\"disease\" info=\"null\" length=\"2\"></candidate> <token id=\"t179\"> Avian </token> <token id=\"t180\"> Influenza </token> <token id=\"t181\"> . </token> <token id=\"t182\"> <br /> </token> <token id=\"t183\"> It </token> <token id=\"t184\"> appears </token> <token id=\"t185\"> that </token> <token id=\"t186\"> the </token> <token id=\"t187\"> virus </token> <token id=\"t188\"> threatens </token> <token id=\"t189\"> to </token> <token id=\"t190\"> migrate </token> <token id=\"t191\"> further </token> <token id=\"t192\"> to </token> <token id=\"t193\"> the </token> <token id=\"t194\"> east </token> <token id=\"t195\"> and </token> <token id=\"t196\"> south </token> <token id=\"t197\"> out </token> <token id=\"t198\"> of </token> <token id=\"t199\"> NW </token> <candidate id=\"c44\" index=200 type=\"location\" info=\"{ &quot;coordinates&quot;: &quot;42.00027;-93.50049&quot;, &quot;id&quot;: 4862182, &quot;featureClass&quot;: &quot;A&quot;, &quot;featureCode&quot;: &quot;ADM1&quot;, &quot;countryCode&quot;: &quot;US&quot; }\" length=\"1\"></candidate> <token id=\"t200\"> Iowa </token> <token id=\"t201\"> . </token> <token id=\"t202\"> With </token> <token id=\"t203\"> no </token> <token id=\"t204\"> suspected </token> <token id=\"t205\"> cases </token> <token id=\"t206\"> of </token> <candidate id=\"c45\" index=207 type=\"host\" info=\"null\" length=\"1\"></candidate> <candidate id=\"c46\" index=207 type=\"disease\" info=\"null\" length=\"2\"></candidate> <token id=\"t207\"> bird </token> <token id=\"t208\"> flu </token> <token id=\"t209\"> in </token> <candidate id=\"c47\" index=210 type=\"location\" info=\"{ &quot;coordinates&quot;: &quot;37.27014;-92.4687&quot;, &quot;id&quot;: 4415503, &quot;featureClass&quot;: &quot;A&quot;, &quot;featureCode&quot;: &quot;ADM2&quot;, &quot;countryCode&quot;: &quot;US&quot; }\" length=\"2\"></candidate> <candidate id=\"c48\" index=210 type=\"location\" info=\"{ &quot;coordinates&quot;: &quot;45.17393;-93.96305&quot;, &quot;id&quot;: 5053485, &quot;featureClass&quot;: &quot;A&quot;, &quot;featureCode&quot;: &quot;ADM2&quot;, &quot;countryCode&quot;: &quot;US&quot; }\" length=\"2\"></candidate> <candidate id=\"c49\" index=210 type=\"location\" info=\"{ &quot;coordinates&quot;: &quot;42.73312;-93.73515&quot;, &quot;id&quot;: 4882529, &quot;featureClass&quot;: &quot;A&quot;, &quot;featureCode&quot;: &quot;ADM2&quot;, &quot;countryCode&quot;: &quot;US&quot; }\" length=\"2\"></candidate> <token id=\"t210\"> Wright </token> <token id=\"t211\"> County </token> <token id=\"t212\"> , </token> <token id=\"t213\"> this </token> <token id=\"t214\"> did </token> <token id=\"t215\"> n't </token> <token id=\"t216\"> deter </token> <token id=\"t217\"> their </token> <token id=\"t218\"> county </token> <token id=\"t219\"> supervisors </token> <token id=\"t220\"> from </token> <token id=\"t221\"> declaring </token> <token id=\"t222\"> a </token> <token id=\"t223\"> state </token> <token id=\"t224\"> of </token> <token id=\"t225\"> emergency </token> <token id=\"t226\"> . </token> <candidate id=\"c50\" index=227 type=\"location\" info=\"{ &quot;coordinates&quot;: &quot;37.27014;-92.4687&quot;, &quot;id&quot;: 4415503, &quot;featureClass&quot;: &quot;A&quot;, &quot;featureCode&quot;: &quot;ADM2&quot;, &quot;countryCode&quot;: &quot;US&quot; }\" length=\"2\"></candidate> <candidate id=\"c51\" index=227 type=\"location\" info=\"{ &quot;coordinates&quot;: &quot;45.17393;-93.96305&quot;, &quot;id&quot;: 5053485, &quot;featureClass&quot;: &quot;A&quot;, &quot;featureCode&quot;: &quot;ADM2&quot;, &quot;countryCode&quot;: &quot;US&quot; }\" length=\"2\"></candidate> <candidate id=\"c52\" index=227 type=\"location\" info=\"{ &quot;coordinates&quot;: &quot;42.73312;-93.73515&quot;, &quot;id&quot;: 4882529, &quot;featureClass&quot;: &quot;A&quot;, &quot;featureCode&quot;: &quot;ADM2&quot;, &quot;countryCode&quot;: &quot;US&quot; }\" length=\"2\"></candidate> <token id=\"t227\"> Wright </token> <token id=\"t228\"> County </token> <token id=\"t229\"> , </token> <token id=\"t230\"> which </token> <token id=\"t231\"> is </token> <token id=\"t232\"> the </token> <token id=\"t233\"> highest </token> <token id=\"t234\"> poultry </token> <token id=\"t235\"> population </token> <token id=\"t236\"> of </token> <token id=\"t237\"> any </token> <token id=\"t238\"> county </token> <token id=\"t239\"> in </token> <candidate id=\"c53\" index=240 type=\"location\" info=\"{ &quot;coordinates&quot;: &quot;42.00027;-93.50049&quot;, &quot;id&quot;: 4862182, &quot;featureClass&quot;: &quot;A&quot;, &quot;featureCode&quot;: &quot;ADM1&quot;, &quot;countryCode&quot;: &quot;US&quot; }\" length=\"1\"></candidate> <token id=\"t240\"> Iowa </token> <token id=\"t241\"> , </token> <token id=\"t242\"> is </token> <token id=\"t243\"> home </token> <token id=\"t244\"> to </token> <token id=\"t245\"> about </token> <candidate id=\"c54\" index=246 type=\"number\" info=\"null\" length=\"1\"></candidate> <token id=\"t246\"> 15 </token> <candidate id=\"c55\" index=247 type=\"number\" info=\"null\" length=\"1\"></candidate> <token id=\"t247\"> million </token> <candidate id=\"c56\" index=248 type=\"host\" info=\"null\" length=\"1\"></candidate> <token id=\"t248\"> birds </token> <token id=\"t249\"> . </token> <token id=\"t250\"> The </token> <candidate id=\"c57\" index=251 type=\"disease\" info=\"null\" length=\"2\"></candidate> <token id=\"t251\"> Avian </token> <token id=\"t252\"> flu </token> <candidate id=\"c58\" index=253 type=\"date\" info=\"PRESENT_REF\" length=\"1\"></candidate> <token id=\"t253\"> now </token> <token id=\"t254\"> affects </token> <token id=\"t255\"> about </token> <candidate id=\"c59\" index=256 type=\"number\" info=\"null\" length=\"1\"></candidate> <token id=\"t256\"> 25 </token> <token id=\"t257\"> % </token> <token id=\"t258\"> of </token> <token id=\"t259\"> the </token> <token id=\"t260\"> egg </token> <token id=\"t261\"> laying </token> <candidate id=\"c60\" index=262 type=\"host\" info=\"null\" length=\"1\"></candidate> <token id=\"t262\"> birds </token> <token id=\"t263\"> in </token> <candidate id=\"c61\" index=264 type=\"location\" info=\"{ &quot;coordinates&quot;: &quot;42.00027;-93.50049&quot;, &quot;id&quot;: 4862182, &quot;featureClass&quot;: &quot;A&quot;, &quot;featureCode&quot;: &quot;ADM1&quot;, &quot;countryCode&quot;: &quot;US&quot; }\" length=\"1\"></candidate> <token id=\"t264\"> Iowa </token> <token id=\"t265\"> . </token> <token id=\"t266\"> <br /> </token> <token id=\"t267\"> Branstad </token> <token id=\"t268\"> said </token> <token id=\"t269\"> even </token> <token id=\"t270\"> before </token> <token id=\"t271\"> the </token> <token id=\"t272\"> virus </token> <token id=\"t273\"> began </token> <token id=\"t274\"> in </token> <candidate id=\"c62\" index=275 type=\"location\" info=\"{ &quot;coordinates&quot;: &quot;42.00027;-93.50049&quot;, &quot;id&quot;: 4862182, &quot;featureClass&quot;: &quot;A&quot;, &quot;featureCode&quot;: &quot;ADM1&quot;, &quot;countryCode&quot;: &quot;US&quot; }\" length=\"1\"></candidate> <token id=\"t275\"> Iowa </token> <token id=\"t276\"> , </token> <token id=\"t277\"> his </token> <token id=\"t278\"> office </token> <token id=\"t279\"> was </token> <token id=\"t280\"> monitoring </token> <token id=\"t281\"> the </token> <token id=\"t282\"> outbreak </token> <token id=\"t283\"> in </token> <token id=\"t284\"> other </token> <token id=\"t285\"> states </token> <token id=\"t286\"> . </token> <token id=\"t287\"> `` </token> <token id=\"t288\"> We </token> <token id=\"t289\"> 'll </token> <token id=\"t290\"> continue </token> <token id=\"t291\"> our </token> <token id=\"t292\"> work </token> <token id=\"t293\"> - </token> <token id=\"t294\"> as </token> <token id=\"t295\"> we </token> <token id=\"t296\"> 've </token> <token id=\"t297\"> been </token> <token id=\"t298\"> doing </token> <token id=\"t299\"> since </token> <token id=\"t300\"> the </token> <token id=\"t301\"> first </token> <token id=\"t302\"> outbreak </token> <token id=\"t303\"> in </token> <candidate id=\"c63\" index=304 type=\"location\" info=\"{ &quot;coordinates&quot;: &quot;42.73549;-95.15115&quot;, &quot;id&quot;: 4849689, &quot;featureClass&quot;: &quot;A&quot;, &quot;featureCode&quot;: &quot;ADM2&quot;, &quot;countryCode&quot;: &quot;US&quot; }\" length=\"3\"></candidate> <token id=\"t304\"> Buena </token> <token id=\"t305\"> Vista </token> <token id=\"t306\"> County </token> <token id=\"t307\"> - </token> <token id=\"t308\"> in </token> <token id=\"t309\"> hopes </token> <token id=\"t310\"> of </token> <token id=\"t311\"> stopping </token> <token id=\"t312\"> the </token> <token id=\"t313\"> virus </token> <token id=\"t314\"> ' </token> <token id=\"t315\"> aggressive </token> <token id=\"t316\"> spread </token> <token id=\"t317\"> throughout </token> <candidate id=\"c64\" index=318 type=\"location\" info=\"{ &quot;coordinates&quot;: &quot;42.00027;-93.50049&quot;, &quot;id&quot;: 4862182, &quot;featureClass&quot;: &quot;A&quot;, &quot;featureCode&quot;: &quot;ADM1&quot;, &quot;countryCode&quot;: &quot;US&quot; }\" length=\"1\"></candidate> <token id=\"t318\"> Iowa </token> <token id=\"t319\"> , </token> <token id=\"t320\"> '' </token> <token id=\"t321\"> said </token> <token id=\"t322\"> the </token> <token id=\"t323\"> Governor </token> <token id=\"t324\"> . </token> <token id=\"t325\"> <br /> </token> <token id=\"t326\"> At </token> <token id=\"t327\"> this </token> <token id=\"t328\"> time </token> <token id=\"t329\"> , </token> <candidate id=\"c65\" index=330 type=\"number\" info=\"null\" length=\"1\"></candidate> <token id=\"t330\"> 21 </token> <token id=\"t331\"> sites </token> <token id=\"t332\"> spanning </token> <candidate id=\"c66\" index=333 type=\"number\" info=\"null\" length=\"1\"></candidate> <token id=\"t333\"> 10 </token> <candidate id=\"c67\" index=334 type=\"location\" info=\"{ &quot;coordinates&quot;: &quot;42.00027;-93.50049&quot;, &quot;id&quot;: 4862182, &quot;featureClass&quot;: &quot;A&quot;, &quot;featureCode&quot;: &quot;ADM1&quot;, &quot;countryCode&quot;: &quot;US&quot; }\" length=\"1\"></candidate> <token id=\"t334\"> Iowa </token> <token id=\"t335\"> counties </token> <token id=\"t336\"> have </token> <token id=\"t337\"> cases </token> <token id=\"t338\"> that </token> <token id=\"t339\"> are </token> <token id=\"t340\"> either </token> <token id=\"t341\"> presumed </token> <token id=\"t342\"> positives </token> <token id=\"t343\"> or </token> <token id=\"t344\"> confirmed </token> <token id=\"t345\"> positives </token> <token id=\"t346\"> . </token> <token id=\"t347\"> The </token> <token id=\"t348\"> counties </token> <candidate id=\"c68\" index=349 type=\"date\" info=\"PRESENT_REF\" length=\"1\"></candidate> <token id=\"t349\"> now </token> <token id=\"t350\"> include </token> <token id=\"t351\"> : </token> <candidate id=\"c69\" index=352 type=\"location\" info=\"{ &quot;coordinates&quot;: &quot;42.73549;-95.15115&quot;, &quot;id&quot;: 4849689, &quot;featureClass&quot;: &quot;A&quot;, &quot;featureCode&quot;: &quot;ADM2&quot;, &quot;countryCode&quot;: &quot;US&quot; }\" length=\"2\"></candidate> <candidate id=\"c70\" index=352 type=\"location\" info=\"{ &quot;coordinates&quot;: &quot;33.19781;-117.2292&quot;, &quot;id&quot;: 5331586, &quot;featureClass&quot;: &quot;A&quot;, &quot;featureCode&quot;: &quot;ADMD&quot;, &quot;countryCode&quot;: &quot;US&quot; }\" length=\"2\"></candidate> <candidate id=\"c71\" index=352 type=\"location\" info=\"{ &quot;coordinates&quot;: &quot;36.60468;-121.65606&quot;, &quot;id&quot;: 5331585, &quot;featureClass&quot;: &quot;A&quot;, &quot;featureCode&quot;: &quot;ADMD&quot;, &quot;countryCode&quot;: &quot;US&quot; }\" length=\"2\"></candidate> <token id=\"t352\"> Buena </token> <token id=\"t353\"> Vista </token> <token id=\"t354\"> , </token> <token id=\"t355\"> Cherokee </token> <token id=\"t356\"> , </token> <token id=\"t357\"> Clay </token> <token id=\"t358\"> , </token> <token id=\"t359\"> Kossuth </token> <token id=\"t360\"> , </token> <candidate id=\"c72\" index=361 type=\"location\" info=\"{ &quot;coordinates&quot;: &quot;34.12778;-83.20904&quot;, &quot;id&quot;: 4207451, &quot;featureClass&quot;: &quot;A&quot;, &quot;featureCode&quot;: &quot;ADM2&quot;, &quot;countryCode&quot;: &quot;US&quot; }\" length=\"1\"></candidate> <candidate id=\"c73\" index=361 type=\"location\" info=\"{ &quot;coordinates&quot;: &quot;43.78419;-111.65934&quot;, &quot;id&quot;: 5599930, &quot;featureClass&quot;: &quot;A&quot;, &quot;featureCode&quot;: &quot;ADM2&quot;, &quot;countryCode&quot;: &quot;US&quot; }\" length=\"1\"></candidate> <candidate id=\"c74\" index=361 type=\"location\" info=\"{ &quot;coordinates&quot;: &quot;43.07305;-89.40123&quot;, &quot;id&quot;: 5261457, &quot;featureClass&quot;: &quot;P&quot;, &quot;featureCode&quot;: &quot;PPLA&quot;, &quot;countryCode&quot;: &quot;US&quot; }\" length=\"1\"></candidate> <token id=\"t361\"> Madison </token> <token id=\"t362\"> , </token> <token id=\"t363\"> O'Brien </token> <token id=\"t364\"> , </token> <token id=\"t365\"> Osceola </token> <token id=\"t366\"> , </token> <token id=\"t367\"> Pocahontas </token> <token id=\"t368\"> , </token> <token id=\"t369\"> Sac </token> <token id=\"t370\"> and </token> <token id=\"t371\"> Sioux </token> <token id=\"t372\"> . </token> <token id=\"t373\"> <br /> </token> <token id=\"t374\"> `` </token> <candidate id=\"c75\" index=375 type=\"location\" info=\"{ &quot;coordinates&quot;: &quot;42.00027;-93.50049&quot;, &quot;id&quot;: 4862182, &quot;featureClass&quot;: &quot;A&quot;, &quot;featureCode&quot;: &quot;ADM1&quot;, &quot;countryCode&quot;: &quot;US&quot; }\" length=\"1\"></candidate> <token id=\"t375\"> Iowa </token> <token id=\"t376\"> 's </token> <token id=\"t377\"> poultry </token> <token id=\"t378\"> farms </token> <token id=\"t379\"> are </token> <token id=\"t380\"> an </token> <token id=\"t381\"> important </token> <candidate id=\"c76\" index=382 type=\"location\" info=\"{ &quot;coordinates&quot;: &quot;-31.95224;115.8614&quot;, &quot;id&quot;: 2063523, &quot;featureClass&quot;: &quot;P&quot;, &quot;featureCode&quot;: &quot;PPLA&quot;, &quot;countryCode&quot;: &quot;AU&quot; }\" length=\"1\"></candidate> <token id=\"t382\"> part </token> <token id=\"t383\"> of </token> <token id=\"t384\"> our </token> <token id=\"t385\"> state </token> <token id=\"t386\"> 's </token> <token id=\"t387\"> agriculture </token> <token id=\"t388\"> industry </token> <token id=\"t389\"> . </token> <token id=\"t390\"> The </token> <token id=\"t391\"> disease </token> <token id=\"t392\"> is </token> <token id=\"t393\"> having </token> <token id=\"t394\"> a </token> <token id=\"t395\"> far </token> <token id=\"t396\"> reaching </token> <token id=\"t397\"> impact </token> <token id=\"t398\"> and </token> <token id=\"t399\"> unfortunately </token> <token id=\"t400\"> , </token> <token id=\"t401\"> it </token> <token id=\"t402\"> continues </token> <token id=\"t403\"> to </token> <token id=\"t404\"> spread </token> <token id=\"t405\"> . </token> <token id=\"t406\"> We </token> <token id=\"t407\"> have </token> <token id=\"t408\"> seen </token> <token id=\"t409\"> tremendous </token> <token id=\"t410\"> support </token> <token id=\"t411\"> and </token> <token id=\"t412\"> coordination </token> <token id=\"t413\"> from </token> <token id=\"t414\"> state </token> <token id=\"t415\"> , </token> <token id=\"t416\"> federal </token> <token id=\"t417\"> and </token> <token id=\"t418\"> local </token> <token id=\"t419\"> partners </token> <token id=\"t420\"> and </token> <token id=\"t421\"> this </token> <token id=\"t422\"> emergency </token> <token id=\"t423\"> declaration </token> <token id=\"t424\"> will </token> <token id=\"t425\"> allow </token> <token id=\"t426\"> the </token> <token id=\"t427\"> state </token> <token id=\"t428\"> to </token> <token id=\"t429\"> continue </token> <token id=\"t430\"> to </token> <token id=\"t431\"> respond </token> <token id=\"t432\"> aggressively </token> <token id=\"t433\"> to </token> <token id=\"t434\"> this </token> <token id=\"t435\"> disease </token> <token id=\"t436\"> outbreak </token> <token id=\"t437\"> , </token> <token id=\"t438\"> '' </token> <token id=\"t439\"> said </token> <token id=\"t440\"> Ag </token> <token id=\"t441\"> Secretary </token> <token id=\"t442\"> Northey </token> <token id=\"t443\"> . </token> <token id=\"t444\"> <br /> </token> <token id=\"t445\"> The </token> <token id=\"t446\"> proclamation </token> <token id=\"t447\"> of </token> <token id=\"t448\"> disaster </token> <token id=\"t449\"> emergency </token> <token id=\"t450\"> activates </token> <token id=\"t451\"> the </token> <token id=\"t452\"> disaster </token> <token id=\"t453\"> response </token> <token id=\"t454\"> and </token> <token id=\"t455\"> recovery </token> <token id=\"t456\"> aspect </token> <token id=\"t457\"> of </token> <token id=\"t458\"> the </token> <token id=\"t459\"> HSEMD </token> <candidate id=\"c77\" index=460 type=\"location\" info=\"{ &quot;coordinates&quot;: &quot;42.00027;-93.50049&quot;, &quot;id&quot;: 4862182, &quot;featureClass&quot;: &quot;A&quot;, &quot;featureCode&quot;: &quot;ADM1&quot;, &quot;countryCode&quot;: &quot;US&quot; }\" length=\"1\"></candidate> <token id=\"t460\"> Iowa </token> <token id=\"t461\"> Emergency </token> <token id=\"t462\"> Response </token> <candidate id=\"c78\" index=463 type=\"location\" info=\"{ &quot;coordinates&quot;: &quot;42.54589;0.31028&quot;, &quot;id&quot;: 6358391, &quot;featureClass&quot;: &quot;A&quot;, &quot;featureCode&quot;: &quot;ADM3&quot;, &quot;countryCode&quot;: &quot;ES&quot; }\" length=\"1\"></candidate> <candidate id=\"c79\" index=463 type=\"location\" info=\"{ &quot;coordinates&quot;: &quot;45.31278;5.3925&quot;, &quot;id&quot;: 6454081, &quot;featureClass&quot;: &quot;A&quot;, &quot;featureCode&quot;: &quot;ADM4&quot;, &quot;countryCode&quot;: &quot;FR&quot; }\" length=\"1\"></candidate> <token id=\"t463\"> Plan </token> <token id=\"t464\"> . </token> <token id=\"t465\"> It </token> <token id=\"t466\"> also </token> <token id=\"t467\"> authorizes </token> <token id=\"t468\"> the </token> <token id=\"t469\"> use </token> <token id=\"t470\"> and </token> <token id=\"t471\"> deployment </token> <token id=\"t472\"> of </token> <token id=\"t473\"> all </token> <token id=\"t474\"> available </token> <token id=\"t475\"> state </token> <token id=\"t476\"> resources </token> <token id=\"t477\"> , </token> <token id=\"t478\"> supplies </token> <token id=\"t479\"> , </token> <token id=\"t480\"> equipment </token> <token id=\"t481\"> , </token> <token id=\"t482\"> and </token> <token id=\"t483\"> materials </token> <token id=\"t484\"> as </token> <token id=\"t485\"> are </token> <token id=\"t486\"> deemed </token> <token id=\"t487\"> necessary </token> <token id=\"t488\"> by </token> <token id=\"t489\"> the </token> <token id=\"t490\"> IDALS </token> <token id=\"t491\"> and </token> <candidate id=\"c80\" index=492 type=\"location\" info=\"{ &quot;coordinates&quot;: &quot;42.00027;-93.50049&quot;, &quot;id&quot;: 4862182, &quot;featureClass&quot;: &quot;A&quot;, &quot;featureCode&quot;: &quot;ADM1&quot;, &quot;countryCode&quot;: &quot;US&quot; }\" length=\"1\"></candidate> <token id=\"t492\"> Iowa </token> <token id=\"t493\"> HSEMD </token> <token id=\"t494\"> to </token> <token id=\"t495\"> do </token> <token id=\"t496\"> the </token> <token id=\"t497\"> following </token> <token id=\"t498\"> . </token> <token id=\"t499\"> <br /> </token> <token id=\"t500\"> It </token> <token id=\"t501\"> tracks </token> <token id=\"t502\"> and </token> <token id=\"t503\"> monitors </token> <token id=\"t504\"> instances </token> <token id=\"t505\"> of </token> <token id=\"t506\"> confirmed </token> <candidate id=\"c81\" index=507 type=\"disease\" info=\"null\" length=\"4\"></candidate> <token id=\"t507\"> highly </token> <token id=\"t508\"> pathogenic </token> <candidate id=\"c82\" index=509 type=\"disease\" info=\"null\" length=\"2\"></candidate> <token id=\"t509\"> avian </token> <token id=\"t510\"> influenza </token> <token id=\"t511\"> ; </token> <token id=\"t512\"> establishes </token> <token id=\"t513\"> important </token> <token id=\"t514\"> restrictions </token> <token id=\"t515\"> and </token> <token id=\"t516\"> prohibitions </token> <token id=\"t517\"> in </token> <token id=\"t518\"> respect </token> <token id=\"t519\"> to </token> <candidate id=\"c83\" index=520 type=\"host\" info=\"null\" length=\"1\"></candidate> <token id=\"t520\"> birds </token> <token id=\"t521\"> suspected </token> <token id=\"t522\"> of </token> <token id=\"t523\"> being </token> <token id=\"t524\"> infected </token> <token id=\"t525\"> ; </token> <token id=\"t526\"> rapidly </token> <token id=\"t527\"> detects </token> <token id=\"t528\"> any </token> <token id=\"t529\"> presumptive </token> <token id=\"t530\"> or </token> <token id=\"t531\"> confirmed </token> <token id=\"t532\"> cases </token> <token id=\"t533\"> of </token> <candidate id=\"c84\" index=534 type=\"disease\" info=\"null\" length=\"2\"></candidate> <token id=\"t534\"> avian </token> <token id=\"t535\"> influenza </token> <token id=\"t536\"> ; </token> <token id=\"t537\"> contains </token> <token id=\"t538\"> the </token> <token id=\"t539\"> spread </token> <token id=\"t540\"> of </token> <token id=\"t541\"> the </token> <token id=\"t542\"> virus </token> <token id=\"t543\"> within </token> <token id=\"t544\"> our </token> <token id=\"t545\"> state </token> <token id=\"t546\"> through </token> <token id=\"t547\"> depopulation </token> <token id=\"t548\"> , </token> <token id=\"t549\"> disinfections </token> <token id=\"t550\"> and </token> <token id=\"t551\"> disposal </token> <token id=\"t552\"> of </token> <token id=\"t553\"> carcasses </token> <token id=\"t554\"> ; </token> <token id=\"t555\"> engages </token> <token id=\"t556\"> in </token> <token id=\"t557\"> detection </token> <token id=\"t558\"> activities </token> <token id=\"t559\"> , </token> <token id=\"t560\"> contact </token> <token id=\"t561\"> tracking </token> <token id=\"t562\"> , </token> <token id=\"t563\"> and </token> <token id=\"t564\"> other </token> <token id=\"t565\"> investigatory </token> <token id=\"t566\"> work </token> <token id=\"t567\"> to </token> <token id=\"t568\"> stop </token> <token id=\"t569\"> the </token> <token id=\"t570\"> virus </token> <token id=\"t571\"> ' </token> <token id=\"t572\"> spread </token> <token id=\"t573\"> and </token> <token id=\"t574\"> eliminates </token> <token id=\"t575\"> the </token> <token id=\"t576\"> disease </token> <token id=\"t577\"> in </token> <token id=\"t578\"> those </token> <token id=\"t579\"> disaster </token> <token id=\"t580\"> counties </token> <token id=\"t581\"> where </token> <token id=\"t582\"> it </token> <token id=\"t583\"> 's </token> <token id=\"t584\"> been </token> <token id=\"t585\"> confirmed </token> <token id=\"t586\"> and </token> <token id=\"t587\"> preventing </token> <token id=\"t588\"> this </token> <token id=\"t589\"> disease </token> <token id=\"t590\"> from </token> <token id=\"t591\"> spreading </token> <token id=\"t592\"> statewide </token> <token id=\"t593\"> . </token> <token id=\"t594\"> <br /> </token> <token id=\"t595\"> It </token> <token id=\"t596\"> temporarily </token> <token id=\"t597\"> authorizes </token> <token id=\"t598\"> the </token> <token id=\"t599\"> removal </token> <token id=\"t600\"> and/or </token> <token id=\"t601\"> disposal </token> <token id=\"t602\"> of </token> <token id=\"t603\"> live </token> <candidate id=\"c85\" index=604 type=\"host\" info=\"null\" length=\"1\"></candidate> <token id=\"t604\"> birds </token> <token id=\"t605\"> and </token> <candidate id=\"c86\" index=606 type=\"host\" info=\"null\" length=\"1\"></candidate> <token id=\"t606\"> bird </token> <token id=\"t607\"> carcasses </token> <token id=\"t608\"> on </token> <token id=\"t609\"> publicly </token> <token id=\"t610\"> or </token> <token id=\"t611\"> privately </token> <token id=\"t612\"> owned </token> <token id=\"t613\"> land </token> <token id=\"t614\"> when </token> <token id=\"t615\"> those </token> <token id=\"t616\"> live </token> <candidate id=\"c87\" index=617 type=\"host\" info=\"null\" length=\"1\"></candidate> <token id=\"t617\"> birds </token> <token id=\"t618\"> or </token> <token id=\"t619\"> carcasses </token> <token id=\"t620\"> threaten </token> <token id=\"t621\"> public </token> <token id=\"t622\"> health </token> <token id=\"t623\"> or </token> <token id=\"t624\"> safety </token> <token id=\"t625\"> . </token> <token id=\"t626\"> <br /> </token> <token id=\"t627\"> It </token> <token id=\"t628\"> authorizes </token> <token id=\"t629\"> state </token> <token id=\"t630\"> agencies </token> <token id=\"t631\"> to </token> <token id=\"t632\"> implement </token> <token id=\"t633\"> stop </token> <token id=\"t634\"> movement </token> <token id=\"t635\"> and </token> <token id=\"t636\"> stop </token> <token id=\"t637\"> loading </token> <token id=\"t638\"> restrictions </token> <token id=\"t639\"> and </token> <token id=\"t640\"> other </token> <token id=\"t641\"> control </token> <token id=\"t642\"> zone </token> <token id=\"t643\"> measures </token> <token id=\"t644\"> like </token> <token id=\"t645\"> establishing </token> <token id=\"t646\"> buffer </token> <token id=\"t647\"> zones </token> <token id=\"t648\"> , </token> <token id=\"t649\"> checkpoints </token> <token id=\"t650\"> , </token> <token id=\"t651\"> cleaning </token> <token id=\"t652\"> and </token> <token id=\"t653\"> disinfecting </token> <token id=\"t654\"> operations </token> <token id=\"t655\"> at </token> <token id=\"t656\"> checkpoints </token> <token id=\"t657\"> and </token> <token id=\"t658\"> borders </token> <token id=\"t659\"> surrounding </token> <token id=\"t660\"> any </token> <token id=\"t661\"> quarantined </token> <token id=\"t662\"> site </token> <token id=\"t663\"> established </token> <token id=\"t664\"> by </token> <token id=\"t665\"> IDALS </token> <token id=\"t666\"> in </token> <token id=\"t667\"> order </token> <token id=\"t668\"> to </token> <token id=\"t669\"> stop </token> <token id=\"t670\"> the </token> <token id=\"t671\"> virus </token> <token id=\"t672\"> ' </token> <token id=\"t673\"> spread </token> <token id=\"t674\"> . </token> <token id=\"t675\"> <br /> </token> <token id=\"t676\"> It </token> <token id=\"t677\"> also </token> <token id=\"t678\"> authorizes </token> <token id=\"t679\"> state </token> <token id=\"t680\"> agencies </token> <token id=\"t681\"> to </token> <token id=\"t682\"> assist </token> <token id=\"t683\"> IDALS </token> <token id=\"t684\"> in </token> <token id=\"t685\"> disinfection </token> <token id=\"t686\"> , </token> <token id=\"t687\"> depopulation </token> <token id=\"t688\"> and </token> <token id=\"t689\"> carcass </token> <token id=\"t690\"> disposal </token> <token id=\"t691\"> efforts </token> <token id=\"t692\"> . </token> <token id=\"t693\"> It </token> <token id=\"t694\"> also </token> <token id=\"t695\"> temporarily </token> <token id=\"t696\"> suspends </token> <token id=\"t697\"> the </token> <token id=\"t698\"> regulatory </token> <token id=\"t699\"> provisions </token> <token id=\"t700\"> pertaining </token> <token id=\"t701\"> to </token> <token id=\"t702\"> how </token> <token id=\"t703\"> long </token> <token id=\"t704\"> drivers </token> <token id=\"t705\"> hauling </token> <token id=\"t706\"> poultry </token> <token id=\"t707\"> carcasses </token> <token id=\"t708\"> infected </token> <token id=\"t709\"> with </token> <token id=\"t710\"> the </token> <token id=\"t711\"> highly </token> <token id=\"t712\"> contagious </token> <token id=\"t713\"> disease </token> <token id=\"t714\"> can </token> <token id=\"t715\"> drive </token> <token id=\"t716\"> . </token> <token id=\"t717\"> <br /> </token> <token id=\"t718\"> In </token> <token id=\"t719\"> addition </token> <token id=\"t720\"> , </token> <token id=\"t721\"> IDALS </token> <token id=\"t722\"> has </token> <token id=\"t723\"> quarantined </token> <token id=\"t724\"> all </token> <token id=\"t725\"> infected </token> <token id=\"t726\"> sites </token> <token id=\"t727\"> and </token> <token id=\"t728\"> continues </token> <token id=\"t729\"> to </token> <token id=\"t730\"> monitor </token> <token id=\"t731\"> all </token> <token id=\"t732\"> poultry </token> <token id=\"t733\"> operations </token> <token id=\"t734\"> within </token> <token id=\"t735\"> a </token> <candidate id=\"c88\" index=736 type=\"number\" info=\"null\" length=\"1\"></candidate> <token id=\"t736\"> 10 </token> <token id=\"t737\"> kilometer </token> <token id=\"t738\"> circle </token> <token id=\"t739\"> of </token> <token id=\"t740\"> each </token> <token id=\"t741\"> infected </token> <token id=\"t742\"> site </token> <token id=\"t743\"> . </token> <token id=\"t744\"> <br /> </token> <token id=\"t745\"> According </token> <token id=\"t746\"> to </token> <token id=\"t747\"> an </token> <candidate id=\"c89\" index=748 type=\"date\" info=\"2016-04-22\" length=\"2\"></candidate> <token id=\"t748\"> April </token> <candidate id=\"c90\" index=749 type=\"number\" info=\"null\" length=\"1\"></candidate> <token id=\"t749\"> 22 </token> <token id=\"t750\"> report </token> <token id=\"t751\"> from </token> <candidate id=\"c91\" index=752 type=\"location\" info=\"{ &quot;coordinates&quot;: &quot;42.00027;-93.50049&quot;, &quot;id&quot;: 4862182, &quot;featureClass&quot;: &quot;A&quot;, &quot;featureCode&quot;: &quot;ADM1&quot;, &quot;countryCode&quot;: &quot;US&quot; }\" length=\"1\"></candidate> <token id=\"t752\"> Iowa </token> <token id=\"t753\"> State </token> <token id=\"t754\"> University </token> <token id=\"t755\"> Extension </token> <token id=\"t756\"> and </token> <token id=\"t757\"> Outreach </token> <token id=\"t758\"> Office </token> <token id=\"t759\"> , </token> <candidate id=\"c92\" index=760 type=\"disease\" info=\"null\" length=\"2\"></candidate> <token id=\"t760\"> Avian </token> <token id=\"t761\"> Influenza </token> <token id=\"t762\"> does </token> <token id=\"t763\"> not </token> <token id=\"t764\"> impact </token> <token id=\"t765\"> the </token> <token id=\"t766\"> food </token> <token id=\"t767\"> that </token> <token id=\"t768\"> consumers </token> <token id=\"t769\"> eat </token> <token id=\"t770\"> , </token> <candidate id=\"c93\" index=771 type=\"disease\" info=\"null\" length=\"2\"></candidate> <token id=\"t771\"> Avian </token> <token id=\"t772\"> influenza </token> <token id=\"t773\"> is </token> <token id=\"t774\"> not </token> <token id=\"t775\"> a </token> <token id=\"t776\"> food </token> <token id=\"t777\"> borne </token> <token id=\"t778\"> pathogen </token> <token id=\"t779\"> . </token> <token id=\"t780\"> It </token> <token id=\"t781\"> can </token> <token id=\"t782\"> not </token> <token id=\"t783\"> be </token> <token id=\"t784\"> contracted </token> <token id=\"t785\"> from </token> <token id=\"t786\"> eating </token> <token id=\"t787\"> properly </token> <token id=\"t788\"> cooked </token> <token id=\"t789\"> poultry </token> <token id=\"t790\"> meat </token> <token id=\"t791\"> and </token> <token id=\"t792\"> eggs </token> <token id=\"t793\"> . </token> <token id=\"t794\"> <br /> </token> <token id=\"t795\"> The </token> <token id=\"t796\"> disease </token> <token id=\"t797\"> is </token> <token id=\"t798\"> caused </token> <token id=\"t799\"> by </token> <token id=\"t800\"> an </token> <token id=\"t801\"> influenza </token> <token id=\"t802\"> virus </token> <token id=\"t803\"> that </token> <token id=\"t804\"> can </token> <token id=\"t805\"> infect </token> <token id=\"t806\"> poultry </token> <token id=\"t807\"> , </token> <token id=\"t808\"> such </token> <token id=\"t809\"> as </token> <token id=\"t810\"> chickens </token> <token id=\"t811\"> , </token> <token id=\"t812\"> turkeys </token> <token id=\"t813\"> , </token> <token id=\"t814\"> domestic </token> <candidate id=\"c94\" index=815 type=\"host\" info=\"null\" length=\"1\"></candidate> <token id=\"t815\"> ducks </token> <token id=\"t816\"> and </token> <token id=\"t817\"> geese </token> <token id=\"t818\"> , </token> <token id=\"t819\"> and </token> <token id=\"t820\"> is </token> <token id=\"t821\"> carried </token> <token id=\"t822\"> by </token> <token id=\"t823\"> migratory </token> <candidate id=\"c95\" index=824 type=\"host\" info=\"null\" length=\"1\"></candidate> <token id=\"t824\"> birds </token> <token id=\"t825\"> such </token> <token id=\"t826\"> as </token> <candidate id=\"c96\" index=827 type=\"host\" info=\"null\" length=\"1\"></candidate> <token id=\"t827\"> ducks </token> <token id=\"t828\"> , </token> <token id=\"t829\"> geese </token> <token id=\"t830\"> and </token> <token id=\"t831\"> shorebirds </token> <token id=\"t832\"> . </token> <token id=\"t833\"> Humans </token> <token id=\"t834\"> can </token> <token id=\"t835\"> be </token> <token id=\"t836\"> infected </token> <token id=\"t837\"> with </token> <token id=\"t838\"> the </token> <token id=\"t839\"> virus </token> <token id=\"t840\"> , </token> <token id=\"t841\"> but </token> <token id=\"t842\"> most </token> <token id=\"t843\"> cases </token> <token id=\"t844\"> involve </token> <token id=\"t845\"> very </token> <token id=\"t846\"> close </token> <token id=\"t847\"> contact </token> <token id=\"t848\"> with </token> <token id=\"t849\"> sick </token> <candidate id=\"c97\" index=850 type=\"host\" info=\"null\" length=\"1\"></candidate> <token id=\"t850\"> birds </token> <token id=\"t851\"> . </token> <token id=\"t852\"> <br /> </token> <token id=\"t853\"> According </token> <token id=\"t854\"> to </token> <token id=\"t855\"> U. </token> <token id=\"t856\"> S. </token> <token id=\"t857\"> Department </token> <token id=\"t858\"> of </token> <token id=\"t859\"> Agriculture </token> <token id=\"t860\"> information </token> <token id=\"t861\"> , </token> <candidate id=\"c98\" index=862 type=\"disease\" info=\"null\" length=\"2\"></candidate> <token id=\"t862\"> Avian </token> <token id=\"t863\"> Influenza </token> <token id=\"t864\"> has </token> <token id=\"t865\"> been </token> <token id=\"t866\"> detected </token> <token id=\"t867\"> and </token> <token id=\"t868\"> eradicated </token> <token id=\"t869\"> by </token> <token id=\"t870\"> the </token> <token id=\"t871\"> USDA </token> <candidate id=\"c99\" index=872 type=\"number\" info=\"null\" length=\"1\"></candidate> <token id=\"t872\"> three </token> <token id=\"t873\"> times </token> <token id=\"t874\"> : </token> <token id=\"t875\"> in </token> <candidate id=\"c100\" index=876 type=\"number\" info=\"null\" length=\"1\"></candidate> <candidate id=\"c101\" index=876 type=\"date\" info=\"1924\" length=\"1\"></candidate> <token id=\"t876\"> 1924 </token> <token id=\"t877\"> , </token> <candidate id=\"c102\" index=878 type=\"number\" info=\"null\" length=\"1\"></candidate> <candidate id=\"c103\" index=878 type=\"date\" info=\"1983\" length=\"1\"></candidate> <token id=\"t878\"> 1983 </token> <token id=\"t879\"> and </token> <candidate id=\"c104\" index=880 type=\"number\" info=\"null\" length=\"1\"></candidate> <candidate id=\"c105\" index=880 type=\"date\" info=\"2004\" length=\"1\"></candidate> <token id=\"t880\"> 2004 </token> <token id=\"t881\"> . </token> <token id=\"t882\"> The </token> <candidate id=\"c106\" index=883 type=\"number\" info=\"null\" length=\"1\"></candidate> <candidate id=\"c107\" index=883 type=\"date\" info=\"1983\" length=\"1\"></candidate> <token id=\"t883\"> 1983 </token> <token id=\"t884\"> outbreak </token> <token id=\"t885\"> killed </token> <candidate id=\"c108\" index=886 type=\"number\" info=\"null\" length=\"1\"></candidate> <token id=\"t886\"> 17 </token> <candidate id=\"c109\" index=887 type=\"number\" info=\"null\" length=\"1\"></candidate> <token id=\"t887\"> million </token> <token id=\"t888\"> chickens </token> <token id=\"t889\"> , </token> <token id=\"t890\"> turkeys </token> <token id=\"t891\"> and </token> <token id=\"t892\"> guinea </token> <candidate id=\"c110\" index=893 type=\"host\" info=\"null\" length=\"1\"></candidate> <token id=\"t893\"> fowl </token> <token id=\"t894\"> in </token> <candidate id=\"c111\" index=895 type=\"location\" info=\"{ &quot;coordinates&quot;: &quot;40.27245;-76.90567&quot;, &quot;id&quot;: 6254927, &quot;featureClass&quot;: &quot;A&quot;, &quot;featureCode&quot;: &quot;ADM1&quot;, &quot;countryCode&quot;: &quot;US&quot; }\" length=\"1\"></candidate> <token id=\"t895\"> Pennsylvania </token> <token id=\"t896\"> and </token> <candidate id=\"c112\" index=897 type=\"location\" info=\"{ &quot;coordinates&quot;: &quot;37.54812;-77.44675&quot;, &quot;id&quot;: 6254928, &quot;featureClass&quot;: &quot;A&quot;, &quot;featureCode&quot;: &quot;ADM1&quot;, &quot;countryCode&quot;: &quot;US&quot; }\" length=\"1\"></candidate> <candidate id=\"c113\" index=897 type=\"location\" info=\"{ &quot;coordinates&quot;: &quot;14.0;-88.38333&quot;, &quot;id&quot;: 3600316, &quot;featureClass&quot;: &quot;A&quot;, &quot;featureCode&quot;: &quot;ADM2&quot;, &quot;countryCode&quot;: &quot;HN&quot; }\" length=\"1\"></candidate> <candidate id=\"c114\" index=897 type=\"location\" info=\"{ &quot;coordinates&quot;: &quot;-28.10391;26.86593&quot;, &quot;id&quot;: 943882, &quot;featureClass&quot;: &quot;P&quot;, &quot;featureCode&quot;: &quot;PPL&quot;, &quot;countryCode&quot;: &quot;ZA&quot; }\" length=\"1\"></candidate> <token id=\"t897\"> Virginia </token> <token id=\"t898\"> . </token> <token id=\"t899\"> Managing </token> <token id=\"t900\"> that </token> <token id=\"t901\"> outbreak </token> <token id=\"t902\"> cost </token> <token id=\"t903\"> nearly </token> <token id=\"t904\"> $ </token> <candidate id=\"c115\" index=905 type=\"number\" info=\"null\" length=\"1\"></candidate> <token id=\"t905\"> 65 </token> <candidate id=\"c116\" index=906 type=\"number\" info=\"null\" length=\"1\"></candidate> <token id=\"t906\"> million </token> <token id=\"t907\"> and </token> <token id=\"t908\"> caused </token> <token id=\"t909\"> retail </token> <token id=\"t910\"> egg </token> <token id=\"t911\"> prices </token> <token id=\"t912\"> to </token> <token id=\"t913\"> increase </token> <token id=\"t914\"> by </token> <token id=\"t915\"> more </token> <token id=\"t916\"> than </token> <candidate id=\"c117\" index=917 type=\"number\" info=\"null\" length=\"1\"></candidate> <token id=\"t917\"> 30 </token> <token id=\"t918\"> % </token> <token id=\"t919\"> . </token> <candidate id=\"c118\" index=920 type=\"location\" info=\"{ &quot;coordinates&quot;: &quot;49.74917;4.60889&quot;, &quot;id&quot;: 6453601, &quot;featureClass&quot;: &quot;A&quot;, &quot;featureCode&quot;: &quot;ADM4&quot;, &quot;countryCode&quot;: &quot;FR&quot; }\" length=\"1\"></candidate> <token id=\"t920\"> This </token> <candidate id=\"c119\" index=921 type=\"date\" info=\"PRESENT_REF\" length=\"1\"></candidate> <token id=\"t921\"> current </token> <token id=\"t922\"> outbreak </token> <token id=\"t923\"> will </token> <token id=\"t924\"> exceed </token> <token id=\"t925\"> that </token> <token id=\"t926\"> death </token> <token id=\"t927\"> number </token> <token id=\"t928\"> . </token> <token id=\"t929\"> <br /> </token> <token id=\"t930\"> Meanwhile </token> <token id=\"t931\"> , </token> <token id=\"t932\"> at </token> <token id=\"t933\"> the </token> <token id=\"t934\"> presumptive </token> <token id=\"t935\"> positive </token> <token id=\"t936\"> site </token> <token id=\"t937\"> near </token> <candidate id=\"c120\" index=938 type=\"location\" info=\"{ &quot;coordinates&quot;: &quot;33.61525;-98.68765&quot;, &quot;id&quot;: 4671180, &quot;featureClass&quot;: &quot;A&quot;, &quot;featureCode&quot;: &quot;ADM2&quot;, &quot;countryCode&quot;: &quot;US&quot; }\" length=\"1\"></candidate> <token id=\"t938\"> Archer </token> <token id=\"t939\"> in </token> <candidate id=\"c121\" index=940 type=\"location\" info=\"{ &quot;coordinates&quot;: &quot;43.08375;-95.62488&quot;, &quot;id&quot;: 4869475, &quot;featureClass&quot;: &quot;A&quot;, &quot;featureCode&quot;: &quot;ADM2&quot;, &quot;countryCode&quot;: &quot;US&quot; }\" length=\"2\"></candidate> <token id=\"t940\"> O'Brien </token> <token id=\"t941\"> County </token> <token id=\"t942\"> , </token> <token id=\"t943\"> barricade </token> <token id=\"t944\"> tape </token> <token id=\"t945\"> blocks </token> <token id=\"t946\"> both </token> <token id=\"t947\"> driveway </token> <token id=\"t948\"> entrances </token> <token id=\"t949\"> to </token> <token id=\"t950\"> the </token> <token id=\"t951\"> egg </token> <token id=\"t952\"> laying </token> <token id=\"t953\"> facility </token> <token id=\"t954\"> . </token> <token id=\"t955\"> Employees </token> <token id=\"t956\"> that </token> <token id=\"t957\"> work </token> <token id=\"t958\"> for </token> <token id=\"t959\"> the </token> <token id=\"t960\"> owner/operator </token> <token id=\"t961\"> , </token> <candidate id=\"c122\" index=962 type=\"location\" info=\"{ &quot;coordinates&quot;: &quot;33.61525;-98.68765&quot;, &quot;id&quot;: 4671180, &quot;featureClass&quot;: &quot;A&quot;, &quot;featureCode&quot;: &quot;ADM2&quot;, &quot;countryCode&quot;: &quot;US&quot; }\" length=\"1\"></candidate> <token id=\"t962\"> Archer </token> <token id=\"t963\"> Co-Op </token> <token id=\"t964\"> Grain </token> <token id=\"t965\"> Company </token> <token id=\"t966\"> , </token> <token id=\"t967\"> are </token> <token id=\"t968\"> no </token> <token id=\"t969\"> longer </token> <token id=\"t970\"> allowed </token> <token id=\"t971\"> to </token> <token id=\"t972\"> enter </token> <token id=\"t973\"> the </token> <token id=\"t974\"> facility </token> <token id=\"t975\"> . </token> <token id=\"t976\"> <br /> </token> <token id=\"t977\"> In </token> <token id=\"t978\"> an </token> <token id=\"t979\"> interview </token> <token id=\"t980\"> with </token> <token id=\"t981\"> the </token> <token id=\"t982\"> Co-Op </token> <token id=\"t983\"> 's </token> <token id=\"t984\"> General </token> <token id=\"t985\"> Manager </token> <token id=\"t986\"> , </token> <candidate id=\"c123\" index=987 type=\"location\" info=\"{ &quot;coordinates&quot;: &quot;46.51218;-71.07643&quot;, &quot;id&quot;: 8672606, &quot;featureClass&quot;: &quot;A&quot;, &quot;featureCode&quot;: &quot;ADM3&quot;, &quot;countryCode&quot;: &quot;CA&quot; }\" length=\"1\"></candidate> <token id=\"t987\"> Scott </token> <token id=\"t988\"> Summa </token> <token id=\"t989\"> said </token> <token id=\"t990\"> that </token> <candidate id=\"c124\" index=991 type=\"number\" info=\"null\" length=\"1\"></candidate> <token id=\"t991\"> two </token> <token id=\"t992\"> large </token> <token id=\"t993\"> buildings </token> <token id=\"t994\"> on </token> <token id=\"t995\"> their </token> <token id=\"t996\"> site </token> <token id=\"t997\"> were </token> <token id=\"t998\"> built </token> <token id=\"t999\"> in </token> <candidate id=\"c125\" index=1000 type=\"number\" info=\"null\" length=\"1\"></candidate> <candidate id=\"c126\" index=1000 type=\"date\" info=\"1993\" length=\"1\"></candidate> <token id=\"t1000\"> 1993 </token> <token id=\"t1001\"> and </token> <candidate id=\"c127\" index=1002 type=\"number\" info=\"null\" length=\"1\"></candidate> <candidate id=\"c128\" index=1002 type=\"date\" info=\"1995\" length=\"1\"></candidate> <token id=\"t1002\"> 1995 </token> <token id=\"t1003\"> . </token> <token id=\"t1004\"> Summa </token> <token id=\"t1005\"> said </token> <token id=\"t1006\"> that </token> <token id=\"t1007\"> both </token> <token id=\"t1008\"> buildings </token> <token id=\"t1009\"> together </token> <token id=\"t1010\"> house </token> <candidate id=\"c129\" index=1011 type=\"number\" info=\"null\" length=\"1\"></candidate> <token id=\"t1011\"> 240,000 </token> <candidate id=\"c130\" index=1012 type=\"host\" info=\"null\" length=\"1\"></candidate> <token id=\"t1012\"> birds </token> <token id=\"t1013\"> . </token> <token id=\"t1014\"> <br /> </token> <token id=\"t1015\"> When </token> <token id=\"t1016\"> asked </token> <token id=\"t1017\"> if </token> <token id=\"t1018\"> the </token> <token id=\"t1019\"> firm </token> <token id=\"t1020\"> hired </token> <token id=\"t1021\"> to </token> <token id=\"t1022\"> dispose </token> <token id=\"t1023\"> of </token> <token id=\"t1024\"> the </token> <token id=\"t1025\"> carcasses </token> <token id=\"t1026\"> was </token> <token id=\"t1027\"> in </token> <token id=\"t1028\"> fact </token> <token id=\"t1029\"> hauling </token> <token id=\"t1030\"> out </token> <token id=\"t1031\"> dead </token> <candidate id=\"c131\" index=1032 type=\"host\" info=\"null\" length=\"1\"></candidate> <token id=\"t1032\"> birds </token> <token id=\"t1033\"> , </token> <token id=\"t1034\"> Summa </token> <token id=\"t1035\"> said </token> <token id=\"t1036\"> , </token> <token id=\"t1037\"> `` </token> <token id=\"t1038\"> They </token> <token id=\"t1039\"> are </token> <token id=\"t1040\"> preparing </token> <token id=\"t1041\"> to </token> <token id=\"t1042\"> . </token> <token id=\"t1043\"> They </token> <token id=\"t1044\"> did </token> <token id=\"t1045\"> not </token> <token id=\"t1046\"> know </token> <token id=\"t1047\"> this </token> <token id=\"t1048\"> morning </token> <token id=\"t1049\"> exactly </token> <token id=\"t1050\"> where </token> <token id=\"t1051\"> these </token> <token id=\"t1052\"> carcasses </token> <token id=\"t1053\"> would </token> <token id=\"t1054\"> be </token> <token id=\"t1055\"> hauled </token> <token id=\"t1056\"> for </token> <token id=\"t1057\"> disposal </token> <token id=\"t1058\"> . </token> <token id=\"t1059\"> They </token> <token id=\"t1060\"> thought </token> <token id=\"t1061\"> they </token> <token id=\"t1062\"> knew </token> <token id=\"t1063\"> , </token> <token id=\"t1064\"> but </token> <candidate id=\"c132\" index=1065 type=\"date\" info=\"PRESENT_REF\" length=\"2\"></candidate> <token id=\"t1065\"> right </token> <token id=\"t1066\"> now </token> <token id=\"t1067\"> , </token> <token id=\"t1068\"> what </token> <token id=\"t1069\"> carcasses </token> <token id=\"t1070\"> they </token> <token id=\"t1071\"> have </token> <token id=\"t1072\"> removed </token> <token id=\"t1073\"> are </token> <token id=\"t1074\"> being </token> <token id=\"t1075\"> put </token> <token id=\"t1076\"> into </token> <token id=\"t1077\"> large </token> <token id=\"t1078\"> biohazard </token> <token id=\"t1079\"> bags </token> <token id=\"t1080\"> . </token> <token id=\"t1081\"> They </token> <token id=\"t1082\"> then </token> <token id=\"t1083\"> zip </token> <token id=\"t1084\"> the </token> <token id=\"t1085\"> bags </token> <token id=\"t1086\"> shut </token> <token id=\"t1087\"> once </token> <token id=\"t1088\"> they </token> <token id=\"t1089\"> are </token> <token id=\"t1090\"> filled </token> <token id=\"t1091\"> . </token> <token id=\"t1092\"> <br /> </token> <token id=\"t1093\"> `` </token> <token id=\"t1094\"> These </token> <token id=\"t1095\"> bags </token> <token id=\"t1096\"> are </token> <token id=\"t1097\"> like </token> <token id=\"t1098\"> a </token> <token id=\"t1099\"> king-sized </token> <token id=\"t1100\"> , </token> <token id=\"t1101\"> heavy-duty </token> <token id=\"t1102\"> , </token> <token id=\"t1103\"> zip </token> <token id=\"t1104\"> lock </token> <token id=\"t1105\"> bag </token> <token id=\"t1106\"> inside </token> <token id=\"t1107\"> of </token> <token id=\"t1108\"> a </token> <token id=\"t1109\"> very </token> <token id=\"t1110\"> large </token> <token id=\"t1111\"> industrial </token> <token id=\"t1112\"> dumpster </token> <token id=\"t1113\"> . </token> <token id=\"t1114\"> They </token> <token id=\"t1115\"> have </token> <token id=\"t1116\"> a </token> <token id=\"t1117\"> temperature </token> <token id=\"t1118\"> monitor </token> <token id=\"t1119\"> to </token> <token id=\"t1120\"> monitor </token> <token id=\"t1121\"> the </token> <token id=\"t1122\"> temperature </token> <token id=\"t1123\"> and </token> <token id=\"t1124\"> once </token> <token id=\"t1125\"> the </token> <token id=\"t1126\"> temperature </token> <token id=\"t1127\"> reaches </token> <token id=\"t1128\"> a </token> <token id=\"t1129\"> certain </token> <token id=\"t1130\"> degree </token> <token id=\"t1131\"> of </token> <token id=\"t1132\"> Fahrenheit </token> <token id=\"t1133\"> , </token> <token id=\"t1134\"> it </token> <token id=\"t1135\"> kills </token> <token id=\"t1136\"> the </token> <token id=\"t1137\"> virus </token> <token id=\"t1138\"> . </token> <token id=\"t1139\"> They </token> <token id=\"t1140\"> can </token> <token id=\"t1141\"> move </token> <token id=\"t1142\"> them </token> <token id=\"t1143\"> then </token> <token id=\"t1144\"> , </token> <token id=\"t1145\"> according </token> <token id=\"t1146\"> to </token> <token id=\"t1147\"> the </token> <token id=\"t1148\"> USDA </token> <token id=\"t1149\"> veterinarians </token> <token id=\"t1150\"> that </token> <token id=\"t1151\"> are </token> <token id=\"t1152\"> on </token> <token id=\"t1153\"> site </token> <token id=\"t1154\"> , </token> <token id=\"t1155\"> '' </token> <token id=\"t1156\"> Summa </token> <token id=\"t1157\"> explained </token> <token id=\"t1158\"> . </token> <token id=\"t1159\"> <br /> </token> <token id=\"t1160\"> `` </token> <token id=\"t1161\"> There </token> <token id=\"t1162\"> are </token> <token id=\"t1163\"> , </token> <token id=\"t1164\"> like </token> <candidate id=\"c133\" index=1165 type=\"date\" info=\"2015-05-06\" length=\"1\"></candidate> <token id=\"t1165\"> yesterday </token> <token id=\"t1166\"> , </token> <token id=\"t1167\"> there </token> <token id=\"t1168\"> were </token> <candidate id=\"c134\" index=1169 type=\"number\" info=\"null\" length=\"1\"></candidate> <token id=\"t1169\"> six </token> <token id=\"t1170\"> USDA </token> <token id=\"t1171\"> veterinarians </token> <token id=\"t1172\"> on </token> <token id=\"t1173\"> the </token> <token id=\"t1174\"> site </token> <token id=\"t1175\"> on </token> <candidate id=\"c135\" index=1176 type=\"date\" info=\"2015-05-03\" length=\"1\"></candidate> <token id=\"t1176\"> Sunday </token> <token id=\"t1177\"> . </token> <token id=\"t1178\"> These </token> <token id=\"t1179\"> veterinarians </token> <token id=\"t1180\"> are </token> <token id=\"t1181\"> from </token> <token id=\"t1182\"> throughout </token> <token id=\"t1183\"> the </token> <candidate id=\"c136\" index=1184 type=\"location\" info=\"{ &quot;coordinates&quot;: &quot;39.76;-98.5&quot;, &quot;id&quot;: 6252001, &quot;featureClass&quot;: &quot;A&quot;, &quot;featureCode&quot;: &quot;PCLI&quot;, &quot;countryCode&quot;: &quot;US&quot; }\" length=\"2\"></candidate> <token id=\"t1184\"> United </token> <token id=\"t1185\"> States </token> <token id=\"t1186\"> to </token> <token id=\"t1187\"> come </token> <token id=\"t1188\"> in </token> <token id=\"t1189\"> to </token> <token id=\"t1190\"> oversee </token> <token id=\"t1191\"> all </token> <token id=\"t1192\"> this </token> <token id=\"t1193\"> . </token> <token id=\"t1194\"> These </token> <token id=\"t1195\"> veterinarians </token> <token id=\"t1196\"> work </token> <token id=\"t1197\"> independently </token> <token id=\"t1198\"> for </token> <token id=\"t1199\"> the </token> <token id=\"t1200\"> U. </token> <token id=\"t1201\"> S. </token> <token id=\"t1202\"> government </token> <token id=\"t1203\"> through </token> <token id=\"t1204\"> the </token> <token id=\"t1205\"> veterinarian </token> <token id=\"t1206\"> 's </token> <token id=\"t1207\"> services </token> <token id=\"t1208\"> . </token> <token id=\"t1209\"> They </token> <token id=\"t1210\"> go </token> <token id=\"t1211\"> all </token> <token id=\"t1212\"> over </token> <token id=\"t1213\"> the </token> <candidate id=\"c137\" index=1214 type=\"location\" info=\"{ &quot;coordinates&quot;: &quot;39.76;-98.5&quot;, &quot;id&quot;: 6252001, &quot;featureClass&quot;: &quot;A&quot;, &quot;featureCode&quot;: &quot;PCLI&quot;, &quot;countryCode&quot;: &quot;US&quot; }\" length=\"1\"></candidate> <token id=\"t1214\"> U.S. </token> <token id=\"t1215\"> and </token> <token id=\"t1216\"> the </token> <token id=\"t1217\"> world </token> <token id=\"t1218\"> . </token> <token id=\"t1219\"> '' </token> <token id=\"t1220\"> Summa </token> <token id=\"t1221\"> explained </token> <token id=\"t1222\"> . </token> <token id=\"t1223\"> <br /> </token> <token id=\"t1224\"> `` </token> <token id=\"t1225\"> There </token> <token id=\"t1226\"> 's </token> <token id=\"t1227\"> a </token> <token id=\"t1228\"> Clean </token> <token id=\"t1229\"> Harbors </token> <token id=\"t1230\"> Recovery </token> <token id=\"t1231\"> Company </token> <token id=\"t1232\"> that </token> <token id=\"t1233\"> 's </token> <token id=\"t1234\"> bringing </token> <token id=\"t1235\"> their </token> <token id=\"t1236\"> equipment </token> <token id=\"t1237\"> and </token> <token id=\"t1238\"> manpower </token> <token id=\"t1239\"> and </token> <token id=\"t1240\"> doing </token> <token id=\"t1241\"> the </token> <token id=\"t1242\"> labor </token> <candidate id=\"c138\" index=1243 type=\"date\" info=\"PRESENT_REF\" length=\"2\"></candidate> <token id=\"t1243\"> right </token> <token id=\"t1244\"> now </token> <token id=\"t1245\"> . </token> <token id=\"t1246\"> The </token> <token id=\"t1247\"> company </token> <token id=\"t1248\"> is </token> <token id=\"t1249\"> headquartered </token> <token id=\"t1250\"> out </token> <token id=\"t1251\"> of </token> <candidate id=\"c139\" index=1252 type=\"location\" info=\"{ &quot;coordinates&quot;: &quot;32.45901;-83.66624&quot;, &quot;id&quot;: 4201512, &quot;featureClass&quot;: &quot;A&quot;, &quot;featureCode&quot;: &quot;ADM2&quot;, &quot;countryCode&quot;: &quot;US&quot; }\" length=\"1\"></candidate> <candidate id=\"c140\" index=1252 type=\"location\" info=\"{ &quot;coordinates&quot;: &quot;29.76328;-95.36327&quot;, &quot;id&quot;: 4699066, &quot;featureClass&quot;: &quot;P&quot;, &quot;featureCode&quot;: &quot;PPLA2&quot;, &quot;countryCode&quot;: &quot;US&quot; }\" length=\"1\"></candidate> <token id=\"t1252\"> Houston </token> <token id=\"t1253\"> , </token> <candidate id=\"c141\" index=1254 type=\"location\" info=\"{ &quot;coordinates&quot;: &quot;31.25044;-99.25061&quot;, &quot;id&quot;: 4736286, &quot;featureClass&quot;: &quot;A&quot;, &quot;featureCode&quot;: &quot;ADM1&quot;, &quot;countryCode&quot;: &quot;US&quot; }\" length=\"1\"></candidate> <token id=\"t1254\"> Texas </token> <token id=\"t1255\"> . </token> <token id=\"t1256\"> They </token> <token id=\"t1257\"> go </token> <token id=\"t1258\"> all </token> <token id=\"t1259\"> over </token> <token id=\"t1260\"> the </token> <token id=\"t1261\"> U. </token> <token id=\"t1262\"> S. </token> <token id=\"t1263\"> doing </token> <token id=\"t1264\"> this </token> <token id=\"t1265\"> kind </token> <token id=\"t1266\"> of </token> <token id=\"t1267\"> clean </token> <token id=\"t1268\"> up </token> <token id=\"t1269\"> work </token> <token id=\"t1270\"> like </token> <token id=\"t1271\"> hurricane </token> <token id=\"t1272\"> recovery </token> <token id=\"t1273\"> , </token> <token id=\"t1274\"> oil </token> <token id=\"t1275\"> spill </token> <token id=\"t1276\"> recovery </token> <token id=\"t1277\"> , </token> <token id=\"t1278\"> mining </token> <token id=\"t1279\"> accidents </token> <token id=\"t1280\"> and </token> <token id=\"t1281\"> anything </token> <token id=\"t1282\"> to </token> <token id=\"t1283\"> do </token> <token id=\"t1284\"> with </token> <token id=\"t1285\"> biohazard </token> <token id=\"t1286\"> recovery </token> <token id=\"t1287\"> . </token> <token id=\"t1288\"> They </token> <token id=\"t1289\"> contract </token> <token id=\"t1290\"> through </token> <token id=\"t1291\"> the </token> <token id=\"t1292\"> government </token> <token id=\"t1293\"> . </token> <token id=\"t1294\"> '' </token> <token id=\"t1295\"> <br /> </token>","publication_date":"2015-05-07","id":187,"title":"Iowa turkey, chicken death toll mounts","url":"http://www.chronicletimes.com/story/2193407.html","content":"\nUSDA veterinarians and recovery workers from across the United States have been working on biohazard clean-up detail at area poultry operations, including the Archer Co-Op Grain Company's egg-laying facility near Archer, in the face of the Avian Influenza outbreak that continues devastating poultry operations throughout the Midwest. Photo contributed \nIowa Poultry State of Emergency &amp; Disaster\nNews reported April 30 said 5 more suspected cases of Avian Influenza were identified in NW Iowa triggering Iowa Governor Terry Branstad, Iowa Secretary of Agriculture Bill Northey and Iowa Department of Homeland Security and Emergency Management (DHSEM) Director Mark Schouten to declare a state of emergency followed immediately by a disaster proclamation on May 1. \nThe Governor's announcement came during an Avian Influenza update. A press conference call from the Iowa Department of Agriculture and Land Stewardship (IDALS) the day before reported that the five new cases included one in previously unaffected Clay County. Initial testing showed a poultry site there tested positive for H5 Avian Influenza. \nIt appears that the virus threatens to migrate further to the east and south out of NW Iowa. With no suspected cases of bird flu in Wright County, this didn't deter their county supervisors from declaring a state of emergency. Wright County, which is the highest poultry population of any county in Iowa, is home to about 15 million birds. The Avian flu now affects about 25% of the egg laying birds in Iowa. \nBranstad said even before the virus began in Iowa, his office was monitoring the outbreak in other states. \"We'll continue our work - as we've been doing since the first outbreak in Buena Vista County - in hopes of stopping the virus' aggressive spread throughout Iowa,\" said the Governor.\nAt this time, 21 sites spanning 10 Iowa counties have cases that are either presumed positives or confirmed positives. The counties now include: Buena Vista, Cherokee, Clay, Kossuth, Madison, O'Brien, Osceola, Pocahontas, Sac and Sioux.\n\"Iowa's poultry farms are an important part of our state's agriculture industry. The disease is having a far reaching impact and unfortunately, it continues to spread. We have seen tremendous support and coordination from state, federal and local partners and this emergency declaration will allow the state to continue to respond aggressively to this disease outbreak,\" said Ag Secretary Northey. \nThe proclamation of disaster emergency activates the disaster response and recovery aspect of the HSEMD Iowa Emergency Response Plan. It also authorizes the use and deployment of all available state resources, supplies, equipment, and materials as are deemed necessary by the IDALS and Iowa HSEMD to do the following.\nIt tracks and monitors instances of confirmed highly pathogenic avian influenza; establishes important restrictions and prohibitions in respect to birds suspected of being infected; rapidly detects any presumptive or confirmed cases of avian influenza; contains the spread of the virus within our state through depopulation, disinfections and disposal of carcasses; engages in detection activities, contact tracking, and other investigatory work to stop the virus' spread and eliminates the disease in those disaster counties where it's been confirmed and preventing this disease from spreading statewide.\nIt temporarily authorizes the removal and/or disposal of live birds and bird carcasses on publicly or privately owned land when those live birds or carcasses threaten public health or safety. \nIt authorizes state agencies to implement stop movement and stop loading restrictions and other control zone measures like establishing buffer zones, checkpoints, cleaning and disinfecting operations at checkpoints and borders surrounding any quarantined site established by IDALS in order to stop the virus' spread.\nIt also authorizes state agencies to assist IDALS in disinfection, depopulation and carcass disposal efforts. It also temporarily suspends the regulatory provisions pertaining to how long drivers hauling poultry carcasses infected with the highly contagious disease can drive.\nIn addition, IDALS has quarantined all infected sites and continues to monitor all poultry operations within a 10 kilometer circle of each infected site.\nAccording to an April 22 report from Iowa State University Extension and Outreach Office, Avian Influenza does not impact the food that consumers eat, Avian influenza is not a food borne pathogen. It cannot be contracted from eating properly cooked poultry meat and eggs.\nThe disease is caused by an influenza virus that can infect poultry, such as chickens, turkeys, domestic ducks and geese, and is carried by migratory birds such as ducks, geese and shorebirds. Humans can be infected with the virus, but most cases involve very close contact with sick birds. \nAccording to U. S. Department of Agriculture information, Avian Influenza has been detected and eradicated by the USDA three times: in 1924, 1983 and 2004. The 1983 outbreak killed 17 million chickens, turkeys and guinea fowl in Pennsylvania and Virginia. Managing that outbreak cost nearly $65 million and caused retail egg prices to increase by more than 30 %. This current outbreak will exceed that death number. \nMeanwhile, at the presumptive positive site near Archer in O'Brien County, barricade tape blocks both driveway entrances to the egg laying facility. Employees that work for the owner/operator, Archer Co-Op Grain Company, are no longer allowed to enter the facility.\nIn an interview with the Co-Op's General Manager, Scott Summa said that two large buildings on their site were built in 1993 and 1995. Summa said that both buildings together house 240,000 birds.\nWhen asked if the firm hired to dispose of the carcasses was in fact hauling out dead birds, Summa said, \"They are preparing to. They did not know this morning exactly where these carcasses would be hauled for disposal. They thought they knew, but right now, what carcasses they have removed are being put into large biohazard bags. They then zip the bags shut once they are filled.\n\"These bags are like a king-sized, heavy-duty, zip lock bag inside of a very large industrial dumpster. They have a temperature monitor to monitor the temperature and once the temperature reaches a certain degree of Fahrenheit, it kills the virus. They can move them then, according to the USDA veterinarians that are on site,\" Summa explained. \n\"There are, like yesterday, there were six USDA veterinarians on the site on Sunday. These veterinarians are from throughout the United States to come in to oversee all this. These veterinarians work independently for the U. S. government through the veterinarian's services. They go all over the U.S. and the world.\" Summa explained. \n\"There's a Clean Harbors Recovery Company that's bringing their equipment and manpower and doing the labor right now. The company is headquartered out of Houston, Texas. They go all over the U. S. doing this kind of clean up work like hurricane recovery, oil spill recovery, mining accidents and anything to do with biohazard recovery. They contract through the government.\"\n","candidateLabels":[]}
