# Supplementary material for: Web monitoring of emerging animal infectious diseases integrated in the French Animal Health Epidemic Intelligence System
Source: PLoS One. 2018 Aug 3;13(8):e0199960. doi: 10.1371/journal.pone.0199960 (PMC6075742; doi:10.1371/journal.pone.0199960)
Supplement: S1 Dataset — Dataset of news reports in English language used to evaluate and train the information extraction module of PADI-web (http://epia.clermont.inra.fr/vsi). This dataset is composed of 532 news reports (in JSON), with information about the report itself (publication date, title, content, url), as well as processing information related to the information extraction process (candidates for extraction information, correct or incorrect labels for each candidate). The named entity candidates (locations, diseases, hosts, dates, number of cases) are manually labelled in each article. Data are shared under a CC BY license and are freely available for download at: https://dataverse.cirad.fr/dataset.xhtml?persistentId=doi:10.18167/DVN1/KMTIFG. (GZ) [file pone.0199960.s001.gz › articles/390.json]

{"reports":[19022],"tagged_content":"<token id=\"t0\"> <br /> </token> <candidate id=\"c1\" index=1 type=\"number\" info=\"null\" length=\"1\"></candidate> <candidate id=\"c2\" index=1 type=\"date\" info=\"2015-10-14\" length=\"3\"></candidate> <token id=\"t1\"> 14 </token> <token id=\"t2\"> October </token> <candidate id=\"c3\" index=3 type=\"number\" info=\"null\" length=\"1\"></candidate> <token id=\"t3\"> 2015 </token> <token id=\"t4\"> Last </token> <token id=\"t5\"> updated </token> <token id=\"t6\"> at </token> <token id=\"t7\"> : </token> <token id=\"t8\"> 5:16 </token> <token id=\"t9\"> AM </token> <token id=\"t10\"> <br /> </token> <candidate id=\"c4\" index=11 type=\"disease\" info=\"null\" length=\"4\"></candidate> <token id=\"t11\"> Foot </token> <token id=\"t12\"> and </token> <token id=\"t13\"> Mouth </token> <token id=\"t14\"> disease </token> <token id=\"t15\"> persists </token> <token id=\"t16\"> in </token> <candidate id=\"c5\" index=17 type=\"location\" info=\"{ &quot;coordinates&quot;: &quot;-16.16667;34.75&quot;, &quot;id&quot;: 931067, &quot;featureClass&quot;: &quot;A&quot;, &quot;featureCode&quot;: &quot;ADM2&quot;, &quot;countryCode&quot;: &quot;MW&quot; }\" length=\"1\"></candidate> <token id=\"t17\"> Chikwawa </token> <token id=\"t18\"> <br /> </token> <candidate id=\"c6\" index=19 type=\"location\" info=\"{ &quot;coordinates&quot;: &quot;-13.5;34.0&quot;, &quot;id&quot;: 927384, &quot;featureClass&quot;: &quot;A&quot;, &quot;featureCode&quot;: &quot;PCLI&quot;, &quot;countryCode&quot;: &quot;MW&quot; }\" length=\"1\"></candidate> <token id=\"t19\"> Malawi </token> <token id=\"t20\"> 's </token> <token id=\"t21\"> Ministry </token> <token id=\"t22\"> of </token> <token id=\"t23\"> Agriculture </token> <token id=\"t24\"> , </token> <token id=\"t25\"> Irrigation </token> <token id=\"t26\"> and </token> <token id=\"t27\"> Water </token> <token id=\"t28\"> Development </token> <token id=\"t29\"> says </token> <token id=\"t30\"> the </token> <candidate id=\"c7\" index=31 type=\"disease\" info=\"null\" length=\"4\"></candidate> <token id=\"t31\"> Foot </token> <token id=\"t32\"> and </token> <token id=\"t33\"> Mouth </token> <token id=\"t34\"> Disease </token> <token id=\"t35\"> ( </token> <candidate id=\"c8\" index=36 type=\"disease\" info=\"null\" length=\"1\"></candidate> <token id=\"t36\"> FMD </token> <token id=\"t37\"> ) </token> <token id=\"t38\"> outbreak </token> <token id=\"t39\"> which </token> <token id=\"t40\"> was </token> <token id=\"t41\"> diagnosed </token> <token id=\"t42\"> in </token> <candidate id=\"c9\" index=43 type=\"host\" info=\"null\" length=\"1\"></candidate> <token id=\"t43\"> cattle </token> <token id=\"t44\"> in </token> <token id=\"t45\"> Mthumba </token> <token id=\"t46\"> dip </token> <token id=\"t47\"> tank </token> <token id=\"t48\"> area </token> <candidate id=\"c10\" index=49 type=\"date\" info=\"PAST_REF\" length=\"3\"></candidate> <token id=\"t49\"> some </token> <token id=\"t50\"> weeks </token> <token id=\"t51\"> ago </token> <token id=\"t52\"> in </token> <token id=\"t53\"> Chikhwawa </token> <token id=\"t54\"> district </token> <token id=\"t55\"> in </token> <candidate id=\"c11\" index=56 type=\"location\" info=\"{ &quot;coordinates&quot;: &quot;14.33333;38.0&quot;, &quot;id&quot;: 328591, &quot;featureClass&quot;: &quot;A&quot;, &quot;featureCode&quot;: &quot;ADMD&quot;, &quot;countryCode&quot;: &quot;ET&quot; }\" length=\"1\"></candidate> <token id=\"t56\"> Shire </token> <candidate id=\"c12\" index=57 type=\"location\" info=\"{ &quot;coordinates&quot;: &quot;53.28829;-4.55395&quot;, &quot;id&quot;: 7301166, &quot;featureClass&quot;: &quot;A&quot;, &quot;featureCode&quot;: &quot;ADM3&quot;, &quot;countryCode&quot;: &quot;GB&quot; }\" length=\"1\"></candidate> <candidate id=\"c13\" index=57 type=\"location\" info=\"{ &quot;coordinates&quot;: &quot;47.9;11.7833&quot;, &quot;id&quot;: 6556281, &quot;featureClass&quot;: &quot;A&quot;, &quot;featureCode&quot;: &quot;ADM4&quot;, &quot;countryCode&quot;: &quot;DE&quot; }\" length=\"1\"></candidate> <token id=\"t57\"> Valley </token> <candidate id=\"c14\" index=58 type=\"location\" info=\"{ &quot;coordinates&quot;: &quot;9.02497;38.74689&quot;, &quot;id&quot;: 344979, &quot;featureClass&quot;: &quot;P&quot;, &quot;featureCode&quot;: &quot;PPLC&quot;, &quot;countryCode&quot;: &quot;ET&quot; }\" length=\"1\"></candidate> <token id=\"t58\"> ADD </token> <token id=\"t59\"> ( </token> <token id=\"t60\"> SVADD </token> <token id=\"t61\"> ) </token> <token id=\"t62\"> is </token> <token id=\"t63\"> still </token> <token id=\"t64\"> putting </token> <candidate id=\"c15\" index=65 type=\"host\" info=\"null\" length=\"1\"></candidate> <token id=\"t65\"> cattle </token> <token id=\"t66\"> at </token> <token id=\"t67\"> risk </token> <token id=\"t68\"> . </token> <token id=\"t69\"> <br /> </token> <token id=\"t70\"> So </token> <token id=\"t71\"> far </token> <token id=\"t72\"> , </token> <token id=\"t73\"> the </token> <token id=\"t74\"> ministry </token> <token id=\"t75\"> through </token> <token id=\"t76\"> the </token> <token id=\"t77\"> Department </token> <token id=\"t78\"> of </token> <token id=\"t79\"> Animal </token> <token id=\"t80\"> Health </token> <token id=\"t81\"> and </token> <token id=\"t82\"> Livestock </token> <token id=\"t83\"> Development </token> <token id=\"t84\"> is </token> <token id=\"t85\"> vaccinating </token> <candidate id=\"c16\" index=86 type=\"host\" info=\"null\" length=\"1\"></candidate> <token id=\"t86\"> cattle </token> <token id=\"t87\"> in </token> <token id=\"t88\"> the </token> <token id=\"t89\"> area </token> <token id=\"t90\"> as </token> <token id=\"t91\"> a </token> <token id=\"t92\"> way </token> <token id=\"t93\"> of </token> <token id=\"t94\"> containing </token> <token id=\"t95\"> the </token> <token id=\"t96\"> disease </token> <token id=\"t97\"> and </token> <candidate id=\"c17\" index=98 type=\"date\" info=\"PRESENT_REF\" length=\"1\"></candidate> <token id=\"t98\"> currently </token> <candidate id=\"c18\" index=99 type=\"number\" info=\"null\" length=\"1\"></candidate> <token id=\"t99\"> 91965 </token> <candidate id=\"c19\" index=100 type=\"host\" info=\"null\" length=\"1\"></candidate> <token id=\"t100\"> cattle </token> <token id=\"t101\"> have </token> <token id=\"t102\"> been </token> <token id=\"t103\"> vaccinated </token> <token id=\"t104\"> . </token> <token id=\"t105\"> <br /> </token> <token id=\"t106\"> Under </token> <token id=\"t107\"> attack.Malawian </token> <token id=\"t108\"> Pathologist </token> <token id=\"t109\"> , </token> <token id=\"t110\"> Gilson </token> <token id=\"t111\"> Njunga </token> <token id=\"t112\"> of </token> <candidate id=\"c20\" index=113 type=\"location\" info=\"{ &quot;coordinates&quot;: &quot;-13.5;34.0&quot;, &quot;id&quot;: 927384, &quot;featureClass&quot;: &quot;A&quot;, &quot;featureCode&quot;: &quot;PCLI&quot;, &quot;countryCode&quot;: &quot;MW&quot; }\" length=\"1\"></candidate> <token id=\"t113\"> Malawi </token> <token id=\"t114\"> 's </token> <token id=\"t115\"> Department </token> <token id=\"t116\"> of </token> <token id=\"t117\"> Animal </token> <token id=\"t118\"> Health </token> <token id=\"t119\"> , </token> <candidate id=\"c21\" index=120 type=\"location\" info=\"{ &quot;coordinates&quot;: &quot;47.5;106.5&quot;, &quot;id&quot;: 2028849, &quot;featureClass&quot;: &quot;A&quot;, &quot;featureCode&quot;: &quot;ADM1&quot;, &quot;countryCode&quot;: &quot;MN&quot; }\" length=\"1\"></candidate> <candidate id=\"c22\" index=120 type=\"location\" info=\"{ &quot;coordinates&quot;: &quot;56.08333;-4.11667&quot;, &quot;id&quot;: 2653431, &quot;featureClass&quot;: &quot;A&quot;, &quot;featureCode&quot;: &quot;ADM1H&quot;, &quot;countryCode&quot;: &quot;GB&quot; }\" length=\"1\"></candidate> <candidate id=\"c23\" index=120 type=\"location\" info=\"{ &quot;coordinates&quot;: &quot;5.5;-1.0&quot;, &quot;id&quot;: 2302353, &quot;featureClass&quot;: &quot;A&quot;, &quot;featureCode&quot;: &quot;ADM1&quot;, &quot;countryCode&quot;: &quot;GH&quot; }\" length=\"1\"></candidate> <candidate id=\"c24\" index=120 type=\"location\" info=\"{ &quot;coordinates&quot;: &quot;15.33333;38.91667&quot;, &quot;id&quot;: 448501, &quot;featureClass&quot;: &quot;A&quot;, &quot;featureCode&quot;: &quot;ADM1&quot;, &quot;countryCode&quot;: &quot;ER&quot; }\" length=\"1\"></candidate> <candidate id=\"c25\" index=120 type=\"location\" info=\"{ &quot;coordinates&quot;: &quot;7.07306;125.61278&quot;, &quot;id&quot;: 1715348, &quot;featureClass&quot;: &quot;P&quot;, &quot;featureCode&quot;: &quot;PPLA&quot;, &quot;countryCode&quot;: &quot;PH&quot; }\" length=\"1\"></candidate> <candidate id=\"c26\" index=120 type=\"location\" info=\"{ &quot;coordinates&quot;: &quot;13.78507;38.82055&quot;, &quot;id&quot;: 7869875, &quot;featureClass&quot;: &quot;A&quot;, &quot;featureCode&quot;: &quot;ADM2&quot;, &quot;countryCode&quot;: &quot;ET&quot; }\" length=\"1\"></candidate> <candidate id=\"c27\" index=120 type=\"location\" info=\"{ &quot;coordinates&quot;: &quot;3.37224;31.79402&quot;, &quot;id&quot;: 10860469, &quot;featureClass&quot;: &quot;A&quot;, &quot;featureCode&quot;: &quot;ADM5&quot;, &quot;countryCode&quot;: &quot;UG&quot; }\" length=\"1\"></candidate> <candidate id=\"c28\" index=120 type=\"location\" info=\"{ &quot;coordinates&quot;: &quot;-0.75;37.0&quot;, &quot;id&quot;: 400742, &quot;featureClass&quot;: &quot;A&quot;, &quot;featureCode&quot;: &quot;ADM1H&quot;, &quot;countryCode&quot;: &quot;KE&quot; }\" length=\"1\"></candidate> <candidate id=\"c29\" index=120 type=\"location\" info=\"{ &quot;coordinates&quot;: &quot;-25.53333;-57.46667&quot;, &quot;id&quot;: 3439137, &quot;featureClass&quot;: &quot;A&quot;, &quot;featureCode&quot;: &quot;ADM1&quot;, &quot;countryCode&quot;: &quot;PY&quot; }\" length=\"1\"></candidate> <candidate id=\"c30\" index=120 type=\"location\" info=\"{ &quot;coordinates&quot;: &quot;-6.16667;39.36667&quot;, &quot;id&quot;: 160706, &quot;featureClass&quot;: &quot;A&quot;, &quot;featureCode&quot;: &quot;ADM2&quot;, &quot;countryCode&quot;: &quot;TZ&quot; }\" length=\"1\"></candidate> <candidate id=\"c31\" index=120 type=\"location\" info=\"{ &quot;coordinates&quot;: &quot;-18.0;178.33333&quot;, &quot;id&quot;: 2205272, &quot;featureClass&quot;: &quot;A&quot;, &quot;featureCode&quot;: &quot;ADM1&quot;, &quot;countryCode&quot;: &quot;FJ&quot; }\" length=\"1\"></candidate> <candidate id=\"c32\" index=120 type=\"location\" info=\"{ &quot;coordinates&quot;: &quot;-14.0;29.0&quot;, &quot;id&quot;: 921064, &quot;featureClass&quot;: &quot;A&quot;, &quot;featureCode&quot;: &quot;ADM1&quot;, &quot;countryCode&quot;: &quot;ZM&quot; }\" length=\"1\"></candidate> <candidate id=\"c33\" index=120 type=\"location\" info=\"{ &quot;coordinates&quot;: &quot;32.08333;34.91667&quot;, &quot;id&quot;: 294904, &quot;featureClass&quot;: &quot;A&quot;, &quot;featureCode&quot;: &quot;ADM1&quot;, &quot;countryCode&quot;: &quot;IL&quot; }\" length=\"1\"></candidate> <candidate id=\"c34\" index=120 type=\"location\" info=\"{ &quot;coordinates&quot;: &quot;2.26667;102.21667&quot;, &quot;id&quot;: 1734756, &quot;featureClass&quot;: &quot;A&quot;, &quot;featureCode&quot;: &quot;ADMD&quot;, &quot;countryCode&quot;: &quot;MY&quot; }\" length=\"1\"></candidate> <candidate id=\"c35\" index=120 type=\"location\" info=\"{ &quot;coordinates&quot;: &quot;-22.0;26.0&quot;, &quot;id&quot;: 933851, &quot;featureClass&quot;: &quot;A&quot;, &quot;featureCode&quot;: &quot;ADM1&quot;, &quot;countryCode&quot;: &quot;BW&quot; }\" length=\"1\"></candidate> <candidate id=\"c36\" index=120 type=\"location\" info=\"{ &quot;coordinates&quot;: &quot;8.66667;1.0&quot;, &quot;id&quot;: 2367237, &quot;featureClass&quot;: &quot;A&quot;, &quot;featureCode&quot;: &quot;ADM1&quot;, &quot;countryCode&quot;: &quot;TG&quot; }\" length=\"1\"></candidate> <candidate id=\"c37\" index=120 type=\"location\" info=\"{ &quot;coordinates&quot;: &quot;-11.15424;-42.08146&quot;, &quot;id&quot;: 6320807, &quot;featureClass&quot;: &quot;A&quot;, &quot;featureCode&quot;: &quot;ADM2&quot;, &quot;countryCode&quot;: &quot;BR&quot; }\" length=\"1\"></candidate> <candidate id=\"c38\" index=120 type=\"location\" info=\"{ &quot;coordinates&quot;: &quot;7.33333;80.75&quot;, &quot;id&quot;: 1249296, &quot;featureClass&quot;: &quot;A&quot;, &quot;featureCode&quot;: &quot;ADM1&quot;, &quot;countryCode&quot;: &quot;LK&quot; }\" length=\"1\"></candidate> <candidate id=\"c39\" index=120 type=\"location\" info=\"{ &quot;coordinates&quot;: &quot;13.0;33.0&quot;, &quot;id&quot;: 379668, &quot;featureClass&quot;: &quot;A&quot;, &quot;featureCode&quot;: &quot;ADM1H&quot;, &quot;countryCode&quot;: &quot;SD&quot; }\" length=\"1\"></candidate> <candidate id=\"c40\" index=120 type=\"location\" info=\"{ &quot;coordinates&quot;: &quot;-10.0;148.0&quot;, &quot;id&quot;: 2133763, &quot;featureClass&quot;: &quot;A&quot;, &quot;featureCode&quot;: &quot;ADM1&quot;, &quot;countryCode&quot;: &quot;PG&quot; }\" length=\"1\"></candidate> <candidate id=\"c41\" index=120 type=\"location\" info=\"{ &quot;coordinates&quot;: &quot;18.3415;-64.7389&quot;, &quot;id&quot;: 9252024, &quot;featureClass&quot;: &quot;A&quot;, &quot;featureCode&quot;: &quot;ADM2&quot;, &quot;countryCode&quot;: &quot;VI&quot; }\" length=\"1\"></candidate> <token id=\"t120\"> Central </token> <token id=\"t121\"> Veterinary </token> <token id=\"t122\"> Laboratory </token> <token id=\"t123\"> told </token> <token id=\"t124\"> Malawi24 </token> <token id=\"t125\"> in </token> <token id=\"t126\"> an </token> <token id=\"t127\"> interview </token> <token id=\"t128\"> that </token> <token id=\"t129\"> there </token> <token id=\"t130\"> is </token> <token id=\"t131\"> need </token> <token id=\"t132\"> for </token> <token id=\"t133\"> containing </token> <token id=\"t134\"> the </token> <token id=\"t135\"> disease </token> <token id=\"t136\"> by </token> <token id=\"t137\"> all </token> <token id=\"t138\"> means </token> <token id=\"t139\"> before </token> <token id=\"t140\"> spreading </token> <token id=\"t141\"> to </token> <token id=\"t142\"> other </token> <token id=\"t143\"> areas </token> <token id=\"t144\"> and </token> <token id=\"t145\"> countries </token> <token id=\"t146\"> . </token> <token id=\"t147\"> <br /> </token> <token id=\"t148\"> `` </token> <token id=\"t149\"> Basing </token> <token id=\"t150\"> on </token> <token id=\"t151\"> this </token> <candidate id=\"c42\" index=152 type=\"date\" info=\"PRESENT_REF\" length=\"1\"></candidate> <token id=\"t152\"> current </token> <token id=\"t153\"> situational </token> <token id=\"t154\"> analysis </token> <token id=\"t155\"> and </token> <token id=\"t156\"> in </token> <token id=\"t157\"> order </token> <token id=\"t158\"> to </token> <token id=\"t159\"> avoid </token> <token id=\"t160\"> immediate </token> <token id=\"t161\"> re-emergency </token> <token id=\"t162\"> and </token> <token id=\"t163\"> further </token> <token id=\"t164\"> spread </token> <token id=\"t165\"> of </token> <token id=\"t166\"> the </token> <token id=\"t167\"> disease </token> <token id=\"t168\"> , </token> <token id=\"t169\"> the </token> <token id=\"t170\"> Ministry </token> <token id=\"t171\"> still </token> <token id=\"t172\"> maintains </token> <token id=\"t173\"> the </token> <token id=\"t174\"> originally </token> <token id=\"t175\"> set </token> <token id=\"t176\"> local </token> <token id=\"t177\"> , </token> <token id=\"t178\"> restriction </token> <token id=\"t179\"> control </token> <token id=\"t180\"> measures </token> <token id=\"t181\"> within </token> <token id=\"t182\"> and </token> <token id=\"t183\"> around </token> <token id=\"t184\"> Mthumba </token> <token id=\"t185\"> dipping </token> <token id=\"t186\"> area </token> <token id=\"t187\"> until </token> <token id=\"t188\"> when </token> <token id=\"t189\"> it </token> <token id=\"t190\"> is </token> <token id=\"t191\"> scientifically </token> <token id=\"t192\"> proven </token> <token id=\"t193\"> that </token> <token id=\"t194\"> the </token> <token id=\"t195\"> virus </token> <token id=\"t196\"> is </token> <token id=\"t197\"> no </token> <token id=\"t198\"> longer </token> <token id=\"t199\"> actively </token> <token id=\"t200\"> circulating </token> <token id=\"t201\"> in </token> <token id=\"t202\"> the </token> <token id=\"t203\"> affected </token> <token id=\"t204\"> area </token> <token id=\"t205\"> '' </token> <token id=\"t206\"> , </token> <token id=\"t207\"> said </token> <token id=\"t208\"> Njunga </token> <token id=\"t209\"> . </token> <token id=\"t210\"> <br /> </token> <candidate id=\"c43\" index=211 type=\"disease\" info=\"null\" length=\"4\"></candidate> <token id=\"t211\"> Foot </token> <token id=\"t212\"> and </token> <token id=\"t213\"> Mouth </token> <token id=\"t214\"> Disease </token> <token id=\"t215\"> is </token> <token id=\"t216\"> a </token> <token id=\"t217\"> trade </token> <token id=\"t218\"> sensitive </token> <token id=\"t219\"> disease </token> <token id=\"t220\"> with </token> <token id=\"t221\"> socio </token> <token id=\"t222\"> and </token> <token id=\"t223\"> economic </token> <token id=\"t224\"> implications </token> <token id=\"t225\"> and </token> <token id=\"t226\"> mainly </token> <token id=\"t227\"> occur </token> <token id=\"t228\"> in </token> <candidate id=\"c44\" index=229 type=\"host\" info=\"null\" length=\"1\"></candidate> <token id=\"t229\"> cattle </token> <token id=\"t230\"> . </token> <token id=\"t231\"> <br /> </token> <token id=\"t232\"> The </token> <token id=\"t233\"> disease </token> <token id=\"t234\"> sporadically </token> <token id=\"t235\"> occurs </token> <token id=\"t236\"> in </token> <candidate id=\"c45\" index=237 type=\"location\" info=\"{ &quot;coordinates&quot;: &quot;14.33333;38.0&quot;, &quot;id&quot;: 328591, &quot;featureClass&quot;: &quot;A&quot;, &quot;featureCode&quot;: &quot;ADMD&quot;, &quot;countryCode&quot;: &quot;ET&quot; }\" length=\"1\"></candidate> <token id=\"t237\"> Shire </token> <candidate id=\"c46\" index=238 type=\"location\" info=\"{ &quot;coordinates&quot;: &quot;53.28829;-4.55395&quot;, &quot;id&quot;: 7301166, &quot;featureClass&quot;: &quot;A&quot;, &quot;featureCode&quot;: &quot;ADM3&quot;, &quot;countryCode&quot;: &quot;GB&quot; }\" length=\"1\"></candidate> <candidate id=\"c47\" index=238 type=\"location\" info=\"{ &quot;coordinates&quot;: &quot;47.9;11.7833&quot;, &quot;id&quot;: 6556281, &quot;featureClass&quot;: &quot;A&quot;, &quot;featureCode&quot;: &quot;ADM4&quot;, &quot;countryCode&quot;: &quot;DE&quot; }\" length=\"1\"></candidate> <token id=\"t238\"> Valley </token> <token id=\"t239\"> which </token> <token id=\"t240\"> is </token> <token id=\"t241\"> a </token> <token id=\"t242\"> major </token> <token id=\"t243\"> beef </token> <token id=\"t244\"> producing </token> <token id=\"t245\"> area </token> <token id=\"t246\"> in </token> <token id=\"t247\"> the </token> <token id=\"t248\"> country </token> <token id=\"t249\"> . </token> <token id=\"t250\"> <br /> </token> <candidate id=\"c48\" index=251 type=\"location\" info=\"{ &quot;coordinates&quot;: &quot;14.33333;38.0&quot;, &quot;id&quot;: 328591, &quot;featureClass&quot;: &quot;A&quot;, &quot;featureCode&quot;: &quot;ADMD&quot;, &quot;countryCode&quot;: &quot;ET&quot; }\" length=\"1\"></candidate> <token id=\"t251\"> Shire </token> <candidate id=\"c49\" index=252 type=\"location\" info=\"{ &quot;coordinates&quot;: &quot;53.28829;-4.55395&quot;, &quot;id&quot;: 7301166, &quot;featureClass&quot;: &quot;A&quot;, &quot;featureCode&quot;: &quot;ADM3&quot;, &quot;countryCode&quot;: &quot;GB&quot; }\" length=\"1\"></candidate> <candidate id=\"c50\" index=252 type=\"location\" info=\"{ &quot;coordinates&quot;: &quot;47.9;11.7833&quot;, &quot;id&quot;: 6556281, &quot;featureClass&quot;: &quot;A&quot;, &quot;featureCode&quot;: &quot;ADM4&quot;, &quot;countryCode&quot;: &quot;DE&quot; }\" length=\"1\"></candidate> <token id=\"t252\"> Valley </token> <candidate id=\"c51\" index=253 type=\"location\" info=\"{ &quot;coordinates&quot;: &quot;9.02497;38.74689&quot;, &quot;id&quot;: 344979, &quot;featureClass&quot;: &quot;P&quot;, &quot;featureCode&quot;: &quot;PPLC&quot;, &quot;countryCode&quot;: &quot;ET&quot; }\" length=\"1\"></candidate> <token id=\"t253\"> ADD </token> <token id=\"t254\"> is </token> <token id=\"t255\"> continuously </token> <token id=\"t256\"> at </token> <token id=\"t257\"> high </token> <token id=\"t258\"> risk </token> <token id=\"t259\"> of </token> <candidate id=\"c52\" index=260 type=\"disease\" info=\"null\" length=\"1\"></candidate> <token id=\"t260\"> FMD </token> <token id=\"t261\"> due </token> <token id=\"t262\"> to </token> <token id=\"t263\"> the </token> <token id=\"t264\"> presence </token> <token id=\"t265\"> of </token> <token id=\"t266\"> the </token> <token id=\"t267\"> virus </token> <token id=\"t268\"> in </token> <token id=\"t269\"> the </token> <token id=\"t270\"> local </token> <candidate id=\"c53\" index=271 type=\"host\" info=\"null\" length=\"1\"></candidate> <token id=\"t271\"> buffalo </token> <token id=\"t272\"> population </token> <token id=\"t273\"> within </token> <token id=\"t274\"> the </token> <token id=\"t275\"> Lengwe </token> <token id=\"t276\"> National </token> <candidate id=\"c54\" index=277 type=\"location\" info=\"{ &quot;coordinates&quot;: &quot;39.1193;-105.71717&quot;, &quot;id&quot;: 5433959, &quot;featureClass&quot;: &quot;A&quot;, &quot;featureCode&quot;: &quot;ADM2&quot;, &quot;countryCode&quot;: &quot;US&quot; }\" length=\"1\"></candidate> <candidate id=\"c55\" index=277 type=\"location\" info=\"{ &quot;coordinates&quot;: &quot;39.77363;-87.20636&quot;, &quot;id&quot;: 4262785, &quot;featureClass&quot;: &quot;A&quot;, &quot;featureCode&quot;: &quot;ADM2&quot;, &quot;countryCode&quot;: &quot;US&quot; }\" length=\"1\"></candidate> <candidate id=\"c56\" index=277 type=\"location\" info=\"{ &quot;coordinates&quot;: &quot;50.71671;-100.51755&quot;, &quot;id&quot;: 6098381, &quot;featureClass&quot;: &quot;A&quot;, &quot;featureCode&quot;: &quot;ADMD&quot;, &quot;countryCode&quot;: &quot;CA&quot; }\" length=\"1\"></candidate> <candidate id=\"c57\" index=277 type=\"location\" info=\"{ &quot;coordinates&quot;: &quot;44.52057;-109.58853&quot;, &quot;id&quot;: 5834587, &quot;featureClass&quot;: &quot;A&quot;, &quot;featureCode&quot;: &quot;ADM2&quot;, &quot;countryCode&quot;: &quot;US&quot; }\" length=\"1\"></candidate> <candidate id=\"c58\" index=277 type=\"location\" info=\"{ &quot;coordinates&quot;: &quot;45.48834;-110.52632&quot;, &quot;id&quot;: 5670652, &quot;featureClass&quot;: &quot;A&quot;, &quot;featureCode&quot;: &quot;ADM2&quot;, &quot;countryCode&quot;: &quot;US&quot; }\" length=\"1\"></candidate> <candidate id=\"c59\" index=277 type=\"location\" info=\"{ &quot;coordinates&quot;: &quot;51.75421;-3.38736&quot;, &quot;id&quot;: 7296582, &quot;featureClass&quot;: &quot;A&quot;, &quot;featureCode&quot;: &quot;ADM3&quot;, &quot;countryCode&quot;: &quot;GB&quot; }\" length=\"1\"></candidate> <token id=\"t277\"> Park </token> <token id=\"t278\"> which </token> <token id=\"t279\"> harbours </token> <token id=\"t280\"> the </token> <candidate id=\"c60\" index=281 type=\"disease\" info=\"null\" length=\"1\"></candidate> <token id=\"t281\"> FMD </token> <token id=\"t282\"> virus </token> <token id=\"t283\"> . </token> <token id=\"t284\"> The </token> <candidate id=\"c61\" index=285 type=\"date\" info=\"PRESENT_REF\" length=\"1\"></candidate> <token id=\"t285\"> current </token> <token id=\"t286\"> outbreak </token> <token id=\"t287\"> was </token> <token id=\"t288\"> confirmed </token> <token id=\"t289\"> on </token> <candidate id=\"c62\" index=290 type=\"date\" info=\"2015-09-04\" length=\"2\"></candidate> <token id=\"t290\"> 4th </token> <token id=\"t291\"> September </token> <token id=\"t292\"> , </token> <candidate id=\"c63\" index=293 type=\"date\" info=\"2015\" length=\"2\"></candidate> <token id=\"t293\"> this </token> <token id=\"t294\"> year </token> <token id=\"t295\"> and </token> <token id=\"t296\"> as </token> <candidate id=\"c64\" index=297 type=\"location\" info=\"{ &quot;coordinates&quot;: &quot;-31.95224;115.8614&quot;, &quot;id&quot;: 2063523, &quot;featureClass&quot;: &quot;P&quot;, &quot;featureCode&quot;: &quot;PPLA&quot;, &quot;countryCode&quot;: &quot;AU&quot; }\" length=\"1\"></candidate> <token id=\"t297\"> part </token> <token id=\"t298\"> of </token> <token id=\"t299\"> containing </token> <token id=\"t300\"> the </token> <token id=\"t301\"> disease </token> <token id=\"t302\"> , </token> <token id=\"t303\"> ministry </token> <token id=\"t304\"> temporary </token> <token id=\"t305\"> suspended </token> <token id=\"t306\"> all </token> <token id=\"t307\"> livestock </token> <token id=\"t308\"> markets </token> <token id=\"t309\"> , </token> <token id=\"t310\"> temporary </token> <candidate id=\"c65\" index=311 type=\"location\" info=\"{ &quot;coordinates&quot;: &quot;38.49457;43.38323&quot;, &quot;id&quot;: 298117, &quot;featureClass&quot;: &quot;P&quot;, &quot;featureCode&quot;: &quot;PPLA&quot;, &quot;countryCode&quot;: &quot;TR&quot; }\" length=\"1\"></candidate> <token id=\"t311\"> ban </token> <token id=\"t312\"> of </token> <token id=\"t313\"> all </token> <token id=\"t314\"> livestock </token> <token id=\"t315\"> slaughters </token> <token id=\"t316\"> , </token> <token id=\"t317\"> impose </token> <token id=\"t318\"> restriction </token> <token id=\"t319\"> of </token> <token id=\"t320\"> livestock </token> <token id=\"t321\"> and </token> <token id=\"t322\"> livestock </token> <token id=\"t323\"> products </token> <token id=\"t324\"> movement </token> <token id=\"t325\"> and </token> <token id=\"t326\"> also </token> <candidate id=\"c66\" index=327 type=\"location\" info=\"{ &quot;coordinates&quot;: &quot;38.49457;43.38323&quot;, &quot;id&quot;: 298117, &quot;featureClass&quot;: &quot;P&quot;, &quot;featureCode&quot;: &quot;PPLA&quot;, &quot;countryCode&quot;: &quot;TR&quot; }\" length=\"1\"></candidate> <token id=\"t327\"> ban </token> <token id=\"t328\"> issuance </token> <token id=\"t329\"> of </token> <token id=\"t330\"> livestock </token> <token id=\"t331\"> permits </token> <token id=\"t332\"> . </token> <token id=\"t333\"> <br /> </token> <token id=\"t334\"> Related </token> <token id=\"t335\"> <br /> </token> <token id=\"t336\"> Related </token> <token id=\"t337\"> Posts </token> <token id=\"t338\"> <br /> </token> <candidate id=\"c67\" index=339 type=\"number\" info=\"null\" length=\"1\"></candidate> <candidate id=\"c68\" index=339 type=\"date\" info=\"2016-01-15\" length=\"3\"></candidate> <token id=\"t339\"> 15 </token> <token id=\"t340\"> January </token> <candidate id=\"c69\" index=341 type=\"number\" info=\"null\" length=\"1\"></candidate> <token id=\"t341\"> 2016 </token> <token id=\"t342\"> <br /> </token> <candidate id=\"c70\" index=343 type=\"number\" info=\"null\" length=\"1\"></candidate> <candidate id=\"c71\" index=343 type=\"date\" info=\"2016-01-13\" length=\"3\"></candidate> <token id=\"t343\"> 13 </token> <token id=\"t344\"> January </token> <candidate id=\"c72\" index=345 type=\"number\" info=\"null\" length=\"1\"></candidate> <token id=\"t345\"> 2016 </token> <token id=\"t346\"> <br /> </token> <candidate id=\"c73\" index=347 type=\"number\" info=\"null\" length=\"1\"></candidate> <candidate id=\"c74\" index=347 type=\"date\" info=\"2016-01-12\" length=\"3\"></candidate> <token id=\"t347\"> 12 </token> <token id=\"t348\"> January </token> <candidate id=\"c75\" index=349 type=\"number\" info=\"null\" length=\"1\"></candidate> <token id=\"t349\"> 2016 </token> <token id=\"t350\"> <br /> </token> <candidate id=\"c76\" index=351 type=\"number\" info=\"null\" length=\"1\"></candidate> <candidate id=\"c77\" index=351 type=\"date\" info=\"2016-01-07\" length=\"3\"></candidate> <token id=\"t351\"> 7 </token> <token id=\"t352\"> January </token> <candidate id=\"c78\" index=353 type=\"number\" info=\"null\" length=\"1\"></candidate> <token id=\"t353\"> 2016 </token> <token id=\"t354\"> <br /> </token>","publication_date":"2015-10-13","id":390,"title":"Foot and Mouth disease persists in Chikwawa","url":"http://malawi24.com/2015/10/14/foot-and-mouth-disease-persists-in-chikwawa/","content":"\n14 October 2015 Last updated at: 5:16 AM \nFoot and Mouth disease persists in Chikwawa\nMalawi’s Ministry of Agriculture, Irrigation and Water Development says the Foot and Mouth Disease (FMD) outbreak which was diagnosed in cattle in Mthumba dip tank area some weeks ago in Chikhwawa district in Shire Valley ADD (SVADD) is still putting cattle at risk. \nSo far, the ministry through the Department of Animal Health and Livestock Development is vaccinating cattle in the area as a way of containing the disease and currently 91965 cattle have been vaccinated.\nUnder attack.Malawian Pathologist, Gilson Njunga of Malawi’s Department of Animal Health, Central Veterinary Laboratory told Malawi24 in an interview that there is need for containing the disease by all means before spreading to other areas and countries. \n“Basing on this current situational analysis and in order to avoid immediate re-emergency and further spread of the disease, the Ministry still maintains the originally set local, restriction control measures within and around Mthumba dipping area until when it is scientifically proven that the virus is no longer actively circulating in the affected area”, said Njunga.\n Foot and Mouth Disease is a trade sensitive disease with socio and economic implications and mainly occur in cattle. \nThe disease sporadically occurs in Shire Valley which is a major beef producing area in the country.\n Shire Valley ADD is continuously at high risk of FMD due to the presence of the virus in the local buffalo population within the Lengwe National Park which harbours the FMD virus. The current outbreak was confirmed on 4th September, this year and as part of containing the disease, ministry temporary suspended all livestock markets, temporary ban of all livestock slaughters, impose restriction of livestock and livestock products movement and also ban issuance of livestock permits.\n Related\nRelated Posts\n15 January 2016 \n13 January 2016 \n12 January 2016 \n7 January 2016 \n","candidateLabels":[]}
