# Supplementary material for: Web monitoring of emerging animal infectious diseases integrated in the French Animal Health Epidemic Intelligence System
Source: PLoS One. 2018 Aug 3;13(8):e0199960. doi: 10.1371/journal.pone.0199960 (PMC6075742; doi:10.1371/journal.pone.0199960)
Supplement: S1 Dataset — Dataset of news reports in English language used to evaluate and train the information extraction module of PADI-web (http://epia.clermont.inra.fr/vsi). This dataset is composed of 532 news reports (in JSON), with information about the report itself (publication date, title, content, url), as well as processing information related to the information extraction process (candidates for extraction information, correct or incorrect labels for each candidate). The named entity candidates (locations, diseases, hosts, dates, number of cases) are manually labelled in each article. Data are shared under a CC BY license and are freely available for download at: https://dataverse.cirad.fr/dataset.xhtml?persistentId=doi:10.18167/DVN1/KMTIFG. (GZ) [file pone.0199960.s001.gz › articles/470.json]

{"reports":[16897],"tagged_content":"<token id=\"t0\"> <br /> </token> <token id=\"t1\"> Palestinians </token> <token id=\"t2\"> mourn </token> <token id=\"t3\"> for </token> <candidate id=\"c1\" index=4 type=\"number\" info=\"null\" length=\"1\"></candidate> <token id=\"t4\"> eight </token> <token id=\"t5\"> members </token> <token id=\"t6\"> of </token> <token id=\"t7\"> the </token> <token id=\"t8\"> Bayoumi </token> <token id=\"t9\"> family </token> <token id=\"t10\"> , </token> <token id=\"t11\"> killed </token> <token id=\"t12\"> in </token> <token id=\"t13\"> an </token> <candidate id=\"c2\" index=14 type=\"location\" info=\"{ &quot;coordinates&quot;: &quot;31.5;34.75&quot;, &quot;id&quot;: 294640, &quot;featureClass&quot;: &quot;A&quot;, &quot;featureCode&quot;: &quot;PCLI&quot;, &quot;countryCode&quot;: &quot;IL&quot; }\" length=\"1\"></candidate> <token id=\"t14\"> Israeli </token> <token id=\"t15\"> air </token> <token id=\"t16\"> strike </token> <token id=\"t17\"> on </token> <token id=\"t18\"> their </token> <token id=\"t19\"> building </token> <token id=\"t20\"> , </token> <token id=\"t21\"> during </token> <token id=\"t22\"> their </token> <token id=\"t23\"> funeral </token> <token id=\"t24\"> in </token> <token id=\"t25\"> Nusseirat </token> <token id=\"t26\"> refugee </token> <token id=\"t27\"> camp </token> <token id=\"t28\"> in </token> <token id=\"t29\"> the </token> <token id=\"t30\"> central </token> <candidate id=\"c3\" index=31 type=\"location\" info=\"{ &quot;coordinates&quot;: &quot;31.41667;34.33333&quot;, &quot;id&quot;: 281132, &quot;featureClass&quot;: &quot;A&quot;, &quot;featureCode&quot;: &quot;ADM1&quot;, &quot;countryCode&quot;: &quot;PS&quot; }\" length=\"2\"></candidate> <token id=\"t31\"> Gaza </token> <token id=\"t32\"> Strip </token> <token id=\"t33\"> , </token> <candidate id=\"c4\" index=34 type=\"number\" info=\"null\" length=\"1\"></candidate> <candidate id=\"c5\" index=34 type=\"date\" info=\"2014-08-01\" length=\"3\"></candidate> <token id=\"t34\"> 1 </token> <token id=\"t35\"> August </token> <candidate id=\"c6\" index=36 type=\"number\" info=\"null\" length=\"1\"></candidate> <token id=\"t36\"> 2014 </token> <token id=\"t37\"> . </token> <token id=\"t38\"> <br /> </token> <token id=\"t39\"> Ashraf </token> <token id=\"t40\"> Amra </token> <token id=\"t41\"> <br /> </token> <token id=\"t42\"> APA </token> <token id=\"t43\"> imagesSince </token> <token id=\"t44\"> the </token> <candidate id=\"c7\" index=45 type=\"location\" info=\"{ &quot;coordinates&quot;: &quot;31.5;34.75&quot;, &quot;id&quot;: 294640, &quot;featureClass&quot;: &quot;A&quot;, &quot;featureCode&quot;: &quot;PCLI&quot;, &quot;countryCode&quot;: &quot;IL&quot; }\" length=\"1\"></candidate> <token id=\"t45\"> Israeli </token> <token id=\"t46\"> army </token> <token id=\"t47\"> killed </token> <token id=\"t48\"> more </token> <token id=\"t49\"> than </token> <candidate id=\"c8\" index=50 type=\"number\" info=\"null\" length=\"1\"></candidate> <token id=\"t50\"> 2,200 </token> <token id=\"t51\"> Palestinians </token> <token id=\"t52\"> in </token> <token id=\"t53\"> the </token> <token id=\"t54\"> besieged </token> <candidate id=\"c9\" index=55 type=\"location\" info=\"{ &quot;coordinates&quot;: &quot;31.41667;34.33333&quot;, &quot;id&quot;: 281132, &quot;featureClass&quot;: &quot;A&quot;, &quot;featureCode&quot;: &quot;ADM1&quot;, &quot;countryCode&quot;: &quot;PS&quot; }\" length=\"2\"></candidate> <token id=\"t55\"> Gaza </token> <token id=\"t56\"> Strip </token> <candidate id=\"c10\" index=57 type=\"date\" info=\"2014-SU\" length=\"2\"></candidate> <token id=\"t57\"> last </token> <token id=\"t58\"> summer </token> <token id=\"t59\"> , </token> <token id=\"t60\"> including </token> <token id=\"t61\"> more </token> <token id=\"t62\"> than </token> <candidate id=\"c11\" index=63 type=\"number\" info=\"null\" length=\"1\"></candidate> <token id=\"t63\"> 500 </token> <token id=\"t64\"> children </token> <token id=\"t65\"> , </token> <token id=\"t66\"> a </token> <token id=\"t67\"> dedicated </token> <token id=\"t68\"> army </token> <token id=\"t69\"> of </token> <token id=\"t70\"> official </token> <token id=\"t71\"> and </token> <token id=\"t72\"> unofficial </token> <token id=\"t73\"> whitewashers </token> <token id=\"t74\"> has </token> <token id=\"t75\"> been </token> <token id=\"t76\"> mobilized </token> <token id=\"t77\"> on </token> <token id=\"t78\"> a </token> <token id=\"t79\"> mission </token> <token id=\"t80\"> to </token> <token id=\"t81\"> rescue </token> <candidate id=\"c12\" index=82 type=\"location\" info=\"{ &quot;coordinates&quot;: &quot;31.5;34.75&quot;, &quot;id&quot;: 294640, &quot;featureClass&quot;: &quot;A&quot;, &quot;featureCode&quot;: &quot;PCLI&quot;, &quot;countryCode&quot;: &quot;IL&quot; }\" length=\"1\"></candidate> <token id=\"t82\"> Israel </token> <token id=\"t83\"> 's </token> <token id=\"t84\"> bloodstained </token> <token id=\"t85\"> public </token> <token id=\"t86\"> image </token> <token id=\"t87\"> . </token> <token id=\"t88\"> <br /> </token> <token id=\"t89\"> Such </token> <token id=\"t90\"> was </token> <token id=\"t91\"> the </token> <token id=\"t92\"> case </token> <token id=\"t93\"> on </token> <candidate id=\"c13\" index=94 type=\"number\" info=\"null\" length=\"1\"></candidate> <candidate id=\"c14\" index=94 type=\"date\" info=\"2014-12-04\" length=\"2\"></candidate> <token id=\"t94\"> 4 </token> <token id=\"t95\"> December </token> <token id=\"t96\"> , </token> <token id=\"t97\"> when </token> <candidate id=\"c15\" index=98 type=\"number\" info=\"null\" length=\"1\"></candidate> <token id=\"t98\"> dozens </token> <token id=\"t99\"> of </token> <token id=\"t100\"> people </token> <token id=\"t101\"> , </token> <token id=\"t102\"> including </token> <token id=\"t103\"> this </token> <token id=\"t104\"> writer </token> <token id=\"t105\"> , </token> <token id=\"t106\"> filed </token> <token id=\"t107\"> into </token> <token id=\"t108\"> the </token> <token id=\"t109\"> Jewish </token> <token id=\"t110\"> Community </token> <candidate id=\"c16\" index=111 type=\"location\" info=\"{ &quot;coordinates&quot;: &quot;7.25;2.16667&quot;, &quot;id&quot;: 2390719, &quot;featureClass&quot;: &quot;A&quot;, &quot;featureCode&quot;: &quot;ADM1&quot;, &quot;countryCode&quot;: &quot;BJ&quot; }\" length=\"1\"></candidate> <token id=\"t111\"> Center </token> <token id=\"t112\"> ( </token> <token id=\"t113\"> JCC </token> <token id=\"t114\"> ) </token> <token id=\"t115\"> in </token> <candidate id=\"c17\" index=116 type=\"location\" info=\"{ &quot;coordinates&quot;: &quot;40.77427;-73.96981&quot;, &quot;id&quot;: 5128594, &quot;featureClass&quot;: &quot;A&quot;, &quot;featureCode&quot;: &quot;ADM2&quot;, &quot;countryCode&quot;: &quot;US&quot; }\" length=\"1\"></candidate> <candidate id=\"c18\" index=116 type=\"location\" info=\"{ &quot;coordinates&quot;: &quot;40.78343;-73.96625&quot;, &quot;id&quot;: 5125771, &quot;featureClass&quot;: &quot;P&quot;, &quot;featureCode&quot;: &quot;PPLA2&quot;, &quot;countryCode&quot;: &quot;US&quot; }\" length=\"1\"></candidate> <token id=\"t116\"> Manhattan </token> <token id=\"t117\"> 's </token> <candidate id=\"c19\" index=118 type=\"location\" info=\"{ &quot;coordinates&quot;: &quot;10.33333;-2.25&quot;, &quot;id&quot;: 2294286, &quot;featureClass&quot;: &quot;A&quot;, &quot;featureCode&quot;: &quot;ADM1&quot;, &quot;countryCode&quot;: &quot;GH&quot; }\" length=\"2\"></candidate> <token id=\"t118\"> Upper </token> <candidate id=\"c20\" index=119 type=\"location\" info=\"{ &quot;coordinates&quot;: &quot;64.75;-21.83333&quot;, &quot;id&quot;: 3426184, &quot;featureClass&quot;: &quot;A&quot;, &quot;featureCode&quot;: &quot;ADM1&quot;, &quot;countryCode&quot;: &quot;IS&quot; }\" length=\"1\"></candidate> <candidate id=\"c21\" index=119 type=\"location\" info=\"{ &quot;coordinates&quot;: &quot;-6.16667;39.25&quot;, &quot;id&quot;: 155356, &quot;featureClass&quot;: &quot;A&quot;, &quot;featureCode&quot;: &quot;ADM2&quot;, &quot;countryCode&quot;: &quot;TZ&quot; }\" length=\"1\"></candidate> <candidate id=\"c22\" index=119 type=\"location\" info=\"{ &quot;coordinates&quot;: &quot;5.5;10.66667&quot;, &quot;id&quot;: 2222934, &quot;featureClass&quot;: &quot;A&quot;, &quot;featureCode&quot;: &quot;ADM1&quot;, &quot;countryCode&quot;: &quot;CM&quot; }\" length=\"1\"></candidate> <token id=\"t119\"> West </token> <token id=\"t120\"> Side </token> <token id=\"t121\"> for </token> <token id=\"t122\"> a </token> <token id=\"t123\"> panel </token> <token id=\"t124\"> discussion </token> <token id=\"t125\"> titled </token> <token id=\"t126\"> , </token> <token id=\"t127\"> `` </token> <token id=\"t128\"> Defense </token> <token id=\"t129\"> with </token> <token id=\"t130\"> a </token> <token id=\"t131\"> conscience </token> <token id=\"t132\"> : </token> <token id=\"t133\"> Exploring </token> <token id=\"t134\"> military </token> <token id=\"t135\"> ethics </token> <token id=\"t136\"> in </token> <candidate id=\"c23\" index=137 type=\"location\" info=\"{ &quot;coordinates&quot;: &quot;31.5;34.75&quot;, &quot;id&quot;: 294640, &quot;featureClass&quot;: &quot;A&quot;, &quot;featureCode&quot;: &quot;PCLI&quot;, &quot;countryCode&quot;: &quot;IL&quot; }\" length=\"1\"></candidate> <token id=\"t137\"> Israel </token> <token id=\"t138\"> . </token> <token id=\"t139\"> '' </token> <token id=\"t140\"> <br /> </token> <token id=\"t141\"> Convened </token> <token id=\"t142\"> by </token> <token id=\"t143\"> the </token> <token id=\"t144\"> liberal </token> <token id=\"t145\"> Zionist </token> <token id=\"t146\"> New </token> <candidate id=\"c24\" index=147 type=\"location\" info=\"{ &quot;coordinates&quot;: &quot;31.5;34.75&quot;, &quot;id&quot;: 294640, &quot;featureClass&quot;: &quot;A&quot;, &quot;featureCode&quot;: &quot;PCLI&quot;, &quot;countryCode&quot;: &quot;IL&quot; }\" length=\"1\"></candidate> <token id=\"t147\"> Israel </token> <token id=\"t148\"> Fund </token> <token id=\"t149\"> and </token> <token id=\"t150\"> moderated </token> <token id=\"t151\"> by </token> <token id=\"t152\"> Jane </token> <token id=\"t153\"> Eisner </token> <token id=\"t154\"> , </token> <token id=\"t155\"> editor-in-chief </token> <token id=\"t156\"> of </token> <token id=\"t157\"> the </token> <token id=\"t158\"> liberal </token> <token id=\"t159\"> The </token> <token id=\"t160\"> Jewish </token> <token id=\"t161\"> Daily </token> <token id=\"t162\"> Forward </token> <token id=\"t163\"> , </token> <token id=\"t164\"> the </token> <token id=\"t165\"> event </token> <token id=\"t166\"> was </token> <token id=\"t167\"> advertised </token> <token id=\"t168\"> as </token> <token id=\"t169\"> a </token> <token id=\"t170\"> discussion </token> <token id=\"t171\"> about </token> <token id=\"t172\"> ``` </token> <token id=\"t173\"> moral </token> <token id=\"t174\"> armies </token> <token id=\"t175\"> ' </token> <token id=\"t176\"> and </token> <token id=\"t177\"> the </token> <token id=\"t178\"> challenges </token> <token id=\"t179\"> of </token> <token id=\"t180\"> defensive </token> <token id=\"t181\"> wars </token> <token id=\"t182\"> in </token> <token id=\"t183\"> today </token> <token id=\"t184\"> 's </token> <token id=\"t185\"> new </token> <token id=\"t186\"> Middle </token> <candidate id=\"c25\" index=187 type=\"location\" info=\"{ &quot;coordinates&quot;: &quot;65.0;-15.0&quot;, &quot;id&quot;: 3337405, &quot;featureClass&quot;: &quot;A&quot;, &quot;featureCode&quot;: &quot;ADM1&quot;, &quot;countryCode&quot;: &quot;IS&quot; }\" length=\"1\"></candidate> <candidate id=\"c26\" index=187 type=\"location\" info=\"{ &quot;coordinates&quot;: &quot;3.83333;14.16667&quot;, &quot;id&quot;: 2231835, &quot;featureClass&quot;: &quot;A&quot;, &quot;featureCode&quot;: &quot;ADM1&quot;, &quot;countryCode&quot;: &quot;CM&quot; }\" length=\"1\"></candidate> <candidate id=\"c27\" index=187 type=\"location\" info=\"{ &quot;coordinates&quot;: &quot;27.23998;87.14802&quot;, &quot;id&quot;: 7289708, &quot;featureClass&quot;: &quot;A&quot;, &quot;featureCode&quot;: &quot;ADM1&quot;, &quot;countryCode&quot;: &quot;NP&quot; }\" length=\"1\"></candidate> <token id=\"t187\"> East </token> <token id=\"t188\"> . </token> <token id=\"t189\"> '' </token> <token id=\"t190\"> <br /> </token> <token id=\"t191\"> Among </token> <token id=\"t192\"> the </token> <token id=\"t193\"> panelists </token> <token id=\"t194\"> were </token> <candidate id=\"c28\" index=195 type=\"location\" info=\"{ &quot;coordinates&quot;: &quot;31.5;34.75&quot;, &quot;id&quot;: 294640, &quot;featureClass&quot;: &quot;A&quot;, &quot;featureCode&quot;: &quot;PCLI&quot;, &quot;countryCode&quot;: &quot;IL&quot; }\" length=\"1\"></candidate> <token id=\"t195\"> Israeli </token> <token id=\"t196\"> military </token> <token id=\"t197\"> `` </token> <token id=\"t198\"> ethicists </token> <token id=\"t199\"> '' </token> <candidate id=\"c29\" index=200 type=\"location\" info=\"{ &quot;coordinates&quot;: &quot;8.43005;4.426&quot;, &quot;id&quot;: 7910330, &quot;featureClass&quot;: &quot;A&quot;, &quot;featureCode&quot;: &quot;ADM2&quot;, &quot;countryCode&quot;: &quot;NG&quot; }\" length=\"1\"></candidate> <candidate id=\"c30\" index=200 type=\"location\" info=\"{ &quot;coordinates&quot;: &quot;57.16503;14.79495&quot;, &quot;id&quot;: 8132769, &quot;featureClass&quot;: &quot;A&quot;, &quot;featureCode&quot;: &quot;ADM3&quot;, &quot;countryCode&quot;: &quot;SE&quot; }\" length=\"1\"></candidate> <token id=\"t200\"> Asa </token> <token id=\"t201\"> Kasher </token> <token id=\"t202\"> and </token> <token id=\"t203\"> Moshe </token> <token id=\"t204\"> Halbertal </token> <token id=\"t205\"> , </token> <token id=\"t206\"> as </token> <token id=\"t207\"> well </token> <token id=\"t208\"> as </token> <token id=\"t209\"> retired </token> <token id=\"t210\"> US </token> <token id=\"t211\"> Air </token> <candidate id=\"c31\" index=212 type=\"location\" info=\"{ &quot;coordinates&quot;: &quot;42.96095;13.48768&quot;, &quot;id&quot;: 6543591, &quot;featureClass&quot;: &quot;A&quot;, &quot;featureCode&quot;: &quot;ADM3&quot;, &quot;countryCode&quot;: &quot;IT&quot; }\" length=\"1\"></candidate> <token id=\"t212\"> Force </token> <token id=\"t213\"> Major-General </token> <token id=\"t214\"> Robert </token> <token id=\"t215\"> Latiff </token> <token id=\"t216\"> . </token> <token id=\"t217\"> <br /> </token> <token id=\"t218\"> Kasher </token> <token id=\"t219\"> and </token> <token id=\"t220\"> Halbertal </token> <token id=\"t221\"> co-authored </token> <token id=\"t222\"> the </token> <candidate id=\"c32\" index=223 type=\"location\" info=\"{ &quot;coordinates&quot;: &quot;31.5;34.75&quot;, &quot;id&quot;: 294640, &quot;featureClass&quot;: &quot;A&quot;, &quot;featureCode&quot;: &quot;PCLI&quot;, &quot;countryCode&quot;: &quot;IL&quot; }\" length=\"1\"></candidate> <token id=\"t223\"> Israeli </token> <token id=\"t224\"> military </token> <token id=\"t225\"> code </token> <token id=\"t226\"> of </token> <token id=\"t227\"> ethics </token> <token id=\"t228\"> , </token> <token id=\"t229\"> which </token> <token id=\"t230\"> has </token> <token id=\"t231\"> guided </token> <token id=\"t232\"> the </token> <token id=\"t233\"> army </token> <token id=\"t234\"> 's </token> <token id=\"t235\"> conduct </token> <token id=\"t236\"> during </token> <candidate id=\"c33\" index=237 type=\"location\" info=\"{ &quot;coordinates&quot;: &quot;31.5;34.75&quot;, &quot;id&quot;: 294640, &quot;featureClass&quot;: &quot;A&quot;, &quot;featureCode&quot;: &quot;PCLI&quot;, &quot;countryCode&quot;: &quot;IL&quot; }\" length=\"1\"></candidate> <token id=\"t237\"> Israel </token> <token id=\"t238\"> 's </token> <token id=\"t239\"> increasingly </token> <token id=\"t240\"> ferocious </token> <token id=\"t241\"> military </token> <token id=\"t242\"> assaults </token> <token id=\"t243\"> against </token> <token id=\"t244\"> the </token> <token id=\"t245\"> Palestinians </token> <token id=\"t246\"> it </token> <token id=\"t247\"> occupies </token> <token id=\"t248\"> as </token> <token id=\"t249\"> well </token> <token id=\"t250\"> as </token> <token id=\"t251\"> its </token> <token id=\"t252\"> neighbors </token> <token id=\"t253\"> over </token> <token id=\"t254\"> the </token> <token id=\"t255\"> last </token> <candidate id=\"c34\" index=256 type=\"number\" info=\"null\" length=\"1\"></candidate> <token id=\"t256\"> two </token> <token id=\"t257\"> decades </token> <token id=\"t258\"> . </token> <token id=\"t259\"> <br /> </token> <token id=\"t260\"> The </token> <token id=\"t261\"> atmosphere </token> <token id=\"t262\"> was </token> <token id=\"t263\"> cozy </token> <token id=\"t264\"> and </token> <token id=\"t265\"> intimate </token> <token id=\"t266\"> , </token> <token id=\"t267\"> with </token> <token id=\"t268\"> randomly </token> <token id=\"t269\"> assigned </token> <token id=\"t270\"> dinner </token> <token id=\"t271\"> table </token> <token id=\"t272\"> seating </token> <token id=\"t273\"> . </token> <token id=\"t274\"> Each </token> <token id=\"t275\"> table </token> <token id=\"t276\"> was </token> <token id=\"t277\"> decorated </token> <token id=\"t278\"> with </token> <token id=\"t279\"> wine </token> <token id=\"t280\"> bottles </token> <token id=\"t281\"> and </token> <token id=\"t282\"> elegant </token> <token id=\"t283\"> food </token> <token id=\"t284\"> platters </token> <token id=\"t285\"> that </token> <token id=\"t286\"> aimed </token> <token id=\"t287\"> to </token> <token id=\"t288\"> foster </token> <token id=\"t289\"> `` </token> <token id=\"t290\"> a </token> <token id=\"t291\"> new </token> <token id=\"t292\"> kind </token> <token id=\"t293\"> of </token> <token id=\"t294\"> conversation </token> <token id=\"t295\"> about </token> <candidate id=\"c35\" index=296 type=\"location\" info=\"{ &quot;coordinates&quot;: &quot;31.5;34.75&quot;, &quot;id&quot;: 294640, &quot;featureClass&quot;: &quot;A&quot;, &quot;featureCode&quot;: &quot;PCLI&quot;, &quot;countryCode&quot;: &quot;IL&quot; }\" length=\"1\"></candidate> <token id=\"t296\"> Israel </token> <token id=\"t297\"> , </token> <token id=\"t298\"> '' </token> <token id=\"t299\"> according </token> <token id=\"t300\"> to </token> <token id=\"t301\"> the </token> <token id=\"t302\"> program </token> <token id=\"t303\"> . </token> <token id=\"t304\"> <br /> </token> <token id=\"t305\"> As </token> <token id=\"t306\"> the </token> <token id=\"t307\"> generally </token> <token id=\"t308\"> Israel-friendly </token> <token id=\"t309\"> crowd </token> <token id=\"t310\"> of </token> <token id=\"t311\"> mostly </token> <token id=\"t312\"> older </token> <token id=\"t313\"> New </token> <token id=\"t314\"> Yorkers </token> <token id=\"t315\"> sipped </token> <token id=\"t316\"> on </token> <token id=\"t317\"> Merlot </token> <token id=\"t318\"> and </token> <token id=\"t319\"> munched </token> <token id=\"t320\"> on </token> <token id=\"t321\"> pita </token> <token id=\"t322\"> chips </token> <token id=\"t323\"> from </token> <token id=\"t324\"> the </token> <token id=\"t325\"> comfort </token> <token id=\"t326\"> and </token> <token id=\"t327\"> safety </token> <token id=\"t328\"> of </token> <token id=\"t329\"> the </token> <token id=\"t330\"> JCC </token> <token id=\"t331\"> , </token> <token id=\"t332\"> they </token> <token id=\"t333\"> listened </token> <token id=\"t334\"> to </token> <token id=\"t335\"> the </token> <token id=\"t336\"> ethicists </token> <token id=\"t337\"> doing </token> <token id=\"t338\"> what </token> <token id=\"t339\"> they </token> <token id=\"t340\"> do </token> <token id=\"t341\"> best </token> <token id=\"t342\"> : </token> <token id=\"t343\"> twisting </token> <token id=\"t344\"> international </token> <candidate id=\"c36\" index=345 type=\"location\" info=\"{ &quot;coordinates&quot;: &quot;18.0;105.0&quot;, &quot;id&quot;: 1655842, &quot;featureClass&quot;: &quot;A&quot;, &quot;featureCode&quot;: &quot;PCLI&quot;, &quot;countryCode&quot;: &quot;LA&quot; }\" length=\"1\"></candidate> <token id=\"t345\"> law </token> <token id=\"t346\"> to </token> <token id=\"t347\"> sanctify </token> <candidate id=\"c37\" index=348 type=\"location\" info=\"{ &quot;coordinates&quot;: &quot;31.5;34.75&quot;, &quot;id&quot;: 294640, &quot;featureClass&quot;: &quot;A&quot;, &quot;featureCode&quot;: &quot;PCLI&quot;, &quot;countryCode&quot;: &quot;IL&quot; }\" length=\"1\"></candidate> <token id=\"t348\"> Israel </token> <token id=\"t349\"> 's </token> <token id=\"t350\"> `` </token> <token id=\"t351\"> right </token> <token id=\"t352\"> '' </token> <token id=\"t353\"> to </token> <token id=\"t354\"> inflict </token> <token id=\"t355\"> limitless </token> <token id=\"t356\"> suffering </token> <token id=\"t357\"> on </token> <token id=\"t358\"> the </token> <candidate id=\"c38\" index=359 type=\"number\" info=\"null\" length=\"1\"></candidate> <token id=\"t359\"> 1.8 </token> <candidate id=\"c39\" index=360 type=\"number\" info=\"null\" length=\"1\"></candidate> <token id=\"t360\"> million </token> <token id=\"t361\"> Palestinians </token> <token id=\"t362\"> , </token> <token id=\"t363\"> the </token> <token id=\"t364\"> vast </token> <token id=\"t365\"> majority </token> <token id=\"t366\"> refugees </token> <token id=\"t367\"> , </token> <token id=\"t368\"> confined </token> <token id=\"t369\"> to </token> <token id=\"t370\"> the </token> <candidate id=\"c40\" index=371 type=\"location\" info=\"{ &quot;coordinates&quot;: &quot;31.41667;34.33333&quot;, &quot;id&quot;: 281132, &quot;featureClass&quot;: &quot;A&quot;, &quot;featureCode&quot;: &quot;ADM1&quot;, &quot;countryCode&quot;: &quot;PS&quot; }\" length=\"2\"></candidate> <token id=\"t371\"> Gaza </token> <token id=\"t372\"> Strip </token> <token id=\"t373\"> solely </token> <token id=\"t374\"> because </token> <token id=\"t375\"> they </token> <token id=\"t376\"> are </token> <token id=\"t377\"> not </token> <token id=\"t378\"> Jews </token> <token id=\"t379\"> . </token> <token id=\"t380\"> <br /> </token> <token id=\"t381\"> The </token> <token id=\"t382\"> ethicists </token> <token id=\"t383\"> <br /> </token> <token id=\"t384\"> Appealing </token> <token id=\"t385\"> to </token> <token id=\"t386\"> right-wing </token> <token id=\"t387\"> Zionist </token> <token id=\"t388\"> sensibilities </token> <token id=\"t389\"> , </token> <token id=\"t390\"> Kasher </token> <token id=\"t391\"> dominated </token> <token id=\"t392\"> the </token> <token id=\"t393\"> discussion </token> <token id=\"t394\"> , </token> <token id=\"t395\"> arguing </token> <token id=\"t396\"> that </token> <token id=\"t397\"> Palestinian </token> <token id=\"t398\"> civilians </token> <token id=\"t399\"> -- </token> <token id=\"t400\"> or </token> <token id=\"t401\"> as </token> <token id=\"t402\"> he </token> <token id=\"t403\"> calls </token> <token id=\"t404\"> them </token> <token id=\"t405\"> , </token> <token id=\"t406\"> `` </token> <token id=\"t407\"> the </token> <token id=\"t408\"> neighbors </token> <token id=\"t409\"> of </token> <token id=\"t410\"> the </token> <token id=\"t411\"> terrorists </token> <token id=\"t412\"> '' </token> <token id=\"t413\"> -- </token> <token id=\"t414\"> had </token> <token id=\"t415\"> to </token> <token id=\"t416\"> die </token> <token id=\"t417\"> to </token> <token id=\"t418\"> protect </token> <token id=\"t419\"> the </token> <token id=\"t420\"> lives </token> <token id=\"t421\"> of </token> <candidate id=\"c41\" index=422 type=\"location\" info=\"{ &quot;coordinates&quot;: &quot;31.5;34.75&quot;, &quot;id&quot;: 294640, &quot;featureClass&quot;: &quot;A&quot;, &quot;featureCode&quot;: &quot;PCLI&quot;, &quot;countryCode&quot;: &quot;IL&quot; }\" length=\"1\"></candidate> <token id=\"t422\"> Israeli </token> <token id=\"t423\"> combatants </token> <token id=\"t424\"> . </token> <token id=\"t425\"> <br /> </token> <token id=\"t426\"> In </token> <token id=\"t427\"> an </token> <token id=\"t428\"> exclusive </token> <token id=\"t429\"> interview </token> <token id=\"t430\"> following </token> <token id=\"t431\"> the </token> <token id=\"t432\"> panel </token> <token id=\"t433\"> , </token> <token id=\"t434\"> Kasher </token> <token id=\"t435\"> 's </token> <token id=\"t436\"> extremism </token> <token id=\"t437\"> reached </token> <token id=\"t438\"> new </token> <token id=\"t439\"> heights </token> <token id=\"t440\"> . </token> <token id=\"t441\"> He </token> <token id=\"t442\"> told </token> <token id=\"t443\"> me </token> <token id=\"t444\"> that </token> <token id=\"t445\"> Givati </token> <token id=\"t446\"> Brigade </token> <token id=\"t447\"> commander </token> <token id=\"t448\"> Ofer </token> <candidate id=\"c42\" index=449 type=\"date\" info=\"2014-WI\" length=\"1\"></candidate> <token id=\"t449\"> Winter </token> <token id=\"t450\"> was </token> <token id=\"t451\"> right </token> <token id=\"t452\"> to </token> <token id=\"t453\"> carpet </token> <token id=\"t454\"> bomb </token> <token id=\"t455\"> the </token> <token id=\"t456\"> southern </token> <candidate id=\"c43\" index=457 type=\"location\" info=\"{ &quot;coordinates&quot;: &quot;31.5;34.46667&quot;, &quot;id&quot;: 281133, &quot;featureClass&quot;: &quot;P&quot;, &quot;featureCode&quot;: &quot;PPLA&quot;, &quot;countryCode&quot;: &quot;PS&quot; }\" length=\"2\"></candidate> <token id=\"t457\"> Gaza </token> <candidate id=\"c44\" index=458 type=\"location\" info=\"{ &quot;coordinates&quot;: &quot;51.51279;-0.09184&quot;, &quot;id&quot;: 2643741, &quot;featureClass&quot;: &quot;P&quot;, &quot;featureCode&quot;: &quot;PPLA3&quot;, &quot;countryCode&quot;: &quot;GB&quot; }\" length=\"1\"></candidate> <token id=\"t458\"> City </token> <token id=\"t459\"> of </token> <candidate id=\"c45\" index=460 type=\"location\" info=\"{ &quot;coordinates&quot;: &quot;31.27326;34.26063&quot;, &quot;id&quot;: 7870260, &quot;featureClass&quot;: &quot;A&quot;, &quot;featureCode&quot;: &quot;ADMD&quot;, &quot;countryCode&quot;: &quot;PS&quot; }\" length=\"1\"></candidate> <candidate id=\"c46\" index=460 type=\"location\" info=\"{ &quot;coordinates&quot;: &quot;31.287;34.25952&quot;, &quot;id&quot;: 281102, &quot;featureClass&quot;: &quot;P&quot;, &quot;featureCode&quot;: &quot;PPL&quot;, &quot;countryCode&quot;: &quot;PS&quot; }\" length=\"1\"></candidate> <token id=\"t460\"> Rafah </token> <token id=\"t461\"> to </token> <token id=\"t462\"> prevent </token> <token id=\"t463\"> the </token> <token id=\"t464\"> capture </token> <token id=\"t465\"> of </token> <token id=\"t466\"> an </token> <candidate id=\"c47\" index=467 type=\"location\" info=\"{ &quot;coordinates&quot;: &quot;31.5;34.75&quot;, &quot;id&quot;: 294640, &quot;featureClass&quot;: &quot;A&quot;, &quot;featureCode&quot;: &quot;PCLI&quot;, &quot;countryCode&quot;: &quot;IL&quot; }\" length=\"1\"></candidate> <token id=\"t467\"> Israeli </token> <token id=\"t468\"> soldier </token> <token id=\"t469\"> , </token> <token id=\"t470\"> an </token> <token id=\"t471\"> order </token> <token id=\"t472\"> that </token> <token id=\"t473\"> killed </token> <token id=\"t474\"> the </token> <token id=\"t475\"> soldier </token> <token id=\"t476\"> and </token> <candidate id=\"c48\" index=477 type=\"number\" info=\"null\" length=\"1\"></candidate> <token id=\"t477\"> 190 </token> <token id=\"t478\"> Palestinians </token> <token id=\"t479\"> in </token> <token id=\"t480\"> a </token> <token id=\"t481\"> matter </token> <token id=\"t482\"> of </token> <token id=\"t483\"> hours </token> <token id=\"t484\"> , </token> <token id=\"t485\"> though </token> <token id=\"t486\"> Kasher </token> <token id=\"t487\"> insisted </token> <token id=\"t488\"> that </token> <token id=\"t489\"> `` </token> <token id=\"t490\"> only </token> <token id=\"t491\"> forty </token> <token id=\"t492\"> '' </token> <token id=\"t493\"> were </token> <token id=\"t494\"> killed </token> <token id=\"t495\"> . </token> <token id=\"t496\"> <br /> </token> <token id=\"t497\"> `` </token> <token id=\"t498\"> Killing </token> <token id=\"t499\"> forty </token> <token id=\"t500\"> civilians </token> <token id=\"t501\"> '' </token> <token id=\"t502\"> is </token> <token id=\"t503\"> `` </token> <token id=\"t504\"> reasonable </token> <token id=\"t505\"> , </token> <token id=\"t506\"> '' </token> <token id=\"t507\"> he </token> <token id=\"t508\"> told </token> <token id=\"t509\"> me </token> <token id=\"t510\"> . </token> <token id=\"t511\"> <br /> </token> <token id=\"t512\"> Moshe </token> <token id=\"t513\"> Halbertal </token> <token id=\"t514\"> , </token> <token id=\"t515\"> a </token> <candidate id=\"c49\" index=516 type=\"location\" info=\"{ &quot;coordinates&quot;: &quot;18.0;105.0&quot;, &quot;id&quot;: 1655842, &quot;featureClass&quot;: &quot;A&quot;, &quot;featureCode&quot;: &quot;PCLI&quot;, &quot;countryCode&quot;: &quot;LA&quot; }\" length=\"1\"></candidate> <token id=\"t516\"> law </token> <token id=\"t517\"> professor </token> <token id=\"t518\"> at </token> <token id=\"t519\"> Hebrew </token> <token id=\"t520\"> University </token> <token id=\"t521\"> and </token> <token id=\"t522\"> visiting </token> <token id=\"t523\"> professor </token> <token id=\"t524\"> of </token> <candidate id=\"c50\" index=525 type=\"location\" info=\"{ &quot;coordinates&quot;: &quot;18.0;105.0&quot;, &quot;id&quot;: 1655842, &quot;featureClass&quot;: &quot;A&quot;, &quot;featureCode&quot;: &quot;PCLI&quot;, &quot;countryCode&quot;: &quot;LA&quot; }\" length=\"1\"></candidate> <token id=\"t525\"> law </token> <token id=\"t526\"> at </token> <candidate id=\"c51\" index=527 type=\"location\" info=\"{ &quot;coordinates&quot;: &quot;40.71427;-74.00597&quot;, &quot;id&quot;: 5128581, &quot;featureClass&quot;: &quot;P&quot;, &quot;featureCode&quot;: &quot;PPL&quot;, &quot;countryCode&quot;: &quot;US&quot; }\" length=\"2\"></candidate> <candidate id=\"c52\" index=527 type=\"location\" info=\"{ &quot;coordinates&quot;: &quot;43.00035;-75.4999&quot;, &quot;id&quot;: 5128638, &quot;featureClass&quot;: &quot;A&quot;, &quot;featureCode&quot;: &quot;ADM1&quot;, &quot;countryCode&quot;: &quot;US&quot; }\" length=\"2\"></candidate> <token id=\"t527\"> New </token> <candidate id=\"c53\" index=528 type=\"location\" info=\"{ &quot;coordinates&quot;: &quot;54.0;-1.5&quot;, &quot;id&quot;: 2633349, &quot;featureClass&quot;: &quot;A&quot;, &quot;featureCode&quot;: &quot;ADMD&quot;, &quot;countryCode&quot;: &quot;GB&quot; }\" length=\"1\"></candidate> <candidate id=\"c54\" index=528 type=\"location\" info=\"{ &quot;coordinates&quot;: &quot;-31.91703;116.72162&quot;, &quot;id&quot;: 7839860, &quot;featureClass&quot;: &quot;A&quot;, &quot;featureCode&quot;: &quot;ADM2&quot;, &quot;countryCode&quot;: &quot;AU&quot; }\" length=\"1\"></candidate> <candidate id=\"c55\" index=528 type=\"location\" info=\"{ &quot;coordinates&quot;: &quot;53.96396;-1.09142&quot;, &quot;id&quot;: 2633351, &quot;featureClass&quot;: &quot;A&quot;, &quot;featureCode&quot;: &quot;ADM2&quot;, &quot;countryCode&quot;: &quot;GB&quot; }\" length=\"1\"></candidate> <candidate id=\"c56\" index=528 type=\"location\" info=\"{ &quot;coordinates&quot;: &quot;53.95763;-1.08271&quot;, &quot;id&quot;: 2633352, &quot;featureClass&quot;: &quot;P&quot;, &quot;featureCode&quot;: &quot;PPLA2&quot;, &quot;countryCode&quot;: &quot;GB&quot; }\" length=\"1\"></candidate> <candidate id=\"c57\" index=528 type=\"location\" info=\"{ &quot;coordinates&quot;: &quot;44.00011;-79.46632&quot;, &quot;id&quot;: 6185560, &quot;featureClass&quot;: &quot;A&quot;, &quot;featureCode&quot;: &quot;ADM2&quot;, &quot;countryCode&quot;: &quot;CA&quot; }\" length=\"1\"></candidate> <token id=\"t528\"> York </token> <token id=\"t529\"> University </token> <token id=\"t530\"> , </token> <token id=\"t531\"> was </token> <token id=\"t532\"> less </token> <token id=\"t533\"> extreme </token> <token id=\"t534\"> in </token> <token id=\"t535\"> his </token> <token id=\"t536\"> rhetoric </token> <token id=\"t537\"> and </token> <token id=\"t538\"> allowed </token> <token id=\"t539\"> for </token> <token id=\"t540\"> some </token> <token id=\"t541\"> criticism </token> <token id=\"t542\"> of </token> <candidate id=\"c58\" index=543 type=\"location\" info=\"{ &quot;coordinates&quot;: &quot;31.5;34.75&quot;, &quot;id&quot;: 294640, &quot;featureClass&quot;: &quot;A&quot;, &quot;featureCode&quot;: &quot;PCLI&quot;, &quot;countryCode&quot;: &quot;IL&quot; }\" length=\"1\"></candidate> <token id=\"t543\"> Israel </token> <token id=\"t544\"> 's </token> <token id=\"t545\"> behavior </token> <token id=\"t546\"> in </token> <candidate id=\"c59\" index=547 type=\"location\" info=\"{ &quot;coordinates&quot;: &quot;31.41667;34.33333&quot;, &quot;id&quot;: 281132, &quot;featureClass&quot;: &quot;A&quot;, &quot;featureCode&quot;: &quot;ADM1&quot;, &quot;countryCode&quot;: &quot;PS&quot; }\" length=\"1\"></candidate> <candidate id=\"c60\" index=547 type=\"location\" info=\"{ &quot;coordinates&quot;: &quot;31.25857;34.45591&quot;, &quot;id&quot;: 7870269, &quot;featureClass&quot;: &quot;A&quot;, &quot;featureCode&quot;: &quot;ADM2&quot;, &quot;countryCode&quot;: &quot;IL&quot; }\" length=\"1\"></candidate> <candidate id=\"c61\" index=547 type=\"location\" info=\"{ &quot;coordinates&quot;: &quot;31.5;34.46667&quot;, &quot;id&quot;: 281133, &quot;featureClass&quot;: &quot;P&quot;, &quot;featureCode&quot;: &quot;PPLA&quot;, &quot;countryCode&quot;: &quot;PS&quot; }\" length=\"1\"></candidate> <candidate id=\"c62\" index=547 type=\"location\" info=\"{ &quot;coordinates&quot;: &quot;-23.5;33.0&quot;, &quot;id&quot;: 1046058, &quot;featureClass&quot;: &quot;A&quot;, &quot;featureCode&quot;: &quot;ADM1&quot;, &quot;countryCode&quot;: &quot;MZ&quot; }\" length=\"1\"></candidate> <token id=\"t547\"> Gaza </token> <token id=\"t548\"> . </token> <token id=\"t549\"> But </token> <token id=\"t550\"> he </token> <token id=\"t551\"> chalked </token> <token id=\"t552\"> up </token> <candidate id=\"c63\" index=553 type=\"location\" info=\"{ &quot;coordinates&quot;: &quot;31.5;34.75&quot;, &quot;id&quot;: 294640, &quot;featureClass&quot;: &quot;A&quot;, &quot;featureCode&quot;: &quot;PCLI&quot;, &quot;countryCode&quot;: &quot;IL&quot; }\" length=\"1\"></candidate> <token id=\"t553\"> Israeli </token> <token id=\"t554\"> atrocities </token> <token id=\"t555\"> , </token> <token id=\"t556\"> like </token> <token id=\"t557\"> the </token> <token id=\"t558\"> wiping </token> <token id=\"t559\"> out </token> <token id=\"t560\"> of </token> <candidate id=\"c64\" index=561 type=\"number\" info=\"null\" length=\"1\"></candidate> <token id=\"t561\"> dozens </token> <token id=\"t562\"> of </token> <token id=\"t563\"> families </token> <token id=\"t564\"> in </token> <candidate id=\"c65\" index=565 type=\"location\" info=\"{ &quot;coordinates&quot;: &quot;31.41667;34.33333&quot;, &quot;id&quot;: 281132, &quot;featureClass&quot;: &quot;A&quot;, &quot;featureCode&quot;: &quot;ADM1&quot;, &quot;countryCode&quot;: &quot;PS&quot; }\" length=\"1\"></candidate> <candidate id=\"c66\" index=565 type=\"location\" info=\"{ &quot;coordinates&quot;: &quot;31.25857;34.45591&quot;, &quot;id&quot;: 7870269, &quot;featureClass&quot;: &quot;A&quot;, &quot;featureCode&quot;: &quot;ADM2&quot;, &quot;countryCode&quot;: &quot;IL&quot; }\" length=\"1\"></candidate> <candidate id=\"c67\" index=565 type=\"location\" info=\"{ &quot;coordinates&quot;: &quot;31.5;34.46667&quot;, &quot;id&quot;: 281133, &quot;featureClass&quot;: &quot;P&quot;, &quot;featureCode&quot;: &quot;PPLA&quot;, &quot;countryCode&quot;: &quot;PS&quot; }\" length=\"1\"></candidate> <candidate id=\"c68\" index=565 type=\"location\" info=\"{ &quot;coordinates&quot;: &quot;-23.5;33.0&quot;, &quot;id&quot;: 1046058, &quot;featureClass&quot;: &quot;A&quot;, &quot;featureCode&quot;: &quot;ADM1&quot;, &quot;countryCode&quot;: &quot;MZ&quot; }\" length=\"1\"></candidate> <token id=\"t565\"> Gaza </token> <token id=\"t566\"> , </token> <token id=\"t567\"> to </token> <token id=\"t568\"> `` </token> <token id=\"t569\"> sporadic </token> <token id=\"t570\"> '' </token> <token id=\"t571\"> mistakes </token> <token id=\"t572\"> . </token> <token id=\"t573\"> `` </token> <token id=\"t574\"> War </token> <token id=\"t575\"> is </token> <token id=\"t576\"> messy </token> <token id=\"t577\"> , </token> <token id=\"t578\"> '' </token> <token id=\"t579\"> he </token> <token id=\"t580\"> said </token> <token id=\"t581\"> . </token> <token id=\"t582\"> <br /> </token> <token id=\"t583\"> Despite </token> <token id=\"t584\"> the </token> <token id=\"t585\"> pretense </token> <token id=\"t586\"> of </token> <token id=\"t587\"> ideological </token> <token id=\"t588\"> disagreement </token> <token id=\"t589\"> , </token> <token id=\"t590\"> Kasher </token> <token id=\"t591\"> and </token> <token id=\"t592\"> Halbertal </token> <token id=\"t593\"> were </token> <token id=\"t594\"> advancing </token> <token id=\"t595\"> the </token> <token id=\"t596\"> same </token> <token id=\"t597\"> agenda </token> <token id=\"t598\"> . </token> <token id=\"t599\"> For </token> <candidate id=\"c69\" index=600 type=\"number\" info=\"null\" length=\"1\"></candidate> <token id=\"t600\"> two </token> <token id=\"t601\"> hours </token> <token id=\"t602\"> , </token> <token id=\"t603\"> they </token> <token id=\"t604\"> explained </token> <token id=\"t605\"> why </token> <token id=\"t606\"> and </token> <token id=\"t607\"> how </token> <token id=\"t608\"> the </token> <token id=\"t609\"> massacre </token> <token id=\"t610\"> of </token> <token id=\"t611\"> defenseless </token> <token id=\"t612\"> Palestinians </token> <token id=\"t613\"> who </token> <token id=\"t614\"> have </token> <token id=\"t615\"> nowhere </token> <token id=\"t616\"> to </token> <token id=\"t617\"> flee </token> <token id=\"t618\"> is </token> <token id=\"t619\"> ethical </token> <token id=\"t620\"> , </token> <token id=\"t621\"> and </token> <token id=\"t622\"> in </token> <token id=\"t623\"> Kasher </token> <token id=\"t624\"> 's </token> <token id=\"t625\"> case </token> <token id=\"t626\"> , </token> <token id=\"t627\"> a </token> <token id=\"t628\"> moral </token> <token id=\"t629\"> imperative </token> <token id=\"t630\"> . </token> <token id=\"t631\"> <br /> </token> <token id=\"t632\"> The </token> <token id=\"t633\"> most </token> <token id=\"t634\"> moral </token> <token id=\"t635\"> army </token> <token id=\"t636\"> in </token> <token id=\"t637\"> the </token> <token id=\"t638\"> world </token> <token id=\"t639\"> <br /> </token> <token id=\"t640\"> Citing </token> <token id=\"t641\"> the </token> <candidate id=\"c70\" index=642 type=\"location\" info=\"{ &quot;coordinates&quot;: &quot;31.5;34.75&quot;, &quot;id&quot;: 294640, &quot;featureClass&quot;: &quot;A&quot;, &quot;featureCode&quot;: &quot;PCLI&quot;, &quot;countryCode&quot;: &quot;IL&quot; }\" length=\"1\"></candidate> <token id=\"t642\"> Israeli </token> <token id=\"t643\"> prime </token> <token id=\"t644\"> minister </token> <token id=\"t645\"> 's </token> <token id=\"t646\"> repeated </token> <token id=\"t647\"> invocation </token> <token id=\"t648\"> of </token> <token id=\"t649\"> the </token> <candidate id=\"c71\" index=650 type=\"location\" info=\"{ &quot;coordinates&quot;: &quot;31.5;34.75&quot;, &quot;id&quot;: 294640, &quot;featureClass&quot;: &quot;A&quot;, &quot;featureCode&quot;: &quot;PCLI&quot;, &quot;countryCode&quot;: &quot;IL&quot; }\" length=\"1\"></candidate> <token id=\"t650\"> Israeli </token> <token id=\"t651\"> army </token> <token id=\"t652\"> 's </token> <token id=\"t653\"> moral </token> <token id=\"t654\"> superiority </token> <token id=\"t655\"> , </token> <token id=\"t656\"> Forward </token> <token id=\"t657\"> editor </token> <token id=\"t658\"> Jane </token> <token id=\"t659\"> Eisner </token> <token id=\"t660\"> , </token> <token id=\"t661\"> who </token> <token id=\"t662\"> had </token> <token id=\"t663\"> declared </token> <token id=\"t664\"> her </token> <token id=\"t665\"> intention </token> <token id=\"t666\"> to </token> <token id=\"t667\"> ask </token> <token id=\"t668\"> probing </token> <token id=\"t669\"> questions </token> <token id=\"t670\"> , </token> <token id=\"t671\"> opened </token> <token id=\"t672\"> with </token> <token id=\"t673\"> : </token> <token id=\"t674\"> `` </token> <token id=\"t675\"> Was </token> <token id=\"t676\"> Benjamin </token> <token id=\"t677\"> Netanyahu </token> <token id=\"t678\"> right </token> <token id=\"t679\"> ? </token> <token id=\"t680\"> Is </token> <token id=\"t681\"> the </token> <token id=\"t682\"> IDF </token> <token id=\"t683\"> -LSB- </token> <candidate id=\"c72\" index=684 type=\"location\" info=\"{ &quot;coordinates&quot;: &quot;31.5;34.75&quot;, &quot;id&quot;: 294640, &quot;featureClass&quot;: &quot;A&quot;, &quot;featureCode&quot;: &quot;PCLI&quot;, &quot;countryCode&quot;: &quot;IL&quot; }\" length=\"1\"></candidate> <token id=\"t684\"> Israeli </token> <token id=\"t685\"> army </token> <token id=\"t686\"> -RSB- </token> <token id=\"t687\"> the </token> <token id=\"t688\"> most </token> <token id=\"t689\"> moral </token> <token id=\"t690\"> army </token> <token id=\"t691\"> in </token> <token id=\"t692\"> the </token> <token id=\"t693\"> world </token> <token id=\"t694\"> ? </token> <token id=\"t695\"> '' </token> <token id=\"t696\"> <br /> </token> <token id=\"t697\"> Halbertal </token> <token id=\"t698\"> rejected </token> <token id=\"t699\"> the </token> <token id=\"t700\"> `` </token> <token id=\"t701\"> most </token> <token id=\"t702\"> moral </token> <token id=\"t703\"> army </token> <token id=\"t704\"> '' </token> <token id=\"t705\"> talking </token> <token id=\"t706\"> point </token> <token id=\"t707\"> , </token> <token id=\"t708\"> not </token> <token id=\"t709\"> because </token> <token id=\"t710\"> he </token> <token id=\"t711\"> does </token> <token id=\"t712\"> n't </token> <token id=\"t713\"> agree </token> <token id=\"t714\"> with </token> <token id=\"t715\"> it </token> <token id=\"t716\"> , </token> <token id=\"t717\"> but </token> <token id=\"t718\"> because </token> <token id=\"t719\"> it </token> <token id=\"t720\"> is </token> <token id=\"t721\"> ineffective </token> <token id=\"t722\"> propaganda </token> <token id=\"t723\"> . </token> <token id=\"t724\"> <br /> </token> <token id=\"t725\"> `` </token> <token id=\"t726\"> It </token> <token id=\"t727\"> might </token> <token id=\"t728\"> be </token> <token id=\"t729\"> right </token> <token id=\"t730\"> , </token> <token id=\"t731\"> but </token> <token id=\"t732\"> ... </token> <token id=\"t733\"> I </token> <token id=\"t734\"> find </token> <token id=\"t735\"> it </token> <token id=\"t736\"> empty </token> <token id=\"t737\"> as </token> <token id=\"t738\"> a </token> <token id=\"t739\"> moral </token> <token id=\"t740\"> political </token> <token id=\"t741\"> gesture </token> <token id=\"t742\"> , </token> <token id=\"t743\"> '' </token> <token id=\"t744\"> he </token> <token id=\"t745\"> said </token> <token id=\"t746\"> , </token> <token id=\"t747\"> adding </token> <token id=\"t748\"> , </token> <token id=\"t749\"> `` </token> <token id=\"t750\"> It </token> <token id=\"t751\"> sends </token> <token id=\"t752\"> a </token> <token id=\"t753\"> bad </token> <token id=\"t754\"> message </token> <token id=\"t755\"> '' </token> <token id=\"t756\"> and </token> <token id=\"t757\"> `` </token> <token id=\"t758\"> shuts </token> <token id=\"t759\"> down </token> <token id=\"t760\"> the </token> <token id=\"t761\"> listener </token> <token id=\"t762\"> . </token> <token id=\"t763\"> '' </token> <token id=\"t764\"> <br /> </token> <token id=\"t765\"> Kasher </token> <token id=\"t766\"> replied </token> <token id=\"t767\"> that </token> <token id=\"t768\"> the </token> <candidate id=\"c73\" index=769 type=\"location\" info=\"{ &quot;coordinates&quot;: &quot;31.5;34.75&quot;, &quot;id&quot;: 294640, &quot;featureClass&quot;: &quot;A&quot;, &quot;featureCode&quot;: &quot;PCLI&quot;, &quot;countryCode&quot;: &quot;IL&quot; }\" length=\"1\"></candidate> <token id=\"t769\"> Israeli </token> <token id=\"t770\"> army </token> <token id=\"t771\"> embodies </token> <token id=\"t772\"> a </token> <token id=\"t773\"> higher </token> <token id=\"t774\"> level </token> <token id=\"t775\"> of </token> <token id=\"t776\"> values </token> <token id=\"t777\"> than </token> <token id=\"t778\"> the </token> <token id=\"t779\"> American </token> <token id=\"t780\"> , </token> <token id=\"t781\"> Canadian </token> <token id=\"t782\"> , </token> <token id=\"t783\"> French </token> <token id=\"t784\"> and </token> <token id=\"t785\"> British </token> <token id=\"t786\"> armed </token> <token id=\"t787\"> forces </token> <token id=\"t788\"> due </token> <token id=\"t789\"> to </token> <token id=\"t790\"> the </token> <token id=\"t791\"> inclusion </token> <token id=\"t792\"> of </token> <token id=\"t793\"> such </token> <token id=\"t794\"> concepts </token> <token id=\"t795\"> as </token> <token id=\"t796\"> the </token> <token id=\"t797\"> `` </token> <token id=\"t798\"> sanctity </token> <token id=\"t799\"> of </token> <token id=\"t800\"> human </token> <token id=\"t801\"> life </token> <token id=\"t802\"> '' </token> <token id=\"t803\"> and </token> <token id=\"t804\"> `` </token> <token id=\"t805\"> purity </token> <token id=\"t806\"> of </token> <token id=\"t807\"> arms </token> <token id=\"t808\"> '' </token> <token id=\"t809\"> in </token> <token id=\"t810\"> its </token> <token id=\"t811\"> code </token> <token id=\"t812\"> of </token> <token id=\"t813\"> conduct </token> <token id=\"t814\"> . </token> <token id=\"t815\"> <br /> </token> <token id=\"t816\"> `` </token> <token id=\"t817\"> These </token> <token id=\"t818\"> values </token> <token id=\"t819\"> are </token> <token id=\"t820\"> implemented </token> <token id=\"t821\"> in </token> <token id=\"t822\"> our </token> <token id=\"t823\"> doctrines </token> <token id=\"t824\"> , </token> <token id=\"t825\"> in </token> <token id=\"t826\"> our </token> <token id=\"t827\"> rules </token> <token id=\"t828\"> of </token> <token id=\"t829\"> engagement </token> <token id=\"t830\"> , </token> <token id=\"t831\"> in </token> <token id=\"t832\"> our </token> <token id=\"t833\"> commands </token> <token id=\"t834\"> , </token> <token id=\"t835\"> '' </token> <token id=\"t836\"> said </token> <token id=\"t837\"> Kasher </token> <token id=\"t838\"> , </token> <token id=\"t839\"> pointing </token> <token id=\"t840\"> to </token> <candidate id=\"c74\" index=841 type=\"location\" info=\"{ &quot;coordinates&quot;: &quot;31.5;34.75&quot;, &quot;id&quot;: 294640, &quot;featureClass&quot;: &quot;A&quot;, &quot;featureCode&quot;: &quot;PCLI&quot;, &quot;countryCode&quot;: &quot;IL&quot; }\" length=\"1\"></candidate> <token id=\"t841\"> Israel </token> <token id=\"t842\"> 's </token> <candidate id=\"c75\" index=843 type=\"date\" info=\"PAST_REF\" length=\"1\"></candidate> <token id=\"t843\"> recent </token> <token id=\"t844\"> summertime </token> <token id=\"t845\"> slaughter </token> <token id=\"t846\"> as </token> <token id=\"t847\"> evidence </token> <token id=\"t848\"> . </token> <token id=\"t849\"> <br /> </token> <token id=\"t850\"> `` </token> <token id=\"t851\"> Operation </token> <token id=\"t852\"> Protective </token> <candidate id=\"c76\" index=853 type=\"location\" info=\"{ &quot;coordinates&quot;: &quot;53.0444;-2.76951&quot;, &quot;id&quot;: 7290866, &quot;featureClass&quot;: &quot;A&quot;, &quot;featureCode&quot;: &quot;ADM3&quot;, &quot;countryCode&quot;: &quot;GB&quot; }\" length=\"1\"></candidate> <token id=\"t853\"> Edge </token> <token id=\"t854\"> , </token> <token id=\"t855\"> '' </token> <token id=\"t856\"> as </token> <candidate id=\"c77\" index=857 type=\"location\" info=\"{ &quot;coordinates&quot;: &quot;31.5;34.75&quot;, &quot;id&quot;: 294640, &quot;featureClass&quot;: &quot;A&quot;, &quot;featureCode&quot;: &quot;PCLI&quot;, &quot;countryCode&quot;: &quot;IL&quot; }\" length=\"1\"></candidate> <token id=\"t857\"> Israel </token> <token id=\"t858\"> calls </token> <token id=\"t859\"> its </token> <token id=\"t860\"> 51-day </token> <token id=\"t861\"> - </token> <token id=\"t862\"> long </token> <token id=\"t863\"> assault </token> <token id=\"t864\"> , </token> <token id=\"t865\"> killed </token> <candidate id=\"c78\" index=866 type=\"number\" info=\"null\" length=\"1\"></candidate> <token id=\"t866\"> 2,257 </token> <token id=\"t867\"> Palestinians </token> <token id=\"t868\"> . </token> <candidate id=\"c79\" index=869 type=\"location\" info=\"{ &quot;coordinates&quot;: &quot;64.0;26.0&quot;, &quot;id&quot;: 660013, &quot;featureClass&quot;: &quot;A&quot;, &quot;featureCode&quot;: &quot;PCLI&quot;, &quot;countryCode&quot;: &quot;FI&quot; }\" length=\"1\"></candidate> <token id=\"t869\"> Some </token> <token id=\"t870\"> seventy </token> <token id=\"t871\"> percent </token> <token id=\"t872\"> of </token> <token id=\"t873\"> them </token> <token id=\"t874\"> were </token> <token id=\"t875\"> identified </token> <token id=\"t876\"> as </token> <token id=\"t877\"> civilians </token> <token id=\"t878\"> by </token> <token id=\"t879\"> the </token> <token id=\"t880\"> United </token> <token id=\"t881\"> Nations </token> <token id=\"t882\"> , </token> <token id=\"t883\"> including </token> <token id=\"t884\"> at </token> <token id=\"t885\"> least </token> <candidate id=\"c80\" index=886 type=\"number\" info=\"null\" length=\"1\"></candidate> <token id=\"t886\"> 519 </token> <token id=\"t887\"> children </token> <token id=\"t888\"> . </token> <token id=\"t889\"> In </token> <token id=\"t890\"> stark </token> <token id=\"t891\"> contrast </token> <token id=\"t892\"> , </token> <token id=\"t893\"> actions </token> <token id=\"t894\"> by </token> <token id=\"t895\"> or </token> <token id=\"t896\"> engagements </token> <token id=\"t897\"> with </token> <token id=\"t898\"> Palestinian </token> <token id=\"t899\"> resistance </token> <token id=\"t900\"> fighters </token> <token id=\"t901\"> killed </token> <candidate id=\"c81\" index=902 type=\"number\" info=\"null\" length=\"1\"></candidate> <token id=\"t902\"> 66 </token> <candidate id=\"c82\" index=903 type=\"location\" info=\"{ &quot;coordinates&quot;: &quot;31.5;34.75&quot;, &quot;id&quot;: 294640, &quot;featureClass&quot;: &quot;A&quot;, &quot;featureCode&quot;: &quot;PCLI&quot;, &quot;countryCode&quot;: &quot;IL&quot; }\" length=\"1\"></candidate> <token id=\"t903\"> Israeli </token> <token id=\"t904\"> soldiers </token> <token id=\"t905\"> and </token> <candidate id=\"c83\" index=906 type=\"number\" info=\"null\" length=\"1\"></candidate> <token id=\"t906\"> seven </token> <token id=\"t907\"> civilians </token> <token id=\"t908\"> . </token> <token id=\"t909\"> <br /> </token> <token id=\"t910\"> Both </token> <token id=\"t911\"> Kasher </token> <token id=\"t912\"> and </token> <token id=\"t913\"> Halbertal </token> <token id=\"t914\"> defended </token> <token id=\"t915\"> the </token> <token id=\"t916\"> lopsided </token> <token id=\"t917\"> death </token> <token id=\"t918\"> toll </token> <token id=\"t919\"> by </token> <token id=\"t920\"> stressing </token> <token id=\"t921\"> that </token> <token id=\"t922\"> the </token> <candidate id=\"c84\" index=923 type=\"location\" info=\"{ &quot;coordinates&quot;: &quot;18.0;105.0&quot;, &quot;id&quot;: 1655842, &quot;featureClass&quot;: &quot;A&quot;, &quot;featureCode&quot;: &quot;PCLI&quot;, &quot;countryCode&quot;: &quot;LA&quot; }\" length=\"1\"></candidate> <token id=\"t923\"> law </token> <token id=\"t924\"> of </token> <token id=\"t925\"> proportionately </token> <token id=\"t926\"> is </token> <token id=\"t927\"> not </token> <token id=\"t928\"> measured </token> <token id=\"t929\"> by </token> <token id=\"t930\"> body </token> <token id=\"t931\"> count </token> <token id=\"t932\"> . </token> <token id=\"t933\"> <br /> </token> <token id=\"t934\"> Kasher </token> <token id=\"t935\"> explicitly </token> <token id=\"t936\"> rejected </token> <token id=\"t937\"> the </token> <token id=\"t938\"> civilian </token> <token id=\"t939\"> death </token> <token id=\"t940\"> count </token> <token id=\"t941\"> put </token> <token id=\"t942\"> out </token> <token id=\"t943\"> by </token> <token id=\"t944\"> the </token> <token id=\"t945\"> United </token> <token id=\"t946\"> Nations </token> <token id=\"t947\"> , </token> <token id=\"t948\"> maintaining </token> <token id=\"t949\"> that </token> <token id=\"t950\"> the </token> <token id=\"t951\"> majority </token> <token id=\"t952\"> of </token> <token id=\"t953\"> the </token> <token id=\"t954\"> dead </token> <token id=\"t955\"> were </token> <token id=\"t956\"> '' </token> <token id=\"t957\"> terrorists </token> <token id=\"t958\"> . </token> <token id=\"t959\"> '' </token> <token id=\"t960\"> As </token> <token id=\"t961\"> far </token> <token id=\"t962\"> as </token> <token id=\"t963\"> he </token> <token id=\"t964\"> was </token> <token id=\"t965\"> concerned </token> <token id=\"t966\"> , </token> <candidate id=\"c85\" index=967 type=\"location\" info=\"{ &quot;coordinates&quot;: &quot;31.5;34.75&quot;, &quot;id&quot;: 294640, &quot;featureClass&quot;: &quot;A&quot;, &quot;featureCode&quot;: &quot;PCLI&quot;, &quot;countryCode&quot;: &quot;IL&quot; }\" length=\"1\"></candidate> <token id=\"t967\"> Israel </token> <token id=\"t968\"> went </token> <token id=\"t969\"> above </token> <token id=\"t970\"> and </token> <token id=\"t971\"> beyond </token> <token id=\"t972\"> to </token> <token id=\"t973\"> avoid </token> <token id=\"t974\"> killing </token> <token id=\"t975\"> `` </token> <token id=\"t976\"> the </token> <token id=\"t977\"> neighbors </token> <token id=\"t978\"> of </token> <token id=\"t979\"> the </token> <token id=\"t980\"> terrorists </token> <token id=\"t981\"> . </token> <token id=\"t982\"> '' </token> <token id=\"t983\"> <br /> </token> <token id=\"t984\"> Moreover </token> <token id=\"t985\"> , </token> <token id=\"t986\"> he </token> <token id=\"t987\"> asserted </token> <token id=\"t988\"> , </token> <candidate id=\"c86\" index=989 type=\"location\" info=\"{ &quot;coordinates&quot;: &quot;51.68033;7.82089&quot;, &quot;id&quot;: 2911240, &quot;featureClass&quot;: &quot;P&quot;, &quot;featureCode&quot;: &quot;PPL&quot;, &quot;countryCode&quot;: &quot;DE&quot; }\" length=\"1\"></candidate> <token id=\"t989\"> Hamas </token> <token id=\"t990\"> was </token> <token id=\"t991\"> to </token> <token id=\"t992\"> blame </token> <token id=\"t993\"> for </token> <token id=\"t994\"> any </token> <token id=\"t995\"> and </token> <token id=\"t996\"> all </token> <token id=\"t997\"> Palestinian </token> <token id=\"t998\"> civilians </token> <token id=\"t999\"> killed </token> <token id=\"t1000\"> by </token> <candidate id=\"c87\" index=1001 type=\"location\" info=\"{ &quot;coordinates&quot;: &quot;31.5;34.75&quot;, &quot;id&quot;: 294640, &quot;featureClass&quot;: &quot;A&quot;, &quot;featureCode&quot;: &quot;PCLI&quot;, &quot;countryCode&quot;: &quot;IL&quot; }\" length=\"1\"></candidate> <token id=\"t1001\"> Israeli </token> <token id=\"t1002\"> bombs </token> <token id=\"t1003\"> . </token> <token id=\"t1004\"> <br /> </token> <token id=\"t1005\"> Halbertal </token> <token id=\"t1006\"> took </token> <token id=\"t1007\"> a </token> <token id=\"t1008\"> different </token> <token id=\"t1009\"> approach </token> <token id=\"t1010\"> . </token> <token id=\"t1011\"> He </token> <token id=\"t1012\"> embraced </token> <token id=\"t1013\"> the </token> <token id=\"t1014\"> UN </token> <token id=\"t1015\"> death </token> <token id=\"t1016\"> toll </token> <token id=\"t1017\"> as </token> <token id=\"t1018\"> proof </token> <token id=\"t1019\"> that </token> <token id=\"t1020\"> `` </token> <token id=\"t1021\"> a </token> <token id=\"t1022\"> serious </token> <token id=\"t1023\"> effort </token> <token id=\"t1024\"> was </token> <token id=\"t1025\"> done </token> <token id=\"t1026\"> to </token> <token id=\"t1027\"> minimize </token> <token id=\"t1028\"> collateral </token> <token id=\"t1029\"> harm </token> <token id=\"t1030\"> and </token> <token id=\"t1031\"> to </token> <token id=\"t1032\"> target </token> <token id=\"t1033\"> only </token> <token id=\"t1034\"> combatants </token> <token id=\"t1035\"> '' </token> <token id=\"t1036\"> on </token> <token id=\"t1037\"> the </token> <token id=\"t1038\"> grounds </token> <token id=\"t1039\"> that </token> <candidate id=\"c88\" index=1040 type=\"location\" info=\"{ &quot;coordinates&quot;: &quot;31.5;34.75&quot;, &quot;id&quot;: 294640, &quot;featureClass&quot;: &quot;A&quot;, &quot;featureCode&quot;: &quot;PCLI&quot;, &quot;countryCode&quot;: &quot;IL&quot; }\" length=\"1\"></candidate> <token id=\"t1040\"> Israel </token> <token id=\"t1041\"> 's </token> <token id=\"t1042\"> attack </token> <token id=\"t1043\"> on </token> <candidate id=\"c89\" index=1044 type=\"location\" info=\"{ &quot;coordinates&quot;: &quot;31.41667;34.33333&quot;, &quot;id&quot;: 281132, &quot;featureClass&quot;: &quot;A&quot;, &quot;featureCode&quot;: &quot;ADM1&quot;, &quot;countryCode&quot;: &quot;PS&quot; }\" length=\"1\"></candidate> <candidate id=\"c90\" index=1044 type=\"location\" info=\"{ &quot;coordinates&quot;: &quot;31.25857;34.45591&quot;, &quot;id&quot;: 7870269, &quot;featureClass&quot;: &quot;A&quot;, &quot;featureCode&quot;: &quot;ADM2&quot;, &quot;countryCode&quot;: &quot;IL&quot; }\" length=\"1\"></candidate> <candidate id=\"c91\" index=1044 type=\"location\" info=\"{ &quot;coordinates&quot;: &quot;31.5;34.46667&quot;, &quot;id&quot;: 281133, &quot;featureClass&quot;: &quot;P&quot;, &quot;featureCode&quot;: &quot;PPLA&quot;, &quot;countryCode&quot;: &quot;PS&quot; }\" length=\"1\"></candidate> <candidate id=\"c92\" index=1044 type=\"location\" info=\"{ &quot;coordinates&quot;: &quot;-23.5;33.0&quot;, &quot;id&quot;: 1046058, &quot;featureClass&quot;: &quot;A&quot;, &quot;featureCode&quot;: &quot;ADM1&quot;, &quot;countryCode&quot;: &quot;MZ&quot; }\" length=\"1\"></candidate> <token id=\"t1044\"> Gaza </token> <token id=\"t1045\"> was </token> <token id=\"t1046\"> less </token> <token id=\"t1047\"> indiscriminate </token> <token id=\"t1048\"> than </token> <token id=\"t1049\"> `` </token> <token id=\"t1050\"> the </token> <token id=\"t1051\"> way </token> <token id=\"t1052\"> the </token> <token id=\"t1053\"> allies </token> <token id=\"t1054\"> bombed </token> <candidate id=\"c93\" index=1055 type=\"location\" info=\"{ &quot;coordinates&quot;: &quot;51.05089;13.73832&quot;, &quot;id&quot;: 2935022, &quot;featureClass&quot;: &quot;P&quot;, &quot;featureCode&quot;: &quot;PPLA&quot;, &quot;countryCode&quot;: &quot;DE&quot; }\" length=\"1\"></candidate> <candidate id=\"c94\" index=1055 type=\"location\" info=\"{ &quot;coordinates&quot;: &quot;51.0833;13.7666&quot;, &quot;id&quot;: 2935020, &quot;featureClass&quot;: &quot;A&quot;, &quot;featureCode&quot;: &quot;ADM3&quot;, &quot;countryCode&quot;: &quot;DE&quot; }\" length=\"1\"></candidate> <candidate id=\"c95\" index=1055 type=\"location\" info=\"{ &quot;coordinates&quot;: &quot;51.16667;14.08333&quot;, &quot;id&quot;: 3305799, &quot;featureClass&quot;: &quot;A&quot;, &quot;featureCode&quot;: &quot;ADM2H&quot;, &quot;countryCode&quot;: &quot;DE&quot; }\" length=\"1\"></candidate> <candidate id=\"c96\" index=1055 type=\"location\" info=\"{ &quot;coordinates&quot;: &quot;51.05;13.75&quot;, &quot;id&quot;: 6551127, &quot;featureClass&quot;: &quot;A&quot;, &quot;featureCode&quot;: &quot;ADM4&quot;, &quot;countryCode&quot;: &quot;DE&quot; }\" length=\"1\"></candidate> <token id=\"t1055\"> Dresden </token> <token id=\"t1056\"> '' </token> <token id=\"t1057\"> during </token> <token id=\"t1058\"> the </token> <token id=\"t1059\"> Second </token> <token id=\"t1060\"> World </token> <token id=\"t1061\"> War </token> <token id=\"t1062\"> . </token> <token id=\"t1063\"> <br /> </token> <token id=\"t1064\"> Modern </token> <token id=\"t1065\"> estimates </token> <token id=\"t1066\"> put </token> <token id=\"t1067\"> the </token> <token id=\"t1068\"> death </token> <token id=\"t1069\"> toll </token> <token id=\"t1070\"> from </token> <token id=\"t1071\"> the </token> <token id=\"t1072\"> systematic </token> <token id=\"t1073\"> fire-bombing </token> <token id=\"t1074\"> of </token> <token id=\"t1075\"> the </token> <candidate id=\"c100\" index=1076 type=\"location\" info=\"{ &quot;coordinates&quot;: &quot;51.5;10.5&quot;, &quot;id&quot;: 2921044, &quot;featureClass&quot;: &quot;A&quot;, &quot;featureCode&quot;: &quot;PCLI&quot;, &quot;countryCode&quot;: &quot;DE&quot; }\" length=\"1\"></candidate> <candidate id=\"c101\" index=1076 type=\"location\" info=\"{ &quot;coordinates&quot;: &quot;-7.1778;112.3084&quot;, &quot;id&quot;: 6781987, &quot;featureClass&quot;: &quot;A&quot;, &quot;featureCode&quot;: &quot;ADM4&quot;, &quot;countryCode&quot;: &quot;ID&quot; }\" length=\"1\"></candidate> <candidate id=\"c97\" index=1076 type=\"location\" info=\"{ &quot;coordinates&quot;: &quot;54.22197;-4.69464&quot;, &quot;id&quot;: 9782171, &quot;featureClass&quot;: &quot;A&quot;, &quot;featureCode&quot;: &quot;ADM1&quot;, &quot;countryCode&quot;: &quot;IM&quot; }\" length=\"1\"></candidate> <candidate id=\"c98\" index=1076 type=\"location\" info=\"{ &quot;coordinates&quot;: &quot;42.61667;23.41667&quot;, &quot;id&quot;: 6461720, &quot;featureClass&quot;: &quot;A&quot;, &quot;featureCode&quot;: &quot;ADM3&quot;, &quot;countryCode&quot;: &quot;BG&quot; }\" length=\"1\"></candidate> <candidate id=\"c99\" index=1076 type=\"location\" info=\"{ &quot;coordinates&quot;: &quot;38.69602;-123.43195&quot;, &quot;id&quot;: 5352017, &quot;featureClass&quot;: &quot;A&quot;, &quot;featureCode&quot;: &quot;ADMD&quot;, &quot;countryCode&quot;: &quot;US&quot; }\" length=\"1\"></candidate> <token id=\"t1076\"> German </token> <token id=\"t1077\"> city </token> <token id=\"t1078\"> in </token> <candidate id=\"c102\" index=1079 type=\"number\" info=\"null\" length=\"1\"></candidate> <candidate id=\"c103\" index=1079 type=\"date\" info=\"1945\" length=\"1\"></candidate> <token id=\"t1079\"> 1945 </token> <token id=\"t1080\"> at </token> <token id=\"t1081\"> around </token> <candidate id=\"c104\" index=1082 type=\"number\" info=\"null\" length=\"1\"></candidate> <token id=\"t1082\"> 25,000 </token> <token id=\"t1083\"> people </token> <token id=\"t1084\"> , </token> <token id=\"t1085\"> though </token> <token id=\"t1086\"> historically </token> <token id=\"t1087\"> much </token> <token id=\"t1088\"> higher </token> <token id=\"t1089\"> figures </token> <token id=\"t1090\"> have </token> <token id=\"t1091\"> commonly </token> <token id=\"t1092\"> been </token> <token id=\"t1093\"> cited </token> <token id=\"t1094\"> . </token> <token id=\"t1095\"> <br /> </token> <token id=\"t1096\"> Retired </token> <token id=\"t1097\"> US </token> <token id=\"t1098\"> Air </token> <candidate id=\"c105\" index=1099 type=\"location\" info=\"{ &quot;coordinates&quot;: &quot;42.96095;13.48768&quot;, &quot;id&quot;: 6543591, &quot;featureClass&quot;: &quot;A&quot;, &quot;featureCode&quot;: &quot;ADM3&quot;, &quot;countryCode&quot;: &quot;IT&quot; }\" length=\"1\"></candidate> <token id=\"t1099\"> Force </token> <token id=\"t1100\"> Major-General </token> <token id=\"t1101\"> Robert </token> <token id=\"t1102\"> Latiff </token> <token id=\"t1103\"> rarely </token> <token id=\"t1104\"> spoke </token> <token id=\"t1105\"> during </token> <token id=\"t1106\"> the </token> <token id=\"t1107\"> discussion </token> <token id=\"t1108\"> except </token> <token id=\"t1109\"> to </token> <token id=\"t1110\"> concede </token> <token id=\"t1111\"> that </token> <token id=\"t1112\"> the </token> <candidate id=\"c106\" index=1113 type=\"location\" info=\"{ &quot;coordinates&quot;: &quot;31.5;34.75&quot;, &quot;id&quot;: 294640, &quot;featureClass&quot;: &quot;A&quot;, &quot;featureCode&quot;: &quot;PCLI&quot;, &quot;countryCode&quot;: &quot;IL&quot; }\" length=\"1\"></candidate> <token id=\"t1113\"> Israeli </token> <token id=\"t1114\"> army </token> <token id=\"t1115\"> is </token> <token id=\"t1116\"> indeed </token> <token id=\"t1117\"> morally </token> <token id=\"t1118\"> superior </token> <token id=\"t1119\"> because </token> <token id=\"t1120\"> it </token> <token id=\"t1121\"> incorporates </token> <token id=\"t1122\"> `` </token> <token id=\"t1123\"> the </token> <token id=\"t1124\"> sanctity </token> <token id=\"t1125\"> of </token> <token id=\"t1126\"> life </token> <token id=\"t1127\"> '' </token> <token id=\"t1128\"> in </token> <token id=\"t1129\"> its </token> <token id=\"t1130\"> values </token> <token id=\"t1131\"> , </token> <token id=\"t1132\"> whereas </token> <token id=\"t1133\"> the </token> <token id=\"t1134\"> US </token> <token id=\"t1135\"> military </token> <token id=\"t1136\"> code </token> <token id=\"t1137\"> is </token> <token id=\"t1138\"> an </token> <token id=\"t1139\"> `` </token> <token id=\"t1140\"> implementation </token> <token id=\"t1141\"> document </token> <token id=\"t1142\"> ... </token> <token id=\"t1143\"> of </token> <token id=\"t1144\"> classic </token> <token id=\"t1145\"> concepts </token> <token id=\"t1146\"> of </token> <token id=\"t1147\"> Just </token> <token id=\"t1148\"> War </token> <token id=\"t1149\"> Theory </token> <token id=\"t1150\"> . </token> <token id=\"t1151\"> '' </token> <token id=\"t1152\"> Later </token> <token id=\"t1153\"> in </token> <token id=\"t1154\"> the </token> <token id=\"t1155\"> program </token> <token id=\"t1156\"> , </token> <token id=\"t1157\"> Latiff </token> <token id=\"t1158\"> confessed </token> <token id=\"t1159\"> , </token> <token id=\"t1160\"> `` </token> <token id=\"t1161\"> I </token> <token id=\"t1162\"> do </token> <token id=\"t1163\"> n't </token> <token id=\"t1164\"> know </token> <candidate id=\"c107\" index=1165 type=\"location\" info=\"{ &quot;coordinates&quot;: &quot;31.5;34.75&quot;, &quot;id&quot;: 294640, &quot;featureClass&quot;: &quot;A&quot;, &quot;featureCode&quot;: &quot;PCLI&quot;, &quot;countryCode&quot;: &quot;IL&quot; }\" length=\"1\"></candidate> <token id=\"t1165\"> Israeli </token> <token id=\"t1166\"> officers </token> <token id=\"t1167\"> or </token> <token id=\"t1168\"> the </token> <token id=\"t1169\"> IDF </token> <token id=\"t1170\"> very </token> <token id=\"t1171\"> well </token> <token id=\"t1172\"> . </token> <token id=\"t1173\"> '' </token> <token id=\"t1174\"> <br /> </token> <token id=\"t1175\"> A </token> <token id=\"t1176\"> `` </token> <token id=\"t1177\"> deeply </token> <token id=\"t1178\"> Jewish </token> <token id=\"t1179\"> '' </token> <token id=\"t1180\"> response </token> <token id=\"t1181\"> <br /> </token> <token id=\"t1182\"> As </token> <token id=\"t1183\"> a </token> <token id=\"t1184\"> highly </token> <token id=\"t1185\"> influential </token> <token id=\"t1186\"> professor </token> <token id=\"t1187\"> of </token> <token id=\"t1188\"> philosophy </token> <token id=\"t1189\"> at </token> <candidate id=\"c108\" index=1190 type=\"location\" info=\"{ &quot;coordinates&quot;: &quot;32.08414;34.79995&quot;, &quot;id&quot;: 293396, &quot;featureClass&quot;: &quot;A&quot;, &quot;featureCode&quot;: &quot;ADM1&quot;, &quot;countryCode&quot;: &quot;IL&quot; }\" length=\"2\"></candidate> <candidate id=\"c109\" index=1190 type=\"location\" info=\"{ &quot;coordinates&quot;: &quot;32.08088;34.78057&quot;, &quot;id&quot;: 293397, &quot;featureClass&quot;: &quot;P&quot;, &quot;featureCode&quot;: &quot;PPLA&quot;, &quot;countryCode&quot;: &quot;IL&quot; }\" length=\"2\"></candidate> <token id=\"t1190\"> Tel </token> <token id=\"t1191\"> Aviv </token> <token id=\"t1192\"> University </token> <token id=\"t1193\"> , </token> <token id=\"t1194\"> Kasher </token> <token id=\"t1195\"> has </token> <token id=\"t1196\"> spent </token> <token id=\"t1197\"> his </token> <token id=\"t1198\"> career </token> <token id=\"t1199\"> assiduously </token> <token id=\"t1200\"> bending </token> <token id=\"t1201\"> international </token> <candidate id=\"c110\" index=1202 type=\"location\" info=\"{ &quot;coordinates&quot;: &quot;18.0;105.0&quot;, &quot;id&quot;: 1655842, &quot;featureClass&quot;: &quot;A&quot;, &quot;featureCode&quot;: &quot;PCLI&quot;, &quot;countryCode&quot;: &quot;LA&quot; }\" length=\"1\"></candidate> <token id=\"t1202\"> law </token> <token id=\"t1203\"> and </token> <token id=\"t1204\"> basic </token> <token id=\"t1205\"> logic </token> <token id=\"t1206\"> to </token> <token id=\"t1207\"> absolve </token> <candidate id=\"c111\" index=1208 type=\"location\" info=\"{ &quot;coordinates&quot;: &quot;31.5;34.75&quot;, &quot;id&quot;: 294640, &quot;featureClass&quot;: &quot;A&quot;, &quot;featureCode&quot;: &quot;PCLI&quot;, &quot;countryCode&quot;: &quot;IL&quot; }\" length=\"1\"></candidate> <token id=\"t1208\"> Israel </token> <token id=\"t1209\"> of </token> <token id=\"t1210\"> wrongdoing </token> <token id=\"t1211\"> and </token> <token id=\"t1212\"> to </token> <token id=\"t1213\"> justify </token> <token id=\"t1214\"> its </token> <token id=\"t1215\"> most </token> <token id=\"t1216\"> abhorrent </token> <token id=\"t1217\"> practices </token> <token id=\"t1218\"> . </token> <token id=\"t1219\"> <br /> </token> <token id=\"t1220\"> In </token> <token id=\"t1221\"> the </token> <candidate id=\"c112\" index=1222 type=\"location\" info=\"{ &quot;coordinates&quot;: &quot;31.5;34.75&quot;, &quot;id&quot;: 294640, &quot;featureClass&quot;: &quot;A&quot;, &quot;featureCode&quot;: &quot;PCLI&quot;, &quot;countryCode&quot;: &quot;IL&quot; }\" length=\"1\"></candidate> <token id=\"t1222\"> Israel </token> <token id=\"t1223\"> Yearbook </token> <token id=\"t1224\"> on </token> <token id=\"t1225\"> Human </token> <token id=\"t1226\"> Rights </token> <candidate id=\"c113\" index=1227 type=\"number\" info=\"null\" length=\"1\"></candidate> <candidate id=\"c114\" index=1227 type=\"date\" info=\"1985\" length=\"1\"></candidate> <token id=\"t1227\"> 1985 </token> <token id=\"t1228\"> , </token> <token id=\"t1229\"> Kasher </token> <token id=\"t1230\"> argued </token> <token id=\"t1231\"> that </token> <candidate id=\"c115\" index=1232 type=\"location\" info=\"{ &quot;coordinates&quot;: &quot;31.5;34.75&quot;, &quot;id&quot;: 294640, &quot;featureClass&quot;: &quot;A&quot;, &quot;featureCode&quot;: &quot;PCLI&quot;, &quot;countryCode&quot;: &quot;IL&quot; }\" length=\"1\"></candidate> <token id=\"t1232\"> Israel </token> <token id=\"t1233\"> 's </token> <token id=\"t1234\"> openly </token> <token id=\"t1235\"> discriminatory </token> <token id=\"t1236\"> Law </token> <token id=\"t1237\"> of </token> <token id=\"t1238\"> Return </token> <token id=\"t1239\"> -- </token> <token id=\"t1240\"> which </token> <token id=\"t1241\"> grants </token> <token id=\"t1242\"> those </token> <candidate id=\"c116\" index=1243 type=\"location\" info=\"{ &quot;coordinates&quot;: &quot;31.5;34.75&quot;, &quot;id&quot;: 294640, &quot;featureClass&quot;: &quot;A&quot;, &quot;featureCode&quot;: &quot;PCLI&quot;, &quot;countryCode&quot;: &quot;IL&quot; }\" length=\"1\"></candidate> <token id=\"t1243\"> Israel </token> <token id=\"t1244\"> defines </token> <token id=\"t1245\"> as </token> <token id=\"t1246\"> Jews </token> <token id=\"t1247\"> from </token> <token id=\"t1248\"> anywhere </token> <token id=\"t1249\"> in </token> <token id=\"t1250\"> the </token> <token id=\"t1251\"> world </token> <token id=\"t1252\"> the </token> <token id=\"t1253\"> right </token> <token id=\"t1254\"> to </token> <token id=\"t1255\"> immigrate </token> <token id=\"t1256\"> to </token> <token id=\"t1257\"> and </token> <token id=\"t1258\"> receive </token> <token id=\"t1259\"> citizenship </token> <token id=\"t1260\"> in </token> <token id=\"t1261\"> present-day </token> <candidate id=\"c117\" index=1262 type=\"location\" info=\"{ &quot;coordinates&quot;: &quot;31.5;34.75&quot;, &quot;id&quot;: 294640, &quot;featureClass&quot;: &quot;A&quot;, &quot;featureCode&quot;: &quot;PCLI&quot;, &quot;countryCode&quot;: &quot;IL&quot; }\" length=\"1\"></candidate> <token id=\"t1262\"> Israel </token> <token id=\"t1263\"> , </token> <token id=\"t1264\"> while </token> <token id=\"t1265\"> actively </token> <token id=\"t1266\"> blocking </token> <token id=\"t1267\"> indigenous </token> <token id=\"t1268\"> Palestinians </token> <token id=\"t1269\"> from </token> <token id=\"t1270\"> returning </token> <token id=\"t1271\"> to </token> <token id=\"t1272\"> the </token> <token id=\"t1273\"> lands </token> <token id=\"t1274\"> from </token> <token id=\"t1275\"> which </token> <token id=\"t1276\"> they </token> <token id=\"t1277\"> were </token> <token id=\"t1278\"> expelled </token> <token id=\"t1279\"> -- </token> <token id=\"t1280\"> is </token> <token id=\"t1281\"> a </token> <token id=\"t1282\"> justified </token> <token id=\"t1283\"> form </token> <token id=\"t1284\"> of </token> <token id=\"t1285\"> affirmative </token> <token id=\"t1286\"> action </token> <token id=\"t1287\"> for </token> <token id=\"t1288\"> Jews </token> <token id=\"t1289\"> . </token> <token id=\"t1290\"> <br /> </token> <token id=\"t1291\"> From </token> <candidate id=\"c118\" index=1292 type=\"number\" info=\"null\" length=\"1\"></candidate> <candidate id=\"c119\" index=1292 type=\"date\" info=\"1998\" length=\"1\"></candidate> <token id=\"t1292\"> 1998 </token> <token id=\"t1293\"> to </token> <candidate id=\"c120\" index=1294 type=\"number\" info=\"null\" length=\"1\"></candidate> <candidate id=\"c121\" index=1294 type=\"date\" info=\"2006\" length=\"1\"></candidate> <token id=\"t1294\"> 2006 </token> <token id=\"t1295\"> , </token> <token id=\"t1296\"> Kasher </token> <candidate id=\"c122\" index=1297 type=\"location\" info=\"{ &quot;coordinates&quot;: &quot;13.97836;100.31355&quot;, &quot;id&quot;: 6955125, &quot;featureClass&quot;: &quot;A&quot;, &quot;featureCode&quot;: &quot;ADMD&quot;, &quot;countryCode&quot;: &quot;TH&quot; }\" length=\"1\"></candidate> <token id=\"t1297\"> sat </token> <token id=\"t1298\"> on </token> <token id=\"t1299\"> a </token> <token id=\"t1300\"> committee </token> <token id=\"t1301\"> that </token> <token id=\"t1302\"> authorized </token> <candidate id=\"c123\" index=1303 type=\"disease\" info=\"null\" length=\"1\"></candidate> <token id=\"t1303\"> anthrax </token> <token id=\"t1304\"> experiments </token> <token id=\"t1305\"> on </token> <candidate id=\"c124\" index=1306 type=\"location\" info=\"{ &quot;coordinates&quot;: &quot;31.5;34.75&quot;, &quot;id&quot;: 294640, &quot;featureClass&quot;: &quot;A&quot;, &quot;featureCode&quot;: &quot;PCLI&quot;, &quot;countryCode&quot;: &quot;IL&quot; }\" length=\"1\"></candidate> <token id=\"t1306\"> Israeli </token> <token id=\"t1307\"> soldiers </token> <token id=\"t1308\"> . </token> <token id=\"t1309\"> In </token> <token id=\"t1310\"> response </token> <token id=\"t1311\"> to </token> <token id=\"t1312\"> a </token> <candidate id=\"c125\" index=1313 type=\"number\" info=\"null\" length=\"1\"></candidate> <candidate id=\"c126\" index=1313 type=\"date\" info=\"2008\" length=\"1\"></candidate> <token id=\"t1313\"> 2008 </token> <token id=\"t1314\"> lawsuit </token> <token id=\"t1315\"> filed </token> <token id=\"t1316\"> by </token> <token id=\"t1317\"> eighteen </token> <token id=\"t1318\"> former </token> <token id=\"t1319\"> soldiers </token> <token id=\"t1320\"> forced </token> <token id=\"t1321\"> to </token> <token id=\"t1322\"> undergo </token> <token id=\"t1323\"> experimentation </token> <token id=\"t1324\"> , </token> <token id=\"t1325\"> Kasher </token> <token id=\"t1326\"> testified </token> <token id=\"t1327\"> as </token> <token id=\"t1328\"> an </token> <token id=\"t1329\"> ethics </token> <token id=\"t1330\"> expert </token> <token id=\"t1331\"> that </token> <token id=\"t1332\"> such </token> <token id=\"t1333\"> experiments </token> <token id=\"t1334\"> were </token> <token id=\"t1335\"> permissible </token> <token id=\"t1336\"> as </token> <token id=\"t1337\"> long </token> <token id=\"t1338\"> as </token> <token id=\"t1339\"> the </token> <token id=\"t1340\"> purpose </token> <token id=\"t1341\"> is </token> <token id=\"t1342\"> `` </token> <token id=\"t1343\"> building </token> <token id=\"t1344\"> the </token> <token id=\"t1345\"> military </token> <token id=\"t1346\"> force </token> <token id=\"t1347\"> . </token> <token id=\"t1348\"> '' </token> <token id=\"t1349\"> <br /> </token> <token id=\"t1350\"> After </token> <token id=\"t1351\"> `` </token> <token id=\"t1352\"> Operation </token> <candidate id=\"c127\" index=1353 type=\"location\" info=\"{ &quot;coordinates&quot;: &quot;48.15722;-4.13889&quot;, &quot;id&quot;: 6453491, &quot;featureClass&quot;: &quot;A&quot;, &quot;featureCode&quot;: &quot;ADM4&quot;, &quot;countryCode&quot;: &quot;FR&quot; }\" length=\"1\"></candidate> <token id=\"t1353\"> Cast </token> <candidate id=\"c128\" index=1354 type=\"location\" info=\"{ &quot;coordinates&quot;: &quot;53.84265;-1.30174&quot;, &quot;id&quot;: 7301620, &quot;featureClass&quot;: &quot;A&quot;, &quot;featureCode&quot;: &quot;ADM4&quot;, &quot;countryCode&quot;: &quot;GB&quot; }\" length=\"1\"></candidate> <token id=\"t1354\"> Lead </token> <token id=\"t1355\"> '' </token> <token id=\"t1356\"> -- </token> <candidate id=\"c129\" index=1357 type=\"location\" info=\"{ &quot;coordinates&quot;: &quot;31.5;34.75&quot;, &quot;id&quot;: 294640, &quot;featureClass&quot;: &quot;A&quot;, &quot;featureCode&quot;: &quot;PCLI&quot;, &quot;countryCode&quot;: &quot;IL&quot; }\" length=\"1\"></candidate> <token id=\"t1357\"> Israel </token> <token id=\"t1358\"> 's </token> <token id=\"t1359\"> three-week </token> <token id=\"t1360\"> - </token> <token id=\"t1361\"> long </token> <token id=\"t1362\"> assault </token> <token id=\"t1363\"> on </token> <candidate id=\"c130\" index=1364 type=\"location\" info=\"{ &quot;coordinates&quot;: &quot;31.41667;34.33333&quot;, &quot;id&quot;: 281132, &quot;featureClass&quot;: &quot;A&quot;, &quot;featureCode&quot;: &quot;ADM1&quot;, &quot;countryCode&quot;: &quot;PS&quot; }\" length=\"1\"></candidate> <candidate id=\"c131\" index=1364 type=\"location\" info=\"{ &quot;coordinates&quot;: &quot;31.25857;34.45591&quot;, &quot;id&quot;: 7870269, &quot;featureClass&quot;: &quot;A&quot;, &quot;featureCode&quot;: &quot;ADM2&quot;, &quot;countryCode&quot;: &quot;IL&quot; }\" length=\"1\"></candidate> <candidate id=\"c132\" index=1364 type=\"location\" info=\"{ &quot;coordinates&quot;: &quot;31.5;34.46667&quot;, &quot;id&quot;: 281133, &quot;featureClass&quot;: &quot;P&quot;, &quot;featureCode&quot;: &quot;PPLA&quot;, &quot;countryCode&quot;: &quot;PS&quot; }\" length=\"1\"></candidate> <candidate id=\"c133\" index=1364 type=\"location\" info=\"{ &quot;coordinates&quot;: &quot;-23.5;33.0&quot;, &quot;id&quot;: 1046058, &quot;featureClass&quot;: &quot;A&quot;, &quot;featureCode&quot;: &quot;ADM1&quot;, &quot;countryCode&quot;: &quot;MZ&quot; }\" length=\"1\"></candidate> <token id=\"t1364\"> Gaza </token> <token id=\"t1365\"> in </token> <candidate id=\"c134\" index=1366 type=\"date\" info=\"2008-WI\" length=\"4\"></candidate> <token id=\"t1366\"> the </token> <token id=\"t1367\"> winter </token> <token id=\"t1368\"> of </token> <candidate id=\"c135\" index=1369 type=\"number\" info=\"null\" length=\"1\"></candidate> <token id=\"t1369\"> 2008 </token> <token id=\"t1370\"> - </token> <candidate id=\"c136\" index=1371 type=\"number\" info=\"null\" length=\"1\"></candidate> <candidate id=\"c137\" index=1371 type=\"date\" info=\"2009\" length=\"1\"></candidate> <token id=\"t1371\"> 2009 </token> <token id=\"t1372\"> that </token> <token id=\"t1373\"> killed </token> <candidate id=\"c138\" index=1374 type=\"number\" info=\"null\" length=\"1\"></candidate> <token id=\"t1374\"> 1,400 </token> <token id=\"t1375\"> Palestinians </token> <token id=\"t1376\"> , </token> <token id=\"t1377\"> including </token> <token id=\"t1378\"> some </token> <candidate id=\"c139\" index=1379 type=\"number\" info=\"null\" length=\"1\"></candidate> <token id=\"t1379\"> 400 </token> <token id=\"t1380\"> children </token> <token id=\"t1381\"> -- </token> <token id=\"t1382\"> Kasher </token> <token id=\"t1383\"> rushed </token> <token id=\"t1384\"> to </token> <token id=\"t1385\"> explain </token> <token id=\"t1386\"> how </token> <token id=\"t1387\"> and </token> <token id=\"t1388\"> why </token> <token id=\"t1389\"> killing </token> <token id=\"t1390\"> children </token> <token id=\"t1391\"> on </token> <token id=\"t1392\"> such </token> <token id=\"t1393\"> a </token> <token id=\"t1394\"> scale </token> <token id=\"t1395\"> is </token> <token id=\"t1396\"> permissible </token> <token id=\"t1397\"> . </token> <token id=\"t1398\"> <br /> </token> <token id=\"t1399\"> Killing </token> <token id=\"t1400\"> a </token> <token id=\"t1401\"> Palestinian </token> <token id=\"t1402\"> child </token> <token id=\"t1403\"> in </token> <candidate id=\"c140\" index=1404 type=\"location\" info=\"{ &quot;coordinates&quot;: &quot;31.41667;34.33333&quot;, &quot;id&quot;: 281132, &quot;featureClass&quot;: &quot;A&quot;, &quot;featureCode&quot;: &quot;ADM1&quot;, &quot;countryCode&quot;: &quot;PS&quot; }\" length=\"1\"></candidate> <candidate id=\"c141\" index=1404 type=\"location\" info=\"{ &quot;coordinates&quot;: &quot;31.25857;34.45591&quot;, &quot;id&quot;: 7870269, &quot;featureClass&quot;: &quot;A&quot;, &quot;featureCode&quot;: &quot;ADM2&quot;, &quot;countryCode&quot;: &quot;IL&quot; }\" length=\"1\"></candidate> <candidate id=\"c142\" index=1404 type=\"location\" info=\"{ &quot;coordinates&quot;: &quot;31.5;34.46667&quot;, &quot;id&quot;: 281133, &quot;featureClass&quot;: &quot;P&quot;, &quot;featureCode&quot;: &quot;PPLA&quot;, &quot;countryCode&quot;: &quot;PS&quot; }\" length=\"1\"></candidate> <candidate id=\"c143\" index=1404 type=\"location\" info=\"{ &quot;coordinates&quot;: &quot;-23.5;33.0&quot;, &quot;id&quot;: 1046058, &quot;featureClass&quot;: &quot;A&quot;, &quot;featureCode&quot;: &quot;ADM1&quot;, &quot;countryCode&quot;: &quot;MZ&quot; }\" length=\"1\"></candidate> <token id=\"t1404\"> Gaza </token> <token id=\"t1405\"> , </token> <token id=\"t1406\"> he </token> <token id=\"t1407\"> argued </token> <token id=\"t1408\"> , </token> <token id=\"t1409\"> is </token> <token id=\"t1410\"> permitted </token> <token id=\"t1411\"> if </token> <token id=\"t1412\"> it </token> <token id=\"t1413\"> means </token> <token id=\"t1414\"> taking </token> <token id=\"t1415\"> out </token> <token id=\"t1416\"> a </token> <candidate id=\"c144\" index=1417 type=\"number\" info=\"null\" length=\"1\"></candidate> <token id=\"t1417\"> hundred </token> <token id=\"t1418\"> `` </token> <token id=\"t1419\"> terrorists </token> <token id=\"t1420\"> '' </token> <token id=\"t1421\"> who </token> <token id=\"t1422\"> might </token> <token id=\"t1423\"> kill </token> <token id=\"t1424\"> a </token> <token id=\"t1425\"> child </token> <token id=\"t1426\"> in </token> <candidate id=\"c145\" index=1427 type=\"location\" info=\"{ &quot;coordinates&quot;: &quot;31.5;34.75&quot;, &quot;id&quot;: 294640, &quot;featureClass&quot;: &quot;A&quot;, &quot;featureCode&quot;: &quot;PCLI&quot;, &quot;countryCode&quot;: &quot;IL&quot; }\" length=\"1\"></candidate> <token id=\"t1427\"> Israel </token> <token id=\"t1428\"> . </token> <token id=\"t1429\"> `` </token> <token id=\"t1430\"> No </token> <candidate id=\"c146\" index=1431 type=\"number\" info=\"null\" length=\"1\"></candidate> <token id=\"t1431\"> one </token> <token id=\"t1432\"> wants </token> <token id=\"t1433\"> to </token> <token id=\"t1434\"> harm </token> <token id=\"t1435\"> a </token> <token id=\"t1436\"> child </token> <token id=\"t1437\"> , </token> <token id=\"t1438\"> but </token> <token id=\"t1439\"> refraining </token> <token id=\"t1440\"> from </token> <token id=\"t1441\"> attacking </token> <candidate id=\"c147\" index=1442 type=\"number\" info=\"null\" length=\"1\"></candidate> <token id=\"t1442\"> one </token> <candidate id=\"c148\" index=1443 type=\"number\" info=\"null\" length=\"1\"></candidate> <token id=\"t1443\"> hundred </token> <token id=\"t1444\"> terrorists </token> <token id=\"t1445\"> because </token> <token id=\"t1446\"> of </token> <token id=\"t1447\"> the </token> <token id=\"t1448\"> child </token> <token id=\"t1449\"> they </token> <token id=\"t1450\"> hold </token> <token id=\"t1451\"> means </token> <token id=\"t1452\"> allowing </token> <token id=\"t1453\"> them </token> <token id=\"t1454\"> to </token> <token id=\"t1455\"> continue </token> <token id=\"t1456\"> attacking </token> <candidate id=\"c149\" index=1457 type=\"location\" info=\"{ &quot;coordinates&quot;: &quot;31.5;34.75&quot;, &quot;id&quot;: 294640, &quot;featureClass&quot;: &quot;A&quot;, &quot;featureCode&quot;: &quot;PCLI&quot;, &quot;countryCode&quot;: &quot;IL&quot; }\" length=\"1\"></candidate> <token id=\"t1457\"> Israeli </token> <token id=\"t1458\"> civilians </token> <token id=\"t1459\"> -- </token> <token id=\"t1460\"> including </token> <token id=\"t1461\"> children </token> <token id=\"t1462\"> , </token> <token id=\"t1463\"> '' </token> <token id=\"t1464\"> wrote </token> <token id=\"t1465\"> Kasher </token> <token id=\"t1466\"> . </token> <token id=\"t1467\"> Moreover </token> <token id=\"t1468\"> , </token> <token id=\"t1469\"> he </token> <token id=\"t1470\"> decreed </token> <token id=\"t1471\"> , </token> <token id=\"t1472\"> `` </token> <token id=\"t1473\"> Soldiers </token> <token id=\"t1474\"> are </token> <token id=\"t1475\"> not </token> <token id=\"t1476\"> required </token> <token id=\"t1477\"> to </token> <token id=\"t1478\"> endanger </token> <token id=\"t1479\"> their </token> <token id=\"t1480\"> own </token> <token id=\"t1481\"> lives </token> <token id=\"t1482\"> in </token> <token id=\"t1483\"> order </token> <token id=\"t1484\"> to </token> <token id=\"t1485\"> reduce </token> <token id=\"t1486\"> the </token> <token id=\"t1487\"> risk </token> <token id=\"t1488\"> of </token> <token id=\"t1489\"> harming </token> <token id=\"t1490\"> a </token> <token id=\"t1491\"> terrorist </token> <token id=\"t1492\"> 's </token> <token id=\"t1493\"> neighbors </token> <token id=\"t1494\"> . </token> <token id=\"t1495\"> '' </token> <token id=\"t1496\"> <br /> </token> <candidate id=\"c150\" index=1497 type=\"location\" info=\"{ &quot;coordinates&quot;: &quot;49.74917;4.60889&quot;, &quot;id&quot;: 6453601, &quot;featureClass&quot;: &quot;A&quot;, &quot;featureCode&quot;: &quot;ADM4&quot;, &quot;countryCode&quot;: &quot;FR&quot; }\" length=\"1\"></candidate> <token id=\"t1497\"> This </token> <token id=\"t1498\"> logic </token> <token id=\"t1499\"> is </token> <token id=\"t1500\"> more </token> <token id=\"t1501\"> than </token> <token id=\"t1502\"> dubious </token> <token id=\"t1503\"> even </token> <token id=\"t1504\"> if </token> <token id=\"t1505\"> the </token> <token id=\"t1506\"> neat </token> <token id=\"t1507\"> premises </token> <token id=\"t1508\"> it </token> <token id=\"t1509\"> assumes </token> <token id=\"t1510\"> are </token> <token id=\"t1511\"> present </token> <token id=\"t1512\"> , </token> <token id=\"t1513\"> that </token> <candidate id=\"c151\" index=1514 type=\"number\" info=\"null\" length=\"1\"></candidate> <token id=\"t1514\"> one </token> <candidate id=\"c152\" index=1515 type=\"number\" info=\"null\" length=\"1\"></candidate> <token id=\"t1515\"> hundred </token> <token id=\"t1516\"> `` </token> <token id=\"t1517\"> terrorists </token> <token id=\"t1518\"> '' </token> <token id=\"t1519\"> are </token> <token id=\"t1520\"> holding </token> <token id=\"t1521\"> a </token> <token id=\"t1522\"> single </token> <token id=\"t1523\"> child </token> <token id=\"t1524\"> . </token> <token id=\"t1525\"> But </token> <token id=\"t1526\"> these </token> <token id=\"t1527\"> conditions </token> <token id=\"t1528\"> bear </token> <token id=\"t1529\"> no </token> <token id=\"t1530\"> relation </token> <token id=\"t1531\"> to </token> <token id=\"t1532\"> the </token> <token id=\"t1533\"> reality </token> <token id=\"t1534\"> in </token> <candidate id=\"c153\" index=1535 type=\"location\" info=\"{ &quot;coordinates&quot;: &quot;31.41667;34.33333&quot;, &quot;id&quot;: 281132, &quot;featureClass&quot;: &quot;A&quot;, &quot;featureCode&quot;: &quot;ADM1&quot;, &quot;countryCode&quot;: &quot;PS&quot; }\" length=\"1\"></candidate> <candidate id=\"c154\" index=1535 type=\"location\" info=\"{ &quot;coordinates&quot;: &quot;31.25857;34.45591&quot;, &quot;id&quot;: 7870269, &quot;featureClass&quot;: &quot;A&quot;, &quot;featureCode&quot;: &quot;ADM2&quot;, &quot;countryCode&quot;: &quot;IL&quot; }\" length=\"1\"></candidate> <candidate id=\"c155\" index=1535 type=\"location\" info=\"{ &quot;coordinates&quot;: &quot;31.5;34.46667&quot;, &quot;id&quot;: 281133, &quot;featureClass&quot;: &quot;P&quot;, &quot;featureCode&quot;: &quot;PPLA&quot;, &quot;countryCode&quot;: &quot;PS&quot; }\" length=\"1\"></candidate> <candidate id=\"c156\" index=1535 type=\"location\" info=\"{ &quot;coordinates&quot;: &quot;-23.5;33.0&quot;, &quot;id&quot;: 1046058, &quot;featureClass&quot;: &quot;A&quot;, &quot;featureCode&quot;: &quot;ADM1&quot;, &quot;countryCode&quot;: &quot;MZ&quot; }\" length=\"1\"></candidate> <token id=\"t1535\"> Gaza </token> <token id=\"t1536\"> where </token> <candidate id=\"c157\" index=1537 type=\"location\" info=\"{ &quot;coordinates&quot;: &quot;31.5;34.75&quot;, &quot;id&quot;: 294640, &quot;featureClass&quot;: &quot;A&quot;, &quot;featureCode&quot;: &quot;PCLI&quot;, &quot;countryCode&quot;: &quot;IL&quot; }\" length=\"1\"></candidate> <token id=\"t1537\"> Israel </token> <token id=\"t1538\"> indiscriminately </token> <token id=\"t1539\"> bombed </token> <token id=\"t1540\"> densely </token> <token id=\"t1541\"> populated </token> <token id=\"t1542\"> residential </token> <token id=\"t1543\"> neighborhoods </token> <token id=\"t1544\"> killing </token> <token id=\"t1545\"> children </token> <token id=\"t1546\"> in </token> <token id=\"t1547\"> their </token> <token id=\"t1548\"> homes </token> <token id=\"t1549\"> , </token> <token id=\"t1550\"> on </token> <token id=\"t1551\"> beaches </token> <token id=\"t1552\"> and </token> <token id=\"t1553\"> en </token> <token id=\"t1554\"> route </token> <token id=\"t1555\"> to </token> <token id=\"t1556\"> hospitals </token> <token id=\"t1557\"> as </token> <token id=\"t1558\"> well </token> <token id=\"t1559\"> as </token> <token id=\"t1560\"> in </token> <token id=\"t1561\"> UN-run </token> <token id=\"t1562\"> shelters </token> <token id=\"t1563\"> . </token> <token id=\"t1564\"> Rather </token> <token id=\"t1565\"> , </token> <token id=\"t1566\"> Kasher </token> <token id=\"t1567\"> 's </token> <token id=\"t1568\"> goal </token> <token id=\"t1569\"> seems </token> <token id=\"t1570\"> to </token> <token id=\"t1571\"> be </token> <token id=\"t1572\"> to </token> <token id=\"t1573\"> provide </token> <token id=\"t1574\"> unrealistic </token> <token id=\"t1575\"> hypothetical </token> <token id=\"t1576\"> situations </token> <token id=\"t1577\"> which </token> <token id=\"t1578\"> can </token> <token id=\"t1579\"> be </token> <token id=\"t1580\"> used </token> <token id=\"t1581\"> to </token> <token id=\"t1582\"> justify </token> <token id=\"t1583\"> real-life </token> <token id=\"t1584\"> carnage </token> <token id=\"t1585\"> that </token> <token id=\"t1586\"> bears </token> <token id=\"t1587\"> no </token> <token id=\"t1588\"> resemblance </token> <token id=\"t1589\"> to </token> <token id=\"t1590\"> them </token> <token id=\"t1591\"> in </token> <token id=\"t1592\"> neat </token> <token id=\"t1593\"> utilitarian </token> <token id=\"t1594\"> terms </token> <token id=\"t1595\"> . </token> <token id=\"t1596\"> <br /> </token> <token id=\"t1597\"> Kasher </token> <token id=\"t1598\"> doubled </token> <token id=\"t1599\"> down </token> <token id=\"t1600\"> on </token> <token id=\"t1601\"> this </token> <token id=\"t1602\"> view </token> <token id=\"t1603\"> in </token> <token id=\"t1604\"> even </token> <token id=\"t1605\"> more </token> <token id=\"t1606\"> explicit </token> <token id=\"t1607\"> terms </token> <token id=\"t1608\"> following </token> <token id=\"t1609\"> `` </token> <token id=\"t1610\"> Operation </token> <token id=\"t1611\"> Protective </token> <candidate id=\"c158\" index=1612 type=\"location\" info=\"{ &quot;coordinates&quot;: &quot;53.0444;-2.76951&quot;, &quot;id&quot;: 7290866, &quot;featureClass&quot;: &quot;A&quot;, &quot;featureCode&quot;: &quot;ADM3&quot;, &quot;countryCode&quot;: &quot;GB&quot; }\" length=\"1\"></candidate> <token id=\"t1612\"> Edge </token> <token id=\"t1613\"> , </token> <token id=\"t1614\"> '' </token> <token id=\"t1615\"> the </token> <token id=\"t1616\"> name </token> <candidate id=\"c159\" index=1617 type=\"location\" info=\"{ &quot;coordinates&quot;: &quot;31.5;34.75&quot;, &quot;id&quot;: 294640, &quot;featureClass&quot;: &quot;A&quot;, &quot;featureCode&quot;: &quot;PCLI&quot;, &quot;countryCode&quot;: &quot;IL&quot; }\" length=\"1\"></candidate> <token id=\"t1617\"> Israel </token> <token id=\"t1618\"> gives </token> <token id=\"t1619\"> to </token> <token id=\"t1620\"> last </token> <token id=\"t1621\"> summer </token> <token id=\"t1622\"> 's </token> <token id=\"t1623\"> even </token> <token id=\"t1624\"> more </token> <token id=\"t1625\"> bloody </token> <token id=\"t1626\"> attack </token> <token id=\"t1627\"> on </token> <candidate id=\"c160\" index=1628 type=\"location\" info=\"{ &quot;coordinates&quot;: &quot;31.41667;34.33333&quot;, &quot;id&quot;: 281132, &quot;featureClass&quot;: &quot;A&quot;, &quot;featureCode&quot;: &quot;ADM1&quot;, &quot;countryCode&quot;: &quot;PS&quot; }\" length=\"1\"></candidate> <candidate id=\"c161\" index=1628 type=\"location\" info=\"{ &quot;coordinates&quot;: &quot;31.25857;34.45591&quot;, &quot;id&quot;: 7870269, &quot;featureClass&quot;: &quot;A&quot;, &quot;featureCode&quot;: &quot;ADM2&quot;, &quot;countryCode&quot;: &quot;IL&quot; }\" length=\"1\"></candidate> <candidate id=\"c162\" index=1628 type=\"location\" info=\"{ &quot;coordinates&quot;: &quot;31.5;34.46667&quot;, &quot;id&quot;: 281133, &quot;featureClass&quot;: &quot;P&quot;, &quot;featureCode&quot;: &quot;PPLA&quot;, &quot;countryCode&quot;: &quot;PS&quot; }\" length=\"1\"></candidate> <candidate id=\"c163\" index=1628 type=\"location\" info=\"{ &quot;coordinates&quot;: &quot;-23.5;33.0&quot;, &quot;id&quot;: 1046058, &quot;featureClass&quot;: &quot;A&quot;, &quot;featureCode&quot;: &quot;ADM1&quot;, &quot;countryCode&quot;: &quot;MZ&quot; }\" length=\"1\"></candidate> <token id=\"t1628\"> Gaza </token> <token id=\"t1629\"> . </token> <token id=\"t1630\"> <br /> </token> <token id=\"t1631\"> Writing </token> <token id=\"t1632\"> in </token> <candidate id=\"c164\" index=1633 type=\"date\" info=\"2014-FA\" length=\"3\"></candidate> <token id=\"t1633\"> the </token> <token id=\"t1634\"> Fall </token> <candidate id=\"c165\" index=1635 type=\"number\" info=\"null\" length=\"1\"></candidate> <token id=\"t1635\"> 2014 </token> <token id=\"t1636\"> issue </token> <token id=\"t1637\"> of </token> <token id=\"t1638\"> the </token> <token id=\"t1639\"> Jewish </token> <token id=\"t1640\"> Review </token> <token id=\"t1641\"> of </token> <token id=\"t1642\"> Books </token> <token id=\"t1643\"> , </token> <token id=\"t1644\"> Kasher </token> <token id=\"t1645\"> called </token> <candidate id=\"c166\" index=1646 type=\"location\" info=\"{ &quot;coordinates&quot;: &quot;31.5;34.75&quot;, &quot;id&quot;: 294640, &quot;featureClass&quot;: &quot;A&quot;, &quot;featureCode&quot;: &quot;PCLI&quot;, &quot;countryCode&quot;: &quot;IL&quot; }\" length=\"1\"></candidate> <token id=\"t1646\"> Israel </token> <token id=\"t1647\"> 's </token> <token id=\"t1648\"> conduct </token> <token id=\"t1649\"> in </token> <candidate id=\"c167\" index=1650 type=\"location\" info=\"{ &quot;coordinates&quot;: &quot;31.41667;34.33333&quot;, &quot;id&quot;: 281132, &quot;featureClass&quot;: &quot;A&quot;, &quot;featureCode&quot;: &quot;ADM1&quot;, &quot;countryCode&quot;: &quot;PS&quot; }\" length=\"1\"></candidate> <candidate id=\"c168\" index=1650 type=\"location\" info=\"{ &quot;coordinates&quot;: &quot;31.25857;34.45591&quot;, &quot;id&quot;: 7870269, &quot;featureClass&quot;: &quot;A&quot;, &quot;featureCode&quot;: &quot;ADM2&quot;, &quot;countryCode&quot;: &quot;IL&quot; }\" length=\"1\"></candidate> <candidate id=\"c169\" index=1650 type=\"location\" info=\"{ &quot;coordinates&quot;: &quot;31.5;34.46667&quot;, &quot;id&quot;: 281133, &quot;featureClass&quot;: &quot;P&quot;, &quot;featureCode&quot;: &quot;PPLA&quot;, &quot;countryCode&quot;: &quot;PS&quot; }\" length=\"1\"></candidate> <candidate id=\"c170\" index=1650 type=\"location\" info=\"{ &quot;coordinates&quot;: &quot;-23.5;33.0&quot;, &quot;id&quot;: 1046058, &quot;featureClass&quot;: &quot;A&quot;, &quot;featureCode&quot;: &quot;ADM1&quot;, &quot;countryCode&quot;: &quot;MZ&quot; }\" length=\"1\"></candidate> <token id=\"t1650\"> Gaza </token> <token id=\"t1651\"> a </token> <token id=\"t1652\"> `` </token> <token id=\"t1653\"> deeply </token> <token id=\"t1654\"> Jewish </token> <token id=\"t1655\"> '' </token> <token id=\"t1656\"> response </token> <token id=\"t1657\"> , </token> <token id=\"t1658\"> recklessly </token> <token id=\"t1659\"> and </token> <token id=\"t1660\"> wrongly </token> <token id=\"t1661\"> implicating </token> <token id=\"t1662\"> Judaism </token> <token id=\"t1663\"> in </token> <candidate id=\"c171\" index=1664 type=\"location\" info=\"{ &quot;coordinates&quot;: &quot;31.5;34.75&quot;, &quot;id&quot;: 294640, &quot;featureClass&quot;: &quot;A&quot;, &quot;featureCode&quot;: &quot;PCLI&quot;, &quot;countryCode&quot;: &quot;IL&quot; }\" length=\"1\"></candidate> <token id=\"t1664\"> Israel </token> <token id=\"t1665\"> 's </token> <token id=\"t1666\"> atrocities </token> <token id=\"t1667\"> -- </token> <token id=\"t1668\"> which </token> <token id=\"t1669\"> he </token> <token id=\"t1670\"> deemed </token> <token id=\"t1671\"> to </token> <token id=\"t1672\"> be </token> <token id=\"t1673\"> in </token> <token id=\"t1674\"> accordance </token> <token id=\"t1675\"> with </token> <token id=\"t1676\"> Jewish </token> <token id=\"t1677\"> values </token> <token id=\"t1678\"> of </token> <token id=\"t1679\"> sanctifying </token> <token id=\"t1680\"> life </token> <token id=\"t1681\"> . </token> <token id=\"t1682\"> <br /> </token> <token id=\"t1683\"> It </token> <token id=\"t1684\"> `` </token> <token id=\"t1685\"> would </token> <token id=\"t1686\"> be </token> <token id=\"t1687\"> morally </token> <token id=\"t1688\"> unacceptable </token> <token id=\"t1689\"> '' </token> <token id=\"t1690\"> for </token> <candidate id=\"c172\" index=1691 type=\"location\" info=\"{ &quot;coordinates&quot;: &quot;31.5;34.75&quot;, &quot;id&quot;: 294640, &quot;featureClass&quot;: &quot;A&quot;, &quot;featureCode&quot;: &quot;PCLI&quot;, &quot;countryCode&quot;: &quot;IL&quot; }\" length=\"1\"></candidate> <token id=\"t1691\"> Israel </token> <token id=\"t1692\"> to </token> <token id=\"t1693\"> put </token> <token id=\"t1694\"> its </token> <token id=\"t1695\"> soldiers </token> <token id=\"t1696\"> in </token> <token id=\"t1697\"> `` </token> <token id=\"t1698\"> greater </token> <token id=\"t1699\"> jeopardy </token> <token id=\"t1700\"> to </token> <token id=\"t1701\"> save </token> <token id=\"t1702\"> the </token> <token id=\"t1703\"> lives </token> <token id=\"t1704\"> of </token> <token id=\"t1705\"> enemy </token> <token id=\"t1706\"> non-combatants </token> <token id=\"t1707\"> who </token> <token id=\"t1708\"> have </token> <token id=\"t1709\"> been </token> <token id=\"t1710\"> repeatedly </token> <token id=\"t1711\"> warned </token> <token id=\"t1712\"> to </token> <token id=\"t1713\"> leave </token> <token id=\"t1714\"> the </token> <token id=\"t1715\"> scene </token> <token id=\"t1716\"> of </token> <token id=\"t1717\"> battle </token> <token id=\"t1718\"> , </token> <token id=\"t1719\"> '' </token> <token id=\"t1720\"> maintained </token> <token id=\"t1721\"> Kasher </token> <token id=\"t1722\"> , </token> <token id=\"t1723\"> adding </token> <token id=\"t1724\"> that </token> <token id=\"t1725\"> `` </token> <token id=\"t1726\"> Human </token> <token id=\"t1727\"> shields </token> <token id=\"t1728\"> may </token> <token id=\"t1729\"> be </token> <token id=\"t1730\"> attacked </token> <token id=\"t1731\"> together </token> <token id=\"t1732\"> with </token> <token id=\"t1733\"> the </token> <token id=\"t1734\"> terrorists </token> <token id=\"t1735\"> . </token> <token id=\"t1736\"> '' </token> <token id=\"t1737\"> <br /> </token> <token id=\"t1738\"> In </token> <token id=\"t1739\"> Kasher </token> <token id=\"t1740\"> 's </token> <token id=\"t1741\"> conception </token> <token id=\"t1742\"> of </token> <token id=\"t1743\"> Palestinian </token> <token id=\"t1744\"> spaces </token> <token id=\"t1745\"> , </token> <token id=\"t1746\"> people </token> <token id=\"t1747\"> are </token> <token id=\"t1748\"> never </token> <token id=\"t1749\"> civilians </token> <token id=\"t1750\"> and </token> <token id=\"t1751\"> always </token> <token id=\"t1752\"> somehow </token> <token id=\"t1753\"> to </token> <token id=\"t1754\"> blame </token> <token id=\"t1755\"> for </token> <token id=\"t1756\"> their </token> <token id=\"t1757\"> own </token> <token id=\"t1758\"> deaths </token> <token id=\"t1759\"> . </token> <token id=\"t1760\"> They </token> <token id=\"t1761\"> are </token> <token id=\"t1762\"> always </token> <token id=\"t1763\"> `` </token> <token id=\"t1764\"> human </token> <token id=\"t1765\"> shields </token> <token id=\"t1766\"> , </token> <token id=\"t1767\"> '' </token> <token id=\"t1768\"> never </token> <token id=\"t1769\"> just </token> <token id=\"t1770\"> ordinary </token> <token id=\"t1771\"> people </token> <token id=\"t1772\"> in </token> <token id=\"t1773\"> their </token> <token id=\"t1774\"> homes </token> <token id=\"t1775\"> and </token> <token id=\"t1776\"> communities </token> <token id=\"t1777\"> , </token> <token id=\"t1778\"> and </token> <token id=\"t1779\"> of </token> <token id=\"t1780\"> course </token> <token id=\"t1781\"> Palestinians </token> <token id=\"t1782\"> never </token> <token id=\"t1783\"> have </token> <token id=\"t1784\"> any </token> <token id=\"t1785\"> sort </token> <token id=\"t1786\"> of </token> <token id=\"t1787\"> right </token> <token id=\"t1788\"> to </token> <token id=\"t1789\"> self </token> <token id=\"t1790\"> defense </token> <token id=\"t1791\"> or </token> <token id=\"t1792\"> resistance </token> <token id=\"t1793\"> . </token> <token id=\"t1794\"> <br /> </token> <token id=\"t1795\"> Compassion </token> <token id=\"t1796\"> can </token> <token id=\"t1797\"> be </token> <token id=\"t1798\"> shown </token> <token id=\"t1799\"> , </token> <token id=\"t1800\"> he </token> <token id=\"t1801\"> allowed </token> <token id=\"t1802\"> , </token> <token id=\"t1803\"> but </token> <token id=\"t1804\"> only </token> <token id=\"t1805\"> if </token> <token id=\"t1806\"> it </token> <token id=\"t1807\"> does </token> <token id=\"t1808\"> not </token> <token id=\"t1809\"> increase </token> <token id=\"t1810\"> the </token> <token id=\"t1811\"> risk </token> <token id=\"t1812\"> to </token> <candidate id=\"c173\" index=1813 type=\"location\" info=\"{ &quot;coordinates&quot;: &quot;31.5;34.75&quot;, &quot;id&quot;: 294640, &quot;featureClass&quot;: &quot;A&quot;, &quot;featureCode&quot;: &quot;PCLI&quot;, &quot;countryCode&quot;: &quot;IL&quot; }\" length=\"1\"></candidate> <token id=\"t1813\"> Israeli </token> <token id=\"t1814\"> soldiers </token> <token id=\"t1815\"> or </token> <token id=\"t1816\"> their </token> <token id=\"t1817\"> mission </token> <token id=\"t1818\"> . </token> <token id=\"t1819\"> <br /> </token> <token id=\"t1820\"> Kasher </token> <token id=\"t1821\"> 's </token> <token id=\"t1822\"> extremism </token> <token id=\"t1823\"> made </token> <token id=\"t1824\"> Halbertal </token> <token id=\"t1825\"> seem </token> <token id=\"t1826\"> enlightened </token> <token id=\"t1827\"> by </token> <token id=\"t1828\"> comparison </token> <token id=\"t1829\"> . </token> <token id=\"t1830\"> But </token> <token id=\"t1831\"> in </token> <token id=\"t1832\"> reality </token> <token id=\"t1833\"> he </token> <token id=\"t1834\"> too </token> <token id=\"t1835\"> justified </token> <token id=\"t1836\"> wholesale </token> <token id=\"t1837\"> slaughter </token> <token id=\"t1838\"> , </token> <token id=\"t1839\"> only </token> <token id=\"t1840\"> he </token> <token id=\"t1841\"> packaged </token> <token id=\"t1842\"> it </token> <token id=\"t1843\"> in </token> <token id=\"t1844\"> the </token> <token id=\"t1845\"> language </token> <token id=\"t1846\"> of </token> <token id=\"t1847\"> liberalism </token> <token id=\"t1848\"> and </token> <token id=\"t1849\"> human </token> <token id=\"t1850\"> rights </token> <token id=\"t1851\"> . </token> <token id=\"t1852\"> <br /> </token> <token id=\"t1853\"> `` </token> <token id=\"t1854\"> Sporadic </token> <token id=\"t1855\"> '' </token> <token id=\"t1856\"> slaughter </token> <token id=\"t1857\"> <br /> </token> <token id=\"t1858\"> `` </token> <token id=\"t1859\"> There </token> <token id=\"t1860\"> were </token> <token id=\"t1861\"> cases </token> <token id=\"t1862\"> in </token> <token id=\"t1863\"> the </token> <token id=\"t1864\"> war </token> <token id=\"t1865\"> where </token> <token id=\"t1866\"> targets </token> <token id=\"t1867\"> were </token> <token id=\"t1868\"> harmed </token> <token id=\"t1869\"> and </token> <token id=\"t1870\"> the </token> <token id=\"t1871\"> killing </token> <token id=\"t1872\"> was </token> <token id=\"t1873\"> disproportionate </token> <token id=\"t1874\"> , </token> <token id=\"t1875\"> '' </token> <token id=\"t1876\"> Halbertal </token> <token id=\"t1877\"> conceded </token> <token id=\"t1878\"> as </token> <token id=\"t1879\"> the </token> <token id=\"t1880\"> panel </token> <token id=\"t1881\"> wore </token> <token id=\"t1882\"> on </token> <token id=\"t1883\"> . </token> <token id=\"t1884\"> <br /> </token> <token id=\"t1885\"> Commenting </token> <token id=\"t1886\"> on </token> <token id=\"t1887\"> the </token> <token id=\"t1888\"> killing </token> <token id=\"t1889\"> of </token> <token id=\"t1890\"> some </token> <token id=\"t1891\"> thirty </token> <token id=\"t1892\"> Palestinians </token> <token id=\"t1893\"> from </token> <token id=\"t1894\"> the </token> <token id=\"t1895\"> same </token> <token id=\"t1896\"> family </token> <token id=\"t1897\"> in </token> <token id=\"t1898\"> a </token> <token id=\"t1899\"> single </token> <candidate id=\"c174\" index=1900 type=\"location\" info=\"{ &quot;coordinates&quot;: &quot;31.5;34.75&quot;, &quot;id&quot;: 294640, &quot;featureClass&quot;: &quot;A&quot;, &quot;featureCode&quot;: &quot;PCLI&quot;, &quot;countryCode&quot;: &quot;IL&quot; }\" length=\"1\"></candidate> <token id=\"t1900\"> Israeli </token> <token id=\"t1901\"> airstrike </token> <token id=\"t1902\"> , </token> <token id=\"t1903\"> Halbertal </token> <token id=\"t1904\"> said </token> <token id=\"t1905\"> , </token> <token id=\"t1906\"> `` </token> <token id=\"t1907\"> You </token> <token id=\"t1908\"> know </token> <token id=\"t1909\"> there </token> <token id=\"t1910\"> could </token> <token id=\"t1911\"> n't </token> <token id=\"t1912\"> be </token> <token id=\"t1913\"> a </token> <token id=\"t1914\"> target </token> <token id=\"t1915\"> that </token> <token id=\"t1916\"> important </token> <token id=\"t1917\"> to </token> <token id=\"t1918\"> justify </token> <token id=\"t1919\"> that </token> <token id=\"t1920\"> sort </token> <token id=\"t1921\"> of </token> <token id=\"t1922\"> collateral </token> <token id=\"t1923\"> harm </token> <token id=\"t1924\"> in </token> <candidate id=\"c175\" index=1925 type=\"number\" info=\"null\" length=\"1\"></candidate> <token id=\"t1925\"> one </token> <token id=\"t1926\"> attack </token> <token id=\"t1927\"> . </token> <token id=\"t1928\"> '' </token> <token id=\"t1929\"> <br /> </token> <candidate id=\"c176\" index=1930 type=\"location\" info=\"{ &quot;coordinates&quot;: &quot;31.5;34.75&quot;, &quot;id&quot;: 294640, &quot;featureClass&quot;: &quot;A&quot;, &quot;featureCode&quot;: &quot;PCLI&quot;, &quot;countryCode&quot;: &quot;IL&quot; }\" length=\"1\"></candidate> <token id=\"t1930\"> Israel </token> <token id=\"t1931\"> exterminated </token> <candidate id=\"c177\" index=1932 type=\"number\" info=\"null\" length=\"1\"></candidate> <token id=\"t1932\"> 89 </token> <token id=\"t1933\"> families </token> <token id=\"t1934\"> in </token> <candidate id=\"c178\" index=1935 type=\"location\" info=\"{ &quot;coordinates&quot;: &quot;31.41667;34.33333&quot;, &quot;id&quot;: 281132, &quot;featureClass&quot;: &quot;A&quot;, &quot;featureCode&quot;: &quot;ADM1&quot;, &quot;countryCode&quot;: &quot;PS&quot; }\" length=\"1\"></candidate> <candidate id=\"c179\" index=1935 type=\"location\" info=\"{ &quot;coordinates&quot;: &quot;31.25857;34.45591&quot;, &quot;id&quot;: 7870269, &quot;featureClass&quot;: &quot;A&quot;, &quot;featureCode&quot;: &quot;ADM2&quot;, &quot;countryCode&quot;: &quot;IL&quot; }\" length=\"1\"></candidate> <candidate id=\"c180\" index=1935 type=\"location\" info=\"{ &quot;coordinates&quot;: &quot;31.5;34.46667&quot;, &quot;id&quot;: 281133, &quot;featureClass&quot;: &quot;P&quot;, &quot;featureCode&quot;: &quot;PPLA&quot;, &quot;countryCode&quot;: &quot;PS&quot; }\" length=\"1\"></candidate> <candidate id=\"c181\" index=1935 type=\"location\" info=\"{ &quot;coordinates&quot;: &quot;-23.5;33.0&quot;, &quot;id&quot;: 1046058, &quot;featureClass&quot;: &quot;A&quot;, &quot;featureCode&quot;: &quot;ADM1&quot;, &quot;countryCode&quot;: &quot;MZ&quot; }\" length=\"1\"></candidate> <token id=\"t1935\"> Gaza </token> <candidate id=\"c182\" index=1936 type=\"date\" info=\"2014-SU\" length=\"2\"></candidate> <token id=\"t1936\"> last </token> <token id=\"t1937\"> summer </token> <token id=\"t1938\"> . </token> <token id=\"t1939\"> The </token> <token id=\"t1940\"> UN </token> <token id=\"t1941\"> documented </token> <token id=\"t1942\"> a </token> <token id=\"t1943\"> total </token> <token id=\"t1944\"> of </token> <candidate id=\"c183\" index=1945 type=\"number\" info=\"null\" length=\"1\"></candidate> <token id=\"t1945\"> 140 </token> <token id=\"t1946\"> families </token> <token id=\"t1947\"> in </token> <candidate id=\"c184\" index=1948 type=\"location\" info=\"{ &quot;coordinates&quot;: &quot;31.41667;34.33333&quot;, &quot;id&quot;: 281132, &quot;featureClass&quot;: &quot;A&quot;, &quot;featureCode&quot;: &quot;ADM1&quot;, &quot;countryCode&quot;: &quot;PS&quot; }\" length=\"1\"></candidate> <candidate id=\"c185\" index=1948 type=\"location\" info=\"{ &quot;coordinates&quot;: &quot;31.25857;34.45591&quot;, &quot;id&quot;: 7870269, &quot;featureClass&quot;: &quot;A&quot;, &quot;featureCode&quot;: &quot;ADM2&quot;, &quot;countryCode&quot;: &quot;IL&quot; }\" length=\"1\"></candidate> <candidate id=\"c186\" index=1948 type=\"location\" info=\"{ &quot;coordinates&quot;: &quot;31.5;34.46667&quot;, &quot;id&quot;: 281133, &quot;featureClass&quot;: &quot;P&quot;, &quot;featureCode&quot;: &quot;PPLA&quot;, &quot;countryCode&quot;: &quot;PS&quot; }\" length=\"1\"></candidate> <candidate id=\"c187\" index=1948 type=\"location\" info=\"{ &quot;coordinates&quot;: &quot;-23.5;33.0&quot;, &quot;id&quot;: 1046058, &quot;featureClass&quot;: &quot;A&quot;, &quot;featureCode&quot;: &quot;ADM1&quot;, &quot;countryCode&quot;: &quot;MZ&quot; }\" length=\"1\"></candidate> <token id=\"t1948\"> Gaza </token> <token id=\"t1949\"> partially </token> <token id=\"t1950\"> or </token> <token id=\"t1951\"> completely </token> <token id=\"t1952\"> obliterated </token> <token id=\"t1953\"> in </token> <candidate id=\"c188\" index=1954 type=\"location\" info=\"{ &quot;coordinates&quot;: &quot;31.5;34.75&quot;, &quot;id&quot;: 294640, &quot;featureClass&quot;: &quot;A&quot;, &quot;featureCode&quot;: &quot;PCLI&quot;, &quot;countryCode&quot;: &quot;IL&quot; }\" length=\"1\"></candidate> <token id=\"t1954\"> Israeli </token> <token id=\"t1955\"> attacks </token> <token id=\"t1956\"> . </token> <token id=\"t1957\"> <br /> </token> <token id=\"t1958\"> The </token> <token id=\"t1959\"> Al </token> <candidate id=\"c189\" index=1960 type=\"location\" info=\"{ &quot;coordinates&quot;: &quot;12.2874;10.11072&quot;, &quot;id&quot;: 9410471, &quot;featureClass&quot;: &quot;A&quot;, &quot;featureCode&quot;: &quot;ADM3&quot;, &quot;countryCode&quot;: &quot;NG&quot; }\" length=\"1\"></candidate> <token id=\"t1960\"> Mezan </token> <candidate id=\"c190\" index=1961 type=\"location\" info=\"{ &quot;coordinates&quot;: &quot;7.25;2.16667&quot;, &quot;id&quot;: 2390719, &quot;featureClass&quot;: &quot;A&quot;, &quot;featureCode&quot;: &quot;ADM1&quot;, &quot;countryCode&quot;: &quot;BJ&quot; }\" length=\"1\"></candidate> <token id=\"t1961\"> Center </token> <token id=\"t1962\"> for </token> <token id=\"t1963\"> Human </token> <token id=\"t1964\"> Rights </token> <token id=\"t1965\"> recorded </token> <token id=\"t1966\"> at </token> <token id=\"t1967\"> least </token> <candidate id=\"c191\" index=1968 type=\"number\" info=\"null\" length=\"1\"></candidate> <token id=\"t1968\"> 990 </token> <token id=\"t1969\"> people </token> <token id=\"t1970\"> killed </token> <token id=\"t1971\"> inside </token> <token id=\"t1972\"> their </token> <token id=\"t1973\"> homes </token> <token id=\"t1974\"> in </token> <candidate id=\"c192\" index=1975 type=\"location\" info=\"{ &quot;coordinates&quot;: &quot;31.5;34.75&quot;, &quot;id&quot;: 294640, &quot;featureClass&quot;: &quot;A&quot;, &quot;featureCode&quot;: &quot;PCLI&quot;, &quot;countryCode&quot;: &quot;IL&quot; }\" length=\"1\"></candidate> <token id=\"t1975\"> Israeli </token> <token id=\"t1976\"> attacks </token> <token id=\"t1977\"> , </token> <token id=\"t1978\"> including </token> <candidate id=\"c193\" index=1979 type=\"number\" info=\"null\" length=\"1\"></candidate> <token id=\"t1979\"> 324 </token> <token id=\"t1980\"> children </token> <token id=\"t1981\"> , </token> <token id=\"t1982\"> nearly </token> <token id=\"t1983\"> half </token> <token id=\"t1984\"> of </token> <token id=\"t1985\"> all </token> <token id=\"t1986\"> the </token> <token id=\"t1987\"> people </token> <token id=\"t1988\"> killed </token> <token id=\"t1989\"> in </token> <token id=\"t1990\"> the </token> <candidate id=\"c194\" index=1991 type=\"location\" info=\"{ &quot;coordinates&quot;: &quot;31.5;34.75&quot;, &quot;id&quot;: 294640, &quot;featureClass&quot;: &quot;A&quot;, &quot;featureCode&quot;: &quot;PCLI&quot;, &quot;countryCode&quot;: &quot;IL&quot; }\" length=\"1\"></candidate> <token id=\"t1991\"> Israeli </token> <token id=\"t1992\"> assault </token> <token id=\"t1993\"> . </token> <token id=\"t1994\"> <br /> </token> <candidate id=\"c195\" index=1995 type=\"location\" info=\"{ &quot;coordinates&quot;: &quot;48.55002;7.40388&quot;, &quot;id&quot;: 6441373, &quot;featureClass&quot;: &quot;A&quot;, &quot;featureCode&quot;: &quot;ADM4&quot;, &quot;countryCode&quot;: &quot;FR&quot; }\" length=\"1\"></candidate> <token id=\"t1995\"> Still </token> <token id=\"t1996\"> , </token> <token id=\"t1997\"> despite </token> <token id=\"t1998\"> his </token> <token id=\"t1999\"> professed </token> <token id=\"t2000\"> anguish </token> <token id=\"t2001\"> , </token> <token id=\"t2002\"> Halbertal </token> <token id=\"t2003\"> chalked </token> <token id=\"t2004\"> up </token> <token id=\"t2005\"> the </token> <token id=\"t2006\"> systematic </token> <token id=\"t2007\"> annihilation </token> <token id=\"t2008\"> of </token> <candidate id=\"c196\" index=2009 type=\"number\" info=\"null\" length=\"1\"></candidate> <token id=\"t2009\"> dozens </token> <token id=\"t2010\"> of </token> <token id=\"t2011\"> Palestinian </token> <token id=\"t2012\"> families </token> <token id=\"t2013\"> to </token> <token id=\"t2014\"> `` </token> <token id=\"t2015\"> sporadic </token> <token id=\"t2016\"> '' </token> <token id=\"t2017\"> and </token> <token id=\"t2018\"> `` </token> <token id=\"t2019\"> episodic </token> <token id=\"t2020\"> '' </token> <token id=\"t2021\"> accidents </token> <token id=\"t2022\"> typical </token> <token id=\"t2023\"> of </token> <token id=\"t2024\"> the </token> <token id=\"t2025\"> fog </token> <token id=\"t2026\"> of </token> <token id=\"t2027\"> war </token> <token id=\"t2028\"> . </token> <token id=\"t2029\"> <br /> </token> <token id=\"t2030\"> `` </token> <token id=\"t2031\"> War </token> <token id=\"t2032\"> is </token> <token id=\"t2033\"> a </token> <token id=\"t2034\"> messy </token> <token id=\"t2035\"> thing </token> <token id=\"t2036\"> , </token> <token id=\"t2037\"> '' </token> <token id=\"t2038\"> he </token> <token id=\"t2039\"> shrugged </token> <token id=\"t2040\"> . </token> <token id=\"t2041\"> `` </token> <token id=\"t2042\"> Mistakes </token> <token id=\"t2043\"> are </token> <token id=\"t2044\"> made </token> <token id=\"t2045\"> at </token> <token id=\"t2046\"> war </token> <token id=\"t2047\"> . </token> <token id=\"t2048\"> '' </token> <token id=\"t2049\"> <br /> </token> <token id=\"t2050\"> But </token> <token id=\"t2051\"> these </token> <token id=\"t2052\"> massacres </token> <token id=\"t2053\"> were </token> <token id=\"t2054\"> hardly </token> <token id=\"t2055\"> `` </token> <token id=\"t2056\"> sporadic </token> <token id=\"t2057\"> . </token> <token id=\"t2058\"> '' </token> <token id=\"t2059\"> Nor </token> <token id=\"t2060\"> were </token> <token id=\"t2061\"> they </token> <token id=\"t2062\"> mistakes </token> <token id=\"t2063\"> . </token> <token id=\"t2064\"> According </token> <token id=\"t2065\"> to </token> <token id=\"t2066\"> an </token> <token id=\"t2067\"> Amnesty </token> <token id=\"t2068\"> International </token> <token id=\"t2069\"> investigation </token> <token id=\"t2070\"> , </token> <candidate id=\"c197\" index=2071 type=\"location\" info=\"{ &quot;coordinates&quot;: &quot;31.5;34.75&quot;, &quot;id&quot;: 294640, &quot;featureClass&quot;: &quot;A&quot;, &quot;featureCode&quot;: &quot;PCLI&quot;, &quot;countryCode&quot;: &quot;IL&quot; }\" length=\"1\"></candidate> <token id=\"t2071\"> Israel </token> <token id=\"t2072\"> knowingly </token> <token id=\"t2073\"> bombed </token> <token id=\"t2074\"> homes </token> <token id=\"t2075\"> and </token> <token id=\"t2076\"> buildings </token> <token id=\"t2077\"> full </token> <token id=\"t2078\"> of </token> <token id=\"t2079\"> civilians </token> <token id=\"t2080\"> without </token> <token id=\"t2081\"> warning </token> <token id=\"t2082\"> . </token> <token id=\"t2083\"> <br /> </token> <token id=\"t2084\"> There </token> <token id=\"t2085\"> was </token> <token id=\"t2086\"> only </token> <candidate id=\"c198\" index=2087 type=\"number\" info=\"null\" length=\"1\"></candidate> <token id=\"t2087\"> one </token> <token id=\"t2088\"> atrocity </token> <token id=\"t2089\"> Halbertal </token> <token id=\"t2090\"> did </token> <token id=\"t2091\"> not </token> <token id=\"t2092\"> excuse </token> <token id=\"t2093\"> , </token> <token id=\"t2094\"> and </token> <token id=\"t2095\"> that </token> <token id=\"t2096\"> was </token> <token id=\"t2097\"> the </token> <token id=\"t2098\"> execution </token> <token id=\"t2099\"> of </token> <token id=\"t2100\"> the </token> <token id=\"t2101\"> Hannibal </token> <token id=\"t2102\"> Directive </token> <token id=\"t2103\"> in </token> <candidate id=\"c199\" index=2104 type=\"location\" info=\"{ &quot;coordinates&quot;: &quot;31.27326;34.26063&quot;, &quot;id&quot;: 7870260, &quot;featureClass&quot;: &quot;A&quot;, &quot;featureCode&quot;: &quot;ADMD&quot;, &quot;countryCode&quot;: &quot;PS&quot; }\" length=\"1\"></candidate> <candidate id=\"c200\" index=2104 type=\"location\" info=\"{ &quot;coordinates&quot;: &quot;31.287;34.25952&quot;, &quot;id&quot;: 281102, &quot;featureClass&quot;: &quot;P&quot;, &quot;featureCode&quot;: &quot;PPL&quot;, &quot;countryCode&quot;: &quot;PS&quot; }\" length=\"1\"></candidate> <token id=\"t2104\"> Rafah </token> <token id=\"t2105\"> , </token> <token id=\"t2106\"> marking </token> <candidate id=\"c201\" index=2107 type=\"number\" info=\"null\" length=\"1\"></candidate> <token id=\"t2107\"> one </token> <token id=\"t2108\"> of </token> <token id=\"t2109\"> the </token> <token id=\"t2110\"> few </token> <token id=\"t2111\"> points </token> <token id=\"t2112\"> of </token> <token id=\"t2113\"> disagreement </token> <token id=\"t2114\"> between </token> <token id=\"t2115\"> him </token> <token id=\"t2116\"> and </token> <token id=\"t2117\"> Kasher </token> <token id=\"t2118\"> . </token> <token id=\"t2119\"> <br /> </token> <token id=\"t2120\"> `` </token> <token id=\"t2121\"> Ofer </token> <candidate id=\"c202\" index=2122 type=\"date\" info=\"2014-WI\" length=\"1\"></candidate> <token id=\"t2122\"> Winter </token> <token id=\"t2123\"> was </token> <token id=\"t2124\"> right </token> <token id=\"t2125\"> '' </token> <token id=\"t2126\"> <br /> </token> <token id=\"t2127\"> `` </token> <token id=\"t2128\"> Ofer </token> <candidate id=\"c203\" index=2129 type=\"date\" info=\"2014-WI\" length=\"1\"></candidate> <token id=\"t2129\"> Winter </token> <token id=\"t2130\"> was </token> <token id=\"t2131\"> right </token> <token id=\"t2132\"> by </token> <token id=\"t2133\"> declaring </token> <token id=\"t2134\"> Hannibal </token> <token id=\"t2135\"> and </token> <token id=\"t2136\"> using </token> <token id=\"t2137\"> a </token> <token id=\"t2138\"> lot </token> <token id=\"t2139\"> of </token> <token id=\"t2140\"> artillery </token> <token id=\"t2141\"> , </token> <token id=\"t2142\"> '' </token> <token id=\"t2143\"> Kasher </token> <token id=\"t2144\"> told </token> <token id=\"t2145\"> me </token> <token id=\"t2146\"> in </token> <token id=\"t2147\"> an </token> <token id=\"t2148\"> interview </token> <token id=\"t2149\"> after </token> <token id=\"t2150\"> the </token> <token id=\"t2151\"> panel </token> <token id=\"t2152\"> . </token> <token id=\"t2153\"> <br /> </token> <token id=\"t2154\"> The </token> <token id=\"t2155\"> Hannibal </token> <token id=\"t2156\"> Directive </token> <token id=\"t2157\"> is </token> <token id=\"t2158\"> a </token> <token id=\"t2159\"> classified </token> <candidate id=\"c204\" index=2160 type=\"location\" info=\"{ &quot;coordinates&quot;: &quot;31.5;34.75&quot;, &quot;id&quot;: 294640, &quot;featureClass&quot;: &quot;A&quot;, &quot;featureCode&quot;: &quot;PCLI&quot;, &quot;countryCode&quot;: &quot;IL&quot; }\" length=\"1\"></candidate> <token id=\"t2160\"> Israeli </token> <token id=\"t2161\"> military </token> <token id=\"t2162\"> protocol </token> <token id=\"t2163\"> that </token> <token id=\"t2164\"> calls </token> <token id=\"t2165\"> for </token> <token id=\"t2166\"> massive </token> <token id=\"t2167\"> firepower </token> <token id=\"t2168\"> to </token> <token id=\"t2169\"> prevent </token> <token id=\"t2170\"> a </token> <token id=\"t2171\"> captured </token> <candidate id=\"c205\" index=2172 type=\"location\" info=\"{ &quot;coordinates&quot;: &quot;31.5;34.75&quot;, &quot;id&quot;: 294640, &quot;featureClass&quot;: &quot;A&quot;, &quot;featureCode&quot;: &quot;PCLI&quot;, &quot;countryCode&quot;: &quot;IL&quot; }\" length=\"1\"></candidate> <token id=\"t2172\"> Israeli </token> <token id=\"t2173\"> soldier </token> <token id=\"t2174\"> from </token> <token id=\"t2175\"> being </token> <token id=\"t2176\"> taken </token> <token id=\"t2177\"> alive </token> <token id=\"t2178\"> , </token> <token id=\"t2179\"> even </token> <token id=\"t2180\"> if </token> <token id=\"t2181\"> it </token> <token id=\"t2182\"> means </token> <token id=\"t2183\"> killing </token> <token id=\"t2184\"> the </token> <token id=\"t2185\"> soldier </token> <token id=\"t2186\"> and </token> <candidate id=\"c206\" index=2187 type=\"number\" info=\"null\" length=\"1\"></candidate> <token id=\"t2187\"> hundreds </token> <token id=\"t2188\"> of </token> <token id=\"t2189\"> civilians </token> <token id=\"t2190\"> in </token> <token id=\"t2191\"> the </token> <token id=\"t2192\"> process </token> <token id=\"t2193\"> . </token> <token id=\"t2194\"> <br /> </token> <token id=\"t2195\"> The </token> <token id=\"t2196\"> idea </token> <token id=\"t2197\"> is </token> <token id=\"t2198\"> to </token> <token id=\"t2199\"> deny </token> <token id=\"t2200\"> Palestinian </token> <token id=\"t2201\"> or </token> <token id=\"t2202\"> other </token> <token id=\"t2203\"> Arab </token> <token id=\"t2204\"> resistance </token> <token id=\"t2205\"> groups </token> <token id=\"t2206\"> a </token> <token id=\"t2207\"> bargaining </token> <token id=\"t2208\"> chip </token> <token id=\"t2209\"> down </token> <token id=\"t2210\"> the </token> <token id=\"t2211\"> line </token> <token id=\"t2212\"> while </token> <token id=\"t2213\"> relieving </token> <candidate id=\"c207\" index=2214 type=\"location\" info=\"{ &quot;coordinates&quot;: &quot;31.5;34.75&quot;, &quot;id&quot;: 294640, &quot;featureClass&quot;: &quot;A&quot;, &quot;featureCode&quot;: &quot;PCLI&quot;, &quot;countryCode&quot;: &quot;IL&quot; }\" length=\"1\"></candidate> <token id=\"t2214\"> Israeli </token> <token id=\"t2215\"> leaders </token> <token id=\"t2216\"> of </token> <token id=\"t2217\"> the </token> <token id=\"t2218\"> political </token> <token id=\"t2219\"> fallout </token> <token id=\"t2220\"> from </token> <token id=\"t2221\"> having </token> <token id=\"t2222\"> to </token> <token id=\"t2223\"> make </token> <token id=\"t2224\"> concessions </token> <token id=\"t2225\"> -- </token> <token id=\"t2226\"> such </token> <token id=\"t2227\"> as </token> <token id=\"t2228\"> prisoner </token> <token id=\"t2229\"> swaps </token> <token id=\"t2230\"> -- </token> <token id=\"t2231\"> to </token> <token id=\"t2232\"> secure </token> <token id=\"t2233\"> the </token> <token id=\"t2234\"> prisoner </token> <token id=\"t2235\"> 's </token> <token id=\"t2236\"> release </token> <token id=\"t2237\"> . </token> <token id=\"t2238\"> <br /> </token> <token id=\"t2239\"> During </token> <candidate id=\"c208\" index=2240 type=\"location\" info=\"{ &quot;coordinates&quot;: &quot;31.5;34.75&quot;, &quot;id&quot;: 294640, &quot;featureClass&quot;: &quot;A&quot;, &quot;featureCode&quot;: &quot;PCLI&quot;, &quot;countryCode&quot;: &quot;IL&quot; }\" length=\"1\"></candidate> <token id=\"t2240\"> Israel </token> <token id=\"t2241\"> 's </token> <token id=\"t2242\"> last </token> <token id=\"t2243\"> assault </token> <token id=\"t2244\"> on </token> <candidate id=\"c209\" index=2245 type=\"location\" info=\"{ &quot;coordinates&quot;: &quot;31.41667;34.33333&quot;, &quot;id&quot;: 281132, &quot;featureClass&quot;: &quot;A&quot;, &quot;featureCode&quot;: &quot;ADM1&quot;, &quot;countryCode&quot;: &quot;PS&quot; }\" length=\"1\"></candidate> <candidate id=\"c210\" index=2245 type=\"location\" info=\"{ &quot;coordinates&quot;: &quot;31.25857;34.45591&quot;, &quot;id&quot;: 7870269, &quot;featureClass&quot;: &quot;A&quot;, &quot;featureCode&quot;: &quot;ADM2&quot;, &quot;countryCode&quot;: &quot;IL&quot; }\" length=\"1\"></candidate> <candidate id=\"c211\" index=2245 type=\"location\" info=\"{ &quot;coordinates&quot;: &quot;31.5;34.46667&quot;, &quot;id&quot;: 281133, &quot;featureClass&quot;: &quot;P&quot;, &quot;featureCode&quot;: &quot;PPLA&quot;, &quot;countryCode&quot;: &quot;PS&quot; }\" length=\"1\"></candidate> <candidate id=\"c212\" index=2245 type=\"location\" info=\"{ &quot;coordinates&quot;: &quot;-23.5;33.0&quot;, &quot;id&quot;: 1046058, &quot;featureClass&quot;: &quot;A&quot;, &quot;featureCode&quot;: &quot;ADM1&quot;, &quot;countryCode&quot;: &quot;MZ&quot; }\" length=\"1\"></candidate> <token id=\"t2245\"> Gaza </token> <token id=\"t2246\"> , </token> <token id=\"t2247\"> Hannibal </token> <token id=\"t2248\"> was </token> <token id=\"t2249\"> reportedly </token> <token id=\"t2250\"> implemented </token> <token id=\"t2251\"> on </token> <token id=\"t2252\"> at </token> <token id=\"t2253\"> least </token> <candidate id=\"c213\" index=2254 type=\"number\" info=\"null\" length=\"1\"></candidate> <token id=\"t2254\"> three </token> <token id=\"t2255\"> occasions </token> <token id=\"t2256\"> , </token> <token id=\"t2257\"> causing </token> <token id=\"t2258\"> mass </token> <token id=\"t2259\"> civilian </token> <token id=\"t2260\"> deaths </token> <token id=\"t2261\"> . </token> <token id=\"t2262\"> <br /> </token> <token id=\"t2263\"> Givati </token> <token id=\"t2264\"> Brigade </token> <token id=\"t2265\"> commander </token> <token id=\"t2266\"> Ofer </token> <candidate id=\"c214\" index=2267 type=\"date\" info=\"2014-WI\" length=\"1\"></candidate> <token id=\"t2267\"> Winter </token> <token id=\"t2268\"> , </token> <token id=\"t2269\"> an </token> <token id=\"t2270\"> ultranationalist </token> <token id=\"t2271\"> religious </token> <token id=\"t2272\"> Zionist </token> <token id=\"t2273\"> who </token> <token id=\"t2274\"> exhorted </token> <token id=\"t2275\"> his </token> <token id=\"t2276\"> troops </token> <token id=\"t2277\"> to </token> <token id=\"t2278\"> holy </token> <token id=\"t2279\"> war </token> <token id=\"t2280\"> in </token> <candidate id=\"c215\" index=2281 type=\"location\" info=\"{ &quot;coordinates&quot;: &quot;31.41667;34.33333&quot;, &quot;id&quot;: 281132, &quot;featureClass&quot;: &quot;A&quot;, &quot;featureCode&quot;: &quot;ADM1&quot;, &quot;countryCode&quot;: &quot;PS&quot; }\" length=\"1\"></candidate> <candidate id=\"c216\" index=2281 type=\"location\" info=\"{ &quot;coordinates&quot;: &quot;31.25857;34.45591&quot;, &quot;id&quot;: 7870269, &quot;featureClass&quot;: &quot;A&quot;, &quot;featureCode&quot;: &quot;ADM2&quot;, &quot;countryCode&quot;: &quot;IL&quot; }\" length=\"1\"></candidate> <candidate id=\"c217\" index=2281 type=\"location\" info=\"{ &quot;coordinates&quot;: &quot;31.5;34.46667&quot;, &quot;id&quot;: 281133, &quot;featureClass&quot;: &quot;P&quot;, &quot;featureCode&quot;: &quot;PPLA&quot;, &quot;countryCode&quot;: &quot;PS&quot; }\" length=\"1\"></candidate> <candidate id=\"c218\" index=2281 type=\"location\" info=\"{ &quot;coordinates&quot;: &quot;-23.5;33.0&quot;, &quot;id&quot;: 1046058, &quot;featureClass&quot;: &quot;A&quot;, &quot;featureCode&quot;: &quot;ADM1&quot;, &quot;countryCode&quot;: &quot;MZ&quot; }\" length=\"1\"></candidate> <token id=\"t2281\"> Gaza </token> <token id=\"t2282\"> , </token> <token id=\"t2283\"> was </token> <token id=\"t2284\"> behind </token> <token id=\"t2285\"> the </token> <token id=\"t2286\"> most </token> <token id=\"t2287\"> gruesome </token> <token id=\"t2288\"> implementation </token> <token id=\"t2289\"> of </token> <token id=\"t2290\"> the </token> <token id=\"t2291\"> procedure </token> <token id=\"t2292\"> . </token> <token id=\"t2293\"> <br /> </token> <candidate id=\"c219\" index=2294 type=\"date\" info=\"2014-WI\" length=\"1\"></candidate> <token id=\"t2294\"> Winter </token> <token id=\"t2295\"> admitted </token> <token id=\"t2296\"> to </token> <token id=\"t2297\"> ordering </token> <token id=\"t2298\"> the </token> <token id=\"t2299\"> Hannibal </token> <token id=\"t2300\"> Directive </token> <token id=\"t2301\"> in </token> <candidate id=\"c220\" index=2302 type=\"location\" info=\"{ &quot;coordinates&quot;: &quot;31.27326;34.26063&quot;, &quot;id&quot;: 7870260, &quot;featureClass&quot;: &quot;A&quot;, &quot;featureCode&quot;: &quot;ADMD&quot;, &quot;countryCode&quot;: &quot;PS&quot; }\" length=\"1\"></candidate> <candidate id=\"c221\" index=2302 type=\"location\" info=\"{ &quot;coordinates&quot;: &quot;31.287;34.25952&quot;, &quot;id&quot;: 281102, &quot;featureClass&quot;: &quot;P&quot;, &quot;featureCode&quot;: &quot;PPL&quot;, &quot;countryCode&quot;: &quot;PS&quot; }\" length=\"1\"></candidate> <token id=\"t2302\"> Rafah </token> <token id=\"t2303\"> on </token> <candidate id=\"c222\" index=2304 type=\"number\" info=\"null\" length=\"1\"></candidate> <candidate id=\"c223\" index=2304 type=\"date\" info=\"2014-08-01\" length=\"2\"></candidate> <token id=\"t2304\"> 1 </token> <token id=\"t2305\"> August </token> <token id=\"t2306\"> to </token> <token id=\"t2307\"> prevent </token> <token id=\"t2308\"> Palestinian </token> <token id=\"t2309\"> resistance </token> <token id=\"t2310\"> fighters </token> <token id=\"t2311\"> from </token> <token id=\"t2312\"> capturing </token> <token id=\"t2313\"> alive </token> <token id=\"t2314\"> a </token> <token id=\"t2315\"> soldier </token> <token id=\"t2316\"> who </token> <token id=\"t2317\"> had </token> <token id=\"t2318\"> gone </token> <token id=\"t2319\"> missing </token> <token id=\"t2320\"> , </token> <token id=\"t2321\"> unleashing </token> <token id=\"t2322\"> massive </token> <token id=\"t2323\"> firepower </token> <token id=\"t2324\"> that </token> <token id=\"t2325\"> then </token> <token id=\"t2326\"> killed </token> <candidate id=\"c224\" index=2327 type=\"number\" info=\"null\" length=\"1\"></candidate> <token id=\"t2327\"> 190 </token> <token id=\"t2328\"> Palestinians </token> <token id=\"t2329\"> , </token> <token id=\"t2330\"> including </token> <candidate id=\"c225\" index=2331 type=\"number\" info=\"null\" length=\"1\"></candidate> <token id=\"t2331\"> 55 </token> <token id=\"t2332\"> children </token> <token id=\"t2333\"> . </token> <token id=\"t2334\"> <br /> </token> <candidate id=\"c226\" index=2335 type=\"date\" info=\"2014-WI\" length=\"1\"></candidate> <token id=\"t2335\"> Winter </token> <token id=\"t2336\"> went </token> <token id=\"t2337\"> on </token> <token id=\"t2338\"> to </token> <token id=\"t2339\"> boast </token> <token id=\"t2340\"> to </token> <candidate id=\"c227\" index=2341 type=\"location\" info=\"{ &quot;coordinates&quot;: &quot;31.5;34.75&quot;, &quot;id&quot;: 294640, &quot;featureClass&quot;: &quot;A&quot;, &quot;featureCode&quot;: &quot;PCLI&quot;, &quot;countryCode&quot;: &quot;IL&quot; }\" length=\"1\"></candidate> <token id=\"t2341\"> Israel </token> <token id=\"t2342\"> 's </token> <token id=\"t2343\"> largest </token> <token id=\"t2344\"> newspaper </token> <token id=\"t2345\"> that </token> <token id=\"t2346\"> the </token> <token id=\"t2347\"> carnage </token> <token id=\"t2348\"> was </token> <token id=\"t2349\"> a </token> <token id=\"t2350\"> necessary </token> <token id=\"t2351\"> punishment </token> <token id=\"t2352\"> . </token> <token id=\"t2353\"> `` </token> <token id=\"t2354\"> They </token> <token id=\"t2355\"> simply </token> <token id=\"t2356\"> messed </token> <token id=\"t2357\"> with </token> <token id=\"t2358\"> the </token> <token id=\"t2359\"> wrong </token> <token id=\"t2360\"> brigade </token> <token id=\"t2361\"> , </token> <token id=\"t2362\"> '' </token> <token id=\"t2363\"> he </token> <token id=\"t2364\"> said </token> <token id=\"t2365\"> at </token> <token id=\"t2366\"> the </token> <token id=\"t2367\"> time </token> <token id=\"t2368\"> . </token> <token id=\"t2369\"> <br /> </token> <token id=\"t2370\"> Kasher </token> <token id=\"t2371\"> , </token> <token id=\"t2372\"> who </token> <token id=\"t2373\"> helped </token> <token id=\"t2374\"> draft </token> <token id=\"t2375\"> an </token> <token id=\"t2376\"> amended </token> <token id=\"t2377\"> version </token> <token id=\"t2378\"> of </token> <token id=\"t2379\"> the </token> <token id=\"t2380\"> Hannibal </token> <token id=\"t2381\"> Directive </token> <token id=\"t2382\"> in </token> <candidate id=\"c228\" index=2383 type=\"date\" info=\"199\" length=\"2\"></candidate> <token id=\"t2383\"> the </token> <token id=\"t2384\"> 1990s </token> <token id=\"t2385\"> , </token> <token id=\"t2386\"> denied </token> <token id=\"t2387\"> that </token> <token id=\"t2388\"> the </token> <token id=\"t2389\"> procedure </token> <token id=\"t2390\"> allows </token> <token id=\"t2391\"> for </token> <token id=\"t2392\"> the </token> <token id=\"t2393\"> execution </token> <token id=\"t2394\"> of </token> <token id=\"t2395\"> a </token> <token id=\"t2396\"> captured </token> <token id=\"t2397\"> soldier </token> <token id=\"t2398\"> . </token> <token id=\"t2399\"> All </token> <token id=\"t2400\"> of </token> <candidate id=\"c229\" index=2401 type=\"location\" info=\"{ &quot;coordinates&quot;: &quot;31.5;34.75&quot;, &quot;id&quot;: 294640, &quot;featureClass&quot;: &quot;A&quot;, &quot;featureCode&quot;: &quot;PCLI&quot;, &quot;countryCode&quot;: &quot;IL&quot; }\" length=\"1\"></candidate> <token id=\"t2401\"> Israeli </token> <token id=\"t2402\"> society </token> <token id=\"t2403\"> , </token> <token id=\"t2404\"> including </token> <token id=\"t2405\"> top </token> <token id=\"t2406\"> military </token> <token id=\"t2407\"> commanders </token> <token id=\"t2408\"> , </token> <token id=\"t2409\"> simply </token> <token id=\"t2410\"> misinterpreted </token> <token id=\"t2411\"> the </token> <token id=\"t2412\"> protocol </token> <token id=\"t2413\"> as </token> <token id=\"t2414\"> a </token> <token id=\"t2415\"> call </token> <token id=\"t2416\"> for </token> <token id=\"t2417\"> executing </token> <candidate id=\"c230\" index=2418 type=\"number\" info=\"null\" length=\"1\"></candidate> <token id=\"t2418\"> one </token> <token id=\"t2419\"> of </token> <token id=\"t2420\"> their </token> <token id=\"t2421\"> own </token> <token id=\"t2422\"> , </token> <token id=\"t2423\"> he </token> <token id=\"t2424\"> insisted </token> <token id=\"t2425\"> . </token> <token id=\"t2426\"> <br /> </token> <token id=\"t2427\"> Nevertheless </token> <token id=\"t2428\"> , </token> <token id=\"t2429\"> Kasher </token> <token id=\"t2430\"> maintained </token> <token id=\"t2431\"> that </token> <candidate id=\"c231\" index=2432 type=\"date\" info=\"2014-WI\" length=\"1\"></candidate> <token id=\"t2432\"> Winter </token> <token id=\"t2433\"> was </token> <token id=\"t2434\"> right </token> <token id=\"t2435\"> to </token> <token id=\"t2436\"> carpet </token> <token id=\"t2437\"> bomb </token> <candidate id=\"c232\" index=2438 type=\"location\" info=\"{ &quot;coordinates&quot;: &quot;31.27326;34.26063&quot;, &quot;id&quot;: 7870260, &quot;featureClass&quot;: &quot;A&quot;, &quot;featureCode&quot;: &quot;ADMD&quot;, &quot;countryCode&quot;: &quot;PS&quot; }\" length=\"1\"></candidate> <candidate id=\"c233\" index=2438 type=\"location\" info=\"{ &quot;coordinates&quot;: &quot;31.287;34.25952&quot;, &quot;id&quot;: 281102, &quot;featureClass&quot;: &quot;P&quot;, &quot;featureCode&quot;: &quot;PPL&quot;, &quot;countryCode&quot;: &quot;PS&quot; }\" length=\"1\"></candidate> <token id=\"t2438\"> Rafah </token> <token id=\"t2439\"> because </token> <token id=\"t2440\"> he </token> <token id=\"t2441\"> felt </token> <token id=\"t2442\"> the </token> <token id=\"t2443\"> soldier </token> <token id=\"t2444\"> 's </token> <token id=\"t2445\"> capture </token> <token id=\"t2446\"> was </token> <token id=\"t2447\"> a </token> <token id=\"t2448\"> catastrophe </token> <token id=\"t2449\"> . </token> <token id=\"t2450\"> <br /> </token> <token id=\"t2451\"> `` </token> <token id=\"t2452\"> The </token> <token id=\"t2453\"> mistake </token> <token id=\"t2454\"> was </token> <token id=\"t2455\"> not </token> <token id=\"t2456\"> in </token> <token id=\"t2457\"> the </token> <token id=\"t2458\"> proportionality </token> <token id=\"t2459\"> considerations </token> <token id=\"t2460\"> . </token> <token id=\"t2461\"> The </token> <token id=\"t2462\"> mistake </token> <token id=\"t2463\"> was </token> <token id=\"t2464\"> in </token> <token id=\"t2465\"> -LSB- </token> <token id=\"t2466\"> Winter </token> <token id=\"t2467\"> 's </token> <token id=\"t2468\"> -RSB- </token> <token id=\"t2469\"> perception </token> <token id=\"t2470\"> , </token> <token id=\"t2471\"> which </token> <token id=\"t2472\"> is </token> <token id=\"t2473\"> common </token> <token id=\"t2474\"> to </token> <token id=\"t2475\"> almost </token> <token id=\"t2476\"> everyone </token> <token id=\"t2477\"> , </token> <token id=\"t2478\"> that </token> <token id=\"t2479\"> it </token> <token id=\"t2480\"> was </token> <token id=\"t2481\"> of </token> <token id=\"t2482\"> strategic </token> <token id=\"t2483\"> significance </token> <token id=\"t2484\"> to </token> <token id=\"t2485\"> have </token> <token id=\"t2486\"> a </token> <token id=\"t2487\"> soldier </token> <token id=\"t2488\"> abducted </token> <token id=\"t2489\"> . </token> <token id=\"t2490\"> What </token> <token id=\"t2491\"> he </token> <token id=\"t2492\"> did </token> <token id=\"t2493\"> was </token> <token id=\"t2494\"> right </token> <token id=\"t2495\"> on </token> <token id=\"t2496\"> a </token> <token id=\"t2497\"> wrong </token> <token id=\"t2498\"> assumption </token> <token id=\"t2499\"> , </token> <token id=\"t2500\"> '' </token> <token id=\"t2501\"> said </token> <token id=\"t2502\"> Kasher </token> <token id=\"t2503\"> . </token> <token id=\"t2504\"> <br /> </token> <token id=\"t2505\"> `` </token> <token id=\"t2506\"> Reasonable </token> <token id=\"t2507\"> '' </token> <token id=\"t2508\"> slaughter </token> <token id=\"t2509\"> <br /> </token> <token id=\"t2510\"> I </token> <token id=\"t2511\"> reminded </token> <token id=\"t2512\"> him </token> <token id=\"t2513\"> that </token> <candidate id=\"c234\" index=2514 type=\"number\" info=\"null\" length=\"1\"></candidate> <token id=\"t2514\"> 190 </token> <token id=\"t2515\"> Palestinian </token> <token id=\"t2516\"> civilians </token> <token id=\"t2517\"> were </token> <token id=\"t2518\"> killed </token> <token id=\"t2519\"> in </token> <candidate id=\"c235\" index=2520 type=\"location\" info=\"{ &quot;coordinates&quot;: &quot;31.27326;34.26063&quot;, &quot;id&quot;: 7870260, &quot;featureClass&quot;: &quot;A&quot;, &quot;featureCode&quot;: &quot;ADMD&quot;, &quot;countryCode&quot;: &quot;PS&quot; }\" length=\"1\"></candidate> <candidate id=\"c236\" index=2520 type=\"location\" info=\"{ &quot;coordinates&quot;: &quot;31.287;34.25952&quot;, &quot;id&quot;: 281102, &quot;featureClass&quot;: &quot;P&quot;, &quot;featureCode&quot;: &quot;PPL&quot;, &quot;countryCode&quot;: &quot;PS&quot; }\" length=\"1\"></candidate> <token id=\"t2520\"> Rafah </token> <token id=\"t2521\"> on </token> <token id=\"t2522\"> Winter </token> <token id=\"t2523\"> 's </token> <token id=\"t2524\"> order </token> <token id=\"t2525\"> . </token> <token id=\"t2526\"> <br /> </token> <token id=\"t2527\"> Shaking </token> <token id=\"t2528\"> his </token> <token id=\"t2529\"> head </token> <token id=\"t2530\"> in </token> <token id=\"t2531\"> disagreement </token> <token id=\"t2532\"> , </token> <token id=\"t2533\"> he </token> <token id=\"t2534\"> said </token> <token id=\"t2535\"> , </token> <token id=\"t2536\"> `` </token> <token id=\"t2537\"> Forty </token> <token id=\"t2538\"> . </token> <token id=\"t2539\"> The </token> <token id=\"t2540\"> UN </token> <token id=\"t2541\"> is </token> <token id=\"t2542\"> meaningless </token> <token id=\"t2543\"> . </token> <token id=\"t2544\"> Palestinian </token> <token id=\"t2545\"> reports </token> <token id=\"t2546\"> are </token> <token id=\"t2547\"> meaningless </token> <token id=\"t2548\"> . </token> <token id=\"t2549\"> It </token> <token id=\"t2550\"> was </token> <token id=\"t2551\"> forty </token> <token id=\"t2552\"> . </token> <token id=\"t2553\"> '' </token> <token id=\"t2554\"> <br /> </token> <token id=\"t2555\"> `` </token> <token id=\"t2556\"> Where </token> <token id=\"t2557\"> did </token> <token id=\"t2558\"> you </token> <token id=\"t2559\"> get </token> <token id=\"t2560\"> that </token> <token id=\"t2561\"> number </token> <token id=\"t2562\"> ? </token> <token id=\"t2563\"> '' </token> <token id=\"t2564\"> I </token> <token id=\"t2565\"> asked </token> <token id=\"t2566\"> . </token> <token id=\"t2567\"> <br /> </token> <token id=\"t2568\"> `` </token> <token id=\"t2569\"> The </token> <token id=\"t2570\"> IDF </token> <token id=\"t2571\"> , </token> <token id=\"t2572\"> '' </token> <token id=\"t2573\"> he </token> <token id=\"t2574\"> replied </token> <token id=\"t2575\"> . </token> <token id=\"t2576\"> `` </token> <token id=\"t2577\"> Killing </token> <token id=\"t2578\"> forty </token> <token id=\"t2579\"> civilians </token> <token id=\"t2580\"> , </token> <token id=\"t2581\"> where </token> <token id=\"t2582\"> your </token> <token id=\"t2583\"> arguments </token> <token id=\"t2584\"> are </token> <token id=\"t2585\"> that </token> <token id=\"t2586\"> you </token> <token id=\"t2587\"> avoided </token> <token id=\"t2588\"> strategic </token> <token id=\"t2589\"> catastrophe </token> <token id=\"t2590\"> , </token> <token id=\"t2591\"> is </token> <token id=\"t2592\"> reasonable </token> <token id=\"t2593\"> , </token> <token id=\"t2594\"> '' </token> <token id=\"t2595\"> he </token> <token id=\"t2596\"> added </token> <token id=\"t2597\"> . </token> <token id=\"t2598\"> <br /> </token> <token id=\"t2599\"> Asked </token> <token id=\"t2600\"> if </token> <token id=\"t2601\"> he </token> <token id=\"t2602\"> was </token> <token id=\"t2603\"> worried </token> <token id=\"t2604\"> he </token> <token id=\"t2605\"> might </token> <candidate id=\"c237\" index=2606 type=\"number\" info=\"null\" length=\"1\"></candidate> <token id=\"t2606\"> one </token> <token id=\"t2607\"> day </token> <token id=\"t2608\"> be </token> <token id=\"t2609\"> charged </token> <token id=\"t2610\"> with </token> <token id=\"t2611\"> war </token> <token id=\"t2612\"> crimes </token> <token id=\"t2613\"> for </token> <token id=\"t2614\"> writing </token> <token id=\"t2615\"> the </token> <token id=\"t2616\"> code </token> <token id=\"t2617\"> of </token> <token id=\"t2618\"> conduct </token> <token id=\"t2619\"> that </token> <token id=\"t2620\"> guides </token> <token id=\"t2621\"> the </token> <candidate id=\"c238\" index=2622 type=\"location\" info=\"{ &quot;coordinates&quot;: &quot;31.5;34.75&quot;, &quot;id&quot;: 294640, &quot;featureClass&quot;: &quot;A&quot;, &quot;featureCode&quot;: &quot;PCLI&quot;, &quot;countryCode&quot;: &quot;IL&quot; }\" length=\"1\"></candidate> <token id=\"t2622\"> Israeli </token> <token id=\"t2623\"> army </token> <token id=\"t2624\"> 's </token> <token id=\"t2625\"> behavior </token> <token id=\"t2626\"> in </token> <candidate id=\"c239\" index=2627 type=\"location\" info=\"{ &quot;coordinates&quot;: &quot;31.41667;34.33333&quot;, &quot;id&quot;: 281132, &quot;featureClass&quot;: &quot;A&quot;, &quot;featureCode&quot;: &quot;ADM1&quot;, &quot;countryCode&quot;: &quot;PS&quot; }\" length=\"1\"></candidate> <candidate id=\"c240\" index=2627 type=\"location\" info=\"{ &quot;coordinates&quot;: &quot;31.25857;34.45591&quot;, &quot;id&quot;: 7870269, &quot;featureClass&quot;: &quot;A&quot;, &quot;featureCode&quot;: &quot;ADM2&quot;, &quot;countryCode&quot;: &quot;IL&quot; }\" length=\"1\"></candidate> <candidate id=\"c241\" index=2627 type=\"location\" info=\"{ &quot;coordinates&quot;: &quot;31.5;34.46667&quot;, &quot;id&quot;: 281133, &quot;featureClass&quot;: &quot;P&quot;, &quot;featureCode&quot;: &quot;PPLA&quot;, &quot;countryCode&quot;: &quot;PS&quot; }\" length=\"1\"></candidate> <candidate id=\"c242\" index=2627 type=\"location\" info=\"{ &quot;coordinates&quot;: &quot;-23.5;33.0&quot;, &quot;id&quot;: 1046058, &quot;featureClass&quot;: &quot;A&quot;, &quot;featureCode&quot;: &quot;ADM1&quot;, &quot;countryCode&quot;: &quot;MZ&quot; }\" length=\"1\"></candidate> <token id=\"t2627\"> Gaza </token> <token id=\"t2628\"> , </token> <token id=\"t2629\"> Kasher </token> <token id=\"t2630\"> scoffed </token> <token id=\"t2631\"> , </token> <token id=\"t2632\"> `` </token> <token id=\"t2633\"> I </token> <token id=\"t2634\"> do </token> <token id=\"t2635\"> n't </token> <token id=\"t2636\"> worry </token> <token id=\"t2637\"> at </token> <token id=\"t2638\"> all </token> <token id=\"t2639\"> . </token> <token id=\"t2640\"> Public </token> <token id=\"t2641\"> opinion </token> <token id=\"t2642\"> is </token> <token id=\"t2643\"> meaningless </token> <token id=\"t2644\"> . </token> <token id=\"t2645\"> '' </token> <token id=\"t2646\"> <br /> </token> <token id=\"t2647\"> He </token> <token id=\"t2648\"> continued </token> <token id=\"t2649\"> : </token> <token id=\"t2650\"> `` </token> <token id=\"t2651\"> What </token> <token id=\"t2652\"> counts </token> <token id=\"t2653\"> is </token> <token id=\"t2654\"> the </token> <token id=\"t2655\"> president </token> <token id=\"t2656\"> of </token> <token id=\"t2657\"> the </token> <candidate id=\"c243\" index=2658 type=\"location\" info=\"{ &quot;coordinates&quot;: &quot;39.76;-98.5&quot;, &quot;id&quot;: 6252001, &quot;featureClass&quot;: &quot;A&quot;, &quot;featureCode&quot;: &quot;PCLI&quot;, &quot;countryCode&quot;: &quot;US&quot; }\" length=\"2\"></candidate> <token id=\"t2658\"> United </token> <token id=\"t2659\"> States </token> <token id=\"t2660\"> , </token> <token id=\"t2661\"> the </token> <token id=\"t2662\"> prime </token> <token id=\"t2663\"> minister </token> <token id=\"t2664\"> of </token> <candidate id=\"c244\" index=2665 type=\"location\" info=\"{ &quot;coordinates&quot;: &quot;52.16045;-0.70312&quot;, &quot;id&quot;: 6269131, &quot;featureClass&quot;: &quot;A&quot;, &quot;featureCode&quot;: &quot;ADM1&quot;, &quot;countryCode&quot;: &quot;GB&quot; }\" length=\"1\"></candidate> <token id=\"t2665\"> England </token> <token id=\"t2666\"> and </token> <token id=\"t2667\"> the </token> <token id=\"t2668\"> president </token> <token id=\"t2669\"> of </token> <candidate id=\"c245\" index=2670 type=\"location\" info=\"{ &quot;coordinates&quot;: &quot;46.0;2.0&quot;, &quot;id&quot;: 3017382, &quot;featureClass&quot;: &quot;A&quot;, &quot;featureCode&quot;: &quot;PCLI&quot;, &quot;countryCode&quot;: &quot;FR&quot; }\" length=\"1\"></candidate> <token id=\"t2670\"> France </token> <token id=\"t2671\"> , </token> <token id=\"t2672\"> the </token> <token id=\"t2673\"> head </token> <token id=\"t2674\"> of </token> <candidate id=\"c246\" index=2675 type=\"location\" info=\"{ &quot;coordinates&quot;: &quot;60.0;100.0&quot;, &quot;id&quot;: 2017370, &quot;featureClass&quot;: &quot;A&quot;, &quot;featureCode&quot;: &quot;PCLI&quot;, &quot;countryCode&quot;: &quot;RU&quot; }\" length=\"1\"></candidate> <token id=\"t2675\"> Russia </token> <token id=\"t2676\"> and </token> <token id=\"t2677\"> the </token> <token id=\"t2678\"> head </token> <token id=\"t2679\"> of </token> <candidate id=\"c247\" index=2680 type=\"location\" info=\"{ &quot;coordinates&quot;: &quot;35.0;105.0&quot;, &quot;id&quot;: 1814991, &quot;featureClass&quot;: &quot;A&quot;, &quot;featureCode&quot;: &quot;PCLI&quot;, &quot;countryCode&quot;: &quot;CN&quot; }\" length=\"1\"></candidate> <candidate id=\"c248\" index=2680 type=\"location\" info=\"{ &quot;coordinates&quot;: &quot;25.51224;-99.00457&quot;, &quot;id&quot;: 8582434, &quot;featureClass&quot;: &quot;A&quot;, &quot;featureCode&quot;: &quot;ADM2&quot;, &quot;countryCode&quot;: &quot;MX&quot; }\" length=\"1\"></candidate> <token id=\"t2680\"> China </token> <token id=\"t2681\"> . </token> <token id=\"t2682\"> They </token> <token id=\"t2683\"> count </token> <token id=\"t2684\"> because </token> <token id=\"t2685\"> they </token> <token id=\"t2686\"> are </token> <token id=\"t2687\"> the </token> <candidate id=\"c249\" index=2688 type=\"number\" info=\"null\" length=\"1\"></candidate> <token id=\"t2688\"> five </token> <token id=\"t2689\"> members </token> <token id=\"t2690\"> of </token> <token id=\"t2691\"> the </token> <token id=\"t2692\"> -LSB- </token> <token id=\"t2693\"> UN </token> <token id=\"t2694\"> -RSB- </token> <token id=\"t2695\"> Security </token> <token id=\"t2696\"> Council </token> <token id=\"t2697\"> . </token> <token id=\"t2698\"> The </token> <token id=\"t2699\"> only </token> <token id=\"t2700\"> thing </token> <token id=\"t2701\"> internationally </token> <token id=\"t2702\"> of </token> <token id=\"t2703\"> importance </token> <token id=\"t2704\"> is </token> <token id=\"t2705\"> the </token> <token id=\"t2706\"> Security </token> <token id=\"t2707\"> Council </token> <token id=\"t2708\"> . </token> <candidate id=\"c250\" index=2709 type=\"location\" info=\"{ &quot;coordinates&quot;: &quot;27.57869;86.2721&quot;, &quot;id&quot;: 7802268, &quot;featureClass&quot;: &quot;A&quot;, &quot;featureCode&quot;: &quot;ADM4&quot;, &quot;countryCode&quot;: &quot;NP&quot; }\" length=\"1\"></candidate> <token id=\"t2709\"> Those </token> <candidate id=\"c251\" index=2710 type=\"number\" info=\"null\" length=\"1\"></candidate> <token id=\"t2710\"> five </token> <token id=\"t2711\"> have </token> <token id=\"t2712\"> veto </token> <token id=\"t2713\"> power </token> <token id=\"t2714\"> , </token> <token id=\"t2715\"> so </token> <token id=\"t2716\"> they </token> <token id=\"t2717\"> count </token> <token id=\"t2718\"> . </token> <candidate id=\"c252\" index=2719 type=\"location\" info=\"{ &quot;coordinates&quot;: &quot;50.55;13.63333&quot;, &quot;id&quot;: 3070290, &quot;featureClass&quot;: &quot;A&quot;, &quot;featureCode&quot;: &quot;ADM2&quot;, &quot;countryCode&quot;: &quot;CZ&quot; }\" length=\"1\"></candidate> <candidate id=\"c253\" index=2719 type=\"location\" info=\"{ &quot;coordinates&quot;: &quot;41.72778;25.53333&quot;, &quot;id&quot;: 6461051, &quot;featureClass&quot;: &quot;A&quot;, &quot;featureCode&quot;: &quot;ADM3&quot;, &quot;countryCode&quot;: &quot;BG&quot; }\" length=\"1\"></candidate> <token id=\"t2719\"> Most </token> <token id=\"t2720\"> importantly </token> <token id=\"t2721\"> , </token> <token id=\"t2722\"> the </token> <token id=\"t2723\"> president </token> <token id=\"t2724\"> of </token> <token id=\"t2725\"> the </token> <candidate id=\"c254\" index=2726 type=\"location\" info=\"{ &quot;coordinates&quot;: &quot;39.76;-98.5&quot;, &quot;id&quot;: 6252001, &quot;featureClass&quot;: &quot;A&quot;, &quot;featureCode&quot;: &quot;PCLI&quot;, &quot;countryCode&quot;: &quot;US&quot; }\" length=\"2\"></candidate> <token id=\"t2726\"> United </token> <token id=\"t2727\"> States </token> <token id=\"t2728\"> , </token> <token id=\"t2729\"> he </token> <token id=\"t2730\"> counts </token> <token id=\"t2731\"> . </token> <token id=\"t2732\"> '' </token> <token id=\"t2733\"> <br /> </token> <token id=\"t2734\"> When </token> <token id=\"t2735\"> asked </token> <token id=\"t2736\"> if </token> <token id=\"t2737\"> he </token> <token id=\"t2738\"> was </token> <token id=\"t2739\"> alarmed </token> <token id=\"t2740\"> by </token> <token id=\"t2741\"> the </token> <token id=\"t2742\"> calls </token> <token id=\"t2743\"> for </token> <token id=\"t2744\"> genocide </token> <token id=\"t2745\"> emanating </token> <token id=\"t2746\"> from </token> <candidate id=\"c255\" index=2747 type=\"location\" info=\"{ &quot;coordinates&quot;: &quot;31.5;34.75&quot;, &quot;id&quot;: 294640, &quot;featureClass&quot;: &quot;A&quot;, &quot;featureCode&quot;: &quot;PCLI&quot;, &quot;countryCode&quot;: &quot;IL&quot; }\" length=\"1\"></candidate> <token id=\"t2747\"> Israeli </token> <token id=\"t2748\"> lawmakers </token> <token id=\"t2749\"> including </token> <token id=\"t2750\"> Ayelet </token> <token id=\"t2751\"> Shaked </token> <token id=\"t2752\"> and </token> <token id=\"t2753\"> Moshe </token> <token id=\"t2754\"> Feiglin </token> <token id=\"t2755\"> , </token> <token id=\"t2756\"> Kasher </token> <token id=\"t2757\"> said </token> <token id=\"t2758\"> that </token> <token id=\"t2759\"> Shaked </token> <token id=\"t2760\"> was </token> <token id=\"t2761\"> not </token> <token id=\"t2762\"> in </token> <token id=\"t2763\"> the </token> <candidate id=\"c256\" index=2764 type=\"location\" info=\"{ &quot;coordinates&quot;: &quot;31.5;34.75&quot;, &quot;id&quot;: 294640, &quot;featureClass&quot;: &quot;A&quot;, &quot;featureCode&quot;: &quot;PCLI&quot;, &quot;countryCode&quot;: &quot;IL&quot; }\" length=\"1\"></candidate> <token id=\"t2764\"> Israeli </token> <token id=\"t2765\"> government </token> <token id=\"t2766\"> ( </token> <token id=\"t2767\"> her </token> <token id=\"t2768\"> party </token> <token id=\"t2769\"> , </token> <token id=\"t2770\"> Jewish </token> <token id=\"t2771\"> Home </token> <token id=\"t2772\"> , </token> <token id=\"t2773\"> is </token> <candidate id=\"c257\" index=2774 type=\"location\" info=\"{ &quot;coordinates&quot;: &quot;-31.95224;115.8614&quot;, &quot;id&quot;: 2063523, &quot;featureClass&quot;: &quot;P&quot;, &quot;featureCode&quot;: &quot;PPLA&quot;, &quot;countryCode&quot;: &quot;AU&quot; }\" length=\"1\"></candidate> <token id=\"t2774\"> part </token> <token id=\"t2775\"> of </token> <token id=\"t2776\"> the </token> <token id=\"t2777\"> ruling </token> <token id=\"t2778\"> coalition </token> <token id=\"t2779\"> ) </token> <token id=\"t2780\"> and </token> <token id=\"t2781\"> dismissed </token> <token id=\"t2782\"> Feiglin </token> <token id=\"t2783\"> , </token> <token id=\"t2784\"> who </token> <token id=\"t2785\"> is </token> <token id=\"t2786\"> deputy </token> <token id=\"t2787\"> speaker </token> <token id=\"t2788\"> in </token> <token id=\"t2789\"> the </token> <candidate id=\"c258\" index=2790 type=\"location\" info=\"{ &quot;coordinates&quot;: &quot;31.5;34.75&quot;, &quot;id&quot;: 294640, &quot;featureClass&quot;: &quot;A&quot;, &quot;featureCode&quot;: &quot;PCLI&quot;, &quot;countryCode&quot;: &quot;IL&quot; }\" length=\"1\"></candidate> <token id=\"t2790\"> Israeli </token> <token id=\"t2791\"> parliament </token> <token id=\"t2792\"> , </token> <token id=\"t2793\"> as </token> <token id=\"t2794\"> a </token> <token id=\"t2795\"> `` </token> <token id=\"t2796\"> marginal </token> <token id=\"t2797\"> '' </token> <token id=\"t2798\"> figure </token> <token id=\"t2799\"> . </token> <token id=\"t2800\"> <br /> </token> <token id=\"t2801\"> Kasher </token> <token id=\"t2802\"> went </token> <token id=\"t2803\"> on </token> <token id=\"t2804\"> to </token> <token id=\"t2805\"> excuse </token> <token id=\"t2806\"> Ofer </token> <token id=\"t2807\"> Winter </token> <token id=\"t2808\"> 's </token> <token id=\"t2809\"> declaration </token> <token id=\"t2810\"> of </token> <token id=\"t2811\"> Jewish </token> <token id=\"t2812\"> holy </token> <token id=\"t2813\"> war </token> <token id=\"t2814\"> against </token> <token id=\"t2815\"> Palestinians </token> <token id=\"t2816\"> in </token> <candidate id=\"c259\" index=2817 type=\"location\" info=\"{ &quot;coordinates&quot;: &quot;31.41667;34.33333&quot;, &quot;id&quot;: 281132, &quot;featureClass&quot;: &quot;A&quot;, &quot;featureCode&quot;: &quot;ADM1&quot;, &quot;countryCode&quot;: &quot;PS&quot; }\" length=\"1\"></candidate> <candidate id=\"c260\" index=2817 type=\"location\" info=\"{ &quot;coordinates&quot;: &quot;31.25857;34.45591&quot;, &quot;id&quot;: 7870269, &quot;featureClass&quot;: &quot;A&quot;, &quot;featureCode&quot;: &quot;ADM2&quot;, &quot;countryCode&quot;: &quot;IL&quot; }\" length=\"1\"></candidate> <candidate id=\"c261\" index=2817 type=\"location\" info=\"{ &quot;coordinates&quot;: &quot;31.5;34.46667&quot;, &quot;id&quot;: 281133, &quot;featureClass&quot;: &quot;P&quot;, &quot;featureCode&quot;: &quot;PPLA&quot;, &quot;countryCode&quot;: &quot;PS&quot; }\" length=\"1\"></candidate> <candidate id=\"c262\" index=2817 type=\"location\" info=\"{ &quot;coordinates&quot;: &quot;-23.5;33.0&quot;, &quot;id&quot;: 1046058, &quot;featureClass&quot;: &quot;A&quot;, &quot;featureCode&quot;: &quot;ADM1&quot;, &quot;countryCode&quot;: &quot;MZ&quot; }\" length=\"1\"></candidate> <token id=\"t2817\"> Gaza </token> <token id=\"t2818\"> on </token> <token id=\"t2819\"> the </token> <token id=\"t2820\"> eve </token> <token id=\"t2821\"> of </token> <token id=\"t2822\"> the </token> <candidate id=\"c263\" index=2823 type=\"location\" info=\"{ &quot;coordinates&quot;: &quot;31.5;34.75&quot;, &quot;id&quot;: 294640, &quot;featureClass&quot;: &quot;A&quot;, &quot;featureCode&quot;: &quot;PCLI&quot;, &quot;countryCode&quot;: &quot;IL&quot; }\" length=\"1\"></candidate> <token id=\"t2823\"> Israel </token> <token id=\"t2824\"> 's </token> <token id=\"t2825\"> ground </token> <token id=\"t2826\"> invasion </token> <token id=\"t2827\"> . </token> <token id=\"t2828\"> <br /> </token> <token id=\"t2829\"> `` </token> <token id=\"t2830\"> Colonel </token> <candidate id=\"c264\" index=2831 type=\"date\" info=\"2014-WI\" length=\"1\"></candidate> <token id=\"t2831\"> Winter </token> <token id=\"t2832\"> was </token> <token id=\"t2833\"> mistaken </token> <token id=\"t2834\"> in </token> <token id=\"t2835\"> expressing </token> <token id=\"t2836\"> himself </token> <token id=\"t2837\"> as </token> <token id=\"t2838\"> if </token> <token id=\"t2839\"> all </token> <token id=\"t2840\"> the </token> <token id=\"t2841\"> troops </token> <token id=\"t2842\"> are </token> <token id=\"t2843\"> as </token> <token id=\"t2844\"> religious </token> <token id=\"t2845\"> as </token> <token id=\"t2846\"> he </token> <token id=\"t2847\"> is </token> <token id=\"t2848\"> . </token> <candidate id=\"c265\" index=2849 type=\"location\" info=\"{ &quot;coordinates&quot;: &quot;49.0025;6.52167&quot;, &quot;id&quot;: 6437697, &quot;featureClass&quot;: &quot;A&quot;, &quot;featureCode&quot;: &quot;ADM4&quot;, &quot;countryCode&quot;: &quot;FR&quot; }\" length=\"1\"></candidate> <token id=\"t2849\"> Many </token> <token id=\"t2850\"> of </token> <token id=\"t2851\"> them </token> <token id=\"t2852\"> are </token> <token id=\"t2853\"> not </token> <token id=\"t2854\"> , </token> <token id=\"t2855\"> '' </token> <token id=\"t2856\"> said </token> <token id=\"t2857\"> Kasher </token> <token id=\"t2858\"> . </token> <token id=\"t2859\"> `` </token> <token id=\"t2860\"> He </token> <token id=\"t2861\"> mistakenly </token> <token id=\"t2862\"> spoke </token> <token id=\"t2863\"> in </token> <token id=\"t2864\"> terms </token> <token id=\"t2865\"> of </token> <token id=\"t2866\"> ` </token> <token id=\"t2867\"> we </token> <token id=\"t2868\"> ' </token> <token id=\"t2869\"> instead </token> <token id=\"t2870\"> of </token> <token id=\"t2871\"> ` </token> <token id=\"t2872\"> I. </token> <token id=\"t2873\"> ' </token> <token id=\"t2874\"> But </token> <token id=\"t2875\"> that </token> <token id=\"t2876\"> 's </token> <token id=\"t2877\"> it </token> <token id=\"t2878\"> . </token> <token id=\"t2879\"> Otherwise </token> <token id=\"t2880\"> I </token> <token id=\"t2881\"> do </token> <token id=\"t2882\"> n't </token> <token id=\"t2883\"> see </token> <token id=\"t2884\"> a </token> <token id=\"t2885\"> problem </token> <token id=\"t2886\"> in </token> <token id=\"t2887\"> his </token> <token id=\"t2888\"> speech </token> <token id=\"t2889\"> . </token> <token id=\"t2890\"> '' </token> <token id=\"t2891\"> <br /> </token> <token id=\"t2892\"> Exploiting </token> <token id=\"t2893\"> the </token> <token id=\"t2894\"> Holocaust </token> <token id=\"t2895\"> <br /> </token> <token id=\"t2896\"> Near </token> <token id=\"t2897\"> the </token> <token id=\"t2898\"> end </token> <token id=\"t2899\"> of </token> <token id=\"t2900\"> the </token> <token id=\"t2901\"> program </token> <token id=\"t2902\"> , </token> <token id=\"t2903\"> Kasher </token> <token id=\"t2904\"> predicted </token> <token id=\"t2905\"> that </token> <token id=\"t2906\"> some </token> <token id=\"t2907\"> day </token> <token id=\"t2908\"> soon </token> <candidate id=\"c266\" index=2909 type=\"location\" info=\"{ &quot;coordinates&quot;: &quot;31.5;34.75&quot;, &quot;id&quot;: 294640, &quot;featureClass&quot;: &quot;A&quot;, &quot;featureCode&quot;: &quot;PCLI&quot;, &quot;countryCode&quot;: &quot;IL&quot; }\" length=\"1\"></candidate> <token id=\"t2909\"> Israel </token> <token id=\"t2910\"> 's </token> <candidate id=\"c267\" index=2911 type=\"location\" info=\"{ &quot;coordinates&quot;: &quot;49.95444;3.66&quot;, &quot;id&quot;: 6424964, &quot;featureClass&quot;: &quot;A&quot;, &quot;featureCode&quot;: &quot;ADM4&quot;, &quot;countryCode&quot;: &quot;FR&quot; }\" length=\"1\"></candidate> <token id=\"t2911\"> Iron </token> <token id=\"t2912\"> Dome </token> <token id=\"t2913\"> missile </token> <token id=\"t2914\"> defense </token> <token id=\"t2915\"> system </token> <token id=\"t2916\"> would </token> <token id=\"t2917\"> prevent </token> <candidate id=\"c268\" index=2918 type=\"number\" info=\"null\" length=\"1\"></candidate> <token id=\"t2918\"> one </token> <candidate id=\"c269\" index=2919 type=\"number\" info=\"null\" length=\"1\"></candidate> <token id=\"t2919\"> hundred </token> <token id=\"t2920\"> percent </token> <token id=\"t2921\"> of </token> <token id=\"t2922\"> rockets </token> <token id=\"t2923\"> fired </token> <token id=\"t2924\"> from </token> <candidate id=\"c270\" index=2925 type=\"location\" info=\"{ &quot;coordinates&quot;: &quot;31.41667;34.33333&quot;, &quot;id&quot;: 281132, &quot;featureClass&quot;: &quot;A&quot;, &quot;featureCode&quot;: &quot;ADM1&quot;, &quot;countryCode&quot;: &quot;PS&quot; }\" length=\"1\"></candidate> <candidate id=\"c271\" index=2925 type=\"location\" info=\"{ &quot;coordinates&quot;: &quot;31.25857;34.45591&quot;, &quot;id&quot;: 7870269, &quot;featureClass&quot;: &quot;A&quot;, &quot;featureCode&quot;: &quot;ADM2&quot;, &quot;countryCode&quot;: &quot;IL&quot; }\" length=\"1\"></candidate> <candidate id=\"c272\" index=2925 type=\"location\" info=\"{ &quot;coordinates&quot;: &quot;31.5;34.46667&quot;, &quot;id&quot;: 281133, &quot;featureClass&quot;: &quot;P&quot;, &quot;featureCode&quot;: &quot;PPLA&quot;, &quot;countryCode&quot;: &quot;PS&quot; }\" length=\"1\"></candidate> <candidate id=\"c273\" index=2925 type=\"location\" info=\"{ &quot;coordinates&quot;: &quot;-23.5;33.0&quot;, &quot;id&quot;: 1046058, &quot;featureClass&quot;: &quot;A&quot;, &quot;featureCode&quot;: &quot;ADM1&quot;, &quot;countryCode&quot;: &quot;MZ&quot; }\" length=\"1\"></candidate> <token id=\"t2925\"> Gaza </token> <token id=\"t2926\"> from </token> <token id=\"t2927\"> landing </token> <token id=\"t2928\"> in </token> <candidate id=\"c274\" index=2929 type=\"location\" info=\"{ &quot;coordinates&quot;: &quot;31.5;34.75&quot;, &quot;id&quot;: 294640, &quot;featureClass&quot;: &quot;A&quot;, &quot;featureCode&quot;: &quot;PCLI&quot;, &quot;countryCode&quot;: &quot;IL&quot; }\" length=\"1\"></candidate> <token id=\"t2929\"> Israel </token> <token id=\"t2930\"> . </token> <token id=\"t2931\"> But </token> <token id=\"t2932\"> even </token> <token id=\"t2933\"> then </token> <token id=\"t2934\"> , </token> <token id=\"t2935\"> he </token> <token id=\"t2936\"> said </token> <token id=\"t2937\"> , </token> <candidate id=\"c275\" index=2938 type=\"location\" info=\"{ &quot;coordinates&quot;: &quot;31.5;34.75&quot;, &quot;id&quot;: 294640, &quot;featureClass&quot;: &quot;A&quot;, &quot;featureCode&quot;: &quot;PCLI&quot;, &quot;countryCode&quot;: &quot;IL&quot; }\" length=\"1\"></candidate> <token id=\"t2938\"> Israel </token> <token id=\"t2939\"> will </token> <token id=\"t2940\"> be </token> <token id=\"t2941\"> permitted </token> <token id=\"t2942\"> to </token> <token id=\"t2943\"> `` </token> <token id=\"t2944\"> cause </token> <token id=\"t2945\"> a </token> <token id=\"t2946\"> lot </token> <token id=\"t2947\"> of </token> <token id=\"t2948\"> collateral </token> <token id=\"t2949\"> damage </token> <token id=\"t2950\"> in </token> <token id=\"t2951\"> order </token> <token id=\"t2952\"> to </token> <token id=\"t2953\"> improve </token> <token id=\"t2954\"> the </token> <token id=\"t2955\"> well-being </token> <token id=\"t2956\"> of </token> <token id=\"t2957\"> Israelis </token> <token id=\"t2958\"> who </token> <token id=\"t2959\"> feel </token> <token id=\"t2960\"> under </token> <token id=\"t2961\"> threat </token> <token id=\"t2962\"> '' </token> <token id=\"t2963\"> for </token> <candidate id=\"c276\" index=2964 type=\"location\" info=\"{ &quot;coordinates&quot;: &quot;43.9776;6.596&quot;, &quot;id&quot;: 6452086, &quot;featureClass&quot;: &quot;A&quot;, &quot;featureCode&quot;: &quot;ADM4&quot;, &quot;countryCode&quot;: &quot;FR&quot; }\" length=\"2\"></candidate> <token id=\"t2964\"> a </token> <token id=\"t2965\"> long </token> <token id=\"t2966\"> period </token> <token id=\"t2967\"> of </token> <token id=\"t2968\"> time </token> <token id=\"t2969\"> . </token> <token id=\"t2970\"> <br /> </token> <token id=\"t2971\"> Kasher </token> <token id=\"t2972\"> closed </token> <token id=\"t2973\"> out </token> <token id=\"t2974\"> the </token> <token id=\"t2975\"> program </token> <token id=\"t2976\"> with </token> <token id=\"t2977\"> a </token> <token id=\"t2978\"> monologue </token> <token id=\"t2979\"> heavy </token> <token id=\"t2980\"> in </token> <token id=\"t2981\"> Holocaust </token> <token id=\"t2982\"> exploitation </token> <token id=\"t2983\"> . </token> <token id=\"t2984\"> <br /> </token> <token id=\"t2985\"> `` </token> <token id=\"t2986\"> My </token> <token id=\"t2987\"> family </token> <token id=\"t2988\"> immigrated </token> <token id=\"t2989\"> to </token> <candidate id=\"c277\" index=2990 type=\"location\" info=\"{ &quot;coordinates&quot;: &quot;31.92157;35.20329&quot;, &quot;id&quot;: 6254930, &quot;featureClass&quot;: &quot;A&quot;, &quot;featureCode&quot;: &quot;PCLS&quot;, &quot;countryCode&quot;: &quot;PS&quot; }\" length=\"1\"></candidate> <token id=\"t2990\"> Palestine </token> <token id=\"t2991\"> in </token> <candidate id=\"c278\" index=2992 type=\"date\" info=\"193\" length=\"2\"></candidate> <token id=\"t2992\"> the </token> <token id=\"t2993\"> 1930s </token> <token id=\"t2994\"> . </token> <token id=\"t2995\"> So </token> <token id=\"t2996\"> my </token> <token id=\"t2997\"> family </token> <token id=\"t2998\"> did </token> <token id=\"t2999\"> not </token> <token id=\"t3000\"> suffer </token> <token id=\"t3001\"> from </token> <token id=\"t3002\"> the </token> <token id=\"t3003\"> Holocaust </token> <token id=\"t3004\"> , </token> <token id=\"t3005\"> '' </token> <token id=\"t3006\"> said </token> <token id=\"t3007\"> Kasher </token> <token id=\"t3008\"> . </token> <token id=\"t3009\"> `` </token> <token id=\"t3010\"> But </token> <token id=\"t3011\"> there </token> <token id=\"t3012\"> is </token> <candidate id=\"c279\" index=3013 type=\"number\" info=\"null\" length=\"1\"></candidate> <token id=\"t3013\"> one </token> <token id=\"t3014\"> lesson </token> <token id=\"t3015\"> from </token> <token id=\"t3016\"> the </token> <token id=\"t3017\"> Holocaust </token> <token id=\"t3018\"> that </token> <token id=\"t3019\"> is </token> <token id=\"t3020\"> in </token> <token id=\"t3021\"> my </token> <token id=\"t3022\"> heart </token> <token id=\"t3023\"> and </token> <token id=\"t3024\"> my </token> <token id=\"t3025\"> thoughts </token> <token id=\"t3026\"> , </token> <token id=\"t3027\"> namely </token> <token id=\"t3028\"> that </token> <token id=\"t3029\"> it </token> <token id=\"t3030\"> 's </token> <token id=\"t3031\"> very </token> <token id=\"t3032\"> good </token> <token id=\"t3033\"> to </token> <token id=\"t3034\"> have </token> <token id=\"t3035\"> friends </token> <token id=\"t3036\"> . </token> <token id=\"t3037\"> It </token> <token id=\"t3038\"> 's </token> <token id=\"t3039\"> excellent </token> <token id=\"t3040\"> to </token> <token id=\"t3041\"> have </token> <token id=\"t3042\"> the </token> <candidate id=\"c280\" index=3043 type=\"location\" info=\"{ &quot;coordinates&quot;: &quot;39.76;-98.5&quot;, &quot;id&quot;: 6252001, &quot;featureClass&quot;: &quot;A&quot;, &quot;featureCode&quot;: &quot;PCLI&quot;, &quot;countryCode&quot;: &quot;US&quot; }\" length=\"4\"></candidate> <token id=\"t3043\"> United </token> <token id=\"t3044\"> States </token> <token id=\"t3045\"> of </token> <candidate id=\"c281\" index=3046 type=\"location\" info=\"{ &quot;coordinates&quot;: &quot;39.76;-98.5&quot;, &quot;id&quot;: 6252001, &quot;featureClass&quot;: &quot;A&quot;, &quot;featureCode&quot;: &quot;PCLI&quot;, &quot;countryCode&quot;: &quot;US&quot; }\" length=\"1\"></candidate> <candidate id=\"c282\" index=3046 type=\"location\" info=\"{ &quot;coordinates&quot;: &quot;-1.43365;-80.51061&quot;, &quot;id&quot;: 10792859, &quot;featureClass&quot;: &quot;A&quot;, &quot;featureCode&quot;: &quot;ADM3&quot;, &quot;countryCode&quot;: &quot;EC&quot; }\" length=\"1\"></candidate> <token id=\"t3046\"> America </token> <token id=\"t3047\"> , </token> <token id=\"t3048\"> the </token> <token id=\"t3049\"> only </token> <token id=\"t3050\"> superpower </token> <token id=\"t3051\"> , </token> <token id=\"t3052\"> as </token> <token id=\"t3053\"> your </token> <token id=\"t3054\"> strategic </token> <token id=\"t3055\"> supporter </token> <token id=\"t3056\"> and </token> <token id=\"t3057\"> friend </token> <token id=\"t3058\"> ... </token> <token id=\"t3059\"> . </token> <token id=\"t3060\"> However </token> <token id=\"t3061\"> , </token> <token id=\"t3062\"> what </token> <token id=\"t3063\"> we </token> <token id=\"t3064\"> learned </token> <token id=\"t3065\"> in </token> <token id=\"t3066\"> World </token> <token id=\"t3067\"> War </token> <token id=\"t3068\"> II </token> <token id=\"t3069\"> is </token> <token id=\"t3070\"> that </token> <token id=\"t3071\"> we </token> <token id=\"t3072\"> ought </token> <token id=\"t3073\"> to </token> <token id=\"t3074\"> be </token> <token id=\"t3075\"> prepared </token> <token id=\"t3076\"> for </token> <token id=\"t3077\"> a </token> <token id=\"t3078\"> situation </token> <token id=\"t3079\"> where </token> <token id=\"t3080\"> nobody </token> <token id=\"t3081\"> is </token> <token id=\"t3082\"> going </token> <token id=\"t3083\"> to </token> <token id=\"t3084\"> come </token> <token id=\"t3085\"> to </token> <token id=\"t3086\"> our </token> <token id=\"t3087\"> help </token> <token id=\"t3088\"> . </token> <token id=\"t3089\"> Nobody </token> <token id=\"t3090\"> . </token> <token id=\"t3091\"> '' </token> <token id=\"t3092\"> <br /> </token> <token id=\"t3093\"> `` </token> <token id=\"t3094\"> When </token> <token id=\"t3095\"> we </token> <token id=\"t3096\"> needed </token> <token id=\"t3097\"> world </token> <token id=\"t3098\"> support </token> <token id=\"t3099\"> we </token> <token id=\"t3100\"> did </token> <token id=\"t3101\"> not </token> <token id=\"t3102\"> get </token> <token id=\"t3103\"> it </token> <token id=\"t3104\"> . </token> <token id=\"t3105\"> So </token> <candidate id=\"c283\" index=3106 type=\"date\" info=\"PRESENT_REF\" length=\"1\"></candidate> <token id=\"t3106\"> now </token> <token id=\"t3107\"> we </token> <token id=\"t3108\"> ought </token> <token id=\"t3109\"> to </token> <token id=\"t3110\"> be </token> <token id=\"t3111\"> able </token> <token id=\"t3112\"> to </token> <token id=\"t3113\"> defend </token> <token id=\"t3114\"> ourselves </token> <token id=\"t3115\"> when </token> <token id=\"t3116\"> nobody </token> <token id=\"t3117\"> will </token> <token id=\"t3118\"> come </token> <token id=\"t3119\"> to </token> <token id=\"t3120\"> help </token> <token id=\"t3121\"> us </token> <token id=\"t3122\"> . </token> <token id=\"t3123\"> And </token> <token id=\"t3124\"> therefore </token> <token id=\"t3125\"> we </token> <token id=\"t3126\"> ought </token> <token id=\"t3127\"> to </token> <token id=\"t3128\"> be </token> <token id=\"t3129\"> as </token> <token id=\"t3130\"> strong </token> <token id=\"t3131\"> as </token> <token id=\"t3132\"> possible </token> <token id=\"t3133\"> , </token> <token id=\"t3134\"> '' </token> <token id=\"t3135\"> concluded </token> <token id=\"t3136\"> Kasher </token> <token id=\"t3137\"> . </token> <token id=\"t3138\"> <br /> </token> <candidate id=\"c284\" index=3139 type=\"location\" info=\"{ &quot;coordinates&quot;: &quot;49.0025;6.52167&quot;, &quot;id&quot;: 6437697, &quot;featureClass&quot;: &quot;A&quot;, &quot;featureCode&quot;: &quot;ADM4&quot;, &quot;countryCode&quot;: &quot;FR&quot; }\" length=\"1\"></candidate> <token id=\"t3139\"> Many </token> <token id=\"t3140\"> in </token> <token id=\"t3141\"> the </token> <token id=\"t3142\"> audience </token> <token id=\"t3143\"> applauded </token> <token id=\"t3144\"> , </token> <token id=\"t3145\"> nodding </token> <token id=\"t3146\"> in </token> <token id=\"t3147\"> righteous </token> <token id=\"t3148\"> approval </token> <token id=\"t3149\"> . </token> <token id=\"t3150\"> <br /> </token> <token id=\"t3151\"> Tags </token> <token id=\"t3152\"> <br /> </token>","publication_date":"2014-12-30","id":470,"title":"Killing 40 civilians in one go is “reasonable,” says Israel army ethicist","url":"https://electronicintifada.net/blogs/rania-khalek/killing-40-civilians-one-go-reasonable-says-israel-army-ethicist","content":"\nPalestinians mourn for eight members of the Bayoumi family, killed in an Israeli air strike on their building, during their funeral in Nusseirat refugee camp in the central Gaza Strip, 1 August 2014.\nAshraf Amra\nAPA imagesSince the Israeli army killed more than 2,200 Palestinians in the besieged Gaza Strip last summer, including more than 500 children, a dedicated army of official and unofficial whitewashers has been mobilized on a mission to rescue Israel’s bloodstained public image. \nSuch was the case on 4 December, when dozens of people, including this writer, filed into the Jewish Community Center (JCC) in Manhattan’s Upper West Side for a panel discussion titled, “Defense with a conscience: Exploring military ethics in Israel.”\nConvened by the liberal Zionist New Israel Fund and moderated by Jane Eisner, editor-in-chief of the liberal The Jewish Daily Forward, the event was advertised as a discussion about “‘moral armies’ and the challenges of defensive wars in today’s new Middle East.”\nAmong the panelists were Israeli military “ethicists” Asa Kasher and Moshe Halbertal, as well as retired US Air Force Major-General Robert Latiff. \nKasher and Halbertal co-authored the Israeli military code of ethics, which has guided the army’s conduct during Israel’s increasingly ferocious military assaults against the Palestinians it occupies as well as its neighbors over the last two decades.\nThe atmosphere was cozy and intimate, with randomly assigned dinner table seating. Each table was decorated with wine bottles and elegant food platters that aimed to foster “a new kind of conversation about Israel,” according to the program.\nAs the generally Israel-friendly crowd of mostly older New Yorkers sipped on Merlot and munched on pita chips from the comfort and safety of the JCC, they listened to the ethicists doing what they do best: twisting international law to sanctify Israel’s “right” to inflict limitless suffering on the 1.8 million Palestinians, the vast majority refugees, confined to the Gaza Strip solely because they are not Jews. \nThe ethicists\nAppealing to right-wing Zionist sensibilities, Kasher dominated the discussion, arguing that Palestinian civilians—or as he calls them, “the neighbors of the terrorists”— had to die to protect the lives of Israeli combatants. \nIn an exclusive interview following the panel, Kasher’s extremism reached new heights. He told me that Givati Brigade commander Ofer Winter was right to carpet bomb the southern Gaza City of Rafah to prevent the capture of an Israeli soldier, an order that killed the soldier and 190 Palestinians in a matter of hours, though Kasher insisted that “only forty” were killed.\n“Killing forty civilians” is “reasonable,” he told me. \nMoshe Halbertal, a law professor at Hebrew University and visiting professor of law at New York University, was less extreme in his rhetoric and allowed for some criticism of Israel’s behavior in Gaza. But he chalked up Israeli atrocities, like the wiping out of dozens of families in Gaza, to “sporadic” mistakes. “War is messy,” he said.\nDespite the pretense of ideological disagreement, Kasher and Halbertal were advancing the same agenda. For two hours, they explained why and how the massacre of defenseless Palestinians who have nowhere to flee is ethical, and in Kasher’s case, a moral imperative.\nThe most moral army in the world\nCiting the Israeli prime minister’s repeated invocation of the Israeli army’s moral superiority, Forward editor Jane Eisner, who had declared her intention to ask probing questions, opened with: “Was Benjamin Netanyahu right? Is the IDF [Israeli army] the most moral army in the world?”\nHalbertal rejected the “most moral army” talking point, not because he doesn’t agree with it, but because it is ineffective propaganda. \n“It might be right, but … I find it empty as a moral political gesture,” he said, adding, “It sends a bad message” and “shuts down the listener.”\nKasher replied that the Israeli army embodies a higher level of values than the American, Canadian, French and British armed forces due to the inclusion of such concepts as the “sanctity of human life” and “purity of arms” in its code of conduct. \n“These values are implemented in our doctrines, in our rules of engagement, in our commands,” said Kasher, pointing to Israel’s recent summertime slaughter as evidence.\n“Operation Protective Edge,” as Israel calls its 51-day-long assault, killed 2,257 Palestinians. Some seventy percent of them were identified as civilians by the United Nations, including at least 519 children. In stark contrast, actions by or engagements with Palestinian resistance fighters killed 66 Israeli soldiers and seven civilians. \nBoth Kasher and Halbertal defended the lopsided death toll by stressing that the law of proportionately is not measured by body count. \nKasher explicitly rejected the civilian death count put out by the United Nations, maintaining that the majority of the dead were ”terrorists.” As far as he was concerned, Israel went above and beyond to avoid killing “the neighbors of the terrorists.”\nMoreover, he asserted, Hamas was to blame for any and all Palestinian civilians killed by Israeli bombs.  \nHalbertal took a different approach. He embraced the UN death toll as proof that “a serious effort was done to minimize collateral harm and to target only combatants” on the grounds that Israel’s attack on Gaza was less indiscriminate than “the way the allies bombed Dresden” during the Second World War.\nModern estimates put the death toll from the systematic fire-bombing of the German city in 1945 at around 25,000 people, though historically much higher figures have commonly been cited.\nRetired US Air Force Major-General Robert Latiff rarely spoke during the discussion except to concede that the Israeli army is indeed morally superior because it incorporates “the sanctity of life” in its values, whereas the US military code is an “implementation document … of classic concepts of Just War Theory.”  Later in the program, Latiff confessed, “I don’t know Israeli officers or the IDF very well.” \nA “deeply Jewish” response\nAs a highly influential professor of philosophy at Tel Aviv University, Kasher has spent his career assiduously bending international law and basic logic to absolve Israel of wrongdoing and to justify its most abhorrent practices. \nIn the Israel Yearbook on Human Rights 1985, Kasher argued that Israel’s openly discriminatory Law of Return—which grants those Israel defines as Jews from anywhere in the world the right to immigrate to and receive citizenship in present-day Israel, while actively blocking indigenous Palestinians from returning to the lands from which they were expelled — is a justified form of affirmative action for Jews. \nFrom 1998 to 2006, Kasher sat on a committee that authorized anthrax experiments on Israeli soldiers. In response to a 2008 lawsuit filed by eighteen former soldiers forced to undergo experimentation, Kasher testified as an ethics expert that such experiments were permissible as long as the purpose is “building the military force.”  \nAfter “Operation Cast Lead” — Israel’s three-week-long assault on Gaza in the winter of 2008-2009 that killed 1,400 Palestinians, including some 400 children — Kasher rushed to explain how and why killing children on such a scale is permissible. \nKilling a Palestinian child in Gaza, he argued, is permitted if it means taking out a hundred “terrorists” who might kill a child in Israel. “No one wants to harm a child, but refraining from attacking one hundred terrorists because of the child they hold means allowing them to continue attacking Israeli civilians—including children,” wrote Kasher. Moreover, he decreed, “Soldiers are not required to endanger their own lives in order to reduce the risk of harming a terrorist’s neighbors.”\nThis logic is more than dubious even if the neat premises it assumes are present, that one hundred “terrorists” are holding a single child. But these conditions bear no relation to the reality in Gaza where Israel indiscriminately bombed densely populated residential neighborhoods killing children in their homes, on beaches and en route to hospitals as well as in UN-run shelters. Rather, Kasher’s goal seems to be to provide unrealistic hypothetical situations which can be used to justify real-life carnage that bears no resemblance to them in neat utilitarian terms.\nKasher doubled down on this view in even more explicit terms following “Operation Protective Edge,” the name Israel gives to last summer’s even more bloody attack on Gaza.\nWriting in the Fall 2014 issue of the Jewish Review of Books, Kasher called Israel’s conduct in Gaza a “deeply Jewish” response, recklessly and wrongly implicating Judaism in Israel’s atrocities — which he deemed to be in accordance with Jewish values of sanctifying life.\nIt “would be morally unacceptable” for Israel to put its soldiers in “greater jeopardy to save the lives of enemy non-combatants who have been repeatedly warned to leave the scene of battle,” maintained Kasher, adding that “Human shields may be attacked together with the terrorists.”\nIn Kasher’s conception of Palestinian spaces, people are never civilians and always somehow to blame for their own deaths. They are always “human shields,” never just ordinary people in their homes and communities, and of course Palestinians never have any sort of right to self defense or resistance.\nCompassion can be shown, he allowed, but only if it does not increase the risk to Israeli soldiers or their mission.\nKasher’s extremism made Halbertal seem enlightened by comparison. But in reality he too justified wholesale slaughter, only he packaged it in the language of liberalism and human rights.\n“Sporadic” slaughter \n“There were cases in the war where targets were harmed and the killing was disproportionate,” Halbertal conceded as the panel wore on. \nCommenting on the killing of some thirty Palestinians from the same family in a single Israeli airstrike, Halbertal said, “You know there couldn’t be a target that important to justify that sort of collateral harm in one attack.” \nIsrael exterminated 89 families in Gaza last summer. The UN documented a total of 140 families in Gaza partially or completely obliterated in Israeli attacks.  \nThe Al Mezan Center for Human Rights recorded at least 990 people killed inside their homes in Israeli attacks, including 324 children, nearly half of all the people killed in the Israeli assault.\nStill, despite his professed anguish, Halbertal chalked up the systematic annihilation of dozens of Palestinian families to “sporadic” and “episodic” accidents typical of the fog of war.\n“War is a messy thing,” he shrugged. “Mistakes are made at war.”\nBut these massacres were hardly “sporadic.” Nor were they mistakes. According to an Amnesty International investigation, Israel knowingly bombed homes and buildings full of civilians without warning.\nThere was only one atrocity Halbertal did not excuse, and that was the execution of the Hannibal Directive in Rafah, marking one of the few points of disagreement between him and Kasher.\n“Ofer Winter was right”\n“Ofer Winter was right by declaring Hannibal and using a lot of artillery,” Kasher told me in an interview after the panel.  \nThe Hannibal Directive is a classified Israeli military protocol that calls for massive firepower to prevent a captured Israeli soldier from being taken alive, even if it means killing the soldier and hundreds of civilians in the process. \nThe idea is to deny Palestinian or other Arab resistance groups a bargaining chip down the line while relieving Israeli leaders of the political fallout from having to make concessions — such as prisoner swaps — to secure the prisoner’s release.\nDuring Israel’s last assault on Gaza, Hannibal was reportedly implemented on at least three occasions, causing mass civilian deaths. \nGivati Brigade commander Ofer Winter, an ultranationalist religious Zionist who exhorted his troops to holy war in Gaza, was behind the most gruesome implementation of the procedure. \nWinter admitted to ordering the Hannibal Directive in Rafah on 1 August to prevent Palestinian resistance fighters from capturing alive a soldier who had gone missing, unleashing massive firepower that then killed 190 Palestinians, including 55 children.  \nWinter went on to boast to Israel’s largest newspaper that the carnage was a necessary punishment. “They simply messed with the wrong brigade,” he said at the time.  \nKasher, who helped draft an amended version of the Hannibal Directive in the 1990s, denied that the procedure allows for the execution of a captured soldier. All of Israeli society, including top military commanders, simply misinterpreted the protocol as a call for executing one of their own, he insisted. \nNevertheless, Kasher maintained that Winter was right to carpet bomb Rafah because he felt the soldier’s capture was a catastrophe.\n“The mistake was not in the proportionality considerations. The mistake was in [Winter’s] perception, which is common to almost everyone, that it was of strategic significance to have a soldier abducted. What he did was right on a wrong assumption,” said Kasher.\n“Reasonable” slaughter\nI reminded him that 190 Palestinian civilians were killed in Rafah on Winter’s order. \nShaking his head in disagreement, he said, “Forty. The UN is meaningless. Palestinian reports are meaningless. It was forty.”\n“Where did you get that number?” I asked.\n“The IDF,” he replied. “Killing forty civilians, where your arguments are that you avoided strategic catastrophe, is reasonable,” he added. \nAsked if he was worried he might one day be charged with war crimes for writing the code of conduct that guides the Israeli army’s behavior in Gaza, Kasher scoffed, “I don’t worry at all. Public opinion is meaningless.” \nHe continued: “What counts is the president of the United States, the prime minister of England and the president of France, the head of Russia and the head of China. They count because they are the five members of the [UN] Security Council. The only thing internationally of importance is the Security Council. Those five have veto power, so they count. Most importantly, the president of the United States, he counts.”\nWhen asked if he was alarmed by the calls for genocide emanating from Israeli lawmakers including Ayelet Shaked and Moshe Feiglin, Kasher said that Shaked was not in the Israeli government (her party, Jewish Home, is part of the ruling coalition) and dismissed Feiglin, who is deputy speaker in the Israeli parliament, as a “marginal” figure.  \nKasher went on to excuse Ofer Winter’s declaration of Jewish holy war against Palestinians in Gaza on the eve of the Israel’s ground invasion. \n“Colonel Winter was mistaken in expressing himself as if all the troops are as religious as he is. Many of them are not,” said Kasher. “He mistakenly spoke in terms of ‘we’ instead of ‘I.’ But that’s it. Otherwise I don’t see a problem in his speech.”\nExploiting the Holocaust\nNear the end of the program, Kasher predicted that some day soon Israel’s Iron Dome missile defense system would prevent one hundred percent of rockets fired from Gaza from landing in Israel. But even then, he said, Israel will be permitted to “cause a lot of collateral damage in order to improve the well-being of Israelis who feel under threat” for a long period of time. \nKasher closed out the program with a monologue heavy in Holocaust exploitation. \n“My family immigrated to Palestine in the 1930s. So my family did not suffer from the Holocaust,” said Kasher. “But there is one lesson from the Holocaust that is in my heart and my thoughts, namely that it’s very good to have friends. It’s excellent to have the United States of America, the only superpower, as your strategic supporter and friend … . However, what we learned in World War II is that we ought to be prepared for a situation where nobody is going to come to our help. Nobody.”\n“When we needed world support we did not get it. So now we ought to be able to defend ourselves when nobody will come to help us. And therefore we ought to be as strong as possible,” concluded Kasher.\nMany in the audience applauded, nodding in righteous approval. \n Tags\n","candidateLabels":[]}
