# Supplementary material for: Web monitoring of emerging animal infectious diseases integrated in the French Animal Health Epidemic Intelligence System
Source: PLoS One. 2018 Aug 3;13(8):e0199960. doi: 10.1371/journal.pone.0199960 (PMC6075742; doi:10.1371/journal.pone.0199960)
Supplement: S1 Dataset — Dataset of news reports in English language used to evaluate and train the information extraction module of PADI-web (http://epia.clermont.inra.fr/vsi). This dataset is composed of 532 news reports (in JSON), with information about the report itself (publication date, title, content, url), as well as processing information related to the information extraction process (candidates for extraction information, correct or incorrect labels for each candidate). The named entity candidates (locations, diseases, hosts, dates, number of cases) are manually labelled in each article. Data are shared under a CC BY license and are freely available for download at: https://dataverse.cirad.fr/dataset.xhtml?persistentId=doi:10.18167/DVN1/KMTIFG. (GZ) [file pone.0199960.s001.gz › articles/498.json]

{"reports":[17054],"tagged_content":"<token id=\"t0\"> <br /> </token> <candidate id=\"c1\" index=1 type=\"number\" info=\"null\" length=\"1\"></candidate> <token id=\"t1\"> Two </token> <token id=\"t2\"> new </token> <token id=\"t3\"> outbreaks </token> <token id=\"t4\"> of </token> <candidate id=\"c2\" index=5 type=\"disease\" info=\"null\" length=\"2\"></candidate> <token id=\"t5\"> foot-and-mouth </token> <token id=\"t6\"> disease </token> <token id=\"t7\"> in </token> <candidate id=\"c3\" index=8 type=\"host\" info=\"null\" length=\"1\"></candidate> <token id=\"t8\"> pigs </token> <token id=\"t9\"> have </token> <token id=\"t10\"> been </token> <token id=\"t11\"> reported </token> <token id=\"t12\"> in </token> <candidate id=\"c4\" index=13 type=\"location\" info=\"{ &quot;coordinates&quot;: &quot;36.5;127.75&quot;, &quot;id&quot;: 1835841, &quot;featureClass&quot;: &quot;A&quot;, &quot;featureCode&quot;: &quot;PCLI&quot;, &quot;countryCode&quot;: &quot;KR&quot; }\" length=\"2\"></candidate> <token id=\"t13\"> South </token> <token id=\"t14\"> Korea </token> <token id=\"t15\"> by </token> <token id=\"t16\"> the </token> <token id=\"t17\"> World </token> <token id=\"t18\"> Organisation </token> <token id=\"t19\"> for </token> <token id=\"t20\"> Animal </token> <token id=\"t21\"> Health </token> <token id=\"t22\"> ( </token> <token id=\"t23\"> OIE </token> <token id=\"t24\"> ) </token> <token id=\"t25\"> . </token> <token id=\"t26\"> <br /> </token> <token id=\"t27\"> <br /> </token> <token id=\"t28\"> The </token> <token id=\"t29\"> first </token> <token id=\"t30\"> was </token> <token id=\"t31\"> discovered </token> <token id=\"t32\"> in </token> <candidate id=\"c5\" index=33 type=\"location\" info=\"{ &quot;coordinates&quot;: &quot;36.82153;127.65685&quot;, &quot;id&quot;: 1845106, &quot;featureClass&quot;: &quot;A&quot;, &quot;featureCode&quot;: &quot;ADM1&quot;, &quot;countryCode&quot;: &quot;KR&quot; }\" length=\"2\"></candidate> <token id=\"t33\"> North </token> <token id=\"t34\"> Chungcheong </token> <token id=\"t35\"> Province </token> <token id=\"t36\"> , </token> <token id=\"t37\"> in </token> <token id=\"t38\"> the </token> <token id=\"t39\"> centre </token> <token id=\"t40\"> of </token> <token id=\"t41\"> the </token> <token id=\"t42\"> country </token> <token id=\"t43\"> , </token> <token id=\"t44\"> on </token> <candidate id=\"c6\" index=45 type=\"number\" info=\"null\" length=\"1\"></candidate> <candidate id=\"c7\" index=45 type=\"date\" info=\"2014-12-12\" length=\"2\"></candidate> <token id=\"t45\"> 12 </token> <token id=\"t46\"> December </token> <token id=\"t47\"> , </token> <token id=\"t48\"> and </token> <token id=\"t49\"> the </token> <token id=\"t50\"> second </token> <token id=\"t51\"> in </token> <candidate id=\"c8\" index=52 type=\"location\" info=\"{ &quot;coordinates&quot;: &quot;36.5;127.0&quot;, &quot;id&quot;: 1845105, &quot;featureClass&quot;: &quot;A&quot;, &quot;featureCode&quot;: &quot;ADM1&quot;, &quot;countryCode&quot;: &quot;KR&quot; }\" length=\"2\"></candidate> <token id=\"t52\"> South </token> <token id=\"t53\"> Chungcheong </token> <token id=\"t54\"> Province </token> <token id=\"t55\"> , </token> <token id=\"t56\"> on </token> <candidate id=\"c10\" index=57 type=\"date\" info=\"2014-12-16\" length=\"2\"></candidate> <candidate id=\"c9\" index=57 type=\"number\" info=\"null\" length=\"1\"></candidate> <token id=\"t57\"> 16 </token> <token id=\"t58\"> December </token> <token id=\"t59\"> . </token> <token id=\"t60\"> In </token> <token id=\"t61\"> total </token> <candidate id=\"c11\" index=62 type=\"number\" info=\"null\" length=\"1\"></candidate> <token id=\"t62\"> 457 </token> <token id=\"t63\"> cases </token> <token id=\"t64\"> were </token> <token id=\"t65\"> found </token> <token id=\"t66\"> , </token> <token id=\"t67\"> with </token> <token id=\"t68\"> all </token> <token id=\"t69\"> infected </token> <token id=\"t70\"> animals </token> <token id=\"t71\"> being </token> <token id=\"t72\"> `` </token> <token id=\"t73\"> destroyed </token> <token id=\"t74\"> '' </token> <token id=\"t75\"> . </token> <token id=\"t76\"> Reuters </token> <token id=\"t77\"> reported </token> <token id=\"t78\"> that </token> <token id=\"t79\"> the </token> <token id=\"t80\"> government </token> <token id=\"t81\"> is </token> <token id=\"t82\"> intensifying </token> <token id=\"t83\"> efforts </token> <token id=\"t84\"> to </token> <token id=\"t85\"> contain </token> <token id=\"t86\"> the </token> <token id=\"t87\"> disease </token> <token id=\"t88\"> by </token> <token id=\"t89\"> vaccinating </token> <token id=\"t90\"> all </token> <candidate id=\"c12\" index=91 type=\"host\" info=\"null\" length=\"1\"></candidate> <token id=\"t91\"> pigs </token> <token id=\"t92\"> in </token> <token id=\"t93\"> affected </token> <token id=\"t94\"> areas </token> <token id=\"t95\"> . </token> <token id=\"t96\"> OIE </token> <token id=\"t97\"> said </token> <token id=\"t98\"> other </token> <token id=\"t99\"> measures </token> <token id=\"t100\"> employed </token> <token id=\"t101\"> in </token> <candidate id=\"c13\" index=102 type=\"location\" info=\"{ &quot;coordinates&quot;: &quot;36.5;127.75&quot;, &quot;id&quot;: 1835841, &quot;featureClass&quot;: &quot;A&quot;, &quot;featureCode&quot;: &quot;PCLI&quot;, &quot;countryCode&quot;: &quot;KR&quot; }\" length=\"2\"></candidate> <token id=\"t102\"> South </token> <token id=\"t103\"> Korea </token> <token id=\"t104\"> are </token> <token id=\"t105\"> control </token> <token id=\"t106\"> of </token> <token id=\"t107\"> wildlife </token> <token id=\"t108\"> reservoirs </token> <token id=\"t109\"> , </token> <token id=\"t110\"> quarantine </token> <token id=\"t111\"> , </token> <token id=\"t112\"> movement </token> <token id=\"t113\"> control </token> <token id=\"t114\"> , </token> <token id=\"t115\"> screening </token> <token id=\"t116\"> and </token> <token id=\"t117\"> zoning </token> <token id=\"t118\"> . </token> <candidate id=\"c14\" index=119 type=\"location\" info=\"{ &quot;coordinates&quot;: &quot;37.566;126.9784&quot;, &quot;id&quot;: 1835848, &quot;featureClass&quot;: &quot;P&quot;, &quot;featureCode&quot;: &quot;PPLC&quot;, &quot;countryCode&quot;: &quot;KR&quot; }\" length=\"1\"></candidate> <candidate id=\"c15\" index=119 type=\"location\" info=\"{ &quot;coordinates&quot;: &quot;37.58333;127.0&quot;, &quot;id&quot;: 1835847, &quot;featureClass&quot;: &quot;A&quot;, &quot;featureCode&quot;: &quot;ADM1&quot;, &quot;countryCode&quot;: &quot;KR&quot; }\" length=\"1\"></candidate> <token id=\"t119\"> Seoul </token> <token id=\"t120\"> has </token> <token id=\"t121\"> stepped </token> <token id=\"t122\"> up </token> <token id=\"t123\"> its </token> <candidate id=\"c16\" index=124 type=\"disease\" info=\"null\" length=\"1\"></candidate> <token id=\"t124\"> foot-and-mouth </token> <token id=\"t125\"> warning </token> <token id=\"t126\"> level </token> <token id=\"t127\"> from </token> <token id=\"t128\"> ` </token> <token id=\"t129\"> caution </token> <token id=\"t130\"> ' </token> <token id=\"t131\"> to </token> <token id=\"t132\"> ` </token> <token id=\"t133\"> alert </token> <token id=\"t134\"> ' </token> <token id=\"t135\"> . </token> <token id=\"t136\"> The </token> <token id=\"t137\"> Korea </token> <token id=\"t138\"> Herald </token> <token id=\"t139\"> said </token> <candidate id=\"c17\" index=140 type=\"number\" info=\"null\" length=\"1\"></candidate> <token id=\"t140\"> 13 </token> <token id=\"t141\"> cases </token> <token id=\"t142\"> have </token> <candidate id=\"c18\" index=143 type=\"date\" info=\"PRESENT_REF\" length=\"1\"></candidate> <token id=\"t143\"> now </token> <token id=\"t144\"> been </token> <token id=\"t145\"> confirmed </token> <token id=\"t146\"> since </token> <candidate id=\"c19\" index=147 type=\"date\" info=\"2014-12-01\" length=\"3\"></candidate> <token id=\"t147\"> the </token> <token id=\"t148\"> first </token> <token id=\"t149\"> December </token> <token id=\"t150\"> outbreak </token> <token id=\"t151\"> at </token> <token id=\"t152\"> the </token> <token id=\"t153\"> beginning </token> <token id=\"t154\"> of </token> <token id=\"t155\"> the </token> <token id=\"t156\"> month </token> <token id=\"t157\"> , </token> <token id=\"t158\"> with </token> <token id=\"t159\"> a </token> <token id=\"t160\"> total </token> <token id=\"t161\"> of </token> <candidate id=\"c20\" index=162 type=\"number\" info=\"null\" length=\"1\"></candidate> <token id=\"t162\"> 14,491 </token> <token id=\"t163\"> animals </token> <token id=\"t164\"> slaughtered.An </token> <token id=\"t165\"> outbreak </token> <token id=\"t166\"> was </token> <token id=\"t167\"> also </token> <token id=\"t168\"> discovered </token> <token id=\"t169\"> back </token> <token id=\"t170\"> in </token> <candidate id=\"c21\" index=171 type=\"date\" info=\"2014-07\" length=\"1\"></candidate> <token id=\"t171\"> July </token> <token id=\"t172\"> , </token> <token id=\"t173\"> for </token> <token id=\"t174\"> the </token> <token id=\"t175\"> first </token> <token id=\"t176\"> time </token> <token id=\"t177\"> in </token> <token id=\"t178\"> over </token> <candidate id=\"c22\" index=179 type=\"number\" info=\"null\" length=\"1\"></candidate> <token id=\"t179\"> three </token> <token id=\"t180\"> years </token> <token id=\"t181\"> . </token> <token id=\"t182\"> The </token> <token id=\"t183\"> country </token> <token id=\"t184\"> had </token> <token id=\"t185\"> already </token> <token id=\"t186\"> been </token> <token id=\"t187\"> dealing </token> <token id=\"t188\"> with </token> <candidate id=\"c23\" index=189 type=\"host\" info=\"null\" length=\"1\"></candidate> <candidate id=\"c24\" index=189 type=\"disease\" info=\"null\" length=\"2\"></candidate> <token id=\"t189\"> bird </token> <token id=\"t190\"> flu </token> <token id=\"t191\"> problems </token> <token id=\"t192\"> , </token> <token id=\"t193\"> which </token> <token id=\"t194\"> pushed </token> <token id=\"t195\"> up </token> <token id=\"t196\"> pork </token> <token id=\"t197\"> prices </token> <token id=\"t198\"> as </token> <token id=\"t199\"> alternative </token> <token id=\"t200\"> meats </token> <token id=\"t201\"> to </token> <token id=\"t202\"> poultry </token> <token id=\"t203\"> were </token> <token id=\"t204\"> sought.Reuters </token> <token id=\"t205\"> reported </token> <token id=\"t206\"> : </token> <token id=\"t207\"> `` </token> <token id=\"t208\"> Livestock </token> <token id=\"t209\"> disease </token> <token id=\"t210\"> problems </token> <token id=\"t211\"> are </token> <token id=\"t212\"> a </token> <token id=\"t213\"> big </token> <token id=\"t214\"> factor </token> <token id=\"t215\"> behind </token> <token id=\"t216\"> a </token> <token id=\"t217\"> jump </token> <token id=\"t218\"> in </token> <token id=\"t219\"> pork </token> <token id=\"t220\"> imports </token> <token id=\"t221\"> , </token> <token id=\"t222\"> mainly </token> <token id=\"t223\"> from </token> <token id=\"t224\"> the </token> <candidate id=\"c25\" index=225 type=\"location\" info=\"{ &quot;coordinates&quot;: &quot;39.76;-98.5&quot;, &quot;id&quot;: 6252001, &quot;featureClass&quot;: &quot;A&quot;, &quot;featureCode&quot;: &quot;PCLI&quot;, &quot;countryCode&quot;: &quot;US&quot; }\" length=\"2\"></candidate> <token id=\"t225\"> United </token> <token id=\"t226\"> States </token> <token id=\"t227\"> and </token> <candidate id=\"c26\" index=228 type=\"location\" info=\"{ &quot;coordinates&quot;: &quot;51.5;10.5&quot;, &quot;id&quot;: 2921044, &quot;featureClass&quot;: &quot;A&quot;, &quot;featureCode&quot;: &quot;PCLI&quot;, &quot;countryCode&quot;: &quot;DE&quot; }\" length=\"1\"></candidate> <token id=\"t228\"> Germany </token> <token id=\"t229\"> . </token> <token id=\"t230\"> These </token> <token id=\"t231\"> rose </token> <candidate id=\"c27\" index=232 type=\"number\" info=\"null\" length=\"1\"></candidate> <token id=\"t232\"> 21 </token> <token id=\"t233\"> % </token> <token id=\"t234\"> to </token> <candidate id=\"c28\" index=235 type=\"number\" info=\"null\" length=\"1\"></candidate> <token id=\"t235\"> 328,241 </token> <token id=\"t236\"> tonnes </token> <token id=\"t237\"> in </token> <token id=\"t238\"> the </token> <token id=\"t239\"> first </token> <candidate id=\"c29\" index=240 type=\"number\" info=\"null\" length=\"1\"></candidate> <token id=\"t240\"> 11 </token> <token id=\"t241\"> months </token> <token id=\"t242\"> of </token> <candidate id=\"c30\" index=243 type=\"date\" info=\"2014\" length=\"2\"></candidate> <token id=\"t243\"> this </token> <token id=\"t244\"> year </token> <token id=\"t245\"> from </token> <token id=\"t246\"> the </token> <token id=\"t247\"> same </token> <token id=\"t248\"> period </token> <candidate id=\"c31\" index=249 type=\"date\" info=\"2013\" length=\"2\"></candidate> <token id=\"t249\"> last </token> <token id=\"t250\"> year </token> <token id=\"t251\"> . </token> <token id=\"t252\"> '' </token> <token id=\"t253\"> <br /> </token> <token id=\"t254\"> <br /> </token>","publication_date":"2014-12-22","id":498,"title":"Further FMD cases in South Korea","url":"http://www.globalmeatnews.com/Industry-Markets/Further-FMD-cases-in-South-Korea","content":"\n Two new outbreaks of foot-and-mouth disease in pigs have been reported in South Korea by the World Organisation for Animal Health (OIE).\n \n The first was discovered in North Chungcheong Province, in the centre of the country, on 12 December, and the second in South Chungcheong Province, on 16 December. In total 457 cases were found, with all infected animals being \"destroyed\".Reuters reported that the government is intensifying efforts to contain the disease by vaccinating all pigs in affected areas. OIE said other measures employed in South Korea are control of wildlife reservoirs, quarantine, movement control, screening and zoning. Seoul has stepped up its foot-and-mouth warning level from ‘caution’ to ‘alert’.The Korea Herald said 13 cases have now been confirmed since the first December outbreak at the beginning of the month, with a total of 14,491 animals slaughtered.An outbreak was also discovered back in July, for the first time in over three years. The country had already been dealing with bird flu problems, which pushed up pork prices as alternative meats to poultry were sought.Reuters reported: \"Livestock disease problems are a big factor behind a jump in pork imports, mainly from the United States and Germany. These rose 21% to 328,241 tonnes in the first 11 months of this year from the same period last year.\" \n \n ","candidateLabels":[{"id":"c1","label":"partial"},{"id":"c2","label":"correct"},{"id":"c3","label":"correct"},{"id":"c4","label":"correct"},{"id":"c5","label":"correct"},{"id":"c6","label":"incorrect"},{"id":"c7","label":"correct"},{"id":"c8","label":"correct"},{"id":"c9","label":"incorrect"},{"id":"c10","label":"correct"},{"id":"c11","label":"correct"},{"id":"c12","label":"correct"},{"id":"c13","label":"correct"},{"id":"c14","label":"incorrect"},{"id":"c15","label":"incorrect"},{"id":"c16","label":"correct"},{"id":"c17","label":"partial"},{"id":"c18","label":"correct"},{"id":"c19","label":"correct"},{"id":"c20","label":"incorrect"},{"id":"c21","label":"partial"},{"id":"c22","label":"incorrect"},{"id":"c23","label":"correct"},{"id":"c24","label":"correct"},{"id":"c25","label":"partial"},{"id":"c26","label":"partial"},{"id":"c27","label":"incorrect"},{"id":"c28","label":"incorrect"},{"id":"c29","label":"incorrect"},{"id":"c30","label":"incorrect"},{"id":"c31","label":"incorrect"}]}
