# Supplementary material for: Web monitoring of emerging animal infectious diseases integrated in the French Animal Health Epidemic Intelligence System
Source: PLoS One. 2018 Aug 3;13(8):e0199960. doi: 10.1371/journal.pone.0199960 (PMC6075742; doi:10.1371/journal.pone.0199960)
Supplement: S1 Dataset — Dataset of news reports in English language used to evaluate and train the information extraction module of PADI-web (http://epia.clermont.inra.fr/vsi). This dataset is composed of 532 news reports (in JSON), with information about the report itself (publication date, title, content, url), as well as processing information related to the information extraction process (candidates for extraction information, correct or incorrect labels for each candidate). The named entity candidates (locations, diseases, hosts, dates, number of cases) are manually labelled in each article. Data are shared under a CC BY license and are freely available for download at: https://dataverse.cirad.fr/dataset.xhtml?persistentId=doi:10.18167/DVN1/KMTIFG. (GZ) [file pone.0199960.s001.gz › articles/130.json]

{"reports":[17423,17424,17425,17459,17770,17939,18151,18187,18383,18385,19326],"tagged_content":"<token id=\"t0\"> John </token> <token id=\"t1\"> Vernam </token> <token id=\"t2\"> , </token> <token id=\"t3\"> managing </token> <token id=\"t4\"> director </token> <token id=\"t5\"> , </token> <token id=\"t6\"> UK </token> <token id=\"t7\"> Operations </token> <token id=\"t8\"> , </token> <token id=\"t9\"> Cherry </token> <candidate id=\"c1\" index=10 type=\"location\" info=\"{ &quot;coordinates&quot;: &quot;53.28829;-4.55395&quot;, &quot;id&quot;: 7301166, &quot;featureClass&quot;: &quot;A&quot;, &quot;featureCode&quot;: &quot;ADM3&quot;, &quot;countryCode&quot;: &quot;GB&quot; }\" length=\"1\"></candidate> <candidate id=\"c2\" index=10 type=\"location\" info=\"{ &quot;coordinates&quot;: &quot;47.9;11.7833&quot;, &quot;id&quot;: 6556281, &quot;featureClass&quot;: &quot;A&quot;, &quot;featureCode&quot;: &quot;ADM4&quot;, &quot;countryCode&quot;: &quot;DE&quot; }\" length=\"1\"></candidate> <token id=\"t10\"> Valley </token> <token id=\"t11\"> , </token> <token id=\"t12\"> said </token> <token id=\"t13\"> : </token> <token id=\"t14\"> `` </token> <token id=\"t15\"> I </token> <token id=\"t16\"> can </token> <token id=\"t17\"> confirm </token> <token id=\"t18\"> that </token> <token id=\"t19\"> a </token> <token id=\"t20\"> farm </token> <token id=\"t21\"> operated </token> <token id=\"t22\"> by </token> <token id=\"t23\"> Cherry </token> <candidate id=\"c3\" index=24 type=\"location\" info=\"{ &quot;coordinates&quot;: &quot;53.28829;-4.55395&quot;, &quot;id&quot;: 7301166, &quot;featureClass&quot;: &quot;A&quot;, &quot;featureCode&quot;: &quot;ADM3&quot;, &quot;countryCode&quot;: &quot;GB&quot; }\" length=\"1\"></candidate> <candidate id=\"c4\" index=24 type=\"location\" info=\"{ &quot;coordinates&quot;: &quot;47.9;11.7833&quot;, &quot;id&quot;: 6556281, &quot;featureClass&quot;: &quot;A&quot;, &quot;featureCode&quot;: &quot;ADM4&quot;, &quot;countryCode&quot;: &quot;DE&quot; }\" length=\"1\"></candidate> <token id=\"t24\"> Valley </token> <token id=\"t25\"> has </token> <candidate id=\"c5\" index=26 type=\"date\" info=\"2014-11-17\" length=\"1\"></candidate> <token id=\"t26\"> today </token> <token id=\"t27\"> tested </token> <token id=\"t28\"> positive </token> <token id=\"t29\"> for </token> <candidate id=\"c6\" index=30 type=\"disease\" info=\"null\" length=\"4\"></candidate> <token id=\"t30\"> highly </token> <token id=\"t31\"> pathogenic </token> <candidate id=\"c7\" index=32 type=\"disease\" info=\"null\" length=\"2\"></candidate> <token id=\"t32\"> avian </token> <token id=\"t33\"> influenza </token> <token id=\"t34\"> . </token> <token id=\"t35\"> Culling </token> <token id=\"t36\"> and </token> <token id=\"t37\"> disinfection </token> <token id=\"t38\"> will </token> <token id=\"t39\"> be </token> <token id=\"t40\"> carried </token> <token id=\"t41\"> out </token> <token id=\"t42\"> under </token> <token id=\"t43\"> the </token> <token id=\"t44\"> authority </token> <token id=\"t45\"> of </token> <token id=\"t46\"> Defra </token> <token id=\"t47\"> and </token> <token id=\"t48\"> the </token> <token id=\"t49\"> APHA </token> <token id=\"t50\"> at </token> <token id=\"t51\"> the </token> <token id=\"t52\"> farm </token> <token id=\"t53\"> near </token> <candidate id=\"c8\" index=54 type=\"location\" info=\"{ &quot;coordinates&quot;: &quot;54.0103;-0.43202&quot;, &quot;id&quot;: 7295051, &quot;featureClass&quot;: &quot;A&quot;, &quot;featureCode&quot;: &quot;ADM3&quot;, &quot;countryCode&quot;: &quot;GB&quot; }\" length=\"1\"></candidate> <candidate id=\"c9\" index=54 type=\"location\" info=\"{ &quot;coordinates&quot;: &quot;51.69574;-1.89623&quot;, &quot;id&quot;: 7300570, &quot;featureClass&quot;: &quot;A&quot;, &quot;featureCode&quot;: &quot;ADM4&quot;, &quot;countryCode&quot;: &quot;GB&quot; }\" length=\"1\"></candidate> <token id=\"t54\"> Driffield </token> <token id=\"t55\"> , </token> <candidate id=\"c10\" index=56 type=\"location\" info=\"{ &quot;coordinates&quot;: &quot;53.91667;-0.5&quot;, &quot;id&quot;: 2650345, &quot;featureClass&quot;: &quot;A&quot;, &quot;featureCode&quot;: &quot;ADM2&quot;, &quot;countryCode&quot;: &quot;GB&quot; }\" length=\"2\"></candidate> <token id=\"t56\"> East </token> <candidate id=\"c11\" index=57 type=\"location\" info=\"{ &quot;coordinates&quot;: &quot;54.0;-1.5&quot;, &quot;id&quot;: 2633349, &quot;featureClass&quot;: &quot;A&quot;, &quot;featureCode&quot;: &quot;ADMD&quot;, &quot;countryCode&quot;: &quot;GB&quot; }\" length=\"1\"></candidate> <token id=\"t57\"> Yorkshire </token> <token id=\"t58\"> . </token> <token id=\"t59\"> `` </token> <token id=\"t60\"> Defra </token> <token id=\"t61\"> has </token> <token id=\"t62\"> placed </token> <candidate id=\"c12\" index=63 type=\"number\" info=\"null\" length=\"1\"></candidate> <token id=\"t63\"> two </token> <token id=\"t64\"> exclusion </token> <token id=\"t65\"> zones </token> <token id=\"t66\"> around </token> <token id=\"t67\"> the </token> <token id=\"t68\"> farm </token> <token id=\"t69\"> , </token> <token id=\"t70\"> at </token> <token id=\"t71\"> 3km </token> <token id=\"t72\"> ( </token> <token id=\"t73\"> protection </token> <token id=\"t74\"> zone </token> <token id=\"t75\"> ) </token> <token id=\"t76\"> and </token> <token id=\"t77\"> at </token> <token id=\"t78\"> 10km </token> <token id=\"t79\"> ( </token> <token id=\"t80\"> surveillance </token> <token id=\"t81\"> zone </token> <token id=\"t82\"> ) </token> <token id=\"t83\"> , </token> <token id=\"t84\"> following </token> <token id=\"t85\"> the </token> <token id=\"t86\"> requirements </token> <token id=\"t87\"> of </token> <token id=\"t88\"> the </token> <candidate id=\"c13\" index=89 type=\"disease\" info=\"null\" length=\"2\"></candidate> <token id=\"t89\"> Avian </token> <token id=\"t90\"> Influenza </token> <token id=\"t91\"> order </token> <candidate id=\"c14\" index=92 type=\"number\" info=\"null\" length=\"1\"></candidate> <candidate id=\"c15\" index=92 type=\"date\" info=\"2006\" length=\"1\"></candidate> <token id=\"t92\"> 2006 </token> <token id=\"t93\"> . </token> <candidate id=\"c16\" index=94 type=\"disease\" info=\"null\" length=\"2\"></candidate> <token id=\"t94\"> Avian </token> <token id=\"t95\"> influenza </token> <token id=\"t96\"> is </token> <token id=\"t97\"> a </token> <token id=\"t98\"> disease </token> <token id=\"t99\"> of </token> <candidate id=\"c17\" index=100 type=\"host\" info=\"null\" length=\"1\"></candidate> <token id=\"t100\"> birds </token> <token id=\"t101\"> and </token> <token id=\"t102\"> the </token> <token id=\"t103\"> risk </token> <token id=\"t104\"> to </token> <token id=\"t105\"> the </token> <token id=\"t106\"> general </token> <token id=\"t107\"> public </token> <token id=\"t108\"> is </token> <token id=\"t109\"> judged </token> <token id=\"t110\"> by </token> <token id=\"t111\"> health </token> <token id=\"t112\"> experts </token> <token id=\"t113\"> to </token> <token id=\"t114\"> be </token> <token id=\"t115\"> negligible </token> <token id=\"t116\"> . </token> <token id=\"t117\"> `` </token> <token id=\"t118\"> We </token> <token id=\"t119\"> are </token> <token id=\"t120\"> working </token> <token id=\"t121\"> closely </token> <token id=\"t122\"> with </token> <token id=\"t123\"> Defra </token> <token id=\"t124\"> and </token> <token id=\"t125\"> other </token> <token id=\"t126\"> agencies </token> <token id=\"t127\"> and </token> <token id=\"t128\"> are </token> <token id=\"t129\"> confident </token> <token id=\"t130\"> that </token> <token id=\"t131\"> the </token> <token id=\"t132\"> controls </token> <token id=\"t133\"> in </token> <token id=\"t134\"> place </token> <token id=\"t135\"> are </token> <token id=\"t136\"> proportionate </token> <token id=\"t137\"> to </token> <token id=\"t138\"> the </token> <token id=\"t139\"> risks </token> <token id=\"t140\"> involved </token> <token id=\"t141\"> . </token> <token id=\"t142\"> We </token> <token id=\"t143\"> will </token> <token id=\"t144\"> be </token> <token id=\"t145\"> continuing </token> <token id=\"t146\"> our </token> <token id=\"t147\"> vigilance </token> <token id=\"t148\"> over </token> <token id=\"t149\"> the </token> <candidate id=\"c18\" index=150 type=\"date\" info=\"FUTURE_REF\" length=\"2\"></candidate> <token id=\"t150\"> coming </token> <token id=\"t151\"> days </token> <token id=\"t152\"> and </token> <token id=\"t153\"> , </token> <token id=\"t154\"> like </token> <token id=\"t155\"> all </token> <token id=\"t156\"> poultry </token> <token id=\"t157\"> producers </token> <token id=\"t158\"> in </token> <token id=\"t159\"> the </token> <token id=\"t160\"> area </token> <token id=\"t161\"> , </token> <token id=\"t162\"> will </token> <token id=\"t163\"> be </token> <token id=\"t164\"> working </token> <token id=\"t165\"> with </token> <token id=\"t166\"> the </token> <token id=\"t167\"> authorities </token> <token id=\"t168\"> in </token> <token id=\"t169\"> the </token> <token id=\"t170\"> ongoing </token> <token id=\"t171\"> surveillance </token> <token id=\"t172\"> programme </token> <token id=\"t173\"> . </token> <token id=\"t174\"> '' </token> <token id=\"t175\"> Cherry </token> <candidate id=\"c19\" index=176 type=\"location\" info=\"{ &quot;coordinates&quot;: &quot;53.28829;-4.55395&quot;, &quot;id&quot;: 7301166, &quot;featureClass&quot;: &quot;A&quot;, &quot;featureCode&quot;: &quot;ADM3&quot;, &quot;countryCode&quot;: &quot;GB&quot; }\" length=\"1\"></candidate> <candidate id=\"c20\" index=176 type=\"location\" info=\"{ &quot;coordinates&quot;: &quot;47.9;11.7833&quot;, &quot;id&quot;: 6556281, &quot;featureClass&quot;: &quot;A&quot;, &quot;featureCode&quot;: &quot;ADM4&quot;, &quot;countryCode&quot;: &quot;DE&quot; }\" length=\"1\"></candidate> <token id=\"t176\"> Valley </token> <token id=\"t177\"> , </token> <token id=\"t178\"> which </token> <token id=\"t179\"> is </token> <token id=\"t180\"> based </token> <token id=\"t181\"> in </token> <candidate id=\"c21\" index=182 type=\"location\" info=\"{ &quot;coordinates&quot;: &quot;53.51175;-0.33508&quot;, &quot;id&quot;: 7295554, &quot;featureClass&quot;: &quot;A&quot;, &quot;featureCode&quot;: &quot;ADM4&quot;, &quot;countryCode&quot;: &quot;GB&quot; }\" length=\"1\"></candidate> <token id=\"t182\"> Caistor </token> <token id=\"t183\"> , </token> <token id=\"t184\"> near </token> <candidate id=\"c22\" index=185 type=\"location\" info=\"{ &quot;coordinates&quot;: &quot;53.38236;-0.32611&quot;, &quot;id&quot;: 7295573, &quot;featureClass&quot;: &quot;A&quot;, &quot;featureCode&quot;: &quot;ADM4&quot;, &quot;countryCode&quot;: &quot;GB&quot; }\" length=\"2\"></candidate> <token id=\"t185\"> Market </token> <token id=\"t186\"> Rasen </token> <token id=\"t187\"> , </token> <token id=\"t188\"> Lincs. </token> <token id=\"t189\"> , </token> <token id=\"t190\"> has </token> <token id=\"t191\"> `` </token> <token id=\"t192\"> operational </token> <token id=\"t193\"> centres </token> <token id=\"t194\"> '' </token> <token id=\"t195\"> in </token> <candidate id=\"c23\" index=196 type=\"location\" info=\"{ &quot;coordinates&quot;: &quot;54.75844;-2.69531&quot;, &quot;id&quot;: 2635167, &quot;featureClass&quot;: &quot;A&quot;, &quot;featureCode&quot;: &quot;PCLI&quot;, &quot;countryCode&quot;: &quot;GB&quot; }\" length=\"1\"></candidate> <token id=\"t196\"> Britain </token> <token id=\"t197\"> , </token> <candidate id=\"c24\" index=198 type=\"location\" info=\"{ &quot;coordinates&quot;: &quot;35.0;105.0&quot;, &quot;id&quot;: 1814991, &quot;featureClass&quot;: &quot;A&quot;, &quot;featureCode&quot;: &quot;PCLI&quot;, &quot;countryCode&quot;: &quot;CN&quot; }\" length=\"1\"></candidate> <candidate id=\"c25\" index=198 type=\"location\" info=\"{ &quot;coordinates&quot;: &quot;25.51224;-99.00457&quot;, &quot;id&quot;: 8582434, &quot;featureClass&quot;: &quot;A&quot;, &quot;featureCode&quot;: &quot;ADM2&quot;, &quot;countryCode&quot;: &quot;MX&quot; }\" length=\"1\"></candidate> <token id=\"t198\"> China </token> <token id=\"t199\"> and </token> <candidate id=\"c26\" index=200 type=\"location\" info=\"{ &quot;coordinates&quot;: &quot;51.5;10.5&quot;, &quot;id&quot;: 2921044, &quot;featureClass&quot;: &quot;A&quot;, &quot;featureCode&quot;: &quot;PCLI&quot;, &quot;countryCode&quot;: &quot;DE&quot; }\" length=\"1\"></candidate> <token id=\"t200\"> Germany </token> <token id=\"t201\"> . </token> <token id=\"t202\"> According </token> <token id=\"t203\"> to </token> <token id=\"t204\"> the </token> <token id=\"t205\"> firm </token> <token id=\"t206\"> 's </token> <token id=\"t207\"> website </token> <token id=\"t208\"> , </token> <candidate id=\"c27\" index=209 type=\"location\" info=\"{ &quot;coordinates&quot;: &quot;35.0;105.0&quot;, &quot;id&quot;: 1814991, &quot;featureClass&quot;: &quot;A&quot;, &quot;featureCode&quot;: &quot;PCLI&quot;, &quot;countryCode&quot;: &quot;CN&quot; }\" length=\"1\"></candidate> <candidate id=\"c28\" index=209 type=\"location\" info=\"{ &quot;coordinates&quot;: &quot;25.51224;-99.00457&quot;, &quot;id&quot;: 8582434, &quot;featureClass&quot;: &quot;A&quot;, &quot;featureCode&quot;: &quot;ADM2&quot;, &quot;countryCode&quot;: &quot;MX&quot; }\" length=\"1\"></candidate> <token id=\"t209\"> China </token> <token id=\"t210\"> is </token> <token id=\"t211\"> `` </token> <token id=\"t212\"> home </token> <token id=\"t213\"> to </token> <candidate id=\"c29\" index=214 type=\"number\" info=\"null\" length=\"1\"></candidate> <token id=\"t214\"> 2.8 </token> <candidate id=\"c30\" index=215 type=\"number\" info=\"null\" length=\"1\"></candidate> <token id=\"t215\"> billion </token> <token id=\"t216\"> Cherry </token> <candidate id=\"c31\" index=217 type=\"location\" info=\"{ &quot;coordinates&quot;: &quot;53.28829;-4.55395&quot;, &quot;id&quot;: 7301166, &quot;featureClass&quot;: &quot;A&quot;, &quot;featureCode&quot;: &quot;ADM3&quot;, &quot;countryCode&quot;: &quot;GB&quot; }\" length=\"1\"></candidate> <candidate id=\"c32\" index=217 type=\"location\" info=\"{ &quot;coordinates&quot;: &quot;47.9;11.7833&quot;, &quot;id&quot;: 6556281, &quot;featureClass&quot;: &quot;A&quot;, &quot;featureCode&quot;: &quot;ADM4&quot;, &quot;countryCode&quot;: &quot;DE&quot; }\" length=\"1\"></candidate> <token id=\"t217\"> Valley </token> <candidate id=\"c33\" index=218 type=\"host\" info=\"null\" length=\"1\"></candidate> <token id=\"t218\"> ducks </token> <token id=\"t219\"> '' </token> <token id=\"t220\"> . </token> <token id=\"t221\"> The </token> <token id=\"t222\"> firm </token> <token id=\"t223\"> rears </token> <candidate id=\"c34\" index=224 type=\"number\" info=\"null\" length=\"1\"></candidate> <token id=\"t224\"> seven </token> <candidate id=\"c35\" index=225 type=\"number\" info=\"null\" length=\"1\"></candidate> <token id=\"t225\"> million </token> <candidate id=\"c36\" index=226 type=\"location\" info=\"{ &quot;coordinates&quot;: &quot;39.9075;116.39723&quot;, &quot;id&quot;: 1816670, &quot;featureClass&quot;: &quot;P&quot;, &quot;featureCode&quot;: &quot;PPLC&quot;, &quot;countryCode&quot;: &quot;CN&quot; }\" length=\"1\"></candidate> <token id=\"t226\"> Pekin </token> <candidate id=\"c37\" index=227 type=\"host\" info=\"null\" length=\"1\"></candidate> <token id=\"t227\"> ducks </token> <token id=\"t228\"> in </token> <token id=\"t229\"> the </token> <token id=\"t230\"> UK </token> <token id=\"t231\"> every </token> <token id=\"t232\"> year </token> <token id=\"t233\"> , </token> <token id=\"t234\"> which </token> <token id=\"t235\"> are </token> <token id=\"t236\"> mostly </token> <token id=\"t237\"> sold </token> <token id=\"t238\"> to </token> <token id=\"t239\"> the </token> <token id=\"t240\"> Chinese </token> <token id=\"t241\"> catering </token> <token id=\"t242\"> market </token> <token id=\"t243\"> in </token> <token id=\"t244\"> the </token> <token id=\"t245\"> UK </token> <token id=\"t246\"> and </token> <token id=\"t247\"> Europe </token> <token id=\"t248\"> . </token> <token id=\"t249\"> It </token> <token id=\"t250\"> has </token> <token id=\"t251\"> emerged </token> <token id=\"t252\"> that </token> <candidate id=\"c38\" index=253 type=\"date\" info=\"2013-12-25\" length=\"1\"></candidate> <token id=\"t253\"> Christmas </token> <token id=\"t254\"> turkey </token> <token id=\"t255\"> suppliers </token> <token id=\"t256\"> could </token> <token id=\"t257\"> be </token> <token id=\"t258\"> at </token> <token id=\"t259\"> risk </token> <token id=\"t260\"> from </token> <token id=\"t261\"> the </token> <candidate id=\"c39\" index=262 type=\"host\" info=\"null\" length=\"1\"></candidate> <candidate id=\"c40\" index=262 type=\"disease\" info=\"null\" length=\"2\"></candidate> <token id=\"t262\"> bird </token> <token id=\"t263\"> flu </token> <token id=\"t264\"> outbreak </token> <token id=\"t265\"> . </token> <token id=\"t266\"> The </token> <token id=\"t267\"> risk </token> <token id=\"t268\"> to </token> <token id=\"t269\"> humans </token> <token id=\"t270\"> from </token> <token id=\"t271\"> the </token> <token id=\"t272\"> outbreak </token> <token id=\"t273\"> is </token> <token id=\"t274\"> virtually </token> <token id=\"t275\"> non-existent </token> <token id=\"t276\"> , </token> <token id=\"t277\"> experts </token> <token id=\"t278\"> have </token> <token id=\"t279\"> said </token> <token id=\"t280\"> , </token> <token id=\"t281\"> but </token> <token id=\"t282\"> if </token> <token id=\"t283\"> the </token> <token id=\"t284\"> disease </token> <token id=\"t285\"> spreads </token> <token id=\"t286\"> to </token> <token id=\"t287\"> turkey </token> <token id=\"t288\"> farms </token> <token id=\"t289\"> , </token> <token id=\"t290\"> it </token> <token id=\"t291\"> could </token> <token id=\"t292\"> lead </token> <token id=\"t293\"> to </token> <token id=\"t294\"> a </token> <token id=\"t295\"> shortage </token> <token id=\"t296\"> for </token> <candidate id=\"c41\" index=297 type=\"date\" info=\"2013-12-25\" length=\"1\"></candidate> <token id=\"t297\"> Christmas </token> <token id=\"t298\"> . </token> <token id=\"t299\"> There </token> <token id=\"t300\"> are </token> <token id=\"t301\"> a </token> <token id=\"t302\"> number </token> <token id=\"t303\"> of </token> <token id=\"t304\"> turkey </token> <token id=\"t305\"> farms </token> <token id=\"t306\"> near </token> <token id=\"t307\"> to </token> <token id=\"t308\"> the </token> <token id=\"t309\"> outbreak </token> <token id=\"t310\"> . </token> <token id=\"t311\"> David </token> <candidate id=\"c42\" index=312 type=\"location\" info=\"{ &quot;coordinates&quot;: &quot;32.15676;-81.88688&quot;, &quot;id&quot;: 4193705, &quot;featureClass&quot;: &quot;A&quot;, &quot;featureCode&quot;: &quot;ADM2&quot;, &quot;countryCode&quot;: &quot;US&quot; }\" length=\"1\"></candidate> <token id=\"t312\"> Evans </token> <token id=\"t313\"> , </token> <token id=\"t314\"> Professor </token> <token id=\"t315\"> of </token> <token id=\"t316\"> Virology </token> <token id=\"t317\"> at </token> <token id=\"t318\"> the </token> <token id=\"t319\"> University </token> <token id=\"t320\"> of </token> <candidate id=\"c43\" index=321 type=\"location\" info=\"{ &quot;coordinates&quot;: &quot;52.33333;-1.58333&quot;, &quot;id&quot;: 2634723, &quot;featureClass&quot;: &quot;A&quot;, &quot;featureCode&quot;: &quot;ADM2&quot;, &quot;countryCode&quot;: &quot;GB&quot; }\" length=\"1\"></candidate> <candidate id=\"c44\" index=321 type=\"location\" info=\"{ &quot;coordinates&quot;: &quot;32.26583;-64.80722&quot;, &quot;id&quot;: 3572972, &quot;featureClass&quot;: &quot;A&quot;, &quot;featureCode&quot;: &quot;ADM1&quot;, &quot;countryCode&quot;: &quot;BM&quot; }\" length=\"1\"></candidate> <candidate id=\"c45\" index=321 type=\"location\" info=\"{ &quot;coordinates&quot;: &quot;52.28036;-1.57448&quot;, &quot;id&quot;: 7296027, &quot;featureClass&quot;: &quot;A&quot;, &quot;featureCode&quot;: &quot;ADM4&quot;, &quot;countryCode&quot;: &quot;GB&quot; }\" length=\"1\"></candidate> <candidate id=\"c46\" index=321 type=\"location\" info=\"{ &quot;coordinates&quot;: &quot;45.95641;-72.00043&quot;, &quot;id&quot;: 8673723, &quot;featureClass&quot;: &quot;A&quot;, &quot;featureCode&quot;: &quot;ADM3&quot;, &quot;countryCode&quot;: &quot;CA&quot; }\" length=\"1\"></candidate> <candidate id=\"c47\" index=321 type=\"location\" info=\"{ &quot;coordinates&quot;: &quot;43.01678;-81.89979&quot;, &quot;id&quot;: 6176398, &quot;featureClass&quot;: &quot;A&quot;, &quot;featureCode&quot;: &quot;ADMD&quot;, &quot;countryCode&quot;: &quot;CA&quot; }\" length=\"1\"></candidate> <token id=\"t321\"> Warwick </token> <token id=\"t322\"> said </token> <token id=\"t323\"> ; </token> <token id=\"t324\"> `` </token> <token id=\"t325\"> Whilst </token> <token id=\"t326\"> the </token> <token id=\"t327\"> case </token> <token id=\"t328\"> in </token> <candidate id=\"c48\" index=329 type=\"location\" info=\"{ &quot;coordinates&quot;: &quot;54.0;-1.5&quot;, &quot;id&quot;: 2633349, &quot;featureClass&quot;: &quot;A&quot;, &quot;featureCode&quot;: &quot;ADMD&quot;, &quot;countryCode&quot;: &quot;GB&quot; }\" length=\"1\"></candidate> <token id=\"t329\"> Yorkshire </token> <token id=\"t330\"> affects </token> <candidate id=\"c49\" index=331 type=\"host\" info=\"null\" length=\"1\"></candidate> <token id=\"t331\"> ducks </token> <token id=\"t332\"> the </token> <token id=\"t333\"> strains </token> <token id=\"t334\"> of </token> <candidate id=\"c50\" index=335 type=\"host\" info=\"null\" length=\"1\"></candidate> <token id=\"t335\"> bird </token> <token id=\"t336\"> ` </token> <token id=\"t337\"> flu </token> <token id=\"t338\"> are </token> <token id=\"t339\"> transmissible </token> <token id=\"t340\"> to </token> <token id=\"t341\"> other </token> <token id=\"t342\"> domestic </token> <token id=\"t343\"> and </token> <token id=\"t344\"> wild </token> <token id=\"t345\"> poultry </token> <token id=\"t346\"> , </token> <token id=\"t347\"> including </token> <token id=\"t348\"> chickens </token> <token id=\"t349\"> and </token> <token id=\"t350\"> turkeys </token> <token id=\"t351\"> . </token> <token id=\"t352\"> '' </token> <token id=\"t353\"> Chief </token> <token id=\"t354\"> veterinary </token> <token id=\"t355\"> officer </token> <candidate id=\"c51\" index=356 type=\"location\" info=\"{ &quot;coordinates&quot;: &quot;-26.43138;28.47713&quot;, &quot;id&quot;: 970566, &quot;featureClass&quot;: &quot;P&quot;, &quot;featureCode&quot;: &quot;PPL&quot;, &quot;countryCode&quot;: &quot;ZA&quot; }\" length=\"1\"></candidate> <token id=\"t356\"> Nigel </token> <token id=\"t357\"> Gibbens </token> <token id=\"t358\"> said </token> <token id=\"t359\"> more </token> <token id=\"t360\"> cases </token> <token id=\"t361\"> could </token> <token id=\"t362\"> follow </token> <token id=\"t363\"> and </token> <token id=\"t364\"> farmers </token> <token id=\"t365\"> have </token> <token id=\"t366\"> been </token> <token id=\"t367\"> alerted </token> <token id=\"t368\"> to </token> <token id=\"t369\"> the </token> <token id=\"t370\"> danger </token> <token id=\"t371\"> . </token> <token id=\"t372\"> `` </token> <token id=\"t373\"> We </token> <token id=\"t374\"> can </token> <token id=\"t375\"> not </token> <token id=\"t376\"> rule </token> <token id=\"t377\"> out </token> <token id=\"t378\"> that </token> <token id=\"t379\"> there </token> <token id=\"t380\"> might </token> <token id=\"t381\"> be </token> <token id=\"t382\"> further </token> <token id=\"t383\"> cases </token> <token id=\"t384\"> ; </token> <token id=\"t385\"> this </token> <token id=\"t386\"> is </token> <token id=\"t387\"> why </token> <token id=\"t388\"> we </token> <token id=\"t389\"> put </token> <token id=\"t390\"> premises </token> <token id=\"t391\"> under </token> <token id=\"t392\"> restriction </token> <token id=\"t393\"> to </token> <token id=\"t394\"> look </token> <token id=\"t395\"> for </token> <token id=\"t396\"> further </token> <token id=\"t397\"> spread </token> <token id=\"t398\"> , </token> <token id=\"t399\"> '' </token> <token id=\"t400\"> he </token> <token id=\"t401\"> told </token> <token id=\"t402\"> the </token> <token id=\"t403\"> BBC </token> <token id=\"t404\"> . </token> <token id=\"t405\"> `` </token> <token id=\"t406\"> Because </token> <token id=\"t407\"> there </token> <token id=\"t408\"> 's </token> <token id=\"t409\"> a </token> <token id=\"t410\"> wild </token> <candidate id=\"c52\" index=411 type=\"host\" info=\"null\" length=\"1\"></candidate> <token id=\"t411\"> bird </token> <token id=\"t412\"> risk </token> <token id=\"t413\"> we </token> <token id=\"t414\"> also </token> <token id=\"t415\"> need </token> <token id=\"t416\"> farmers </token> <token id=\"t417\"> and </token> <token id=\"t418\"> their </token> <token id=\"t419\"> vets </token> <token id=\"t420\"> all </token> <token id=\"t421\"> over </token> <token id=\"t422\"> the </token> <token id=\"t423\"> country </token> <token id=\"t424\"> to </token> <token id=\"t425\"> be </token> <token id=\"t426\"> alert </token> <token id=\"t427\"> to </token> <token id=\"t428\"> possible </token> <token id=\"t429\"> disease </token> <token id=\"t430\"> in </token> <token id=\"t431\"> their </token> <token id=\"t432\"> farm </token> <token id=\"t433\"> that </token> <token id=\"t434\"> they </token> <token id=\"t435\"> ca </token> <token id=\"t436\"> n't </token> <token id=\"t437\"> explain </token> <token id=\"t438\"> , </token> <token id=\"t439\"> draw </token> <token id=\"t440\"> those </token> <token id=\"t441\"> to </token> <token id=\"t442\"> our </token> <token id=\"t443\"> attention </token> <token id=\"t444\"> so </token> <token id=\"t445\"> we </token> <token id=\"t446\"> can </token> <token id=\"t447\"> investigate </token> <token id=\"t448\"> quickly </token> <token id=\"t449\"> , </token> <token id=\"t450\"> and </token> <token id=\"t451\"> , </token> <token id=\"t452\"> if </token> <token id=\"t453\"> there </token> <token id=\"t454\"> is </token> <token id=\"t455\"> any </token> <token id=\"t456\"> more </token> <token id=\"t457\"> disease </token> <token id=\"t458\"> , </token> <token id=\"t459\"> seek </token> <token id=\"t460\"> to </token> <token id=\"t461\"> nip </token> <token id=\"t462\"> that </token> <token id=\"t463\"> in </token> <token id=\"t464\"> the </token> <token id=\"t465\"> bud </token> <token id=\"t466\"> as </token> <token id=\"t467\"> well </token> <token id=\"t468\"> . </token> <token id=\"t469\"> '' </token> <token id=\"t470\"> The </token> <token id=\"t471\"> farm </token> <token id=\"t472\"> at </token> <token id=\"t473\"> the </token> <token id=\"t474\"> centre </token> <token id=\"t475\"> of </token> <token id=\"t476\"> the </token> <token id=\"t477\"> alert </token> <token id=\"t478\"> , </token> <token id=\"t479\"> which </token> <token id=\"t480\"> has </token> <token id=\"t481\"> not </token> <token id=\"t482\"> been </token> <token id=\"t483\"> identified </token> <token id=\"t484\"> , </token> <token id=\"t485\"> has </token> <token id=\"t486\"> good </token> <token id=\"t487\"> bio-security </token> <token id=\"t488\"> in </token> <token id=\"t489\"> place </token> <token id=\"t490\"> so </token> <token id=\"t491\"> the </token> <token id=\"t492\"> risk </token> <token id=\"t493\"> of </token> <token id=\"t494\"> spread </token> <token id=\"t495\"> is </token> <token id=\"t496\"> `` </token> <token id=\"t497\"> probably </token> <token id=\"t498\"> quite </token> <token id=\"t499\"> low </token> <token id=\"t500\"> '' </token> <token id=\"t501\"> . </token> <token id=\"t502\"> Gary </token> <candidate id=\"c53\" index=503 type=\"location\" info=\"{ &quot;coordinates&quot;: &quot;46.1395;11.11288&quot;, &quot;id&quot;: 6539504, &quot;featureClass&quot;: &quot;A&quot;, &quot;featureCode&quot;: &quot;ADM3&quot;, &quot;countryCode&quot;: &quot;IT&quot; }\" length=\"1\"></candidate> <candidate id=\"c54\" index=503 type=\"location\" info=\"{ &quot;coordinates&quot;: &quot;47.11667;11.53333&quot;, &quot;id&quot;: 2770909, &quot;featureClass&quot;: &quot;A&quot;, &quot;featureCode&quot;: &quot;ADM3&quot;, &quot;countryCode&quot;: &quot;AT&quot; }\" length=\"1\"></candidate> <token id=\"t503\"> Lavis </token> <token id=\"t504\"> , </token> <token id=\"t505\"> chair </token> <token id=\"t506\"> of </token> <token id=\"t507\"> the </token> <candidate id=\"c55\" index=508 type=\"location\" info=\"{ &quot;coordinates&quot;: &quot;54.0103;-0.43202&quot;, &quot;id&quot;: 7295051, &quot;featureClass&quot;: &quot;A&quot;, &quot;featureCode&quot;: &quot;ADM3&quot;, &quot;countryCode&quot;: &quot;GB&quot; }\" length=\"1\"></candidate> <candidate id=\"c56\" index=508 type=\"location\" info=\"{ &quot;coordinates&quot;: &quot;51.69574;-1.89623&quot;, &quot;id&quot;: 7300570, &quot;featureClass&quot;: &quot;A&quot;, &quot;featureCode&quot;: &quot;ADM4&quot;, &quot;countryCode&quot;: &quot;GB&quot; }\" length=\"1\"></candidate> <token id=\"t508\"> Driffield </token> <token id=\"t509\"> Parish </token> <token id=\"t510\"> Council </token> <token id=\"t511\"> , </token> <token id=\"t512\"> said </token> <token id=\"t513\"> a </token> <token id=\"t514\"> problem </token> <token id=\"t515\"> was </token> <token id=\"t516\"> first </token> <token id=\"t517\"> noticed </token> <candidate id=\"c57\" index=518 type=\"date\" info=\"2014-W46\" length=\"4\"></candidate> <token id=\"t518\"> around </token> <token id=\"t519\"> a </token> <token id=\"t520\"> week </token> <token id=\"t521\"> ago </token> <token id=\"t522\"> when </token> <token id=\"t523\"> egg </token> <token id=\"t524\"> production </token> <token id=\"t525\"> began </token> <token id=\"t526\"> dropping </token> <token id=\"t527\"> and </token> <token id=\"t528\"> the </token> <token id=\"t529\"> number </token> <token id=\"t530\"> of </token> <candidate id=\"c58\" index=531 type=\"host\" info=\"null\" length=\"1\"></candidate> <token id=\"t531\"> birds </token> <token id=\"t532\"> dying </token> <token id=\"t533\"> increased </token> <token id=\"t534\"> . </token> <token id=\"t535\"> He </token> <token id=\"t536\"> said </token> <token id=\"t537\"> the </token> <token id=\"t538\"> manager </token> <token id=\"t539\"> of </token> <token id=\"t540\"> the </token> <token id=\"t541\"> farm </token> <token id=\"t542\"> did </token> <token id=\"t543\"> not </token> <token id=\"t544\"> know </token> <token id=\"t545\"> how </token> <token id=\"t546\"> the </token> <token id=\"t547\"> virus </token> <token id=\"t548\"> had </token> <token id=\"t549\"> infected </token> <token id=\"t550\"> the </token> <candidate id=\"c59\" index=551 type=\"host\" info=\"null\" length=\"1\"></candidate> <token id=\"t551\"> birds </token> <token id=\"t552\"> . </token> <token id=\"t553\"> `` </token> <token id=\"t554\"> They </token> <token id=\"t555\"> noticed </token> <token id=\"t556\"> symptoms </token> <token id=\"t557\"> themselves </token> <candidate id=\"c60\" index=558 type=\"date\" info=\"2014-W46\" length=\"4\"></candidate> <token id=\"t558\"> about </token> <candidate id=\"c61\" index=559 type=\"number\" info=\"null\" length=\"1\"></candidate> <token id=\"t559\"> one </token> <token id=\"t560\"> week </token> <token id=\"t561\"> ago </token> <token id=\"t562\"> : </token> <token id=\"t563\"> a </token> <token id=\"t564\"> drop-off </token> <token id=\"t565\"> in </token> <token id=\"t566\"> egg </token> <token id=\"t567\"> production </token> <token id=\"t568\"> and </token> <token id=\"t569\"> slightly </token> <token id=\"t570\"> higher </token> <token id=\"t571\"> mortality </token> <token id=\"t572\"> rates </token> <token id=\"t573\"> . </token> <token id=\"t574\"> That </token> <token id=\"t575\"> alerted </token> <token id=\"t576\"> them </token> <token id=\"t577\"> to </token> <token id=\"t578\"> do </token> <token id=\"t579\"> some </token> <token id=\"t580\"> testing </token> <token id=\"t581\"> , </token> <token id=\"t582\"> '' </token> <token id=\"t583\"> he </token> <token id=\"t584\"> said </token> <token id=\"t585\"> . </token> <token id=\"t586\"> `` </token> <token id=\"t587\"> They </token> <token id=\"t588\"> 're </token> <token id=\"t589\"> doing </token> <token id=\"t590\"> their </token> <token id=\"t591\"> normal </token> <token id=\"t592\"> routine </token> <token id=\"t593\"> with </token> <token id=\"t594\"> suits </token> <token id=\"t595\"> and </token> <token id=\"t596\"> masks </token> <token id=\"t597\"> and </token> <token id=\"t598\"> the </token> <token id=\"t599\"> disinfectant </token> <token id=\"t600\"> they </token> <token id=\"t601\"> are </token> <token id=\"t602\"> using </token> <token id=\"t603\"> is </token> <token id=\"t604\"> Defra-approved </token> <token id=\"t605\"> for </token> <token id=\"t606\"> all </token> <token id=\"t607\"> strains </token> <token id=\"t608\"> of </token> <candidate id=\"c62\" index=609 type=\"host\" info=\"null\" length=\"1\"></candidate> <candidate id=\"c63\" index=609 type=\"disease\" info=\"null\" length=\"2\"></candidate> <token id=\"t609\"> bird </token> <token id=\"t610\"> flu </token> <token id=\"t611\"> . </token> <token id=\"t612\"> '' </token> <token id=\"t613\"> The </token> <candidate id=\"c64\" index=614 type=\"host\" info=\"null\" length=\"1\"></candidate> <candidate id=\"c65\" index=614 type=\"disease\" info=\"null\" length=\"2\"></candidate> <token id=\"t614\"> bird </token> <token id=\"t615\"> flu </token> <token id=\"t616\"> outbreak </token> <token id=\"t617\"> in </token> <token id=\"t618\"> the </token> <token id=\"t619\"> UK </token> <token id=\"t620\"> -- </token> <token id=\"t621\"> in </token> <candidate id=\"c66\" index=622 type=\"number\" info=\"null\" length=\"1\"></candidate> <token id=\"t622\"> 60 </token> <token id=\"t623\"> seconds </token> <token id=\"t624\"> Mr </token> <candidate id=\"c67\" index=625 type=\"location\" info=\"{ &quot;coordinates&quot;: &quot;46.1395;11.11288&quot;, &quot;id&quot;: 6539504, &quot;featureClass&quot;: &quot;A&quot;, &quot;featureCode&quot;: &quot;ADM3&quot;, &quot;countryCode&quot;: &quot;IT&quot; }\" length=\"1\"></candidate> <candidate id=\"c68\" index=625 type=\"location\" info=\"{ &quot;coordinates&quot;: &quot;47.11667;11.53333&quot;, &quot;id&quot;: 2770909, &quot;featureClass&quot;: &quot;A&quot;, &quot;featureCode&quot;: &quot;ADM3&quot;, &quot;countryCode&quot;: &quot;AT&quot; }\" length=\"1\"></candidate> <token id=\"t625\"> Lavis </token> <token id=\"t626\"> said </token> <token id=\"t627\"> he </token> <token id=\"t628\"> was </token> <token id=\"t629\"> particularly </token> <token id=\"t630\"> concerned </token> <token id=\"t631\"> about </token> <token id=\"t632\"> the </token> <token id=\"t633\"> potential </token> <token id=\"t634\"> effect </token> <token id=\"t635\"> on </token> <token id=\"t636\"> the </token> <token id=\"t637\"> local </token> <token id=\"t638\"> wild </token> <candidate id=\"c69\" index=639 type=\"host\" info=\"null\" length=\"1\"></candidate> <token id=\"t639\"> bird </token> <token id=\"t640\"> population </token> <token id=\"t641\"> , </token> <token id=\"t642\"> with </token> <token id=\"t643\"> a </token> <token id=\"t644\"> mere </token> <token id=\"t645\"> in </token> <candidate id=\"c70\" index=646 type=\"location\" info=\"{ &quot;coordinates&quot;: &quot;54.02116;-0.41262&quot;, &quot;id&quot;: 7296229, &quot;featureClass&quot;: &quot;A&quot;, &quot;featureCode&quot;: &quot;ADM3&quot;, &quot;countryCode&quot;: &quot;GB&quot; }\" length=\"1\"></candidate> <token id=\"t646\"> Nafferton </token> <token id=\"t647\"> and </token> <token id=\"t648\"> an </token> <token id=\"t649\"> RSPB </token> <token id=\"t650\"> reserve </token> <token id=\"t651\"> nearby </token> <token id=\"t652\"> . </token> <token id=\"t653\"> He </token> <token id=\"t654\"> said </token> <token id=\"t655\"> there </token> <token id=\"t656\"> were </token> <token id=\"t657\"> also </token> <candidate id=\"c71\" index=658 type=\"number\" info=\"null\" length=\"1\"></candidate> <token id=\"t658\"> two </token> <token id=\"t659\"> battery </token> <token id=\"t660\"> farms </token> <token id=\"t661\"> in </token> <token id=\"t662\"> the </token> <token id=\"t663\"> area </token> <token id=\"t664\"> and </token> <token id=\"t665\"> a </token> <token id=\"t666\"> number </token> <token id=\"t667\"> of </token> <token id=\"t668\"> hobby </token> <token id=\"t669\"> farmers </token> <token id=\"t670\"> who </token> <token id=\"t671\"> keep </token> <token id=\"t672\"> chickens </token> <token id=\"t673\"> . </token> <token id=\"t674\"> `` </token> <token id=\"t675\"> We </token> <token id=\"t676\"> 're </token> <token id=\"t677\"> also </token> <token id=\"t678\"> concerned </token> <token id=\"t679\"> about </token> <token id=\"t680\"> the </token> <token id=\"t681\"> environmental </token> <token id=\"t682\"> impact </token> <token id=\"t683\"> . </token> <token id=\"t684\"> We </token> <token id=\"t685\"> have </token> <token id=\"t686\"> a </token> <token id=\"t687\"> large </token> <token id=\"t688\"> wildfowl </token> <token id=\"t689\"> population </token> <token id=\"t690\"> on </token> <token id=\"t691\"> the </token> <token id=\"t692\"> mere </token> <token id=\"t693\"> , </token> <token id=\"t694\"> which </token> <token id=\"t695\"> is </token> <token id=\"t696\"> a </token> <token id=\"t697\"> focal </token> <token id=\"t698\"> point </token> <token id=\"t699\"> of </token> <token id=\"t700\"> the </token> <token id=\"t701\"> village </token> <token id=\"t702\"> . </token> <token id=\"t703\"> '' </token> <token id=\"t704\"> A </token> <token id=\"t705\"> cull </token> <token id=\"t706\"> of </token> <token id=\"t707\"> all </token> <candidate id=\"c72\" index=708 type=\"number\" info=\"null\" length=\"1\"></candidate> <token id=\"t708\"> 6,000 </token> <candidate id=\"c73\" index=709 type=\"host\" info=\"null\" length=\"1\"></candidate> <token id=\"t709\"> birds </token> <token id=\"t710\"> at </token> <token id=\"t711\"> the </token> <candidate id=\"c74\" index=712 type=\"location\" info=\"{ &quot;coordinates&quot;: &quot;54.0;-1.5&quot;, &quot;id&quot;: 2633349, &quot;featureClass&quot;: &quot;A&quot;, &quot;featureCode&quot;: &quot;ADMD&quot;, &quot;countryCode&quot;: &quot;GB&quot; }\" length=\"1\"></candidate> <token id=\"t712\"> Yorkshire </token> <token id=\"t713\"> farm </token> <token id=\"t714\"> is </token> <token id=\"t715\"> taking </token> <token id=\"t716\"> place </token> <token id=\"t717\"> and </token> <token id=\"t718\"> a </token> <token id=\"t719\"> 10km </token> <token id=\"t720\"> exclusion </token> <token id=\"t721\"> zone </token> <token id=\"t722\"> has </token> <token id=\"t723\"> been </token> <token id=\"t724\"> thrown </token> <token id=\"t725\"> up </token> <token id=\"t726\"> in </token> <token id=\"t727\"> the </token> <token id=\"t728\"> area </token> <token id=\"t729\"> to </token> <token id=\"t730\"> prevent </token> <token id=\"t731\"> poultry </token> <token id=\"t732\"> and </token> <token id=\"t733\"> waste </token> <token id=\"t734\"> being </token> <token id=\"t735\"> transferred </token> <token id=\"t736\"> . </token> <candidate id=\"c75\" index=737 type=\"host\" info=\"null\" length=\"1\"></candidate> <candidate id=\"c76\" index=737 type=\"disease\" info=\"null\" length=\"2\"></candidate> <token id=\"t737\"> Bird </token> <token id=\"t738\"> flu </token> <token id=\"t739\"> , </token> <token id=\"t740\"> or </token> <candidate id=\"c77\" index=741 type=\"disease\" info=\"null\" length=\"2\"></candidate> <token id=\"t741\"> avian </token> <token id=\"t742\"> flu </token> <token id=\"t743\"> , </token> <token id=\"t744\"> is </token> <token id=\"t745\"> an </token> <token id=\"t746\"> infectious </token> <token id=\"t747\"> viral </token> <token id=\"t748\"> illness </token> <token id=\"t749\"> that </token> <token id=\"t750\"> spreads </token> <token id=\"t751\"> among </token> <candidate id=\"c78\" index=752 type=\"host\" info=\"null\" length=\"1\"></candidate> <token id=\"t752\"> birds </token> <token id=\"t753\"> . </token> <token id=\"t754\"> In </token> <token id=\"t755\"> rare </token> <token id=\"t756\"> cases </token> <token id=\"t757\"> it </token> <token id=\"t758\"> can </token> <token id=\"t759\"> affect </token> <token id=\"t760\"> humans </token> <token id=\"t761\"> . </token> <candidate id=\"c79\" index=762 type=\"number\" info=\"null\" length=\"1\"></candidate> <token id=\"t762\"> Two </token> <token id=\"t763\"> types </token> <token id=\"t764\"> have </token> <token id=\"t765\"> caused </token> <token id=\"t766\"> serious </token> <token id=\"t767\"> concern </token> <token id=\"t768\"> in </token> <candidate id=\"c80\" index=769 type=\"date\" info=\"PAST_REF\" length=\"2\"></candidate> <token id=\"t769\"> recent </token> <token id=\"t770\"> years </token> <token id=\"t771\"> . </token> <token id=\"t772\"> These </token> <token id=\"t773\"> are </token> <token id=\"t774\"> the </token> <token id=\"t775\"> H5N1 </token> <token id=\"t776\"> and </token> <token id=\"t777\"> H7N9 </token> <token id=\"t778\"> viruses </token> <token id=\"t779\"> . </token> <token id=\"t780\"> Other </token> <candidate id=\"c81\" index=781 type=\"host\" info=\"null\" length=\"1\"></candidate> <candidate id=\"c82\" index=781 type=\"disease\" info=\"null\" length=\"2\"></candidate> <token id=\"t781\"> bird </token> <token id=\"t782\"> flu </token> <token id=\"t783\"> viruses </token> <token id=\"t784\"> ( </token> <token id=\"t785\"> particularly </token> <token id=\"t786\"> H7N7 </token> <token id=\"t787\"> and </token> <token id=\"t788\"> H9N2 </token> <token id=\"t789\"> ) </token> <token id=\"t790\"> have </token> <token id=\"t791\"> also </token> <token id=\"t792\"> infected </token> <token id=\"t793\"> people </token> <token id=\"t794\"> , </token> <token id=\"t795\"> but </token> <token id=\"t796\"> these </token> <token id=\"t797\"> have </token> <token id=\"t798\"> rarely </token> <token id=\"t799\"> caused </token> <token id=\"t800\"> severe </token> <token id=\"t801\"> illness </token> <token id=\"t802\"> . </token> <candidate id=\"c83\" index=803 type=\"location\" info=\"{ &quot;coordinates&quot;: &quot;7.8972;123.0274&quot;, &quot;id&quot;: 1725750, &quot;featureClass&quot;: &quot;A&quot;, &quot;featureCode&quot;: &quot;ADM3&quot;, &quot;countryCode&quot;: &quot;PH&quot; }\" length=\"1\"></candidate> <token id=\"t803\"> Although </token> <token id=\"t804\"> these </token> <token id=\"t805\"> viruses </token> <token id=\"t806\"> do </token> <token id=\"t807\"> n't </token> <token id=\"t808\"> infect </token> <token id=\"t809\"> people </token> <token id=\"t810\"> easily </token> <token id=\"t811\"> and </token> <token id=\"t812\"> are </token> <token id=\"t813\"> usually </token> <token id=\"t814\"> not </token> <token id=\"t815\"> transmitted </token> <token id=\"t816\"> from </token> <token id=\"t817\"> human </token> <token id=\"t818\"> to </token> <token id=\"t819\"> human </token> <token id=\"t820\"> , </token> <token id=\"t821\"> several </token> <token id=\"t822\"> people </token> <token id=\"t823\"> have </token> <token id=\"t824\"> been </token> <token id=\"t825\"> infected </token> <token id=\"t826\"> around </token> <token id=\"t827\"> the </token> <token id=\"t828\"> world </token> <token id=\"t829\"> , </token> <token id=\"t830\"> leading </token> <token id=\"t831\"> to </token> <token id=\"t832\"> a </token> <token id=\"t833\"> number </token> <token id=\"t834\"> of </token> <token id=\"t835\"> deaths </token> <token id=\"t836\"> . </token> <token id=\"t837\"> Prof </token> <token id=\"t838\"> Wendy </token> <token id=\"t839\"> Barclay </token> <token id=\"t840\"> , </token> <candidate id=\"c84\" index=841 type=\"location\" info=\"{ &quot;coordinates&quot;: &quot;42.07917;21.44389&quot;, &quot;id&quot;: 863836, &quot;featureClass&quot;: &quot;A&quot;, &quot;featureCode&quot;: &quot;ADM1&quot;, &quot;countryCode&quot;: &quot;MK&quot; }\" length=\"1\"></candidate> <token id=\"t841\"> Chair </token> <token id=\"t842\"> in </token> <token id=\"t843\"> Influenza </token> <token id=\"t844\"> Virology </token> <token id=\"t845\"> , </token> <candidate id=\"c85\" index=846 type=\"location\" info=\"{ &quot;coordinates&quot;: &quot;-13.03309;-76.3696&quot;, &quot;id&quot;: 8350974, &quot;featureClass&quot;: &quot;A&quot;, &quot;featureCode&quot;: &quot;ADM3&quot;, &quot;countryCode&quot;: &quot;PE&quot; }\" length=\"1\"></candidate> <candidate id=\"c86\" index=846 type=\"location\" info=\"{ &quot;coordinates&quot;: &quot;33.03951;-115.36532&quot;, &quot;id&quot;: 5359067, &quot;featureClass&quot;: &quot;A&quot;, &quot;featureCode&quot;: &quot;ADM2&quot;, &quot;countryCode&quot;: &quot;US&quot; }\" length=\"1\"></candidate> <token id=\"t846\"> Imperial </token> <token id=\"t847\"> College </token> <candidate id=\"c87\" index=848 type=\"location\" info=\"{ &quot;coordinates&quot;: &quot;51.51279;-0.09184&quot;, &quot;id&quot;: 2643741, &quot;featureClass&quot;: &quot;P&quot;, &quot;featureCode&quot;: &quot;PPLA3&quot;, &quot;countryCode&quot;: &quot;GB&quot; }\" length=\"1\"></candidate> <candidate id=\"c88\" index=848 type=\"location\" info=\"{ &quot;coordinates&quot;: &quot;51.51334;-0.08901&quot;, &quot;id&quot;: 2643744, &quot;featureClass&quot;: &quot;A&quot;, &quot;featureCode&quot;: &quot;ADM3&quot;, &quot;countryCode&quot;: &quot;GB&quot; }\" length=\"1\"></candidate> <candidate id=\"c89\" index=848 type=\"location\" info=\"{ &quot;coordinates&quot;: &quot;42.98339;-81.23304&quot;, &quot;id&quot;: 6058560, &quot;featureClass&quot;: &quot;P&quot;, &quot;featureCode&quot;: &quot;PPL&quot;, &quot;countryCode&quot;: &quot;CA&quot; }\" length=\"1\"></candidate> <candidate id=\"c90\" index=848 type=\"location\" info=\"{ &quot;coordinates&quot;: &quot;51.50853;-0.12574&quot;, &quot;id&quot;: 2643743, &quot;featureClass&quot;: &quot;P&quot;, &quot;featureCode&quot;: &quot;PPLC&quot;, &quot;countryCode&quot;: &quot;GB&quot; }\" length=\"1\"></candidate> <token id=\"t848\"> London </token> <token id=\"t849\"> , </token> <token id=\"t850\"> said </token> <token id=\"t851\"> : </token> <token id=\"t852\"> `` </token> <token id=\"t853\"> Only </token> <token id=\"t854\"> a </token> <token id=\"t855\"> small </token> <token id=\"t856\"> subset </token> <token id=\"t857\"> of </token> <candidate id=\"c91\" index=858 type=\"disease\" info=\"null\" length=\"2\"></candidate> <token id=\"t858\"> avian </token> <token id=\"t859\"> influenza </token> <token id=\"t860\"> viruses </token> <token id=\"t861\"> infect </token> <token id=\"t862\"> humans </token> <token id=\"t863\"> , </token> <token id=\"t864\"> and </token> <token id=\"t865\"> these </token> <token id=\"t866\"> viruses </token> <token id=\"t867\"> can </token> <token id=\"t868\"> be </token> <token id=\"t869\"> of </token> <token id=\"t870\"> low </token> <token id=\"t871\"> or </token> <token id=\"t872\"> high </token> <token id=\"t873\"> pathogenicity </token> <token id=\"t874\"> in </token> <token id=\"t875\"> the </token> <candidate id=\"c92\" index=876 type=\"host\" info=\"null\" length=\"1\"></candidate> <token id=\"t876\"> birds </token> <token id=\"t877\"> . </token> <token id=\"t878\"> `` </token> <token id=\"t879\"> Even </token> <token id=\"t880\"> low </token> <token id=\"t881\"> pathogenicity </token> <candidate id=\"c93\" index=882 type=\"host\" info=\"null\" length=\"1\"></candidate> <token id=\"t882\"> bird </token> <token id=\"t883\"> viruses </token> <token id=\"t884\"> can </token> <token id=\"t885\"> cause </token> <token id=\"t886\"> severe </token> <token id=\"t887\"> disease </token> <token id=\"t888\"> in </token> <token id=\"t889\"> humans </token> <token id=\"t890\"> like </token> <token id=\"t891\"> the </token> <token id=\"t892\"> H7N9 </token> <candidate id=\"c94\" index=893 type=\"date\" info=\"PAST_REF\" length=\"1\"></candidate> <token id=\"t893\"> recently </token> <token id=\"t894\"> identified </token> <token id=\"t895\"> in </token> <candidate id=\"c95\" index=896 type=\"location\" info=\"{ &quot;coordinates&quot;: &quot;35.0;105.0&quot;, &quot;id&quot;: 1814991, &quot;featureClass&quot;: &quot;A&quot;, &quot;featureCode&quot;: &quot;PCLI&quot;, &quot;countryCode&quot;: &quot;CN&quot; }\" length=\"1\"></candidate> <candidate id=\"c96\" index=896 type=\"location\" info=\"{ &quot;coordinates&quot;: &quot;25.51224;-99.00457&quot;, &quot;id&quot;: 8582434, &quot;featureClass&quot;: &quot;A&quot;, &quot;featureCode&quot;: &quot;ADM2&quot;, &quot;countryCode&quot;: &quot;MX&quot; }\" length=\"1\"></candidate> <token id=\"t896\"> China </token> <token id=\"t897\"> . </token> <token id=\"t898\"> In </token> <token id=\"t899\"> previous </token> <token id=\"t900\"> outbreaks </token> <token id=\"t901\"> of </token> <token id=\"t902\"> H5 </token> <token id=\"t903\"> viruses </token> <token id=\"t904\"> in </token> <token id=\"t905\"> the </token> <token id=\"t906\"> UK </token> <token id=\"t907\"> , </token> <token id=\"t908\"> no </token> <token id=\"t909\"> humans </token> <token id=\"t910\"> have </token> <token id=\"t911\"> been </token> <token id=\"t912\"> infected </token> <token id=\"t913\"> . </token> <token id=\"t914\"> Without </token> <token id=\"t915\"> undergoing </token> <token id=\"t916\"> further </token> <token id=\"t917\"> mutations </token> <token id=\"t918\"> these </token> <token id=\"t919\"> infections </token> <token id=\"t920\"> do </token> <token id=\"t921\"> not </token> <token id=\"t922\"> pass </token> <token id=\"t923\"> from </token> <token id=\"t924\"> person </token> <token id=\"t925\"> to </token> <token id=\"t926\"> person </token> <token id=\"t927\"> . </token> <token id=\"t928\"> `` </token> <token id=\"t929\"> Because </token> <token id=\"t930\"> influenza </token> <token id=\"t931\"> viruses </token> <token id=\"t932\"> can </token> <token id=\"t933\"> mutate </token> <token id=\"t934\"> readily </token> <token id=\"t935\"> , </token> <token id=\"t936\"> it </token> <token id=\"t937\"> will </token> <token id=\"t938\"> be </token> <token id=\"t939\"> important </token> <token id=\"t940\"> over </token> <token id=\"t941\"> the </token> <candidate id=\"c97\" index=942 type=\"date\" info=\"FUTURE_REF\" length=\"2\"></candidate> <token id=\"t942\"> coming </token> <token id=\"t943\"> weeks </token> <token id=\"t944\"> to </token> <token id=\"t945\"> maintain </token> <token id=\"t946\"> vigilant </token> <token id=\"t947\"> surveillance </token> <token id=\"t948\"> and </token> <token id=\"t949\"> monitor </token> <token id=\"t950\"> any </token> <token id=\"t951\"> new </token> <token id=\"t952\"> viruses </token> <token id=\"t953\"> found </token> <token id=\"t954\"> for </token> <token id=\"t955\"> changes </token> <token id=\"t956\"> . </token> <token id=\"t957\"> `` </token> <token id=\"t958\"> Overall </token> <token id=\"t959\"> this </token> <token id=\"t960\"> new </token> <token id=\"t961\"> twist </token> <token id=\"t962\"> underscores </token> <token id=\"t963\"> the </token> <token id=\"t964\"> extant </token> <token id=\"t965\"> threat </token> <token id=\"t966\"> that </token> <candidate id=\"c98\" index=967 type=\"disease\" info=\"null\" length=\"2\"></candidate> <token id=\"t967\"> avian </token> <token id=\"t968\"> influenza </token> <token id=\"t969\"> viruses </token> <token id=\"t970\"> pose </token> <token id=\"t971\"> to </token> <token id=\"t972\"> our </token> <token id=\"t973\"> agriculture </token> <token id=\"t974\"> and </token> <token id=\"t975\"> to </token> <token id=\"t976\"> humans </token> <token id=\"t977\"> . </token> <token id=\"t978\"> '' </token> <token id=\"t979\"> However </token> <token id=\"t980\"> Professor </token> <token id=\"t981\"> Andrew </token> <candidate id=\"c100\" index=982 type=\"location\" info=\"{ &quot;coordinates&quot;: &quot;52.18323;1.33931&quot;, &quot;id&quot;: 7301392, &quot;featureClass&quot;: &quot;A&quot;, &quot;featureCode&quot;: &quot;ADM4&quot;, &quot;countryCode&quot;: &quot;GB&quot; }\" length=\"1\"></candidate> <candidate id=\"c101\" index=982 type=\"location\" info=\"{ &quot;coordinates&quot;: &quot;52.32393;-0.32836&quot;, &quot;id&quot;: 7298782, &quot;featureClass&quot;: &quot;A&quot;, &quot;featureCode&quot;: &quot;ADM4&quot;, &quot;countryCode&quot;: &quot;GB&quot; }\" length=\"1\"></candidate> <candidate id=\"c102\" index=982 type=\"location\" info=\"{ &quot;coordinates&quot;: &quot;52.65477;1.15717&quot;, &quot;id&quot;: 7296642, &quot;featureClass&quot;: &quot;A&quot;, &quot;featureCode&quot;: &quot;ADM4&quot;, &quot;countryCode&quot;: &quot;GB&quot; }\" length=\"1\"></candidate> <candidate id=\"c103\" index=982 type=\"location\" info=\"{ &quot;coordinates&quot;: &quot;51.33911;-1.69996&quot;, &quot;id&quot;: 7296270, &quot;featureClass&quot;: &quot;A&quot;, &quot;featureCode&quot;: &quot;ADM3&quot;, &quot;countryCode&quot;: &quot;GB&quot; }\" length=\"1\"></candidate> <candidate id=\"c99\" index=982 type=\"location\" info=\"{ &quot;coordinates&quot;: &quot;52.82331;-0.61765&quot;, &quot;id&quot;: 7299181, &quot;featureClass&quot;: &quot;A&quot;, &quot;featureCode&quot;: &quot;ADM4&quot;, &quot;countryCode&quot;: &quot;GB&quot; }\" length=\"1\"></candidate> <token id=\"t982\"> Easton </token> <token id=\"t983\"> , </token> <token id=\"t984\"> Professor </token> <token id=\"t985\"> of </token> <token id=\"t986\"> Virology </token> <token id=\"t987\"> at </token> <token id=\"t988\"> the </token> <token id=\"t989\"> University </token> <token id=\"t990\"> of </token> <candidate id=\"c104\" index=991 type=\"location\" info=\"{ &quot;coordinates&quot;: &quot;52.33333;-1.58333&quot;, &quot;id&quot;: 2634723, &quot;featureClass&quot;: &quot;A&quot;, &quot;featureCode&quot;: &quot;ADM2&quot;, &quot;countryCode&quot;: &quot;GB&quot; }\" length=\"1\"></candidate> <candidate id=\"c105\" index=991 type=\"location\" info=\"{ &quot;coordinates&quot;: &quot;32.26583;-64.80722&quot;, &quot;id&quot;: 3572972, &quot;featureClass&quot;: &quot;A&quot;, &quot;featureCode&quot;: &quot;ADM1&quot;, &quot;countryCode&quot;: &quot;BM&quot; }\" length=\"1\"></candidate> <candidate id=\"c106\" index=991 type=\"location\" info=\"{ &quot;coordinates&quot;: &quot;52.28036;-1.57448&quot;, &quot;id&quot;: 7296027, &quot;featureClass&quot;: &quot;A&quot;, &quot;featureCode&quot;: &quot;ADM4&quot;, &quot;countryCode&quot;: &quot;GB&quot; }\" length=\"1\"></candidate> <candidate id=\"c107\" index=991 type=\"location\" info=\"{ &quot;coordinates&quot;: &quot;45.95641;-72.00043&quot;, &quot;id&quot;: 8673723, &quot;featureClass&quot;: &quot;A&quot;, &quot;featureCode&quot;: &quot;ADM3&quot;, &quot;countryCode&quot;: &quot;CA&quot; }\" length=\"1\"></candidate> <candidate id=\"c108\" index=991 type=\"location\" info=\"{ &quot;coordinates&quot;: &quot;43.01678;-81.89979&quot;, &quot;id&quot;: 6176398, &quot;featureClass&quot;: &quot;A&quot;, &quot;featureCode&quot;: &quot;ADMD&quot;, &quot;countryCode&quot;: &quot;CA&quot; }\" length=\"1\"></candidate> <token id=\"t991\"> Warwick </token> <token id=\"t992\"> said </token> <token id=\"t993\"> the </token> <token id=\"t994\"> risk </token> <token id=\"t995\"> to </token> <token id=\"t996\"> humans </token> <token id=\"t997\"> was </token> <token id=\"t998\"> ` </token> <token id=\"t999\"> very </token> <token id=\"t1000\"> small </token> <token id=\"t1001\"> or </token> <token id=\"t1002\"> non-existent </token> <token id=\"t1003\"> . </token> <token id=\"t1004\"> ' </token> <token id=\"t1005\"> `` </token> <token id=\"t1006\"> We </token> <token id=\"t1007\"> do </token> <token id=\"t1008\"> not </token> <token id=\"t1009\"> yet </token> <token id=\"t1010\"> know </token> <token id=\"t1011\"> what </token> <token id=\"t1012\"> strain </token> <token id=\"t1013\"> of </token> <candidate id=\"c109\" index=1014 type=\"disease\" info=\"null\" length=\"2\"></candidate> <token id=\"t1014\"> avian </token> <token id=\"t1015\"> flu </token> <token id=\"t1016\"> has </token> <token id=\"t1017\"> been </token> <token id=\"t1018\"> detected </token> <token id=\"t1019\"> though </token> <token id=\"t1020\"> H5N1 </token> <token id=\"t1021\"> that </token> <token id=\"t1022\"> carries </token> <token id=\"t1023\"> risks </token> <token id=\"t1024\"> to </token> <token id=\"t1025\"> humans </token> <token id=\"t1026\"> seems </token> <token id=\"t1027\"> to </token> <token id=\"t1028\"> have </token> <token id=\"t1029\"> been </token> <token id=\"t1030\"> ruled </token> <token id=\"t1031\"> out </token> <token id=\"t1032\"> . </token> <token id=\"t1033\"> `` </token> <token id=\"t1034\"> Aquatic </token> <candidate id=\"c110\" index=1035 type=\"host\" info=\"null\" length=\"1\"></candidate> <token id=\"t1035\"> birds </token> <token id=\"t1036\"> such </token> <token id=\"t1037\"> as </token> <candidate id=\"c111\" index=1038 type=\"host\" info=\"null\" length=\"1\"></candidate> <token id=\"t1038\"> ducks </token> <token id=\"t1039\"> can </token> <token id=\"t1040\"> harbour </token> <token id=\"t1041\"> over </token> <candidate id=\"c112\" index=1042 type=\"number\" info=\"null\" length=\"1\"></candidate> <token id=\"t1042\"> 100 </token> <token id=\"t1043\"> ( </token> <token id=\"t1044\"> in </token> <token id=\"t1045\"> fact </token> <candidate id=\"c113\" index=1046 type=\"number\" info=\"null\" length=\"1\"></candidate> <token id=\"t1046\"> 144 </token> <token id=\"t1047\"> ) </token> <token id=\"t1048\"> different </token> <token id=\"t1049\"> types </token> <token id=\"t1050\"> of </token> <token id=\"t1051\"> influenza </token> <token id=\"t1052\"> . </token> <token id=\"t1053\"> In </token> <token id=\"t1054\"> these </token> <candidate id=\"c114\" index=1055 type=\"host\" info=\"null\" length=\"1\"></candidate> <token id=\"t1055\"> birds </token> <token id=\"t1056\"> the </token> <token id=\"t1057\"> viruses </token> <token id=\"t1058\"> do </token> <token id=\"t1059\"> not </token> <token id=\"t1060\"> usually </token> <token id=\"t1061\"> cause </token> <token id=\"t1062\"> disease </token> <token id=\"t1063\"> but </token> <token id=\"t1064\"> when </token> <token id=\"t1065\"> certain </token> <token id=\"t1066\"> types </token> <token id=\"t1067\"> spread </token> <token id=\"t1068\"> to </token> <token id=\"t1069\"> domestic </token> <token id=\"t1070\"> poultry </token> <token id=\"t1071\"> , </token> <token id=\"t1072\"> such </token> <token id=\"t1073\"> as </token> <token id=\"t1074\"> chickens </token> <token id=\"t1075\"> , </token> <token id=\"t1076\"> serious </token> <token id=\"t1077\"> disease </token> <token id=\"t1078\"> can </token> <token id=\"t1079\"> be </token> <token id=\"t1080\"> seen </token> <token id=\"t1081\"> . </token> <token id=\"t1082\"> `` </token> <token id=\"t1083\"> It </token> <token id=\"t1084\"> is </token> <token id=\"t1085\"> the </token> <token id=\"t1086\"> types </token> <token id=\"t1087\"> that </token> <token id=\"t1088\"> cause </token> <token id=\"t1089\"> serious </token> <token id=\"t1090\"> disease </token> <token id=\"t1091\"> that </token> <token id=\"t1092\"> are </token> <token id=\"t1093\"> of </token> <token id=\"t1094\"> particular </token> <token id=\"t1095\"> concern </token> <token id=\"t1096\"> . </token> <token id=\"t1097\"> `` </token> <token id=\"t1098\"> Human </token> <token id=\"t1099\"> infections </token> <token id=\"t1100\"> with </token> <token id=\"t1101\"> flu </token> <token id=\"t1102\"> strains </token> <token id=\"t1103\"> that </token> <token id=\"t1104\"> infect </token> <candidate id=\"c115\" index=1105 type=\"host\" info=\"null\" length=\"1\"></candidate> <token id=\"t1105\"> birds </token> <token id=\"t1106\"> are </token> <token id=\"t1107\"> not </token> <token id=\"t1108\"> common </token> <token id=\"t1109\"> and </token> <token id=\"t1110\"> have </token> <token id=\"t1111\"> been </token> <token id=\"t1112\"> restricted </token> <token id=\"t1113\"> to </token> <token id=\"t1114\"> only </token> <token id=\"t1115\"> a </token> <token id=\"t1116\"> very </token> <token id=\"t1117\"> small </token> <token id=\"t1118\"> number </token> <token id=\"t1119\"> so </token> <token id=\"t1120\"> the </token> <token id=\"t1121\"> risk </token> <token id=\"t1122\"> to </token> <token id=\"t1123\"> humans </token> <token id=\"t1124\"> from </token> <token id=\"t1125\"> this </token> <token id=\"t1126\"> incident </token> <token id=\"t1127\"> is </token> <token id=\"t1128\"> likely </token> <token id=\"t1129\"> to </token> <token id=\"t1130\"> be </token> <token id=\"t1131\"> very </token> <token id=\"t1132\"> small </token> <token id=\"t1133\"> or </token> <token id=\"t1134\"> non-existent </token> <token id=\"t1135\"> . </token> <token id=\"t1136\"> `` </token> <token id=\"t1137\"> However </token> <token id=\"t1138\"> , </token> <token id=\"t1139\"> the </token> <token id=\"t1140\"> risk </token> <token id=\"t1141\"> to </token> <token id=\"t1142\"> the </token> <token id=\"t1143\"> poultry </token> <token id=\"t1144\"> industry </token> <token id=\"t1145\"> is </token> <token id=\"t1146\"> high </token> <token id=\"t1147\"> and </token> <token id=\"t1148\"> the </token> <candidate id=\"c116\" index=1149 type=\"date\" info=\"PRESENT_REF\" length=\"1\"></candidate> <token id=\"t1149\"> current </token> <token id=\"t1150\"> measures </token> <token id=\"t1151\"> require </token> <token id=\"t1152\"> that </token> <token id=\"t1153\"> infected </token> <candidate id=\"c117\" index=1154 type=\"host\" info=\"null\" length=\"1\"></candidate> <token id=\"t1154\"> birds </token> <token id=\"t1155\"> are </token> <token id=\"t1156\"> killed </token> <token id=\"t1157\"> as </token> <token id=\"t1158\"> quickly </token> <token id=\"t1159\"> as </token> <token id=\"t1160\"> possible </token> <token id=\"t1161\"> to </token> <token id=\"t1162\"> stop </token> <token id=\"t1163\"> spread </token> <token id=\"t1164\"> to </token> <token id=\"t1165\"> other </token> <token id=\"t1166\"> flocks </token> <token id=\"t1167\"> . </token> <token id=\"t1168\"> '' </token> <token id=\"t1169\"> Professor </token> <candidate id=\"c118\" index=1170 type=\"location\" info=\"{ &quot;coordinates&quot;: &quot;52.82331;-0.61765&quot;, &quot;id&quot;: 7299181, &quot;featureClass&quot;: &quot;A&quot;, &quot;featureCode&quot;: &quot;ADM4&quot;, &quot;countryCode&quot;: &quot;GB&quot; }\" length=\"1\"></candidate> <candidate id=\"c119\" index=1170 type=\"location\" info=\"{ &quot;coordinates&quot;: &quot;52.18323;1.33931&quot;, &quot;id&quot;: 7301392, &quot;featureClass&quot;: &quot;A&quot;, &quot;featureCode&quot;: &quot;ADM4&quot;, &quot;countryCode&quot;: &quot;GB&quot; }\" length=\"1\"></candidate> <candidate id=\"c120\" index=1170 type=\"location\" info=\"{ &quot;coordinates&quot;: &quot;52.32393;-0.32836&quot;, &quot;id&quot;: 7298782, &quot;featureClass&quot;: &quot;A&quot;, &quot;featureCode&quot;: &quot;ADM4&quot;, &quot;countryCode&quot;: &quot;GB&quot; }\" length=\"1\"></candidate> <candidate id=\"c121\" index=1170 type=\"location\" info=\"{ &quot;coordinates&quot;: &quot;52.65477;1.15717&quot;, &quot;id&quot;: 7296642, &quot;featureClass&quot;: &quot;A&quot;, &quot;featureCode&quot;: &quot;ADM4&quot;, &quot;countryCode&quot;: &quot;GB&quot; }\" length=\"1\"></candidate> <candidate id=\"c122\" index=1170 type=\"location\" info=\"{ &quot;coordinates&quot;: &quot;51.33911;-1.69996&quot;, &quot;id&quot;: 7296270, &quot;featureClass&quot;: &quot;A&quot;, &quot;featureCode&quot;: &quot;ADM3&quot;, &quot;countryCode&quot;: &quot;GB&quot; }\" length=\"1\"></candidate> <token id=\"t1170\"> Easton </token> <token id=\"t1171\"> warned </token> <token id=\"t1172\"> that </token> <token id=\"t1173\"> the </token> <token id=\"t1174\"> flu </token> <token id=\"t1175\"> may </token> <token id=\"t1176\"> impact </token> <token id=\"t1177\"> wild </token> <candidate id=\"c123\" index=1178 type=\"host\" info=\"null\" length=\"1\"></candidate> <token id=\"t1178\"> bird </token> <token id=\"t1179\"> populations </token> <token id=\"t1180\"> . </token> <token id=\"t1181\"> `` </token> <token id=\"t1182\"> There </token> <token id=\"t1183\"> is </token> <token id=\"t1184\"> always </token> <token id=\"t1185\"> concern </token> <token id=\"t1186\"> that </token> <token id=\"t1187\"> some </token> <token id=\"t1188\"> strains </token> <token id=\"t1189\"> of </token> <token id=\"t1190\"> flu </token> <token id=\"t1191\"> may </token> <token id=\"t1192\"> be </token> <token id=\"t1193\"> spread </token> <token id=\"t1194\"> by </token> <token id=\"t1195\"> wild </token> <candidate id=\"c124\" index=1196 type=\"host\" info=\"null\" length=\"1\"></candidate> <token id=\"t1196\"> birds </token> <token id=\"t1197\"> and </token> <token id=\"t1198\"> surveillance </token> <token id=\"t1199\"> measures </token> <token id=\"t1200\"> are </token> <token id=\"t1201\"> also </token> <token id=\"t1202\"> likely </token> <token id=\"t1203\"> to </token> <token id=\"t1204\"> be </token> <token id=\"t1205\"> introduced </token> <token id=\"t1206\"> in </token> <token id=\"t1207\"> surrounding </token> <token id=\"t1208\"> areas </token> <token id=\"t1209\"> to </token> <token id=\"t1210\"> check </token> <token id=\"t1211\"> for </token> <token id=\"t1212\"> the </token> <token id=\"t1213\"> possibility </token> <token id=\"t1214\"> of </token> <token id=\"t1215\"> spread </token> <token id=\"t1216\"> , </token> <token id=\"t1217\"> '' </token> <token id=\"t1218\"> he </token> <token id=\"t1219\"> added </token> <token id=\"t1220\"> . </token>","publication_date":"2014-11-17","id":130,"title":"Bird flu outbreak: affected farm run by company with premises in China","url":"http://www.telegraph.co.uk/news/health/news/11235979/Bird-flu-outbreak-affected-farm-run-by-company-with-premises-in-China.html","content":" John Vernam, managing director, UK Operations, Cherry Valley, said: \"I can confirm that a farm operated by Cherry Valley has today tested positive for highly pathogenic avian influenza. Culling and disinfection will be carried out under the authority of Defra and the APHA at the farm near Driffield, East Yorkshire. \"Defra has placed two exclusion zones around the farm, at 3km (protection zone) and at 10km (surveillance zone), following the requirements of the Avian Influenza order 2006. Avian influenza is a disease of birds and the risk to the general public is judged by health experts to be negligible. \"We are working closely with Defra and other agencies and are confident that the controls in place are proportionate to the risks involved. We will be continuing our vigilance over the coming days and, like all poultry producers in the area, will be working with the authorities in the ongoing surveillance programme.\" Cherry Valley, which is based in Caistor, near Market Rasen, Lincs., has \"operational centres\" in Britain, China and Germany. According to the firm's website, China is \"home to 2.8 billion Cherry Valley ducks\". The firm rears seven million Pekin ducks in the UK every year, which are mostly sold to the Chinese catering market in the UK and Europe. It has emerged that Christmas turkey suppliers could be at risk from the bird flu outbreak. The risk to humans from the outbreak is virtually non-existent, experts have said, but if the disease spreads to turkey farms, it could lead to a shortage for Christmas. There are a number of turkey farms near to the outbreak. David Evans, Professor of Virology at the University of Warwick said; “Whilst the case in Yorkshire affects ducks the strains of bird ‘flu are transmissible to other domestic and wild poultry, including chickens and turkeys.” Chief veterinary officer Nigel Gibbens said more cases could follow and farmers have been alerted to the danger. \"We cannot rule out that there might be further cases; this is why we put premises under restriction to look for further spread,” he told the BBC. \"Because there's a wild bird risk we also need farmers and their vets all over the country to be alert to possible disease in their farm that they can't explain, draw those to our attention so we can investigate quickly, and, if there is any more disease, seek to nip that in the bud as well.\" The farm at the centre of the alert, which has not been identified, has good bio-security in place so the risk of spread is \"probably quite low\". Gary Lavis, chair of the Driffield Parish Council, said a problem was first noticed around a week ago when egg production began dropping and the number of birds dying increased. He said the manager of the farm did not know how the virus had infected the birds. \"They noticed symptoms themselves about one week ago: a drop-off in egg production and slightly higher mortality rates. That alerted them to do some testing,\" he said. \"They're doing their normal routine with suits and masks and the disinfectant they are using is Defra-approved for all strains of bird flu.\" The bird flu outbreak in the UK – in 60 seconds Mr Lavis said he was particularly concerned about the potential effect on the local wild bird population, with a mere in Nafferton and an RSPB reserve nearby. He said there were also two battery farms in the area and a number of hobby farmers who keep chickens. \"We're also concerned about the environmental impact. We have a large wildfowl population on the mere, which is a focal point of the village.\" A cull of all 6,000 birds at the Yorkshire farm is taking place and a 10km exclusion zone has been thrown up in the area to prevent poultry and waste being transferred. Bird flu, or avian flu, is an infectious viral illness that spreads among birds. In rare cases it can affect humans. Two types have caused serious concern in recent years. These are the H5N1 and H7N9 viruses. Other bird flu viruses (particularly H7N7 and H9N2) have also infected people, but these have rarely caused severe illness. Although these viruses don't infect people easily and are usually not transmitted from human to human, several people have been infected around the world, leading to a number of deaths. Prof Wendy Barclay, Chair in Influenza Virology, Imperial College London, said: \"Only a small subset of avian influenza viruses infect humans, and these viruses can be of low or high pathogenicity in the birds. \"Even low pathogenicity bird viruses can cause severe disease in humans like the H7N9 recently identified in China. In previous outbreaks of H5 viruses in the UK, no humans have been infected. Without undergoing further mutations these infections do not pass from person to person. \"Because influenza viruses can mutate readily, it will be important over the coming weeks to maintain vigilant surveillance and monitor any new viruses found for changes. \"Overall this new twist underscores the extant threat that avian influenza viruses pose to our agriculture and to humans.\" However Professor Andrew Easton, Professor of Virology at the University of Warwick said the risk to humans was ‘very small or non-existent.’ “We do not yet know what strain of avian flu has been detected though H5N1 that carries risks to humans seems to have been ruled out. “Aquatic birds such as ducks can harbour over 100 (in fact 144 ) different types of influenza. In these birds the viruses do not usually cause disease but when certain types spread to domestic poultry, such as chickens, serious disease can be seen. “It is the types that cause serious disease that are of particular concern. “Human infections with flu strains that infect birds are not common and have been restricted to only a very small number so the risk to humans from this incident is likely to be very small or non-existent. “However, the risk to the poultry industry is high and the current measures require that infected birds are killed as quickly as possible to stop spread to other flocks.”Professor Easton warned that the flu may impact wild bird populations. “There is always concern that some strains of flu may be spread by wild birds and surveillance measures are also likely to be introduced in surrounding areas to check for the possibility of spread,” he added. ","candidateLabels":[{"id":"c1","label":"incorrect"},{"id":"c2","label":"incorrect"},{"id":"c3","label":"incorrect"},{"id":"c4","label":"incorrect"},{"id":"c5","label":"correct"},{"id":"c6","label":"correct"},{"id":"c7","label":"correct"},{"id":"c8","label":"correct"},{"id":"c9","label":"incorrect"},{"id":"c10","label":"correct"},{"id":"c11","label":"correct"},{"id":"c12","label":"incorrect"},{"id":"c13","label":"correct"},{"id":"c14","label":"incorrect"},{"id":"c15","label":"partial"},{"id":"c16","label":"correct"},{"id":"c17","label":"correct"},{"id":"c18","label":"incorrect"},{"id":"c19","label":"incorrect"},{"id":"c20","label":"incorrect"},{"id":"c21","label":"correct"},{"id":"c22","label":"correct"},{"id":"c23","label":"correct"},{"id":"c24","label":"incorrect"},{"id":"c25","label":"incorrect"},{"id":"c26","label":"incorrect"},{"id":"c27","label":"incorrect"},{"id":"c28","label":"incorrect"},{"id":"c29","label":"incorrect"},{"id":"c30","label":"incorrect"},{"id":"c31","label":"incorrect"},{"id":"c32","label":"incorrect"},{"id":"c33","label":"correct"},{"id":"c34","label":"incorrect"},{"id":"c35","label":"incorrect"},{"id":"c36","label":"incorrect"},{"id":"c37","label":"incorrect"},{"id":"c38","label":"incorrect"},{"id":"c39","label":"correct"},{"id":"c40","label":"correct"},{"id":"c41","label":"incorrect"},{"id":"c42","label":"incorrect"},{"id":"c43","label":"incorrect"},{"id":"c44","label":"incorrect"},{"id":"c45","label":"incorrect"},{"id":"c46","label":"incorrect"},{"id":"c47","label":"incorrect"},{"id":"c48","label":"correct"},{"id":"c49","label":"correct"},{"id":"c50","label":"correct"},{"id":"c51","label":"incorrect"},{"id":"c52","label":"correct"},{"id":"c53","label":"incorrect"},{"id":"c54","label":"incorrect"},{"id":"c55","label":"correct"},{"id":"c56","label":"incorrect"},{"id":"c57","label":"correct"},{"id":"c58","label":"correct"},{"id":"c59","label":"correct"},{"id":"c60","label":"correct"},{"id":"c61","label":"incorrect"},{"id":"c62","label":"correct"},{"id":"c63","label":"correct"},{"id":"c64","label":"correct"},{"id":"c65","label":"correct"},{"id":"c66","label":"incorrect"},{"id":"c67","label":"incorrect"},{"id":"c68","label":"incorrect"},{"id":"c69","label":"correct"},{"id":"c70","label":"correct"},{"id":"c71","label":"incorrect"},{"id":"c72","label":"partial"},{"id":"c73","label":"correct"},{"id":"c74","label":"correct"},{"id":"c75","label":"correct"},{"id":"c76","label":"correct"},{"id":"c77","label":"correct"},{"id":"c78","label":"correct"},{"id":"c79","label":"incorrect"},{"id":"c80","label":"incorrect"},{"id":"c81","label":"correct"},{"id":"c82","label":"correct"},{"id":"c83","label":"incorrect"},{"id":"c84","label":"incorrect"},{"id":"c85","label":"incorrect"},{"id":"c86","label":"incorrect"},{"id":"c87","label":"incorrect"},{"id":"c88","label":"incorrect"},{"id":"c89","label":"incorrect"},{"id":"c90","label":"incorrect"},{"id":"c91","label":"correct"},{"id":"c92","label":"correct"},{"id":"c93","label":"correct"},{"id":"c94","label":"partial"},{"id":"c95","label":"correct"},{"id":"c96","label":"incorrect"},{"id":"c97","label":"partial"},{"id":"c98","label":"correct"},{"id":"c99","label":"incorrect"},{"id":"c100","label":"incorrect"},{"id":"c101","label":"incorrect"},{"id":"c102","label":"incorrect"},{"id":"c103","label":"incorrect"},{"id":"c104","label":"incorrect"},{"id":"c105","label":"incorrect"},{"id":"c106","label":"incorrect"},{"id":"c107","label":"incorrect"},{"id":"c108","label":"incorrect"},{"id":"c109","label":"correct"},{"id":"c110","label":"correct"},{"id":"c111","label":"correct"},{"id":"c112","label":"incorrect"},{"id":"c113","label":"incorrect"},{"id":"c114","label":"correct"},{"id":"c115","label":"correct"},{"id":"c116","label":"incorrect"},{"id":"c117","label":"correct"},{"id":"c118","label":"incorrect"},{"id":"c119","label":"incorrect"},{"id":"c120","label":"incorrect"},{"id":"c121","label":"incorrect"},{"id":"c122","label":"incorrect"},{"id":"c123","label":"correct"},{"id":"c124","label":"correct"}]}
