# Supplementary material for: Web monitoring of emerging animal infectious diseases integrated in the French Animal Health Epidemic Intelligence System
Source: PLoS One. 2018 Aug 3;13(8):e0199960. doi: 10.1371/journal.pone.0199960 (PMC6075742; doi:10.1371/journal.pone.0199960)
Supplement: S1 Dataset — Dataset of news reports in English language used to evaluate and train the information extraction module of PADI-web (http://epia.clermont.inra.fr/vsi). This dataset is composed of 532 news reports (in JSON), with information about the report itself (publication date, title, content, url), as well as processing information related to the information extraction process (candidates for extraction information, correct or incorrect labels for each candidate). The named entity candidates (locations, diseases, hosts, dates, number of cases) are manually labelled in each article. Data are shared under a CC BY license and are freely available for download at: https://dataverse.cirad.fr/dataset.xhtml?persistentId=doi:10.18167/DVN1/KMTIFG. (GZ) [file pone.0199960.s001.gz › articles/55.json]

{"reports":[17321,17349,17392,17434,17464,17547,17590,17701,17742,17777,17813,17843,17963,18002,18053,18054,18111,18170,18226,18271,18279,18411,18473,18492,18554,18584,18692,18778,18823,18919,19034,19068,19126,19191,19255,19320,19366],"tagged_content":"<token id=\"t0\"> <br /> </token> <token id=\"t1\"> <br /> </token> <token id=\"t2\"> News </token> <token id=\"t3\"> sources </token> <token id=\"t4\"> in </token> <token id=\"t5\"> Europe </token> <token id=\"t6\"> have </token> <token id=\"t7\"> reported </token> <token id=\"t8\"> an </token> <token id=\"t9\"> outbreak </token> <token id=\"t10\"> of </token> <candidate id=\"c1\" index=11 type=\"disease\" info=\"null\" length=\"3\"></candidate> <token id=\"t11\"> African </token> <candidate id=\"c2\" index=12 type=\"host\" info=\"null\" length=\"1\"></candidate> <token id=\"t12\"> swine </token> <token id=\"t13\"> fever </token> <token id=\"t14\"> in </token> <candidate id=\"c3\" index=15 type=\"location\" info=\"{ &quot;coordinates&quot;: &quot;55.41667;24.0&quot;, &quot;id&quot;: 597427, &quot;featureClass&quot;: &quot;A&quot;, &quot;featureCode&quot;: &quot;PCLI&quot;, &quot;countryCode&quot;: &quot;LT&quot; }\" length=\"1\"></candidate> <token id=\"t15\"> Lithuania </token> <token id=\"t16\"> , </token> <candidate id=\"c4\" index=17 type=\"location\" info=\"{ &quot;coordinates&quot;: &quot;-31.95224;115.8614&quot;, &quot;id&quot;: 2063523, &quot;featureClass&quot;: &quot;P&quot;, &quot;featureCode&quot;: &quot;PPLA&quot;, &quot;countryCode&quot;: &quot;AU&quot; }\" length=\"1\"></candidate> <token id=\"t17\"> part </token> <token id=\"t18\"> of </token> <token id=\"t19\"> the </token> <candidate id=\"c5\" index=20 type=\"location\" info=\"{ &quot;coordinates&quot;: &quot;50.83857;4.37599&quot;, &quot;id&quot;: 6695072, &quot;featureClass&quot;: &quot;A&quot;, &quot;featureCode&quot;: &quot;ZN&quot;, &quot;countryCode&quot;: &quot;&quot; }\" length=\"2\"></candidate> <token id=\"t20\"> European </token> <candidate id=\"c6\" index=21 type=\"location\" info=\"{ &quot;coordinates&quot;: &quot;34.83401;-83.99076&quot;, &quot;id&quot;: 4227781, &quot;featureClass&quot;: &quot;A&quot;, &quot;featureCode&quot;: &quot;ADM2&quot;, &quot;countryCode&quot;: &quot;US&quot; }\" length=\"1\"></candidate> <candidate id=\"c7\" index=21 type=\"location\" info=\"{ &quot;coordinates&quot;: &quot;-32.83333;-62.75&quot;, &quot;id&quot;: 3833419, &quot;featureClass&quot;: &quot;A&quot;, &quot;featureCode&quot;: &quot;ADM2&quot;, &quot;countryCode&quot;: &quot;AR&quot; }\" length=\"1\"></candidate> <candidate id=\"c8\" index=21 type=\"location\" info=\"{ &quot;coordinates&quot;: &quot;13.55;-87.9&quot;, &quot;id&quot;: 3584767, &quot;featureClass&quot;: &quot;A&quot;, &quot;featureCode&quot;: &quot;ADM1&quot;, &quot;countryCode&quot;: &quot;SV&quot; }\" length=\"1\"></candidate> <token id=\"t21\"> Union </token> <token id=\"t22\"> . </token> <token id=\"t23\"> A </token> <token id=\"t24\"> hunted </token> <candidate id=\"c9\" index=25 type=\"host\" info=\"null\" length=\"2\"></candidate> <token id=\"t25\"> wild </token> <candidate id=\"c10\" index=26 type=\"host\" info=\"null\" length=\"1\"></candidate> <token id=\"t26\"> boar </token> <token id=\"t27\"> tested </token> <token id=\"t28\"> positive </token> <token id=\"t29\"> to </token> <token id=\"t30\"> the </token> <token id=\"t31\"> disease </token> <token id=\"t32\"> . </token> <token id=\"t33\"> <br /> </token> <token id=\"t34\"> A </token> <token id=\"t35\"> Global </token> <token id=\"t36\"> Post </token> <token id=\"t37\"> article </token> <token id=\"t38\"> said </token> <candidate id=\"c11\" index=39 type=\"location\" info=\"{ &quot;coordinates&quot;: &quot;55.41667;24.0&quot;, &quot;id&quot;: 597427, &quot;featureClass&quot;: &quot;A&quot;, &quot;featureCode&quot;: &quot;PCLI&quot;, &quot;countryCode&quot;: &quot;LT&quot; }\" length=\"1\"></candidate> <token id=\"t39\"> Lithuania </token> <token id=\"t40\"> has </token> <token id=\"t41\"> imposed </token> <token id=\"t42\"> a </token> <token id=\"t43\"> temporary </token> <candidate id=\"c12\" index=44 type=\"location\" info=\"{ &quot;coordinates&quot;: &quot;38.49457;43.38323&quot;, &quot;id&quot;: 298117, &quot;featureClass&quot;: &quot;P&quot;, &quot;featureCode&quot;: &quot;PPLA&quot;, &quot;countryCode&quot;: &quot;TR&quot; }\" length=\"1\"></candidate> <token id=\"t44\"> ban </token> <token id=\"t45\"> on </token> <token id=\"t46\"> the </token> <token id=\"t47\"> movement </token> <token id=\"t48\"> of </token> <token id=\"t49\"> live </token> <candidate id=\"c13\" index=50 type=\"host\" info=\"null\" length=\"1\"></candidate> <token id=\"t50\"> pigs </token> <token id=\"t51\"> out </token> <token id=\"t52\"> of </token> <token id=\"t53\"> the </token> <token id=\"t54\"> affected </token> <token id=\"t55\"> areas </token> <token id=\"t56\"> , </token> <token id=\"t57\"> `` </token> <token id=\"t58\"> fearing </token> <token id=\"t59\"> the </token> <token id=\"t60\"> virus </token> <token id=\"t61\"> could </token> <token id=\"t62\"> spread </token> <token id=\"t63\"> to </token> <token id=\"t64\"> local </token> <token id=\"t65\"> farms </token> <token id=\"t66\"> . </token> <token id=\"t67\"> '' </token> <candidate id=\"c14\" index=68 type=\"number\" info=\"null\" length=\"1\"></candidate> <token id=\"t68\"> Two </token> <token id=\"t69\"> non-EU </token> <token id=\"t70\"> neighboring </token> <token id=\"t71\"> countries </token> <token id=\"t72\"> , </token> <candidate id=\"c15\" index=73 type=\"location\" info=\"{ &quot;coordinates&quot;: &quot;60.0;100.0&quot;, &quot;id&quot;: 2017370, &quot;featureClass&quot;: &quot;A&quot;, &quot;featureCode&quot;: &quot;PCLI&quot;, &quot;countryCode&quot;: &quot;RU&quot; }\" length=\"1\"></candidate> <token id=\"t73\"> Russia </token> <token id=\"t74\"> and </token> <candidate id=\"c16\" index=75 type=\"location\" info=\"{ &quot;coordinates&quot;: &quot;53.0;28.0&quot;, &quot;id&quot;: 630336, &quot;featureClass&quot;: &quot;A&quot;, &quot;featureCode&quot;: &quot;PCLI&quot;, &quot;countryCode&quot;: &quot;BY&quot; }\" length=\"1\"></candidate> <token id=\"t75\"> Belarus </token> <token id=\"t76\"> have </token> <token id=\"t77\"> banned </token> <token id=\"t78\"> pork </token> <token id=\"t79\"> products </token> <token id=\"t80\"> from </token> <candidate id=\"c17\" index=81 type=\"location\" info=\"{ &quot;coordinates&quot;: &quot;55.41667;24.0&quot;, &quot;id&quot;: 597427, &quot;featureClass&quot;: &quot;A&quot;, &quot;featureCode&quot;: &quot;PCLI&quot;, &quot;countryCode&quot;: &quot;LT&quot; }\" length=\"1\"></candidate> <token id=\"t81\"> Lithuania </token> <token id=\"t82\"> that </token> <token id=\"t83\"> are </token> <token id=\"t84\"> not </token> <token id=\"t85\"> processed </token> <token id=\"t86\"> thermally </token> <token id=\"t87\"> as </token> <token id=\"t88\"> a </token> <token id=\"t89\"> result </token> <token id=\"t90\"> of </token> <token id=\"t91\"> the </token> <token id=\"t92\"> virus </token> <token id=\"t93\"> being </token> <token id=\"t94\"> detected </token> <token id=\"t95\"> in </token> <token id=\"t96\"> the </token> <token id=\"t97\"> country </token> <candidate id=\"c18\" index=98 type=\"date\" info=\"2014-W04\" length=\"2\"></candidate> <token id=\"t98\"> last </token> <token id=\"t99\"> week </token> <token id=\"t100\"> . </token> <token id=\"t101\"> <br /> </token> <token id=\"t102\"> The </token> <token id=\"t103\"> Lithuanian </token> <token id=\"t104\"> government </token> <token id=\"t105\"> is </token> <token id=\"t106\"> expected </token> <token id=\"t107\"> to </token> <token id=\"t108\"> declare </token> <token id=\"t109\"> an </token> <token id=\"t110\"> official </token> <token id=\"t111\"> state </token> <token id=\"t112\"> of </token> <token id=\"t113\"> emergency </token> <candidate id=\"c19\" index=114 type=\"date\" info=\"2014-W05\" length=\"2\"></candidate> <token id=\"t114\"> this </token> <token id=\"t115\"> week </token> <token id=\"t116\"> in </token> <token id=\"t117\"> regions </token> <token id=\"t118\"> bordering </token> <candidate id=\"c20\" index=119 type=\"location\" info=\"{ &quot;coordinates&quot;: &quot;53.0;28.0&quot;, &quot;id&quot;: 630336, &quot;featureClass&quot;: &quot;A&quot;, &quot;featureCode&quot;: &quot;PCLI&quot;, &quot;countryCode&quot;: &quot;BY&quot; }\" length=\"1\"></candidate> <token id=\"t119\"> Belarus </token> <token id=\"t120\"> , </token> <token id=\"t121\"> which </token> <token id=\"t122\"> it </token> <token id=\"t123\"> claims </token> <token id=\"t124\"> was </token> <token id=\"t125\"> the </token> <token id=\"t126\"> source </token> <token id=\"t127\"> of </token> <token id=\"t128\"> the </token> <token id=\"t129\"> virus </token> <token id=\"t130\"> . </token> <token id=\"t131\"> Officials </token> <token id=\"t132\"> also </token> <token id=\"t133\"> imposed </token> <token id=\"t134\"> a </token> <token id=\"t135\"> temporary </token> <candidate id=\"c21\" index=136 type=\"location\" info=\"{ &quot;coordinates&quot;: &quot;38.49457;43.38323&quot;, &quot;id&quot;: 298117, &quot;featureClass&quot;: &quot;P&quot;, &quot;featureCode&quot;: &quot;PPLA&quot;, &quot;countryCode&quot;: &quot;TR&quot; }\" length=\"1\"></candidate> <token id=\"t136\"> ban </token> <token id=\"t137\"> on </token> <token id=\"t138\"> the </token> <token id=\"t139\"> shipping </token> <token id=\"t140\"> of </token> <token id=\"t141\"> live </token> <candidate id=\"c22\" index=142 type=\"host\" info=\"null\" length=\"1\"></candidate> <token id=\"t142\"> pigs </token> <token id=\"t143\"> out </token> <token id=\"t144\"> of </token> <token id=\"t145\"> the </token> <token id=\"t146\"> affected </token> <token id=\"t147\"> areas </token> <token id=\"t148\"> , </token> <token id=\"t149\"> fearing </token> <token id=\"t150\"> the </token> <token id=\"t151\"> virus </token> <token id=\"t152\"> could </token> <token id=\"t153\"> spread </token> <token id=\"t154\"> to </token> <token id=\"t155\"> local </token> <token id=\"t156\"> farms </token> <token id=\"t157\"> . </token> <token id=\"t158\"> <br /> </token> <token id=\"t159\"> In </token> <token id=\"t160\"> addition </token> <token id=\"t161\"> , </token> <token id=\"t162\"> all </token> <candidate id=\"c23\" index=163 type=\"host\" info=\"null\" length=\"2\"></candidate> <token id=\"t163\"> wild </token> <candidate id=\"c24\" index=164 type=\"host\" info=\"null\" length=\"1\"></candidate> <token id=\"t164\"> boars </token> <token id=\"t165\"> hunted </token> <token id=\"t166\"> in </token> <token id=\"t167\"> these </token> <token id=\"t168\"> regions </token> <token id=\"t169\"> ( </token> <token id=\"t170\"> which </token> <token id=\"t171\"> are </token> <token id=\"t172\"> close </token> <token id=\"t173\"> to </token> <candidate id=\"c25\" index=174 type=\"location\" info=\"{ &quot;coordinates&quot;: &quot;52.0;20.0&quot;, &quot;id&quot;: 798544, &quot;featureClass&quot;: &quot;A&quot;, &quot;featureCode&quot;: &quot;PCLI&quot;, &quot;countryCode&quot;: &quot;PL&quot; }\" length=\"1\"></candidate> <token id=\"t174\"> Poland </token> <token id=\"t175\"> , </token> <token id=\"t176\"> another </token> <token id=\"t177\"> EU-member </token> <token id=\"t178\"> country </token> <token id=\"t179\"> ) </token> <token id=\"t180\"> will </token> <token id=\"t181\"> be </token> <token id=\"t182\"> incinerated </token> <token id=\"t183\"> if </token> <token id=\"t184\"> tests </token> <token id=\"t185\"> show </token> <token id=\"t186\"> they </token> <token id=\"t187\"> carry </token> <token id=\"t188\"> the </token> <token id=\"t189\"> virus </token> <token id=\"t190\"> . </token> <token id=\"t191\"> The </token> <token id=\"t192\"> Food </token> <token id=\"t193\"> and </token> <token id=\"t194\"> Veterinary </token> <token id=\"t195\"> Service </token> <token id=\"t196\"> in </token> <candidate id=\"c26\" index=197 type=\"location\" info=\"{ &quot;coordinates&quot;: &quot;55.41667;24.0&quot;, &quot;id&quot;: 597427, &quot;featureClass&quot;: &quot;A&quot;, &quot;featureCode&quot;: &quot;PCLI&quot;, &quot;countryCode&quot;: &quot;LT&quot; }\" length=\"1\"></candidate> <token id=\"t197\"> Lithuania </token> <token id=\"t198\"> said </token> <candidate id=\"c27\" index=199 type=\"number\" info=\"null\" length=\"1\"></candidate> <token id=\"t199\"> 90 </token> <token id=\"t200\"> percent </token> <token id=\"t201\"> of </token> <token id=\"t202\"> the </token> <token id=\"t203\"> country </token> <token id=\"t204\"> 's </token> <candidate id=\"c28\" index=205 type=\"number\" info=\"null\" length=\"1\"></candidate> <token id=\"t205\"> 60,000 </token> <candidate id=\"c29\" index=206 type=\"host\" info=\"null\" length=\"2\"></candidate> <token id=\"t206\"> wild </token> <candidate id=\"c30\" index=207 type=\"host\" info=\"null\" length=\"1\"></candidate> <token id=\"t207\"> boars </token> <token id=\"t208\"> would </token> <token id=\"t209\"> have </token> <token id=\"t210\"> to </token> <token id=\"t211\"> be </token> <token id=\"t212\"> culled </token> <token id=\"t213\"> to </token> <token id=\"t214\"> stop </token> <token id=\"t215\"> the </token> <token id=\"t216\"> virus </token> <token id=\"t217\"> from </token> <token id=\"t218\"> spreading </token> <token id=\"t219\"> , </token> <token id=\"t220\"> according </token> <token id=\"t221\"> to </token> <token id=\"t222\"> the </token> <token id=\"t223\"> Baltic </token> <token id=\"t224\"> Times </token> <token id=\"t225\"> . </token> <token id=\"t226\"> <br /> </token> <token id=\"t227\"> Interior </token> <token id=\"t228\"> Minister </token> <token id=\"t229\"> Dailis </token> <token id=\"t230\"> Alfonsas </token> <token id=\"t231\"> Barakauskas </token> <token id=\"t232\"> said </token> <token id=\"t233\"> the </token> <token id=\"t234\"> government </token> <token id=\"t235\"> will </token> <token id=\"t236\"> turn </token> <token id=\"t237\"> to </token> <token id=\"t238\"> the </token> <token id=\"t239\"> EU </token> <token id=\"t240\"> Commission </token> <token id=\"t241\"> , </token> <token id=\"t242\"> asking </token> <token id=\"t243\"> to </token> <token id=\"t244\"> finance </token> <token id=\"t245\"> a </token> <token id=\"t246\"> fence </token> <token id=\"t247\"> along </token> <candidate id=\"c31\" index=248 type=\"location\" info=\"{ &quot;coordinates&quot;: &quot;53.0;28.0&quot;, &quot;id&quot;: 630336, &quot;featureClass&quot;: &quot;A&quot;, &quot;featureCode&quot;: &quot;PCLI&quot;, &quot;countryCode&quot;: &quot;BY&quot; }\" length=\"2\"></candidate> <token id=\"t248\"> Belarus </token> <token id=\"t249\"> ' </token> <token id=\"t250\"> border </token> <token id=\"t251\"> to </token> <token id=\"t252\"> prevent </token> <token id=\"t253\"> the </token> <token id=\"t254\"> movement </token> <token id=\"t255\"> of </token> <candidate id=\"c32\" index=256 type=\"host\" info=\"null\" length=\"1\"></candidate> <token id=\"t256\"> boars </token> <token id=\"t257\"> . </token> <candidate id=\"c33\" index=258 type=\"date\" info=\"2013\" length=\"2\"></candidate> <token id=\"t258\"> Last </token> <token id=\"t259\"> year </token> <token id=\"t260\"> the </token> <token id=\"t261\"> European </token> <token id=\"t262\"> Commission </token> <token id=\"t263\"> rejected </token> <candidate id=\"c34\" index=264 type=\"location\" info=\"{ &quot;coordinates&quot;: &quot;55.41667;24.0&quot;, &quot;id&quot;: 597427, &quot;featureClass&quot;: &quot;A&quot;, &quot;featureCode&quot;: &quot;PCLI&quot;, &quot;countryCode&quot;: &quot;LT&quot; }\" length=\"1\"></candidate> <token id=\"t264\"> Lithuania </token> <token id=\"t265\"> 's </token> <token id=\"t266\"> request </token> <token id=\"t267\"> to </token> <token id=\"t268\"> pay </token> <token id=\"t269\"> for </token> <token id=\"t270\"> a </token> <token id=\"t271\"> fence </token> <token id=\"t272\"> to </token> <token id=\"t273\"> stop </token> <candidate id=\"c35\" index=274 type=\"host\" info=\"null\" length=\"2\"></candidate> <token id=\"t274\"> wild </token> <candidate id=\"c36\" index=275 type=\"host\" info=\"null\" length=\"1\"></candidate> <token id=\"t275\"> boars </token> <token id=\"t276\"> from </token> <candidate id=\"c37\" index=277 type=\"location\" info=\"{ &quot;coordinates&quot;: &quot;53.0;28.0&quot;, &quot;id&quot;: 630336, &quot;featureClass&quot;: &quot;A&quot;, &quot;featureCode&quot;: &quot;PCLI&quot;, &quot;countryCode&quot;: &quot;BY&quot; }\" length=\"1\"></candidate> <token id=\"t277\"> Belarus </token> <token id=\"t278\"> crossing </token> <token id=\"t279\"> the </token> <token id=\"t280\"> border </token> <token id=\"t281\"> . </token> <token id=\"t282\"> <br /> </token> <candidate id=\"c38\" index=283 type=\"location\" info=\"{ &quot;coordinates&quot;: &quot;57.0;25.0&quot;, &quot;id&quot;: 458258, &quot;featureClass&quot;: &quot;A&quot;, &quot;featureCode&quot;: &quot;PCLI&quot;, &quot;countryCode&quot;: &quot;LV&quot; }\" length=\"1\"></candidate> <token id=\"t283\"> Latvia </token> <token id=\"t284\"> has </token> <token id=\"t285\"> banned </token> <token id=\"t286\"> the </token> <token id=\"t287\"> import </token> <token id=\"t288\"> of </token> <token id=\"t289\"> animal </token> <token id=\"t290\"> feed </token> <token id=\"t291\"> from </token> <candidate id=\"c39\" index=292 type=\"location\" info=\"{ &quot;coordinates&quot;: &quot;55.41667;24.0&quot;, &quot;id&quot;: 597427, &quot;featureClass&quot;: &quot;A&quot;, &quot;featureCode&quot;: &quot;PCLI&quot;, &quot;countryCode&quot;: &quot;LT&quot; }\" length=\"1\"></candidate> <token id=\"t292\"> Lithuania </token> <token id=\"t293\"> as </token> <token id=\"t294\"> a </token> <token id=\"t295\"> result </token> <token id=\"t296\"> of </token> <token id=\"t297\"> the </token> <token id=\"t298\"> scare </token> <token id=\"t299\"> , </token> <token id=\"t300\"> reports </token> <token id=\"t301\"> The </token> <token id=\"t302\"> Baltic </token> <token id=\"t303\"> Course </token> <token id=\"t304\"> . </token> <token id=\"t305\"> The </token> <token id=\"t306\"> Food </token> <token id=\"t307\"> and </token> <token id=\"t308\"> Veterinary </token> <token id=\"t309\"> Service </token> <token id=\"t310\"> has </token> <token id=\"t311\"> ordered </token> <token id=\"t312\"> several </token> <token id=\"t313\"> import </token> <token id=\"t314\"> bans </token> <token id=\"t315\"> , </token> <token id=\"t316\"> said </token> <token id=\"t317\"> Latvian </token> <token id=\"t318\"> Food </token> <token id=\"t319\"> and </token> <token id=\"t320\"> Veterinary </token> <token id=\"t321\"> Service </token> <token id=\"t322\"> spokeswoman </token> <candidate id=\"c40\" index=323 type=\"location\" info=\"{ &quot;coordinates&quot;: &quot;39.01158;-0.64139&quot;, &quot;id&quot;: 6361904, &quot;featureClass&quot;: &quot;A&quot;, &quot;featureCode&quot;: &quot;ADM3&quot;, &quot;countryCode&quot;: &quot;ES&quot; }\" length=\"1\"></candidate> <token id=\"t323\"> Anna </token> <token id=\"t324\"> Joffe </token> <token id=\"t325\"> . </token> <candidate id=\"c41\" index=326 type=\"location\" info=\"{ &quot;coordinates&quot;: &quot;45.64139;-0.89722&quot;, &quot;id&quot;: 6456744, &quot;featureClass&quot;: &quot;A&quot;, &quot;featureCode&quot;: &quot;ADM4&quot;, &quot;countryCode&quot;: &quot;FR&quot; }\" length=\"1\"></candidate> <token id=\"t326\"> She </token> <token id=\"t327\"> also </token> <token id=\"t328\"> asked </token> <token id=\"t329\"> hunters </token> <token id=\"t330\"> to </token> <token id=\"t331\"> be </token> <token id=\"t332\"> especially </token> <token id=\"t333\"> careful </token> <token id=\"t334\"> , </token> <token id=\"t335\"> and </token> <token id=\"t336\"> report </token> <token id=\"t337\"> any </token> <token id=\"t338\"> suspicious </token> <candidate id=\"c42\" index=339 type=\"host\" info=\"null\" length=\"2\"></candidate> <token id=\"t339\"> wild </token> <candidate id=\"c43\" index=340 type=\"host\" info=\"null\" length=\"1\"></candidate> <token id=\"t340\"> boar </token> <token id=\"t341\"> activities </token> <token id=\"t342\"> . </token> <token id=\"t343\"> <br /> </token> <token id=\"t344\"> Animal </token> <token id=\"t345\"> feed </token> <token id=\"t346\"> produced </token> <token id=\"t347\"> in </token> <candidate id=\"c44\" index=348 type=\"location\" info=\"{ &quot;coordinates&quot;: &quot;55.41667;24.0&quot;, &quot;id&quot;: 597427, &quot;featureClass&quot;: &quot;A&quot;, &quot;featureCode&quot;: &quot;PCLI&quot;, &quot;countryCode&quot;: &quot;LT&quot; }\" length=\"1\"></candidate> <token id=\"t348\"> Lithuania </token> <token id=\"t349\"> 's </token> <token id=\"t350\"> southeastern </token> <token id=\"t351\"> regions </token> <token id=\"t352\"> have </token> <token id=\"t353\"> been </token> <token id=\"t354\"> banned </token> <token id=\"t355\"> , </token> <token id=\"t356\"> as </token> <token id=\"t357\"> well </token> <token id=\"t358\"> as </token> <token id=\"t359\"> reproductive </token> <token id=\"t360\"> materials </token> <token id=\"t361\"> from </token> <token id=\"t362\"> live </token> <candidate id=\"c45\" index=363 type=\"host\" info=\"null\" length=\"1\"></candidate> <token id=\"t363\"> pigs </token> <token id=\"t364\"> , </token> <token id=\"t365\"> including </token> <candidate id=\"c46\" index=366 type=\"host\" info=\"null\" length=\"1\"></candidate> <token id=\"t366\"> pig </token> <token id=\"t367\"> embryos </token> <token id=\"t368\"> , </token> <token id=\"t369\"> egg </token> <token id=\"t370\"> cells </token> <token id=\"t371\"> and </token> <token id=\"t372\"> sperm </token> <token id=\"t373\"> . </token> <token id=\"t374\"> There </token> <token id=\"t375\"> also </token> <token id=\"t376\"> will </token> <token id=\"t377\"> be </token> <token id=\"t378\"> tighter </token> <token id=\"t379\"> control </token> <token id=\"t380\"> of </token> <token id=\"t381\"> animal </token> <token id=\"t382\"> products </token> <token id=\"t383\"> , </token> <token id=\"t384\"> especially </token> <token id=\"t385\"> pork </token> <token id=\"t386\"> products </token> <token id=\"t387\"> , </token> <token id=\"t388\"> on </token> <token id=\"t389\"> Latvian </token> <token id=\"t390\"> borders </token> <token id=\"t391\"> . </token> <token id=\"t392\"> Vehicles </token> <token id=\"t393\"> transporting </token> <token id=\"t394\"> animals </token> <token id=\"t395\"> will </token> <token id=\"t396\"> be </token> <token id=\"t397\"> subject </token> <token id=\"t398\"> to </token> <token id=\"t399\"> disinfection </token> <token id=\"t400\"> . </token> <token id=\"t401\"> <br /> </token> <token id=\"t402\"> The </token> <token id=\"t403\"> Latvian </token> <token id=\"t404\"> government </token> <token id=\"t405\"> has </token> <token id=\"t406\"> agreed </token> <token id=\"t407\"> to </token> <token id=\"t408\"> allocate </token> <candidate id=\"c47\" index=409 type=\"number\" info=\"null\" length=\"1\"></candidate> <token id=\"t409\"> 1.36 </token> <candidate id=\"c48\" index=410 type=\"number\" info=\"null\" length=\"1\"></candidate> <token id=\"t410\"> million </token> <token id=\"t411\"> Euros </token> <token id=\"t412\"> in </token> <token id=\"t413\"> an </token> <token id=\"t414\"> effort </token> <token id=\"t415\"> to </token> <token id=\"t416\"> keep </token> <candidate id=\"c49\" index=417 type=\"disease\" info=\"null\" length=\"3\"></candidate> <token id=\"t417\"> African </token> <candidate id=\"c50\" index=418 type=\"host\" info=\"null\" length=\"1\"></candidate> <token id=\"t418\"> swine </token> <token id=\"t419\"> fever </token> <token id=\"t420\"> from </token> <token id=\"t421\"> spreading </token> <token id=\"t422\"> across </token> <token id=\"t423\"> its </token> <token id=\"t424\"> borders </token> <token id=\"t425\"> . </token> <token id=\"t426\"> <br /> </token> <candidate id=\"c51\" index=427 type=\"disease\" info=\"null\" length=\"3\"></candidate> <token id=\"t427\"> African </token> <candidate id=\"c52\" index=428 type=\"host\" info=\"null\" length=\"1\"></candidate> <token id=\"t428\"> swine </token> <token id=\"t429\"> fever </token> <token id=\"t430\"> is </token> <token id=\"t431\"> harmless </token> <token id=\"t432\"> to </token> <token id=\"t433\"> humans </token> <token id=\"t434\"> but </token> <token id=\"t435\"> deadly </token> <token id=\"t436\"> to </token> <candidate id=\"c53\" index=437 type=\"host\" info=\"null\" length=\"1\"></candidate> <token id=\"t437\"> pigs </token> <token id=\"t438\"> , </token> <token id=\"t439\"> and </token> <token id=\"t440\"> presently </token> <token id=\"t441\"> there </token> <token id=\"t442\"> is </token> <token id=\"t443\"> no </token> <token id=\"t444\"> cure </token> <token id=\"t445\"> . </token> <token id=\"t446\"> <br /> </token>","publication_date":"2014-01-30","id":55,"title":"African swine fever hits Lithuania","url":"http://www.porknetwork.com/pork-news/African-swine-fever-hits-Lithuania-242613831.html","content":"\n \n \n \n \n \n News sources in Europe have reported an outbreak of African swine fever in Lithuania, part of the European Union. A hunted wild boar tested positive to the disease.\nA Global Post article said Lithuania has imposed a temporary ban on the movement of live pigs out of the affected areas, “fearing the virus could spread to local farms.” Two non-EU neighboring countries, Russia and Belarus have banned pork products from Lithuania that are not processed thermally as a result of the virus being detected in the country last week.\nThe Lithuanian government is expected to declare an official state of emergency this week in regions bordering Belarus, which it claims was the source of the virus. Officials also imposed a temporary ban on the shipping of live pigs out of the affected areas, fearing the virus could spread to local farms.\n In addition, all wild boars hunted in these regions (which are close to Poland, another EU-member country) will be incinerated if tests show they carry the virus. The Food and Veterinary Service in Lithuania said 90 percent of the country’s 60,000 wild boars would have to be culled to stop the virus from spreading, according to the Baltic Times.\nInterior Minister Dailis Alfonsas Barakauskas said the government will turn to the EU Commission, asking to finance a fence along Belarus' border to prevent the movement of boars. Last year the European Commission rejected Lithuania’s request to pay for a fence to stop wild boars from Belarus crossing the border.\nLatvia has banned the import of animal feed from Lithuania as a result of the scare, reports The Baltic Course. The Food and Veterinary Service has ordered several import bans, said Latvian Food and Veterinary Service spokeswoman Anna Joffe. She also asked hunters to be especially careful, and report any suspicious wild boar activities.\nAnimal feed produced in Lithuania's southeastern regions have been banned, as well as reproductive materials from live pigs, including pig embryos, egg cells and sperm. There also will be tighter control of animal products, especially pork products, on Latvian borders. Vehicles transporting animals will be subject to disinfection.\nThe Latvian government has agreed to allocate 1.36 million Euros in an effort to keep African swine fever from spreading across its borders.\nAfrican swine fever is harmless to humans but deadly to pigs, and presently there is no cure.\n ","candidateLabels":[{"id":"c1","label":"correct"},{"id":"c2","label":"correct"},{"id":"c3","label":"correct"},{"id":"c4","label":"incorrect"},{"id":"c5","label":"incorrect"},{"id":"c6","label":"incorrect"},{"id":"c7","label":"incorrect"},{"id":"c8","label":"incorrect"},{"id":"c9","label":"correct"},{"id":"c10","label":"correct"},{"id":"c11","label":"correct"},{"id":"c12","label":"incorrect"},{"id":"c13","label":"correct"},{"id":"c14","label":"incorrect"},{"id":"c15","label":"incorrect"},{"id":"c16","label":"incorrect"},{"id":"c17","label":"correct"},{"id":"c18","label":"incorrect"},{"id":"c19","label":"correct"},{"id":"c20","label":"incorrect"},{"id":"c21","label":"incorrect"},{"id":"c22","label":"correct"},{"id":"c23","label":"correct"},{"id":"c24","label":"correct"},{"id":"c25","label":"incorrect"},{"id":"c26","label":"correct"},{"id":"c27","label":"incorrect"},{"id":"c28","label":"incorrect"},{"id":"c29","label":"correct"},{"id":"c30","label":"correct"},{"id":"c31","label":"incorrect"},{"id":"c32","label":"correct"},{"id":"c33","label":"incorrect"},{"id":"c34","label":"correct"},{"id":"c35","label":"correct"},{"id":"c36","label":"correct"},{"id":"c37","label":"incorrect"},{"id":"c38","label":"incorrect"},{"id":"c39","label":"correct"},{"id":"c40","label":"incorrect"},{"id":"c41","label":"incorrect"},{"id":"c42","label":"correct"},{"id":"c43","label":"correct"},{"id":"c44","label":"correct"},{"id":"c45","label":"correct"},{"id":"c46","label":"correct"},{"id":"c47","label":"incorrect"},{"id":"c48","label":"incorrect"},{"id":"c49","label":"correct"},{"id":"c50","label":"correct"},{"id":"c51","label":"correct"},{"id":"c52","label":"correct"},{"id":"c53","label":"correct"}]}
