# Supplementary material for: Web monitoring of emerging animal infectious diseases integrated in the French Animal Health Epidemic Intelligence System
Source: PLoS One. 2018 Aug 3;13(8):e0199960. doi: 10.1371/journal.pone.0199960 (PMC6075742; doi:10.1371/journal.pone.0199960)
Supplement: S1 Dataset — Dataset of news reports in English language used to evaluate and train the information extraction module of PADI-web (http://epia.clermont.inra.fr/vsi). This dataset is composed of 532 news reports (in JSON), with information about the report itself (publication date, title, content, url), as well as processing information related to the information extraction process (candidates for extraction information, correct or incorrect labels for each candidate). The named entity candidates (locations, diseases, hosts, dates, number of cases) are manually labelled in each article. Data are shared under a CC BY license and are freely available for download at: https://dataverse.cirad.fr/dataset.xhtml?persistentId=doi:10.18167/DVN1/KMTIFG. (GZ) [file pone.0199960.s001.gz › articles/235.json]

{"reports":[18000,18103,18302],"tagged_content":"<token id=\"t0\"> <br /> </token> <token id=\"t1\"> The </token> <candidate id=\"c1\" index=2 type=\"location\" info=\"{ &quot;coordinates&quot;: &quot;39.76;-98.5&quot;, &quot;id&quot;: 6252001, &quot;featureClass&quot;: &quot;A&quot;, &quot;featureCode&quot;: &quot;PCLI&quot;, &quot;countryCode&quot;: &quot;US&quot; }\" length=\"1\"></candidate> <token id=\"t2\"> U.S. </token> <token id=\"t3\"> turkey </token> <token id=\"t4\"> slaughter </token> <token id=\"t5\"> in </token> <candidate id=\"c2\" index=6 type=\"location\" info=\"{ &quot;coordinates&quot;: &quot;21.38471;102.72594&quot;, &quot;id&quot;: 1904828, &quot;featureClass&quot;: &quot;A&quot;, &quot;featureCode&quot;: &quot;ADM2&quot;, &quot;countryCode&quot;: &quot;LA&quot; }\" length=\"1\"></candidate> <candidate id=\"c3\" index=6 type=\"date\" info=\"2015-05\" length=\"1\"></candidate> <token id=\"t6\"> May </token> <token id=\"t7\"> tumbled </token> <candidate id=\"c4\" index=8 type=\"number\" info=\"null\" length=\"1\"></candidate> <token id=\"t8\"> 12 </token> <token id=\"t9\"> percent </token> <token id=\"t10\"> from </token> <token id=\"t11\"> the </token> <token id=\"t12\"> prior </token> <token id=\"t13\"> month </token> <token id=\"t14\"> , </token> <token id=\"t15\"> government </token> <token id=\"t16\"> data </token> <token id=\"t17\"> on </token> <candidate id=\"c5\" index=18 type=\"date\" info=\"2015-06-25\" length=\"1\"></candidate> <token id=\"t18\"> Thursday </token> <token id=\"t19\"> showed </token> <token id=\"t20\"> , </token> <token id=\"t21\"> as </token> <token id=\"t22\"> the </token> <token id=\"t23\"> country </token> <token id=\"t24\"> 's </token> <token id=\"t25\"> worst-ever </token> <token id=\"t26\"> case </token> <token id=\"t27\"> of </token> <candidate id=\"c6\" index=28 type=\"host\" info=\"null\" length=\"1\"></candidate> <candidate id=\"c7\" index=28 type=\"disease\" info=\"null\" length=\"2\"></candidate> <token id=\"t28\"> bird </token> <token id=\"t29\"> flu </token> <token id=\"t30\"> decimated </token> <token id=\"t31\"> flocks </token> <token id=\"t32\"> in </token> <token id=\"t33\"> top </token> <token id=\"t34\"> producer </token> <candidate id=\"c8\" index=35 type=\"location\" info=\"{ &quot;coordinates&quot;: &quot;46.25024;-94.25055&quot;, &quot;id&quot;: 5037779, &quot;featureClass&quot;: &quot;A&quot;, &quot;featureCode&quot;: &quot;ADM1&quot;, &quot;countryCode&quot;: &quot;US&quot; }\" length=\"1\"></candidate> <token id=\"t35\"> Minnesota </token> <token id=\"t36\"> and </token> <token id=\"t37\"> surrounding </token> <token id=\"t38\"> states.The </token> <candidate id=\"c9\" index=39 type=\"number\" info=\"null\" length=\"1\"></candidate> <token id=\"t39\"> 17.758 </token> <candidate id=\"c10\" index=40 type=\"number\" info=\"null\" length=\"1\"></candidate> <token id=\"t40\"> million </token> <token id=\"t41\"> turkeys </token> <token id=\"t42\"> slaughtered </token> <token id=\"t43\"> nationwide </token> <candidate id=\"c11\" index=44 type=\"date\" info=\"2015-05\" length=\"2\"></candidate> <token id=\"t44\"> last </token> <token id=\"t45\"> month </token> <token id=\"t46\"> was </token> <candidate id=\"c12\" index=47 type=\"number\" info=\"null\" length=\"1\"></candidate> <token id=\"t47\"> 8 </token> <token id=\"t48\"> percent </token> <token id=\"t49\"> fewer </token> <token id=\"t50\"> than </token> <candidate id=\"c13\" index=51 type=\"location\" info=\"{ &quot;coordinates&quot;: &quot;21.38471;102.72594&quot;, &quot;id&quot;: 1904828, &quot;featureClass&quot;: &quot;A&quot;, &quot;featureCode&quot;: &quot;ADM2&quot;, &quot;countryCode&quot;: &quot;LA&quot; }\" length=\"1\"></candidate> <candidate id=\"c14\" index=51 type=\"date\" info=\"2014-05\" length=\"2\"></candidate> <token id=\"t51\"> May </token> <candidate id=\"c15\" index=52 type=\"number\" info=\"null\" length=\"1\"></candidate> <token id=\"t52\"> 2014 </token> <token id=\"t53\"> , </token> <token id=\"t54\"> according </token> <token id=\"t55\"> to </token> <token id=\"t56\"> the </token> <candidate id=\"c16\" index=57 type=\"location\" info=\"{ &quot;coordinates&quot;: &quot;39.76;-98.5&quot;, &quot;id&quot;: 6252001, &quot;featureClass&quot;: &quot;A&quot;, &quot;featureCode&quot;: &quot;PCLI&quot;, &quot;countryCode&quot;: &quot;US&quot; }\" length=\"1\"></candidate> <token id=\"t57\"> U.S. </token> <token id=\"t58\"> Agriculture </token> <token id=\"t59\"> Department </token> <token id=\"t60\"> 's </token> <token id=\"t61\"> monthly </token> <token id=\"t62\"> poultry </token> <token id=\"t63\"> slaughter </token> <token id=\"t64\"> report </token> <token id=\"t65\"> . </token> <token id=\"t66\"> It </token> <token id=\"t67\"> was </token> <token id=\"t68\"> also </token> <token id=\"t69\"> the </token> <token id=\"t70\"> lightest </token> <token id=\"t71\"> slaughter </token> <token id=\"t72\"> for </token> <token id=\"t73\"> the </token> <token id=\"t74\"> month </token> <token id=\"t75\"> of </token> <candidate id=\"c17\" index=76 type=\"location\" info=\"{ &quot;coordinates&quot;: &quot;21.38471;102.72594&quot;, &quot;id&quot;: 1904828, &quot;featureClass&quot;: &quot;A&quot;, &quot;featureCode&quot;: &quot;ADM2&quot;, &quot;countryCode&quot;: &quot;LA&quot; }\" length=\"1\"></candidate> <candidate id=\"c18\" index=76 type=\"date\" info=\"2015-05\" length=\"1\"></candidate> <token id=\"t76\"> May </token> <token id=\"t77\"> since </token> <candidate id=\"c19\" index=78 type=\"number\" info=\"null\" length=\"1\"></candidate> <candidate id=\"c20\" index=78 type=\"date\" info=\"1987\" length=\"1\"></candidate> <token id=\"t78\"> 1987 </token> <token id=\"t79\"> , </token> <token id=\"t80\"> USDA </token> <token id=\"t81\"> data </token> <token id=\"t82\"> showed.More </token> <token id=\"t83\"> than </token> <candidate id=\"c21\" index=84 type=\"number\" info=\"null\" length=\"1\"></candidate> <token id=\"t84\"> 7.7 </token> <candidate id=\"c22\" index=85 type=\"number\" info=\"null\" length=\"1\"></candidate> <token id=\"t85\"> million </token> <token id=\"t86\"> turkeys </token> <token id=\"t87\"> have </token> <token id=\"t88\"> been </token> <token id=\"t89\"> killed </token> <token id=\"t90\"> by </token> <candidate id=\"c23\" index=91 type=\"disease\" info=\"null\" length=\"4\"></candidate> <token id=\"t91\"> highly </token> <token id=\"t92\"> pathogenic </token> <candidate id=\"c24\" index=93 type=\"disease\" info=\"null\" length=\"2\"></candidate> <token id=\"t93\"> avian </token> <token id=\"t94\"> influenza </token> <token id=\"t95\"> or </token> <token id=\"t96\"> culled </token> <token id=\"t97\"> to </token> <token id=\"t98\"> control </token> <token id=\"t99\"> its </token> <token id=\"t100\"> spread </token> <token id=\"t101\"> since </token> <candidate id=\"c25\" index=102 type=\"date\" info=\"2014-12\" length=\"1\"></candidate> <token id=\"t102\"> December </token> <token id=\"t103\"> , </token> <token id=\"t104\"> according </token> <token id=\"t105\"> to </token> <token id=\"t106\"> USDA </token> <token id=\"t107\"> 's </token> <token id=\"t108\"> Animal </token> <token id=\"t109\"> and </token> <token id=\"t110\"> Plant </token> <token id=\"t111\"> Health </token> <token id=\"t112\"> Inspection </token> <token id=\"t113\"> Service </token> <token id=\"t114\"> ( </token> <token id=\"t115\"> APHIS </token> <token id=\"t116\"> ) </token> <token id=\"t117\"> . </token> <token id=\"t118\"> Hardest </token> <token id=\"t119\"> hit </token> <token id=\"t120\"> have </token> <token id=\"t121\"> been </token> <token id=\"t122\"> top </token> <token id=\"t123\"> producer </token> <candidate id=\"c26\" index=124 type=\"location\" info=\"{ &quot;coordinates&quot;: &quot;46.25024;-94.25055&quot;, &quot;id&quot;: 5037779, &quot;featureClass&quot;: &quot;A&quot;, &quot;featureCode&quot;: &quot;ADM1&quot;, &quot;countryCode&quot;: &quot;US&quot; }\" length=\"1\"></candidate> <token id=\"t124\"> Minnesota </token> <token id=\"t125\"> , </token> <token id=\"t126\"> which </token> <token id=\"t127\"> to </token> <token id=\"t128\"> date </token> <token id=\"t129\"> has </token> <token id=\"t130\"> lost </token> <token id=\"t131\"> more </token> <token id=\"t132\"> than </token> <candidate id=\"c27\" index=133 type=\"number\" info=\"null\" length=\"1\"></candidate> <token id=\"t133\"> 4.8 </token> <candidate id=\"c28\" index=134 type=\"number\" info=\"null\" length=\"1\"></candidate> <token id=\"t134\"> million </token> <candidate id=\"c29\" index=135 type=\"host\" info=\"null\" length=\"1\"></candidate> <token id=\"t135\"> birds </token> <token id=\"t136\"> , </token> <token id=\"t137\"> and </token> <token id=\"t138\"> No. </token> <candidate id=\"c30\" index=139 type=\"number\" info=\"null\" length=\"1\"></candidate> <token id=\"t139\"> 8 </token> <token id=\"t140\"> producer </token> <candidate id=\"c31\" index=141 type=\"location\" info=\"{ &quot;coordinates&quot;: &quot;42.00027;-93.50049&quot;, &quot;id&quot;: 4862182, &quot;featureClass&quot;: &quot;A&quot;, &quot;featureCode&quot;: &quot;ADM1&quot;, &quot;countryCode&quot;: &quot;US&quot; }\" length=\"1\"></candidate> <token id=\"t141\"> Iowa </token> <token id=\"t142\"> , </token> <token id=\"t143\"> where </token> <token id=\"t144\"> more </token> <token id=\"t145\"> than </token> <candidate id=\"c32\" index=146 type=\"number\" info=\"null\" length=\"1\"></candidate> <token id=\"t146\"> 1.5 </token> <candidate id=\"c33\" index=147 type=\"number\" info=\"null\" length=\"1\"></candidate> <token id=\"t147\"> million </token> <token id=\"t148\"> have </token> <token id=\"t149\"> died </token> <token id=\"t150\"> . </token> <token id=\"t151\"> <br /> </token> <token id=\"t152\"> <br /> </token> <candidate id=\"c34\" index=153 type=\"location\" info=\"{ &quot;coordinates&quot;: &quot;46.25024;-94.25055&quot;, &quot;id&quot;: 5037779, &quot;featureClass&quot;: &quot;A&quot;, &quot;featureCode&quot;: &quot;ADM1&quot;, &quot;countryCode&quot;: &quot;US&quot; }\" length=\"1\"></candidate> <token id=\"t153\"> Minnesota </token> <token id=\"t154\"> 's </token> <candidate id=\"c35\" index=155 type=\"location\" info=\"{ &quot;coordinates&quot;: &quot;21.38471;102.72594&quot;, &quot;id&quot;: 1904828, &quot;featureClass&quot;: &quot;A&quot;, &quot;featureCode&quot;: &quot;ADM2&quot;, &quot;countryCode&quot;: &quot;LA&quot; }\" length=\"1\"></candidate> <candidate id=\"c36\" index=155 type=\"date\" info=\"2015-05\" length=\"1\"></candidate> <token id=\"t155\"> May </token> <token id=\"t156\"> slaughter </token> <token id=\"t157\"> of </token> <candidate id=\"c37\" index=158 type=\"number\" info=\"null\" length=\"1\"></candidate> <token id=\"t158\"> 2.894 </token> <candidate id=\"c38\" index=159 type=\"number\" info=\"null\" length=\"1\"></candidate> <token id=\"t159\"> million </token> <token id=\"t160\"> young </token> <token id=\"t161\"> turkeys </token> <token id=\"t162\"> was </token> <token id=\"t163\"> down </token> <candidate id=\"c39\" index=164 type=\"number\" info=\"null\" length=\"1\"></candidate> <token id=\"t164\"> 31 </token> <token id=\"t165\"> percent </token> <token id=\"t166\"> from </token> <candidate id=\"c40\" index=167 type=\"date\" info=\"2015-05\" length=\"3\"></candidate> <token id=\"t167\"> the </token> <token id=\"t168\"> previous </token> <token id=\"t169\"> month </token> <token id=\"t170\"> . </token> <token id=\"t171\"> However </token> <token id=\"t172\"> , </token> <token id=\"t173\"> the </token> <token id=\"t174\"> slaughter </token> <token id=\"t175\"> in </token> <candidate id=\"c41\" index=176 type=\"location\" info=\"{ &quot;coordinates&quot;: &quot;42.00027;-93.50049&quot;, &quot;id&quot;: 4862182, &quot;featureClass&quot;: &quot;A&quot;, &quot;featureCode&quot;: &quot;ADM1&quot;, &quot;countryCode&quot;: &quot;US&quot; }\" length=\"1\"></candidate> <token id=\"t176\"> Iowa </token> <token id=\"t177\"> rose </token> <candidate id=\"c42\" index=178 type=\"number\" info=\"null\" length=\"1\"></candidate> <token id=\"t178\"> 5.4 </token> <token id=\"t179\"> percent </token> <token id=\"t180\"> in </token> <candidate id=\"c43\" index=181 type=\"location\" info=\"{ &quot;coordinates&quot;: &quot;21.38471;102.72594&quot;, &quot;id&quot;: 1904828, &quot;featureClass&quot;: &quot;A&quot;, &quot;featureCode&quot;: &quot;ADM2&quot;, &quot;countryCode&quot;: &quot;LA&quot; }\" length=\"1\"></candidate> <candidate id=\"c44\" index=181 type=\"date\" info=\"2015-05\" length=\"1\"></candidate> <token id=\"t181\"> May </token> <token id=\"t182\"> to </token> <candidate id=\"c45\" index=183 type=\"number\" info=\"null\" length=\"1\"></candidate> <token id=\"t183\"> 1.209 </token> <candidate id=\"c46\" index=184 type=\"number\" info=\"null\" length=\"1\"></candidate> <token id=\"t184\"> million </token> <candidate id=\"c47\" index=185 type=\"host\" info=\"null\" length=\"1\"></candidate> <token id=\"t185\"> birds </token> <token id=\"t186\"> . </token> <token id=\"t187\"> <br /> </token> <token id=\"t188\"> <br /> </token> <token id=\"t189\"> ( </token> <token id=\"t190\"> Reporting </token> <token id=\"t191\"> by </token> <candidate id=\"c48\" index=192 type=\"location\" info=\"{ &quot;coordinates&quot;: &quot;50.05;6.8&quot;, &quot;id&quot;: 6554336, &quot;featureClass&quot;: &quot;A&quot;, &quot;featureCode&quot;: &quot;ADM4&quot;, &quot;countryCode&quot;: &quot;DE&quot; }\" length=\"1\"></candidate> <token id=\"t192\"> Karl </token> <token id=\"t193\"> Plume </token> <token id=\"t194\"> ; </token> <token id=\"t195\"> Editing </token> <token id=\"t196\"> by </token> <token id=\"t197\"> Phil </token> <token id=\"t198\"> Berlowitz </token> <token id=\"t199\"> ) </token>","publication_date":"2015-06-25","id":235,"title":"US May turkey slaughter drops as bird flu decimates flocks: USDA","url":"http://www.reuters.com/article/us-health-birdflu-usa-turkey-idUSKBN0P52MM20150625","content":"\nThe U.S. turkey slaughter in May tumbled 12 percent from the prior month, government data on Thursday showed, as the country's worst-ever case of bird flu decimated flocks in top producer Minnesota and surrounding states.The 17.758 million turkeys slaughtered nationwide last month was 8 percent fewer than May 2014, according to the U.S. Agriculture Department's monthly poultry slaughter report. It was also the lightest slaughter for the month of May since 1987, USDA data showed.More than 7.7 million turkeys have been killed by highly pathogenic avian influenza or culled to control its spread since December, according to USDA's Animal and Plant Health Inspection Service (APHIS). Hardest hit have been top producer Minnesota, which to date has lost more than 4.8 million birds, and No. 8 producer Iowa, where more than 1.5 million have died.\n \n Minnesota's May slaughter of 2.894 million young turkeys was down 31 percent from the previous month. However, the slaughter in Iowa rose 5.4 percent in May to 1.209 million birds.\n \n \n \n (Reporting by Karl Plume; Editing by Phil Berlowitz)","candidateLabels":[]}
