# Supplementary material for: Web monitoring of emerging animal infectious diseases integrated in the French Animal Health Epidemic Intelligence System
Source: PLoS One. 2018 Aug 3;13(8):e0199960. doi: 10.1371/journal.pone.0199960 (PMC6075742; doi:10.1371/journal.pone.0199960)
Supplement: S1 Dataset — Dataset of news reports in English language used to evaluate and train the information extraction module of PADI-web (http://epia.clermont.inra.fr/vsi). This dataset is composed of 532 news reports (in JSON), with information about the report itself (publication date, title, content, url), as well as processing information related to the information extraction process (candidates for extraction information, correct or incorrect labels for each candidate). The named entity candidates (locations, diseases, hosts, dates, number of cases) are manually labelled in each article. Data are shared under a CC BY license and are freely available for download at: https://dataverse.cirad.fr/dataset.xhtml?persistentId=doi:10.18167/DVN1/KMTIFG. (GZ) [file pone.0199960.s001.gz › articles/60.json]

{"reports":[17321,17349,17392,17434,17464,17547,17590,17701,17742,17777,17813,17963,17999,18002,18053,18054,18111,18117,18152,18170,18172,18209,18226,18228,18271,18276,18279,18395,18411,18460,18473,18492,18554,18584,18612,18692,18778,18823,18849,18919,18941,18979,19034,19068,19126,19191,19255,19320,19366],"tagged_content":"<token id=\"t0\"> <br /> </token> <token id=\"t1\"> By </token> <candidate id=\"c1\" index=2 type=\"location\" info=\"{ &quot;coordinates&quot;: &quot;43.18333;26.0&quot;, &quot;id&quot;: 6460899, &quot;featureClass&quot;: &quot;A&quot;, &quot;featureCode&quot;: &quot;ADM3&quot;, &quot;countryCode&quot;: &quot;BG&quot; }\" length=\"1\"></candidate> <token id=\"t2\"> Vladislav </token> <token id=\"t3\"> Vorotnikov </token> <candidate id=\"c2\" index=4 type=\"location\" info=\"{ &quot;coordinates&quot;: &quot;43.18333;26.0&quot;, &quot;id&quot;: 6460899, &quot;featureClass&quot;: &quot;A&quot;, &quot;featureCode&quot;: &quot;ADM3&quot;, &quot;countryCode&quot;: &quot;BG&quot; }\" length=\"1\"></candidate> <token id=\"t4\"> Vladislav </token> <token id=\"t5\"> Vorotnikov </token> <token id=\"t6\"> , </token> <token id=\"t7\"> 20-Feb-20152015-02-20T00 </token> <token id=\"t8\"> :00:00 </token> <token id=\"t9\"> Z </token> <token id=\"t10\"> <br /> </token> <candidate id=\"c3\" index=11 type=\"location\" info=\"{ &quot;coordinates&quot;: &quot;55.41667;24.0&quot;, &quot;id&quot;: 597427, &quot;featureClass&quot;: &quot;A&quot;, &quot;featureCode&quot;: &quot;PCLI&quot;, &quot;countryCode&quot;: &quot;LT&quot; }\" length=\"1\"></candidate> <token id=\"t11\"> Lithuania </token> <token id=\"t12\"> plans </token> <token id=\"t13\"> to </token> <token id=\"t14\"> resume </token> <token id=\"t15\"> supplies </token> <token id=\"t16\"> of </token> <token id=\"t17\"> pork </token> <token id=\"t18\"> to </token> <candidate id=\"c4\" index=19 type=\"location\" info=\"{ &quot;coordinates&quot;: &quot;49.0;32.0&quot;, &quot;id&quot;: 690791, &quot;featureClass&quot;: &quot;A&quot;, &quot;featureCode&quot;: &quot;PCLI&quot;, &quot;countryCode&quot;: &quot;UA&quot; }\" length=\"1\"></candidate> <token id=\"t19\"> Ukraine </token> <token id=\"t20\"> in </token> <token id=\"t21\"> the </token> <token id=\"t22\"> months </token> <token id=\"t23\"> ahead </token> <token id=\"t24\"> , </token> <token id=\"t25\"> according </token> <token id=\"t26\"> to </token> <token id=\"t27\"> a </token> <token id=\"t28\"> statement </token> <token id=\"t29\"> from </token> <token id=\"t30\"> the </token> <token id=\"t31\"> country </token> <token id=\"t32\"> 's </token> <token id=\"t33\"> officials </token> <token id=\"t34\"> . </token> <token id=\"t35\"> Supplies </token> <token id=\"t36\"> have </token> <token id=\"t37\"> been </token> <token id=\"t38\"> banned </token> <token id=\"t39\"> since </token> <candidate id=\"c5\" index=40 type=\"date\" info=\"2014\" length=\"2\"></candidate> <token id=\"t40\"> last </token> <token id=\"t41\"> year </token> <token id=\"t42\"> , </token> <token id=\"t43\"> following </token> <token id=\"t44\"> a </token> <token id=\"t45\"> series </token> <token id=\"t46\"> of </token> <token id=\"t47\"> outbreaks </token> <token id=\"t48\"> of </token> <candidate id=\"c6\" index=49 type=\"disease\" info=\"null\" length=\"3\"></candidate> <token id=\"t49\"> African </token> <candidate id=\"c7\" index=50 type=\"host\" info=\"null\" length=\"1\"></candidate> <token id=\"t50\"> swine </token> <token id=\"t51\"> fever </token> <token id=\"t52\"> ( </token> <candidate id=\"c8\" index=53 type=\"disease\" info=\"null\" length=\"1\"></candidate> <token id=\"t53\"> ASF </token> <token id=\"t54\"> ) </token> <token id=\"t55\"> in </token> <token id=\"t56\"> the </token> <token id=\"t57\"> Baltic </token> <token id=\"t58\"> States </token> <token id=\"t59\"> . </token> <token id=\"t60\"> <br /> </token> <token id=\"t61\"> <br /> </token> <token id=\"t62\"> Experts </token> <token id=\"t63\"> noted </token> <token id=\"t64\"> that </token> <candidate id=\"c9\" index=65 type=\"location\" info=\"{ &quot;coordinates&quot;: &quot;49.0;32.0&quot;, &quot;id&quot;: 690791, &quot;featureClass&quot;: &quot;A&quot;, &quot;featureCode&quot;: &quot;PCLI&quot;, &quot;countryCode&quot;: &quot;UA&quot; }\" length=\"1\"></candidate> <token id=\"t65\"> Ukraine </token> <token id=\"t66\"> was </token> <token id=\"t67\"> previously </token> <token id=\"t68\"> an </token> <token id=\"t69\"> important </token> <token id=\"t70\"> sales </token> <token id=\"t71\"> market </token> <token id=\"t72\"> for </token> <token id=\"t73\"> a </token> <token id=\"t74\"> number </token> <token id=\"t75\"> of </token> <token id=\"t76\"> Lithuanian </token> <token id=\"t77\"> companies </token> <token id=\"t78\"> , </token> <token id=\"t79\"> but </token> <candidate id=\"c10\" index=80 type=\"date\" info=\"PRESENT_REF\" length=\"1\"></candidate> <token id=\"t80\"> now </token> <token id=\"t81\"> , </token> <token id=\"t82\"> given </token> <token id=\"t83\"> the </token> <token id=\"t84\"> devaluation </token> <token id=\"t85\"> of </token> <token id=\"t86\"> the </token> <token id=\"t87\"> hryvnia </token> <token id=\"t88\"> and </token> <token id=\"t89\"> falling </token> <token id=\"t90\"> imports </token> <token id=\"t91\"> of </token> <token id=\"t92\"> pork </token> <token id=\"t93\"> into </token> <token id=\"t94\"> the </token> <token id=\"t95\"> country </token> <token id=\"t96\"> , </token> <token id=\"t97\"> whether </token> <token id=\"t98\"> it </token> <token id=\"t99\"> makes </token> <token id=\"t100\"> sense </token> <token id=\"t101\"> to </token> <token id=\"t102\"> renew </token> <token id=\"t103\"> supplies </token> <token id=\"t104\"> is </token> <token id=\"t105\"> questionable.Jonas </token> <token id=\"t106\"> Milius </token> <token id=\"t107\"> , </token> <token id=\"t108\"> director </token> <token id=\"t109\"> of </token> <token id=\"t110\"> the </token> <token id=\"t111\"> State </token> <token id=\"t112\"> Food </token> <token id=\"t113\"> and </token> <token id=\"t114\"> Veterinary </token> <token id=\"t115\"> Service </token> <token id=\"t116\"> of </token> <candidate id=\"c11\" index=117 type=\"location\" info=\"{ &quot;coordinates&quot;: &quot;55.41667;24.0&quot;, &quot;id&quot;: 597427, &quot;featureClass&quot;: &quot;A&quot;, &quot;featureCode&quot;: &quot;PCLI&quot;, &quot;countryCode&quot;: &quot;LT&quot; }\" length=\"1\"></candidate> <token id=\"t117\"> Lithuania </token> <token id=\"t118\"> , </token> <candidate id=\"c12\" index=119 type=\"date\" info=\"PAST_REF\" length=\"1\"></candidate> <token id=\"t119\"> recently </token> <token id=\"t120\"> conducted </token> <token id=\"t121\"> talks </token> <token id=\"t122\"> with </token> <token id=\"t123\"> interim </token> <token id=\"t124\"> head </token> <token id=\"t125\"> of </token> <token id=\"t126\"> the </token> <token id=\"t127\"> State </token> <token id=\"t128\"> Veterinary </token> <token id=\"t129\"> and </token> <token id=\"t130\"> Phytosanitary </token> <token id=\"t131\"> Service </token> <token id=\"t132\"> of </token> <candidate id=\"c13\" index=133 type=\"location\" info=\"{ &quot;coordinates&quot;: &quot;49.0;32.0&quot;, &quot;id&quot;: 690791, &quot;featureClass&quot;: &quot;A&quot;, &quot;featureCode&quot;: &quot;PCLI&quot;, &quot;countryCode&quot;: &quot;UA&quot; }\" length=\"1\"></candidate> <token id=\"t133\"> Ukraine </token> <token id=\"t134\"> Vitaly </token> <token id=\"t135\"> Bashynsky </token> <token id=\"t136\"> , </token> <token id=\"t137\"> during </token> <token id=\"t138\"> which </token> <token id=\"t139\"> new </token> <token id=\"t140\"> veterinary </token> <token id=\"t141\"> certificates </token> <token id=\"t142\"> for </token> <token id=\"t143\"> meat </token> <token id=\"t144\"> and </token> <token id=\"t145\"> dairy </token> <token id=\"t146\"> product </token> <token id=\"t147\"> exports </token> <token id=\"t148\"> from </token> <candidate id=\"c14\" index=149 type=\"location\" info=\"{ &quot;coordinates&quot;: &quot;55.41667;24.0&quot;, &quot;id&quot;: 597427, &quot;featureClass&quot;: &quot;A&quot;, &quot;featureCode&quot;: &quot;PCLI&quot;, &quot;countryCode&quot;: &quot;LT&quot; }\" length=\"1\"></candidate> <token id=\"t149\"> Lithuania </token> <token id=\"t150\"> to </token> <candidate id=\"c15\" index=151 type=\"location\" info=\"{ &quot;coordinates&quot;: &quot;49.0;32.0&quot;, &quot;id&quot;: 690791, &quot;featureClass&quot;: &quot;A&quot;, &quot;featureCode&quot;: &quot;PCLI&quot;, &quot;countryCode&quot;: &quot;UA&quot; }\" length=\"1\"></candidate> <token id=\"t151\"> Ukraine </token> <token id=\"t152\"> were </token> <token id=\"t153\"> approved </token> <token id=\"t154\"> . </token> <token id=\"t155\"> `` </token> <token id=\"t156\"> The </token> <token id=\"t157\"> Ukrainian </token> <token id=\"t158\"> market </token> <token id=\"t159\"> has </token> <token id=\"t160\"> always </token> <token id=\"t161\"> been </token> <token id=\"t162\"> attractive </token> <token id=\"t163\"> for </token> <token id=\"t164\"> our </token> <token id=\"t165\"> producers </token> <token id=\"t166\"> , </token> <token id=\"t167\"> but </token> <token id=\"t168\"> because </token> <token id=\"t169\"> of </token> <candidate id=\"c16\" index=170 type=\"disease\" info=\"null\" length=\"1\"></candidate> <token id=\"t170\"> ASF </token> <token id=\"t171\"> , </token> <token id=\"t172\"> which </token> <token id=\"t173\"> came </token> <token id=\"t174\"> to </token> <token id=\"t175\"> the </token> <token id=\"t176\"> country </token> <candidate id=\"c17\" index=177 type=\"date\" info=\"2014\" length=\"2\"></candidate> <token id=\"t177\"> last </token> <token id=\"t178\"> year </token> <token id=\"t179\"> , </token> <token id=\"t180\"> exports </token> <token id=\"t181\"> of </token> <token id=\"t182\"> certain </token> <token id=\"t183\"> products </token> <token id=\"t184\"> have </token> <token id=\"t185\"> been </token> <token id=\"t186\"> temporarily </token> <token id=\"t187\"> suspended </token> <token id=\"t188\"> . </token> <token id=\"t189\"> We </token> <token id=\"t190\"> had </token> <token id=\"t191\"> to </token> <token id=\"t192\"> revise </token> <token id=\"t193\"> and </token> <token id=\"t194\"> re-approve </token> <token id=\"t195\"> veterinary </token> <token id=\"t196\"> certificates </token> <token id=\"t197\"> , </token> <token id=\"t198\"> which </token> <token id=\"t199\"> will </token> <token id=\"t200\"> allow </token> <token id=\"t201\"> the </token> <token id=\"t202\"> resumption </token> <token id=\"t203\"> of </token> <token id=\"t204\"> Lithuanian </token> <token id=\"t205\"> dairy </token> <token id=\"t206\"> and </token> <token id=\"t207\"> meat </token> <token id=\"t208\"> product </token> <token id=\"t209\"> exports </token> <token id=\"t210\"> . </token> <token id=\"t211\"> We </token> <token id=\"t212\"> also </token> <token id=\"t213\"> had </token> <token id=\"t214\"> to </token> <token id=\"t215\"> give </token> <token id=\"t216\"> guarantees </token> <token id=\"t217\"> that </token> <token id=\"t218\"> products </token> <token id=\"t219\"> exported </token> <token id=\"t220\"> from </token> <candidate id=\"c18\" index=221 type=\"location\" info=\"{ &quot;coordinates&quot;: &quot;55.41667;24.0&quot;, &quot;id&quot;: 597427, &quot;featureClass&quot;: &quot;A&quot;, &quot;featureCode&quot;: &quot;PCLI&quot;, &quot;countryCode&quot;: &quot;LT&quot; }\" length=\"1\"></candidate> <token id=\"t221\"> Lithuania </token> <token id=\"t222\"> were </token> <token id=\"t223\"> safe </token> <token id=\"t224\"> and </token> <token id=\"t225\"> that </token> <token id=\"t226\"> we </token> <token id=\"t227\"> had </token> <token id=\"t228\"> effective </token> <token id=\"t229\"> ways </token> <token id=\"t230\"> to </token> <token id=\"t231\"> control </token> <token id=\"t232\"> our </token> <token id=\"t233\"> production </token> <token id=\"t234\"> cycle </token> <token id=\"t235\"> , </token> <token id=\"t236\"> '' </token> <token id=\"t237\"> Milius </token> <token id=\"t238\"> stated.The </token> <candidate id=\"c19\" index=239 type=\"date\" info=\"PAST_REF\" length=\"1\"></candidate> <token id=\"t239\"> recent </token> <token id=\"t240\"> agreements </token> <token id=\"t241\"> are </token> <token id=\"t242\"> expected </token> <token id=\"t243\"> to </token> <token id=\"t244\"> give </token> <token id=\"t245\"> Lithuanian </token> <token id=\"t246\"> producers </token> <token id=\"t247\"> the </token> <token id=\"t248\"> right </token> <token id=\"t249\"> to </token> <token id=\"t250\"> resume </token> <token id=\"t251\"> supplies </token> <token id=\"t252\"> to </token> <token id=\"t253\"> the </token> <candidate id=\"c20\" index=254 type=\"location\" info=\"{ &quot;coordinates&quot;: &quot;49.0;32.0&quot;, &quot;id&quot;: 690791, &quot;featureClass&quot;: &quot;A&quot;, &quot;featureCode&quot;: &quot;PCLI&quot;, &quot;countryCode&quot;: &quot;UA&quot; }\" length=\"1\"></candidate> <token id=\"t254\"> Ukraine </token> <token id=\"t255\"> market </token> <token id=\"t256\"> within </token> <candidate id=\"c21\" index=257 type=\"number\" info=\"null\" length=\"1\"></candidate> <token id=\"t257\"> two </token> <token id=\"t258\"> to </token> <candidate id=\"c22\" index=259 type=\"number\" info=\"null\" length=\"1\"></candidate> <token id=\"t259\"> three </token> <token id=\"t260\"> months </token> <token id=\"t261\"> . </token> <token id=\"t262\"> However </token> <token id=\"t263\"> , </token> <token id=\"t264\"> forecasts </token> <token id=\"t265\"> say </token> <token id=\"t266\"> that </token> <candidate id=\"c23\" index=267 type=\"location\" info=\"{ &quot;coordinates&quot;: &quot;49.0;32.0&quot;, &quot;id&quot;: 690791, &quot;featureClass&quot;: &quot;A&quot;, &quot;featureCode&quot;: &quot;PCLI&quot;, &quot;countryCode&quot;: &quot;UA&quot; }\" length=\"1\"></candidate> <token id=\"t267\"> Ukraine </token> <token id=\"t268\"> will </token> <token id=\"t269\"> import </token> <token id=\"t270\"> only </token> <candidate id=\"c24\" index=271 type=\"number\" info=\"null\" length=\"1\"></candidate> <token id=\"t271\"> 80,000 </token> <token id=\"t272\"> tonnes </token> <token id=\"t273\"> ( </token> <token id=\"t274\"> t </token> <token id=\"t275\"> ) </token> <token id=\"t276\"> of </token> <token id=\"t277\"> pork </token> <candidate id=\"c25\" index=278 type=\"date\" info=\"2015\" length=\"2\"></candidate> <token id=\"t278\"> this </token> <token id=\"t279\"> year </token> <token id=\"t280\"> , </token> <token id=\"t281\"> compared </token> <token id=\"t282\"> to </token> <candidate id=\"c26\" index=283 type=\"number\" info=\"null\" length=\"1\"></candidate> <token id=\"t283\"> 230,000 </token> <token id=\"t284\"> t </token> <token id=\"t285\"> in </token> <candidate id=\"c27\" index=286 type=\"number\" info=\"null\" length=\"1\"></candidate> <candidate id=\"c28\" index=286 type=\"date\" info=\"2013\" length=\"1\"></candidate> <token id=\"t286\"> 2013 </token> <token id=\"t287\"> , </token> <token id=\"t288\"> so </token> <token id=\"t289\"> the </token> <token id=\"t290\"> volume </token> <token id=\"t291\"> of </token> <token id=\"t292\"> supplies </token> <token id=\"t293\"> will </token> <token id=\"t294\"> be </token> <token id=\"t295\"> small </token> <token id=\"t296\"> . </token> <token id=\"t297\"> At </token> <token id=\"t298\"> the </token> <token id=\"t299\"> same </token> <token id=\"t300\"> time </token> <token id=\"t301\"> , </token> <candidate id=\"c29\" index=302 type=\"date\" info=\"PAST_REF\" length=\"1\"></candidate> <token id=\"t302\"> recent </token> <token id=\"t303\"> reports </token> <token id=\"t304\"> have </token> <token id=\"t305\"> stated </token> <token id=\"t306\"> that </token> <token id=\"t307\"> Baltic </token> <token id=\"t308\"> pork </token> <token id=\"t309\"> producers </token> <token id=\"t310\"> urgently </token> <token id=\"t311\"> need </token> <token id=\"t312\"> to </token> <token id=\"t313\"> find </token> <token id=\"t314\"> new </token> <token id=\"t315\"> sales </token> <token id=\"t316\"> outlets </token> <token id=\"t317\"> for </token> <token id=\"t318\"> their </token> <token id=\"t319\"> products.Pig </token> <token id=\"t320\"> farmers </token> <token id=\"t321\"> will </token> <token id=\"t322\"> have </token> <token id=\"t323\"> to </token> <token id=\"t324\"> cut </token> <token id=\"t325\"> productionAccording </token> <token id=\"t326\"> to </token> <token id=\"t327\"> Olle </token> <token id=\"t328\"> Khorma </token> <token id=\"t329\"> , </token> <token id=\"t330\"> chairman </token> <token id=\"t331\"> of </token> <token id=\"t332\"> Atria </token> <candidate id=\"c30\" index=333 type=\"location\" info=\"{ &quot;coordinates&quot;: &quot;59.0;26.0&quot;, &quot;id&quot;: 453733, &quot;featureClass&quot;: &quot;A&quot;, &quot;featureCode&quot;: &quot;PCLI&quot;, &quot;countryCode&quot;: &quot;EE&quot; }\" length=\"1\"></candidate> <token id=\"t333\"> Eesti </token> <token id=\"t334\"> , </token> <token id=\"t335\"> pork </token> <token id=\"t336\"> producers </token> <token id=\"t337\"> will </token> <token id=\"t338\"> have </token> <token id=\"t339\"> to </token> <token id=\"t340\"> cut </token> <token id=\"t341\"> production </token> <token id=\"t342\"> , </token> <token id=\"t343\"> in </token> <token id=\"t344\"> particular </token> <token id=\"t345\"> in </token> <candidate id=\"c31\" index=346 type=\"location\" info=\"{ &quot;coordinates&quot;: &quot;59.0;26.0&quot;, &quot;id&quot;: 453733, &quot;featureClass&quot;: &quot;A&quot;, &quot;featureCode&quot;: &quot;PCLI&quot;, &quot;countryCode&quot;: &quot;EE&quot; }\" length=\"1\"></candidate> <token id=\"t346\"> Estonia </token> <token id=\"t347\"> , </token> <token id=\"t348\"> as </token> <token id=\"t349\"> the </token> <token id=\"t350\"> industry </token> <token id=\"t351\"> continues </token> <token id=\"t352\"> to </token> <token id=\"t353\"> suffer </token> <token id=\"t354\"> pressure </token> <token id=\"t355\"> caused </token> <token id=\"t356\"> by </token> <token id=\"t357\"> the </token> <token id=\"t358\"> Russian </token> <candidate id=\"c32\" index=359 type=\"location\" info=\"{ &quot;coordinates&quot;: &quot;38.49457;43.38323&quot;, &quot;id&quot;: 298117, &quot;featureClass&quot;: &quot;P&quot;, &quot;featureCode&quot;: &quot;PPLA&quot;, &quot;countryCode&quot;: &quot;TR&quot; }\" length=\"1\"></candidate> <token id=\"t359\"> ban </token> <token id=\"t360\"> . </token> <token id=\"t361\"> All </token> <token id=\"t362\"> in </token> <token id=\"t363\"> all </token> <token id=\"t364\"> , </token> <token id=\"t365\"> he </token> <token id=\"t366\"> forecast </token> <token id=\"t367\"> that </token> <token id=\"t368\"> , </token> <token id=\"t369\"> in </token> <token id=\"t370\"> terms </token> <token id=\"t371\"> of </token> <token id=\"t372\"> volume </token> <token id=\"t373\"> , </token> <token id=\"t374\"> the </token> <token id=\"t375\"> embargo </token> <token id=\"t376\"> would </token> <token id=\"t377\"> cost </token> <candidate id=\"c33\" index=378 type=\"location\" info=\"{ &quot;coordinates&quot;: &quot;50.83857;4.37599&quot;, &quot;id&quot;: 6695072, &quot;featureClass&quot;: &quot;A&quot;, &quot;featureCode&quot;: &quot;ZN&quot;, &quot;countryCode&quot;: &quot;&quot; }\" length=\"2\"></candidate> <token id=\"t378\"> European </token> <candidate id=\"c34\" index=379 type=\"location\" info=\"{ &quot;coordinates&quot;: &quot;34.83401;-83.99076&quot;, &quot;id&quot;: 4227781, &quot;featureClass&quot;: &quot;A&quot;, &quot;featureCode&quot;: &quot;ADM2&quot;, &quot;countryCode&quot;: &quot;US&quot; }\" length=\"1\"></candidate> <candidate id=\"c35\" index=379 type=\"location\" info=\"{ &quot;coordinates&quot;: &quot;-32.83333;-62.75&quot;, &quot;id&quot;: 3833419, &quot;featureClass&quot;: &quot;A&quot;, &quot;featureCode&quot;: &quot;ADM2&quot;, &quot;countryCode&quot;: &quot;AR&quot; }\" length=\"1\"></candidate> <candidate id=\"c36\" index=379 type=\"location\" info=\"{ &quot;coordinates&quot;: &quot;13.55;-87.9&quot;, &quot;id&quot;: 3584767, &quot;featureClass&quot;: &quot;A&quot;, &quot;featureCode&quot;: &quot;ADM1&quot;, &quot;countryCode&quot;: &quot;SV&quot; }\" length=\"1\"></candidate> <token id=\"t379\"> Union </token> <token id=\"t380\"> countries </token> <candidate id=\"c37\" index=381 type=\"number\" info=\"null\" length=\"1\"></candidate> <token id=\"t381\"> 700,000 </token> <token id=\"t382\"> t </token> <token id=\"t383\"> in </token> <token id=\"t384\"> pork </token> <token id=\"t385\"> production </token> <token id=\"t386\"> . </token> <token id=\"t387\"> `` </token> <token id=\"t388\"> Production </token> <token id=\"t389\"> in </token> <candidate id=\"c38\" index=390 type=\"location\" info=\"{ &quot;coordinates&quot;: &quot;59.0;26.0&quot;, &quot;id&quot;: 453733, &quot;featureClass&quot;: &quot;A&quot;, &quot;featureCode&quot;: &quot;PCLI&quot;, &quot;countryCode&quot;: &quot;EE&quot; }\" length=\"1\"></candidate> <token id=\"t390\"> Estonia </token> <token id=\"t391\"> meets </token> <token id=\"t392\"> domestic </token> <token id=\"t393\"> demand </token> <token id=\"t394\"> by </token> <candidate id=\"c39\" index=395 type=\"number\" info=\"null\" length=\"1\"></candidate> <token id=\"t395\"> 106 </token> <token id=\"t396\"> % </token> <token id=\"t397\"> , </token> <token id=\"t398\"> while </token> <token id=\"t399\"> pork </token> <token id=\"t400\"> production </token> <token id=\"t401\"> in </token> <token id=\"t402\"> the </token> <candidate id=\"c40\" index=403 type=\"location\" info=\"{ &quot;coordinates&quot;: &quot;50.83857;4.37599&quot;, &quot;id&quot;: 6695072, &quot;featureClass&quot;: &quot;A&quot;, &quot;featureCode&quot;: &quot;ZN&quot;, &quot;countryCode&quot;: &quot;&quot; }\" length=\"2\"></candidate> <token id=\"t403\"> European </token> <candidate id=\"c41\" index=404 type=\"location\" info=\"{ &quot;coordinates&quot;: &quot;34.83401;-83.99076&quot;, &quot;id&quot;: 4227781, &quot;featureClass&quot;: &quot;A&quot;, &quot;featureCode&quot;: &quot;ADM2&quot;, &quot;countryCode&quot;: &quot;US&quot; }\" length=\"1\"></candidate> <candidate id=\"c42\" index=404 type=\"location\" info=\"{ &quot;coordinates&quot;: &quot;-32.83333;-62.75&quot;, &quot;id&quot;: 3833419, &quot;featureClass&quot;: &quot;A&quot;, &quot;featureCode&quot;: &quot;ADM2&quot;, &quot;countryCode&quot;: &quot;AR&quot; }\" length=\"1\"></candidate> <candidate id=\"c43\" index=404 type=\"location\" info=\"{ &quot;coordinates&quot;: &quot;13.55;-87.9&quot;, &quot;id&quot;: 3584767, &quot;featureClass&quot;: &quot;A&quot;, &quot;featureCode&quot;: &quot;ADM1&quot;, &quot;countryCode&quot;: &quot;SV&quot; }\" length=\"1\"></candidate> <token id=\"t404\"> Union </token> <token id=\"t405\"> meets </token> <token id=\"t406\"> the </token> <token id=\"t407\"> demand </token> <token id=\"t408\"> by </token> <candidate id=\"c44\" index=409 type=\"number\" info=\"null\" length=\"1\"></candidate> <token id=\"t409\"> 111 </token> <token id=\"t410\"> % </token> <token id=\"t411\"> . </token> <token id=\"t412\"> Due </token> <token id=\"t413\"> to </token> <token id=\"t414\"> the </token> <candidate id=\"c45\" index=415 type=\"location\" info=\"{ &quot;coordinates&quot;: &quot;38.49457;43.38323&quot;, &quot;id&quot;: 298117, &quot;featureClass&quot;: &quot;P&quot;, &quot;featureCode&quot;: &quot;PPLA&quot;, &quot;countryCode&quot;: &quot;TR&quot; }\" length=\"1\"></candidate> <token id=\"t415\"> ban </token> <token id=\"t416\"> on </token> <token id=\"t417\"> export </token> <token id=\"t418\"> supplies </token> <token id=\"t419\"> to </token> <candidate id=\"c46\" index=420 type=\"location\" info=\"{ &quot;coordinates&quot;: &quot;60.0;100.0&quot;, &quot;id&quot;: 2017370, &quot;featureClass&quot;: &quot;A&quot;, &quot;featureCode&quot;: &quot;PCLI&quot;, &quot;countryCode&quot;: &quot;RU&quot; }\" length=\"1\"></candidate> <token id=\"t420\"> Russia </token> <token id=\"t421\"> , </token> <token id=\"t422\"> there </token> <token id=\"t423\"> is </token> <token id=\"t424\"> an </token> <token id=\"t425\"> overproduction </token> <token id=\"t426\"> crisis </token> <token id=\"t427\"> in </token> <token id=\"t428\"> Europe </token> <token id=\"t429\"> . </token> <token id=\"t430\"> In </token> <token id=\"t431\"> order </token> <token id=\"t432\"> to </token> <token id=\"t433\"> balance </token> <token id=\"t434\"> things </token> <token id=\"t435\"> out </token> <token id=\"t436\"> , </token> <token id=\"t437\"> the </token> <token id=\"t438\"> EU </token> <token id=\"t439\"> will </token> <token id=\"t440\"> have </token> <token id=\"t441\"> to </token> <token id=\"t442\"> reduce </token> <token id=\"t443\"> production </token> <token id=\"t444\"> of </token> <token id=\"t445\"> pork </token> <token id=\"t446\"> by </token> <candidate id=\"c47\" index=447 type=\"number\" info=\"null\" length=\"1\"></candidate> <token id=\"t447\"> 3 </token> <token id=\"t448\"> % </token> <token id=\"t449\"> , </token> <token id=\"t450\"> or </token> <candidate id=\"c48\" index=451 type=\"number\" info=\"null\" length=\"1\"></candidate> <token id=\"t451\"> 700,000 </token> <token id=\"t452\"> t </token> <token id=\"t453\"> -- </token> <token id=\"t454\"> which </token> <token id=\"t455\"> means </token> <token id=\"t456\"> closing </token> <token id=\"t457\"> around </token> <candidate id=\"c49\" index=458 type=\"number\" info=\"null\" length=\"1\"></candidate> <token id=\"t458\"> 700 </token> <token id=\"t459\"> companies </token> <token id=\"t460\"> of </token> <token id=\"t461\"> a </token> <token id=\"t462\"> comparable </token> <token id=\"t463\"> size </token> <token id=\"t464\"> to </token> <token id=\"t465\"> Atria </token> <token id=\"t466\"> , </token> <token id=\"t467\"> '' </token> <token id=\"t468\"> he </token> <token id=\"t469\"> stated </token> <token id=\"t470\"> , </token> <token id=\"t471\"> adding </token> <token id=\"t472\"> that </token> <token id=\"t473\"> most </token> <token id=\"t474\"> pork </token> <token id=\"t475\"> producer </token> <token id=\"t476\"> bankruptcies </token> <token id=\"t477\"> would </token> <token id=\"t478\"> take </token> <token id=\"t479\"> place </token> <token id=\"t480\"> in </token> <candidate id=\"c50\" index=481 type=\"number\" info=\"null\" length=\"1\"></candidate> <candidate id=\"c51\" index=481 type=\"date\" info=\"2016\" length=\"1\"></candidate> <token id=\"t481\"> 2016 </token> <token id=\"t482\"> - </token> <candidate id=\"c52\" index=483 type=\"number\" info=\"null\" length=\"1\"></candidate> <candidate id=\"c53\" index=483 type=\"date\" info=\"2017\" length=\"1\"></candidate> <token id=\"t483\"> 2017 </token> <token id=\"t484\"> . </token> <token id=\"t485\"> He </token> <token id=\"t486\"> added </token> <token id=\"t487\"> that </token> <token id=\"t488\"> , </token> <token id=\"t489\"> among </token> <token id=\"t490\"> all </token> <token id=\"t491\"> the </token> <token id=\"t492\"> Baltic </token> <token id=\"t493\"> States </token> <token id=\"t494\"> , </token> <token id=\"t495\"> Estonian </token> <candidate id=\"c54\" index=496 type=\"host\" info=\"null\" length=\"1\"></candidate> <token id=\"t496\"> pig </token> <token id=\"t497\"> farmers </token> <token id=\"t498\"> would </token> <token id=\"t499\"> probably </token> <token id=\"t500\"> suffer </token> <token id=\"t501\"> most </token> <token id=\"t502\"> from </token> <token id=\"t503\"> the </token> <token id=\"t504\"> Russian </token> <candidate id=\"c55\" index=505 type=\"location\" info=\"{ &quot;coordinates&quot;: &quot;38.49457;43.38323&quot;, &quot;id&quot;: 298117, &quot;featureClass&quot;: &quot;P&quot;, &quot;featureCode&quot;: &quot;PPLA&quot;, &quot;countryCode&quot;: &quot;TR&quot; }\" length=\"1\"></candidate> <token id=\"t505\"> ban </token> <token id=\"t506\"> . </token> <token id=\"t507\"> He </token> <token id=\"t508\"> said </token> <token id=\"t509\"> : </token> <token id=\"t510\"> `` </token> <token id=\"t511\"> In </token> <candidate id=\"c56\" index=512 type=\"date\" info=\"2015-01\" length=\"1\"></candidate> <token id=\"t512\"> January </token> <token id=\"t513\"> and </token> <candidate id=\"c57\" index=514 type=\"date\" info=\"2015-02\" length=\"1\"></candidate> <token id=\"t514\"> February </token> <token id=\"t515\"> the </token> <token id=\"t516\"> price </token> <token id=\"t517\"> of </token> <token id=\"t518\"> pork </token> <token id=\"t519\"> declined </token> <token id=\"t520\"> . </token> <candidate id=\"c58\" index=521 type=\"location\" info=\"{ &quot;coordinates&quot;: &quot;7.8972;123.0274&quot;, &quot;id&quot;: 1725750, &quot;featureClass&quot;: &quot;A&quot;, &quot;featureCode&quot;: &quot;ADM3&quot;, &quot;countryCode&quot;: &quot;PH&quot; }\" length=\"1\"></candidate> <token id=\"t521\"> Although </token> <token id=\"t522\"> the </token> <token id=\"t523\"> purchasing </token> <token id=\"t524\"> price </token> <token id=\"t525\"> of </token> <token id=\"t526\"> live </token> <candidate id=\"c59\" index=527 type=\"host\" info=\"null\" length=\"1\"></candidate> <token id=\"t527\"> pigs </token> <token id=\"t528\"> is </token> <token id=\"t529\"> falling </token> <token id=\"t530\"> , </token> <token id=\"t531\"> production </token> <token id=\"t532\"> costs </token> <token id=\"t533\"> remain </token> <token id=\"t534\"> the </token> <token id=\"t535\"> same </token> <token id=\"t536\"> . </token> <token id=\"t537\"> Breeders </token> <token id=\"t538\"> in </token> <candidate id=\"c60\" index=539 type=\"location\" info=\"{ &quot;coordinates&quot;: &quot;59.0;26.0&quot;, &quot;id&quot;: 453733, &quot;featureClass&quot;: &quot;A&quot;, &quot;featureCode&quot;: &quot;PCLI&quot;, &quot;countryCode&quot;: &quot;EE&quot; }\" length=\"1\"></candidate> <token id=\"t539\"> Estonia </token> <token id=\"t540\"> found </token> <token id=\"t541\"> themselves </token> <token id=\"t542\"> in </token> <token id=\"t543\"> the </token> <token id=\"t544\"> most </token> <token id=\"t545\"> difficult </token> <token id=\"t546\"> situation </token> <token id=\"t547\"> and </token> <token id=\"t548\"> had </token> <token id=\"t549\"> to </token> <token id=\"t550\"> take </token> <candidate id=\"c61\" index=551 type=\"host\" info=\"null\" length=\"1\"></candidate> <token id=\"t551\"> pigs </token> <token id=\"t552\"> to </token> <candidate id=\"c62\" index=553 type=\"location\" info=\"{ &quot;coordinates&quot;: &quot;57.0;25.0&quot;, &quot;id&quot;: 458258, &quot;featureClass&quot;: &quot;A&quot;, &quot;featureCode&quot;: &quot;PCLI&quot;, &quot;countryCode&quot;: &quot;LV&quot; }\" length=\"1\"></candidate> <token id=\"t553\"> Latvia </token> <token id=\"t554\"> and </token> <candidate id=\"c63\" index=555 type=\"location\" info=\"{ &quot;coordinates&quot;: &quot;55.41667;24.0&quot;, &quot;id&quot;: 597427, &quot;featureClass&quot;: &quot;A&quot;, &quot;featureCode&quot;: &quot;PCLI&quot;, &quot;countryCode&quot;: &quot;LT&quot; }\" length=\"1\"></candidate> <token id=\"t555\"> Lithuania </token> <token id=\"t556\"> , </token> <token id=\"t557\"> as </token> <token id=\"t558\"> they </token> <token id=\"t559\"> had </token> <token id=\"t560\"> no </token> <token id=\"t561\"> alternative </token> <token id=\"t562\"> markets </token> <token id=\"t563\"> , </token> <token id=\"t564\"> where </token> <token id=\"t565\"> they </token> <token id=\"t566\"> could </token> <token id=\"t567\"> offer </token> <token id=\"t568\"> their </token> <token id=\"t569\"> products </token> <token id=\"t570\"> . </token> <candidate id=\"c64\" index=571 type=\"date\" info=\"PRESENT_REF\" length=\"1\"></candidate> <token id=\"t571\"> Currently </token> <token id=\"t572\"> they </token> <token id=\"t573\"> are </token> <token id=\"t574\"> only </token> <token id=\"t575\"> selling </token> <token id=\"t576\"> to </token> <token id=\"t577\"> meat </token> <token id=\"t578\"> processing </token> <token id=\"t579\"> plants </token> <token id=\"t580\"> that </token> <token id=\"t581\"> do </token> <token id=\"t582\"> not </token> <token id=\"t583\"> have </token> <token id=\"t584\"> their </token> <token id=\"t585\"> own </token> <candidate id=\"c65\" index=586 type=\"host\" info=\"null\" length=\"1\"></candidate> <token id=\"t586\"> pigs </token> <token id=\"t587\"> and </token> <token id=\"t588\"> use </token> <token id=\"t589\"> only </token> <token id=\"t590\"> imported </token> <token id=\"t591\"> meat </token> <token id=\"t592\"> , </token> <token id=\"t593\"> '' </token> <token id=\"t594\"> he </token> <token id=\"t595\"> added </token> <token id=\"t596\"> . </token> <token id=\"t597\"> <br /> </token> <token id=\"t598\"> <br /> </token>","publication_date":"2015-02-20","id":60,"title":"Lithuania to resume pork exports to Ukraine","url":"http://www.globalmeatnews.com/Industry-Markets/Lithuania-to-resume-pork-exports-to-Ukraine","content":"\n By Vladislav Vorotnikov Vladislav Vorotnikov , 20-Feb-20152015-02-20T00:00:00Z\n Lithuania plans to resume supplies of pork to Ukraine in the months ahead, according to a statement from the country’s officials. Supplies have been banned since last year, following a series of outbreaks of African swine fever (ASF) in the Baltic States.\n \n Experts noted that Ukraine was previously an important sales market for a number of Lithuanian companies, but now, given the devaluation of the hryvnia and falling imports of pork into the country, whether it makes sense to renew supplies is questionable.Jonas Milius, director of the State Food and Veterinary Service of Lithuania, recently conducted talks with interim head of the State Veterinary and Phytosanitary Service of Ukraine Vitaly Bashynsky, during which new veterinary certificates for meat and dairy product exports from Lithuania to Ukraine were approved.\"The Ukrainian market has always been attractive for our producers, but because of ASF, which came to the country last year, exports of certain products have been temporarily suspended. We had to revise and re-approve veterinary certificates, which will allow the resumption of Lithuanian dairy and meat product exports. We also had to give guarantees that products exported from Lithuania were safe and that we had effective ways to control our production cycle,\" Milius stated.The recent agreements are expected to give Lithuanian producers the right to resume supplies to the Ukraine market within two to three months. However, forecasts say that Ukraine will import only 80,000 tonnes (t) of pork this year, compared to 230,000t in 2013, so the volume of supplies will be small. At the same time, recent reports have stated that Baltic pork producers urgently need to find new sales outlets for their products.Pig farmers will have to cut productionAccording to Olle Khorma, chairman of Atria Eesti, pork producers will have to cut production, in particular in Estonia, as the industry continues to suffer pressure caused by the Russian ban. All in all, he forecast that, in terms of volume, the embargo would cost European Union countries 700,000t in pork production.\"Production in Estonia meets domestic demand by 106%, while pork production in the European Union meets the demand by 111%. Due to the ban on export supplies to Russia, there is an overproduction crisis in Europe. In order to balance things out, the EU will have to reduce production of pork by 3%, or 700,000t – which means closing around 700 companies of a comparable size to Atria,\" he stated, adding that most pork producer bankruptcies would take place in 2016-2017.He added that, among all the Baltic States, Estonian pig farmers would probably suffer most from the Russian ban. He said: \"In January and February the price of pork declined. Although the purchasing price of live pigs is falling, production costs remain the same. Breeders in Estonia found themselves in the most difficult situation and had to take pigs to Latvia and Lithuania, as they had no alternative markets, where they could offer their products. Currently they are only selling to meat processing plants that do not have their own pigs and use only imported meat,\" he added. \n \n ","candidateLabels":[]}
