# Supplementary material for: Web monitoring of emerging animal infectious diseases integrated in the French Animal Health Epidemic Intelligence System
Source: PLoS One. 2018 Aug 3;13(8):e0199960. doi: 10.1371/journal.pone.0199960 (PMC6075742; doi:10.1371/journal.pone.0199960)
Supplement: S1 Dataset — Dataset of news reports in English language used to evaluate and train the information extraction module of PADI-web (http://epia.clermont.inra.fr/vsi). This dataset is composed of 532 news reports (in JSON), with information about the report itself (publication date, title, content, url), as well as processing information related to the information extraction process (candidates for extraction information, correct or incorrect labels for each candidate). The named entity candidates (locations, diseases, hosts, dates, number of cases) are manually labelled in each article. Data are shared under a CC BY license and are freely available for download at: https://dataverse.cirad.fr/dataset.xhtml?persistentId=doi:10.18167/DVN1/KMTIFG. (GZ) [file pone.0199960.s001.gz › articles/303.json]

{"reports":[18599,19009,19038],"tagged_content":"<token id=\"t0\"> <br /> </token> <token id=\"t1\"> <br /> </token> <candidate id=\"c1\" index=2 type=\"location\" info=\"{ &quot;coordinates&quot;: &quot;46.75;30.25&quot;, &quot;id&quot;: 698738, &quot;featureClass&quot;: &quot;A&quot;, &quot;featureCode&quot;: &quot;ADM1&quot;, &quot;countryCode&quot;: &quot;UA&quot; }\" length=\"1\"></candidate> <candidate id=\"c2\" index=2 type=\"location\" info=\"{ &quot;coordinates&quot;: &quot;46.47747;30.73262&quot;, &quot;id&quot;: 698740, &quot;featureClass&quot;: &quot;P&quot;, &quot;featureCode&quot;: &quot;PPLA&quot;, &quot;countryCode&quot;: &quot;UA&quot; }\" length=\"1\"></candidate> <token id=\"t2\"> Odesa </token> <token id=\"t3\"> governor </token> <token id=\"t4\"> Saakashvili </token> <token id=\"t5\"> says </token> <token id=\"t6\"> he </token> <token id=\"t7\"> is </token> <token id=\"t8\"> not </token> <token id=\"t9\"> planning </token> <token id=\"t10\"> to </token> <token id=\"t11\"> aspire </token> <token id=\"t12\"> to </token> <token id=\"t13\"> prime </token> <token id=\"t14\"> ministerial </token> <token id=\"t15\"> post </token> <token id=\"t16\"> <br /> </token> <token id=\"t17\"> <br /> </token> <token id=\"t18\"> Poroshenko </token> <token id=\"t19\"> signs </token> <token id=\"t20\"> bill </token> <token id=\"t21\"> on </token> <candidate id=\"c3\" index=22 type=\"date\" info=\"2015-10-25\" length=\"2\"></candidate> <token id=\"t22\"> Oct. </token> <candidate id=\"c4\" index=23 type=\"number\" info=\"null\" length=\"1\"></candidate> <token id=\"t23\"> 25 </token> <token id=\"t24\"> elections </token> <token id=\"t25\"> in </token> <token id=\"t26\"> united </token> <token id=\"t27\"> communities </token> <token id=\"t28\"> <br /> </token> <token id=\"t29\"> <br /> </token> <candidate id=\"c5\" index=30 type=\"location\" info=\"{ &quot;coordinates&quot;: &quot;50.45466;30.5238&quot;, &quot;id&quot;: 703448, &quot;featureClass&quot;: &quot;P&quot;, &quot;featureCode&quot;: &quot;PPLC&quot;, &quot;countryCode&quot;: &quot;UA&quot; }\" length=\"1\"></candidate> <token id=\"t30\"> Kyiv </token> <token id=\"t31\"> says </token> <token id=\"t32\"> it </token> <token id=\"t33\"> has </token> <token id=\"t34\"> support </token> <token id=\"t35\"> of </token> <candidate id=\"c6\" index=36 type=\"location\" info=\"{ &quot;coordinates&quot;: &quot;45.4389;12.33092&quot;, &quot;id&quot;: 6542284, &quot;featureClass&quot;: &quot;A&quot;, &quot;featureCode&quot;: &quot;ADM3&quot;, &quot;countryCode&quot;: &quot;IT&quot; }\" length=\"1\"></candidate> <candidate id=\"c7\" index=36 type=\"location\" info=\"{ &quot;coordinates&quot;: &quot;45.4358;12.13481&quot;, &quot;id&quot;: 6540220, &quot;featureClass&quot;: &quot;A&quot;, &quot;featureCode&quot;: &quot;ADM3&quot;, &quot;countryCode&quot;: &quot;IT&quot; }\" length=\"1\"></candidate> <candidate id=\"c8\" index=36 type=\"location\" info=\"{ &quot;coordinates&quot;: &quot;45.44045;12.32632&quot;, &quot;id&quot;: 3164600, &quot;featureClass&quot;: &quot;A&quot;, &quot;featureCode&quot;: &quot;ADM2&quot;, &quot;countryCode&quot;: &quot;IT&quot; }\" length=\"1\"></candidate> <token id=\"t36\"> Venice </token> <token id=\"t37\"> Commission </token> <token id=\"t38\"> on </token> <token id=\"t39\"> changes </token> <token id=\"t40\"> to </token> <token id=\"t41\"> Constitution </token> <token id=\"t42\"> <br /> </token> <token id=\"t43\"> <br /> </token> <token id=\"t44\"> EU </token> <token id=\"t45\"> not </token> <token id=\"t46\"> planning </token> <token id=\"t47\"> to </token> <token id=\"t48\"> review </token> <token id=\"t49\"> sanctions </token> <token id=\"t50\"> against </token> <candidate id=\"c10\" index=51 type=\"location\" info=\"{ &quot;coordinates&quot;: &quot;54.0;28.0&quot;, &quot;id&quot;: 625142, &quot;featureClass&quot;: &quot;A&quot;, &quot;featureCode&quot;: &quot;ADM1&quot;, &quot;countryCode&quot;: &quot;BY&quot; }\" length=\"1\"></candidate> <candidate id=\"c11\" index=51 type=\"location\" info=\"{ &quot;coordinates&quot;: &quot;53.9;27.56667&quot;, &quot;id&quot;: 625143, &quot;featureClass&quot;: &quot;A&quot;, &quot;featureCode&quot;: &quot;ADM1&quot;, &quot;countryCode&quot;: &quot;BY&quot; }\" length=\"1\"></candidate> <candidate id=\"c9\" index=51 type=\"location\" info=\"{ &quot;coordinates&quot;: &quot;53.9;27.56667&quot;, &quot;id&quot;: 625144, &quot;featureClass&quot;: &quot;P&quot;, &quot;featureCode&quot;: &quot;PPLC&quot;, &quot;countryCode&quot;: &quot;BY&quot; }\" length=\"1\"></candidate> <token id=\"t51\"> Minsk </token> <token id=\"t52\"> before </token> <token id=\"t53\"> Belarusian </token> <token id=\"t54\"> presidential </token> <token id=\"t55\"> election </token> <token id=\"t56\"> <br /> </token> <token id=\"t57\"> <br /> </token> <token id=\"t58\"> Construction </token> <token id=\"t59\"> ministry </token> <token id=\"t60\"> initiates </token> <token id=\"t61\"> new </token> <token id=\"t62\"> beneficial </token> <token id=\"t63\"> mortgage </token> <token id=\"t64\"> crediting </token> <token id=\"t65\"> program </token> <token id=\"t66\"> worth </token> <token id=\"t67\"> Hr </token> <candidate id=\"c12\" index=68 type=\"number\" info=\"null\" length=\"1\"></candidate> <token id=\"t68\"> 1.5 </token> <candidate id=\"c13\" index=69 type=\"number\" info=\"null\" length=\"1\"></candidate> <token id=\"t69\"> billion </token> <token id=\"t70\"> <br /> </token> <token id=\"t71\"> <br /> </token> <token id=\"t72\"> Poroshenko </token> <token id=\"t73\"> enacts </token> <token id=\"t74\"> NSDC </token> <token id=\"t75\"> decision </token> <token id=\"t76\"> to </token> <token id=\"t77\"> protect </token> <candidate id=\"c14\" index=78 type=\"location\" info=\"{ &quot;coordinates&quot;: &quot;49.0;32.0&quot;, &quot;id&quot;: 690791, &quot;featureClass&quot;: &quot;A&quot;, &quot;featureCode&quot;: &quot;PCLI&quot;, &quot;countryCode&quot;: &quot;UA&quot; }\" length=\"1\"></candidate> <token id=\"t78\"> Ukraine </token> <token id=\"t79\"> 's </token> <token id=\"t80\"> aviation </token> <token id=\"t81\"> interests </token> <token id=\"t82\"> <br /> </token> <token id=\"t83\"> <br /> </token> <token id=\"t84\"> Crown </token> <token id=\"t85\"> Agents </token> <token id=\"t86\"> , </token> <token id=\"t87\"> Adam </token> <token id=\"t88\"> Smith </token> <token id=\"t89\"> International </token> <token id=\"t90\"> candidates </token> <token id=\"t91\"> to </token> <token id=\"t92\"> provide </token> <token id=\"t93\"> customs </token> <token id=\"t94\"> management </token> <token id=\"t95\"> services </token> <token id=\"t96\"> <br /> </token> <token id=\"t97\"> <br /> </token> <candidate id=\"c15\" index=98 type=\"location\" info=\"{ &quot;coordinates&quot;: &quot;49.0;32.0&quot;, &quot;id&quot;: 690791, &quot;featureClass&quot;: &quot;A&quot;, &quot;featureCode&quot;: &quot;PCLI&quot;, &quot;countryCode&quot;: &quot;UA&quot; }\" length=\"1\"></candidate> <token id=\"t98\"> Ukraine </token> <candidate id=\"c16\" index=99 type=\"date\" info=\"2015-09-04\" length=\"1\"></candidate> <token id=\"t99\"> Today </token> <token id=\"t100\"> : </token> <token id=\"t101\"> Putin </token> <token id=\"t102\"> 's </token> <token id=\"t103\"> propaganda </token> <token id=\"t104\"> mocked </token> <token id=\"t105\"> in </token> <token id=\"t106\"> new </token> <token id=\"t107\"> Ukrainian </token> <token id=\"t108\"> monument </token> <token id=\"t109\"> <br /> </token> <token id=\"t110\"> <br /> </token> <token id=\"t111\"> The </token> <token id=\"t112\"> Daily </token> <token id=\"t113\"> Beast </token> <token id=\"t114\"> : </token> <token id=\"t115\"> Chechen </token> <token id=\"t116\"> Jihadis </token> <token id=\"t117\"> leave </token> <candidate id=\"c17\" index=118 type=\"location\" info=\"{ &quot;coordinates&quot;: &quot;36.2019;36.15858&quot;, &quot;id&quot;: 8378529, &quot;featureClass&quot;: &quot;A&quot;, &quot;featureCode&quot;: &quot;ADM1H&quot;, &quot;countryCode&quot;: &quot;TR&quot; }\" length=\"1\"></candidate> <candidate id=\"c18\" index=118 type=\"location\" info=\"{ &quot;coordinates&quot;: &quot;35.0;38.0&quot;, &quot;id&quot;: 163843, &quot;featureClass&quot;: &quot;A&quot;, &quot;featureCode&quot;: &quot;PCLI&quot;, &quot;countryCode&quot;: &quot;SY&quot; }\" length=\"1\"></candidate> <token id=\"t118\"> Syria </token> <token id=\"t119\"> , </token> <token id=\"t120\"> join </token> <token id=\"t121\"> the </token> <token id=\"t122\"> fight </token> <token id=\"t123\"> in </token> <candidate id=\"c19\" index=124 type=\"location\" info=\"{ &quot;coordinates&quot;: &quot;49.0;32.0&quot;, &quot;id&quot;: 690791, &quot;featureClass&quot;: &quot;A&quot;, &quot;featureCode&quot;: &quot;PCLI&quot;, &quot;countryCode&quot;: &quot;UA&quot; }\" length=\"1\"></candidate> <token id=\"t124\"> Ukraine </token> <token id=\"t125\"> <br /> </token> <token id=\"t126\"> <br /> </token> <token id=\"t127\"> Kuchma </token> <token id=\"t128\"> calls </token> <token id=\"t129\"> for </token> <token id=\"t130\"> fight </token> <token id=\"t131\"> for </token> <token id=\"t132\"> Donbas </token> <token id=\"t133\"> <br /> </token> <token id=\"t134\"> <br /> </token> <candidate id=\"c20\" index=135 type=\"location\" info=\"{ &quot;coordinates&quot;: &quot;49.0;32.0&quot;, &quot;id&quot;: 690791, &quot;featureClass&quot;: &quot;A&quot;, &quot;featureCode&quot;: &quot;PCLI&quot;, &quot;countryCode&quot;: &quot;UA&quot; }\" length=\"1\"></candidate> <token id=\"t135\"> Ukraine </token> <token id=\"t136\"> 's </token> <token id=\"t137\"> forex </token> <token id=\"t138\"> reserves </token> <candidate id=\"c21\" index=139 type=\"number\" info=\"null\" length=\"1\"></candidate> <token id=\"t139\"> 21.6 </token> <token id=\"t140\"> percent </token> <token id=\"t141\"> up </token> <token id=\"t142\"> in </token> <candidate id=\"c22\" index=143 type=\"date\" info=\"2015-08\" length=\"1\"></candidate> <token id=\"t143\"> August </token> <token id=\"t144\"> <br /> </token> <token id=\"t145\"> <br /> </token> <token id=\"t146\"> Trilateral </token> <token id=\"t147\"> Contact </token> <token id=\"t148\"> Group </token> <token id=\"t149\"> 's </token> <token id=\"t150\"> security </token> <token id=\"t151\"> subgroup </token> <token id=\"t152\"> agrees </token> <token id=\"t153\"> upon </token> <token id=\"t154\"> document </token> <token id=\"t155\"> on </token> <token id=\"t156\"> withdrawing </token> <token id=\"t157\"> weapons </token> <token id=\"t158\"> in </token> <token id=\"t159\"> Donbas </token> <token id=\"t160\"> <br /> </token> <token id=\"t161\"> <br /> </token> <candidate id=\"c23\" index=162 type=\"disease\" info=\"null\" length=\"3\"></candidate> <token id=\"t162\"> African </token> <candidate id=\"c24\" index=163 type=\"location\" info=\"{ &quot;coordinates&quot;: &quot;53.81678;-0.28796&quot;, &quot;id&quot;: 7291293, &quot;featureClass&quot;: &quot;A&quot;, &quot;featureCode&quot;: &quot;ADM3&quot;, &quot;countryCode&quot;: &quot;GB&quot; }\" length=\"1\"></candidate> <candidate id=\"c25\" index=163 type=\"host\" info=\"null\" length=\"1\"></candidate> <token id=\"t163\"> Swine </token> <token id=\"t164\"> Fever </token> <token id=\"t165\"> registered </token> <token id=\"t166\"> in </token> <candidate id=\"c26\" index=167 type=\"number\" info=\"null\" length=\"1\"></candidate> <token id=\"t167\"> six </token> <token id=\"t168\"> households </token> <token id=\"t169\"> in </token> <candidate id=\"c27\" index=170 type=\"location\" info=\"{ &quot;coordinates&quot;: &quot;50.62308;26.22743&quot;, &quot;id&quot;: 695594, &quot;featureClass&quot;: &quot;P&quot;, &quot;featureCode&quot;: &quot;PPLA&quot;, &quot;countryCode&quot;: &quot;UA&quot; }\" length=\"1\"></candidate> <candidate id=\"c28\" index=170 type=\"location\" info=\"{ &quot;coordinates&quot;: &quot;51.0;26.5&quot;, &quot;id&quot;: 695592, &quot;featureClass&quot;: &quot;A&quot;, &quot;featureCode&quot;: &quot;ADM1&quot;, &quot;countryCode&quot;: &quot;UA&quot; }\" length=\"1\"></candidate> <candidate id=\"c29\" index=170 type=\"location\" info=\"{ &quot;coordinates&quot;: &quot;50.613;26.24588&quot;, &quot;id&quot;: 9289988, &quot;featureClass&quot;: &quot;A&quot;, &quot;featureCode&quot;: &quot;ADM2&quot;, &quot;countryCode&quot;: &quot;UA&quot; }\" length=\"1\"></candidate> <token id=\"t170\"> Rivne </token> <token id=\"t171\"> Oblast </token> <token id=\"t172\"> <br /> </token> <token id=\"t173\"> <br /> </token> <token id=\"t174\"> Halya </token> <token id=\"t175\"> Coynash </token> <token id=\"t176\"> : </token> <token id=\"t177\"> Kremlin-funded </token> <token id=\"t178\"> Sputnik </token> <token id=\"t179\"> Int </token> <token id=\"t180\"> . </token> <token id=\"t181\"> claims </token> <candidate id=\"c30\" index=182 type=\"location\" info=\"{ &quot;coordinates&quot;: &quot;64.75;-21.83333&quot;, &quot;id&quot;: 3426184, &quot;featureClass&quot;: &quot;A&quot;, &quot;featureCode&quot;: &quot;ADM1&quot;, &quot;countryCode&quot;: &quot;IS&quot; }\" length=\"1\"></candidate> <candidate id=\"c31\" index=182 type=\"location\" info=\"{ &quot;coordinates&quot;: &quot;-6.16667;39.25&quot;, &quot;id&quot;: 155356, &quot;featureClass&quot;: &quot;A&quot;, &quot;featureCode&quot;: &quot;ADM2&quot;, &quot;countryCode&quot;: &quot;TZ&quot; }\" length=\"1\"></candidate> <candidate id=\"c32\" index=182 type=\"location\" info=\"{ &quot;coordinates&quot;: &quot;5.5;10.66667&quot;, &quot;id&quot;: 2222934, &quot;featureClass&quot;: &quot;A&quot;, &quot;featureCode&quot;: &quot;ADM1&quot;, &quot;countryCode&quot;: &quot;CM&quot; }\" length=\"1\"></candidate> <token id=\"t182\"> West </token> <token id=\"t183\"> criticizes </token> <candidate id=\"c33\" index=184 type=\"location\" info=\"{ &quot;coordinates&quot;: &quot;42.58333;23.45&quot;, &quot;id&quot;: 729689, &quot;featureClass&quot;: &quot;A&quot;, &quot;featureCode&quot;: &quot;ADM2H&quot;, &quot;countryCode&quot;: &quot;BG&quot; }\" length=\"1\"></candidate> <candidate id=\"c34\" index=184 type=\"location\" info=\"{ &quot;coordinates&quot;: &quot;43.21667;27.91667&quot;, &quot;id&quot;: 726050, &quot;featureClass&quot;: &quot;P&quot;, &quot;featureCode&quot;: &quot;PPLA&quot;, &quot;countryCode&quot;: &quot;BG&quot; }\" length=\"1\"></candidate> <candidate id=\"c35\" index=184 type=\"location\" info=\"{ &quot;coordinates&quot;: &quot;48.023;37.80224&quot;, &quot;id&quot;: 709717, &quot;featureClass&quot;: &quot;P&quot;, &quot;featureCode&quot;: &quot;PPLA&quot;, &quot;countryCode&quot;: &quot;UA&quot; }\" length=\"1\"></candidate> <token id=\"t184\"> Stalin </token> <token id=\"t185\"> to </token> <token id=\"t186\"> weaken </token> <candidate id=\"c36\" index=187 type=\"location\" info=\"{ &quot;coordinates&quot;: &quot;60.0;100.0&quot;, &quot;id&quot;: 2017370, &quot;featureClass&quot;: &quot;A&quot;, &quot;featureCode&quot;: &quot;PCLI&quot;, &quot;countryCode&quot;: &quot;RU&quot; }\" length=\"1\"></candidate> <token id=\"t187\"> Russia </token> <token id=\"t188\"> & </token> <token id=\"t189\"> its </token> <token id=\"t190\"> leadership </token> <token id=\"t191\"> <br /> </token> <token id=\"t192\"> <br /> </token> <token id=\"t193\"> Halya </token> <token id=\"t194\"> Coynash </token> <token id=\"t195\"> : </token> <candidate id=\"c37\" index=196 type=\"location\" info=\"{ &quot;coordinates&quot;: &quot;60.0;100.0&quot;, &quot;id&quot;: 2017370, &quot;featureClass&quot;: &quot;A&quot;, &quot;featureCode&quot;: &quot;PCLI&quot;, &quot;countryCode&quot;: &quot;RU&quot; }\" length=\"1\"></candidate> <token id=\"t196\"> Russia </token> <token id=\"t197\"> claims </token> <token id=\"t198\"> ` </token> <token id=\"t199\"> universal </token> <token id=\"t200\"> jurisdiction </token> <token id=\"t201\"> ' </token> <token id=\"t202\"> to </token> <token id=\"t203\"> try </token> <candidate id=\"c38\" index=204 type=\"location\" info=\"{ &quot;coordinates&quot;: &quot;49.0;32.0&quot;, &quot;id&quot;: 690791, &quot;featureClass&quot;: &quot;A&quot;, &quot;featureCode&quot;: &quot;PCLI&quot;, &quot;countryCode&quot;: &quot;UA&quot; }\" length=\"1\"></candidate> <token id=\"t204\"> Ukraine </token> <token id=\"t205\"> for </token> <token id=\"t206\"> human </token> <token id=\"t207\"> rights </token> <token id=\"t208\"> crimes </token> <token id=\"t209\"> <br /> </token> <token id=\"t210\"> <br /> </token> <token id=\"t211\"> EU </token> <token id=\"t212\"> to </token> <token id=\"t213\"> provide </token> <candidate id=\"c39\" index=214 type=\"number\" info=\"null\" length=\"1\"></candidate> <token id=\"t214\"> 55 </token> <candidate id=\"c40\" index=215 type=\"number\" info=\"null\" length=\"1\"></candidate> <token id=\"t215\"> million </token> <token id=\"t216\"> euros </token> <token id=\"t217\"> of </token> <token id=\"t218\"> donor </token> <token id=\"t219\"> aid </token> <token id=\"t220\"> to </token> <candidate id=\"c41\" index=221 type=\"location\" info=\"{ &quot;coordinates&quot;: &quot;49.0;32.0&quot;, &quot;id&quot;: 690791, &quot;featureClass&quot;: &quot;A&quot;, &quot;featureCode&quot;: &quot;PCLI&quot;, &quot;countryCode&quot;: &quot;UA&quot; }\" length=\"1\"></candidate> <token id=\"t221\"> Ukraine </token> <token id=\"t222\"> to </token> <token id=\"t223\"> support </token> <token id=\"t224\"> enterprises </token> <token id=\"t225\"> <br /> </token> <token id=\"t226\"> <br /> </token> <token id=\"t227\"> The </token> <token id=\"t228\"> Guardian </token> <token id=\"t229\"> : </token> <candidate id=\"c42\" index=230 type=\"location\" info=\"{ &quot;coordinates&quot;: &quot;49.0;32.0&quot;, &quot;id&quot;: 690791, &quot;featureClass&quot;: &quot;A&quot;, &quot;featureCode&quot;: &quot;PCLI&quot;, &quot;countryCode&quot;: &quot;UA&quot; }\" length=\"1\"></candidate> <token id=\"t230\"> Ukraine </token> <token id=\"t231\"> 's </token> <token id=\"t232\"> government </token> <token id=\"t233\"> bears </token> <token id=\"t234\"> more </token> <token id=\"t235\"> responsibility </token> <token id=\"t236\"> for </token> <token id=\"t237\"> ongoing </token> <token id=\"t238\"> conflict </token> <token id=\"t239\"> than </token> <token id=\"t240\"> the </token> <token id=\"t241\"> far-right </token> <token id=\"t242\"> <br /> </token> <token id=\"t243\"> <br /> </token> <token id=\"t244\"> Yaroslavsky </token> <token id=\"t245\"> wants </token> <token id=\"t246\"> to </token> <token id=\"t247\"> buy </token> <token id=\"t248\"> back </token> <token id=\"t249\"> Metalist </token> <candidate id=\"c43\" index=250 type=\"location\" info=\"{ &quot;coordinates&quot;: &quot;49.5;36.5&quot;, &quot;id&quot;: 706482, &quot;featureClass&quot;: &quot;A&quot;, &quot;featureCode&quot;: &quot;ADM1&quot;, &quot;countryCode&quot;: &quot;UA&quot; }\" length=\"1\"></candidate> <candidate id=\"c44\" index=250 type=\"location\" info=\"{ &quot;coordinates&quot;: &quot;49.98081;36.25272&quot;, &quot;id&quot;: 706483, &quot;featureClass&quot;: &quot;P&quot;, &quot;featureCode&quot;: &quot;PPLA&quot;, &quot;countryCode&quot;: &quot;UA&quot; }\" length=\"1\"></candidate> <token id=\"t250\"> Kharkiv </token> <token id=\"t251\"> soccer </token> <token id=\"t252\"> club </token> <token id=\"t253\"> <br /> </token> <token id=\"t254\"> <br /> </token> <token id=\"t255\"> SBU </token> <token id=\"t256\"> accusing </token> <token id=\"t257\"> coal </token> <token id=\"t258\"> supplier </token> <token id=\"t259\"> to </token> <token id=\"t260\"> Centrenergo </token> <token id=\"t261\"> of </token> <token id=\"t262\"> financing </token> <token id=\"t263\"> terrorists </token> <token id=\"t264\"> <br /> </token> <token id=\"t265\"> <br /> </token> <token id=\"t266\"> UPI </token> <token id=\"t267\"> : </token> <token id=\"t268\"> US </token> <token id=\"t269\"> monitoring </token> <token id=\"t270\"> reports </token> <token id=\"t271\"> of </token> <token id=\"t272\"> Russian </token> <token id=\"t273\"> troops </token> <token id=\"t274\"> in </token> <candidate id=\"c45\" index=275 type=\"location\" info=\"{ &quot;coordinates&quot;: &quot;36.2019;36.15858&quot;, &quot;id&quot;: 8378529, &quot;featureClass&quot;: &quot;A&quot;, &quot;featureCode&quot;: &quot;ADM1H&quot;, &quot;countryCode&quot;: &quot;TR&quot; }\" length=\"1\"></candidate> <candidate id=\"c46\" index=275 type=\"location\" info=\"{ &quot;coordinates&quot;: &quot;35.0;38.0&quot;, &quot;id&quot;: 163843, &quot;featureClass&quot;: &quot;A&quot;, &quot;featureCode&quot;: &quot;PCLI&quot;, &quot;countryCode&quot;: &quot;SY&quot; }\" length=\"1\"></candidate> <token id=\"t275\"> Syria </token> <token id=\"t276\"> <br /> </token> <token id=\"t277\"> <br /> </token> <token id=\"t278\"> Cabinet </token> <token id=\"t279\"> decides </token> <token id=\"t280\"> to </token> <token id=\"t281\"> introduce </token> <token id=\"t282\"> region </token> <token id=\"t283\"> assessment </token> <token id=\"t284\"> ranking </token> <token id=\"t285\"> <br /> </token> <token id=\"t286\"> <br /> </token> <token id=\"t287\"> Experts </token> <token id=\"t288\"> : </token> <token id=\"t289\"> Constitutional </token> <token id=\"t290\"> changes </token> <token id=\"t291\"> do </token> <token id=\"t292\"> n't </token> <token id=\"t293\"> threaten </token> <token id=\"t294\"> national </token> <token id=\"t295\"> sovereignty </token> <token id=\"t296\"> <br /> </token> <token id=\"t297\"> <br /> </token> <candidate id=\"c47\" index=298 type=\"location\" info=\"{ &quot;coordinates&quot;: &quot;49.0;32.0&quot;, &quot;id&quot;: 690791, &quot;featureClass&quot;: &quot;A&quot;, &quot;featureCode&quot;: &quot;PCLI&quot;, &quot;countryCode&quot;: &quot;UA&quot; }\" length=\"1\"></candidate> <token id=\"t298\"> Ukraine </token> <candidate id=\"c48\" index=299 type=\"date\" info=\"2015-09-04\" length=\"1\"></candidate> <token id=\"t299\"> Today </token> <token id=\"t300\"> : </token> <token id=\"t301\"> UNICEF </token> <token id=\"t302\"> says </token> <token id=\"t303\"> new </token> <token id=\"t304\"> polio </token> <token id=\"t305\"> vaccines </token> <token id=\"t306\"> are </token> <token id=\"t307\"> available </token> <token id=\"t308\"> <br /> </token> <token id=\"t309\"> <br /> </token> <token id=\"t310\"> Cabinet </token> <token id=\"t311\"> receives </token> <token id=\"t312\"> proposal </token> <token id=\"t313\"> to </token> <token id=\"t314\"> dismiss </token> <token id=\"t315\"> Likarchuk </token> <token id=\"t316\"> , </token> <token id=\"t317\"> the </token> <token id=\"t318\"> deputy </token> <token id=\"t319\"> head </token> <token id=\"t320\"> of </token> <token id=\"t321\"> fiscal </token> <token id=\"t322\"> service </token> <token id=\"t323\"> <br /> </token> <token id=\"t324\"> <br /> </token> <token id=\"t325\"> Contact </token> <token id=\"t326\"> Group </token> <token id=\"t327\"> 's </token> <token id=\"t328\"> security </token> <token id=\"t329\"> subgroup </token> <token id=\"t330\"> ends </token> <token id=\"t331\"> talks </token> <token id=\"t332\"> in </token> <candidate id=\"c49\" index=333 type=\"location\" info=\"{ &quot;coordinates&quot;: &quot;53.9;27.56667&quot;, &quot;id&quot;: 625144, &quot;featureClass&quot;: &quot;P&quot;, &quot;featureCode&quot;: &quot;PPLC&quot;, &quot;countryCode&quot;: &quot;BY&quot; }\" length=\"1\"></candidate> <candidate id=\"c50\" index=333 type=\"location\" info=\"{ &quot;coordinates&quot;: &quot;54.0;28.0&quot;, &quot;id&quot;: 625142, &quot;featureClass&quot;: &quot;A&quot;, &quot;featureCode&quot;: &quot;ADM1&quot;, &quot;countryCode&quot;: &quot;BY&quot; }\" length=\"1\"></candidate> <candidate id=\"c51\" index=333 type=\"location\" info=\"{ &quot;coordinates&quot;: &quot;53.9;27.56667&quot;, &quot;id&quot;: 625143, &quot;featureClass&quot;: &quot;A&quot;, &quot;featureCode&quot;: &quot;ADM1&quot;, &quot;countryCode&quot;: &quot;BY&quot; }\" length=\"1\"></candidate> <token id=\"t333\"> Minsk </token> <token id=\"t334\"> <br /> </token> <token id=\"t335\"> <br /> </token> <token id=\"t336\"> Contact </token> <token id=\"t337\"> Group </token> <token id=\"t338\"> participants </token> <token id=\"t339\"> hope </token> <token id=\"t340\"> to </token> <token id=\"t341\"> extend </token> <token id=\"t342\"> ceasefire </token> <token id=\"t343\"> in </token> <token id=\"t344\"> Donbas </token> <token id=\"t345\"> until </token> <token id=\"t346\"> agreement </token> <token id=\"t347\"> on </token> <token id=\"t348\"> weapons </token> <token id=\"t349\"> withdrawal </token> <token id=\"t350\"> signed </token> <token id=\"t351\"> <br /> </token> <token id=\"t352\"> <br /> </token> <token id=\"t353\"> Inna </token> <candidate id=\"c52\" index=354 type=\"location\" info=\"{ &quot;coordinates&quot;: &quot;43.64806;51.17222&quot;, &quot;id&quot;: 610612, &quot;featureClass&quot;: &quot;P&quot;, &quot;featureCode&quot;: &quot;PPLA&quot;, &quot;countryCode&quot;: &quot;KZ&quot; }\" length=\"1\"></candidate> <token id=\"t354\"> Shevchenko </token> <token id=\"t355\"> : </token> <token id=\"t356\"> Giving </token> <candidate id=\"c53\" index=357 type=\"location\" info=\"{ &quot;coordinates&quot;: &quot;60.0;100.0&quot;, &quot;id&quot;: 2017370, &quot;featureClass&quot;: &quot;A&quot;, &quot;featureCode&quot;: &quot;PCLI&quot;, &quot;countryCode&quot;: &quot;RU&quot; }\" length=\"1\"></candidate> <token id=\"t357\"> Russia </token> <token id=\"t358\"> the </token> <token id=\"t359\"> top </token> <token id=\"t360\"> job </token> <token id=\"t361\"> at </token> <token id=\"t362\"> the </token> <token id=\"t363\"> UN </token> <token id=\"t364\"> is </token> <token id=\"t365\"> an </token> <token id=\"t366\"> Orwellian </token> <token id=\"t367\"> nightmare </token> <token id=\"t368\"> and </token> <token id=\"t369\"> a </token> <token id=\"t370\"> betrayal </token> <token id=\"t371\"> of </token> <token id=\"t372\"> global </token> <token id=\"t373\"> peace </token> <token id=\"t374\"> efforts </token> <token id=\"t375\"> <br /> </token> <token id=\"t376\"> <br /> </token> <token id=\"t377\"> Parliament </token> <token id=\"t378\"> passes </token> <token id=\"t379\"> bill </token> <token id=\"t380\"> on </token> <token id=\"t381\"> experiment </token> <token id=\"t382\"> of </token> <token id=\"t383\"> using </token> <token id=\"t384\"> customs </token> <token id=\"t385\"> duties </token> <token id=\"t386\"> to </token> <token id=\"t387\"> finance </token> <token id=\"t388\"> repair </token> <token id=\"t389\"> of </token> <token id=\"t390\"> roads </token> <token id=\"t391\"> <br /> </token> <token id=\"t392\"> <br /> </token> <token id=\"t393\"> Poroshenko </token> <token id=\"t394\"> says </token> <token id=\"t395\"> wealth </token> <token id=\"t396\"> , </token> <token id=\"t397\"> luxury </token> <token id=\"t398\"> tax </token> <token id=\"t399\"> needs </token> <token id=\"t400\"> to </token> <token id=\"t401\"> be </token> <token id=\"t402\"> introduced </token> <token id=\"t403\"> <br /> </token> <token id=\"t404\"> <br /> </token> <token id=\"t405\"> Klitschko </token> <token id=\"t406\"> rolls </token> <token id=\"t407\"> out </token> <token id=\"t408\"> free </token> <token id=\"t409\"> English </token> <token id=\"t410\"> lessons </token> <token id=\"t411\"> to </token> <token id=\"t412\"> adults </token> <token id=\"t413\"> <br /> </token> <token id=\"t414\"> <br /> </token> <token id=\"t415\"> Hearing </token> <token id=\"t416\"> of </token> <token id=\"t417\"> Savchenko </token> <token id=\"t418\"> case </token> <token id=\"t419\"> to </token> <token id=\"t420\"> resume </token> <token id=\"t421\"> in </token> <candidate id=\"c54\" index=422 type=\"location\" info=\"{ &quot;coordinates&quot;: &quot;48.023;37.80224&quot;, &quot;id&quot;: 709717, &quot;featureClass&quot;: &quot;P&quot;, &quot;featureCode&quot;: &quot;PPLA&quot;, &quot;countryCode&quot;: &quot;UA&quot; }\" length=\"1\"></candidate> <candidate id=\"c55\" index=422 type=\"location\" info=\"{ &quot;coordinates&quot;: &quot;48.0;37.66667&quot;, &quot;id&quot;: 709716, &quot;featureClass&quot;: &quot;A&quot;, &quot;featureCode&quot;: &quot;ADM1&quot;, &quot;countryCode&quot;: &quot;UA&quot; }\" length=\"1\"></candidate> <token id=\"t422\"> Donetsk </token> <candidate id=\"c56\" index=423 type=\"location\" info=\"{ &quot;coordinates&quot;: &quot;51.51279;-0.09184&quot;, &quot;id&quot;: 2643741, &quot;featureClass&quot;: &quot;P&quot;, &quot;featureCode&quot;: &quot;PPLA3&quot;, &quot;countryCode&quot;: &quot;GB&quot; }\" length=\"1\"></candidate> <token id=\"t423\"> City </token> <candidate id=\"c57\" index=424 type=\"location\" info=\"{ &quot;coordinates&quot;: &quot;47.23975;7.35923&quot;, &quot;id&quot;: 7285581, &quot;featureClass&quot;: &quot;A&quot;, &quot;featureCode&quot;: &quot;ADM3&quot;, &quot;countryCode&quot;: &quot;CH&quot; }\" length=\"1\"></candidate> <token id=\"t424\"> Court </token> <token id=\"t425\"> in </token> <candidate id=\"c58\" index=426 type=\"location\" info=\"{ &quot;coordinates&quot;: &quot;47.44032;41.08083&quot;, &quot;id&quot;: 501165, &quot;featureClass&quot;: &quot;A&quot;, &quot;featureCode&quot;: &quot;ADM1&quot;, &quot;countryCode&quot;: &quot;RU&quot; }\" length=\"1\"></candidate> <candidate id=\"c59\" index=426 type=\"location\" info=\"{ &quot;coordinates&quot;: &quot;47.23135;39.72328&quot;, &quot;id&quot;: 501175, &quot;featureClass&quot;: &quot;P&quot;, &quot;featureCode&quot;: &quot;PPLA&quot;, &quot;countryCode&quot;: &quot;RU&quot; }\" length=\"1\"></candidate> <token id=\"t426\"> Rostov </token> <token id=\"t427\"> region </token> <token id=\"t428\"> on </token> <candidate id=\"c60\" index=429 type=\"date\" info=\"2015-09-15\" length=\"2\"></candidate> <token id=\"t429\"> Sept. </token> <candidate id=\"c61\" index=430 type=\"number\" info=\"null\" length=\"1\"></candidate> <token id=\"t430\"> 15 </token> <token id=\"t431\"> <br /> </token> <token id=\"t432\"> <br /> </token> <token id=\"t433\"> The </token> <token id=\"t434\"> Diplomat </token> <token id=\"t435\"> : </token> <token id=\"t436\"> How </token> <candidate id=\"c62\" index=437 type=\"location\" info=\"{ &quot;coordinates&quot;: &quot;60.0;100.0&quot;, &quot;id&quot;: 2017370, &quot;featureClass&quot;: &quot;A&quot;, &quot;featureCode&quot;: &quot;PCLI&quot;, &quot;countryCode&quot;: &quot;RU&quot; }\" length=\"1\"></candidate> <token id=\"t437\"> Russia </token> <token id=\"t438\"> is </token> <token id=\"t439\"> helping </token> <candidate id=\"c63\" index=440 type=\"location\" info=\"{ &quot;coordinates&quot;: &quot;35.0;105.0&quot;, &quot;id&quot;: 1814991, &quot;featureClass&quot;: &quot;A&quot;, &quot;featureCode&quot;: &quot;PCLI&quot;, &quot;countryCode&quot;: &quot;CN&quot; }\" length=\"1\"></candidate> <candidate id=\"c64\" index=440 type=\"location\" info=\"{ &quot;coordinates&quot;: &quot;25.51224;-99.00457&quot;, &quot;id&quot;: 8582434, &quot;featureClass&quot;: &quot;A&quot;, &quot;featureCode&quot;: &quot;ADM2&quot;, &quot;countryCode&quot;: &quot;MX&quot; }\" length=\"1\"></candidate> <token id=\"t440\"> China </token> <token id=\"t441\"> develop </token> <token id=\"t442\"> its </token> <token id=\"t443\"> naval </token> <token id=\"t444\"> power </token> <token id=\"t445\"> <br /> </token> <token id=\"t446\"> <br /> </token> <token id=\"t447\"> Government </token> <token id=\"t448\"> dismisses </token> <token id=\"t449\"> Antoniuk </token> <token id=\"t450\"> as </token> <token id=\"t451\"> head </token> <token id=\"t452\"> of </token> <token id=\"t453\"> Aviation </token> <token id=\"t454\"> Service </token> <token id=\"t455\"> <br /> </token> <token id=\"t456\"> <br /> </token> <token id=\"t457\"> Reuters </token> <token id=\"t458\"> : </token> <token id=\"t459\"> Gazprom </token> <token id=\"t460\"> , </token> <token id=\"t461\"> European </token> <token id=\"t462\"> partners </token> <token id=\"t463\"> sign </token> <candidate id=\"c65\" index=464 type=\"location\" info=\"{ &quot;coordinates&quot;: &quot;13.58809;-2.4212&quot;, &quot;id&quot;: 6930711, &quot;featureClass&quot;: &quot;A&quot;, &quot;featureCode&quot;: &quot;ADM1&quot;, &quot;countryCode&quot;: &quot;BF&quot; }\" length=\"1\"></candidate> <candidate id=\"c66\" index=464 type=\"location\" info=\"{ &quot;coordinates&quot;: &quot;19.6;-72.3&quot;, &quot;id&quot;: 3719543, &quot;featureClass&quot;: &quot;A&quot;, &quot;featureCode&quot;: &quot;ADM1&quot;, &quot;countryCode&quot;: &quot;HT&quot; }\" length=\"1\"></candidate> <candidate id=\"c67\" index=464 type=\"location\" info=\"{ &quot;coordinates&quot;: &quot;8.5;14.0&quot;, &quot;id&quot;: 2223603, &quot;featureClass&quot;: &quot;A&quot;, &quot;featureCode&quot;: &quot;ADM1&quot;, &quot;countryCode&quot;: &quot;CM&quot; }\" length=\"1\"></candidate> <candidate id=\"c68\" index=464 type=\"location\" info=\"{ &quot;coordinates&quot;: &quot;50.33333;3.66667&quot;, &quot;id&quot;: 2990129, &quot;featureClass&quot;: &quot;A&quot;, &quot;featureCode&quot;: &quot;ADM2&quot;, &quot;countryCode&quot;: &quot;FR&quot; }\" length=\"1\"></candidate> <token id=\"t464\"> Nord </token> <token id=\"t465\"> Stream-Two </token> <token id=\"t466\"> deal </token> <token id=\"t467\"> <br /> </token> <token id=\"t468\"> <br /> </token> <candidate id=\"c69\" index=469 type=\"number\" info=\"null\" length=\"1\"></candidate> <candidate id=\"c70\" index=469 type=\"location\" info=\"{ &quot;coordinates&quot;: &quot;46.0206;-0.3457&quot;, &quot;id&quot;: 6616000, &quot;featureClass&quot;: &quot;A&quot;, &quot;featureCode&quot;: &quot;ADM4&quot;, &quot;countryCode&quot;: &quot;FR&quot; }\" length=\"1\"></candidate> <token id=\"t469\"> One </token> <token id=\"t470\"> serviceman </token> <token id=\"t471\"> killed </token> <token id=\"t472\"> in </token> <token id=\"t473\"> ATO </token> <token id=\"t474\"> zone </token> <token id=\"t475\"> over </token> <token id=\"t476\"> last </token> <candidate id=\"c71\" index=477 type=\"number\" info=\"null\" length=\"1\"></candidate> <token id=\"t477\"> 24 </token> <token id=\"t478\"> hours </token> <token id=\"t479\"> <br /> </token> <token id=\"t480\"> <br /> </token> <token id=\"t481\"> Associated </token> <token id=\"t482\"> Press </token> <token id=\"t483\"> : </token> <token id=\"t484\"> Senior </token> <token id=\"t485\"> right-wing </token> <token id=\"t486\"> party </token> <token id=\"t487\"> members </token> <token id=\"t488\"> charged </token> <token id=\"t489\"> with </token> <candidate id=\"c72\" index=490 type=\"date\" info=\"2015-08-31\" length=\"2\"></candidate> <token id=\"t490\"> Aug. </token> <candidate id=\"c73\" index=491 type=\"number\" info=\"null\" length=\"1\"></candidate> <token id=\"t491\"> 31 </token> <token id=\"t492\"> clashes </token> <token id=\"t493\"> <br /> </token> <token id=\"t494\"> <br /> </token>","publication_date":"2015-09-04","id":303,"title":"Voice of America: Right-wing party members charged with Ukraine ...","url":"http://www.kyivpost.com/content/ukraine-abroad/voice-of-america-right-wing-party-members-charged-with-ukraine-clashes-397206.html","content":"\n \n \n \n \n Odesa governor Saakashvili says he is not planning to aspire to prime ministerial post\n \n \n \n \n \n \n \n \n Poroshenko signs bill on Oct. 25 elections in united communities\n \n \n \n \n \n \n \n \n Kyiv says it has support of Venice Commission on changes to Constitution \n \n \n \n \n \n \n \n \n EU not planning to review sanctions against Minsk before Belarusian presidential election\n \n \n \n \n \n \n \n \n Construction ministry initiates new beneficial mortgage crediting program worth Hr 1.5 billion\n \n \n \n \n \n \n \n \n Poroshenko enacts NSDC decision to protect Ukraine's aviation interests\n \n \n \n \n \n \n \n \n Crown Agents, Adam Smith International candidates to provide customs management services\n \n \n \n \n \n \n \n \n Ukraine Today: Putin's propaganda mocked in new Ukrainian monument\n \n \n \n \n \n \n \n \n The Daily Beast: Chechen Jihadis leave Syria, join the fight in Ukraine\n \n \n \n \n \n \n \n \n Kuchma calls for fight for Donbas\n \n \n \n \n \n \n \n \n Ukraine's forex reserves 21.6 percent up in August\n \n \n \n \n \n \n \n \n Trilateral Contact Group's security subgroup agrees upon document on withdrawing weapons in Donbas\n \n \n \n \n \n \n \n \n African Swine Fever registered in six households in Rivne Oblast\n \n \n \n \n \n \n \n \n Halya Coynash: Kremlin-funded Sputnik Int. claims West criticizes Stalin to weaken Russia &amp; its leadership\n \n \n \n \n \n \n \n \n Halya Coynash: Russia claims ‘universal jurisdiction’ to try Ukraine for human rights crimes\n \n \n \n \n \n \n \n \n EU to provide 55 million euros of donor aid to Ukraine to support enterprises\n \n \n \n \n \n \n \n \n The Guardian: Ukraine's government bears more responsibility for ongoing conflict than the far-right\n \n \n \n \n \n \n \n \n Yaroslavsky wants to buy back Metalist Kharkiv soccer club\n \n \n \n \n \n \n \n \n SBU accusing coal supplier to Centrenergo of financing terrorists\n \n \n \n \n \n \n \n \n UPI: US monitoring reports of Russian troops in Syria\n \n \n \n \n \n \n \n \n Cabinet decides to introduce region assessment ranking\n \n \n \n \n \n \n \n \n Experts: Constitutional changes don’t threaten national sovereignty\n \n \n \n \n \n \n \n \n Ukraine Today: UNICEF says new polio vaccines are available\n \n \n \n \n \n \n \n \n Cabinet receives proposal to dismiss Likarchuk, the deputy head of fiscal service\n \n \n \n \n \n \n \n \n Contact Group's security subgroup ends talks in Minsk\n \n \n \n \n \n \n \n \n Contact Group participants hope to extend ceasefire in Donbas until agreement on weapons withdrawal signed\n \n \n \n \n \n \n \n \n Inna Shevchenko: Giving Russia the top job at the UN is an Orwellian nightmare and a betrayal of global peace efforts\n \n \n \n \n \n \n \n \n Parliament passes bill on experiment of using customs duties to finance repair of roads\n \n \n \n \n \n \n \n \n Poroshenko says wealth, luxury tax needs to be introduced\n \n \n \n \n \n \n \n \n Klitschko rolls out free English lessons to adults\n \n \n \n \n \n \n \n \n Hearing of Savchenko case to resume in Donetsk City Court in Rostov region on Sept. 15\n \n \n \n \n \n \n \n \n The Diplomat: How Russia is helping China develop its naval power\n \n \n \n \n \n \n \n \n Government dismisses Antoniuk as head of Aviation Service\n \n \n \n \n \n \n \n \n Reuters: Gazprom, European partners sign Nord Stream-Two deal\n \n \n \n \n \n \n \n \n One serviceman killed in ATO zone over last 24 hours\n \n \n \n \n \n \n \n \n Associated Press: Senior right-wing party members charged with Aug. 31 clashes\n \n \n \n ","candidateLabels":[]}
