# Supplementary material for: Web monitoring of emerging animal infectious diseases integrated in the French Animal Health Epidemic Intelligence System
Source: PLoS One. 2018 Aug 3;13(8):e0199960. doi: 10.1371/journal.pone.0199960 (PMC6075742; doi:10.1371/journal.pone.0199960)
Supplement: S1 Dataset — Dataset of news reports in English language used to evaluate and train the information extraction module of PADI-web (http://epia.clermont.inra.fr/vsi). This dataset is composed of 532 news reports (in JSON), with information about the report itself (publication date, title, content, url), as well as processing information related to the information extraction process (candidates for extraction information, correct or incorrect labels for each candidate). The named entity candidates (locations, diseases, hosts, dates, number of cases) are manually labelled in each article. Data are shared under a CC BY license and are freely available for download at: https://dataverse.cirad.fr/dataset.xhtml?persistentId=doi:10.18167/DVN1/KMTIFG. (GZ) [file pone.0199960.s001.gz › articles/61.json]

{"reports":[17321,17349,17392,17434,17464,17547,17590,17701,17742,17777,17813,17843,17963,18002,18053,18054,18111,18170,18226,18271,18279,18411,18473,18492,18554,18584,18692,18778,18823,18919,19034,19068,19126,19191,19255,19320,19366],"tagged_content":"<token id=\"t0\"> <br /> </token> <candidate id=\"c1\" index=1 type=\"location\" info=\"{ &quot;coordinates&quot;: &quot;55.41667;24.0&quot;, &quot;id&quot;: 597427, &quot;featureClass&quot;: &quot;A&quot;, &quot;featureCode&quot;: &quot;PCLI&quot;, &quot;countryCode&quot;: &quot;LT&quot; }\" length=\"1\"></candidate> <token id=\"t1\"> Lithuania </token> <token id=\"t2\"> orders </token> <candidate id=\"c2\" index=3 type=\"host\" info=\"null\" length=\"1\"></candidate> <token id=\"t3\"> pig </token> <token id=\"t4\"> cull </token> <token id=\"t5\"> amid </token> <token id=\"t6\"> first </token> <token id=\"t7\"> cases </token> <token id=\"t8\"> of </token> <candidate id=\"c3\" index=9 type=\"disease\" info=\"null\" length=\"3\"></candidate> <token id=\"t9\"> African </token> <candidate id=\"c4\" index=10 type=\"host\" info=\"null\" length=\"1\"></candidate> <token id=\"t10\"> swine </token> <token id=\"t11\"> fever </token> <token id=\"t12\"> <br /> </token> <token id=\"t13\"> <br /> </token> <token id=\"t14\"> AFP </token> <token id=\"t15\"> | </token> <candidate id=\"c5\" index=16 type=\"number\" info=\"null\" length=\"1\"></candidate> <candidate id=\"c6\" index=16 type=\"date\" info=\"2014\" length=\"1\"></candidate> <token id=\"t16\"> 2014 </token> <token id=\"t17\"> - </token> <candidate id=\"c7\" index=18 type=\"number\" info=\"null\" length=\"1\"></candidate> <candidate id=\"c8\" index=18 type=\"date\" info=\"2007\" length=\"1\"></candidate> <token id=\"t18\"> 07 </token> <token id=\"t19\"> -2413:47:15.0 </token> <token id=\"t20\"> <br /> </token> <token id=\"t21\"> <br /> </token> <candidate id=\"c9\" index=22 type=\"location\" info=\"{ &quot;coordinates&quot;: &quot;55.41667;24.0&quot;, &quot;id&quot;: 597427, &quot;featureClass&quot;: &quot;A&quot;, &quot;featureCode&quot;: &quot;PCLI&quot;, &quot;countryCode&quot;: &quot;LT&quot; }\" length=\"1\"></candidate> <token id=\"t22\"> Lithuania </token> <token id=\"t23\"> 's </token> <token id=\"t24\"> state </token> <token id=\"t25\"> food </token> <token id=\"t26\"> and </token> <token id=\"t27\"> veterinary </token> <token id=\"t28\"> service </token> <token id=\"t29\"> said </token> <token id=\"t30\"> cases </token> <token id=\"t31\"> were </token> <token id=\"t32\"> reported </token> <token id=\"t33\"> in </token> <token id=\"t34\"> the </token> <token id=\"t35\"> north-east </token> <token id=\"t36\"> of </token> <token id=\"t37\"> the </token> <token id=\"t38\"> country </token> <token id=\"t39\"> , </token> <token id=\"t40\"> close </token> <token id=\"t41\"> to </token> <candidate id=\"c10\" index=42 type=\"location\" info=\"{ &quot;coordinates&quot;: &quot;57.0;25.0&quot;, &quot;id&quot;: 458258, &quot;featureClass&quot;: &quot;A&quot;, &quot;featureCode&quot;: &quot;PCLI&quot;, &quot;countryCode&quot;: &quot;LV&quot; }\" length=\"1\"></candidate> <token id=\"t42\"> Latvia </token> <token id=\"t43\"> and </token> <candidate id=\"c11\" index=44 type=\"location\" info=\"{ &quot;coordinates&quot;: &quot;53.0;28.0&quot;, &quot;id&quot;: 630336, &quot;featureClass&quot;: &quot;A&quot;, &quot;featureCode&quot;: &quot;PCLI&quot;, &quot;countryCode&quot;: &quot;BY&quot; }\" length=\"1\"></candidate> <token id=\"t44\"> Belarus </token> <token id=\"t45\"> , </token> <token id=\"t46\"> on </token> <token id=\"t47\"> an </token> <token id=\"t48\"> industrial-scale </token> <token id=\"t49\"> farm </token> <token id=\"t50\"> owned </token> <token id=\"t51\"> by </token> <token id=\"t52\"> Danish </token> <token id=\"t53\"> company </token> <token id=\"t54\"> Idavang </token> <token id=\"t55\"> . </token> <token id=\"t56\"> File </token> <token id=\"t57\"> photo </token> <token id=\"t58\"> <br /> </token> <token id=\"t59\"> <br /> </token> <candidate id=\"c12\" index=60 type=\"location\" info=\"{ &quot;coordinates&quot;: &quot;55.41667;24.0&quot;, &quot;id&quot;: 597427, &quot;featureClass&quot;: &quot;A&quot;, &quot;featureCode&quot;: &quot;PCLI&quot;, &quot;countryCode&quot;: &quot;LT&quot; }\" length=\"1\"></candidate> <token id=\"t60\"> Lithuania </token> <token id=\"t61\"> destroyed </token> <candidate id=\"c13\" index=62 type=\"number\" info=\"null\" length=\"1\"></candidate> <token id=\"t62\"> thousands </token> <token id=\"t63\"> of </token> <candidate id=\"c14\" index=64 type=\"host\" info=\"null\" length=\"1\"></candidate> <token id=\"t64\"> pigs </token> <token id=\"t65\"> after </token> <token id=\"t66\"> confirming </token> <token id=\"t67\"> its </token> <token id=\"t68\"> first </token> <token id=\"t69\"> cases </token> <token id=\"t70\"> of </token> <token id=\"t71\"> deadly </token> <candidate id=\"c15\" index=72 type=\"disease\" info=\"null\" length=\"3\"></candidate> <token id=\"t72\"> African </token> <candidate id=\"c16\" index=73 type=\"host\" info=\"null\" length=\"1\"></candidate> <token id=\"t73\"> swine </token> <token id=\"t74\"> fever </token> <token id=\"t75\"> , </token> <token id=\"t76\"> days </token> <token id=\"t77\"> after </token> <token id=\"t78\"> it </token> <token id=\"t79\"> was </token> <token id=\"t80\"> detected </token> <token id=\"t81\"> on </token> <token id=\"t82\"> farms </token> <token id=\"t83\"> in </token> <token id=\"t84\"> EU </token> <token id=\"t85\"> neighbours </token> <candidate id=\"c17\" index=86 type=\"location\" info=\"{ &quot;coordinates&quot;: &quot;57.0;25.0&quot;, &quot;id&quot;: 458258, &quot;featureClass&quot;: &quot;A&quot;, &quot;featureCode&quot;: &quot;PCLI&quot;, &quot;countryCode&quot;: &quot;LV&quot; }\" length=\"1\"></candidate> <token id=\"t86\"> Latvia </token> <token id=\"t87\"> and </token> <candidate id=\"c18\" index=88 type=\"location\" info=\"{ &quot;coordinates&quot;: &quot;52.0;20.0&quot;, &quot;id&quot;: 798544, &quot;featureClass&quot;: &quot;A&quot;, &quot;featureCode&quot;: &quot;PCLI&quot;, &quot;countryCode&quot;: &quot;PL&quot; }\" length=\"1\"></candidate> <token id=\"t88\"> Poland </token> <token id=\"t89\"> . </token> <token id=\"t90\"> <br /> </token> <token id=\"t91\"> <br /> </token> <token id=\"t92\"> The </token> <token id=\"t93\"> spread </token> <token id=\"t94\"> of </token> <token id=\"t95\"> the </token> <token id=\"t96\"> disease </token> <token id=\"t97\"> , </token> <token id=\"t98\"> which </token> <token id=\"t99\"> is </token> <token id=\"t100\"> harmless </token> <token id=\"t101\"> to </token> <token id=\"t102\"> humans </token> <token id=\"t103\"> but </token> <token id=\"t104\"> poses </token> <token id=\"t105\"> a </token> <token id=\"t106\"> grave </token> <token id=\"t107\"> threat </token> <token id=\"t108\"> to </token> <candidate id=\"c19\" index=109 type=\"host\" info=\"null\" length=\"1\"></candidate> <token id=\"t109\"> pigs </token> <token id=\"t110\"> and </token> <token id=\"t111\"> the </token> <token id=\"t112\"> pork </token> <token id=\"t113\"> industry </token> <token id=\"t114\"> , </token> <token id=\"t115\"> comes </token> <token id=\"t116\"> as </token> <token id=\"t117\"> the </token> <token id=\"t118\"> World </token> <token id=\"t119\"> Trade </token> <token id=\"t120\"> Organization </token> <token id=\"t121\"> reviews </token> <token id=\"t122\"> a </token> <token id=\"t123\"> Russian </token> <token id=\"t124\"> embargo </token> <token id=\"t125\"> on </token> <token id=\"t126\"> EU </token> <token id=\"t127\"> pork </token> <token id=\"t128\"> sparked </token> <token id=\"t129\"> by </token> <token id=\"t130\"> the </token> <token id=\"t131\"> outbreak.Lithuania </token> <token id=\"t132\"> 's </token> <token id=\"t133\"> state </token> <token id=\"t134\"> food </token> <token id=\"t135\"> and </token> <token id=\"t136\"> veterinary </token> <token id=\"t137\"> service </token> <token id=\"t138\"> said </token> <token id=\"t139\"> cases </token> <token id=\"t140\"> were </token> <token id=\"t141\"> reported </token> <token id=\"t142\"> in </token> <token id=\"t143\"> the </token> <token id=\"t144\"> north-east </token> <token id=\"t145\"> of </token> <token id=\"t146\"> the </token> <token id=\"t147\"> country </token> <token id=\"t148\"> , </token> <token id=\"t149\"> close </token> <token id=\"t150\"> to </token> <candidate id=\"c20\" index=151 type=\"location\" info=\"{ &quot;coordinates&quot;: &quot;57.0;25.0&quot;, &quot;id&quot;: 458258, &quot;featureClass&quot;: &quot;A&quot;, &quot;featureCode&quot;: &quot;PCLI&quot;, &quot;countryCode&quot;: &quot;LV&quot; }\" length=\"1\"></candidate> <token id=\"t151\"> Latvia </token> <token id=\"t152\"> and </token> <candidate id=\"c21\" index=153 type=\"location\" info=\"{ &quot;coordinates&quot;: &quot;53.0;28.0&quot;, &quot;id&quot;: 630336, &quot;featureClass&quot;: &quot;A&quot;, &quot;featureCode&quot;: &quot;PCLI&quot;, &quot;countryCode&quot;: &quot;BY&quot; }\" length=\"1\"></candidate> <token id=\"t153\"> Belarus </token> <token id=\"t154\"> , </token> <token id=\"t155\"> on </token> <token id=\"t156\"> an </token> <token id=\"t157\"> industrial-scale </token> <token id=\"t158\"> farm </token> <token id=\"t159\"> owned </token> <token id=\"t160\"> by </token> <token id=\"t161\"> Danish </token> <token id=\"t162\"> company </token> <token id=\"t163\"> Idavang </token> <token id=\"t164\"> . </token> <token id=\"t165\"> `` </token> <token id=\"t166\"> The </token> <token id=\"t167\"> farm </token> <token id=\"t168\"> had </token> <token id=\"t169\"> around </token> <candidate id=\"c22\" index=170 type=\"number\" info=\"null\" length=\"1\"></candidate> <token id=\"t170\"> 19,000 </token> <candidate id=\"c23\" index=171 type=\"host\" info=\"null\" length=\"1\"></candidate> <token id=\"t171\"> pigs </token> <token id=\"t172\"> , </token> <token id=\"t173\"> and </token> <token id=\"t174\"> they </token> <token id=\"t175\"> are </token> <token id=\"t176\"> being </token> <token id=\"t177\"> destroyed </token> <token id=\"t178\"> , </token> <token id=\"t179\"> '' </token> <token id=\"t180\"> Idavang </token> <token id=\"t181\"> spokeswoman </token> <candidate id=\"c24\" index=182 type=\"location\" info=\"{ &quot;coordinates&quot;: &quot;48.63333;2.26667&quot;, &quot;id&quot;: 6446158, &quot;featureClass&quot;: &quot;A&quot;, &quot;featureCode&quot;: &quot;ADM4&quot;, &quot;countryCode&quot;: &quot;FR&quot; }\" length=\"1\"></candidate> <token id=\"t182\"> Lina </token> <token id=\"t183\"> Mockute </token> <token id=\"t184\"> told </token> <token id=\"t185\"> AFP.The </token> <token id=\"t186\"> developments </token> <token id=\"t187\"> come </token> <token id=\"t188\"> the </token> <token id=\"t189\"> day </token> <token id=\"t190\"> after </token> <candidate id=\"c25\" index=191 type=\"location\" info=\"{ &quot;coordinates&quot;: &quot;55.41667;24.0&quot;, &quot;id&quot;: 597427, &quot;featureClass&quot;: &quot;A&quot;, &quot;featureCode&quot;: &quot;PCLI&quot;, &quot;countryCode&quot;: &quot;LT&quot; }\" length=\"1\"></candidate> <token id=\"t191\"> Lithuania </token> <token id=\"t192\"> 's </token> <token id=\"t193\"> southern </token> <token id=\"t194\"> neighbour </token> <candidate id=\"c26\" index=195 type=\"location\" info=\"{ &quot;coordinates&quot;: &quot;52.0;20.0&quot;, &quot;id&quot;: 798544, &quot;featureClass&quot;: &quot;A&quot;, &quot;featureCode&quot;: &quot;PCLI&quot;, &quot;countryCode&quot;: &quot;PL&quot; }\" length=\"1\"></candidate> <token id=\"t195\"> Poland </token> <token id=\"t196\"> suffered </token> <token id=\"t197\"> its </token> <token id=\"t198\"> first </token> <token id=\"t199\"> cases </token> <token id=\"t200\"> of </token> <candidate id=\"c27\" index=201 type=\"host\" info=\"null\" length=\"1\"></candidate> <token id=\"t201\"> swine </token> <token id=\"t202\"> fever </token> <token id=\"t203\"> in </token> <candidate id=\"c28\" index=204 type=\"host\" info=\"null\" length=\"1\"></candidate> <token id=\"t204\"> pigs </token> <token id=\"t205\"> , </token> <token id=\"t206\"> and </token> <candidate id=\"c29\" index=207 type=\"number\" info=\"null\" length=\"1\"></candidate> <token id=\"t207\"> two </token> <token id=\"t208\"> days </token> <token id=\"t209\"> after </token> <token id=\"t210\"> northern </token> <token id=\"t211\"> neighbour </token> <candidate id=\"c30\" index=212 type=\"location\" info=\"{ &quot;coordinates&quot;: &quot;57.0;25.0&quot;, &quot;id&quot;: 458258, &quot;featureClass&quot;: &quot;A&quot;, &quot;featureCode&quot;: &quot;PCLI&quot;, &quot;countryCode&quot;: &quot;LV&quot; }\" length=\"1\"></candidate> <token id=\"t212\"> Latvia </token> <token id=\"t213\"> extended </token> <token id=\"t214\"> an </token> <token id=\"t215\"> emergency </token> <token id=\"t216\"> zone </token> <token id=\"t217\"> for </token> <token id=\"t218\"> the </token> <token id=\"t219\"> same </token> <token id=\"t220\"> reason.Russia </token> <token id=\"t221\"> in </token> <candidate id=\"c31\" index=222 type=\"date\" info=\"2014-01\" length=\"1\"></candidate> <token id=\"t222\"> January </token> <token id=\"t223\"> imposed </token> <token id=\"t224\"> a </token> <token id=\"t225\"> pork </token> <token id=\"t226\"> embargo </token> <token id=\"t227\"> on </token> <token id=\"t228\"> the </token> <token id=\"t229\"> 28-nation </token> <candidate id=\"c32\" index=230 type=\"location\" info=\"{ &quot;coordinates&quot;: &quot;50.83857;4.37599&quot;, &quot;id&quot;: 6695072, &quot;featureClass&quot;: &quot;A&quot;, &quot;featureCode&quot;: &quot;ZN&quot;, &quot;countryCode&quot;: &quot;&quot; }\" length=\"2\"></candidate> <token id=\"t230\"> European </token> <candidate id=\"c33\" index=231 type=\"location\" info=\"{ &quot;coordinates&quot;: &quot;34.83401;-83.99076&quot;, &quot;id&quot;: 4227781, &quot;featureClass&quot;: &quot;A&quot;, &quot;featureCode&quot;: &quot;ADM2&quot;, &quot;countryCode&quot;: &quot;US&quot; }\" length=\"1\"></candidate> <candidate id=\"c34\" index=231 type=\"location\" info=\"{ &quot;coordinates&quot;: &quot;-32.83333;-62.75&quot;, &quot;id&quot;: 3833419, &quot;featureClass&quot;: &quot;A&quot;, &quot;featureCode&quot;: &quot;ADM2&quot;, &quot;countryCode&quot;: &quot;AR&quot; }\" length=\"1\"></candidate> <candidate id=\"c35\" index=231 type=\"location\" info=\"{ &quot;coordinates&quot;: &quot;13.55;-87.9&quot;, &quot;id&quot;: 3584767, &quot;featureClass&quot;: &quot;A&quot;, &quot;featureCode&quot;: &quot;ADM1&quot;, &quot;countryCode&quot;: &quot;SV&quot; }\" length=\"1\"></candidate> <token id=\"t231\"> Union </token> <token id=\"t232\"> but </token> <candidate id=\"c36\" index=233 type=\"location\" info=\"{ &quot;coordinates&quot;: &quot;50.85045;4.34878&quot;, &quot;id&quot;: 2800866, &quot;featureClass&quot;: &quot;P&quot;, &quot;featureCode&quot;: &quot;PPLC&quot;, &quot;countryCode&quot;: &quot;BE&quot; }\" length=\"1\"></candidate> <token id=\"t233\"> Brussels </token> <token id=\"t234\"> turned </token> <token id=\"t235\"> to </token> <token id=\"t236\"> the </token> <token id=\"t237\"> World </token> <token id=\"t238\"> Trade </token> <token id=\"t239\"> Organization </token> <token id=\"t240\"> , </token> <token id=\"t241\"> arguing </token> <token id=\"t242\"> the </token> <candidate id=\"c37\" index=243 type=\"location\" info=\"{ &quot;coordinates&quot;: &quot;38.49457;43.38323&quot;, &quot;id&quot;: 298117, &quot;featureClass&quot;: &quot;P&quot;, &quot;featureCode&quot;: &quot;PPLA&quot;, &quot;countryCode&quot;: &quot;TR&quot; }\" length=\"1\"></candidate> <token id=\"t243\"> ban </token> <token id=\"t244\"> is </token> <token id=\"t245\"> totally </token> <token id=\"t246\"> misplaced.WTO </token> <token id=\"t247\"> 's </token> <token id=\"t248\"> disputes </token> <token id=\"t249\"> settlement </token> <token id=\"t250\"> body </token> <token id=\"t251\"> have </token> <token id=\"t252\"> created </token> <token id=\"t253\"> panels </token> <token id=\"t254\"> to </token> <token id=\"t255\"> hear </token> <token id=\"t256\"> the </token> <token id=\"t257\"> complaint </token> <token id=\"t258\"> , </token> <token id=\"t259\"> trade </token> <token id=\"t260\"> sources </token> <token id=\"t261\"> said </token> <candidate id=\"c38\" index=262 type=\"date\" info=\"2014-W30\" length=\"3\"></candidate> <token id=\"t262\"> earlier </token> <token id=\"t263\"> this </token> <token id=\"t264\"> week </token> <token id=\"t265\"> . </token> <candidate id=\"c39\" index=266 type=\"location\" info=\"{ &quot;coordinates&quot;: &quot;60.0;100.0&quot;, &quot;id&quot;: 2017370, &quot;featureClass&quot;: &quot;A&quot;, &quot;featureCode&quot;: &quot;PCLI&quot;, &quot;countryCode&quot;: &quot;RU&quot; }\" length=\"1\"></candidate> <token id=\"t266\"> Russia </token> <token id=\"t267\"> buys </token> <token id=\"t268\"> a </token> <token id=\"t269\"> quarter </token> <token id=\"t270\"> of </token> <token id=\"t271\"> the </token> <token id=\"t272\"> EU </token> <token id=\"t273\"> 's </token> <token id=\"t274\"> pork </token> <token id=\"t275\"> exports </token> <token id=\"t276\"> , </token> <token id=\"t277\"> worth </token> <token id=\"t278\"> around </token> <candidate id=\"c40\" index=279 type=\"number\" info=\"null\" length=\"1\"></candidate> <token id=\"t279\"> 1.4 </token> <candidate id=\"c41\" index=280 type=\"number\" info=\"null\" length=\"1\"></candidate> <token id=\"t280\"> billion </token> <token id=\"t281\"> euros </token> <token id=\"t282\"> ( </token> <token id=\"t283\"> $ </token> <candidate id=\"c42\" index=284 type=\"number\" info=\"null\" length=\"1\"></candidate> <token id=\"t284\"> 1.9 </token> <candidate id=\"c43\" index=285 type=\"number\" info=\"null\" length=\"1\"></candidate> <token id=\"t285\"> billion </token> <token id=\"t286\"> ) </token> <token id=\"t287\"> a </token> <token id=\"t288\"> year </token> <token id=\"t289\"> . </token> <candidate id=\"c44\" index=290 type=\"location\" info=\"{ &quot;coordinates&quot;: &quot;55.41667;24.0&quot;, &quot;id&quot;: 597427, &quot;featureClass&quot;: &quot;A&quot;, &quot;featureCode&quot;: &quot;PCLI&quot;, &quot;countryCode&quot;: &quot;LT&quot; }\" length=\"1\"></candidate> <token id=\"t290\"> Lithuania </token> <token id=\"t291\"> ordered </token> <token id=\"t292\"> a </token> <token id=\"t293\"> mass </token> <token id=\"t294\"> cull </token> <token id=\"t295\"> of </token> <candidate id=\"c45\" index=296 type=\"host\" info=\"null\" length=\"2\"></candidate> <token id=\"t296\"> wild </token> <candidate id=\"c46\" index=297 type=\"host\" info=\"null\" length=\"1\"></candidate> <token id=\"t297\"> boar </token> <candidate id=\"c47\" index=298 type=\"date\" info=\"2014\" length=\"3\"></candidate> <token id=\"t298\"> earlier </token> <token id=\"t299\"> this </token> <token id=\"t300\"> year </token> <token id=\"t301\"> , </token> <token id=\"t302\"> targeting </token> <candidate id=\"c48\" index=303 type=\"number\" info=\"null\" length=\"1\"></candidate> <token id=\"t303\"> 90 </token> <token id=\"t304\"> percent </token> <token id=\"t305\"> of </token> <token id=\"t306\"> the </token> <token id=\"t307\"> estimated </token> <candidate id=\"c49\" index=308 type=\"number\" info=\"null\" length=\"1\"></candidate> <token id=\"t308\"> 60,000 </token> <token id=\"t309\"> living </token> <token id=\"t310\"> on </token> <token id=\"t311\"> its </token> <token id=\"t312\"> territory </token> <token id=\"t313\"> , </token> <token id=\"t314\"> after </token> <token id=\"t315\"> the </token> <token id=\"t316\"> disease </token> <token id=\"t317\"> was </token> <token id=\"t318\"> detected </token> <token id=\"t319\"> in </token> <token id=\"t320\"> animals </token> <token id=\"t321\"> thought </token> <token id=\"t322\"> to </token> <token id=\"t323\"> have </token> <token id=\"t324\"> come </token> <token id=\"t325\"> from </token> <candidate id=\"c50\" index=326 type=\"location\" info=\"{ &quot;coordinates&quot;: &quot;53.0;28.0&quot;, &quot;id&quot;: 630336, &quot;featureClass&quot;: &quot;A&quot;, &quot;featureCode&quot;: &quot;PCLI&quot;, &quot;countryCode&quot;: &quot;BY&quot; }\" length=\"1\"></candidate> <token id=\"t326\"> Belarus </token> <token id=\"t327\"> . </token> <token id=\"t328\"> <br /> </token> <token id=\"t329\"> <br /> </token>","publication_date":"2014-07-24","id":61,"title":"Lithuania orders pig cull amid first cases of African swine fever","url":"http://www.timeslive.co.za/world/2014/07/24/lithuania-orders-pig-cull-amid-first-cases-of-african-swine-fever","content":"\n Lithuania orders pig cull amid first cases of African swine fever\n \n \n AFP | 2014-07-24 13:47:15.0\n \n \n \n \n Lithuania's state food and veterinary service said cases were reported in the north-east of the country, close to Latvia and Belarus, on an industrial-scale farm owned by Danish company Idavang. File photo\n \n Lithuania destroyed thousands of pigs after confirming its first cases of deadly African swine fever, days after it was detected on farms in EU neighbours Latvia and Poland.\n \n \n The spread of the disease, which is harmless to humans but poses a grave threat to pigs and the pork industry, comes as the World Trade Organization reviews a Russian embargo on EU pork sparked by the outbreak.Lithuania's state food and veterinary service said cases were reported in the north-east of the country, close to Latvia and Belarus, on an industrial-scale farm owned by Danish company Idavang.\"The farm had around 19,000 pigs, and they are being destroyed,\" Idavang spokeswoman Lina Mockute told AFP.The developments come the day after Lithuania's southern neighbour Poland suffered its first cases of swine fever in pigs, and two days after northern neighbour Latvia extended an emergency zone for the same reason.Russia in January imposed a pork embargo on the 28-nation European Union but Brussels turned to the World Trade Organization, arguing the ban is totally misplaced.WTO's disputes settlement body have created panels to hear the complaint, trade sources said earlier this week.Russia buys a quarter of the EU's pork exports, worth around 1.4 billion euros ($1.9 billion) a year.Lithuania ordered a mass cull of wild boar earlier this year, targeting 90 percent of the estimated 60,000 living on its territory, after the disease was detected in animals thought to have come from Belarus.\n \n \n \n \n\t \n \n \n \n \n \n \n\t\n\t\n\t\n\t\n\t","candidateLabels":[]}
