# Supplementary material for: Web monitoring of emerging animal infectious diseases integrated in the French Animal Health Epidemic Intelligence System
Source: PLoS One. 2018 Aug 3;13(8):e0199960. doi: 10.1371/journal.pone.0199960 (PMC6075742; doi:10.1371/journal.pone.0199960)
Supplement: S1 Dataset — Dataset of news reports in English language used to evaluate and train the information extraction module of PADI-web (http://epia.clermont.inra.fr/vsi). This dataset is composed of 532 news reports (in JSON), with information about the report itself (publication date, title, content, url), as well as processing information related to the information extraction process (candidates for extraction information, correct or incorrect labels for each candidate). The named entity candidates (locations, diseases, hosts, dates, number of cases) are manually labelled in each article. Data are shared under a CC BY license and are freely available for download at: https://dataverse.cirad.fr/dataset.xhtml?persistentId=doi:10.18167/DVN1/KMTIFG. (GZ) [file pone.0199960.s001.gz › articles/261.json]

{"reports":[18230],"tagged_content":"<token id=\"t0\"> The </token> <token id=\"t1\"> World </token> <token id=\"t2\"> Health </token> <token id=\"t3\"> Organization </token> <token id=\"t4\"> ( </token> <token id=\"t5\"> WHO </token> <token id=\"t6\"> ) </token> <candidate id=\"c1\" index=7 type=\"date\" info=\"2015-05-08\" length=\"1\"></candidate> <token id=\"t7\"> today </token> <token id=\"t8\"> announced </token> <token id=\"t9\"> a </token> <candidate id=\"c2\" index=10 type=\"disease\" info=\"null\" length=\"1\"></candidate> <token id=\"t10\"> MERS-CoV </token> <token id=\"t11\"> infection </token> <token id=\"t12\"> in </token> <token id=\"t13\"> a </token> <token id=\"t14\"> 61-year-old </token> <token id=\"t15\"> man </token> <token id=\"t16\"> from </token> <candidate id=\"c3\" index=17 type=\"location\" info=\"{ &quot;coordinates&quot;: &quot;37.86667;57.8&quot;, &quot;id&quot;: 40685, &quot;featureClass&quot;: &quot;A&quot;, &quot;featureCode&quot;: &quot;ADMD&quot;, &quot;countryCode&quot;: &quot;IR&quot; }\" length=\"1\"></candidate> <candidate id=\"c4\" index=17 type=\"location\" info=\"{ &quot;coordinates&quot;: &quot;32.0;53.0&quot;, &quot;id&quot;: 130758, &quot;featureClass&quot;: &quot;A&quot;, &quot;featureCode&quot;: &quot;PCLI&quot;, &quot;countryCode&quot;: &quot;IR&quot; }\" length=\"1\"></candidate> <token id=\"t17\"> Iran </token> <token id=\"t18\"> , </token> <token id=\"t19\"> while </token> <token id=\"t20\"> a </token> <token id=\"t21\"> new </token> <token id=\"t22\"> research </token> <token id=\"t23\"> report </token> <token id=\"t24\"> underscored </token> <token id=\"t25\"> the </token> <token id=\"t26\"> likelihood </token> <token id=\"t27\"> that </token> <token id=\"t28\"> camels </token> <token id=\"t29\"> can </token> <token id=\"t30\"> be </token> <token id=\"t31\"> a </token> <token id=\"t32\"> source </token> <token id=\"t33\"> of </token> <token id=\"t34\"> the </token> <token id=\"t35\"> virus.The </token> <token id=\"t36\"> reports </token> <token id=\"t37\"> come </token> <token id=\"t38\"> amid </token> <token id=\"t39\"> a </token> <token id=\"t40\"> leveling </token> <token id=\"t41\"> off </token> <token id=\"t42\"> of </token> <candidate id=\"c5\" index=43 type=\"disease\" info=\"null\" length=\"1\"></candidate> <token id=\"t43\"> MERS-CoV </token> <token id=\"t44\"> ( </token> <token id=\"t45\"> Middle </token> <candidate id=\"c6\" index=46 type=\"location\" info=\"{ &quot;coordinates&quot;: &quot;65.0;-15.0&quot;, &quot;id&quot;: 3337405, &quot;featureClass&quot;: &quot;A&quot;, &quot;featureCode&quot;: &quot;ADM1&quot;, &quot;countryCode&quot;: &quot;IS&quot; }\" length=\"1\"></candidate> <candidate id=\"c7\" index=46 type=\"location\" info=\"{ &quot;coordinates&quot;: &quot;3.83333;14.16667&quot;, &quot;id&quot;: 2231835, &quot;featureClass&quot;: &quot;A&quot;, &quot;featureCode&quot;: &quot;ADM1&quot;, &quot;countryCode&quot;: &quot;CM&quot; }\" length=\"1\"></candidate> <candidate id=\"c8\" index=46 type=\"location\" info=\"{ &quot;coordinates&quot;: &quot;27.23998;87.14802&quot;, &quot;id&quot;: 7289708, &quot;featureClass&quot;: &quot;A&quot;, &quot;featureCode&quot;: &quot;ADM1&quot;, &quot;countryCode&quot;: &quot;NP&quot; }\" length=\"1\"></candidate> <token id=\"t46\"> East </token> <token id=\"t47\"> respiratory </token> <token id=\"t48\"> syndrome </token> <token id=\"t49\"> coronavirus </token> <token id=\"t50\"> ) </token> <token id=\"t51\"> activity </token> <token id=\"t52\"> in </token> <candidate id=\"c9\" index=53 type=\"location\" info=\"{ &quot;coordinates&quot;: &quot;25.0;45.0&quot;, &quot;id&quot;: 102358, &quot;featureClass&quot;: &quot;A&quot;, &quot;featureCode&quot;: &quot;PCLI&quot;, &quot;countryCode&quot;: &quot;SA&quot; }\" length=\"2\"></candidate> <token id=\"t53\"> Saudi </token> <candidate id=\"c10\" index=54 type=\"location\" info=\"{ &quot;coordinates&quot;: &quot;32.51939;36.48243&quot;, &quot;id&quot;: 8378481, &quot;featureClass&quot;: &quot;A&quot;, &quot;featureCode&quot;: &quot;ADM1H&quot;, &quot;countryCode&quot;: &quot;SY&quot; }\" length=\"1\"></candidate> <token id=\"t54\"> Arabia </token> <token id=\"t55\"> but </token> <token id=\"t56\"> ahead </token> <token id=\"t57\"> of </token> <token id=\"t58\"> the </token> <token id=\"t59\"> start </token> <token id=\"t60\"> of </token> <token id=\"t61\"> the </token> <token id=\"t62\"> busiest </token> <token id=\"t63\"> travel </token> <token id=\"t64\"> time </token> <token id=\"t65\"> for </token> <token id=\"t66\"> religious </token> <token id=\"t67\"> pilgrimages </token> <token id=\"t68\"> to </token> <token id=\"t69\"> the </token> <token id=\"t70\"> country.WHO </token> <token id=\"t71\"> details </token> <token id=\"t72\"> cases </token> <token id=\"t73\"> in </token> <candidate id=\"c11\" index=74 type=\"location\" info=\"{ &quot;coordinates&quot;: &quot;37.86667;57.8&quot;, &quot;id&quot;: 40685, &quot;featureClass&quot;: &quot;A&quot;, &quot;featureCode&quot;: &quot;ADMD&quot;, &quot;countryCode&quot;: &quot;IR&quot; }\" length=\"1\"></candidate> <candidate id=\"c12\" index=74 type=\"location\" info=\"{ &quot;coordinates&quot;: &quot;32.0;53.0&quot;, &quot;id&quot;: 130758, &quot;featureClass&quot;: &quot;A&quot;, &quot;featureCode&quot;: &quot;PCLI&quot;, &quot;countryCode&quot;: &quot;IR&quot; }\" length=\"1\"></candidate> <token id=\"t74\"> Iran </token> <token id=\"t75\"> and </token> <candidate id=\"c13\" index=76 type=\"location\" info=\"{ &quot;coordinates&quot;: &quot;25.0;45.0&quot;, &quot;id&quot;: 102358, &quot;featureClass&quot;: &quot;A&quot;, &quot;featureCode&quot;: &quot;PCLI&quot;, &quot;countryCode&quot;: &quot;SA&quot; }\" length=\"1\"></candidate> <token id=\"t76\"> Saudi </token> <token id=\"t77\"> ArabiaIranian </token> <token id=\"t78\"> health </token> <token id=\"t79\"> officials </token> <token id=\"t80\"> reported </token> <token id=\"t81\"> the </token> <token id=\"t82\"> case </token> <token id=\"t83\"> to </token> <token id=\"t84\"> the </token> <token id=\"t85\"> WHO </token> <token id=\"t86\"> on </token> <candidate id=\"c14\" index=87 type=\"location\" info=\"{ &quot;coordinates&quot;: &quot;21.38471;102.72594&quot;, &quot;id&quot;: 1904828, &quot;featureClass&quot;: &quot;A&quot;, &quot;featureCode&quot;: &quot;ADM2&quot;, &quot;countryCode&quot;: &quot;LA&quot; }\" length=\"1\"></candidate> <candidate id=\"c15\" index=87 type=\"date\" info=\"2015-05-01\" length=\"2\"></candidate> <token id=\"t87\"> May </token> <candidate id=\"c16\" index=88 type=\"number\" info=\"null\" length=\"1\"></candidate> <token id=\"t88\"> 1 </token> <token id=\"t89\"> . </token> <token id=\"t90\"> The </token> <token id=\"t91\"> man </token> <token id=\"t92\"> , </token> <token id=\"t93\"> from </token> <token id=\"t94\"> Kahnooj </token> <token id=\"t95\"> in </token> <token id=\"t96\"> the </token> <token id=\"t97\"> country </token> <token id=\"t98\"> 's </token> <token id=\"t99\"> southeastern </token> <token id=\"t100\"> province </token> <token id=\"t101\"> of </token> <candidate id=\"c17\" index=102 type=\"location\" info=\"{ &quot;coordinates&quot;: &quot;30.83333;57.83333&quot;, &quot;id&quot;: 67869, &quot;featureClass&quot;: &quot;A&quot;, &quot;featureCode&quot;: &quot;ADMD&quot;, &quot;countryCode&quot;: &quot;IR&quot; }\" length=\"1\"></candidate> <candidate id=\"c18\" index=102 type=\"location\" info=\"{ &quot;coordinates&quot;: &quot;30.33333;58.0&quot;, &quot;id&quot;: 449619, &quot;featureClass&quot;: &quot;A&quot;, &quot;featureCode&quot;: &quot;ADM2&quot;, &quot;countryCode&quot;: &quot;IR&quot; }\" length=\"1\"></candidate> <candidate id=\"c19\" index=102 type=\"location\" info=\"{ &quot;coordinates&quot;: &quot;30.28321;57.07879&quot;, &quot;id&quot;: 128234, &quot;featureClass&quot;: &quot;P&quot;, &quot;featureCode&quot;: &quot;PPLA&quot;, &quot;countryCode&quot;: &quot;IR&quot; }\" length=\"1\"></candidate> <candidate id=\"c20\" index=102 type=\"location\" info=\"{ &quot;coordinates&quot;: &quot;29.75;57.25&quot;, &quot;id&quot;: 128231, &quot;featureClass&quot;: &quot;A&quot;, &quot;featureCode&quot;: &quot;ADM1&quot;, &quot;countryCode&quot;: &quot;IR&quot; }\" length=\"1\"></candidate> <token id=\"t102\"> Kerman </token> <token id=\"t103\"> , </token> <token id=\"t104\"> got </token> <token id=\"t105\"> sick </token> <token id=\"t106\"> on </token> <candidate id=\"c21\" index=107 type=\"location\" info=\"{ &quot;coordinates&quot;: &quot;41.57491;-8.78736&quot;, &quot;id&quot;: 8011131, &quot;featureClass&quot;: &quot;A&quot;, &quot;featureCode&quot;: &quot;ADM3&quot;, &quot;countryCode&quot;: &quot;PT&quot; }\" length=\"1\"></candidate> <candidate id=\"c22\" index=107 type=\"location\" info=\"{ &quot;coordinates&quot;: &quot;46.59819;-110.88564&quot;, &quot;id&quot;: 5665612, &quot;featureClass&quot;: &quot;A&quot;, &quot;featureCode&quot;: &quot;ADM2&quot;, &quot;countryCode&quot;: &quot;US&quot; }\" length=\"1\"></candidate> <candidate id=\"c23\" index=107 type=\"date\" info=\"2015-03-18\" length=\"2\"></candidate> <token id=\"t107\"> Mar </token> <candidate id=\"c24\" index=108 type=\"number\" info=\"null\" length=\"1\"></candidate> <token id=\"t108\"> 18 </token> <token id=\"t109\"> and </token> <token id=\"t110\"> was </token> <token id=\"t111\"> hospitalized </token> <candidate id=\"c25\" index=112 type=\"number\" info=\"null\" length=\"1\"></candidate> <candidate id=\"c26\" index=112 type=\"date\" info=\"2015-03-26\" length=\"3\"></candidate> <token id=\"t112\"> 8 </token> <token id=\"t113\"> days </token> <token id=\"t114\"> later </token> <token id=\"t115\"> . </token> <token id=\"t116\"> He </token> <token id=\"t117\"> had </token> <token id=\"t118\"> no </token> <token id=\"t119\"> underlying </token> <token id=\"t120\"> medical </token> <token id=\"t121\"> conditions </token> <token id=\"t122\"> and </token> <token id=\"t123\"> was </token> <token id=\"t124\"> discharged </token> <token id=\"t125\"> from </token> <token id=\"t126\"> the </token> <token id=\"t127\"> hospital </token> <token id=\"t128\"> on </token> <candidate id=\"c27\" index=129 type=\"date\" info=\"2015-04-27\" length=\"2\"></candidate> <token id=\"t129\"> Apr </token> <candidate id=\"c28\" index=130 type=\"number\" info=\"null\" length=\"1\"></candidate> <token id=\"t130\"> 27 </token> <token id=\"t131\"> . </token> <token id=\"t132\"> The </token> <token id=\"t133\"> report </token> <token id=\"t134\"> mark </token> <token id=\"t135\"> 's </token> <candidate id=\"c29\" index=136 type=\"location\" info=\"{ &quot;coordinates&quot;: &quot;37.86667;57.8&quot;, &quot;id&quot;: 40685, &quot;featureClass&quot;: &quot;A&quot;, &quot;featureCode&quot;: &quot;ADMD&quot;, &quot;countryCode&quot;: &quot;IR&quot; }\" length=\"1\"></candidate> <candidate id=\"c30\" index=136 type=\"location\" info=\"{ &quot;coordinates&quot;: &quot;32.0;53.0&quot;, &quot;id&quot;: 130758, &quot;featureClass&quot;: &quot;A&quot;, &quot;featureCode&quot;: &quot;PCLI&quot;, &quot;countryCode&quot;: &quot;IR&quot; }\" length=\"1\"></candidate> <token id=\"t136\"> Iran </token> <token id=\"t137\"> 's </token> <token id=\"t138\"> first </token> <candidate id=\"c31\" index=139 type=\"disease\" info=\"null\" length=\"1\"></candidate> <token id=\"t139\"> MERS-CoV </token> <token id=\"t140\"> case </token> <token id=\"t141\"> since </token> <candidate id=\"c32\" index=142 type=\"date\" info=\"2014-07\" length=\"2\"></candidate> <token id=\"t142\"> last </token> <token id=\"t143\"> July </token> <token id=\"t144\"> . </token> <token id=\"t145\"> Investigators </token> <token id=\"t146\"> found </token> <token id=\"t147\"> that </token> <token id=\"t148\"> his </token> <token id=\"t149\"> only </token> <token id=\"t150\"> known </token> <token id=\"t151\"> risk </token> <token id=\"t152\"> factor </token> <token id=\"t153\"> was </token> <token id=\"t154\"> contact </token> <token id=\"t155\"> with </token> <candidate id=\"c33\" index=156 type=\"number\" info=\"null\" length=\"1\"></candidate> <token id=\"t156\"> two </token> <token id=\"t157\"> people </token> <token id=\"t158\"> who </token> <token id=\"t159\"> had </token> <token id=\"t160\"> flu-like </token> <token id=\"t161\"> symptoms </token> <token id=\"t162\"> after </token> <token id=\"t163\"> returning </token> <token id=\"t164\"> from </token> <token id=\"t165\"> Umrah </token> <token id=\"t166\"> in </token> <candidate id=\"c34\" index=167 type=\"location\" info=\"{ &quot;coordinates&quot;: &quot;25.0;45.0&quot;, &quot;id&quot;: 102358, &quot;featureClass&quot;: &quot;A&quot;, &quot;featureCode&quot;: &quot;PCLI&quot;, &quot;countryCode&quot;: &quot;SA&quot; }\" length=\"2\"></candidate> <token id=\"t167\"> Saudi </token> <candidate id=\"c35\" index=168 type=\"location\" info=\"{ &quot;coordinates&quot;: &quot;32.51939;36.48243&quot;, &quot;id&quot;: 8378481, &quot;featureClass&quot;: &quot;A&quot;, &quot;featureCode&quot;: &quot;ADM1H&quot;, &quot;countryCode&quot;: &quot;SY&quot; }\" length=\"1\"></candidate> <token id=\"t168\"> Arabia </token> <token id=\"t169\"> on </token> <candidate id=\"c36\" index=170 type=\"location\" info=\"{ &quot;coordinates&quot;: &quot;41.57491;-8.78736&quot;, &quot;id&quot;: 8011131, &quot;featureClass&quot;: &quot;A&quot;, &quot;featureCode&quot;: &quot;ADM3&quot;, &quot;countryCode&quot;: &quot;PT&quot; }\" length=\"1\"></candidate> <candidate id=\"c37\" index=170 type=\"location\" info=\"{ &quot;coordinates&quot;: &quot;46.59819;-110.88564&quot;, &quot;id&quot;: 5665612, &quot;featureClass&quot;: &quot;A&quot;, &quot;featureCode&quot;: &quot;ADM2&quot;, &quot;countryCode&quot;: &quot;US&quot; }\" length=\"1\"></candidate> <candidate id=\"c38\" index=170 type=\"date\" info=\"2015-03-10\" length=\"2\"></candidate> <token id=\"t170\"> Mar </token> <candidate id=\"c39\" index=171 type=\"number\" info=\"null\" length=\"1\"></candidate> <token id=\"t171\"> 10 </token> <token id=\"t172\"> . </token> <token id=\"t173\"> The </token> <token id=\"t174\"> WHO </token> <token id=\"t175\"> said </token> <token id=\"t176\"> tracing </token> <token id=\"t177\"> of </token> <token id=\"t178\"> the </token> <token id=\"t179\"> Iranian </token> <token id=\"t180\"> man </token> <token id=\"t181\"> 's </token> <token id=\"t182\"> household </token> <token id=\"t183\"> and </token> <token id=\"t184\"> healthcare </token> <token id=\"t185\"> contacts </token> <token id=\"t186\"> is </token> <token id=\"t187\"> still </token> <token id=\"t188\"> under </token> <token id=\"t189\"> way </token> <token id=\"t190\"> , </token> <token id=\"t191\"> as </token> <token id=\"t192\"> is </token> <token id=\"t193\"> the </token> <token id=\"t194\"> investigation </token> <token id=\"t195\"> of </token> <token id=\"t196\"> the </token> <token id=\"t197\"> illnesses </token> <token id=\"t198\"> in </token> <token id=\"t199\"> the </token> <candidate id=\"c40\" index=200 type=\"number\" info=\"null\" length=\"1\"></candidate> <token id=\"t200\"> two </token> <token id=\"t201\"> returning </token> <token id=\"t202\"> travelers </token> <token id=\"t203\"> who </token> <token id=\"t204\"> were </token> <token id=\"t205\"> sick.The </token> <token id=\"t206\"> WHO </token> <token id=\"t207\"> said </token> <token id=\"t208\"> the </token> <candidate id=\"c41\" index=209 type=\"number\" info=\"null\" length=\"1\"></candidate> <token id=\"t209\"> two </token> <token id=\"t210\"> individuals </token> <token id=\"t211\"> did </token> <token id=\"t212\"> n't </token> <token id=\"t213\"> have </token> <token id=\"t214\"> any </token> <token id=\"t215\"> history </token> <token id=\"t216\"> of </token> <token id=\"t217\"> exposure </token> <token id=\"t218\"> to </token> <token id=\"t219\"> known </token> <candidate id=\"c42\" index=220 type=\"disease\" info=\"null\" length=\"1\"></candidate> <token id=\"t220\"> MERS-CoV </token> <token id=\"t221\"> risk </token> <token id=\"t222\"> factors </token> <token id=\"t223\"> while </token> <token id=\"t224\"> they </token> <token id=\"t225\"> were </token> <token id=\"t226\"> performing </token> <token id=\"t227\"> Umrah.In </token> <token id=\"t228\"> a </token> <token id=\"t229\"> separate </token> <token id=\"t230\"> statement </token> <candidate id=\"c43\" index=231 type=\"date\" info=\"2015-05-08\" length=\"1\"></candidate> <token id=\"t231\"> today </token> <token id=\"t232\"> the </token> <token id=\"t233\"> WHO </token> <token id=\"t234\"> provided </token> <token id=\"t235\"> more </token> <token id=\"t236\"> details </token> <token id=\"t237\"> about </token> <token id=\"t238\"> a </token> <candidate id=\"c44\" index=239 type=\"disease\" info=\"null\" length=\"1\"></candidate> <token id=\"t239\"> MERS-CoV </token> <token id=\"t240\"> case </token> <token id=\"t241\"> first </token> <token id=\"t242\"> announced </token> <token id=\"t243\"> by </token> <candidate id=\"c45\" index=244 type=\"location\" info=\"{ &quot;coordinates&quot;: &quot;25.0;45.0&quot;, &quot;id&quot;: 102358, &quot;featureClass&quot;: &quot;A&quot;, &quot;featureCode&quot;: &quot;PCLI&quot;, &quot;countryCode&quot;: &quot;SA&quot; }\" length=\"2\"></candidate> <token id=\"t244\"> Saudi </token> <candidate id=\"c46\" index=245 type=\"location\" info=\"{ &quot;coordinates&quot;: &quot;32.51939;36.48243&quot;, &quot;id&quot;: 8378481, &quot;featureClass&quot;: &quot;A&quot;, &quot;featureCode&quot;: &quot;ADM1H&quot;, &quot;countryCode&quot;: &quot;SY&quot; }\" length=\"1\"></candidate> <token id=\"t245\"> Arabia </token> <token id=\"t246\"> , </token> <token id=\"t247\"> also </token> <token id=\"t248\"> on </token> <candidate id=\"c47\" index=249 type=\"location\" info=\"{ &quot;coordinates&quot;: &quot;21.38471;102.72594&quot;, &quot;id&quot;: 1904828, &quot;featureClass&quot;: &quot;A&quot;, &quot;featureCode&quot;: &quot;ADM2&quot;, &quot;countryCode&quot;: &quot;LA&quot; }\" length=\"1\"></candidate> <candidate id=\"c48\" index=249 type=\"date\" info=\"2015-05-01\" length=\"2\"></candidate> <token id=\"t249\"> May </token> <candidate id=\"c49\" index=250 type=\"number\" info=\"null\" length=\"1\"></candidate> <token id=\"t250\"> 1 </token> <token id=\"t251\"> ; </token> <token id=\"t252\"> since </token> <token id=\"t253\"> then </token> <token id=\"t254\"> the </token> <token id=\"t255\"> country </token> <token id=\"t256\"> has </token> <token id=\"t257\"> reported </token> <candidate id=\"c50\" index=258 type=\"number\" info=\"null\" length=\"1\"></candidate> <token id=\"t258\"> two </token> <token id=\"t259\"> additional </token> <token id=\"t260\"> cases </token> <token id=\"t261\"> . </token> <token id=\"t262\"> The </token> <token id=\"t263\"> statement </token> <token id=\"t264\"> said </token> <token id=\"t265\"> the </token> <token id=\"t266\"> 35-year-old </token> <token id=\"t267\"> man </token> <token id=\"t268\"> from </token> <candidate id=\"c51\" index=269 type=\"location\" info=\"{ &quot;coordinates&quot;: &quot;18.3;42.73333&quot;, &quot;id&quot;: 105072, &quot;featureClass&quot;: &quot;P&quot;, &quot;featureCode&quot;: &quot;PPL&quot;, &quot;countryCode&quot;: &quot;SA&quot; }\" length=\"2\"></candidate> <token id=\"t269\"> Khamis </token> <token id=\"t270\"> Mushait </token> <token id=\"t271\"> in </token> <token id=\"t272\"> the </token> <token id=\"t273\"> southwestern </token> <candidate id=\"c52\" index=274 type=\"location\" info=\"{ &quot;coordinates&quot;: &quot;-31.95224;115.8614&quot;, &quot;id&quot;: 2063523, &quot;featureClass&quot;: &quot;P&quot;, &quot;featureCode&quot;: &quot;PPLA&quot;, &quot;countryCode&quot;: &quot;AU&quot; }\" length=\"1\"></candidate> <token id=\"t274\"> part </token> <token id=\"t275\"> of </token> <token id=\"t276\"> the </token> <token id=\"t277\"> country </token> <token id=\"t278\"> started </token> <token id=\"t279\"> having </token> <token id=\"t280\"> symptoms </token> <candidate id=\"c53\" index=281 type=\"date\" info=\"2015-04-27\" length=\"2\"></candidate> <token id=\"t281\"> Apr </token> <candidate id=\"c54\" index=282 type=\"number\" info=\"null\" length=\"1\"></candidate> <token id=\"t282\"> 27 </token> <token id=\"t283\"> , </token> <token id=\"t284\"> was </token> <token id=\"t285\"> hospitalized </token> <candidate id=\"c55\" index=286 type=\"number\" info=\"null\" length=\"1\"></candidate> <candidate id=\"c56\" index=286 type=\"date\" info=\"2015-04-29\" length=\"3\"></candidate> <token id=\"t286\"> 2 </token> <token id=\"t287\"> days </token> <token id=\"t288\"> later </token> <token id=\"t289\"> , </token> <token id=\"t290\"> and </token> <token id=\"t291\"> is </token> <token id=\"t292\"> listed </token> <token id=\"t293\"> in </token> <token id=\"t294\"> critical </token> <token id=\"t295\"> condition.According </token> <token id=\"t296\"> to </token> <token id=\"t297\"> the </token> <token id=\"t298\"> investigation </token> <token id=\"t299\"> , </token> <token id=\"t300\"> the </token> <token id=\"t301\"> man </token> <token id=\"t302\"> 's </token> <token id=\"t303\"> only </token> <token id=\"t304\"> known </token> <token id=\"t305\"> risk </token> <token id=\"t306\"> factor </token> <token id=\"t307\"> is </token> <token id=\"t308\"> that </token> <token id=\"t309\"> he </token> <token id=\"t310\"> lived </token> <token id=\"t311\"> adjacent </token> <token id=\"t312\"> to </token> <token id=\"t313\"> a </token> <token id=\"t314\"> camel </token> <token id=\"t315\"> market </token> <token id=\"t316\"> . </token> <token id=\"t317\"> However </token> <token id=\"t318\"> , </token> <token id=\"t319\"> he </token> <token id=\"t320\"> did </token> <token id=\"t321\"> n't </token> <token id=\"t322\"> have </token> <token id=\"t323\"> direct </token> <token id=\"t324\"> contact </token> <token id=\"t325\"> with </token> <token id=\"t326\"> the </token> <token id=\"t327\"> animals </token> <token id=\"t328\"> or </token> <token id=\"t329\"> consume </token> <token id=\"t330\"> raw </token> <token id=\"t331\"> camel </token> <token id=\"t332\"> products </token> <token id=\"t333\"> . </token> <token id=\"t334\"> Tracing </token> <token id=\"t335\"> of </token> <token id=\"t336\"> the </token> <token id=\"t337\"> patient </token> <token id=\"t338\"> 's </token> <token id=\"t339\"> household </token> <token id=\"t340\"> and </token> <token id=\"t341\"> healthcare </token> <token id=\"t342\"> contacts </token> <token id=\"t343\"> is </token> <token id=\"t344\"> ongoing </token> <token id=\"t345\"> , </token> <token id=\"t346\"> the </token> <token id=\"t347\"> WHO </token> <token id=\"t348\"> said.The </token> <token id=\"t349\"> cases </token> <token id=\"t350\"> lift </token> <token id=\"t351\"> the </token> <token id=\"t352\"> global </token> <candidate id=\"c57\" index=353 type=\"disease\" info=\"null\" length=\"1\"></candidate> <token id=\"t353\"> MERS-CoV </token> <token id=\"t354\"> total </token> <token id=\"t355\"> to </token> <candidate id=\"c58\" index=356 type=\"number\" info=\"null\" length=\"1\"></candidate> <token id=\"t356\"> 1,112 </token> <token id=\"t357\"> lab-confirmed </token> <token id=\"t358\"> cases </token> <token id=\"t359\"> , </token> <token id=\"t360\"> with </token> <token id=\"t361\"> at </token> <token id=\"t362\"> least </token> <candidate id=\"c59\" index=363 type=\"number\" info=\"null\" length=\"1\"></candidate> <token id=\"t363\"> 422 </token> <token id=\"t364\"> deaths </token> <token id=\"t365\"> . </token> <candidate id=\"c60\" index=366 type=\"location\" info=\"{ &quot;coordinates&quot;: &quot;50.55;13.63333&quot;, &quot;id&quot;: 3070290, &quot;featureClass&quot;: &quot;A&quot;, &quot;featureCode&quot;: &quot;ADM2&quot;, &quot;countryCode&quot;: &quot;CZ&quot; }\" length=\"1\"></candidate> <candidate id=\"c61\" index=366 type=\"location\" info=\"{ &quot;coordinates&quot;: &quot;41.72778;25.53333&quot;, &quot;id&quot;: 6461051, &quot;featureClass&quot;: &quot;A&quot;, &quot;featureCode&quot;: &quot;ADM3&quot;, &quot;countryCode&quot;: &quot;BG&quot; }\" length=\"1\"></candidate> <token id=\"t366\"> Most </token> <token id=\"t367\"> of </token> <token id=\"t368\"> the </token> <token id=\"t369\"> cases </token> <token id=\"t370\"> have </token> <token id=\"t371\"> been </token> <token id=\"t372\"> reported </token> <token id=\"t373\"> in </token> <candidate id=\"c62\" index=374 type=\"location\" info=\"{ &quot;coordinates&quot;: &quot;25.0;45.0&quot;, &quot;id&quot;: 102358, &quot;featureClass&quot;: &quot;A&quot;, &quot;featureCode&quot;: &quot;PCLI&quot;, &quot;countryCode&quot;: &quot;SA&quot; }\" length=\"2\"></candidate> <token id=\"t374\"> Saudi </token> <candidate id=\"c63\" index=375 type=\"location\" info=\"{ &quot;coordinates&quot;: &quot;32.51939;36.48243&quot;, &quot;id&quot;: 8378481, &quot;featureClass&quot;: &quot;A&quot;, &quot;featureCode&quot;: &quot;ADM1H&quot;, &quot;countryCode&quot;: &quot;SY&quot; }\" length=\"1\"></candidate> <token id=\"t375\"> Arabia </token> <token id=\"t376\"> , </token> <token id=\"t377\"> where </token> <token id=\"t378\"> the </token> <token id=\"t379\"> health </token> <token id=\"t380\"> ministry </token> <token id=\"t381\"> has </token> <token id=\"t382\"> put </token> <token id=\"t383\"> the </token> <token id=\"t384\"> country </token> <token id=\"t385\"> 's </token> <token id=\"t386\"> total </token> <token id=\"t387\"> at </token> <candidate id=\"c64\" index=388 type=\"number\" info=\"null\" length=\"1\"></candidate> <token id=\"t388\"> 984 </token> <token id=\"t389\"> cases </token> <token id=\"t390\"> , </token> <candidate id=\"c65\" index=391 type=\"number\" info=\"null\" length=\"1\"></candidate> <token id=\"t391\"> 429 </token> <token id=\"t392\"> of </token> <token id=\"t393\"> them </token> <token id=\"t394\"> fatal </token> <token id=\"t395\"> , </token> <token id=\"t396\"> according </token> <token id=\"t397\"> to </token> <token id=\"t398\"> an </token> <token id=\"t399\"> update </token> <candidate id=\"c66\" index=400 type=\"date\" info=\"2015-05-08\" length=\"1\"></candidate> <token id=\"t400\"> today </token> <token id=\"t401\"> . </token> <token id=\"t402\"> CDC </token> <token id=\"t403\"> posts </token> <token id=\"t404\"> Hajj </token> <token id=\"t405\"> and </token> <token id=\"t406\"> Umrah </token> <token id=\"t407\"> travel </token> <token id=\"t408\"> noticeIn </token> <token id=\"t409\"> a </token> <token id=\"t410\"> related </token> <token id=\"t411\"> development </token> <token id=\"t412\"> , </token> <token id=\"t413\"> the </token> <token id=\"t414\"> US </token> <token id=\"t415\"> Centers </token> <token id=\"t416\"> for </token> <token id=\"t417\"> Disease </token> <token id=\"t418\"> Control </token> <token id=\"t419\"> and </token> <token id=\"t420\"> Prevention </token> <token id=\"t421\"> ( </token> <token id=\"t422\"> CDC </token> <token id=\"t423\"> ) </token> <token id=\"t424\"> on </token> <candidate id=\"c67\" index=425 type=\"location\" info=\"{ &quot;coordinates&quot;: &quot;21.38471;102.72594&quot;, &quot;id&quot;: 1904828, &quot;featureClass&quot;: &quot;A&quot;, &quot;featureCode&quot;: &quot;ADM2&quot;, &quot;countryCode&quot;: &quot;LA&quot; }\" length=\"1\"></candidate> <candidate id=\"c68\" index=425 type=\"date\" info=\"2015-05-06\" length=\"2\"></candidate> <token id=\"t425\"> May </token> <candidate id=\"c69\" index=426 type=\"number\" info=\"null\" length=\"1\"></candidate> <token id=\"t426\"> 6 </token> <token id=\"t427\"> issued </token> <token id=\"t428\"> a </token> <token id=\"t429\"> yellow </token> <token id=\"t430\"> travel </token> <token id=\"t431\"> alert </token> <token id=\"t432\"> for </token> <token id=\"t433\"> upcoming </token> <token id=\"t434\"> Hajj </token> <token id=\"t435\"> and </token> <token id=\"t436\"> Umrah </token> <token id=\"t437\"> travel </token> <token id=\"t438\"> to </token> <candidate id=\"c70\" index=439 type=\"location\" info=\"{ &quot;coordinates&quot;: &quot;25.0;45.0&quot;, &quot;id&quot;: 102358, &quot;featureClass&quot;: &quot;A&quot;, &quot;featureCode&quot;: &quot;PCLI&quot;, &quot;countryCode&quot;: &quot;SA&quot; }\" length=\"2\"></candidate> <token id=\"t439\"> Saudi </token> <candidate id=\"c71\" index=440 type=\"location\" info=\"{ &quot;coordinates&quot;: &quot;32.51939;36.48243&quot;, &quot;id&quot;: 8378481, &quot;featureClass&quot;: &quot;A&quot;, &quot;featureCode&quot;: &quot;ADM1H&quot;, &quot;countryCode&quot;: &quot;SY&quot; }\" length=\"1\"></candidate> <token id=\"t440\"> Arabia </token> <token id=\"t441\"> because </token> <token id=\"t442\"> of </token> <token id=\"t443\"> unique </token> <token id=\"t444\"> health </token> <token id=\"t445\"> risks </token> <token id=\"t446\"> surrounding </token> <token id=\"t447\"> mass </token> <token id=\"t448\"> gatherings.The </token> <token id=\"t449\"> Hajj </token> <token id=\"t450\"> will </token> <token id=\"t451\"> take </token> <token id=\"t452\"> place </token> <token id=\"t453\"> from </token> <candidate id=\"c72\" index=454 type=\"date\" info=\"2015-09-20\" length=\"2\"></candidate> <token id=\"t454\"> Sep </token> <candidate id=\"c73\" index=455 type=\"number\" info=\"null\" length=\"1\"></candidate> <token id=\"t455\"> 20 </token> <token id=\"t456\"> to </token> <candidate id=\"c74\" index=457 type=\"number\" info=\"null\" length=\"1\"></candidate> <candidate id=\"c75\" index=457 type=\"date\" info=\"2015-09-25\" length=\"1\"></candidate> <token id=\"t457\"> 25 </token> <candidate id=\"c76\" index=458 type=\"date\" info=\"2015\" length=\"2\"></candidate> <token id=\"t458\"> this </token> <token id=\"t459\"> year </token> <token id=\"t460\"> , </token> <token id=\"t461\"> and </token> <token id=\"t462\"> though </token> <token id=\"t463\"> Umrah </token> <token id=\"t464\"> pilgrimages </token> <token id=\"t465\"> can </token> <token id=\"t466\"> be </token> <token id=\"t467\"> performed </token> <token id=\"t468\"> any </token> <token id=\"t469\"> time </token> <token id=\"t470\"> of </token> <token id=\"t471\"> year </token> <token id=\"t472\"> , </token> <token id=\"t473\"> the </token> <token id=\"t474\"> CDC </token> <token id=\"t475\"> said </token> <token id=\"t476\"> the </token> <token id=\"t477\"> religious </token> <token id=\"t478\"> sites </token> <token id=\"t479\"> will </token> <token id=\"t480\"> likely </token> <token id=\"t481\"> be </token> <token id=\"t482\"> more </token> <token id=\"t483\"> crowded </token> <token id=\"t484\"> during </token> <token id=\"t485\"> the </token> <token id=\"t486\"> Ramadan </token> <token id=\"t487\"> month </token> <token id=\"t488\"> , </token> <token id=\"t489\"> which </token> <token id=\"t490\"> begins </token> <candidate id=\"c77\" index=491 type=\"location\" info=\"{ &quot;coordinates&quot;: &quot;37.21721;-3.5893&quot;, &quot;id&quot;: 6357727, &quot;featureClass&quot;: &quot;A&quot;, &quot;featureCode&quot;: &quot;ADM3&quot;, &quot;countryCode&quot;: &quot;ES&quot; }\" length=\"1\"></candidate> <candidate id=\"c78\" index=491 type=\"date\" info=\"2015-06-17\" length=\"2\"></candidate> <token id=\"t491\"> Jun </token> <candidate id=\"c79\" index=492 type=\"number\" info=\"null\" length=\"1\"></candidate> <token id=\"t492\"> 17 </token> <token id=\"t493\"> . </token> <token id=\"t494\"> The </token> <token id=\"t495\"> CDC </token> <token id=\"t496\"> urged </token> <token id=\"t497\"> travelers </token> <token id=\"t498\"> to </token> <token id=\"t499\"> take </token> <token id=\"t500\"> enhanced </token> <token id=\"t501\"> precautions </token> <token id=\"t502\"> , </token> <token id=\"t503\"> especially </token> <token id=\"t504\"> regarding </token> <token id=\"t505\"> safety </token> <token id=\"t506\"> and </token> <token id=\"t507\"> security </token> <token id=\"t508\"> , </token> <token id=\"t509\"> heat </token> <token id=\"t510\"> , </token> <token id=\"t511\"> foodborne </token> <token id=\"t512\"> illnesses </token> <token id=\"t513\"> , </token> <token id=\"t514\"> and </token> <token id=\"t515\"> mosquito-borne </token> <token id=\"t516\"> illnesses </token> <token id=\"t517\"> . </token> <token id=\"t518\"> The </token> <token id=\"t519\"> agency </token> <token id=\"t520\"> said </token> <token id=\"t521\"> a </token> <token id=\"t522\"> MERS </token> <token id=\"t523\"> travel </token> <token id=\"t524\"> alert </token> <token id=\"t525\"> is </token> <token id=\"t526\"> already </token> <token id=\"t527\"> in </token> <token id=\"t528\"> place.The </token> <token id=\"t529\"> agency </token> <token id=\"t530\"> is </token> <token id=\"t531\"> n't </token> <token id=\"t532\"> recommending </token> <token id=\"t533\"> that </token> <token id=\"t534\"> travelers </token> <token id=\"t535\"> change </token> <token id=\"t536\"> their </token> <token id=\"t537\"> plans </token> <token id=\"t538\"> because </token> <token id=\"t539\"> of </token> <candidate id=\"c80\" index=540 type=\"disease\" info=\"null\" length=\"1\"></candidate> <token id=\"t540\"> MERS-CoV </token> <token id=\"t541\"> , </token> <token id=\"t542\"> but </token> <token id=\"t543\"> it </token> <token id=\"t544\"> pointed </token> <token id=\"t545\"> out </token> <token id=\"t546\"> that </token> <token id=\"t547\"> the </token> <token id=\"t548\"> WHO </token> <token id=\"t549\"> has </token> <token id=\"t550\"> urged </token> <token id=\"t551\"> people </token> <token id=\"t552\"> with </token> <token id=\"t553\"> underlying </token> <token id=\"t554\"> health </token> <token id=\"t555\"> conditions </token> <token id=\"t556\"> to </token> <token id=\"t557\"> take </token> <token id=\"t558\"> additional </token> <token id=\"t559\"> precautions </token> <token id=\"t560\"> , </token> <token id=\"t561\"> such </token> <token id=\"t562\"> as </token> <token id=\"t563\"> avoiding </token> <token id=\"t564\"> contact </token> <token id=\"t565\"> with </token> <token id=\"t566\"> camels </token> <token id=\"t567\"> , </token> <token id=\"t568\"> refraining </token> <token id=\"t569\"> from </token> <token id=\"t570\"> drinking </token> <token id=\"t571\"> raw </token> <token id=\"t572\"> camel </token> <token id=\"t573\"> milk </token> <token id=\"t574\"> or </token> <token id=\"t575\"> camel </token> <token id=\"t576\"> urine </token> <token id=\"t577\"> , </token> <token id=\"t578\"> and </token> <token id=\"t579\"> avoiding </token> <token id=\"t580\"> eating </token> <token id=\"t581\"> undercooked </token> <token id=\"t582\"> meat </token> <token id=\"t583\"> , </token> <token id=\"t584\"> especially </token> <token id=\"t585\"> from </token> <token id=\"t586\"> camels.Occupational </token> <token id=\"t587\"> MERS </token> <token id=\"t588\"> exposure </token> <token id=\"t589\"> in </token> <token id=\"t590\"> QatarIn </token> <token id=\"t591\"> medical </token> <token id=\"t592\"> literature </token> <token id=\"t593\"> developments </token> <token id=\"t594\"> , </token> <token id=\"t595\"> an </token> <token id=\"t596\"> international </token> <token id=\"t597\"> research </token> <token id=\"t598\"> team </token> <token id=\"t599\"> says </token> <token id=\"t600\"> people </token> <token id=\"t601\"> in </token> <candidate id=\"c81\" index=602 type=\"location\" info=\"{ &quot;coordinates&quot;: &quot;25.5;51.25&quot;, &quot;id&quot;: 289688, &quot;featureClass&quot;: &quot;A&quot;, &quot;featureCode&quot;: &quot;PCLI&quot;, &quot;countryCode&quot;: &quot;QA&quot; }\" length=\"1\"></candidate> <token id=\"t602\"> Qatar </token> <token id=\"t603\"> who </token> <token id=\"t604\"> handle </token> <token id=\"t605\"> dromedary </token> <token id=\"t606\"> camels </token> <token id=\"t607\"> are </token> <token id=\"t608\"> at </token> <token id=\"t609\"> greater </token> <token id=\"t610\"> risk </token> <token id=\"t611\"> for </token> <candidate id=\"c82\" index=612 type=\"disease\" info=\"null\" length=\"1\"></candidate> <token id=\"t612\"> MERS-CoV </token> <token id=\"t613\"> than </token> <token id=\"t614\"> the </token> <token id=\"t615\"> general </token> <token id=\"t616\"> population.The </token> <token id=\"t617\"> investigators </token> <token id=\"t618\"> analyzed </token> <token id=\"t619\"> serum </token> <token id=\"t620\"> samples </token> <token id=\"t621\"> from </token> <token id=\"t622\"> Qataris </token> <token id=\"t623\"> who </token> <token id=\"t624\"> did </token> <token id=\"t625\"> and </token> <token id=\"t626\"> did </token> <token id=\"t627\"> n't </token> <token id=\"t628\"> have </token> <token id=\"t629\"> contact </token> <token id=\"t630\"> with </token> <token id=\"t631\"> camels </token> <token id=\"t632\"> , </token> <token id=\"t633\"> comparing </token> <token id=\"t634\"> the </token> <token id=\"t635\"> findings </token> <token id=\"t636\"> with </token> <token id=\"t637\"> those </token> <token id=\"t638\"> for </token> <token id=\"t639\"> control </token> <token id=\"t640\"> samples </token> <token id=\"t641\"> from </token> <token id=\"t642\"> people </token> <token id=\"t643\"> in </token> <token id=\"t644\"> the </token> <candidate id=\"c83\" index=645 type=\"location\" info=\"{ &quot;coordinates&quot;: &quot;52.25;5.75&quot;, &quot;id&quot;: 2750405, &quot;featureClass&quot;: &quot;A&quot;, &quot;featureCode&quot;: &quot;PCLI&quot;, &quot;countryCode&quot;: &quot;NL&quot; }\" length=\"1\"></candidate> <token id=\"t645\"> Netherlands </token> <token id=\"t646\"> and </token> <candidate id=\"c84\" index=647 type=\"location\" info=\"{ &quot;coordinates&quot;: &quot;51.5;10.5&quot;, &quot;id&quot;: 2921044, &quot;featureClass&quot;: &quot;A&quot;, &quot;featureCode&quot;: &quot;PCLI&quot;, &quot;countryCode&quot;: &quot;DE&quot; }\" length=\"1\"></candidate> <token id=\"t647\"> Germany </token> <token id=\"t648\"> . </token> <token id=\"t649\"> The </token> <token id=\"t650\"> researchers </token> <token id=\"t651\"> , </token> <token id=\"t652\"> from </token> <candidate id=\"c85\" index=653 type=\"location\" info=\"{ &quot;coordinates&quot;: &quot;25.5;51.25&quot;, &quot;id&quot;: 289688, &quot;featureClass&quot;: &quot;A&quot;, &quot;featureCode&quot;: &quot;PCLI&quot;, &quot;countryCode&quot;: &quot;QA&quot; }\" length=\"1\"></candidate> <token id=\"t653\"> Qatar </token> <token id=\"t654\"> , </token> <candidate id=\"c86\" index=655 type=\"location\" info=\"{ &quot;coordinates&quot;: &quot;27.0;30.0&quot;, &quot;id&quot;: 357994, &quot;featureClass&quot;: &quot;A&quot;, &quot;featureCode&quot;: &quot;PCLI&quot;, &quot;countryCode&quot;: &quot;EG&quot; }\" length=\"1\"></candidate> <token id=\"t655\"> Egypt </token> <token id=\"t656\"> , </token> <token id=\"t657\"> the </token> <candidate id=\"c87\" index=658 type=\"location\" info=\"{ &quot;coordinates&quot;: &quot;52.25;5.75&quot;, &quot;id&quot;: 2750405, &quot;featureClass&quot;: &quot;A&quot;, &quot;featureCode&quot;: &quot;PCLI&quot;, &quot;countryCode&quot;: &quot;NL&quot; }\" length=\"1\"></candidate> <token id=\"t658\"> Netherlands </token> <token id=\"t659\"> , </token> <token id=\"t660\"> and </token> <candidate id=\"c88\" index=661 type=\"location\" info=\"{ &quot;coordinates&quot;: &quot;51.5;10.5&quot;, &quot;id&quot;: 2921044, &quot;featureClass&quot;: &quot;A&quot;, &quot;featureCode&quot;: &quot;PCLI&quot;, &quot;countryCode&quot;: &quot;DE&quot; }\" length=\"1\"></candidate> <token id=\"t661\"> Germany </token> <token id=\"t662\"> , </token> <token id=\"t663\"> published </token> <token id=\"t664\"> their </token> <token id=\"t665\"> findings </token> <candidate id=\"c89\" index=666 type=\"date\" info=\"2015-05-08\" length=\"1\"></candidate> <token id=\"t666\"> today </token> <token id=\"t667\"> in </token> <token id=\"t668\"> Emerging </token> <token id=\"t669\"> Infectious </token> <token id=\"t670\"> Diseases.Of </token> <token id=\"t671\"> the </token> <candidate id=\"c90\" index=672 type=\"number\" info=\"null\" length=\"1\"></candidate> <token id=\"t672\"> 498 </token> <token id=\"t673\"> serum </token> <token id=\"t674\"> samples </token> <token id=\"t675\"> from </token> <candidate id=\"c91\" index=676 type=\"location\" info=\"{ &quot;coordinates&quot;: &quot;25.5;51.25&quot;, &quot;id&quot;: 289688, &quot;featureClass&quot;: &quot;A&quot;, &quot;featureCode&quot;: &quot;PCLI&quot;, &quot;countryCode&quot;: &quot;QA&quot; }\" length=\"1\"></candidate> <token id=\"t676\"> Qatar </token> <token id=\"t677\"> , </token> <candidate id=\"c92\" index=678 type=\"number\" info=\"null\" length=\"1\"></candidate> <token id=\"t678\"> 294 </token> <token id=\"t679\"> were </token> <token id=\"t680\"> from </token> <token id=\"t681\"> people </token> <token id=\"t682\"> who </token> <token id=\"t683\"> had </token> <token id=\"t684\"> daily </token> <token id=\"t685\"> occupational </token> <token id=\"t686\"> contact </token> <token id=\"t687\"> with </token> <token id=\"t688\"> dromedary </token> <token id=\"t689\"> camels </token> <token id=\"t690\"> , </token> <token id=\"t691\"> which </token> <token id=\"t692\"> included </token> <token id=\"t693\"> slaughterhouse </token> <token id=\"t694\"> workers </token> <token id=\"t695\"> , </token> <token id=\"t696\"> camel </token> <token id=\"t697\"> racetrack </token> <token id=\"t698\"> workers </token> <token id=\"t699\"> , </token> <token id=\"t700\"> and </token> <token id=\"t701\"> camel </token> <token id=\"t702\"> farmers </token> <token id=\"t703\"> . </token> <token id=\"t704\"> Molecular </token> <token id=\"t705\"> data </token> <token id=\"t706\"> showed </token> <token id=\"t707\"> that </token> <candidate id=\"c93\" index=708 type=\"disease\" info=\"null\" length=\"1\"></candidate> <token id=\"t708\"> MERS-CoV </token> <token id=\"t709\"> was </token> <token id=\"t710\"> circulating </token> <token id=\"t711\"> in </token> <token id=\"t712\"> camels </token> <token id=\"t713\"> at </token> <token id=\"t714\"> the </token> <token id=\"t715\"> locations </token> <token id=\"t716\"> where </token> <token id=\"t717\"> human </token> <token id=\"t718\"> serum </token> <token id=\"t719\"> samples </token> <token id=\"t720\"> were </token> <token id=\"t721\"> obtained.The </token> <token id=\"t722\"> researchers </token> <token id=\"t723\"> also </token> <token id=\"t724\"> examined </token> <candidate id=\"c94\" index=725 type=\"number\" info=\"null\" length=\"1\"></candidate> <token id=\"t725\"> 56 </token> <token id=\"t726\"> random </token> <token id=\"t727\"> samples </token> <token id=\"t728\"> from </token> <token id=\"t729\"> construction </token> <token id=\"t730\"> workers </token> <token id=\"t731\"> and </token> <candidate id=\"c95\" index=732 type=\"number\" info=\"null\" length=\"1\"></candidate> <token id=\"t732\"> 10 </token> <token id=\"t733\"> from </token> <token id=\"t734\"> people </token> <token id=\"t735\"> working </token> <token id=\"t736\"> on </token> <candidate id=\"c96\" index=737 type=\"host\" info=\"null\" length=\"1\"></candidate> <token id=\"t737\"> sheep </token> <token id=\"t738\"> farms </token> <token id=\"t739\"> in </token> <token id=\"t740\"> northern </token> <token id=\"t741\"> Qatar.To </token> <token id=\"t742\"> confirm </token> <token id=\"t743\"> the </token> <token id=\"t744\"> testing </token> <token id=\"t745\"> algorithm </token> <token id=\"t746\"> specificity </token> <token id=\"t747\"> , </token> <token id=\"t748\"> they </token> <token id=\"t749\"> examined </token> <candidate id=\"c97\" index=750 type=\"number\" info=\"null\" length=\"1\"></candidate> <token id=\"t750\"> 138 </token> <token id=\"t751\"> serum </token> <token id=\"t752\"> samples </token> <token id=\"t753\"> from </token> <token id=\"t754\"> the </token> <candidate id=\"c98\" index=755 type=\"location\" info=\"{ &quot;coordinates&quot;: &quot;52.25;5.75&quot;, &quot;id&quot;: 2750405, &quot;featureClass&quot;: &quot;A&quot;, &quot;featureCode&quot;: &quot;PCLI&quot;, &quot;countryCode&quot;: &quot;NL&quot; }\" length=\"1\"></candidate> <token id=\"t755\"> Netherlands </token> <token id=\"t756\"> and </token> <token id=\"t757\"> Germany.When </token> <token id=\"t758\"> the </token> <token id=\"t759\"> samples </token> <token id=\"t760\"> were </token> <token id=\"t761\"> analyzed </token> <token id=\"t762\"> , </token> <token id=\"t763\"> neutralizing </token> <token id=\"t764\"> antibodies </token> <token id=\"t765\"> to </token> <candidate id=\"c99\" index=766 type=\"disease\" info=\"null\" length=\"1\"></candidate> <token id=\"t766\"> MERS-CoV </token> <token id=\"t767\"> were </token> <token id=\"t768\"> found </token> <token id=\"t769\"> only </token> <token id=\"t770\"> in </token> <token id=\"t771\"> the </token> <token id=\"t772\"> Qataris </token> <token id=\"t773\"> who </token> <token id=\"t774\"> had </token> <token id=\"t775\"> camel </token> <token id=\"t776\"> contact </token> <token id=\"t777\"> , </token> <token id=\"t778\"> which </token> <token id=\"t779\"> the </token> <token id=\"t780\"> authors </token> <token id=\"t781\"> said </token> <token id=\"t782\"> suggests </token> <token id=\"t783\"> dromedary </token> <token id=\"t784\"> exposure </token> <token id=\"t785\"> as </token> <token id=\"t786\"> an </token> <token id=\"t787\"> infection </token> <token id=\"t788\"> risk.Seropositive </token> <token id=\"t789\"> study </token> <token id=\"t790\"> participants </token> <token id=\"t791\"> did </token> <token id=\"t792\"> n't </token> <token id=\"t793\"> report </token> <token id=\"t794\"> severe </token> <token id=\"t795\"> health </token> <token id=\"t796\"> problems </token> <token id=\"t797\"> , </token> <token id=\"t798\"> which </token> <token id=\"t799\"> the </token> <token id=\"t800\"> authors </token> <token id=\"t801\"> said </token> <token id=\"t802\"> provides </token> <token id=\"t803\"> evidence </token> <token id=\"t804\"> for </token> <token id=\"t805\"> mild </token> <token id=\"t806\"> or </token> <token id=\"t807\"> asymptomatic </token> <token id=\"t808\"> human </token> <token id=\"t809\"> infections </token> <token id=\"t810\"> that </token> <token id=\"t811\"> frequently </token> <token id=\"t812\"> go </token> <token id=\"t813\"> unrecognized </token> <token id=\"t814\"> . </token> <token id=\"t815\"> That </token> <token id=\"t816\"> in </token> <token id=\"t817\"> turn </token> <token id=\"t818\"> suggests </token> <token id=\"t819\"> that </token> <token id=\"t820\"> the </token> <token id=\"t821\"> overall </token> <candidate id=\"c100\" index=822 type=\"number\" info=\"null\" length=\"1\"></candidate> <token id=\"t822\"> 37.1 </token> <token id=\"t823\"> % </token> <token id=\"t824\"> case-fatality </token> <token id=\"t825\"> rate </token> <token id=\"t826\"> for </token> <candidate id=\"c101\" index=827 type=\"disease\" info=\"null\" length=\"1\"></candidate> <token id=\"t827\"> MERS-CoV </token> <token id=\"t828\"> is </token> <token id=\"t829\"> probably </token> <token id=\"t830\"> an </token> <token id=\"t831\"> overestimation.Airline </token> <token id=\"t832\"> contact </token> <token id=\"t833\"> tracingIn </token> <token id=\"t834\"> another </token> <token id=\"t835\"> study </token> <token id=\"t836\"> involving </token> <candidate id=\"c102\" index=837 type=\"disease\" info=\"null\" length=\"1\"></candidate> <token id=\"t837\"> MERS-CoV </token> <token id=\"t838\"> , </token> <token id=\"t839\"> health </token> <token id=\"t840\"> officials </token> <token id=\"t841\"> from </token> <token id=\"t842\"> the </token> <candidate id=\"c103\" index=843 type=\"location\" info=\"{ &quot;coordinates&quot;: &quot;54.75844;-2.69531&quot;, &quot;id&quot;: 2635167, &quot;featureClass&quot;: &quot;A&quot;, &quot;featureCode&quot;: &quot;PCLI&quot;, &quot;countryCode&quot;: &quot;GB&quot; }\" length=\"2\"></candidate> <token id=\"t843\"> United </token> <token id=\"t844\"> Kingdom </token> <token id=\"t845\"> shared </token> <token id=\"t846\"> lessons </token> <token id=\"t847\"> learned </token> <token id=\"t848\"> from </token> <token id=\"t849\"> airline </token> <token id=\"t850\"> contact </token> <token id=\"t851\"> tracing </token> <token id=\"t852\"> in </token> <candidate id=\"c104\" index=853 type=\"number\" info=\"null\" length=\"1\"></candidate> <token id=\"t853\"> two </token> <token id=\"t854\"> cases </token> <token id=\"t855\"> . </token> <token id=\"t856\"> The </token> <token id=\"t857\"> report </token> <token id=\"t858\"> appeared </token> <candidate id=\"c105\" index=859 type=\"date\" info=\"2015-05-07\" length=\"1\"></candidate> <token id=\"t859\"> yesterday </token> <token id=\"t860\"> in </token> <token id=\"t861\"> Eurosurveillance </token> <token id=\"t862\"> and </token> <token id=\"t863\"> described </token> <token id=\"t864\"> the </token> <token id=\"t865\"> public </token> <token id=\"t866\"> health </token> <token id=\"t867\"> response </token> <token id=\"t868\"> after </token> <token id=\"t869\"> infections </token> <token id=\"t870\"> were </token> <token id=\"t871\"> detected </token> <token id=\"t872\"> in </token> <candidate id=\"c106\" index=873 type=\"number\" info=\"null\" length=\"1\"></candidate> <token id=\"t873\"> two </token> <token id=\"t874\"> people </token> <token id=\"t875\"> shortly </token> <token id=\"t876\"> after </token> <token id=\"t877\"> each </token> <token id=\"t878\"> flew </token> <token id=\"t879\"> through </token> <candidate id=\"c107\" index=880 type=\"location\" info=\"{ &quot;coordinates&quot;: &quot;51.51279;-0.09184&quot;, &quot;id&quot;: 2643741, &quot;featureClass&quot;: &quot;P&quot;, &quot;featureCode&quot;: &quot;PPLA3&quot;, &quot;countryCode&quot;: &quot;GB&quot; }\" length=\"1\"></candidate> <candidate id=\"c108\" index=880 type=\"location\" info=\"{ &quot;coordinates&quot;: &quot;51.51334;-0.08901&quot;, &quot;id&quot;: 2643744, &quot;featureClass&quot;: &quot;A&quot;, &quot;featureCode&quot;: &quot;ADM3&quot;, &quot;countryCode&quot;: &quot;GB&quot; }\" length=\"1\"></candidate> <candidate id=\"c109\" index=880 type=\"location\" info=\"{ &quot;coordinates&quot;: &quot;42.98339;-81.23304&quot;, &quot;id&quot;: 6058560, &quot;featureClass&quot;: &quot;P&quot;, &quot;featureCode&quot;: &quot;PPL&quot;, &quot;countryCode&quot;: &quot;CA&quot; }\" length=\"1\"></candidate> <candidate id=\"c110\" index=880 type=\"location\" info=\"{ &quot;coordinates&quot;: &quot;51.50853;-0.12574&quot;, &quot;id&quot;: 2643743, &quot;featureClass&quot;: &quot;P&quot;, &quot;featureCode&quot;: &quot;PPLC&quot;, &quot;countryCode&quot;: &quot;GB&quot; }\" length=\"1\"></candidate> <token id=\"t880\"> London </token> <token id=\"t881\"> 's </token> <token id=\"t882\"> Heathrow </token> <token id=\"t883\"> International </token> <token id=\"t884\"> Airport </token> <token id=\"t885\"> on </token> <token id=\"t886\"> the </token> <token id=\"t887\"> way </token> <token id=\"t888\"> from </token> <candidate id=\"c111\" index=889 type=\"location\" info=\"{ &quot;coordinates&quot;: &quot;25.0;45.0&quot;, &quot;id&quot;: 102358, &quot;featureClass&quot;: &quot;A&quot;, &quot;featureCode&quot;: &quot;PCLI&quot;, &quot;countryCode&quot;: &quot;SA&quot; }\" length=\"2\"></candidate> <token id=\"t889\"> Saudi </token> <candidate id=\"c112\" index=890 type=\"location\" info=\"{ &quot;coordinates&quot;: &quot;32.51939;36.48243&quot;, &quot;id&quot;: 8378481, &quot;featureClass&quot;: &quot;A&quot;, &quot;featureCode&quot;: &quot;ADM1H&quot;, &quot;countryCode&quot;: &quot;SY&quot; }\" length=\"1\"></candidate> <token id=\"t890\"> Arabia </token> <token id=\"t891\"> to </token> <token id=\"t892\"> the </token> <candidate id=\"c113\" index=893 type=\"location\" info=\"{ &quot;coordinates&quot;: &quot;39.76;-98.5&quot;, &quot;id&quot;: 6252001, &quot;featureClass&quot;: &quot;A&quot;, &quot;featureCode&quot;: &quot;PCLI&quot;, &quot;countryCode&quot;: &quot;US&quot; }\" length=\"2\"></candidate> <token id=\"t893\"> United </token> <token id=\"t894\"> States </token> <token id=\"t895\"> in </token> <candidate id=\"c114\" index=896 type=\"number\" info=\"null\" length=\"1\"></candidate> <token id=\"t896\"> two </token> <token id=\"t897\"> separate </token> <candidate id=\"c115\" index=898 type=\"location\" info=\"{ &quot;coordinates&quot;: &quot;21.38471;102.72594&quot;, &quot;id&quot;: 1904828, &quot;featureClass&quot;: &quot;A&quot;, &quot;featureCode&quot;: &quot;ADM2&quot;, &quot;countryCode&quot;: &quot;LA&quot; }\" length=\"1\"></candidate> <candidate id=\"c116\" index=898 type=\"date\" info=\"2014-05\" length=\"2\"></candidate> <token id=\"t898\"> May </token> <candidate id=\"c117\" index=899 type=\"number\" info=\"null\" length=\"1\"></candidate> <token id=\"t899\"> 2014 </token> <token id=\"t900\"> incidents.The </token> <token id=\"t901\"> researchers </token> <token id=\"t902\"> noted </token> <token id=\"t903\"> difficulties </token> <token id=\"t904\"> in </token> <token id=\"t905\"> the </token> <token id=\"t906\"> responses </token> <token id=\"t907\"> , </token> <token id=\"t908\"> which </token> <token id=\"t909\"> included </token> <token id=\"t910\"> delays </token> <token id=\"t911\"> in </token> <token id=\"t912\"> getting </token> <token id=\"t913\"> contact </token> <token id=\"t914\"> details </token> <token id=\"t915\"> for </token> <token id=\"t916\"> passengers </token> <token id=\"t917\"> and </token> <token id=\"t918\"> uncertainty </token> <token id=\"t919\"> about </token> <token id=\"t920\"> which </token> <token id=\"t921\"> passengers </token> <token id=\"t922\"> to </token> <token id=\"t923\"> follow </token> <token id=\"t924\"> more </token> <token id=\"t925\"> closely </token> <token id=\"t926\"> . </token> <token id=\"t927\"> They </token> <token id=\"t928\"> noted </token> <token id=\"t929\"> that </token> <token id=\"t930\"> airlines </token> <token id=\"t931\"> were </token> <token id=\"t932\"> cooperative </token> <token id=\"t933\"> but </token> <token id=\"t934\"> that </token> <token id=\"t935\"> systems </token> <token id=\"t936\"> to </token> <token id=\"t937\"> supply </token> <token id=\"t938\"> passenger </token> <token id=\"t939\"> lists </token> <token id=\"t940\"> and </token> <token id=\"t941\"> details </token> <token id=\"t942\"> when </token> <token id=\"t943\"> an </token> <token id=\"t944\"> infectious </token> <token id=\"t945\"> disease </token> <token id=\"t946\"> threat </token> <token id=\"t947\"> surfaces </token> <token id=\"t948\"> should </token> <token id=\"t949\"> be </token> <token id=\"t950\"> strengthened.No </token> <token id=\"t951\"> other </token> <token id=\"t952\"> illnesses </token> <token id=\"t953\"> were </token> <token id=\"t954\"> detected </token> <token id=\"t955\"> in </token> <token id=\"t956\"> relation </token> <token id=\"t957\"> to </token> <token id=\"t958\"> either </token> <token id=\"t959\"> case </token> <token id=\"t960\"> , </token> <token id=\"t961\"> which </token> <token id=\"t962\"> seems </token> <token id=\"t963\"> to </token> <token id=\"t964\"> fit </token> <token id=\"t965\"> with </token> <token id=\"t966\"> other </token> <token id=\"t967\"> reports </token> <token id=\"t968\"> of </token> <candidate id=\"c118\" index=969 type=\"disease\" info=\"null\" length=\"1\"></candidate> <token id=\"t969\"> MERS-CoV </token> <token id=\"t970\"> on </token> <token id=\"t971\"> commercial </token> <token id=\"t972\"> flights </token> <token id=\"t973\"> , </token> <token id=\"t974\"> the </token> <token id=\"t975\"> team </token> <token id=\"t976\"> noted </token> <token id=\"t977\"> . </token> <token id=\"t978\"> They </token> <token id=\"t979\"> added </token> <token id=\"t980\"> that </token> <token id=\"t981\"> the </token> <token id=\"t982\"> WHO </token> <token id=\"t983\"> 's </token> <token id=\"t984\"> recommendation </token> <token id=\"t985\"> that </token> <token id=\"t986\"> contact </token> <token id=\"t987\"> tracing </token> <token id=\"t988\"> be </token> <token id=\"t989\"> limited </token> <token id=\"t990\"> to </token> <token id=\"t991\"> passengers </token> <token id=\"t992\"> in </token> <token id=\"t993\"> the </token> <token id=\"t994\"> same </token> <token id=\"t995\"> row </token> <token id=\"t996\"> as </token> <token id=\"t997\"> well </token> <token id=\"t998\"> as </token> <candidate id=\"c119\" index=999 type=\"number\" info=\"null\" length=\"1\"></candidate> <token id=\"t999\"> two </token> <token id=\"t1000\"> rows </token> <token id=\"t1001\"> ahead </token> <token id=\"t1002\"> of </token> <token id=\"t1003\"> and </token> <candidate id=\"c120\" index=1004 type=\"number\" info=\"null\" length=\"1\"></candidate> <token id=\"t1004\"> two </token> <token id=\"t1005\"> rows </token> <token id=\"t1006\"> behind </token> <token id=\"t1007\"> the </token> <token id=\"t1008\"> index </token> <token id=\"t1009\"> case </token> <token id=\"t1010\"> seems </token> <token id=\"t1011\"> to </token> <token id=\"t1012\"> be </token> <token id=\"t1013\"> an </token> <token id=\"t1014\"> appropriate </token> <token id=\"t1015\"> response </token> <token id=\"t1016\"> , </token> <token id=\"t1017\"> with </token> <token id=\"t1018\"> evaluation </token> <token id=\"t1019\"> of </token> <token id=\"t1020\"> the </token> <token id=\"t1021\"> policy </token> <token id=\"t1022\"> needed </token> <token id=\"t1023\"> in </token> <token id=\"t1024\"> each </token> <token id=\"t1025\"> specific </token> <token id=\"t1026\"> instance </token> <token id=\"t1027\"> . </token> <token id=\"t1028\"> ( </token> <token id=\"t1029\"> In </token> <token id=\"t1030\"> the </token> <candidate id=\"c121\" index=1031 type=\"date\" info=\"PRESENT_REF\" length=\"1\"></candidate> <token id=\"t1031\"> current </token> <token id=\"t1032\"> study </token> <token id=\"t1033\"> , </token> <token id=\"t1034\"> only </token> <token id=\"t1035\"> passengers </token> <token id=\"t1036\"> in </token> <candidate id=\"c122\" index=1037 type=\"number\" info=\"null\" length=\"1\"></candidate> <token id=\"t1037\"> two </token> <token id=\"t1038\"> seats </token> <token id=\"t1039\"> all </token> <token id=\"t1040\"> around </token> <token id=\"t1041\"> each </token> <token id=\"t1042\"> index </token> <token id=\"t1043\"> case </token> <token id=\"t1044\"> were </token> <token id=\"t1045\"> traced </token> <token id=\"t1046\"> , </token> <token id=\"t1047\"> with </token> <token id=\"t1048\"> remaining </token> <token id=\"t1049\"> passengers </token> <token id=\"t1050\"> and </token> <token id=\"t1051\"> crew </token> <token id=\"t1052\"> alerted </token> <token id=\"t1053\"> to </token> <token id=\"t1054\"> watch </token> <token id=\"t1055\"> for </token> <token id=\"t1056\"> symptoms </token> <token id=\"t1057\"> for </token> <candidate id=\"c123\" index=1058 type=\"number\" info=\"null\" length=\"1\"></candidate> <token id=\"t1058\"> 2 </token> <token id=\"t1059\"> weeks </token> <token id=\"t1060\"> . </token> <token id=\"t1061\"> ) </token> <token id=\"t1062\"> The </token> <token id=\"t1063\"> authors </token> <token id=\"t1064\"> also </token> <token id=\"t1065\"> noted </token> <token id=\"t1066\"> that </token> <token id=\"t1067\"> human-to-human </token> <token id=\"t1068\"> transmission </token> <token id=\"t1069\"> of </token> <token id=\"t1070\"> the </token> <token id=\"t1071\"> virus </token> <token id=\"t1072\"> seems </token> <token id=\"t1073\"> to </token> <token id=\"t1074\"> be </token> <token id=\"t1075\"> concentrated </token> <token id=\"t1076\"> in </token> <token id=\"t1077\"> household </token> <token id=\"t1078\"> and </token> <token id=\"t1079\"> healthcare </token> <token id=\"t1080\"> settings </token> <token id=\"t1081\"> and </token> <token id=\"t1082\"> that </token> <token id=\"t1083\"> a </token> <token id=\"t1084\"> better </token> <token id=\"t1085\"> understanding </token> <token id=\"t1086\"> of </token> <token id=\"t1087\"> the </token> <token id=\"t1088\"> transmission </token> <token id=\"t1089\"> risk </token> <token id=\"t1090\"> is </token> <token id=\"t1091\"> needed </token> <token id=\"t1092\"> to </token> <token id=\"t1093\"> inform </token> <token id=\"t1094\"> such </token> <token id=\"t1095\"> public </token> <token id=\"t1096\"> health </token> <token id=\"t1097\"> responses </token> <token id=\"t1098\"> as </token> <token id=\"t1099\"> airline </token> <token id=\"t1100\"> contact </token> <token id=\"t1101\"> tracing.See </token> <token id=\"t1102\"> also </token> <token id=\"t1103\"> : </token> <candidate id=\"c124\" index=1104 type=\"location\" info=\"{ &quot;coordinates&quot;: &quot;21.38471;102.72594&quot;, &quot;id&quot;: 1904828, &quot;featureClass&quot;: &quot;A&quot;, &quot;featureCode&quot;: &quot;ADM2&quot;, &quot;countryCode&quot;: &quot;LA&quot; }\" length=\"1\"></candidate> <candidate id=\"c125\" index=1104 type=\"date\" info=\"2015-05-08\" length=\"2\"></candidate> <token id=\"t1104\"> May </token> <candidate id=\"c126\" index=1105 type=\"number\" info=\"null\" length=\"1\"></candidate> <token id=\"t1105\"> 8 </token> <token id=\"t1106\"> WHO </token> <token id=\"t1107\"> statement </token> <token id=\"t1108\"> on </token> <candidate id=\"c127\" index=1109 type=\"location\" info=\"{ &quot;coordinates&quot;: &quot;37.86667;57.8&quot;, &quot;id&quot;: 40685, &quot;featureClass&quot;: &quot;A&quot;, &quot;featureCode&quot;: &quot;ADMD&quot;, &quot;countryCode&quot;: &quot;IR&quot; }\" length=\"1\"></candidate> <candidate id=\"c128\" index=1109 type=\"location\" info=\"{ &quot;coordinates&quot;: &quot;32.0;53.0&quot;, &quot;id&quot;: 130758, &quot;featureClass&quot;: &quot;A&quot;, &quot;featureCode&quot;: &quot;PCLI&quot;, &quot;countryCode&quot;: &quot;IR&quot; }\" length=\"1\"></candidate> <token id=\"t1109\"> Iran </token> <candidate id=\"c129\" index=1110 type=\"disease\" info=\"null\" length=\"1\"></candidate> <token id=\"t1110\"> MERS-CoV </token> <token id=\"t1111\"> caseMay </token> <candidate id=\"c130\" index=1112 type=\"number\" info=\"null\" length=\"1\"></candidate> <token id=\"t1112\"> 8 </token> <token id=\"t1113\"> WHO </token> <token id=\"t1114\"> statement </token> <token id=\"t1115\"> on </token> <candidate id=\"c131\" index=1116 type=\"date\" info=\"PAST_REF\" length=\"1\"></candidate> <token id=\"t1116\"> recent </token> <candidate id=\"c132\" index=1117 type=\"location\" info=\"{ &quot;coordinates&quot;: &quot;25.0;45.0&quot;, &quot;id&quot;: 102358, &quot;featureClass&quot;: &quot;A&quot;, &quot;featureCode&quot;: &quot;PCLI&quot;, &quot;countryCode&quot;: &quot;SA&quot; }\" length=\"1\"></candidate> <token id=\"t1117\"> Saudi </token> <candidate id=\"c133\" index=1118 type=\"disease\" info=\"null\" length=\"1\"></candidate> <token id=\"t1118\"> MERS-CoV </token> <token id=\"t1119\"> caseMay </token> <candidate id=\"c134\" index=1120 type=\"number\" info=\"null\" length=\"1\"></candidate> <token id=\"t1120\"> 6 </token> <token id=\"t1121\"> CDC </token> <token id=\"t1122\"> travel </token> <token id=\"t1123\"> noticeMay </token> <candidate id=\"c135\" index=1124 type=\"number\" info=\"null\" length=\"1\"></candidate> <token id=\"t1124\"> 8 </token> <token id=\"t1125\"> Emerg </token> <token id=\"t1126\"> Infect </token> <token id=\"t1127\"> Dis </token> <token id=\"t1128\"> reportMay </token> <candidate id=\"c136\" index=1129 type=\"number\" info=\"null\" length=\"1\"></candidate> <token id=\"t1129\"> 6 </token> <token id=\"t1130\"> CDC </token> <token id=\"t1131\"> travel </token> <token id=\"t1132\"> noticeMay </token> <candidate id=\"c137\" index=1133 type=\"number\" info=\"null\" length=\"1\"></candidate> <token id=\"t1133\"> 7 </token> <token id=\"t1134\"> Eurosurveill </token> <token id=\"t1135\"> report </token>","publication_date":"2015-05-08","id":261,"title":"Iran reports MERS case; camel workers at increased risk","url":"http://www.cidrap.umn.edu/news-perspective/2015/05/iran-reports-mers-case-camel-workers-increased-risk","content":"The World Health Organization (WHO) today announced a MERS-CoV infection in a 61-year-old man from Iran, while a new research report underscored the likelihood that camels can be a source of the virus.The reports come amid a leveling off of MERS-CoV (Middle East respiratory syndrome coronavirus) activity in Saudi Arabia but ahead of the start of the busiest travel time for religious pilgrimages to the country.WHO details cases in Iran and Saudi ArabiaIranian health officials reported the case to the WHO on May 1. The man, from Kahnooj in the country's southeastern province of Kerman, got sick on Mar 18 and was hospitalized 8 days later. He had no underlying medical conditions and was discharged from the hospital on Apr 27.The report mark's Iran's first MERS-CoV case since last July.Investigators found that his only known risk factor was contact with two people who had flu-like symptoms after returning from Umrah in Saudi Arabia on Mar 10. The WHO said tracing of the Iranian man's household and healthcare contacts is still under way, as is the investigation of the illnesses in the two returning travelers who were sick.The WHO said the two individuals didn't have any history of exposure to known MERS-CoV risk factors while they were performing Umrah.In a separate statement today the WHO provided more details about a MERS-CoV case first announced by Saudi Arabia, also on May 1; since then the country has reported two additional cases. The statement said the 35-year-old man from Khamis Mushait in the southwestern part of the country started having symptoms Apr 27, was hospitalized 2 days later, and is listed in critical condition.According to the investigation, the man's only known risk factor is that he lived adjacent to a camel market. However, he didn't have direct contact with the animals or consume raw camel products. Tracing of the patient's household and healthcare contacts is ongoing, the WHO said.The cases lift the global MERS-CoV total to 1,112 lab-confirmed cases, with at least 422 deaths. Most of the cases have been reported in Saudi Arabia, where the health ministry has put the country's total at 984 cases, 429 of them fatal, according to an update today.CDC posts Hajj and Umrah travel noticeIn a related development, the US Centers for Disease Control and Prevention (CDC) on May 6 issued a yellow travel alert for upcoming Hajj and Umrah travel to Saudi Arabia because of unique health risks surrounding mass gatherings.The Hajj will take place from Sep 20 to 25 this year, and though Umrah pilgrimages can be performed any time of year, the CDC said the religious sites will likely be more crowded during the Ramadan month, which begins Jun 17.The CDC urged travelers to take enhanced precautions, especially regarding safety and security, heat, foodborne illnesses, and mosquito-borne illnesses. The agency said a MERS travel alert is already in place.The agency isn't recommending that travelers change their plans because of MERS-CoV, but it pointed out that the WHO has urged people with underlying health conditions to take additional precautions, such as avoiding contact with camels, refraining from drinking raw camel milk or camel urine, and avoiding eating undercooked meat, especially from camels.Occupational MERS exposure in QatarIn medical literature developments, an international research team says people in Qatar who handle dromedary camels are at greater risk for MERS-CoV than the general population.The investigators analyzed serum samples from Qataris who did and didn't have contact with camels, comparing the findings with those for control samples from people in the Netherlands and Germany. The researchers, from Qatar, Egypt, the Netherlands, and Germany, published their findings today in Emerging Infectious Diseases.Of the 498 serum samples from Qatar, 294 were from people who had daily occupational contact with dromedary camels, which included slaughterhouse workers, camel racetrack workers, and camel farmers. Molecular data showed that MERS-CoV was circulating in camels at the locations where human serum samples were obtained.The researchers also examined 56 random samples from construction workers and 10 from people working on sheep farms in northern Qatar.To confirm the testing algorithm specificity, they examined 138 serum samples from the Netherlands and Germany.When the samples were analyzed, neutralizing antibodies to MERS-CoV were found only in the Qataris who had camel contact, which the authors said suggests dromedary exposure as an infection risk.Seropositive study participants didn't report severe health problems, which the authors said provides evidence for mild or asymptomatic human infections that frequently go unrecognized. That in turn suggests that the overall 37.1% case-fatality rate for MERS-CoV is probably an overestimation.Airline contact tracingIn another study involving MERS-CoV, health officials from the United Kingdom shared lessons learned from airline contact tracing in two cases. The report appeared yesterday in Eurosurveillance and described the public health response after infections were detected in two people shortly after each flew through London's Heathrow International Airport on the way from Saudi Arabia to the United States in two separate May 2014 incidents.The researchers noted difficulties in the responses, which included delays in getting contact details for passengers and uncertainty about which passengers to follow more closely. They noted that airlines were cooperative but that systems to supply passenger lists and details when an infectious disease threat surfaces should be strengthened.No other illnesses were detected in relation to either case, which seems to fit with other reports of MERS-CoV on commercial flights, the team noted. They added that the WHO's recommendation that contact tracing be limited to passengers in the same row as well as two rows ahead of and two rows behind the index case seems to be an appropriate response, with evaluation of the policy needed in each specific instance. (In the current study, only passengers in two seats all around each index case were traced, with remaining passengers and crew alerted to watch for symptoms for 2 weeks.)The authors also noted that human-to-human transmission of the virus seems to be concentrated in household and healthcare settings and that a better understanding of the transmission risk is needed to inform such public health responses as airline contact tracing.See also:May 8 WHO statement on Iran MERS-CoV caseMay 8 WHO statement on recent Saudi MERS-CoV caseMay 6 CDC travel noticeMay 8 Emerg Infect Dis reportMay 6 CDC travel noticeMay 7 Eurosurveill report ","candidateLabels":[{"id":"c1","label":"partial"},{"id":"c2","label":"correct"},{"id":"c3","label":"incorrect"},{"id":"c4","label":"correct"},{"id":"c5","label":"correct"},{"id":"c6","label":"incorrect"},{"id":"c7","label":"incorrect"},{"id":"c8","label":"incorrect"},{"id":"c9","label":"partial"},{"id":"c10","label":"incorrect"},{"id":"c11","label":"incorrect"},{"id":"c12","label":"correct"},{"id":"c13","label":"correct"},{"id":"c14","label":"incorrect"},{"id":"c15","label":"partial"},{"id":"c16","label":"incorrect"},{"id":"c17","label":"correct"},{"id":"c18","label":"correct"},{"id":"c19","label":"correct"},{"id":"c20","label":"correct"},{"id":"c21","label":"incorrect"},{"id":"c22","label":"incorrect"},{"id":"c23","label":"correct"},{"id":"c24","label":"incorrect"},{"id":"c25","label":"incorrect"},{"id":"c26","label":"partial"},{"id":"c27","label":"partial"},{"id":"c28","label":"incorrect"},{"id":"c29","label":"incorrect"},{"id":"c30","label":"correct"},{"id":"c31","label":"correct"},{"id":"c32","label":"correct"},{"id":"c33","label":"partial"},{"id":"c34","label":"correct"},{"id":"c35","label":"incorrect"},{"id":"c36","label":"incorrect"},{"id":"c37","label":"incorrect"},{"id":"c38","label":"partial"},{"id":"c39","label":"incorrect"},{"id":"c40","label":"partial"},{"id":"c41","label":"partial"},{"id":"c42","label":"correct"},{"id":"c43","label":"partial"},{"id":"c44","label":"correct"},{"id":"c45","label":"correct"},{"id":"c46","label":"incorrect"},{"id":"c47","label":"incorrect"},{"id":"c48","label":"partial"},{"id":"c49","label":"incorrect"},{"id":"c50","label":"correct"},{"id":"c51","label":"incorrect"},{"id":"c52","label":"incorrect"},{"id":"c53","label":"correct"},{"id":"c54","label":"incorrect"},{"id":"c55","label":"incorrect"},{"id":"c56","label":"partial"},{"id":"c57","label":"correct"},{"id":"c58","label":"correct"},{"id":"c59","label":"partial"},{"id":"c60","label":"incorrect"},{"id":"c61","label":"incorrect"},{"id":"c62","label":"correct"},{"id":"c63","label":"incorrect"},{"id":"c64","label":"correct"},{"id":"c65","label":"correct"},{"id":"c66","label":"partial"},{"id":"c67","label":"incorrect"},{"id":"c68","label":"partial"},{"id":"c69","label":"incorrect"},{"id":"c70","label":"correct"},{"id":"c71","label":"incorrect"},{"id":"c72","label":"incorrect"},{"id":"c73","label":"incorrect"},{"id":"c74","label":"incorrect"},{"id":"c75","label":"incorrect"},{"id":"c76","label":"incorrect"},{"id":"c77","label":"incorrect"},{"id":"c78","label":"incorrect"},{"id":"c79","label":"incorrect"},{"id":"c80","label":"correct"},{"id":"c81","label":"partial"},{"id":"c82","label":"correct"},{"id":"c83","label":"incorrect"},{"id":"c84","label":"incorrect"},{"id":"c85","label":"incorrect"},{"id":"c86","label":"incorrect"},{"id":"c87","label":"incorrect"},{"id":"c88","label":"incorrect"},{"id":"c89","label":"partial"},{"id":"c90","label":"partial"},{"id":"c91","label":"correct"},{"id":"c92","label":"partial"},{"id":"c93","label":"correct"},{"id":"c94","label":"partial"},{"id":"c95","label":"partial"},{"id":"c96","label":"correct"},{"id":"c97","label":"incorrect"},{"id":"c98","label":"incorrect"},{"id":"c99","label":"correct"},{"id":"c100","label":"incorrect"},{"id":"c101","label":"correct"},{"id":"c102","label":"correct"},{"id":"c103","label":"partial"},{"id":"c104","label":"correct"},{"id":"c105","label":"partial"},{"id":"c106","label":"correct"},{"id":"c107","label":"partial"},{"id":"c108","label":"partial"},{"id":"c109","label":"incorrect"},{"id":"c110","label":"partial"},{"id":"c111","label":"correct"},{"id":"c112","label":"incorrect"},{"id":"c113","label":"partial"},{"id":"c114","label":"incorrect"},{"id":"c115","label":"incorrect"},{"id":"c116","label":"partial"},{"id":"c117","label":"incorrect"},{"id":"c118","label":"correct"},{"id":"c119","label":"incorrect"},{"id":"c120","label":"incorrect"},{"id":"c121","label":"incorrect"},{"id":"c122","label":"incorrect"},{"id":"c123","label":"incorrect"},{"id":"c124","label":"incorrect"},{"id":"c125","label":"correct"},{"id":"c126","label":"incorrect"},{"id":"c127","label":"correct"},{"id":"c128","label":"correct"},{"id":"c129","label":"correct"},{"id":"c130","label":"incorrect"},{"id":"c131","label":"correct"},{"id":"c132","label":"correct"},{"id":"c133","label":"correct"},{"id":"c134","label":"incorrect"},{"id":"c135","label":"incorrect"},{"id":"c136","label":"incorrect"},{"id":"c137","label":"incorrect"}]}
