# Supplementary material for: Web monitoring of emerging animal infectious diseases integrated in the French Animal Health Epidemic Intelligence System
Source: PLoS One. 2018 Aug 3;13(8):e0199960. doi: 10.1371/journal.pone.0199960 (PMC6075742; doi:10.1371/journal.pone.0199960)
Supplement: S1 Dataset — Dataset of news reports in English language used to evaluate and train the information extraction module of PADI-web (http://epia.clermont.inra.fr/vsi). This dataset is composed of 532 news reports (in JSON), with information about the report itself (publication date, title, content, url), as well as processing information related to the information extraction process (candidates for extraction information, correct or incorrect labels for each candidate). The named entity candidates (locations, diseases, hosts, dates, number of cases) are manually labelled in each article. Data are shared under a CC BY license and are freely available for download at: https://dataverse.cirad.fr/dataset.xhtml?persistentId=doi:10.18167/DVN1/KMTIFG. (GZ) [file pone.0199960.s001.gz › articles/266.json]

{"reports":[18284,18820],"tagged_content":"<token id=\"t0\"> Poultry </token> <token id=\"t1\"> News </token> <candidate id=\"c1\" index=2 type=\"location\" info=\"{ &quot;coordinates&quot;: &quot;13.0;122.0&quot;, &quot;id&quot;: 1694008, &quot;featureClass&quot;: &quot;A&quot;, &quot;featureCode&quot;: &quot;PCLI&quot;, &quot;countryCode&quot;: &quot;PH&quot; }\" length=\"1\"></candidate> <token id=\"t2\"> Philippines </token> <token id=\"t3\"> Lifts </token> <candidate id=\"c2\" index=4 type=\"location\" info=\"{ &quot;coordinates&quot;: &quot;-8.2815;115.4814&quot;, &quot;id&quot;: 7084703, &quot;featureClass&quot;: &quot;A&quot;, &quot;featureCode&quot;: &quot;ADM4&quot;, &quot;countryCode&quot;: &quot;ID&quot; }\" length=\"1\"></candidate> <token id=\"t4\"> Ban </token> <token id=\"t5\"> on </token> <token id=\"t6\"> Poultry </token> <token id=\"t7\"> Products </token> <token id=\"t8\"> from </token> <candidate id=\"c3\" index=9 type=\"location\" info=\"{ &quot;coordinates&quot;: &quot;60.10867;-113.64258&quot;, &quot;id&quot;: 6251999, &quot;featureClass&quot;: &quot;A&quot;, &quot;featureCode&quot;: &quot;PCLI&quot;, &quot;countryCode&quot;: &quot;CA&quot; }\" length=\"1\"></candidate> <token id=\"t9\"> Canada </token> <token id=\"t10\"> , </token> <token id=\"t11\"> Japan08 </token> <candidate id=\"c4\" index=12 type=\"date\" info=\"2015-07\" length=\"2\"></candidate> <token id=\"t12\"> July </token> <candidate id=\"c5\" index=13 type=\"number\" info=\"null\" length=\"1\"></candidate> <token id=\"t13\"> 2015 </token> <token id=\"t14\"> PHILIPPINES </token> <token id=\"t15\"> - </token> <token id=\"t16\"> The </token> <candidate id=\"c6\" index=17 type=\"location\" info=\"{ &quot;coordinates&quot;: &quot;13.0;122.0&quot;, &quot;id&quot;: 1694008, &quot;featureClass&quot;: &quot;A&quot;, &quot;featureCode&quot;: &quot;PCLI&quot;, &quot;countryCode&quot;: &quot;PH&quot; }\" length=\"1\"></candidate> <token id=\"t17\"> Philippines </token> <token id=\"t18\"> ' </token> <token id=\"t19\"> Department </token> <token id=\"t20\"> of </token> <token id=\"t21\"> Agriculture </token> <token id=\"t22\"> has </token> <token id=\"t23\"> lifted </token> <token id=\"t24\"> a </token> <token id=\"t25\"> temporary </token> <candidate id=\"c7\" index=26 type=\"location\" info=\"{ &quot;coordinates&quot;: &quot;38.49457;43.38323&quot;, &quot;id&quot;: 298117, &quot;featureClass&quot;: &quot;P&quot;, &quot;featureCode&quot;: &quot;PPLA&quot;, &quot;countryCode&quot;: &quot;TR&quot; }\" length=\"1\"></candidate> <token id=\"t26\"> ban </token> <token id=\"t27\"> on </token> <token id=\"t28\"> the </token> <token id=\"t29\"> importation </token> <token id=\"t30\"> of </token> <token id=\"t31\"> poultry </token> <token id=\"t32\"> and </token> <token id=\"t33\"> other </token> <token id=\"t34\"> poultry </token> <token id=\"t35\"> products </token> <token id=\"t36\"> from </token> <candidate id=\"c8\" index=37 type=\"location\" info=\"{ &quot;coordinates&quot;: &quot;60.10867;-113.64258&quot;, &quot;id&quot;: 6251999, &quot;featureClass&quot;: &quot;A&quot;, &quot;featureCode&quot;: &quot;PCLI&quot;, &quot;countryCode&quot;: &quot;CA&quot; }\" length=\"1\"></candidate> <token id=\"t37\"> Canada </token> <token id=\"t38\"> and </token> <candidate id=\"c10\" index=39 type=\"location\" info=\"{ &quot;coordinates&quot;: &quot;-7.8467;111.4991&quot;, &quot;id&quot;: 6775165, &quot;featureClass&quot;: &quot;A&quot;, &quot;featureCode&quot;: &quot;ADM4&quot;, &quot;countryCode&quot;: &quot;ID&quot; }\" length=\"1\"></candidate> <candidate id=\"c11\" index=39 type=\"location\" info=\"{ &quot;coordinates&quot;: &quot;-7.8428;111.5084&quot;, &quot;id&quot;: 6781398, &quot;featureClass&quot;: &quot;A&quot;, &quot;featureCode&quot;: &quot;ADM4&quot;, &quot;countryCode&quot;: &quot;ID&quot; }\" length=\"1\"></candidate> <candidate id=\"c12\" index=39 type=\"location\" info=\"{ &quot;coordinates&quot;: &quot;35.68536;139.75309&quot;, &quot;id&quot;: 1861060, &quot;featureClass&quot;: &quot;A&quot;, &quot;featureCode&quot;: &quot;PCLI&quot;, &quot;countryCode&quot;: &quot;JP&quot; }\" length=\"1\"></candidate> <candidate id=\"c13\" index=39 type=\"location\" info=\"{ &quot;coordinates&quot;: &quot;-7.4995;112.4262&quot;, &quot;id&quot;: 6881187, &quot;featureClass&quot;: &quot;A&quot;, &quot;featureCode&quot;: &quot;ADM4&quot;, &quot;countryCode&quot;: &quot;ID&quot; }\" length=\"1\"></candidate> <candidate id=\"c14\" index=39 type=\"location\" info=\"{ &quot;coordinates&quot;: &quot;-7.8248;111.4758&quot;, &quot;id&quot;: 6775156, &quot;featureClass&quot;: &quot;A&quot;, &quot;featureCode&quot;: &quot;ADM4&quot;, &quot;countryCode&quot;: &quot;ID&quot; }\" length=\"1\"></candidate> <candidate id=\"c9\" index=39 type=\"location\" info=\"{ &quot;coordinates&quot;: &quot;-6.6733;110.9143&quot;, &quot;id&quot;: 6752478, &quot;featureClass&quot;: &quot;A&quot;, &quot;featureCode&quot;: &quot;ADM4&quot;, &quot;countryCode&quot;: &quot;ID&quot; }\" length=\"1\"></candidate> <token id=\"t39\"> Japan </token> <token id=\"t40\"> , </token> <token id=\"t41\"> after </token> <token id=\"t42\"> confirmation </token> <token id=\"t43\"> by </token> <token id=\"t44\"> global </token> <token id=\"t45\"> animal </token> <token id=\"t46\"> health </token> <token id=\"t47\"> authorities </token> <token id=\"t48\"> that </token> <token id=\"t49\"> the </token> <token id=\"t50\"> countries </token> <token id=\"t51\"> are </token> <token id=\"t52\"> free </token> <token id=\"t53\"> from </token> <candidate id=\"c15\" index=54 type=\"host\" info=\"null\" length=\"1\"></candidate> <candidate id=\"c16\" index=54 type=\"disease\" info=\"null\" length=\"2\"></candidate> <token id=\"t54\"> bird </token> <token id=\"t55\"> flu </token> <token id=\"t56\"> virus.Agriculture </token> <token id=\"t57\"> Secretary </token> <token id=\"t58\"> Proceso </token> <candidate id=\"c17\" index=59 type=\"location\" info=\"{ &quot;coordinates&quot;: &quot;4.66667;-75.75&quot;, &quot;id&quot;: 3690238, &quot;featureClass&quot;: &quot;A&quot;, &quot;featureCode&quot;: &quot;ADM2&quot;, &quot;countryCode&quot;: &quot;CO&quot; }\" length=\"1\"></candidate> <candidate id=\"c18\" index=59 type=\"location\" info=\"{ &quot;coordinates&quot;: &quot;17.9;121.66667&quot;, &quot;id&quot;: 1731600, &quot;featureClass&quot;: &quot;A&quot;, &quot;featureCode&quot;: &quot;ADM3&quot;, &quot;countryCode&quot;: &quot;PH&quot; }\" length=\"1\"></candidate> <candidate id=\"c19\" index=59 type=\"location\" info=\"{ &quot;coordinates&quot;: &quot;15.84754;120.52274&quot;, &quot;id&quot;: 1731601, &quot;featureClass&quot;: &quot;A&quot;, &quot;featureCode&quot;: &quot;ADM3&quot;, &quot;countryCode&quot;: &quot;PH&quot; }\" length=\"1\"></candidate> <candidate id=\"c20\" index=59 type=\"location\" info=\"{ &quot;coordinates&quot;: &quot;-19.47094;-64.48727&quot;, &quot;id&quot;: 6621236, &quot;featureClass&quot;: &quot;A&quot;, &quot;featureCode&quot;: &quot;ADM4&quot;, &quot;countryCode&quot;: &quot;BO&quot; }\" length=\"1\"></candidate> <token id=\"t59\"> Alcala </token> <token id=\"t60\"> ordered </token> <token id=\"t61\"> the </token> <token id=\"t62\"> immediate </token> <token id=\"t63\"> lifting </token> <token id=\"t64\"> of </token> <token id=\"t65\"> the </token> <candidate id=\"c21\" index=66 type=\"location\" info=\"{ &quot;coordinates&quot;: &quot;38.49457;43.38323&quot;, &quot;id&quot;: 298117, &quot;featureClass&quot;: &quot;P&quot;, &quot;featureCode&quot;: &quot;PPLA&quot;, &quot;countryCode&quot;: &quot;TR&quot; }\" length=\"1\"></candidate> <token id=\"t66\"> ban </token> <token id=\"t67\"> , </token> <token id=\"t68\"> reported </token> <token id=\"t69\"> the </token> <token id=\"t70\"> Daily </token> <token id=\"t71\"> Tribune </token> <token id=\"t72\"> . </token> <token id=\"t73\"> <br /> </token> <token id=\"t74\"> The </token> <candidate id=\"c22\" index=75 type=\"location\" info=\"{ &quot;coordinates&quot;: &quot;38.49457;43.38323&quot;, &quot;id&quot;: 298117, &quot;featureClass&quot;: &quot;P&quot;, &quot;featureCode&quot;: &quot;PPLA&quot;, &quot;countryCode&quot;: &quot;TR&quot; }\" length=\"1\"></candidate> <token id=\"t75\"> ban </token> <token id=\"t76\"> affected </token> <token id=\"t77\"> the </token> <token id=\"t78\"> importation </token> <token id=\"t79\"> of </token> <token id=\"t80\"> domestic </token> <token id=\"t81\"> and </token> <token id=\"t82\"> wild </token> <candidate id=\"c23\" index=83 type=\"host\" info=\"null\" length=\"1\"></candidate> <token id=\"t83\"> birds </token> <token id=\"t84\"> and </token> <token id=\"t85\"> their </token> <token id=\"t86\"> products </token> <token id=\"t87\"> coming </token> <token id=\"t88\"> from </token> <token id=\"t89\"> British </token> <candidate id=\"c24\" index=90 type=\"location\" info=\"{ &quot;coordinates&quot;: &quot;3.39929;-74.72034&quot;, &quot;id&quot;: 3686121, &quot;featureClass&quot;: &quot;A&quot;, &quot;featureCode&quot;: &quot;ADM2&quot;, &quot;countryCode&quot;: &quot;CO&quot; }\" length=\"1\"></candidate> <candidate id=\"c25\" index=90 type=\"location\" info=\"{ &quot;coordinates&quot;: &quot;4.0;-73.25&quot;, &quot;id&quot;: 3686110, &quot;featureClass&quot;: &quot;A&quot;, &quot;featureCode&quot;: &quot;PCLI&quot;, &quot;countryCode&quot;: &quot;CO&quot; }\" length=\"1\"></candidate> <token id=\"t90\"> Colombia </token> <token id=\"t91\"> in </token> <candidate id=\"c26\" index=92 type=\"location\" info=\"{ &quot;coordinates&quot;: &quot;60.10867;-113.64258&quot;, &quot;id&quot;: 6251999, &quot;featureClass&quot;: &quot;A&quot;, &quot;featureCode&quot;: &quot;PCLI&quot;, &quot;countryCode&quot;: &quot;CA&quot; }\" length=\"1\"></candidate> <token id=\"t92\"> Canada </token> <token id=\"t93\"> and </token> <candidate id=\"c27\" index=94 type=\"location\" info=\"{ &quot;coordinates&quot;: &quot;-6.6733;110.9143&quot;, &quot;id&quot;: 6752478, &quot;featureClass&quot;: &quot;A&quot;, &quot;featureCode&quot;: &quot;ADM4&quot;, &quot;countryCode&quot;: &quot;ID&quot; }\" length=\"1\"></candidate> <candidate id=\"c28\" index=94 type=\"location\" info=\"{ &quot;coordinates&quot;: &quot;-7.8467;111.4991&quot;, &quot;id&quot;: 6775165, &quot;featureClass&quot;: &quot;A&quot;, &quot;featureCode&quot;: &quot;ADM4&quot;, &quot;countryCode&quot;: &quot;ID&quot; }\" length=\"1\"></candidate> <candidate id=\"c29\" index=94 type=\"location\" info=\"{ &quot;coordinates&quot;: &quot;-7.8428;111.5084&quot;, &quot;id&quot;: 6781398, &quot;featureClass&quot;: &quot;A&quot;, &quot;featureCode&quot;: &quot;ADM4&quot;, &quot;countryCode&quot;: &quot;ID&quot; }\" length=\"1\"></candidate> <candidate id=\"c30\" index=94 type=\"location\" info=\"{ &quot;coordinates&quot;: &quot;35.68536;139.75309&quot;, &quot;id&quot;: 1861060, &quot;featureClass&quot;: &quot;A&quot;, &quot;featureCode&quot;: &quot;PCLI&quot;, &quot;countryCode&quot;: &quot;JP&quot; }\" length=\"1\"></candidate> <candidate id=\"c31\" index=94 type=\"location\" info=\"{ &quot;coordinates&quot;: &quot;-7.4995;112.4262&quot;, &quot;id&quot;: 6881187, &quot;featureClass&quot;: &quot;A&quot;, &quot;featureCode&quot;: &quot;ADM4&quot;, &quot;countryCode&quot;: &quot;ID&quot; }\" length=\"1\"></candidate> <candidate id=\"c32\" index=94 type=\"location\" info=\"{ &quot;coordinates&quot;: &quot;-7.8248;111.4758&quot;, &quot;id&quot;: 6775156, &quot;featureClass&quot;: &quot;A&quot;, &quot;featureCode&quot;: &quot;ADM4&quot;, &quot;countryCode&quot;: &quot;ID&quot; }\" length=\"1\"></candidate> <token id=\"t94\"> Japan </token> <token id=\"t95\"> , </token> <token id=\"t96\"> and </token> <token id=\"t97\"> the </token> <candidate id=\"c33\" index=98 type=\"location\" info=\"{ &quot;coordinates&quot;: &quot;38.49457;43.38323&quot;, &quot;id&quot;: 298117, &quot;featureClass&quot;: &quot;P&quot;, &quot;featureCode&quot;: &quot;PPLA&quot;, &quot;countryCode&quot;: &quot;TR&quot; }\" length=\"1\"></candidate> <token id=\"t98\"> ban </token> <token id=\"t99\"> was </token> <token id=\"t100\"> lifted </token> <token id=\"t101\"> in </token> <token id=\"t102\"> line </token> <token id=\"t103\"> with </token> <token id=\"t104\"> the </token> <token id=\"t105\"> completion </token> <token id=\"t106\"> of </token> <token id=\"t107\"> appropriate </token> <token id=\"t108\"> surveillance </token> <token id=\"t109\"> , </token> <token id=\"t110\"> containment </token> <token id=\"t111\"> and </token> <token id=\"t112\"> eradication </token> <token id=\"t113\"> of </token> <token id=\"t114\"> the </token> <token id=\"t115\"> disease </token> <token id=\"t116\"> . </token> <token id=\"t117\"> <br /> </token> <token id=\"t118\"> The </token> <token id=\"t119\"> agriculture </token> <token id=\"t120\"> chief </token> <token id=\"t121\"> said </token> <token id=\"t122\"> this </token> <token id=\"t123\"> is </token> <token id=\"t124\"> based </token> <token id=\"t125\"> on </token> <token id=\"t126\"> their </token> <token id=\"t127\"> evaluation </token> <token id=\"t128\"> that </token> <token id=\"t129\"> the </token> <token id=\"t130\"> risk </token> <token id=\"t131\"> of </token> <token id=\"t132\"> contamination </token> <token id=\"t133\"> from </token> <token id=\"t134\"> importing </token> <token id=\"t135\"> poultry </token> <token id=\"t136\"> and </token> <token id=\"t137\"> such </token> <token id=\"t138\"> products </token> <token id=\"t139\"> from </token> <token id=\"t140\"> both </token> <token id=\"t141\"> territories </token> <token id=\"t142\"> is </token> <token id=\"t143\"> negligible </token> <token id=\"t144\"> . </token> <token id=\"t145\"> <br /> </token> <token id=\"t146\"> In </token> <token id=\"t147\"> an </token> <token id=\"t148\"> earlier </token> <token id=\"t149\"> report </token> <token id=\"t150\"> submitted </token> <token id=\"t151\"> to </token> <token id=\"t152\"> the </token> <token id=\"t153\"> World </token> <token id=\"t154\"> Organisation </token> <token id=\"t155\"> for </token> <token id=\"t156\"> Animal </token> <token id=\"t157\"> Health </token> <token id=\"t158\"> ( </token> <token id=\"t159\"> OIE </token> <token id=\"t160\"> ) </token> <token id=\"t161\"> , </token> <token id=\"t162\"> Toshiro </token> <token id=\"t163\"> Kawshima </token> <token id=\"t164\"> , </token> <token id=\"t165\"> chief </token> <token id=\"t166\"> veterinary </token> <token id=\"t167\"> officer </token> <token id=\"t168\"> of </token> <candidate id=\"c34\" index=169 type=\"location\" info=\"{ &quot;coordinates&quot;: &quot;-6.6733;110.9143&quot;, &quot;id&quot;: 6752478, &quot;featureClass&quot;: &quot;A&quot;, &quot;featureCode&quot;: &quot;ADM4&quot;, &quot;countryCode&quot;: &quot;ID&quot; }\" length=\"1\"></candidate> <candidate id=\"c35\" index=169 type=\"location\" info=\"{ &quot;coordinates&quot;: &quot;-7.8467;111.4991&quot;, &quot;id&quot;: 6775165, &quot;featureClass&quot;: &quot;A&quot;, &quot;featureCode&quot;: &quot;ADM4&quot;, &quot;countryCode&quot;: &quot;ID&quot; }\" length=\"1\"></candidate> <candidate id=\"c36\" index=169 type=\"location\" info=\"{ &quot;coordinates&quot;: &quot;-7.8428;111.5084&quot;, &quot;id&quot;: 6781398, &quot;featureClass&quot;: &quot;A&quot;, &quot;featureCode&quot;: &quot;ADM4&quot;, &quot;countryCode&quot;: &quot;ID&quot; }\" length=\"1\"></candidate> <candidate id=\"c37\" index=169 type=\"location\" info=\"{ &quot;coordinates&quot;: &quot;35.68536;139.75309&quot;, &quot;id&quot;: 1861060, &quot;featureClass&quot;: &quot;A&quot;, &quot;featureCode&quot;: &quot;PCLI&quot;, &quot;countryCode&quot;: &quot;JP&quot; }\" length=\"1\"></candidate> <candidate id=\"c38\" index=169 type=\"location\" info=\"{ &quot;coordinates&quot;: &quot;-7.4995;112.4262&quot;, &quot;id&quot;: 6881187, &quot;featureClass&quot;: &quot;A&quot;, &quot;featureCode&quot;: &quot;ADM4&quot;, &quot;countryCode&quot;: &quot;ID&quot; }\" length=\"1\"></candidate> <candidate id=\"c39\" index=169 type=\"location\" info=\"{ &quot;coordinates&quot;: &quot;-7.8248;111.4758&quot;, &quot;id&quot;: 6775156, &quot;featureClass&quot;: &quot;A&quot;, &quot;featureCode&quot;: &quot;ADM4&quot;, &quot;countryCode&quot;: &quot;ID&quot; }\" length=\"1\"></candidate> <token id=\"t169\"> Japan </token> <token id=\"t170\"> 's </token> <token id=\"t171\"> Animal </token> <token id=\"t172\"> Health </token> <token id=\"t173\"> Division </token> <token id=\"t174\"> at </token> <token id=\"t175\"> the </token> <token id=\"t176\"> Ministry </token> <token id=\"t177\"> of </token> <token id=\"t178\"> Agriculture </token> <token id=\"t179\"> , </token> <token id=\"t180\"> said </token> <token id=\"t181\"> that </token> <token id=\"t182\"> the </token> <candidate id=\"c40\" index=183 type=\"disease\" info=\"null\" length=\"4\"></candidate> <token id=\"t183\"> highly </token> <token id=\"t184\"> pathogenic </token> <candidate id=\"c41\" index=185 type=\"disease\" info=\"null\" length=\"2\"></candidate> <token id=\"t185\"> avian </token> <token id=\"t186\"> influenza </token> <token id=\"t187\"> ( </token> <token id=\"t188\"> HPAI </token> <token id=\"t189\"> ) </token> <token id=\"t190\"> event </token> <token id=\"t191\"> in </token> <token id=\"t192\"> the </token> <token id=\"t193\"> country </token> <token id=\"t194\"> appeared </token> <token id=\"t195\"> to </token> <token id=\"t196\"> have </token> <token id=\"t197\"> been </token> <token id=\"t198\"> resolved </token> <token id=\"t199\"> . </token> <token id=\"t200\"> <br /> </token> <token id=\"t201\"> `` </token> <token id=\"t202\"> In </token> <token id=\"t203\"> compliance </token> <token id=\"t204\"> with </token> <token id=\"t205\"> the </token> <token id=\"t206\"> terrestrial </token> <token id=\"t207\"> animal </token> <token id=\"t208\"> health </token> <token id=\"t209\"> code </token> <token id=\"t210\"> of </token> <token id=\"t211\"> OIE </token> <token id=\"t212\"> , </token> <candidate id=\"c42\" index=213 type=\"location\" info=\"{ &quot;coordinates&quot;: &quot;-6.6733;110.9143&quot;, &quot;id&quot;: 6752478, &quot;featureClass&quot;: &quot;A&quot;, &quot;featureCode&quot;: &quot;ADM4&quot;, &quot;countryCode&quot;: &quot;ID&quot; }\" length=\"1\"></candidate> <candidate id=\"c43\" index=213 type=\"location\" info=\"{ &quot;coordinates&quot;: &quot;-7.8467;111.4991&quot;, &quot;id&quot;: 6775165, &quot;featureClass&quot;: &quot;A&quot;, &quot;featureCode&quot;: &quot;ADM4&quot;, &quot;countryCode&quot;: &quot;ID&quot; }\" length=\"1\"></candidate> <candidate id=\"c44\" index=213 type=\"location\" info=\"{ &quot;coordinates&quot;: &quot;-7.8428;111.5084&quot;, &quot;id&quot;: 6781398, &quot;featureClass&quot;: &quot;A&quot;, &quot;featureCode&quot;: &quot;ADM4&quot;, &quot;countryCode&quot;: &quot;ID&quot; }\" length=\"1\"></candidate> <candidate id=\"c45\" index=213 type=\"location\" info=\"{ &quot;coordinates&quot;: &quot;35.68536;139.75309&quot;, &quot;id&quot;: 1861060, &quot;featureClass&quot;: &quot;A&quot;, &quot;featureCode&quot;: &quot;PCLI&quot;, &quot;countryCode&quot;: &quot;JP&quot; }\" length=\"1\"></candidate> <candidate id=\"c46\" index=213 type=\"location\" info=\"{ &quot;coordinates&quot;: &quot;-7.4995;112.4262&quot;, &quot;id&quot;: 6881187, &quot;featureClass&quot;: &quot;A&quot;, &quot;featureCode&quot;: &quot;ADM4&quot;, &quot;countryCode&quot;: &quot;ID&quot; }\" length=\"1\"></candidate> <candidate id=\"c47\" index=213 type=\"location\" info=\"{ &quot;coordinates&quot;: &quot;-7.8248;111.4758&quot;, &quot;id&quot;: 6775156, &quot;featureClass&quot;: &quot;A&quot;, &quot;featureCode&quot;: &quot;ADM4&quot;, &quot;countryCode&quot;: &quot;ID&quot; }\" length=\"1\"></candidate> <token id=\"t213\"> Japan </token> <token id=\"t214\"> is </token> <candidate id=\"c48\" index=215 type=\"date\" info=\"PRESENT_REF\" length=\"1\"></candidate> <token id=\"t215\"> now </token> <token id=\"t216\"> free </token> <token id=\"t217\"> from </token> <token id=\"t218\"> HPAI </token> <token id=\"t219\"> , </token> <token id=\"t220\"> '' </token> <token id=\"t221\"> Huang </token> <token id=\"t222\"> said </token> <token id=\"t223\"> . </token> <token id=\"t224\"> <br /> </token> <token id=\"t225\"> The </token> <candidate id=\"c49\" index=226 type=\"location\" info=\"{ &quot;coordinates&quot;: &quot;13.0;122.0&quot;, &quot;id&quot;: 1694008, &quot;featureClass&quot;: &quot;A&quot;, &quot;featureCode&quot;: &quot;PCLI&quot;, &quot;countryCode&quot;: &quot;PH&quot; }\" length=\"1\"></candidate> <token id=\"t226\"> Philippines </token> <token id=\"t227\"> ' </token> <token id=\"t228\"> Department </token> <token id=\"t229\"> of </token> <token id=\"t230\"> Agriculture </token> <token id=\"t231\"> chief </token> <token id=\"t232\"> said </token> <token id=\"t233\"> the </token> <candidate id=\"c50\" index=234 type=\"location\" info=\"{ &quot;coordinates&quot;: &quot;38.49457;43.38323&quot;, &quot;id&quot;: 298117, &quot;featureClass&quot;: &quot;P&quot;, &quot;featureCode&quot;: &quot;PPLA&quot;, &quot;countryCode&quot;: &quot;TR&quot; }\" length=\"1\"></candidate> <token id=\"t234\"> ban </token> <token id=\"t235\"> against </token> <candidate id=\"c51\" index=236 type=\"location\" info=\"{ &quot;coordinates&quot;: &quot;53.99983;-125.0032&quot;, &quot;id&quot;: 5909050, &quot;featureClass&quot;: &quot;A&quot;, &quot;featureCode&quot;: &quot;ADM1&quot;, &quot;countryCode&quot;: &quot;CA&quot; }\" length=\"2\"></candidate> <token id=\"t236\"> British </token> <candidate id=\"c52\" index=237 type=\"location\" info=\"{ &quot;coordinates&quot;: &quot;34.00071;-81.03481&quot;, &quot;id&quot;: 4575352, &quot;featureClass&quot;: &quot;P&quot;, &quot;featureCode&quot;: &quot;PPLA&quot;, &quot;countryCode&quot;: &quot;US&quot; }\" length=\"1\"></candidate> <candidate id=\"c53\" index=237 type=\"location\" info=\"{ &quot;coordinates&quot;: &quot;38.95171;-92.33407&quot;, &quot;id&quot;: 4381982, &quot;featureClass&quot;: &quot;P&quot;, &quot;featureCode&quot;: &quot;PPLA2&quot;, &quot;countryCode&quot;: &quot;US&quot; }\" length=\"1\"></candidate> <candidate id=\"c54\" index=237 type=\"location\" info=\"{ &quot;coordinates&quot;: &quot;4.0;-73.25&quot;, &quot;id&quot;: 3686110, &quot;featureClass&quot;: &quot;A&quot;, &quot;featureCode&quot;: &quot;PCLI&quot;, &quot;countryCode&quot;: &quot;CO&quot; }\" length=\"1\"></candidate> <token id=\"t237\"> Columbia </token> <token id=\"t238\"> , </token> <candidate id=\"c55\" index=239 type=\"location\" info=\"{ &quot;coordinates&quot;: &quot;60.10867;-113.64258&quot;, &quot;id&quot;: 6251999, &quot;featureClass&quot;: &quot;A&quot;, &quot;featureCode&quot;: &quot;PCLI&quot;, &quot;countryCode&quot;: &quot;CA&quot; }\" length=\"1\"></candidate> <token id=\"t239\"> Canada </token> <token id=\"t240\"> was </token> <token id=\"t241\"> lifted </token> <token id=\"t242\"> after </token> <token id=\"t243\"> cleaning </token> <token id=\"t244\"> and </token> <token id=\"t245\"> disinfection </token> <token id=\"t246\"> following </token> <token id=\"t247\"> stamping </token> <token id=\"t248\"> out </token> <token id=\"t249\"> of </token> <token id=\"t250\"> all </token> <token id=\"t251\"> the </token> <token id=\"t252\"> infected </token> <token id=\"t253\"> and </token> <token id=\"t254\"> exposed </token> <candidate id=\"c56\" index=255 type=\"host\" info=\"null\" length=\"1\"></candidate> <token id=\"t255\"> birds </token> <token id=\"t256\"> in </token> <token id=\"t257\"> affected </token> <token id=\"t258\"> establishments </token> <token id=\"t259\"> . </token> <token id=\"t260\"> <br /> </token> <token id=\"t261\"> However </token> <token id=\"t262\"> , </token> <token id=\"t263\"> Mr </token> <candidate id=\"c57\" index=264 type=\"location\" info=\"{ &quot;coordinates&quot;: &quot;4.66667;-75.75&quot;, &quot;id&quot;: 3690238, &quot;featureClass&quot;: &quot;A&quot;, &quot;featureCode&quot;: &quot;ADM2&quot;, &quot;countryCode&quot;: &quot;CO&quot; }\" length=\"1\"></candidate> <candidate id=\"c58\" index=264 type=\"location\" info=\"{ &quot;coordinates&quot;: &quot;17.9;121.66667&quot;, &quot;id&quot;: 1731600, &quot;featureClass&quot;: &quot;A&quot;, &quot;featureCode&quot;: &quot;ADM3&quot;, &quot;countryCode&quot;: &quot;PH&quot; }\" length=\"1\"></candidate> <candidate id=\"c59\" index=264 type=\"location\" info=\"{ &quot;coordinates&quot;: &quot;15.84754;120.52274&quot;, &quot;id&quot;: 1731601, &quot;featureClass&quot;: &quot;A&quot;, &quot;featureCode&quot;: &quot;ADM3&quot;, &quot;countryCode&quot;: &quot;PH&quot; }\" length=\"1\"></candidate> <candidate id=\"c60\" index=264 type=\"location\" info=\"{ &quot;coordinates&quot;: &quot;-19.47094;-64.48727&quot;, &quot;id&quot;: 6621236, &quot;featureClass&quot;: &quot;A&quot;, &quot;featureCode&quot;: &quot;ADM4&quot;, &quot;countryCode&quot;: &quot;BO&quot; }\" length=\"1\"></candidate> <token id=\"t264\"> Alcala </token> <token id=\"t265\"> said </token> <token id=\"t266\"> that </token> <token id=\"t267\"> all </token> <token id=\"t268\"> import </token> <token id=\"t269\"> transactions </token> <token id=\"t270\"> of </token> <token id=\"t271\"> products </token> <token id=\"t272\"> should </token> <token id=\"t273\"> be </token> <token id=\"t274\"> in </token> <token id=\"t275\"> accordance </token> <token id=\"t276\"> with </token> <token id=\"t277\"> the </token> <token id=\"t278\"> existing </token> <token id=\"t279\"> rules </token> <token id=\"t280\"> and </token> <token id=\"t281\"> regulations </token> <token id=\"t282\"> of </token> <token id=\"t283\"> the </token> <token id=\"t284\"> Bureau </token> <token id=\"t285\"> of </token> <token id=\"t286\"> Animal </token> <token id=\"t287\"> Industry </token> <token id=\"t288\"> and </token> <token id=\"t289\"> the </token> <token id=\"t290\"> National </token> <token id=\"t291\"> Meat </token> <token id=\"t292\"> Inspection </token> <token id=\"t293\"> Service </token> <token id=\"t294\"> . </token> <token id=\"t295\"> <br /> </token> <token id=\"t296\"> The </token> <token id=\"t297\"> Department </token> <token id=\"t298\"> of </token> <token id=\"t299\"> Agriculture </token> <token id=\"t300\"> is </token> <token id=\"t301\"> regularly </token> <token id=\"t302\"> monitoring </token> <token id=\"t303\"> advisories </token> <token id=\"t304\"> from </token> <token id=\"t305\"> OIE </token> <token id=\"t306\"> to </token> <token id=\"t307\"> protect </token> <token id=\"t308\"> local </token> <candidate id=\"c61\" index=309 type=\"host\" info=\"null\" length=\"1\"></candidate> <token id=\"t309\"> bird </token> <token id=\"t310\"> population </token> <token id=\"t311\"> from </token> <token id=\"t312\"> threats </token> <token id=\"t313\"> of </token> <candidate id=\"c62\" index=314 type=\"disease\" info=\"null\" length=\"2\"></candidate> <token id=\"t314\"> avian </token> <token id=\"t315\"> influenza </token> <token id=\"t316\"> , </token> <token id=\"t317\"> as </token> <token id=\"t318\"> well </token> <token id=\"t319\"> as </token> <token id=\"t320\"> to </token> <token id=\"t321\"> ensure </token> <token id=\"t322\"> the </token> <token id=\"t323\"> safety </token> <token id=\"t324\"> of </token> <token id=\"t325\"> consumers </token> <token id=\"t326\"> . </token> <token id=\"t327\"> <br /> </token> <token id=\"t328\"> The </token> <candidate id=\"c63\" index=329 type=\"location\" info=\"{ &quot;coordinates&quot;: &quot;13.0;122.0&quot;, &quot;id&quot;: 1694008, &quot;featureClass&quot;: &quot;A&quot;, &quot;featureCode&quot;: &quot;PCLI&quot;, &quot;countryCode&quot;: &quot;PH&quot; }\" length=\"1\"></candidate> <token id=\"t329\"> Philippines </token> <token id=\"t330\"> remains </token> <token id=\"t331\"> the </token> <token id=\"t332\"> only </token> <token id=\"t333\"> country </token> <token id=\"t334\"> in </token> <candidate id=\"c64\" index=335 type=\"location\" info=\"{ &quot;coordinates&quot;: &quot;6.61667;2.51667&quot;, &quot;id&quot;: 2392325, &quot;featureClass&quot;: &quot;A&quot;, &quot;featureCode&quot;: &quot;ADM1&quot;, &quot;countryCode&quot;: &quot;BJ&quot; }\" length=\"1\"></candidate> <token id=\"t335\"> Southeast </token> <candidate id=\"c65\" index=336 type=\"location\" info=\"{ &quot;coordinates&quot;: &quot;-12.79673;-76.51124&quot;, &quot;id&quot;: 8350058, &quot;featureClass&quot;: &quot;A&quot;, &quot;featureCode&quot;: &quot;ADM3&quot;, &quot;countryCode&quot;: &quot;PE&quot; }\" length=\"1\"></candidate> <candidate id=\"c66\" index=336 type=\"location\" info=\"{ &quot;coordinates&quot;: &quot;37.93682;27.34353&quot;, &quot;id&quot;: 8378482, &quot;featureClass&quot;: &quot;A&quot;, &quot;featureCode&quot;: &quot;ADM1H&quot;, &quot;countryCode&quot;: &quot;TR&quot; }\" length=\"1\"></candidate> <candidate id=\"c67\" index=336 type=\"location\" info=\"{ &quot;coordinates&quot;: &quot;9.56667;122.6&quot;, &quot;id&quot;: 1711613, &quot;featureClass&quot;: &quot;A&quot;, &quot;featureCode&quot;: &quot;ADM3&quot;, &quot;countryCode&quot;: &quot;PH&quot; }\" length=\"1\"></candidate> <token id=\"t336\"> Asia </token> <token id=\"t337\"> free </token> <token id=\"t338\"> from </token> <candidate id=\"c68\" index=339 type=\"disease\" info=\"null\" length=\"4\"></candidate> <token id=\"t339\"> highly </token> <token id=\"t340\"> pathogenic </token> <candidate id=\"c69\" index=341 type=\"disease\" info=\"null\" length=\"2\"></candidate> <token id=\"t341\"> avian </token> <token id=\"t342\"> influenza </token> <token id=\"t343\"> or </token> <candidate id=\"c70\" index=344 type=\"host\" info=\"null\" length=\"1\"></candidate> <candidate id=\"c71\" index=344 type=\"disease\" info=\"null\" length=\"2\"></candidate> <token id=\"t344\"> bird </token> <token id=\"t345\"> flu </token> <token id=\"t346\"> . </token> <token id=\"t347\"> <br /> </token> <candidate id=\"c72\" index=348 type=\"disease\" info=\"null\" length=\"2\"></candidate> <token id=\"t348\"> Avian </token> <token id=\"t349\"> influenza </token> <token id=\"t350\"> is </token> <token id=\"t351\"> a </token> <token id=\"t352\"> highly </token> <token id=\"t353\"> contagious </token> <token id=\"t354\"> viral </token> <token id=\"t355\"> disease </token> <token id=\"t356\"> affecting </token> <token id=\"t357\"> several </token> <token id=\"t358\"> species </token> <token id=\"t359\"> of </token> <token id=\"t360\"> food </token> <token id=\"t361\"> producing </token> <candidate id=\"c73\" index=362 type=\"host\" info=\"null\" length=\"1\"></candidate> <token id=\"t362\"> birds </token> <token id=\"t363\"> ( </token> <token id=\"t364\"> chickens </token> <token id=\"t365\"> , </token> <token id=\"t366\"> turkeys </token> <token id=\"t367\"> , </token> <token id=\"t368\"> quails </token> <token id=\"t369\"> , </token> <token id=\"t370\"> guinea </token> <candidate id=\"c74\" index=371 type=\"host\" info=\"null\" length=\"1\"></candidate> <token id=\"t371\"> fowl </token> <token id=\"t372\"> , </token> <token id=\"t373\"> and </token> <token id=\"t374\"> so </token> <token id=\"t375\"> on </token> <token id=\"t376\"> ) </token> <token id=\"t377\"> as </token> <token id=\"t378\"> well </token> <token id=\"t379\"> as </token> <token id=\"t380\"> pet </token> <candidate id=\"c75\" index=381 type=\"host\" info=\"null\" length=\"1\"></candidate> <token id=\"t381\"> birds </token> <token id=\"t382\"> and </token> <token id=\"t383\"> wild </token> <candidate id=\"c76\" index=384 type=\"host\" info=\"null\" length=\"1\"></candidate> <token id=\"t384\"> birds </token> <token id=\"t385\"> . </token> <token id=\"t386\"> In </token> <token id=\"t387\"> its </token> <token id=\"t388\"> notifiable </token> <token id=\"t389\"> form </token> <token id=\"t390\"> , </token> <token id=\"t391\"> the </token> <token id=\"t392\"> disease </token> <token id=\"t393\"> can </token> <token id=\"t394\"> be </token> <token id=\"t395\"> divided </token> <token id=\"t396\"> into </token> <candidate id=\"c77\" index=397 type=\"number\" info=\"null\" length=\"1\"></candidate> <token id=\"t397\"> two </token> <token id=\"t398\"> categories </token> <token id=\"t399\"> - </token> <token id=\"t400\"> the </token> <token id=\"t401\"> high </token> <token id=\"t402\"> and </token> <token id=\"t403\"> low </token> <token id=\"t404\"> pathogenecity </token> <token id=\"t405\"> . </token> <token id=\"t406\"> <br /> </token> <token id=\"t407\"> HPAI </token> <token id=\"t408\"> virus </token> <token id=\"t409\"> spreads </token> <token id=\"t410\"> rapidly </token> <token id=\"t411\"> , </token> <token id=\"t412\"> may </token> <token id=\"t413\"> cause </token> <token id=\"t414\"> serious </token> <token id=\"t415\"> disease </token> <token id=\"t416\"> and </token> <token id=\"t417\"> result </token> <token id=\"t418\"> in </token> <token id=\"t419\"> high </token> <token id=\"t420\"> mortality </token> <token id=\"t421\"> rates </token> <token id=\"t422\"> ( </token> <token id=\"t423\"> up </token> <token id=\"t424\"> to </token> <candidate id=\"c78\" index=425 type=\"number\" info=\"null\" length=\"1\"></candidate> <token id=\"t425\"> 100 </token> <token id=\"t426\"> per </token> <token id=\"t427\"> cent </token> <token id=\"t428\"> within </token> <candidate id=\"c79\" index=429 type=\"number\" info=\"null\" length=\"1\"></candidate> <token id=\"t429\"> 48 </token> <token id=\"t430\"> hours </token> <token id=\"t431\"> ) </token> <token id=\"t432\"> . </token> <token id=\"t433\"> The </token> <candidate id=\"c80\" index=434 type=\"disease\" info=\"null\" length=\"4\"></candidate> <token id=\"t434\"> low </token> <token id=\"t435\"> pathogenic </token> <candidate id=\"c81\" index=436 type=\"disease\" info=\"null\" length=\"2\"></candidate> <token id=\"t436\"> avian </token> <token id=\"t437\"> influenza </token> <token id=\"t438\"> can </token> <token id=\"t439\"> causes </token> <token id=\"t440\"> mild </token> <token id=\"t441\"> disease </token> <token id=\"t442\"> that </token> <token id=\"t443\"> may </token> <token id=\"t444\"> be </token> <token id=\"t445\"> undetected </token> <token id=\"t446\"> or </token> <token id=\"t447\"> no </token> <token id=\"t448\"> symptoms </token> <token id=\"t449\"> at </token> <token id=\"t450\"> all </token> <token id=\"t451\"> in </token> <token id=\"t452\"> some </token> <token id=\"t453\"> species </token> <token id=\"t454\"> of </token> <candidate id=\"c82\" index=455 type=\"host\" info=\"null\" length=\"1\"></candidate> <token id=\"t455\"> birds </token> <token id=\"t456\"> . </token> <token id=\"t457\"> <br /> </token> <token id=\"t458\"> <br /> </token> <token id=\"t459\"> ThePoultrySite </token> <token id=\"t460\"> News </token> <token id=\"t461\"> DeskTop </token> <token id=\"t462\"> image </token> <token id=\"t463\"> via </token> <token id=\"t464\"> Shutterstock </token>","publication_date":"2015-07-08","id":266,"title":"Philippines Lifts Ban on Poultry Products from Canada, Japan","url":"http://www.thepoultrysite.com/poultrynews/35390/philippines-lifts-ban-on-poultry-products-from-canada-japan","content":"Poultry News Philippines Lifts Ban on Poultry Products from Canada, Japan08 July 2015 PHILIPPINES - The Philippines' Department of Agriculture has lifted a temporary ban on the importation of poultry and other poultry products from Canada and Japan, after confirmation by global animal health authorities that the countries are free from bird flu virus.Agriculture Secretary Proceso Alcala ordered the immediate lifting of the ban, reported the Daily Tribune.&#13;\nThe ban affected the importation of domestic and wild birds and their products coming from British Colombia in Canada and Japan, and the ban was lifted in line with the completion of appropriate surveillance, containment and eradication of the disease.&#13;\nThe agriculture chief said this is based on their evaluation that the risk of contamination from importing poultry and such products from both territories is negligible.&#13;\nIn an earlier report submitted to the World Organisation for Animal Health (OIE), Toshiro Kawshima, chief veterinary officer of Japan’s Animal Health Division at the Ministry of Agriculture, said that the highly pathogenic avian influenza (HPAI) event in the country appeared to have been resolved.&#13;\n“In compliance with the terrestrial animal health code of OIE, Japan is now free from HPAI,” Huang said.&#13;\nThe Philippines' Department of Agriculture chief said the ban against British Columbia, Canada was lifted after cleaning and disinfection following stamping out of all the infected and exposed birds in affected establishments.&#13;\nHowever, Mr Alcala said that all import transactions of products should be in accordance with the existing rules and regulations of the Bureau of Animal Industry and the National Meat Inspection Service.&#13;\nThe Department of Agriculture is regularly monitoring advisories from OIE to protect local bird population from threats of avian influenza, as well as to ensure the safety of consumers.&#13;\nThe Philippines remains the only country in Southeast Asia free from highly pathogenic avian influenza or bird flu.&#13;\nAvian influenza is a highly contagious viral disease affecting several species of food producing birds (chickens, turkeys, quails, guinea fowl, and so on) as well as pet birds and wild birds. In its notifiable form, the disease can be divided into two categories - the high and low pathogenecity.&#13;\nHPAI virus spreads rapidly, may cause serious disease and result in high mortality rates (up to 100 per cent within 48 hours). The low pathogenic avian influenza can causes mild disease that may be undetected or no symptoms at all in some species of birds.&#13;\n&#13;\nThePoultrySite News DeskTop image via Shutterstock ","candidateLabels":[]}
