# Supplementary material for: Web monitoring of emerging animal infectious diseases integrated in the French Animal Health Epidemic Intelligence System
Source: PLoS One. 2018 Aug 3;13(8):e0199960. doi: 10.1371/journal.pone.0199960 (PMC6075742; doi:10.1371/journal.pone.0199960)
Supplement: S1 Dataset — Dataset of news reports in English language used to evaluate and train the information extraction module of PADI-web (http://epia.clermont.inra.fr/vsi). This dataset is composed of 532 news reports (in JSON), with information about the report itself (publication date, title, content, url), as well as processing information related to the information extraction process (candidates for extraction information, correct or incorrect labels for each candidate). The named entity candidates (locations, diseases, hosts, dates, number of cases) are manually labelled in each article. Data are shared under a CC BY license and are freely available for download at: https://dataverse.cirad.fr/dataset.xhtml?persistentId=doi:10.18167/DVN1/KMTIFG. (GZ) [file pone.0199960.s001.gz › articles/398.json]

{"reports":[19044],"tagged_content":"<token id=\"t0\"> <br /> </token> <token id=\"t1\"> International </token> <token id=\"t2\"> Waters </token> <token id=\"t3\"> : </token> <token id=\"t4\"> ` </token> <token id=\"t5\"> Sleepy </token> <token id=\"t6\"> ' </token> <candidate id=\"c1\" index=7 type=\"location\" info=\"{ &quot;coordinates&quot;: &quot;35.45;137.03333&quot;, &quot;id&quot;: 1859159, &quot;featureClass&quot;: &quot;A&quot;, &quot;featureCode&quot;: &quot;ADMD&quot;, &quot;countryCode&quot;: &quot;JP&quot; }\" length=\"1\"></candidate> <token id=\"t7\"> Koi </token> <candidate id=\"c2\" index=8 type=\"location\" info=\"{ &quot;coordinates&quot;: &quot;52.2733;0.29343&quot;, &quot;id&quot;: 7292895, &quot;featureClass&quot;: &quot;A&quot;, &quot;featureCode&quot;: &quot;ADM4&quot;, &quot;countryCode&quot;: &quot;GB&quot; }\" length=\"1\"></candidate> <token id=\"t8\"> Reach </token> <candidate id=\"c3\" index=9 type=\"location\" info=\"{ &quot;coordinates&quot;: &quot;47.33333;13.33333&quot;, &quot;id&quot;: 2782113, &quot;featureClass&quot;: &quot;A&quot;, &quot;featureCode&quot;: &quot;PCLI&quot;, &quot;countryCode&quot;: &quot;AT&quot; }\" length=\"1\"></candidate> <token id=\"t9\"> Austria </token> <token id=\"t10\"> By </token> <token id=\"t11\"> John </token> <token id=\"t12\"> Dawes </token> <token id=\"t13\"> <br /> </token> <token id=\"t14\"> <br /> </token> <token id=\"t15\"> Anyone </token> <token id=\"t16\"> could </token> <token id=\"t17\"> be </token> <token id=\"t18\"> forgiven </token> <token id=\"t19\"> for </token> <token id=\"t20\"> thinking </token> <token id=\"t21\"> that </token> <token id=\"t22\"> any </token> <token id=\"t23\"> common </token> <token id=\"t24\"> carp </token> <token id=\"t25\"> or </token> <token id=\"t26\"> koi </token> <token id=\"t27\"> ( </token> <candidate id=\"c4\" index=28 type=\"host\" info=\"null\" length=\"2\"></candidate> <token id=\"t28\"> Cyprinus </token> <token id=\"t29\"> carpio </token> <token id=\"t30\"> ) </token> <token id=\"t31\"> affected </token> <token id=\"t32\"> by </token> <token id=\"t33\"> lthargy </token> <token id=\"t34\"> , </token> <token id=\"t35\"> enophthalmia </token> <token id=\"t36\"> ( </token> <token id=\"t37\"> sunken </token> <token id=\"t38\"> eyes </token> <token id=\"t39\"> ) </token> <token id=\"t40\"> , </token> <token id=\"t41\"> skin </token> <token id=\"t42\"> erosion </token> <token id=\"t43\"> and </token> <token id=\"t44\"> gill </token> <token id=\"t45\"> damage </token> <token id=\"t46\"> , </token> <token id=\"t47\"> and </token> <token id=\"t48\"> accompanied </token> <token id=\"t49\"> by </token> <token id=\"t50\"> up </token> <token id=\"t51\"> to </token> <candidate id=\"c5\" index=52 type=\"number\" info=\"null\" length=\"1\"></candidate> <token id=\"t52\"> 80 </token> <token id=\"t53\"> percent </token> <token id=\"t54\"> mortality </token> <token id=\"t55\"> is </token> <token id=\"t56\"> suffering </token> <token id=\"t57\"> from </token> <candidate id=\"c6\" index=58 type=\"disease\" info=\"null\" length=\"3\"></candidate> <token id=\"t58\"> koi </token> <token id=\"t59\"> herpesvirus </token> <token id=\"t60\"> disease </token> <token id=\"t61\"> ( </token> <candidate id=\"c7\" index=62 type=\"location\" info=\"{ &quot;coordinates&quot;: &quot;48.48271;135.08379&quot;, &quot;id&quot;: 2022890, &quot;featureClass&quot;: &quot;P&quot;, &quot;featureCode&quot;: &quot;PPLA&quot;, &quot;countryCode&quot;: &quot;RU&quot; }\" length=\"1\"></candidate> <token id=\"t62\"> KHV </token> <token id=\"t63\"> ) </token> <token id=\"t64\"> , </token> <token id=\"t65\"> but </token> <token id=\"t66\"> they </token> <token id=\"t67\"> could </token> <token id=\"t68\"> be </token> <token id=\"t69\"> wrong </token> <token id=\"t70\"> . </token> <token id=\"t71\"> <br /> </token> <token id=\"t72\"> <br /> </token> <token id=\"t73\"> The </token> <token id=\"t74\"> fact </token> <token id=\"t75\"> is </token> <token id=\"t76\"> that </token> <token id=\"t77\"> these </token> <token id=\"t78\"> symptoms </token> <token id=\"t79\"> also </token> <token id=\"t80\"> are </token> <token id=\"t81\"> associated </token> <token id=\"t82\"> with </token> <token id=\"t83\"> koi </token> <token id=\"t84\"> sleepy </token> <token id=\"t85\"> disease </token> <token id=\"t86\"> ( </token> <token id=\"t87\"> KSD </token> <token id=\"t88\"> ) </token> <token id=\"t89\"> , </token> <token id=\"t90\"> a </token> <token id=\"t91\"> serious </token> <token id=\"t92\"> ailment </token> <token id=\"t93\"> first </token> <token id=\"t94\"> discovered </token> <token id=\"t95\"> in </token> <candidate id=\"c10\" index=96 type=\"location\" info=\"{ &quot;coordinates&quot;: &quot;-7.8428;111.5084&quot;, &quot;id&quot;: 6781398, &quot;featureClass&quot;: &quot;A&quot;, &quot;featureCode&quot;: &quot;ADM4&quot;, &quot;countryCode&quot;: &quot;ID&quot; }\" length=\"1\"></candidate> <candidate id=\"c11\" index=96 type=\"location\" info=\"{ &quot;coordinates&quot;: &quot;35.68536;139.75309&quot;, &quot;id&quot;: 1861060, &quot;featureClass&quot;: &quot;A&quot;, &quot;featureCode&quot;: &quot;PCLI&quot;, &quot;countryCode&quot;: &quot;JP&quot; }\" length=\"1\"></candidate> <candidate id=\"c12\" index=96 type=\"location\" info=\"{ &quot;coordinates&quot;: &quot;-7.4995;112.4262&quot;, &quot;id&quot;: 6881187, &quot;featureClass&quot;: &quot;A&quot;, &quot;featureCode&quot;: &quot;ADM4&quot;, &quot;countryCode&quot;: &quot;ID&quot; }\" length=\"1\"></candidate> <candidate id=\"c13\" index=96 type=\"location\" info=\"{ &quot;coordinates&quot;: &quot;-7.8248;111.4758&quot;, &quot;id&quot;: 6775156, &quot;featureClass&quot;: &quot;A&quot;, &quot;featureCode&quot;: &quot;ADM4&quot;, &quot;countryCode&quot;: &quot;ID&quot; }\" length=\"1\"></candidate> <candidate id=\"c8\" index=96 type=\"location\" info=\"{ &quot;coordinates&quot;: &quot;-6.6733;110.9143&quot;, &quot;id&quot;: 6752478, &quot;featureClass&quot;: &quot;A&quot;, &quot;featureCode&quot;: &quot;ADM4&quot;, &quot;countryCode&quot;: &quot;ID&quot; }\" length=\"1\"></candidate> <candidate id=\"c9\" index=96 type=\"location\" info=\"{ &quot;coordinates&quot;: &quot;-7.8467;111.4991&quot;, &quot;id&quot;: 6775165, &quot;featureClass&quot;: &quot;A&quot;, &quot;featureCode&quot;: &quot;ADM4&quot;, &quot;countryCode&quot;: &quot;ID&quot; }\" length=\"1\"></candidate> <token id=\"t96\"> Japan </token> <token id=\"t97\"> in </token> <candidate id=\"c14\" index=98 type=\"date\" info=\"197\" length=\"2\"></candidate> <token id=\"t98\"> the </token> <token id=\"t99\"> 1970s </token> <token id=\"t100\"> . </token> <token id=\"t101\"> Originally </token> <token id=\"t102\"> described </token> <token id=\"t103\"> as </token> <token id=\"t104\"> a </token> <token id=\"t105\"> viral </token> <token id=\"t106\"> oedema </token> <token id=\"t107\"> that </token> <token id=\"t108\"> affected </token> <token id=\"t109\"> juvenile </token> <token id=\"t110\"> carp </token> <token id=\"t111\"> , </token> <token id=\"t112\"> this </token> <token id=\"t113\"> pox </token> <token id=\"t114\"> virus </token> <token id=\"t115\"> caused </token> <token id=\"t116\"> the </token> <token id=\"t117\"> juvenile </token> <token id=\"t118\"> carp </token> <token id=\"t119\"> to </token> <token id=\"t120\"> gasp </token> <token id=\"t121\"> for </token> <token id=\"t122\"> air </token> <token id=\"t123\"> at </token> <token id=\"t124\"> the </token> <token id=\"t125\"> water </token> <token id=\"t126\"> surface </token> <token id=\"t127\"> or </token> <token id=\"t128\"> near </token> <token id=\"t129\"> water </token> <token id=\"t130\"> inflows </token> <token id=\"t131\"> into </token> <token id=\"t132\"> ponds </token> <token id=\"t133\"> . </token> <candidate id=\"c15\" index=134 type=\"location\" info=\"{ &quot;coordinates&quot;: &quot;47.69861;1.50778&quot;, &quot;id&quot;: 6434050, &quot;featureClass&quot;: &quot;A&quot;, &quot;featureCode&quot;: &quot;ADM4&quot;, &quot;countryCode&quot;: &quot;FR&quot; }\" length=\"1\"></candidate> <candidate id=\"c16\" index=134 type=\"location\" info=\"{ &quot;coordinates&quot;: &quot;62.7345;7.1506&quot;, &quot;id&quot;: 3145495, &quot;featureClass&quot;: &quot;A&quot;, &quot;featureCode&quot;: &quot;ADM1&quot;, &quot;countryCode&quot;: &quot;NO&quot; }\" length=\"1\"></candidate> <candidate id=\"c17\" index=134 type=\"location\" info=\"{ &quot;coordinates&quot;: &quot;52.53772;-2.9726&quot;, &quot;id&quot;: 7292280, &quot;featureClass&quot;: &quot;A&quot;, &quot;featureCode&quot;: &quot;ADM3&quot;, &quot;countryCode&quot;: &quot;GB&quot; }\" length=\"1\"></candidate> <token id=\"t134\"> More </token> <candidate id=\"c18\" index=135 type=\"date\" info=\"PAST_REF\" length=\"1\"></candidate> <token id=\"t135\"> recently </token> <token id=\"t136\"> , </token> <token id=\"t137\"> the </token> <token id=\"t138\"> same </token> <token id=\"t139\"> pox </token> <token id=\"t140\"> virus </token> <token id=\"t141\"> , </token> <token id=\"t142\"> called </token> <token id=\"t143\"> carp </token> <token id=\"t144\"> edema </token> <token id=\"t145\"> virus </token> <token id=\"t146\"> ( </token> <token id=\"t147\"> CEV </token> <token id=\"t148\"> ) </token> <token id=\"t149\"> , </token> <token id=\"t150\"> was </token> <token id=\"t151\"> found </token> <token id=\"t152\"> in </token> <token id=\"t153\"> older </token> <candidate id=\"c19\" index=154 type=\"host\" info=\"null\" length=\"1\"></candidate> <token id=\"t154\"> fish </token> <token id=\"t155\"> , </token> <token id=\"t156\"> which </token> <token id=\"t157\"> , </token> <token id=\"t158\"> in </token> <token id=\"t159\"> contrast </token> <token id=\"t160\"> to </token> <token id=\"t161\"> the </token> <token id=\"t162\"> juveniles </token> <token id=\"t163\"> , </token> <token id=\"t164\"> tended </token> <token id=\"t165\"> to </token> <token id=\"t166\"> lie </token> <token id=\"t167\"> on </token> <token id=\"t168\"> the </token> <token id=\"t169\"> pond </token> <token id=\"t170\"> bottom </token> <token id=\"t171\"> , </token> <token id=\"t172\"> where </token> <token id=\"t173\"> they </token> <token id=\"t174\"> eventually </token> <token id=\"t175\"> died </token> <token id=\"t176\"> from </token> <token id=\"t177\"> lack </token> <token id=\"t178\"> of </token> <token id=\"t179\"> oxygen </token> <token id=\"t180\"> . </token> <token id=\"t181\"> <br /> </token> <token id=\"t182\"> <br /> </token> <token id=\"t183\"> Since </token> <token id=\"t184\"> its </token> <token id=\"t185\"> discovery </token> <token id=\"t186\"> in </token> <candidate id=\"c20\" index=187 type=\"location\" info=\"{ &quot;coordinates&quot;: &quot;-6.6733;110.9143&quot;, &quot;id&quot;: 6752478, &quot;featureClass&quot;: &quot;A&quot;, &quot;featureCode&quot;: &quot;ADM4&quot;, &quot;countryCode&quot;: &quot;ID&quot; }\" length=\"1\"></candidate> <candidate id=\"c21\" index=187 type=\"location\" info=\"{ &quot;coordinates&quot;: &quot;-7.8467;111.4991&quot;, &quot;id&quot;: 6775165, &quot;featureClass&quot;: &quot;A&quot;, &quot;featureCode&quot;: &quot;ADM4&quot;, &quot;countryCode&quot;: &quot;ID&quot; }\" length=\"1\"></candidate> <candidate id=\"c22\" index=187 type=\"location\" info=\"{ &quot;coordinates&quot;: &quot;-7.8428;111.5084&quot;, &quot;id&quot;: 6781398, &quot;featureClass&quot;: &quot;A&quot;, &quot;featureCode&quot;: &quot;ADM4&quot;, &quot;countryCode&quot;: &quot;ID&quot; }\" length=\"1\"></candidate> <candidate id=\"c23\" index=187 type=\"location\" info=\"{ &quot;coordinates&quot;: &quot;35.68536;139.75309&quot;, &quot;id&quot;: 1861060, &quot;featureClass&quot;: &quot;A&quot;, &quot;featureCode&quot;: &quot;PCLI&quot;, &quot;countryCode&quot;: &quot;JP&quot; }\" length=\"1\"></candidate> <candidate id=\"c24\" index=187 type=\"location\" info=\"{ &quot;coordinates&quot;: &quot;-7.4995;112.4262&quot;, &quot;id&quot;: 6881187, &quot;featureClass&quot;: &quot;A&quot;, &quot;featureCode&quot;: &quot;ADM4&quot;, &quot;countryCode&quot;: &quot;ID&quot; }\" length=\"1\"></candidate> <candidate id=\"c25\" index=187 type=\"location\" info=\"{ &quot;coordinates&quot;: &quot;-7.8248;111.4758&quot;, &quot;id&quot;: 6775156, &quot;featureClass&quot;: &quot;A&quot;, &quot;featureCode&quot;: &quot;ADM4&quot;, &quot;countryCode&quot;: &quot;ID&quot; }\" length=\"1\"></candidate> <token id=\"t187\"> Japan </token> <token id=\"t188\"> , </token> <token id=\"t189\"> the </token> <token id=\"t190\"> disease </token> <token id=\"t191\"> has </token> <token id=\"t192\"> been </token> <token id=\"t193\"> detected </token> <token id=\"t194\"> in </token> <token id=\"t195\"> several </token> <token id=\"t196\"> countries </token> <token id=\"t197\"> , </token> <token id=\"t198\"> including </token> <candidate id=\"c26\" index=199 type=\"location\" info=\"{ &quot;coordinates&quot;: &quot;46.0;2.0&quot;, &quot;id&quot;: 3017382, &quot;featureClass&quot;: &quot;A&quot;, &quot;featureCode&quot;: &quot;PCLI&quot;, &quot;countryCode&quot;: &quot;FR&quot; }\" length=\"1\"></candidate> <token id=\"t199\"> France </token> <token id=\"t200\"> , </token> <candidate id=\"c27\" index=201 type=\"location\" info=\"{ &quot;coordinates&quot;: &quot;51.5;10.5&quot;, &quot;id&quot;: 2921044, &quot;featureClass&quot;: &quot;A&quot;, &quot;featureCode&quot;: &quot;PCLI&quot;, &quot;countryCode&quot;: &quot;DE&quot; }\" length=\"1\"></candidate> <token id=\"t201\"> Germany </token> <token id=\"t202\"> , </token> <token id=\"t203\"> the </token> <candidate id=\"c28\" index=204 type=\"location\" info=\"{ &quot;coordinates&quot;: &quot;52.25;5.75&quot;, &quot;id&quot;: 2750405, &quot;featureClass&quot;: &quot;A&quot;, &quot;featureCode&quot;: &quot;PCLI&quot;, &quot;countryCode&quot;: &quot;NL&quot; }\" length=\"1\"></candidate> <token id=\"t204\"> Netherlands </token> <token id=\"t205\"> and </token> <token id=\"t206\"> the </token> <candidate id=\"c29\" index=207 type=\"location\" info=\"{ &quot;coordinates&quot;: &quot;54.75844;-2.69531&quot;, &quot;id&quot;: 2635167, &quot;featureClass&quot;: &quot;A&quot;, &quot;featureCode&quot;: &quot;PCLI&quot;, &quot;countryCode&quot;: &quot;GB&quot; }\" length=\"1\"></candidate> <token id=\"t207\"> U.K. </token> <token id=\"t208\"> However </token> <token id=\"t209\"> , </token> <token id=\"t210\"> we </token> <candidate id=\"c30\" index=211 type=\"date\" info=\"PRESENT_REF\" length=\"1\"></candidate> <token id=\"t211\"> now </token> <token id=\"t212\"> have </token> <token id=\"t213\"> news </token> <token id=\"t214\"> of </token> <token id=\"t215\"> a </token> <token id=\"t216\"> first </token> <token id=\"t217\"> outbreak </token> <token id=\"t218\"> of </token> <token id=\"t219\"> koi </token> <token id=\"t220\"> sleepy </token> <token id=\"t221\"> disease </token> <token id=\"t222\"> in </token> <token id=\"t223\"> both </token> <token id=\"t224\"> carp </token> <token id=\"t225\"> and </token> <token id=\"t226\"> koi </token> <token id=\"t227\"> in </token> <candidate id=\"c31\" index=228 type=\"location\" info=\"{ &quot;coordinates&quot;: &quot;47.33333;13.33333&quot;, &quot;id&quot;: 2782113, &quot;featureClass&quot;: &quot;A&quot;, &quot;featureCode&quot;: &quot;PCLI&quot;, &quot;countryCode&quot;: &quot;AT&quot; }\" length=\"1\"></candidate> <token id=\"t228\"> Austria </token> <token id=\"t229\"> . </token> <candidate id=\"c32\" index=230 type=\"location\" info=\"{ &quot;coordinates&quot;: &quot;7.8972;123.0274&quot;, &quot;id&quot;: 1725750, &quot;featureClass&quot;: &quot;A&quot;, &quot;featureCode&quot;: &quot;ADM3&quot;, &quot;countryCode&quot;: &quot;PH&quot; }\" length=\"1\"></candidate> <token id=\"t230\"> Although </token> <token id=\"t231\"> this </token> <token id=\"t232\"> first </token> <token id=\"t233\"> outbreak </token> <token id=\"t234\"> was </token> <token id=\"t235\"> reported </token> <token id=\"t236\"> in </token> <candidate id=\"c33\" index=237 type=\"date\" info=\"2015-02\" length=\"2\"></candidate> <token id=\"t237\"> February </token> <candidate id=\"c34\" index=238 type=\"number\" info=\"null\" length=\"1\"></candidate> <token id=\"t238\"> 2015 </token> <token id=\"t239\"> , </token> <token id=\"t240\"> analysis </token> <token id=\"t241\"> of </token> <token id=\"t242\"> archived </token> <token id=\"t243\"> genetic </token> <token id=\"t244\"> material </token> <token id=\"t245\"> has </token> <token id=\"t246\"> revealed </token> <token id=\"t247\"> that </token> <token id=\"t248\"> KSD/CEV </token> <token id=\"t249\"> has </token> <token id=\"t250\"> been </token> <token id=\"t251\"> present </token> <token id=\"t252\"> in </token> <candidate id=\"c35\" index=253 type=\"location\" info=\"{ &quot;coordinates&quot;: &quot;47.33333;13.33333&quot;, &quot;id&quot;: 2782113, &quot;featureClass&quot;: &quot;A&quot;, &quot;featureCode&quot;: &quot;PCLI&quot;, &quot;countryCode&quot;: &quot;AT&quot; }\" length=\"1\"></candidate> <token id=\"t253\"> Austria </token> <token id=\"t254\"> since </token> <token id=\"t255\"> at </token> <token id=\"t256\"> least </token> <candidate id=\"c36\" index=257 type=\"number\" info=\"null\" length=\"1\"></candidate> <candidate id=\"c37\" index=257 type=\"date\" info=\"2010\" length=\"1\"></candidate> <token id=\"t257\"> 2010 </token> <token id=\"t258\"> . </token> <token id=\"t259\"> <br /> </token> <token id=\"t260\"> <br /> </token> <candidate id=\"c38\" index=261 type=\"location\" info=\"{ &quot;coordinates&quot;: &quot;49.74917;4.60889&quot;, &quot;id&quot;: 6453601, &quot;featureClass&quot;: &quot;A&quot;, &quot;featureCode&quot;: &quot;ADM4&quot;, &quot;countryCode&quot;: &quot;FR&quot; }\" length=\"1\"></candidate> <token id=\"t261\"> This </token> <token id=\"t262\"> ties </token> <token id=\"t263\"> in </token> <token id=\"t264\"> with </token> <token id=\"t265\"> observations </token> <token id=\"t266\"> of </token> <token id=\"t267\"> high </token> <token id=\"t268\"> koi </token> <token id=\"t269\"> and </token> <token id=\"t270\"> carp </token> <token id=\"t271\"> mortalities </token> <token id=\"t272\"> every </token> <token id=\"t273\"> spring </token> <token id=\"t274\"> for </token> <token id=\"t275\"> several </token> <token id=\"t276\"> years </token> <candidate id=\"c39\" index=277 type=\"date\" info=\"PRESENT_REF\" length=\"1\"></candidate> <token id=\"t277\"> now </token> <token id=\"t278\"> . </token> <token id=\"t279\"> KSD/CEV </token> <token id=\"t280\"> is </token> <token id=\"t281\"> not </token> <token id=\"t282\"> the </token> <token id=\"t283\"> only </token> <token id=\"t284\"> koi </token> <token id=\"t285\"> viral </token> <token id=\"t286\"> disease </token> <token id=\"t287\"> that </token> <token id=\"t288\"> causes </token> <token id=\"t289\"> high </token> <token id=\"t290\"> mortality </token> <token id=\"t291\"> . </token> <candidate id=\"c40\" index=292 type=\"location\" info=\"{ &quot;coordinates&quot;: &quot;48.48271;135.08379&quot;, &quot;id&quot;: 2022890, &quot;featureClass&quot;: &quot;P&quot;, &quot;featureCode&quot;: &quot;PPLA&quot;, &quot;countryCode&quot;: &quot;RU&quot; }\" length=\"1\"></candidate> <token id=\"t292\"> KHV </token> <token id=\"t293\"> and </token> <candidate id=\"c41\" index=294 type=\"date\" info=\"2015-SP\" length=\"1\"></candidate> <token id=\"t294\"> spring </token> <token id=\"t295\"> viraemia </token> <token id=\"t296\"> of </token> <token id=\"t297\"> carp </token> <token id=\"t298\"> ( </token> <token id=\"t299\"> SVC </token> <token id=\"t300\"> ) </token> <token id=\"t301\"> do </token> <token id=\"t302\"> likewise </token> <token id=\"t303\"> , </token> <token id=\"t304\"> but </token> <token id=\"t305\"> the </token> <token id=\"t306\"> fact </token> <token id=\"t307\"> that </token> <token id=\"t308\"> its </token> <token id=\"t309\"> presence </token> <candidate id=\"c42\" index=310 type=\"date\" info=\"PRESENT_REF\" length=\"1\"></candidate> <token id=\"t310\"> now </token> <token id=\"t311\"> has </token> <token id=\"t312\"> officially </token> <token id=\"t313\"> been </token> <token id=\"t314\"> confirmed </token> <token id=\"t315\"> opens </token> <token id=\"t316\"> the </token> <token id=\"t317\"> door </token> <token id=\"t318\"> to </token> <token id=\"t319\"> this </token> <token id=\"t320\"> emergent </token> <token id=\"t321\"> disease </token> <token id=\"t322\"> coming </token> <token id=\"t323\"> under </token> <token id=\"t324\"> the </token> <token id=\"t325\"> spotlight </token> <token id=\"t326\"> . </token> <token id=\"t327\"> <br /> </token> <token id=\"t328\"> <br /> </token> <token id=\"t329\"> It </token> <token id=\"t330\"> 's </token> <token id=\"t331\"> possible </token> <token id=\"t332\"> the </token> <token id=\"t333\"> virus </token> <token id=\"t334\"> mutated </token> <token id=\"t335\"> from </token> <token id=\"t336\"> the </token> <token id=\"t337\"> original </token> <token id=\"t338\"> form </token> <token id=\"t339\"> and </token> <token id=\"t340\"> is </token> <candidate id=\"c43\" index=341 type=\"date\" info=\"PRESENT_REF\" length=\"1\"></candidate> <token id=\"t341\"> now </token> <token id=\"t342\"> better </token> <token id=\"t343\"> suited </token> <token id=\"t344\"> to </token> <token id=\"t345\"> European </token> <token id=\"t346\"> conditions </token> <token id=\"t347\"> than </token> <token id=\"t348\"> it </token> <token id=\"t349\"> originally </token> <token id=\"t350\"> was </token> <token id=\"t351\"> . </token> <candidate id=\"c44\" index=352 type=\"location\" info=\"{ &quot;coordinates&quot;: &quot;49.74917;4.60889&quot;, &quot;id&quot;: 6453601, &quot;featureClass&quot;: &quot;A&quot;, &quot;featureCode&quot;: &quot;ADM4&quot;, &quot;countryCode&quot;: &quot;FR&quot; }\" length=\"1\"></candidate> <token id=\"t352\"> This </token> <token id=\"t353\"> line </token> <token id=\"t354\"> of </token> <token id=\"t355\"> thinking </token> <token id=\"t356\"> is </token> <token id=\"t357\"> gathering </token> <token id=\"t358\"> momentum </token> <token id=\"t359\"> because </token> <token id=\"t360\"> of </token> <token id=\"t361\"> temperature </token> <token id=\"t362\"> differences </token> <token id=\"t363\"> between </token> <token id=\"t364\"> European </token> <token id=\"t365\"> ponds </token> <token id=\"t366\"> and </token> <token id=\"t367\"> their </token> <token id=\"t368\"> Japanese </token> <token id=\"t369\"> counterparts </token> <token id=\"t370\"> , </token> <token id=\"t371\"> at </token> <token id=\"t372\"> least </token> <token id=\"t373\"> as </token> <token id=\"t374\"> far </token> <token id=\"t375\"> as </token> <token id=\"t376\"> common </token> <token id=\"t377\"> carp </token> <token id=\"t378\"> are </token> <token id=\"t379\"> concerned </token> <token id=\"t380\"> . </token> <token id=\"t381\"> <br /> </token> <token id=\"t382\"> <br /> </token> <token id=\"t383\"> In </token> <token id=\"t384\"> Europe </token> <token id=\"t385\"> , </token> <token id=\"t386\"> carp </token> <token id=\"t387\"> live </token> <token id=\"t388\"> in </token> <token id=\"t389\"> waters </token> <token id=\"t390\"> ranging </token> <token id=\"t391\"> between </token> <candidate id=\"c45\" index=392 type=\"number\" info=\"null\" length=\"1\"></candidate> <token id=\"t392\"> 7 </token> <token id=\"t393\"> degrees </token> <token id=\"t394\"> Celsius </token> <token id=\"t395\"> and </token> <candidate id=\"c46\" index=396 type=\"number\" info=\"null\" length=\"1\"></candidate> <token id=\"t396\"> 15 </token> <token id=\"t397\"> degrees </token> <token id=\"t398\"> Celsius </token> <token id=\"t399\"> , </token> <token id=\"t400\"> but </token> <token id=\"t401\"> in </token> <candidate id=\"c47\" index=402 type=\"location\" info=\"{ &quot;coordinates&quot;: &quot;-6.6733;110.9143&quot;, &quot;id&quot;: 6752478, &quot;featureClass&quot;: &quot;A&quot;, &quot;featureCode&quot;: &quot;ADM4&quot;, &quot;countryCode&quot;: &quot;ID&quot; }\" length=\"1\"></candidate> <candidate id=\"c48\" index=402 type=\"location\" info=\"{ &quot;coordinates&quot;: &quot;-7.8467;111.4991&quot;, &quot;id&quot;: 6775165, &quot;featureClass&quot;: &quot;A&quot;, &quot;featureCode&quot;: &quot;ADM4&quot;, &quot;countryCode&quot;: &quot;ID&quot; }\" length=\"1\"></candidate> <candidate id=\"c49\" index=402 type=\"location\" info=\"{ &quot;coordinates&quot;: &quot;-7.8428;111.5084&quot;, &quot;id&quot;: 6781398, &quot;featureClass&quot;: &quot;A&quot;, &quot;featureCode&quot;: &quot;ADM4&quot;, &quot;countryCode&quot;: &quot;ID&quot; }\" length=\"1\"></candidate> <candidate id=\"c50\" index=402 type=\"location\" info=\"{ &quot;coordinates&quot;: &quot;35.68536;139.75309&quot;, &quot;id&quot;: 1861060, &quot;featureClass&quot;: &quot;A&quot;, &quot;featureCode&quot;: &quot;PCLI&quot;, &quot;countryCode&quot;: &quot;JP&quot; }\" length=\"1\"></candidate> <candidate id=\"c51\" index=402 type=\"location\" info=\"{ &quot;coordinates&quot;: &quot;-7.4995;112.4262&quot;, &quot;id&quot;: 6881187, &quot;featureClass&quot;: &quot;A&quot;, &quot;featureCode&quot;: &quot;ADM4&quot;, &quot;countryCode&quot;: &quot;ID&quot; }\" length=\"1\"></candidate> <candidate id=\"c52\" index=402 type=\"location\" info=\"{ &quot;coordinates&quot;: &quot;-7.8248;111.4758&quot;, &quot;id&quot;: 6775156, &quot;featureClass&quot;: &quot;A&quot;, &quot;featureCode&quot;: &quot;ADM4&quot;, &quot;countryCode&quot;: &quot;ID&quot; }\" length=\"1\"></candidate> <token id=\"t402\"> Japan </token> <token id=\"t403\"> , </token> <token id=\"t404\"> typical </token> <token id=\"t405\"> koi </token> <token id=\"t406\"> pond </token> <token id=\"t407\"> temperatures </token> <token id=\"t408\"> tend </token> <token id=\"t409\"> to </token> <token id=\"t410\"> range </token> <token id=\"t411\"> between </token> <candidate id=\"c53\" index=412 type=\"number\" info=\"null\" length=\"1\"></candidate> <token id=\"t412\"> 15 </token> <token id=\"t413\"> degrees </token> <token id=\"t414\"> Celsius </token> <token id=\"t415\"> and </token> <candidate id=\"c54\" index=416 type=\"number\" info=\"null\" length=\"1\"></candidate> <token id=\"t416\"> 25 </token> <token id=\"t417\"> degrees </token> <token id=\"t418\"> Celsius </token> <token id=\"t419\"> . </token> <token id=\"t420\"> As </token> <token id=\"t421\"> European </token> <token id=\"t422\"> carp </token> <token id=\"t423\"> apparently </token> <token id=\"t424\"> succumb </token> <token id=\"t425\"> to </token> <token id=\"t426\"> KSD/CEV </token> <token id=\"t427\"> at </token> <token id=\"t428\"> lower </token> <token id=\"t429\"> temperatures </token> <token id=\"t430\"> than </token> <token id=\"t431\"> their </token> <token id=\"t432\"> cultivated </token> <token id=\"t433\"> Japanese </token> <token id=\"t434\"> cousins </token> <token id=\"t435\"> , </token> <token id=\"t436\"> this </token> <token id=\"t437\"> is </token> <token id=\"t438\"> being </token> <token id=\"t439\"> taken </token> <token id=\"t440\"> as </token> <token id=\"t441\"> an </token> <token id=\"t442\"> indication </token> <token id=\"t443\"> that </token> <token id=\"t444\"> there </token> <token id=\"t445\"> 's </token> <token id=\"t446\"> been </token> <token id=\"t447\"> a </token> <token id=\"t448\"> mutation </token> <token id=\"t449\"> somewhere </token> <token id=\"t450\"> along </token> <token id=\"t451\"> the </token> <token id=\"t452\"> way </token> <token id=\"t453\"> that </token> <token id=\"t454\"> has </token> <token id=\"t455\"> allowed </token> <token id=\"t456\"> the </token> <token id=\"t457\"> virus </token> <token id=\"t458\"> to </token> <token id=\"t459\"> adapt </token> <token id=\"t460\"> to </token> <token id=\"t461\"> European </token> <token id=\"t462\"> conditions </token> <token id=\"t463\"> . </token> <token id=\"t464\"> <br /> </token> <token id=\"t465\"> <br /> </token> <token id=\"t466\"> The </token> <token id=\"t467\"> emergence </token> <token id=\"t468\"> of </token> <token id=\"t469\"> KSD/CEV </token> <token id=\"t470\"> is </token> <token id=\"t471\"> considered </token> <token id=\"t472\"> so </token> <token id=\"t473\"> serious </token> <token id=\"t474\"> that </token> <token id=\"t475\"> a </token> <token id=\"t476\"> whole </token> <token id=\"t477\"> workshop </token> <token id=\"t478\"> was </token> <token id=\"t479\"> dedicated </token> <token id=\"t480\"> to </token> <token id=\"t481\"> it </token> <token id=\"t482\"> at </token> <token id=\"t483\"> the </token> <token id=\"t484\"> European </token> <token id=\"t485\"> Association </token> <token id=\"t486\"> of </token> <candidate id=\"c55\" index=487 type=\"host\" info=\"null\" length=\"1\"></candidate> <token id=\"t487\"> Fish </token> <token id=\"t488\"> Pathologists </token> <token id=\"t489\"> ( </token> <token id=\"t490\"> EAFP </token> <token id=\"t491\"> ) </token> <token id=\"t492\"> , </token> <token id=\"t493\"> which </token> <token id=\"t494\"> held </token> <token id=\"t495\"> its </token> <token id=\"t496\"> annual </token> <token id=\"t497\"> conference </token> <token id=\"t498\"> in </token> <candidate id=\"c56\" index=499 type=\"date\" info=\"2015-09\" length=\"1\"></candidate> <token id=\"t499\"> September </token> <token id=\"t500\"> . </token> <token id=\"t501\"> The </token> <token id=\"t502\"> outcome </token> <token id=\"t503\"> has </token> <token id=\"t504\"> not </token> <token id=\"t505\"> yet </token> <token id=\"t506\"> been </token> <token id=\"t507\"> made </token> <token id=\"t508\"> public </token> <token id=\"t509\"> . </token> <token id=\"t510\"> <br /> </token> <token id=\"t511\"> <br /> </token> <token id=\"t512\"> As </token> <token id=\"t513\"> things </token> <token id=\"t514\"> stand </token> <candidate id=\"c57\" index=515 type=\"date\" info=\"PRESENT_REF\" length=\"1\"></candidate> <token id=\"t515\"> now </token> <token id=\"t516\"> , </token> <token id=\"t517\"> KSD/CEV </token> <token id=\"t518\"> is </token> <token id=\"t519\"> not </token> <token id=\"t520\"> a </token> <token id=\"t521\"> notifiable </token> <token id=\"t522\"> disease </token> <token id=\"t523\"> , </token> <token id=\"t524\"> meaning </token> <token id=\"t525\"> there </token> <token id=\"t526\"> is </token> <token id=\"t527\"> n't </token> <token id=\"t528\"> yet </token> <token id=\"t529\"> a </token> <token id=\"t530\"> legal </token> <token id=\"t531\"> requirement </token> <token id=\"t532\"> to </token> <token id=\"t533\"> notify </token> <token id=\"t534\"> the </token> <token id=\"t535\"> relevant </token> <token id=\"t536\"> authorities </token> <token id=\"t537\"> of </token> <token id=\"t538\"> any </token> <token id=\"t539\"> outbreaks </token> <token id=\"t540\"> . </token> <token id=\"t541\"> Indeed </token> <token id=\"t542\"> , </token> <token id=\"t543\"> there </token> <token id=\"t544\"> are </token> <token id=\"t545\"> relatively </token> <token id=\"t546\"> few </token> <candidate id=\"c58\" index=547 type=\"host\" info=\"null\" length=\"1\"></candidate> <token id=\"t547\"> fish </token> <token id=\"t548\"> diseases </token> <token id=\"t549\"> that </token> <token id=\"t550\"> fall </token> <token id=\"t551\"> into </token> <token id=\"t552\"> this </token> <token id=\"t553\"> category </token> <token id=\"t554\"> . </token> <token id=\"t555\"> The </token> <token id=\"t556\"> World </token> <token id=\"t557\"> Organization </token> <token id=\"t558\"> for </token> <token id=\"t559\"> Animal </token> <token id=\"t560\"> Health </token> <token id=\"t561\"> only </token> <token id=\"t562\"> lists </token> <candidate id=\"c59\" index=563 type=\"number\" info=\"null\" length=\"1\"></candidate> <token id=\"t563\"> nine </token> <token id=\"t564\"> , </token> <token id=\"t565\"> among </token> <token id=\"t566\"> which </token> <token id=\"t567\"> we </token> <token id=\"t568\"> find </token> <token id=\"t569\"> SVC </token> <token id=\"t570\"> and </token> <candidate id=\"c60\" index=571 type=\"location\" info=\"{ &quot;coordinates&quot;: &quot;48.48271;135.08379&quot;, &quot;id&quot;: 2022890, &quot;featureClass&quot;: &quot;P&quot;, &quot;featureCode&quot;: &quot;PPLA&quot;, &quot;countryCode&quot;: &quot;RU&quot; }\" length=\"1\"></candidate> <token id=\"t571\"> KHV </token> <token id=\"t572\"> , </token> <token id=\"t573\"> while </token> <token id=\"t574\"> the </token> <candidate id=\"c61\" index=575 type=\"location\" info=\"{ &quot;coordinates&quot;: &quot;54.75844;-2.69531&quot;, &quot;id&quot;: 2635167, &quot;featureClass&quot;: &quot;A&quot;, &quot;featureCode&quot;: &quot;PCLI&quot;, &quot;countryCode&quot;: &quot;GB&quot; }\" length=\"1\"></candidate> <token id=\"t575\"> U.K. </token> <token id=\"t576\"> authorities </token> <token id=\"t577\"> ( </token> <token id=\"t578\"> which </token> <token id=\"t579\"> impose </token> <token id=\"t580\"> strict </token> <token id=\"t581\"> health </token> <token id=\"t582\"> standards </token> <token id=\"t583\"> ) </token> <token id=\"t584\"> also </token> <token id=\"t585\"> list </token> <token id=\"t586\"> just </token> <candidate id=\"c62\" index=587 type=\"number\" info=\"null\" length=\"1\"></candidate> <token id=\"t587\"> nine </token> <token id=\"t588\"> , </token> <token id=\"t589\"> only </token> <candidate id=\"c63\" index=590 type=\"number\" info=\"null\" length=\"1\"></candidate> <token id=\"t590\"> three </token> <token id=\"t591\"> of </token> <token id=\"t592\"> which </token> <token id=\"t593\"> , </token> <token id=\"t594\"> SVC </token> <token id=\"t595\"> , </token> <candidate id=\"c64\" index=596 type=\"location\" info=\"{ &quot;coordinates&quot;: &quot;48.48271;135.08379&quot;, &quot;id&quot;: 2022890, &quot;featureClass&quot;: &quot;P&quot;, &quot;featureCode&quot;: &quot;PPLA&quot;, &quot;countryCode&quot;: &quot;RU&quot; }\" length=\"1\"></candidate> <token id=\"t596\"> KHV </token> <token id=\"t597\"> and </token> <token id=\"t598\"> epizootic </token> <token id=\"t599\"> ulcerative </token> <token id=\"t600\"> syndrome </token> <token id=\"t601\"> , </token> <token id=\"t602\"> affect </token> <token id=\"t603\"> ornamental </token> <candidate id=\"c65\" index=604 type=\"host\" info=\"null\" length=\"1\"></candidate> <token id=\"t604\"> fish </token> <token id=\"t605\"> . </token> <token id=\"t606\"> <br /> </token> <token id=\"t607\"> <br /> </token> <candidate id=\"c66\" index=608 type=\"location\" info=\"{ &quot;coordinates&quot;: &quot;49.74917;4.60889&quot;, &quot;id&quot;: 6453601, &quot;featureClass&quot;: &quot;A&quot;, &quot;featureCode&quot;: &quot;ADM4&quot;, &quot;countryCode&quot;: &quot;FR&quot; }\" length=\"1\"></candidate> <token id=\"t608\"> This </token> <token id=\"t609\"> could </token> <token id=\"t610\"> change </token> <token id=\"t611\"> , </token> <token id=\"t612\"> with </token> <token id=\"t613\"> KSD/CEV </token> <token id=\"t614\"> being </token> <token id=\"t615\"> proposed </token> <token id=\"t616\"> for </token> <token id=\"t617\"> consideration </token> <token id=\"t618\"> as </token> <token id=\"t619\"> a </token> <token id=\"t620\"> notifiable </token> <token id=\"t621\"> disease </token> <token id=\"t622\"> in </token> <token id=\"t623\"> the </token> <token id=\"t624\"> near </token> <token id=\"t625\"> future </token> <token id=\"t626\"> . </token> <token id=\"t627\"> If </token> <token id=\"t628\"> this </token> <token id=\"t629\"> happens </token> <token id=\"t630\"> , </token> <token id=\"t631\"> then </token> <token id=\"t632\"> proposals </token> <token id=\"t633\"> to </token> <token id=\"t634\"> set </token> <token id=\"t635\"> the </token> <token id=\"t636\"> relevant </token> <token id=\"t637\"> wheels </token> <token id=\"t638\"> in </token> <token id=\"t639\"> motion </token> <token id=\"t640\"> are </token> <token id=\"t641\"> likely </token> <token id=\"t642\"> to </token> <token id=\"t643\"> be </token> <token id=\"t644\"> tabled </token> <token id=\"t645\"> at </token> <token id=\"t646\"> gatherings </token> <token id=\"t647\"> , </token> <token id=\"t648\"> such </token> <token id=\"t649\"> as </token> <token id=\"t650\"> the </token> <token id=\"t651\"> EAFP </token> <token id=\"t652\"> workshop </token> <token id=\"t653\"> . </token> <token id=\"t654\"> <br /> </token> <token id=\"t655\"> <br /> </token> <candidate id=\"c67\" index=656 type=\"location\" info=\"{ &quot;coordinates&quot;: &quot;49.74917;4.60889&quot;, &quot;id&quot;: 6453601, &quot;featureClass&quot;: &quot;A&quot;, &quot;featureCode&quot;: &quot;ADM4&quot;, &quot;countryCode&quot;: &quot;FR&quot; }\" length=\"1\"></candidate> <token id=\"t656\"> This </token> <token id=\"t657\"> article </token> <token id=\"t658\"> originally </token> <token id=\"t659\"> appeared </token> <token id=\"t660\"> in </token> <token id=\"t661\"> the </token> <candidate id=\"c68\" index=662 type=\"date\" info=\"2015-10\" length=\"2\"></candidate> <token id=\"t662\"> October </token> <candidate id=\"c69\" index=663 type=\"number\" info=\"null\" length=\"1\"></candidate> <token id=\"t663\"> 2015 </token> <token id=\"t664\"> issue </token> <token id=\"t665\"> of </token> <token id=\"t666\"> Pet </token> <token id=\"t667\"> Product </token> <token id=\"t668\"> News </token> <token id=\"t669\"> . </token> <token id=\"t670\"> <br /> </token> <token id=\"t671\"> <br /> </token>","publication_date":"2015-10-09","id":398,"title":"International Waters: 'Sleepy' Koi Reach Austria","url":"http://www.petproductnews.com/October-2015/International-Waters-Sleepy-Koi-Reach-Austria/","content":"\n\tInternational Waters: ‘Sleepy’ Koi Reach Austria\tBy John Dawes \n \n \n\tAnyone could be forgiven for thinking that any common carp or koi (Cyprinus carpio) affected by lthargy, enophthalmia (sunken eyes), skin erosion and gill damage, and accompanied by up to 80 percent mortality is suffering from koi herpesvirus disease (KHV), but they could be wrong.&#13;\n&#13;\nThe fact is that these symptoms also are associated with koi sleepy disease (KSD), a serious ailment first discovered in Japan in the 1970s. Originally described as a viral oedema that affected juvenile carp, this pox virus caused the juvenile carp to gasp for air at the water surface or near water inflows into ponds. More recently, the same pox virus, called carp edema virus (CEV), was found in older fish, which, in contrast to the juveniles, tended to lie on the pond bottom, where they eventually died from lack of oxygen.&#13;\n&#13;\n&#13;\n&#13;\nSince its discovery in Japan, the disease has been detected in several countries, including France, Germany, the Netherlands and the U.K. However, we now have news of a first outbreak of koi sleepy disease in both carp and koi in Austria. Although this first outbreak was reported in February 2015, analysis of archived genetic material has revealed that KSD/CEV has been present in Austria since at least 2010.&#13;\n&#13;\nThis ties in with observations of high koi and carp mortalities every spring for several years now. KSD/CEV is not the only koi viral disease that causes high mortality. KHV and spring viraemia of carp (SVC) do likewise, but the fact that its presence now has officially been confirmed opens the door to this emergent disease coming under the spotlight.&#13;\n&#13;\nIt’s possible the virus mutated from the original form and is now better suited to European conditions than it originally was. This line of thinking is gathering momentum because of temperature differences between European ponds and their Japanese counterparts, at least as far as common carp are concerned.&#13;\n&#13;\nIn Europe, carp live in waters ranging between 7 degrees Celsius and 15 degrees Celsius, but in Japan, typical koi pond temperatures tend to range between 15 degrees Celsius and 25 degrees Celsius. As European carp apparently succumb to KSD/CEV at lower temperatures than their cultivated Japanese cousins, this is being taken as an indication that there’s been a mutation somewhere along the way that has allowed the virus to adapt to European conditions.&#13;\n&#13;\nThe emergence of KSD/CEV is considered so serious that a whole workshop was dedicated to it at the European Association of Fish Pathologists (EAFP), which held its annual conference in September. The outcome has not yet been made public.&#13;\n&#13;\nAs things stand now, KSD/CEV is not a notifiable disease, meaning there isn’t yet a legal requirement to notify the relevant authorities of any outbreaks. Indeed, there are relatively few fish diseases that fall into this category. The World Organization for Animal Health only lists nine, among which we find SVC and KHV, while the U.K. authorities (which impose strict health standards) also list just nine, only three of which, SVC, KHV and epizootic ulcerative syndrome, affect ornamental fish.&#13;\n&#13;\nThis could change, with KSD/CEV being proposed for consideration as a notifiable disease in the near future. If this happens, then proposals to set the relevant wheels in motion are likely to be tabled at gatherings, such as the EAFP workshop.  &#13;\n&#13;\n&#13;\nThis article originally appeared in the October 2015 issue of Pet Product News.&#13;\n\t\n \t","candidateLabels":[]}
