# Supplementary material for: Web monitoring of emerging animal infectious diseases integrated in the French Animal Health Epidemic Intelligence System
Source: PLoS One. 2018 Aug 3;13(8):e0199960. doi: 10.1371/journal.pone.0199960 (PMC6075742; doi:10.1371/journal.pone.0199960)
Supplement: S1 Dataset — Dataset of news reports in English language used to evaluate and train the information extraction module of PADI-web (http://epia.clermont.inra.fr/vsi). This dataset is composed of 532 news reports (in JSON), with information about the report itself (publication date, title, content, url), as well as processing information related to the information extraction process (candidates for extraction information, correct or incorrect labels for each candidate). The named entity candidates (locations, diseases, hosts, dates, number of cases) are manually labelled in each article. Data are shared under a CC BY license and are freely available for download at: https://dataverse.cirad.fr/dataset.xhtml?persistentId=doi:10.18167/DVN1/KMTIFG. (GZ) [file pone.0199960.s001.gz › articles/426.json]

{"reports":[19295,19296,19309,19337,19339,19358,19380,19382,19397,19403],"tagged_content":"<token id=\"t0\"> <br /> </token> <token id=\"t1\"> The </token> <token id=\"t2\"> French </token> <token id=\"t3\"> Ministry </token> <token id=\"t4\"> of </token> <token id=\"t5\"> Agriculture </token> <token id=\"t6\"> announced </token> <candidate id=\"c1\" index=7 type=\"date\" info=\"2015-11-25\" length=\"1\"></candidate> <token id=\"t7\"> today </token> <token id=\"t8\"> the </token> <token id=\"t9\"> confirmation </token> <token id=\"t10\"> of </token> <candidate id=\"c2\" index=11 type=\"disease\" info=\"null\" length=\"4\"></candidate> <token id=\"t11\"> highly </token> <token id=\"t12\"> pathogenic </token> <candidate id=\"c3\" index=13 type=\"disease\" info=\"null\" length=\"2\"></candidate> <token id=\"t13\"> avian </token> <token id=\"t14\"> influenza </token> <token id=\"t15\"> ( </token> <token id=\"t16\"> HPAI </token> <token id=\"t17\"> ) </token> <token id=\"t18\"> H5N1 </token> <token id=\"t19\"> in </token> <token id=\"t20\"> chickens </token> <token id=\"t21\"> in </token> <token id=\"t22\"> the </token> <candidate id=\"c4\" index=23 type=\"location\" info=\"{ &quot;coordinates&quot;: &quot;45.16667;0.83333&quot;, &quot;id&quot;: 3021042, &quot;featureClass&quot;: &quot;A&quot;, &quot;featureCode&quot;: &quot;ADM2&quot;, &quot;countryCode&quot;: &quot;FR&quot; }\" length=\"1\"></candidate> <token id=\"t23\"> Dordogne </token> <token id=\"t24\"> department </token> <token id=\"t25\"> in </token> <token id=\"t26\"> southwestern </token> <candidate id=\"c5\" index=27 type=\"location\" info=\"{ &quot;coordinates&quot;: &quot;46.0;2.0&quot;, &quot;id&quot;: 3017382, &quot;featureClass&quot;: &quot;A&quot;, &quot;featureCode&quot;: &quot;PCLI&quot;, &quot;countryCode&quot;: &quot;FR&quot; }\" length=\"1\"></candidate> <token id=\"t27\"> France </token> <token id=\"t28\"> , </token> <token id=\"t29\"> according </token> <token id=\"t30\"> to </token> <token id=\"t31\"> a </token> <token id=\"t32\"> news </token> <token id=\"t33\"> release </token> <token id=\"t34\"> ( </token> <token id=\"t35\"> computer </token> <token id=\"t36\"> translated </token> <token id=\"t37\"> ) </token> <token id=\"t38\"> . </token> <candidate id=\"c6\" index=39 type=\"location\" info=\"{ &quot;coordinates&quot;: &quot;49.74917;4.60889&quot;, &quot;id&quot;: 6453601, &quot;featureClass&quot;: &quot;A&quot;, &quot;featureCode&quot;: &quot;ADM4&quot;, &quot;countryCode&quot;: &quot;FR&quot; }\" length=\"1\"></candidate> <token id=\"t39\"> This </token> <token id=\"t40\"> is </token> <token id=\"t41\"> the </token> <token id=\"t42\"> first </token> <token id=\"t43\"> such </token> <token id=\"t44\"> outbreak </token> <token id=\"t45\"> in </token> <candidate id=\"c7\" index=46 type=\"location\" info=\"{ &quot;coordinates&quot;: &quot;46.0;2.0&quot;, &quot;id&quot;: 3017382, &quot;featureClass&quot;: &quot;A&quot;, &quot;featureCode&quot;: &quot;PCLI&quot;, &quot;countryCode&quot;: &quot;FR&quot; }\" length=\"1\"></candidate> <token id=\"t46\"> France </token> <token id=\"t47\"> since </token> <candidate id=\"c8\" index=48 type=\"number\" info=\"null\" length=\"1\"></candidate> <candidate id=\"c9\" index=48 type=\"date\" info=\"2007\" length=\"1\"></candidate> <token id=\"t48\"> 2007 </token> <token id=\"t49\"> . </token> <token id=\"t50\"> <br /> </token> <token id=\"t51\"> Public </token> <token id=\"t52\"> domain </token> <token id=\"t53\"> image/Ben </token> <token id=\"t54\"> Rudiak-Gould </token> <token id=\"t55\"> <br /> </token> <token id=\"t56\"> `` </token> <token id=\"t57\"> An </token> <token id=\"t58\"> abnormal </token> <token id=\"t59\"> mortality </token> <token id=\"t60\"> had </token> <token id=\"t61\"> led </token> <token id=\"t62\"> to </token> <token id=\"t63\"> the </token> <token id=\"t64\"> taking </token> <token id=\"t65\"> of </token> <token id=\"t66\"> samples </token> <token id=\"t67\"> for </token> <token id=\"t68\"> analysis </token> <token id=\"t69\"> by </token> <token id=\"t70\"> the </token> <token id=\"t71\"> Departmental </token> <token id=\"t72\"> Directorate </token> <token id=\"t73\"> of </token> <token id=\"t74\"> Population </token> <token id=\"t75\"> Protection </token> <token id=\"t76\"> , </token> <token id=\"t77\"> '' </token> <token id=\"t78\"> ministry </token> <token id=\"t79\"> officials </token> <token id=\"t80\"> noted </token> <token id=\"t81\"> . </token> <token id=\"t82\"> <br /> </token> <token id=\"t83\"> The </token> <token id=\"t84\"> sequencing </token> <token id=\"t85\"> of </token> <token id=\"t86\"> the </token> <token id=\"t87\"> strain </token> <token id=\"t88\"> is </token> <token id=\"t89\"> underway </token> <token id=\"t90\"> but </token> <token id=\"t91\"> it </token> <token id=\"t92\"> seems </token> <token id=\"t93\"> to </token> <token id=\"t94\"> be </token> <token id=\"t95\"> of </token> <token id=\"t96\"> a </token> <token id=\"t97\"> strain </token> <token id=\"t98\"> already </token> <token id=\"t99\"> detected </token> <token id=\"t100\"> in </token> <token id=\"t101\"> Europe </token> <token id=\"t102\"> , </token> <token id=\"t103\"> which </token> <token id=\"t104\"> until </token> <token id=\"t105\"> then </token> <token id=\"t106\"> had </token> <token id=\"t107\"> an </token> <candidate id=\"c10\" index=108 type=\"disease\" info=\"null\" length=\"4\"></candidate> <token id=\"t108\"> low </token> <token id=\"t109\"> pathogenic </token> <candidate id=\"c11\" index=110 type=\"disease\" info=\"null\" length=\"2\"></candidate> <token id=\"t110\"> avian </token> <token id=\"t111\"> influenza </token> <token id=\"t112\"> ( </token> <token id=\"t113\"> LPAI </token> <token id=\"t114\"> ) </token> <token id=\"t115\"> profile </token> <token id=\"t116\"> . </token> <token id=\"t117\"> <br /> </token> <token id=\"t118\"> French </token> <token id=\"t119\"> Minister </token> <token id=\"t120\"> of </token> <token id=\"t121\"> Agriculture </token> <token id=\"t122\"> Stephane </token> <token id=\"t123\"> Le </token> <token id=\"t124\"> Foll </token> <token id=\"t125\"> immediately </token> <token id=\"t126\"> instructed </token> <token id=\"t127\"> his </token> <token id=\"t128\"> services </token> <token id=\"t129\"> to </token> <token id=\"t130\"> enable </token> <token id=\"t131\"> the </token> <token id=\"t132\"> national </token> <token id=\"t133\"> health </token> <token id=\"t134\"> emergency </token> <token id=\"t135\"> response </token> <token id=\"t136\"> plan </token> <token id=\"t137\"> in </token> <token id=\"t138\"> accordance </token> <token id=\"t139\"> with </token> <token id=\"t140\"> European </token> <token id=\"t141\"> and </token> <token id=\"t142\"> international </token> <token id=\"t143\"> rules </token> <token id=\"t144\"> . </token> <token id=\"t145\"> Protection </token> <token id=\"t146\"> zones </token> <token id=\"t147\"> and </token> <token id=\"t148\"> surveillance </token> <token id=\"t149\"> of </token> <candidate id=\"c12\" index=150 type=\"number\" info=\"null\" length=\"1\"></candidate> <token id=\"t150\"> 3 </token> <token id=\"t151\"> km </token> <token id=\"t152\"> and </token> <candidate id=\"c13\" index=153 type=\"number\" info=\"null\" length=\"1\"></candidate> <token id=\"t153\"> 10 </token> <token id=\"t154\"> km </token> <token id=\"t155\"> respectively </token> <token id=\"t156\"> for </token> <token id=\"t157\"> livestock </token> <token id=\"t158\"> are </token> <token id=\"t159\"> implemented </token> <token id=\"t160\"> . </token> <token id=\"t161\"> <br /> </token> <token id=\"t162\"> In </token> <token id=\"t163\"> addition </token> <token id=\"t164\"> , </token> <token id=\"t165\"> monitoring </token> <token id=\"t166\"> of </token> <token id=\"t167\"> both </token> <token id=\"t168\"> livestock </token> <token id=\"t169\"> and </token> <token id=\"t170\"> wildlife </token> <token id=\"t171\"> will </token> <token id=\"t172\"> be </token> <token id=\"t173\"> stepped </token> <token id=\"t174\"> up </token> <token id=\"t175\"> . </token> <token id=\"t176\"> <br /> </token> <token id=\"t177\"> The </token> <token id=\"t178\"> Animal </token> <token id=\"t179\"> Health </token> <token id=\"t180\"> Advisory </token> <token id=\"t181\"> Committee </token> <token id=\"t182\"> will </token> <token id=\"t183\"> have </token> <token id=\"t184\"> an </token> <token id=\"t185\"> emergency </token> <token id=\"t186\"> meeting </token> <token id=\"t187\"> on </token> <candidate id=\"c14\" index=188 type=\"date\" info=\"2015-11-26\" length=\"2\"></candidate> <token id=\"t188\"> Nov. </token> <candidate id=\"c15\" index=189 type=\"number\" info=\"null\" length=\"1\"></candidate> <token id=\"t189\"> 26 </token> <token id=\"t190\"> to </token> <token id=\"t191\"> discuss </token> <token id=\"t192\"> the </token> <token id=\"t193\"> application </token> <token id=\"t194\"> of </token> <token id=\"t195\"> protection </token> <token id=\"t196\"> measures </token> <token id=\"t197\"> against </token> <token id=\"t198\"> the </token> <candidate id=\"c16\" index=199 type=\"disease\" info=\"null\" length=\"2\"></candidate> <token id=\"t199\"> avian </token> <token id=\"t200\"> influenza </token> <token id=\"t201\"> . </token> <token id=\"t202\"> <br /> </token> <token id=\"t203\"> According </token> <token id=\"t204\"> to </token> <token id=\"t205\"> the </token> <token id=\"t206\"> World </token> <token id=\"t207\"> Health </token> <token id=\"t208\"> Organization </token> <token id=\"t209\"> , </token> <token id=\"t210\"> H5N1 </token> <token id=\"t211\"> is </token> <token id=\"t212\"> a </token> <token id=\"t213\"> type </token> <token id=\"t214\"> of </token> <token id=\"t215\"> influenza </token> <token id=\"t216\"> virus </token> <token id=\"t217\"> that </token> <token id=\"t218\"> causes </token> <token id=\"t219\"> a </token> <token id=\"t220\"> highly </token> <token id=\"t221\"> infectious </token> <token id=\"t222\"> , </token> <token id=\"t223\"> severe </token> <token id=\"t224\"> respiratory </token> <token id=\"t225\"> disease </token> <token id=\"t226\"> in </token> <candidate id=\"c17\" index=227 type=\"host\" info=\"null\" length=\"1\"></candidate> <token id=\"t227\"> birds </token> <token id=\"t228\"> called </token> <candidate id=\"c18\" index=229 type=\"disease\" info=\"null\" length=\"2\"></candidate> <token id=\"t229\"> avian </token> <token id=\"t230\"> influenza </token> <token id=\"t231\"> ( </token> <token id=\"t232\"> or </token> <token id=\"t233\"> `` </token> <candidate id=\"c19\" index=234 type=\"host\" info=\"null\" length=\"1\"></candidate> <candidate id=\"c20\" index=234 type=\"disease\" info=\"null\" length=\"2\"></candidate> <token id=\"t234\"> bird </token> <token id=\"t235\"> flu </token> <token id=\"t236\"> '' </token> <token id=\"t237\"> ) </token> <token id=\"t238\"> . </token> <token id=\"t239\"> Human </token> <token id=\"t240\"> cases </token> <token id=\"t241\"> of </token> <token id=\"t242\"> H5N1 </token> <candidate id=\"c21\" index=243 type=\"disease\" info=\"null\" length=\"2\"></candidate> <token id=\"t243\"> avian </token> <token id=\"t244\"> influenza </token> <token id=\"t245\"> occur </token> <token id=\"t246\"> occasionally </token> <token id=\"t247\"> , </token> <token id=\"t248\"> but </token> <token id=\"t249\"> it </token> <token id=\"t250\"> is </token> <token id=\"t251\"> difficult </token> <token id=\"t252\"> to </token> <token id=\"t253\"> transmit </token> <token id=\"t254\"> the </token> <token id=\"t255\"> infection </token> <token id=\"t256\"> from </token> <token id=\"t257\"> person </token> <token id=\"t258\"> to </token> <token id=\"t259\"> person </token> <token id=\"t260\"> . </token> <token id=\"t261\"> When </token> <token id=\"t262\"> people </token> <token id=\"t263\"> do </token> <token id=\"t264\"> become </token> <token id=\"t265\"> infected </token> <token id=\"t266\"> , </token> <token id=\"t267\"> the </token> <token id=\"t268\"> mortality </token> <token id=\"t269\"> rate </token> <token id=\"t270\"> is </token> <token id=\"t271\"> about </token> <candidate id=\"c22\" index=272 type=\"number\" info=\"null\" length=\"1\"></candidate> <token id=\"t272\"> 60 </token> <token id=\"t273\"> % </token> <token id=\"t274\"> . </token> <token id=\"t275\"> <br /> </token> <token id=\"t276\"> The </token> <token id=\"t277\"> UN </token> <token id=\"t278\"> agency </token> <token id=\"t279\"> and </token> <token id=\"t280\"> Ministry </token> <token id=\"t281\"> of </token> <token id=\"t282\"> Agriculture </token> <token id=\"t283\"> also </token> <token id=\"t284\"> note </token> <token id=\"t285\"> that </token> <token id=\"t286\"> it </token> <token id=\"t287\"> is </token> <token id=\"t288\"> safe </token> <token id=\"t289\"> to </token> <token id=\"t290\"> eat </token> <token id=\"t291\"> properly </token> <token id=\"t292\"> prepared </token> <token id=\"t293\"> and </token> <token id=\"t294\"> cooked </token> <token id=\"t295\"> poultry </token> <token id=\"t296\"> and </token> <token id=\"t297\"> game </token> <candidate id=\"c23\" index=298 type=\"host\" info=\"null\" length=\"1\"></candidate> <token id=\"t298\"> birds </token> <token id=\"t299\"> . </token> <token id=\"t300\"> The </token> <token id=\"t301\"> virus </token> <token id=\"t302\"> is </token> <token id=\"t303\"> sensitive </token> <token id=\"t304\"> to </token> <token id=\"t305\"> heat </token> <token id=\"t306\"> . </token> <candidate id=\"c24\" index=307 type=\"location\" info=\"{ &quot;coordinates&quot;: &quot;-8.1915;123.7654&quot;, &quot;id&quot;: 8423555, &quot;featureClass&quot;: &quot;A&quot;, &quot;featureCode&quot;: &quot;ADM4&quot;, &quot;countryCode&quot;: &quot;ID&quot; }\" length=\"1\"></candidate> <token id=\"t307\"> Normal </token> <token id=\"t308\"> temperatures </token> <token id=\"t309\"> used </token> <token id=\"t310\"> for </token> <token id=\"t311\"> cooking </token> <token id=\"t312\"> ( </token> <token id=\"t313\"> so </token> <token id=\"t314\"> that </token> <token id=\"t315\"> food </token> <token id=\"t316\"> reaches </token> <candidate id=\"c25\" index=317 type=\"number\" info=\"null\" length=\"1\"></candidate> <token id=\"t317\"> 70 </token> <token id=\"t318\"> ° </token> <token id=\"t319\"> C </token> <token id=\"t320\"> in </token> <token id=\"t321\"> all </token> <token id=\"t322\"> parts </token> <token id=\"t323\"> ) </token> <token id=\"t324\"> will </token> <token id=\"t325\"> kill </token> <token id=\"t326\"> the </token> <token id=\"t327\"> virus </token> <token id=\"t328\"> . </token> <token id=\"t329\"> As </token> <token id=\"t330\"> a </token> <token id=\"t331\"> standard </token> <token id=\"t332\"> precaution </token> <token id=\"t333\"> , </token> <token id=\"t334\"> WHO </token> <token id=\"t335\"> recommends </token> <token id=\"t336\"> that </token> <token id=\"t337\"> poultry </token> <token id=\"t338\"> , </token> <token id=\"t339\"> poultry </token> <token id=\"t340\"> products </token> <token id=\"t341\"> and </token> <token id=\"t342\"> wild </token> <token id=\"t343\"> game </token> <candidate id=\"c26\" index=344 type=\"host\" info=\"null\" length=\"1\"></candidate> <token id=\"t344\"> birds </token> <token id=\"t345\"> should </token> <token id=\"t346\"> always </token> <token id=\"t347\"> be </token> <token id=\"t348\"> prepared </token> <token id=\"t349\"> following </token> <token id=\"t350\"> good </token> <token id=\"t351\"> hygienic </token> <token id=\"t352\"> practices </token> <token id=\"t353\"> , </token> <token id=\"t354\"> and </token> <token id=\"t355\"> that </token> <token id=\"t356\"> poultry </token> <token id=\"t357\"> meat </token> <token id=\"t358\"> should </token> <token id=\"t359\"> be </token> <token id=\"t360\"> properly </token> <token id=\"t361\"> cooked </token> <token id=\"t362\"> . </token> <token id=\"t363\"> <br /> </token> <token id=\"t364\"> Robert </token> <token id=\"t365\"> Herriman </token> <token id=\"t366\"> is </token> <token id=\"t367\"> a </token> <token id=\"t368\"> microbiologist </token> <token id=\"t369\"> and </token> <token id=\"t370\"> the </token> <token id=\"t371\"> Editor-in-Chief </token> <token id=\"t372\"> of </token> <token id=\"t373\"> Outbreak </token> <token id=\"t374\"> News </token> <candidate id=\"c27\" index=375 type=\"date\" info=\"2015-11-25\" length=\"1\"></candidate> <token id=\"t375\"> Today </token> <token id=\"t376\"> and </token> <token id=\"t377\"> the </token> <token id=\"t378\"> Executive </token> <token id=\"t379\"> Editor </token> <token id=\"t380\"> of </token> <token id=\"t381\"> The </token> <token id=\"t382\"> Global </token> <token id=\"t383\"> Dispatch </token> <token id=\"t384\"> <br /> </token> <token id=\"t385\"> Follow </token> <token id=\"t386\"> @bactiman63 </token> <token id=\"t387\"> <br /> </token> <token id=\"t388\"> Related </token> <token id=\"t389\"> : </token> <token id=\"t390\"> <br /> </token> <token id=\"t391\"> <br /> </token>","publication_date":"2015-11-25","id":426,"title":"France: HPAI H5N1 detected in the southwest","url":"http://outbreaknewstoday.com/france-hpai-h5n1-detected-in-the-southwest-98176/","content":"&#13;\n\t \t \tThe French Ministry of Agriculture announced today the confirmation of highly pathogenic avian influenza (HPAI) H5N1 in chickens in the Dordogne department in southwestern France, according to a news release (computer translated). This is the first such outbreak in France since 2007.\nPublic domain image/Ben Rudiak-Gould\n“An abnormal mortality had led to the taking of samples for analysis by the Departmental Directorate of Population Protection,”ministry officials noted.\nThe sequencing of the strain is underway but it seems to be of a strain already detected in Europe, which until then had an low pathogenic avian influenza (LPAI) profile.\nFrench Minister of Agriculture Stephane Le Foll immediately instructed his services to enable the national health emergency response plan in accordance with European and international rules. Protection zones and surveillance of 3 km and 10 km respectively for livestock are implemented.\nIn addition, monitoring of both livestock and wildlife will be stepped up.\nThe Animal Health Advisory Committee will have an emergency meeting on Nov. 26 to discuss the application of protection measures against the avian influenza.\nAccording to the World Health Organization, H5N1 is a type of influenza virus that causes a highly infectious, severe respiratory disease in birds called avian influenza (or “bird flu”). Human cases of H5N1 avian influenza occur occasionally, but it is difficult to transmit the infection from person to person. When people do become infected, the mortality rate is about 60%.\nThe UN agency and Ministry of Agriculture also note that it is safe to eat properly prepared and cooked poultry and game birds. The virus is sensitive to heat. Normal temperatures used for cooking (so that food reaches 70°C in all parts) will kill the virus. As a standard precaution, WHO recommends that poultry, poultry products and wild game birds should always be prepared following good hygienic practices, and that poultry meat should be properly cooked.\nRobert Herriman is a microbiologist and the Editor-in-Chief of Outbreak News Today and the Executive Editor of The Global Dispatch\nFollow @bactiman63\nRelated: \n&#13;\n&#13;\n&#13;\n&#13;\n\t \t&#13;\n\t \t &#13;\n\t \t","candidateLabels":[{"id":"c1","label":"partial"},{"id":"c2","label":"correct"},{"id":"c3","label":"correct"},{"id":"c4","label":"correct"},{"id":"c5","label":"correct"},{"id":"c6","label":"incorrect"},{"id":"c7","label":"correct"},{"id":"c8","label":"incorrect"},{"id":"c9","label":"partial"},{"id":"c10","label":"correct"},{"id":"c11","label":"correct"},{"id":"c12","label":"incorrect"},{"id":"c13","label":"incorrect"},{"id":"c14","label":"incorrect"},{"id":"c15","label":"incorrect"},{"id":"c16","label":"correct"},{"id":"c17","label":"correct"},{"id":"c18","label":"correct"},{"id":"c19","label":"correct"},{"id":"c20","label":"correct"},{"id":"c21","label":"correct"},{"id":"c22","label":"incorrect"},{"id":"c23","label":"correct"},{"id":"c24","label":"incorrect"},{"id":"c25","label":"incorrect"},{"id":"c26","label":"correct"},{"id":"c27","label":"incorrect"}]}
