# Supplementary material for: Web monitoring of emerging animal infectious diseases integrated in the French Animal Health Epidemic Intelligence System
Source: PLoS One. 2018 Aug 3;13(8):e0199960. doi: 10.1371/journal.pone.0199960 (PMC6075742; doi:10.1371/journal.pone.0199960)
Supplement: S1 Dataset — Dataset of news reports in English language used to evaluate and train the information extraction module of PADI-web (http://epia.clermont.inra.fr/vsi). This dataset is composed of 532 news reports (in JSON), with information about the report itself (publication date, title, content, url), as well as processing information related to the information extraction process (candidates for extraction information, correct or incorrect labels for each candidate). The named entity candidates (locations, diseases, hosts, dates, number of cases) are manually labelled in each article. Data are shared under a CC BY license and are freely available for download at: https://dataverse.cirad.fr/dataset.xhtml?persistentId=doi:10.18167/DVN1/KMTIFG. (GZ) [file pone.0199960.s001.gz › articles/12.json]

{"reports":[17290,17311,17348,17435,17460,17517,17579,17638,17702,17751,17790,17837,17888,17954,18012,18082,18127,18196,18249,18318,18371,18448,18511,18526,18652,18708,18741,18783,18842,18904,18957,19016,19057,19097,19177,19215,19284,19350,19383,19428],"tagged_content":"<token id=\"t0\"> <br /> </token> <token id=\"t1\"> RIGA </token> <candidate id=\"c1\" index=2 type=\"location\" info=\"{ &quot;coordinates&quot;: &quot;57.0;25.0&quot;, &quot;id&quot;: 458258, &quot;featureClass&quot;: &quot;A&quot;, &quot;featureCode&quot;: &quot;PCLI&quot;, &quot;countryCode&quot;: &quot;LV&quot; }\" length=\"1\"></candidate> <token id=\"t2\"> Latvia </token> <token id=\"t3\"> may </token> <token id=\"t4\"> declare </token> <token id=\"t5\"> a </token> <token id=\"t6\"> state </token> <token id=\"t7\"> of </token> <token id=\"t8\"> emergency </token> <token id=\"t9\"> in </token> <token id=\"t10\"> the </token> <token id=\"t11\"> eastern </token> <candidate id=\"c2\" index=12 type=\"location\" info=\"{ &quot;coordinates&quot;: &quot;-31.95224;115.8614&quot;, &quot;id&quot;: 2063523, &quot;featureClass&quot;: &quot;P&quot;, &quot;featureCode&quot;: &quot;PPLA&quot;, &quot;countryCode&quot;: &quot;AU&quot; }\" length=\"1\"></candidate> <token id=\"t12\"> part </token> <token id=\"t13\"> of </token> <token id=\"t14\"> the </token> <token id=\"t15\"> country </token> <token id=\"t16\"> , </token> <token id=\"t17\"> near </token> <token id=\"t18\"> its </token> <token id=\"t19\"> border </token> <token id=\"t20\"> with </token> <candidate id=\"c3\" index=21 type=\"location\" info=\"{ &quot;coordinates&quot;: &quot;53.0;28.0&quot;, &quot;id&quot;: 630336, &quot;featureClass&quot;: &quot;A&quot;, &quot;featureCode&quot;: &quot;PCLI&quot;, &quot;countryCode&quot;: &quot;BY&quot; }\" length=\"1\"></candidate> <token id=\"t21\"> Belarus </token> <token id=\"t22\"> and </token> <candidate id=\"c4\" index=23 type=\"location\" info=\"{ &quot;coordinates&quot;: &quot;60.0;100.0&quot;, &quot;id&quot;: 2017370, &quot;featureClass&quot;: &quot;A&quot;, &quot;featureCode&quot;: &quot;PCLI&quot;, &quot;countryCode&quot;: &quot;RU&quot; }\" length=\"1\"></candidate> <token id=\"t23\"> Russia </token> <token id=\"t24\"> to </token> <token id=\"t25\"> fight </token> <token id=\"t26\"> , </token> <token id=\"t27\"> an </token> <token id=\"t28\"> outbreak </token> <token id=\"t29\"> of </token> <candidate id=\"c5\" index=30 type=\"disease\" info=\"null\" length=\"3\"></candidate> <token id=\"t30\"> African </token> <candidate id=\"c6\" index=31 type=\"host\" info=\"null\" length=\"1\"></candidate> <token id=\"t31\"> swine </token> <token id=\"t32\"> fever </token> <token id=\"t33\"> in </token> <token id=\"t34\"> some </token> <candidate id=\"c7\" index=35 type=\"host\" info=\"null\" length=\"2\"></candidate> <token id=\"t35\"> wild </token> <candidate id=\"c8\" index=36 type=\"host\" info=\"null\" length=\"1\"></candidate> <token id=\"t36\"> boars </token> <token id=\"t37\"> and </token> <token id=\"t38\"> domestic </token> <token id=\"t39\"> pigs.Swine </token> <token id=\"t40\"> fever </token> <token id=\"t41\"> was </token> <token id=\"t42\"> discovered </token> <token id=\"t43\"> in </token> <candidate id=\"c9\" index=44 type=\"location\" info=\"{ &quot;coordinates&quot;: &quot;57.0;25.0&quot;, &quot;id&quot;: 458258, &quot;featureClass&quot;: &quot;A&quot;, &quot;featureCode&quot;: &quot;PCLI&quot;, &quot;countryCode&quot;: &quot;LV&quot; }\" length=\"1\"></candidate> <token id=\"t44\"> Latvia </token> <token id=\"t45\"> at </token> <candidate id=\"c10\" index=46 type=\"date\" info=\"2014-06\" length=\"4\"></candidate> <token id=\"t46\"> the </token> <token id=\"t47\"> end </token> <token id=\"t48\"> of </token> <token id=\"t49\"> June </token> <token id=\"t50\"> and </token> <token id=\"t51\"> earlier </token> <token id=\"t52\"> in </token> <token id=\"t53\"> both </token> <candidate id=\"c11\" index=54 type=\"location\" info=\"{ &quot;coordinates&quot;: &quot;55.41667;24.0&quot;, &quot;id&quot;: 597427, &quot;featureClass&quot;: &quot;A&quot;, &quot;featureCode&quot;: &quot;PCLI&quot;, &quot;countryCode&quot;: &quot;LT&quot; }\" length=\"1\"></candidate> <token id=\"t54\"> Lithuania </token> <token id=\"t55\"> and </token> <candidate id=\"c12\" index=56 type=\"location\" info=\"{ &quot;coordinates&quot;: &quot;52.0;20.0&quot;, &quot;id&quot;: 798544, &quot;featureClass&quot;: &quot;A&quot;, &quot;featureCode&quot;: &quot;PCLI&quot;, &quot;countryCode&quot;: &quot;PL&quot; }\" length=\"1\"></candidate> <token id=\"t56\"> Poland </token> <token id=\"t57\"> . </token> <token id=\"t58\"> The </token> <token id=\"t59\"> disease </token> <token id=\"t60\"> occurs </token> <token id=\"t61\"> among </token> <candidate id=\"c13\" index=62 type=\"host\" info=\"null\" length=\"1\"></candidate> <token id=\"t62\"> pigs </token> <token id=\"t63\"> and </token> <candidate id=\"c14\" index=64 type=\"host\" info=\"null\" length=\"2\"></candidate> <token id=\"t64\"> wild </token> <candidate id=\"c15\" index=65 type=\"host\" info=\"null\" length=\"1\"></candidate> <token id=\"t65\"> boars </token> <token id=\"t66\"> , </token> <token id=\"t67\"> where </token> <token id=\"t68\"> its </token> <token id=\"t69\"> effects </token> <token id=\"t70\"> are </token> <token id=\"t71\"> devastating </token> <token id=\"t72\"> and </token> <token id=\"t73\"> often </token> <token id=\"t74\"> deadly </token> <token id=\"t75\"> , </token> <token id=\"t76\"> and </token> <token id=\"t77\"> there </token> <token id=\"t78\"> is </token> <token id=\"t79\"> no </token> <token id=\"t80\"> vaccine </token> <token id=\"t81\"> . </token> <token id=\"t82\"> It </token> <token id=\"t83\"> does </token> <token id=\"t84\"> not </token> <token id=\"t85\"> affect </token> <token id=\"t86\"> humans.So </token> <token id=\"t87\"> far </token> <token id=\"t88\"> , </token> <token id=\"t89\"> a </token> <token id=\"t90\"> total </token> <token id=\"t91\"> of </token> <candidate id=\"c16\" index=92 type=\"number\" info=\"null\" length=\"1\"></candidate> <token id=\"t92\"> eight </token> <candidate id=\"c17\" index=93 type=\"host\" info=\"null\" length=\"2\"></candidate> <token id=\"t93\"> wild </token> <candidate id=\"c18\" index=94 type=\"host\" info=\"null\" length=\"1\"></candidate> <token id=\"t94\"> boars </token> <token id=\"t95\"> and </token> <candidate id=\"c19\" index=96 type=\"number\" info=\"null\" length=\"1\"></candidate> <token id=\"t96\"> three </token> <token id=\"t97\"> domestic </token> <candidate id=\"c20\" index=98 type=\"host\" info=\"null\" length=\"1\"></candidate> <token id=\"t98\"> pigs </token> <token id=\"t99\"> in </token> <candidate id=\"c21\" index=100 type=\"location\" info=\"{ &quot;coordinates&quot;: &quot;57.0;25.0&quot;, &quot;id&quot;: 458258, &quot;featureClass&quot;: &quot;A&quot;, &quot;featureCode&quot;: &quot;PCLI&quot;, &quot;countryCode&quot;: &quot;LV&quot; }\" length=\"1\"></candidate> <token id=\"t100\"> Latvia </token> <token id=\"t101\"> have </token> <token id=\"t102\"> tested </token> <token id=\"t103\"> positive </token> <token id=\"t104\"> . </token> <token id=\"t105\"> `` </token> <token id=\"t106\"> Infection </token> <token id=\"t107\"> has </token> <token id=\"t108\"> gotten </token> <token id=\"t109\"> into </token> <candidate id=\"c22\" index=110 type=\"host\" info=\"null\" length=\"2\"></candidate> <token id=\"t110\"> wild </token> <candidate id=\"c23\" index=111 type=\"host\" info=\"null\" length=\"1\"></candidate> <token id=\"t111\"> boars </token> <token id=\"t112\"> and </token> <token id=\"t113\"> we </token> <token id=\"t114\"> do </token> <token id=\"t115\"> n't </token> <token id=\"t116\"> know </token> <token id=\"t117\"> how </token> <token id=\"t118\"> long </token> <token id=\"t119\"> it </token> <token id=\"t120\"> will </token> <token id=\"t121\"> continue </token> <token id=\"t122\"> to </token> <token id=\"t123\"> spread </token> <token id=\"t124\"> , </token> <token id=\"t125\"> '' </token> <token id=\"t126\"> said </token> <token id=\"t127\"> Maris </token> <token id=\"t128\"> Balodis </token> <token id=\"t129\"> , </token> <token id=\"t130\"> the </token> <token id=\"t131\"> head </token> <token id=\"t132\"> of </token> <token id=\"t133\"> the </token> <token id=\"t134\"> country </token> <token id=\"t135\"> 's </token> <token id=\"t136\"> Food </token> <token id=\"t137\"> and </token> <token id=\"t138\"> Veterinary </token> <token id=\"t139\"> Service </token> <token id=\"t140\"> . </token> <token id=\"t141\"> `` </token> <token id=\"t142\"> Therefore </token> <token id=\"t143\"> , </token> <token id=\"t144\"> steps </token> <token id=\"t145\"> which </token> <token id=\"t146\"> can </token> <token id=\"t147\"> be </token> <token id=\"t148\"> done </token> <token id=\"t149\"> in </token> <token id=\"t150\"> an </token> <token id=\"t151\"> emergency </token> <token id=\"t152\"> situation </token> <token id=\"t153\"> are </token> <token id=\"t154\"> preferable </token> <token id=\"t155\"> at </token> <token id=\"t156\"> this </token> <token id=\"t157\"> moment </token> <token id=\"t158\"> . </token> <token id=\"t159\"> '' </token> <token id=\"t160\"> <br /> </token> <token id=\"t161\"> <br /> </token> <candidate id=\"c24\" index=162 type=\"location\" info=\"{ &quot;coordinates&quot;: &quot;57.0;25.0&quot;, &quot;id&quot;: 458258, &quot;featureClass&quot;: &quot;A&quot;, &quot;featureCode&quot;: &quot;PCLI&quot;, &quot;countryCode&quot;: &quot;LV&quot; }\" length=\"1\"></candidate> <token id=\"t162\"> Latvia </token> <token id=\"t163\"> 's </token> <token id=\"t164\"> agriculture </token> <token id=\"t165\"> minister </token> <token id=\"t166\"> , </token> <token id=\"t167\"> Janis </token> <token id=\"t168\"> Duklavs </token> <token id=\"t169\"> , </token> <token id=\"t170\"> said </token> <token id=\"t171\"> on </token> <candidate id=\"c25\" index=172 type=\"date\" info=\"2014-07-01\" length=\"1\"></candidate> <token id=\"t172\"> Tuesday </token> <token id=\"t173\"> the </token> <token id=\"t174\"> government </token> <token id=\"t175\"> wanted </token> <token id=\"t176\"> to </token> <token id=\"t177\"> announce </token> <token id=\"t178\"> an </token> <token id=\"t179\"> official </token> <token id=\"t180\"> state </token> <token id=\"t181\"> of </token> <token id=\"t182\"> emergency </token> <token id=\"t183\"> in </token> <token id=\"t184\"> the </token> <token id=\"t185\"> region </token> <token id=\"t186\"> but </token> <token id=\"t187\"> the </token> <token id=\"t188\"> final </token> <token id=\"t189\"> decision </token> <token id=\"t190\"> will </token> <token id=\"t191\"> be </token> <token id=\"t192\"> made </token> <token id=\"t193\"> by </token> <token id=\"t194\"> parliament </token> <token id=\"t195\"> , </token> <token id=\"t196\"> which </token> <token id=\"t197\"> is </token> <token id=\"t198\"> expected </token> <token id=\"t199\"> to </token> <token id=\"t200\"> vote </token> <token id=\"t201\"> on </token> <token id=\"t202\"> the </token> <token id=\"t203\"> issue </token> <candidate id=\"c26\" index=204 type=\"date\" info=\"2014-06-26\" length=\"2\"></candidate> <token id=\"t204\"> this </token> <token id=\"t205\"> Thursday </token> <token id=\"t206\"> . </token> <token id=\"t207\"> A </token> <token id=\"t208\"> state </token> <token id=\"t209\"> of </token> <token id=\"t210\"> emergency </token> <token id=\"t211\"> would </token> <token id=\"t212\"> give </token> <token id=\"t213\"> officials </token> <token id=\"t214\"> access </token> <token id=\"t215\"> to </token> <token id=\"t216\"> private </token> <token id=\"t217\"> farms </token> <token id=\"t218\"> so </token> <token id=\"t219\"> they </token> <token id=\"t220\"> can </token> <token id=\"t221\"> test </token> <token id=\"t222\"> even </token> <token id=\"t223\"> unregistered </token> <candidate id=\"c27\" index=224 type=\"host\" info=\"null\" length=\"1\"></candidate> <token id=\"t224\"> pigs </token> <token id=\"t225\"> , </token> <token id=\"t226\"> check </token> <token id=\"t227\"> vehicles </token> <token id=\"t228\"> leaving </token> <token id=\"t229\"> infected </token> <token id=\"t230\"> areas </token> <token id=\"t231\"> and </token> <token id=\"t232\"> implement </token> <token id=\"t233\"> other </token> <token id=\"t234\"> measures </token> <token id=\"t235\"> to </token> <token id=\"t236\"> limit </token> <token id=\"t237\"> the </token> <token id=\"t238\"> potential </token> <token id=\"t239\"> spread </token> <token id=\"t240\"> of </token> <token id=\"t241\"> the </token> <token id=\"t242\"> disease </token> <token id=\"t243\"> . </token> <token id=\"t244\"> <br /> </token> <token id=\"t245\"> <br /> </token> <token id=\"t246\"> In </token> <candidate id=\"c28\" index=247 type=\"number\" info=\"null\" length=\"1\"></candidate> <candidate id=\"c29\" index=247 type=\"date\" info=\"2013\" length=\"1\"></candidate> <token id=\"t247\"> 2013 </token> <token id=\"t248\"> , </token> <candidate id=\"c30\" index=249 type=\"location\" info=\"{ &quot;coordinates&quot;: &quot;57.0;25.0&quot;, &quot;id&quot;: 458258, &quot;featureClass&quot;: &quot;A&quot;, &quot;featureCode&quot;: &quot;PCLI&quot;, &quot;countryCode&quot;: &quot;LV&quot; }\" length=\"1\"></candidate> <token id=\"t249\"> Latvia </token> <token id=\"t250\"> exported </token> <token id=\"t251\"> live </token> <candidate id=\"c31\" index=252 type=\"host\" info=\"null\" length=\"1\"></candidate> <token id=\"t252\"> pigs </token> <token id=\"t253\"> and </token> <token id=\"t254\"> pork </token> <token id=\"t255\"> worth </token> <token id=\"t256\"> around </token> <candidate id=\"c32\" index=257 type=\"number\" info=\"null\" length=\"1\"></candidate> <token id=\"t257\"> 30 </token> <candidate id=\"c33\" index=258 type=\"number\" info=\"null\" length=\"1\"></candidate> <token id=\"t258\"> million </token> <token id=\"t259\"> euros </token> <token id=\"t260\"> , </token> <token id=\"t261\"> mostly </token> <token id=\"t262\"> to </token> <token id=\"t263\"> other </token> <candidate id=\"c34\" index=264 type=\"location\" info=\"{ &quot;coordinates&quot;: &quot;50.83857;4.37599&quot;, &quot;id&quot;: 6695072, &quot;featureClass&quot;: &quot;A&quot;, &quot;featureCode&quot;: &quot;ZN&quot;, &quot;countryCode&quot;: &quot;&quot; }\" length=\"2\"></candidate> <token id=\"t264\"> European </token> <candidate id=\"c35\" index=265 type=\"location\" info=\"{ &quot;coordinates&quot;: &quot;34.83401;-83.99076&quot;, &quot;id&quot;: 4227781, &quot;featureClass&quot;: &quot;A&quot;, &quot;featureCode&quot;: &quot;ADM2&quot;, &quot;countryCode&quot;: &quot;US&quot; }\" length=\"1\"></candidate> <candidate id=\"c36\" index=265 type=\"location\" info=\"{ &quot;coordinates&quot;: &quot;-32.83333;-62.75&quot;, &quot;id&quot;: 3833419, &quot;featureClass&quot;: &quot;A&quot;, &quot;featureCode&quot;: &quot;ADM2&quot;, &quot;countryCode&quot;: &quot;AR&quot; }\" length=\"1\"></candidate> <candidate id=\"c37\" index=265 type=\"location\" info=\"{ &quot;coordinates&quot;: &quot;13.55;-87.9&quot;, &quot;id&quot;: 3584767, &quot;featureClass&quot;: &quot;A&quot;, &quot;featureCode&quot;: &quot;ADM1&quot;, &quot;countryCode&quot;: &quot;SV&quot; }\" length=\"1\"></candidate> <token id=\"t265\"> Union </token> <token id=\"t266\"> countries </token> <token id=\"t267\"> . </token> <token id=\"t268\"> The </token> <token id=\"t269\"> state </token> <token id=\"t270\"> of </token> <token id=\"t271\"> emergency </token> <token id=\"t272\"> would </token> <token id=\"t273\"> be </token> <token id=\"t274\"> declared </token> <token id=\"t275\"> in </token> <token id=\"t276\"> an </token> <token id=\"t277\"> area </token> <token id=\"t278\"> spanning </token> <candidate id=\"c38\" index=279 type=\"number\" info=\"null\" length=\"1\"></candidate> <token id=\"t279\"> 5,000 </token> <token id=\"t280\"> square </token> <token id=\"t281\"> kilometers </token> <token id=\"t282\"> , </token> <token id=\"t283\"> roughly </token> <candidate id=\"c39\" index=284 type=\"number\" info=\"null\" length=\"1\"></candidate> <token id=\"t284\"> eight </token> <token id=\"t285\"> percent </token> <token id=\"t286\"> of </token> <candidate id=\"c40\" index=287 type=\"location\" info=\"{ &quot;coordinates&quot;: &quot;57.0;25.0&quot;, &quot;id&quot;: 458258, &quot;featureClass&quot;: &quot;A&quot;, &quot;featureCode&quot;: &quot;PCLI&quot;, &quot;countryCode&quot;: &quot;LV&quot; }\" length=\"1\"></candidate> <token id=\"t287\"> Latvia </token> <token id=\"t288\"> 's </token> <token id=\"t289\"> territory </token> <token id=\"t290\"> . </token> <token id=\"t291\"> <br /> </token> <token id=\"t292\"> <br /> </token> <candidate id=\"c41\" index=293 type=\"location\" info=\"{ &quot;coordinates&quot;: &quot;60.0;100.0&quot;, &quot;id&quot;: 2017370, &quot;featureClass&quot;: &quot;A&quot;, &quot;featureCode&quot;: &quot;PCLI&quot;, &quot;countryCode&quot;: &quot;RU&quot; }\" length=\"1\"></candidate> <token id=\"t293\"> Russia </token> <token id=\"t294\"> has </token> <token id=\"t295\"> limited </token> <token id=\"t296\"> pork </token> <token id=\"t297\"> imports </token> <token id=\"t298\"> from </token> <token id=\"t299\"> the </token> <token id=\"t300\"> EU </token> <token id=\"t301\"> after </token> <candidate id=\"c42\" index=302 type=\"disease\" info=\"null\" length=\"3\"></candidate> <token id=\"t302\"> African </token> <candidate id=\"c43\" index=303 type=\"host\" info=\"null\" length=\"1\"></candidate> <token id=\"t303\"> swine </token> <token id=\"t304\"> fever </token> <token id=\"t305\"> was </token> <token id=\"t306\"> found </token> <token id=\"t307\"> in </token> <candidate id=\"c44\" index=308 type=\"location\" info=\"{ &quot;coordinates&quot;: &quot;55.41667;24.0&quot;, &quot;id&quot;: 597427, &quot;featureClass&quot;: &quot;A&quot;, &quot;featureCode&quot;: &quot;PCLI&quot;, &quot;countryCode&quot;: &quot;LT&quot; }\" length=\"1\"></candidate> <token id=\"t308\"> Lithuania </token> <token id=\"t309\"> . </token> <token id=\"t310\"> ( </token> <token id=\"t311\"> Reporting </token> <token id=\"t312\"> by </token> <candidate id=\"c45\" index=313 type=\"location\" info=\"{ &quot;coordinates&quot;: &quot;-9.80042;-77.56763&quot;, &quot;id&quot;: 8350273, &quot;featureClass&quot;: &quot;A&quot;, &quot;featureCode&quot;: &quot;ADM3&quot;, &quot;countryCode&quot;: &quot;PE&quot; }\" length=\"1\"></candidate> <candidate id=\"c46\" index=313 type=\"location\" info=\"{ &quot;coordinates&quot;: &quot;-9.83333;-77.66667&quot;, &quot;id&quot;: 3699820, &quot;featureClass&quot;: &quot;A&quot;, &quot;featureCode&quot;: &quot;ADM2&quot;, &quot;countryCode&quot;: &quot;PE&quot; }\" length=\"1\"></candidate> <token id=\"t313\"> Aija </token> <token id=\"t314\"> Krutaine </token> <token id=\"t315\"> , </token> <token id=\"t316\"> editing </token> <token id=\"t317\"> by </token> <token id=\"t318\"> Mia </token> <token id=\"t319\"> Shanley </token> <token id=\"t320\"> and </token> <token id=\"t321\"> Larry </token> <candidate id=\"c47\" index=322 type=\"location\" info=\"{ &quot;coordinates&quot;: &quot;43.96681;-79.58292&quot;, &quot;id&quot;: 5992181, &quot;featureClass&quot;: &quot;A&quot;, &quot;featureCode&quot;: &quot;ADMD&quot;, &quot;countryCode&quot;: &quot;CA&quot; }\" length=\"1\"></candidate> <candidate id=\"c48\" index=322 type=\"location\" info=\"{ &quot;coordinates&quot;: &quot;33.61648;-100.25585&quot;, &quot;id&quot;: 5524574, &quot;featureClass&quot;: &quot;A&quot;, &quot;featureCode&quot;: &quot;ADM2&quot;, &quot;countryCode&quot;: &quot;US&quot; }\" length=\"1\"></candidate> <candidate id=\"c49\" index=322 type=\"location\" info=\"{ &quot;coordinates&quot;: &quot;47.49084;-121.83583&quot;, &quot;id&quot;: 5799783, &quot;featureClass&quot;: &quot;A&quot;, &quot;featureCode&quot;: &quot;ADM2&quot;, &quot;countryCode&quot;: &quot;US&quot; }\" length=\"1\"></candidate> <token id=\"t322\"> King </token> <token id=\"t323\"> ) </token>","publication_date":"2014-07-01","id":12,"title":"Latvia may declare state of emergency to cope with African swine fever","url":"http://www.reuters.com/article/us-lativa-swinefever-idUSKBN0F650N20140701","content":"\nRIGA Latvia may declare a state of emergency in the eastern part of the country, near its border with Belarus and Russia to fight, an outbreak of African swine fever in some wild boars and domestic pigs.Swine fever was discovered in Latvia at the end of June and earlier in both Lithuania and Poland. The disease occurs among pigs and wild boars, where its effects are devastating and often deadly, and there is no vaccine. It does not affect humans.So far, a total of eight wild boars and three domestic pigs in Latvia have tested positive.\"Infection has gotten into wild boars and we don't know how long it will continue to spread,\" said Maris Balodis, the head of the country's Food and Veterinary Service. \"Therefore, steps which can be done in an emergency situation are preferable at this moment.\"\n \n Latvia's agriculture minister, Janis Duklavs, said on Tuesday the government wanted to announce an official state of emergency in the region but the final decision will be made by parliament, which is expected to vote on the issue this Thursday.A state of emergency would give officials access to private farms so they can test even unregistered pigs, check vehicles leaving infected areas and implement other measures to limit the potential spread of the disease.\n \n In 2013, Latvia exported live pigs and pork worth around 30 million euros, mostly to other European Union countries. The state of emergency would be declared in an area spanning 5,000 square kilometers, roughly eight percent of Latvia's territory.\n \n Russia has limited pork imports from the EU after African swine fever was found in Lithuania. (Reporting by Aija Krutaine, editing by Mia Shanley and Larry King)","candidateLabels":[{"id":"c1","label":"correct"},{"id":"c2","label":"incorrect"},{"id":"c3","label":"incorrect"},{"id":"c4","label":"incorrect"},{"id":"c5","label":"correct"},{"id":"c6","label":"correct"},{"id":"c7","label":"correct"},{"id":"c8","label":"correct"},{"id":"c9","label":"correct"},{"id":"c10","label":"partial"},{"id":"c11","label":"correct"},{"id":"c12","label":"correct"},{"id":"c13","label":"correct"},{"id":"c14","label":"correct"},{"id":"c15","label":"correct"},{"id":"c16","label":"correct"},{"id":"c17","label":"correct"},{"id":"c18","label":"correct"},{"id":"c19","label":"correct"},{"id":"c20","label":"correct"},{"id":"c21","label":"correct"},{"id":"c22","label":"correct"},{"id":"c23","label":"correct"},{"id":"c24","label":"correct"},{"id":"c25","label":"partial"},{"id":"c26","label":"partial"},{"id":"c27","label":"correct"},{"id":"c28","label":"incorrect"},{"id":"c29","label":"incorrect"},{"id":"c30","label":"correct"},{"id":"c31","label":"correct"},{"id":"c32","label":"incorrect"},{"id":"c33","label":"incorrect"},{"id":"c34","label":"incorrect"},{"id":"c35","label":"incorrect"},{"id":"c36","label":"incorrect"},{"id":"c37","label":"incorrect"},{"id":"c38","label":"incorrect"},{"id":"c39","label":"incorrect"},{"id":"c40","label":"correct"},{"id":"c41","label":"incorrect"},{"id":"c42","label":"correct"},{"id":"c43","label":"correct"},{"id":"c44","label":"correct"},{"id":"c45","label":"incorrect"},{"id":"c46","label":"incorrect"},{"id":"c47","label":"incorrect"},{"id":"c48","label":"incorrect"},{"id":"c49","label":"incorrect"}]}
