# Supplementary material for: Web monitoring of emerging animal infectious diseases integrated in the French Animal Health Epidemic Intelligence System
Source: PLoS One. 2018 Aug 3;13(8):e0199960. doi: 10.1371/journal.pone.0199960 (PMC6075742; doi:10.1371/journal.pone.0199960)
Supplement: S1 Dataset — Dataset of news reports in English language used to evaluate and train the information extraction module of PADI-web (http://epia.clermont.inra.fr/vsi). This dataset is composed of 532 news reports (in JSON), with information about the report itself (publication date, title, content, url), as well as processing information related to the information extraction process (candidates for extraction information, correct or incorrect labels for each candidate). The named entity candidates (locations, diseases, hosts, dates, number of cases) are manually labelled in each article. Data are shared under a CC BY license and are freely available for download at: https://dataverse.cirad.fr/dataset.xhtml?persistentId=doi:10.18167/DVN1/KMTIFG. (GZ) [file pone.0199960.s001.gz › articles/109.json]

{"reports":[17400,17925,17970],"tagged_content":"<token id=\"t0\"> <br /> </token> <token id=\"t1\"> <br /> </token> <candidate id=\"c1\" index=2 type=\"location\" info=\"{ &quot;coordinates&quot;: &quot;64.0;-19.0&quot;, &quot;id&quot;: 3337406, &quot;featureClass&quot;: &quot;A&quot;, &quot;featureCode&quot;: &quot;ADM1&quot;, &quot;countryCode&quot;: &quot;IS&quot; }\" length=\"1\"></candidate> <candidate id=\"c2\" index=2 type=\"location\" info=\"{ &quot;coordinates&quot;: &quot;2.75;11.58333&quot;, &quot;id&quot;: 2221789, &quot;featureClass&quot;: &quot;A&quot;, &quot;featureCode&quot;: &quot;ADM1&quot;, &quot;countryCode&quot;: &quot;CM&quot; }\" length=\"1\"></candidate> <candidate id=\"c3\" index=2 type=\"location\" info=\"{ &quot;coordinates&quot;: &quot;-6.33333;39.5&quot;, &quot;id&quot;: 149753, &quot;featureClass&quot;: &quot;A&quot;, &quot;featureCode&quot;: &quot;ADM2&quot;, &quot;countryCode&quot;: &quot;TZ&quot; }\" length=\"1\"></candidate> <candidate id=\"c4\" index=2 type=\"location\" info=\"{ &quot;coordinates&quot;: &quot;6.66667;2.25&quot;, &quot;id&quot;: 2395504, &quot;featureClass&quot;: &quot;A&quot;, &quot;featureCode&quot;: &quot;ADM1&quot;, &quot;countryCode&quot;: &quot;BJ&quot; }\" length=\"1\"></candidate> <token id=\"t2\"> South </token> <token id=\"t3\"> Korean </token> <token id=\"t4\"> quarantine </token> <token id=\"t5\"> authorities </token> <token id=\"t6\"> are </token> <token id=\"t7\"> examining </token> <token id=\"t8\"> Canadian </token> <token id=\"t9\"> beef </token> <token id=\"t10\"> imports </token> <token id=\"t11\"> , </token> <token id=\"t12\"> following </token> <token id=\"t13\"> a </token> <candidate id=\"c5\" index=14 type=\"date\" info=\"PAST_REF\" length=\"1\"></candidate> <token id=\"t14\"> recent </token> <token id=\"t15\"> notification </token> <token id=\"t16\"> from </token> <token id=\"t17\"> the </token> <token id=\"t18\"> Canadian </token> <token id=\"t19\"> government </token> <token id=\"t20\"> of </token> <token id=\"t21\"> an </token> <token id=\"t22\"> outbreak </token> <token id=\"t23\"> of </token> <candidate id=\"c6\" index=24 type=\"host\" info=\"null\" length=\"1\"></candidate> <candidate id=\"c7\" index=24 type=\"disease\" info=\"null\" length=\"3\"></candidate> <token id=\"t24\"> bovine </token> <token id=\"t25\"> spongiform </token> <token id=\"t26\"> encephalopathy </token> <token id=\"t27\"> , </token> <token id=\"t28\"> or </token> <token id=\"t29\"> mad </token> <candidate id=\"c8\" index=30 type=\"host\" info=\"null\" length=\"1\"></candidate> <token id=\"t30\"> cow </token> <token id=\"t31\"> disease.The </token> <token id=\"t32\"> Ministry </token> <token id=\"t33\"> of </token> <token id=\"t34\"> Agriculture </token> <token id=\"t35\"> , </token> <token id=\"t36\"> Food </token> <token id=\"t37\"> and </token> <token id=\"t38\"> Rural </token> <token id=\"t39\"> Affairs </token> <token id=\"t40\"> said </token> <candidate id=\"c9\" index=41 type=\"date\" info=\"2015-02-15\" length=\"1\"></candidate> <token id=\"t41\"> Sunday </token> <token id=\"t42\"> that </token> <token id=\"t43\"> Canadian </token> <token id=\"t44\"> beef </token> <token id=\"t45\"> imports </token> <token id=\"t46\"> here </token> <token id=\"t47\"> could </token> <token id=\"t48\"> be </token> <token id=\"t49\"> categorically </token> <token id=\"t50\"> banned </token> <token id=\"t51\"> if </token> <token id=\"t52\"> found </token> <token id=\"t53\"> to </token> <token id=\"t54\"> pose </token> <token id=\"t55\"> a </token> <token id=\"t56\"> substantial </token> <token id=\"t57\"> threat </token> <token id=\"t58\"> to </token> <token id=\"t59\"> public </token> <token id=\"t60\"> health </token> <token id=\"t61\"> . </token> <token id=\"t62\"> `` </token> <token id=\"t63\"> We </token> <token id=\"t64\"> were </token> <token id=\"t65\"> notified </token> <token id=\"t66\"> by </token> <token id=\"t67\"> the </token> <token id=\"t68\"> Canadian </token> <token id=\"t69\"> Embassy </token> <token id=\"t70\"> to </token> <token id=\"t71\"> Korea </token> <token id=\"t72\"> on </token> <candidate id=\"c10\" index=73 type=\"date\" info=\"2015-02-11\" length=\"2\"></candidate> <token id=\"t73\"> Feb. </token> <candidate id=\"c11\" index=74 type=\"number\" info=\"null\" length=\"1\"></candidate> <token id=\"t74\"> 11 </token> <token id=\"t75\"> , </token> <candidate id=\"c12\" index=76 type=\"location\" info=\"{ &quot;coordinates&quot;: &quot;60.10867;-113.64258&quot;, &quot;id&quot;: 6251999, &quot;featureClass&quot;: &quot;A&quot;, &quot;featureCode&quot;: &quot;PCLI&quot;, &quot;countryCode&quot;: &quot;CA&quot; }\" length=\"1\"></candidate> <token id=\"t76\"> Canada </token> <token id=\"t77\"> time </token> <token id=\"t78\"> , </token> <token id=\"t79\"> that </token> <token id=\"t80\"> a </token> <token id=\"t81\"> full-grown </token> <candidate id=\"c13\" index=82 type=\"host\" info=\"null\" length=\"1\"></candidate> <token id=\"t82\"> cow </token> <token id=\"t83\"> at </token> <token id=\"t84\"> a </token> <token id=\"t85\"> ranch </token> <token id=\"t86\"> in </token> <candidate id=\"c14\" index=87 type=\"location\" info=\"{ &quot;coordinates&quot;: &quot;52.28333;-117.469&quot;, &quot;id&quot;: 5883102, &quot;featureClass&quot;: &quot;A&quot;, &quot;featureCode&quot;: &quot;ADM1&quot;, &quot;countryCode&quot;: &quot;CA&quot; }\" length=\"1\"></candidate> <token id=\"t87\"> Alberta </token> <token id=\"t88\"> , </token> <candidate id=\"c15\" index=89 type=\"location\" info=\"{ &quot;coordinates&quot;: &quot;60.10867;-113.64258&quot;, &quot;id&quot;: 6251999, &quot;featureClass&quot;: &quot;A&quot;, &quot;featureCode&quot;: &quot;PCLI&quot;, &quot;countryCode&quot;: &quot;CA&quot; }\" length=\"1\"></candidate> <token id=\"t89\"> Canada </token> <token id=\"t90\"> , </token> <token id=\"t91\"> had </token> <token id=\"t92\"> been </token> <token id=\"t93\"> carrying </token> <token id=\"t94\"> the </token> <candidate id=\"c16\" index=95 type=\"disease\" info=\"null\" length=\"1\"></candidate> <token id=\"t95\"> BSE </token> <token id=\"t96\"> virus </token> <token id=\"t97\"> , </token> <token id=\"t98\"> '' </token> <token id=\"t99\"> MAFRA </token> <token id=\"t100\"> stated </token> <token id=\"t101\"> in </token> <token id=\"t102\"> a </token> <token id=\"t103\"> press </token> <token id=\"t104\"> release </token> <token id=\"t105\"> . </token> <candidate id=\"c17\" index=106 type=\"location\" info=\"{ &quot;coordinates&quot;: &quot;7.8972;123.0274&quot;, &quot;id&quot;: 1725750, &quot;featureClass&quot;: &quot;A&quot;, &quot;featureCode&quot;: &quot;ADM3&quot;, &quot;countryCode&quot;: &quot;PH&quot; }\" length=\"1\"></candidate> <token id=\"t106\"> Although </token> <token id=\"t107\"> the </token> <token id=\"t108\"> Canadian </token> <token id=\"t109\"> government </token> <token id=\"t110\"> confirmed </token> <token id=\"t111\"> that </token> <token id=\"t112\"> the </token> <token id=\"t113\"> BSE-stricken </token> <candidate id=\"c18\" index=114 type=\"host\" info=\"null\" length=\"1\"></candidate> <token id=\"t114\"> cow </token> <token id=\"t115\"> was </token> <token id=\"t116\"> not </token> <token id=\"t117\"> used </token> <token id=\"t118\"> in </token> <token id=\"t119\"> food </token> <token id=\"t120\"> or </token> <token id=\"t121\"> livestock </token> <token id=\"t122\"> feed </token> <token id=\"t123\"> manufacturing </token> <token id=\"t124\"> , </token> <token id=\"t125\"> MAFRA </token> <token id=\"t126\"> suspended </token> <token id=\"t127\"> imports </token> <token id=\"t128\"> of </token> <token id=\"t129\"> Canadian </token> <token id=\"t130\"> beef </token> <token id=\"t131\"> on </token> <candidate id=\"c19\" index=132 type=\"date\" info=\"2015-02-13\" length=\"2\"></candidate> <token id=\"t132\"> Feb. </token> <candidate id=\"c20\" index=133 type=\"number\" info=\"null\" length=\"1\"></candidate> <token id=\"t133\"> 13 </token> <token id=\"t134\"> and </token> <token id=\"t135\"> launched </token> <token id=\"t136\"> an </token> <token id=\"t137\"> in-depth </token> <token id=\"t138\"> investigation </token> <token id=\"t139\"> . </token> <token id=\"t140\"> While </token> <token id=\"t141\"> MAFRA </token> <token id=\"t142\"> has </token> <token id=\"t143\"> not </token> <token id=\"t144\"> said </token> <token id=\"t145\"> how </token> <token id=\"t146\"> long </token> <token id=\"t147\"> the </token> <token id=\"t148\"> investigation </token> <token id=\"t149\"> will </token> <token id=\"t150\"> last </token> <token id=\"t151\"> , </token> <token id=\"t152\"> some </token> <token id=\"t153\"> officials </token> <token id=\"t154\"> expect </token> <token id=\"t155\"> that </token> <token id=\"t156\"> the </token> <token id=\"t157\"> quarantine </token> <token id=\"t158\"> alert </token> <token id=\"t159\"> will </token> <token id=\"t160\"> not </token> <token id=\"t161\"> lead </token> <token id=\"t162\"> to </token> <token id=\"t163\"> years </token> <token id=\"t164\"> of </token> <token id=\"t165\"> import </token> <token id=\"t166\"> bans </token> <token id=\"t167\"> , </token> <token id=\"t168\"> as </token> <token id=\"t169\"> was </token> <token id=\"t170\"> the </token> <token id=\"t171\"> case </token> <token id=\"t172\"> in </token> <candidate id=\"c21\" index=173 type=\"number\" info=\"null\" length=\"1\"></candidate> <candidate id=\"c22\" index=173 type=\"date\" info=\"2003\" length=\"1\"></candidate> <token id=\"t173\"> 2003 </token> <token id=\"t174\"> . </token> <token id=\"t175\"> `` </token> <token id=\"t176\"> The </token> <token id=\"t177\"> government </token> <candidate id=\"c23\" index=178 type=\"location\" info=\"{ &quot;coordinates&quot;: &quot;38.49457;43.38323&quot;, &quot;id&quot;: 298117, &quot;featureClass&quot;: &quot;P&quot;, &quot;featureCode&quot;: &quot;PPLA&quot;, &quot;countryCode&quot;: &quot;TR&quot; }\" length=\"1\"></candidate> <token id=\"t178\"> ban </token> <token id=\"t179\"> on </token> <token id=\"t180\"> bringing </token> <token id=\"t181\"> in </token> <token id=\"t182\"> ( </token> <token id=\"t183\"> Canadian </token> <token id=\"t184\"> beef </token> <token id=\"t185\"> ) </token> <token id=\"t186\"> seems </token> <token id=\"t187\"> unlikely </token> <token id=\"t188\"> to </token> <token id=\"t189\"> last </token> <token id=\"t190\"> long </token> <token id=\"t191\"> , </token> <token id=\"t192\"> '' </token> <token id=\"t193\"> a </token> <token id=\"t194\"> Food </token> <token id=\"t195\"> Ministry </token> <token id=\"t196\"> official </token> <token id=\"t197\"> said </token> <token id=\"t198\"> , </token> <token id=\"t199\"> emphasizing </token> <token id=\"t200\"> that </token> <token id=\"t201\"> this </token> <token id=\"t202\"> opinion </token> <token id=\"t203\"> did </token> <token id=\"t204\"> not </token> <token id=\"t205\"> represent </token> <token id=\"t206\"> the </token> <token id=\"t207\"> ministry </token> <token id=\"t208\"> 's </token> <token id=\"t209\"> official </token> <token id=\"t210\"> stance </token> <token id=\"t211\"> . </token> <token id=\"t212\"> In </token> <token id=\"t213\"> contrast </token> <token id=\"t214\"> to </token> <candidate id=\"c24\" index=215 type=\"disease\" info=\"null\" length=\"2\"></candidate> <token id=\"t215\"> foot-and-mouth </token> <token id=\"t216\"> disease </token> <token id=\"t217\"> , </token> <token id=\"t218\"> a </token> <token id=\"t219\"> common </token> <token id=\"t220\"> livestock </token> <token id=\"t221\"> illness </token> <token id=\"t222\"> in </token> <token id=\"t223\"> Korea </token> <token id=\"t224\"> , </token> <candidate id=\"c25\" index=225 type=\"disease\" info=\"null\" length=\"1\"></candidate> <token id=\"t225\"> BSE </token> <token id=\"t226\"> does </token> <token id=\"t227\"> not </token> <token id=\"t228\"> spread </token> <token id=\"t229\"> through </token> <token id=\"t230\"> contact </token> <token id=\"t231\"> . </token> <token id=\"t232\"> A </token> <candidate id=\"c26\" index=233 type=\"host\" info=\"null\" length=\"1\"></candidate> <token id=\"t233\"> cow </token> <token id=\"t234\"> with </token> <candidate id=\"c27\" index=235 type=\"disease\" info=\"null\" length=\"1\"></candidate> <token id=\"t235\"> BSE </token> <token id=\"t236\"> will </token> <token id=\"t237\"> not </token> <token id=\"t238\"> spread </token> <token id=\"t239\"> the </token> <token id=\"t240\"> disease </token> <token id=\"t241\"> to </token> <token id=\"t242\"> other </token> <candidate id=\"c28\" index=243 type=\"host\" info=\"null\" length=\"1\"></candidate> <token id=\"t243\"> cattle </token> <token id=\"t244\"> unless </token> <token id=\"t245\"> they </token> <token id=\"t246\"> prey </token> <token id=\"t247\"> on </token> <token id=\"t248\"> the </token> <token id=\"t249\"> ill </token> <candidate id=\"c29\" index=250 type=\"host\" info=\"null\" length=\"1\"></candidate> <token id=\"t250\"> cow </token> <token id=\"t251\"> , </token> <token id=\"t252\"> which </token> <token id=\"t253\"> a </token> <token id=\"t254\"> MAFRA </token> <token id=\"t255\"> official </token> <token id=\"t256\"> called </token> <token id=\"t257\"> `` </token> <token id=\"t258\"> an </token> <token id=\"t259\"> unlikely </token> <token id=\"t260\"> case </token> <token id=\"t261\"> . </token> <token id=\"t262\"> '' </token> <candidate id=\"c30\" index=263 type=\"location\" info=\"{ &quot;coordinates&quot;: &quot;60.10867;-113.64258&quot;, &quot;id&quot;: 6251999, &quot;featureClass&quot;: &quot;A&quot;, &quot;featureCode&quot;: &quot;PCLI&quot;, &quot;countryCode&quot;: &quot;CA&quot; }\" length=\"1\"></candidate> <token id=\"t263\"> Canada </token> <token id=\"t264\"> is </token> <token id=\"t265\"> the </token> <token id=\"t266\"> fourth-largest </token> <token id=\"t267\"> exporter </token> <token id=\"t268\"> of </token> <token id=\"t269\"> beef </token> <token id=\"t270\"> to </token> <token id=\"t271\"> Korea </token> <token id=\"t272\"> , </token> <token id=\"t273\"> but </token> <token id=\"t274\"> the </token> <token id=\"t275\"> volume </token> <token id=\"t276\"> is </token> <token id=\"t277\"> far </token> <token id=\"t278\"> smaller </token> <token id=\"t279\"> than </token> <token id=\"t280\"> from </token> <candidate id=\"c31\" index=281 type=\"location\" info=\"{ &quot;coordinates&quot;: &quot;-25.0;135.0&quot;, &quot;id&quot;: 2077456, &quot;featureClass&quot;: &quot;A&quot;, &quot;featureCode&quot;: &quot;PCLI&quot;, &quot;countryCode&quot;: &quot;AU&quot; }\" length=\"1\"></candidate> <token id=\"t281\"> Australia </token> <token id=\"t282\"> and </token> <token id=\"t283\"> the </token> <candidate id=\"c32\" index=284 type=\"location\" info=\"{ &quot;coordinates&quot;: &quot;39.76;-98.5&quot;, &quot;id&quot;: 6252001, &quot;featureClass&quot;: &quot;A&quot;, &quot;featureCode&quot;: &quot;PCLI&quot;, &quot;countryCode&quot;: &quot;US&quot; }\" length=\"1\"></candidate> <token id=\"t284\"> U.S. </token> <token id=\"t285\"> MAFRA </token> <token id=\"t286\"> 's </token> <token id=\"t287\"> data </token> <token id=\"t288\"> shows </token> <token id=\"t289\"> that </token> <token id=\"t290\"> Canadian </token> <token id=\"t291\"> beef </token> <token id=\"t292\"> made </token> <token id=\"t293\"> up </token> <token id=\"t294\"> only </token> <candidate id=\"c33\" index=295 type=\"number\" info=\"null\" length=\"1\"></candidate> <token id=\"t295\"> 1 </token> <token id=\"t296\"> percent </token> <token id=\"t297\"> of </token> <token id=\"t298\"> all </token> <token id=\"t299\"> imported </token> <token id=\"t300\"> beef </token> <token id=\"t301\"> to </token> <token id=\"t302\"> Korea </token> <token id=\"t303\"> in </token> <candidate id=\"c34\" index=304 type=\"number\" info=\"null\" length=\"1\"></candidate> <candidate id=\"c35\" index=304 type=\"date\" info=\"2014\" length=\"1\"></candidate> <token id=\"t304\"> 2014 </token> <token id=\"t305\"> , </token> <token id=\"t306\"> up </token> <candidate id=\"c36\" index=307 type=\"number\" info=\"null\" length=\"1\"></candidate> <token id=\"t307\"> 0.4 </token> <token id=\"t308\"> percent </token> <token id=\"t309\"> from </token> <token id=\"t310\"> a </token> <token id=\"t311\"> year </token> <token id=\"t312\"> before </token> <token id=\"t313\"> . </token> <candidate id=\"c37\" index=314 type=\"date\" info=\"2015-01\" length=\"2\"></candidate> <token id=\"t314\"> Last </token> <token id=\"t315\"> month </token> <token id=\"t316\"> , </token> <token id=\"t317\"> about </token> <candidate id=\"c38\" index=318 type=\"number\" info=\"null\" length=\"1\"></candidate> <token id=\"t318\"> 600 </token> <token id=\"t319\"> tons </token> <token id=\"t320\"> , </token> <token id=\"t321\"> or </token> <candidate id=\"c39\" index=322 type=\"number\" info=\"null\" length=\"1\"></candidate> <token id=\"t322\"> 2.7 </token> <token id=\"t323\"> percent </token> <token id=\"t324\"> of </token> <token id=\"t325\"> all </token> <token id=\"t326\"> imported </token> <token id=\"t327\"> beef </token> <token id=\"t328\"> to </token> <token id=\"t329\"> Korea </token> <token id=\"t330\"> , </token> <token id=\"t331\"> were </token> <token id=\"t332\"> from </token> <candidate id=\"c40\" index=333 type=\"location\" info=\"{ &quot;coordinates&quot;: &quot;60.10867;-113.64258&quot;, &quot;id&quot;: 6251999, &quot;featureClass&quot;: &quot;A&quot;, &quot;featureCode&quot;: &quot;PCLI&quot;, &quot;countryCode&quot;: &quot;CA&quot; }\" length=\"1\"></candidate> <token id=\"t333\"> Canada </token> <token id=\"t334\"> . </token> <token id=\"t335\"> In </token> <token id=\"t336\"> the </token> <token id=\"t337\"> same </token> <token id=\"t338\"> period </token> <token id=\"t339\"> , </token> <candidate id=\"c41\" index=340 type=\"location\" info=\"{ &quot;coordinates&quot;: &quot;-25.0;135.0&quot;, &quot;id&quot;: 2077456, &quot;featureClass&quot;: &quot;A&quot;, &quot;featureCode&quot;: &quot;PCLI&quot;, &quot;countryCode&quot;: &quot;AU&quot; }\" length=\"1\"></candidate> <token id=\"t340\"> Australia </token> <token id=\"t341\"> was </token> <token id=\"t342\"> the </token> <token id=\"t343\"> largest </token> <token id=\"t344\"> exporter </token> <token id=\"t345\"> , </token> <token id=\"t346\"> with </token> <candidate id=\"c42\" index=347 type=\"number\" info=\"null\" length=\"1\"></candidate> <token id=\"t347\"> 50.3 </token> <token id=\"t348\"> percent </token> <token id=\"t349\"> of </token> <token id=\"t350\"> Korea </token> <token id=\"t351\"> 's </token> <token id=\"t352\"> imported </token> <token id=\"t353\"> beef </token> <token id=\"t354\"> market </token> <token id=\"t355\"> . </token> <token id=\"t356\"> The </token> <candidate id=\"c43\" index=357 type=\"location\" info=\"{ &quot;coordinates&quot;: &quot;39.76;-98.5&quot;, &quot;id&quot;: 6252001, &quot;featureClass&quot;: &quot;A&quot;, &quot;featureCode&quot;: &quot;PCLI&quot;, &quot;countryCode&quot;: &quot;US&quot; }\" length=\"1\"></candidate> <token id=\"t357\"> U.S. </token> <token id=\"t358\"> came </token> <token id=\"t359\"> next </token> <token id=\"t360\"> at </token> <candidate id=\"c44\" index=361 type=\"number\" info=\"null\" length=\"1\"></candidate> <token id=\"t361\"> 37.3 </token> <token id=\"t362\"> percent </token> <token id=\"t363\"> , </token> <token id=\"t364\"> followed </token> <token id=\"t365\"> by </token> <candidate id=\"c45\" index=366 type=\"location\" info=\"{ &quot;coordinates&quot;: &quot;-42.0;174.0&quot;, &quot;id&quot;: 2186224, &quot;featureClass&quot;: &quot;A&quot;, &quot;featureCode&quot;: &quot;PCLI&quot;, &quot;countryCode&quot;: &quot;NZ&quot; }\" length=\"2\"></candidate> <token id=\"t366\"> New </token> <candidate id=\"c46\" index=367 type=\"location\" info=\"{ &quot;coordinates&quot;: &quot;51.41667;3.75&quot;, &quot;id&quot;: 2744011, &quot;featureClass&quot;: &quot;A&quot;, &quot;featureCode&quot;: &quot;ADM1&quot;, &quot;countryCode&quot;: &quot;NL&quot; }\" length=\"1\"></candidate> <candidate id=\"c47\" index=367 type=\"location\" info=\"{ &quot;coordinates&quot;: &quot;55.41667;11.83333&quot;, &quot;id&quot;: 6418541, &quot;featureClass&quot;: &quot;A&quot;, &quot;featureCode&quot;: &quot;ADM1&quot;, &quot;countryCode&quot;: &quot;DK&quot; }\" length=\"1\"></candidate> <token id=\"t367\"> Zealand </token> <token id=\"t368\"> with </token> <candidate id=\"c48\" index=369 type=\"number\" info=\"null\" length=\"1\"></candidate> <token id=\"t369\"> 2.2 </token> <token id=\"t370\"> percent </token> <token id=\"t371\"> . </token> <token id=\"t372\"> By </token> <candidate id=\"c49\" index=373 type=\"location\" info=\"{ &quot;coordinates&quot;: &quot;39.02;125.74833&quot;, &quot;id&quot;: 1877859, &quot;featureClass&quot;: &quot;A&quot;, &quot;featureCode&quot;: &quot;ADM2&quot;, &quot;countryCode&quot;: &quot;KP&quot; }\" length=\"1\"></candidate> <token id=\"t373\"> Chung </token> <token id=\"t374\"> Joo-won </token> <token id=\"t375\"> ( </token> <token id=\"t376\"> joowonc@heraldcorp.com </token> <token id=\"t377\"> ) </token>","publication_date":"2015-02-15","id":109,"title":"Korea considers ban on Canadian beef imports","url":"http://www.koreaherald.com/view.php?ud=20150215000229","content":"&#13;\n&#13;\n\tSouth Korean quarantine authorities are examining Canadian beef imports, following a recent notification from the Canadian government of an outbreak of bovine spongiform encephalopathy, or mad cow disease.The Ministry of Agriculture, Food and Rural Affairs said Sunday that Canadian beef imports here could be categorically banned if found to pose a substantial threat to public health.“We were notified by the Canadian Embassy to Korea on Feb. 11, Canada time, that a full-grown cow at a ranch in Alberta, Canada, had been carrying the BSE virus,” MAFRA stated in a press release. Although the Canadian government confirmed that the BSE-stricken cow was not used in food or livestock feed manufacturing, MAFRA suspended imports of Canadian beef on Feb. 13 and launched an in-depth investigation. While MAFRA has not said how long the investigation will last, some officials expect that the quarantine alert will not lead to years of import bans, as was the case in 2003. “The government ban on bringing in (Canadian beef) seems unlikely to last long,” a Food Ministry official said, emphasizing that this opinion did not represent the ministry’s official stance. In contrast to foot-and-mouth disease, a common livestock illness in Korea, BSE does not spread through contact. A cow with BSE will not spread the disease to other cattle unless they prey on the ill cow, which a MAFRA official called “an unlikely case.”Canada is the fourth-largest exporter of beef to Korea, but the volume is far smaller than from Australia and the U.S. MAFRA’s data shows that Canadian beef made up only 1 percent of all imported beef to Korea in 2014, up 0.4 percent from a year before. Last month, about 600 tons, or 2.7 percent of all imported beef to Korea, were from Canada. In the same period, Australia was the largest exporter, with 50.3 percent of Korea’s imported beef market. The U.S. came next at 37.3 percent, followed by New Zealand with 2.2 percent. By Chung Joo-won (joowonc@heraldcorp.com)\t","candidateLabels":[]}
