# Supplementary material for: Web monitoring of emerging animal infectious diseases integrated in the French Animal Health Epidemic Intelligence System
Source: PLoS One. 2018 Aug 3;13(8):e0199960. doi: 10.1371/journal.pone.0199960 (PMC6075742; doi:10.1371/journal.pone.0199960)
Supplement: S1 Dataset — Dataset of news reports in English language used to evaluate and train the information extraction module of PADI-web (http://epia.clermont.inra.fr/vsi). This dataset is composed of 532 news reports (in JSON), with information about the report itself (publication date, title, content, url), as well as processing information related to the information extraction process (candidates for extraction information, correct or incorrect labels for each candidate). The named entity candidates (locations, diseases, hosts, dates, number of cases) are manually labelled in each article. Data are shared under a CC BY license and are freely available for download at: https://dataverse.cirad.fr/dataset.xhtml?persistentId=doi:10.18167/DVN1/KMTIFG. (GZ) [file pone.0199960.s001.gz › articles/435.json]

{"reports":[19331],"tagged_content":"<token id=\"t0\"> <br /> </token> <token id=\"t1\"> The </token> <token id=\"t2\"> Bulgarian </token> <token id=\"t3\"> Food </token> <token id=\"t4\"> Safety </token> <token id=\"t5\"> Agency </token> <token id=\"t6\"> is </token> <token id=\"t7\"> reporting </token> <token id=\"t8\"> another </token> <token id=\"t9\"> outbreak </token> <token id=\"t10\"> of </token> <candidate id=\"c1\" index=11 type=\"disease\" info=\"null\" length=\"1\"></candidate> <token id=\"t11\"> brucellosis </token> <token id=\"t12\"> in </token> <token id=\"t13\"> the </token> <token id=\"t14\"> southwest </token> <token id=\"t15\"> of </token> <token id=\"t16\"> the </token> <token id=\"t17\"> country </token> <token id=\"t18\"> , </token> <token id=\"t19\"> according </token> <token id=\"t20\"> to </token> <token id=\"t21\"> a </token> <token id=\"t22\"> Focus </token> <token id=\"t23\"> Information </token> <token id=\"t24\"> Agency </token> <token id=\"t25\"> report </token> <candidate id=\"c2\" index=26 type=\"date\" info=\"2015-11-27\" length=\"1\"></candidate> <token id=\"t26\"> Friday </token> <token id=\"t27\"> . </token> <token id=\"t28\"> Officials </token> <token id=\"t29\"> say </token> <token id=\"t30\"> the </token> <token id=\"t31\"> outbreak </token> <token id=\"t32\"> located </token> <token id=\"t33\"> in </token> <token id=\"t34\"> the </token> <token id=\"t35\"> village </token> <token id=\"t36\"> of </token> <candidate id=\"c3\" index=37 type=\"location\" info=\"{ &quot;coordinates&quot;: &quot;41.58333;24.03333&quot;, &quot;id&quot;: 6459659, &quot;featureClass&quot;: &quot;A&quot;, &quot;featureCode&quot;: &quot;ADM3&quot;, &quot;countryCode&quot;: &quot;BG&quot; }\" length=\"1\"></candidate> <token id=\"t37\"> Kochan </token> <token id=\"t38\"> in </token> <candidate id=\"c4\" index=39 type=\"location\" info=\"{ &quot;coordinates&quot;: &quot;42.01667;23.16667&quot;, &quot;id&quot;: 733190, &quot;featureClass&quot;: &quot;A&quot;, &quot;featureCode&quot;: &quot;ADM2&quot;, &quot;countryCode&quot;: &quot;BG&quot; }\" length=\"1\"></candidate> <candidate id=\"c5\" index=39 type=\"location\" info=\"{ &quot;coordinates&quot;: &quot;41.76667;23.51667&quot;, &quot;id&quot;: 733192, &quot;featureClass&quot;: &quot;A&quot;, &quot;featureCode&quot;: &quot;ADM1&quot;, &quot;countryCode&quot;: &quot;BG&quot; }\" length=\"1\"></candidate> <token id=\"t39\"> Blagoevgrad </token> <token id=\"t40\"> district </token> <token id=\"t41\"> has </token> <token id=\"t42\"> affected </token> <candidate id=\"c6\" index=43 type=\"number\" info=\"null\" length=\"1\"></candidate> <token id=\"t43\"> 22 </token> <token id=\"t44\"> small </token> <token id=\"t45\"> farm </token> <token id=\"t46\"> animals </token> <token id=\"t47\"> . </token> <token id=\"t48\"> <br /> </token> <token id=\"t49\"> Bulgaria/CIA </token> <token id=\"t50\"> <br /> </token> <token id=\"t51\"> Authorities </token> <token id=\"t52\"> have </token> <token id=\"t53\"> imposed </token> <token id=\"t54\"> a </token> <candidate id=\"c7\" index=55 type=\"location\" info=\"{ &quot;coordinates&quot;: &quot;38.49457;43.38323&quot;, &quot;id&quot;: 298117, &quot;featureClass&quot;: &quot;P&quot;, &quot;featureCode&quot;: &quot;PPLA&quot;, &quot;countryCode&quot;: &quot;TR&quot; }\" length=\"1\"></candidate> <token id=\"t55\"> ban </token> <token id=\"t56\"> on </token> <token id=\"t57\"> the </token> <token id=\"t58\"> movement </token> <token id=\"t59\"> of </token> <token id=\"t60\"> the </token> <token id=\"t61\"> animals </token> <token id=\"t62\"> within </token> <token id=\"t63\"> or </token> <token id=\"t64\"> outside </token> <token id=\"t65\"> the </token> <token id=\"t66\"> settlement </token> <token id=\"t67\"> . </token> <token id=\"t68\"> All </token> <token id=\"t69\"> animals </token> <token id=\"t70\"> that </token> <token id=\"t71\"> tested </token> <token id=\"t72\"> positive </token> <token id=\"t73\"> will </token> <token id=\"t74\"> be </token> <token id=\"t75\"> killed </token> <token id=\"t76\"> . </token> <token id=\"t77\"> <br /> </token> <candidate id=\"c8\" index=78 type=\"location\" info=\"{ &quot;coordinates&quot;: &quot;52.3224;0.02271&quot;, &quot;id&quot;: 7294299, &quot;featureClass&quot;: &quot;A&quot;, &quot;featureCode&quot;: &quot;ADM4&quot;, &quot;countryCode&quot;: &quot;GB&quot; }\" length=\"1\"></candidate> <token id=\"t78\"> Over </token> <candidate id=\"c9\" index=79 type=\"date\" info=\"2015-SU\" length=\"2\"></candidate> <token id=\"t79\"> the </token> <token id=\"t80\"> summer </token> <token id=\"t81\"> , </token> <token id=\"t82\"> officials </token> <token id=\"t83\"> reported </token> <token id=\"t84\"> a </token> <candidate id=\"c10\" index=85 type=\"disease\" info=\"null\" length=\"1\"></candidate> <token id=\"t85\"> brucellosis </token> <token id=\"t86\"> outbreak </token> <token id=\"t87\"> that </token> <token id=\"t88\"> affected </token> <token id=\"t89\"> humans </token> <token id=\"t90\"> and </token> <token id=\"t91\"> animals </token> <token id=\"t92\"> in </token> <token id=\"t93\"> the </token> <token id=\"t94\"> town </token> <token id=\"t95\"> of </token> <candidate id=\"c11\" index=96 type=\"location\" info=\"{ &quot;coordinates&quot;: &quot;42.15;23.31667&quot;, &quot;id&quot;: 727627, &quot;featureClass&quot;: &quot;A&quot;, &quot;featureCode&quot;: &quot;ADM2&quot;, &quot;countryCode&quot;: &quot;BG&quot; }\" length=\"1\"></candidate> <token id=\"t96\"> Rila </token> <token id=\"t97\"> , </token> <candidate id=\"c12\" index=98 type=\"location\" info=\"{ &quot;coordinates&quot;: &quot;42.38333;22.96667&quot;, &quot;id&quot;: 864554, &quot;featureClass&quot;: &quot;A&quot;, &quot;featureCode&quot;: &quot;ADM1&quot;, &quot;countryCode&quot;: &quot;BG&quot; }\" length=\"1\"></candidate> <candidate id=\"c13\" index=98 type=\"location\" info=\"{ &quot;coordinates&quot;: &quot;42.28333;22.68333&quot;, &quot;id&quot;: 729729, &quot;featureClass&quot;: &quot;A&quot;, &quot;featureCode&quot;: &quot;ADM2&quot;, &quot;countryCode&quot;: &quot;BG&quot; }\" length=\"1\"></candidate> <token id=\"t98\"> Kyustendil </token> <token id=\"t99\"> Province </token> <token id=\"t100\"> , </token> <token id=\"t101\"> in </token> <token id=\"t102\"> southwestern </token> <candidate id=\"c14\" index=103 type=\"location\" info=\"{ &quot;coordinates&quot;: &quot;42.66667;25.25&quot;, &quot;id&quot;: 732800, &quot;featureClass&quot;: &quot;A&quot;, &quot;featureCode&quot;: &quot;PCLI&quot;, &quot;countryCode&quot;: &quot;BG&quot; }\" length=\"1\"></candidate> <token id=\"t103\"> Bulgaria </token> <token id=\"t104\"> . </token> <token id=\"t105\"> <br /> </token> <candidate id=\"c15\" index=106 type=\"disease\" info=\"null\" length=\"1\"></candidate> <token id=\"t106\"> Brucellosis </token> <token id=\"t107\"> is </token> <token id=\"t108\"> a </token> <token id=\"t109\"> contagious </token> <token id=\"t110\"> disease </token> <token id=\"t111\"> of </token> <token id=\"t112\"> animals </token> <token id=\"t113\"> that </token> <token id=\"t114\"> also </token> <token id=\"t115\"> affects </token> <token id=\"t116\"> humans </token> <token id=\"t117\"> . </token> <token id=\"t118\"> The </token> <token id=\"t119\"> disease </token> <token id=\"t120\"> is </token> <token id=\"t121\"> also </token> <token id=\"t122\"> known </token> <token id=\"t123\"> as </token> <token id=\"t124\"> Bang </token> <token id=\"t125\"> 's </token> <token id=\"t126\"> Disease </token> <token id=\"t127\"> . </token> <token id=\"t128\"> In </token> <token id=\"t129\"> humans </token> <token id=\"t130\"> , </token> <token id=\"t131\"> it </token> <token id=\"t132\"> 's </token> <token id=\"t133\"> known </token> <token id=\"t134\"> as </token> <candidate id=\"c16\" index=135 type=\"disease\" info=\"null\" length=\"2\"></candidate> <token id=\"t135\"> Undulant </token> <token id=\"t136\"> Fever </token> <token id=\"t137\"> . </token> <token id=\"t138\"> <br /> </token> <candidate id=\"c17\" index=139 type=\"disease\" info=\"null\" length=\"1\"></candidate> <token id=\"t139\"> Brucellosis </token> <token id=\"t140\"> is </token> <candidate id=\"c18\" index=141 type=\"number\" info=\"null\" length=\"1\"></candidate> <token id=\"t141\"> one </token> <token id=\"t142\"> of </token> <token id=\"t143\"> the </token> <token id=\"t144\"> most </token> <token id=\"t145\"> serious </token> <token id=\"t146\"> diseases </token> <token id=\"t147\"> of </token> <token id=\"t148\"> livestock </token> <token id=\"t149\"> , </token> <token id=\"t150\"> considering </token> <token id=\"t151\"> the </token> <token id=\"t152\"> damage </token> <token id=\"t153\"> done </token> <token id=\"t154\"> by </token> <token id=\"t155\"> the </token> <token id=\"t156\"> infection </token> <token id=\"t157\"> in </token> <token id=\"t158\"> animals </token> <token id=\"t159\"> . </token> <token id=\"t160\"> Decreased </token> <token id=\"t161\"> milk </token> <token id=\"t162\"> production </token> <token id=\"t163\"> , </token> <token id=\"t164\"> weight </token> <token id=\"t165\"> loss </token> <token id=\"t166\"> , </token> <token id=\"t167\"> loss </token> <token id=\"t168\"> of </token> <token id=\"t169\"> young </token> <token id=\"t170\"> , </token> <token id=\"t171\"> infertility </token> <token id=\"t172\"> , </token> <token id=\"t173\"> and </token> <token id=\"t174\"> lameness </token> <token id=\"t175\"> are </token> <token id=\"t176\"> some </token> <token id=\"t177\"> of </token> <token id=\"t178\"> the </token> <token id=\"t179\"> affects </token> <token id=\"t180\"> on </token> <token id=\"t181\"> animals </token> <token id=\"t182\"> . </token> <token id=\"t183\"> <br /> </token> <token id=\"t184\"> The </token> <token id=\"t185\"> Brucella </token> <token id=\"t186\"> species </token> <token id=\"t187\"> are </token> <token id=\"t188\"> named </token> <token id=\"t189\"> for </token> <token id=\"t190\"> their </token> <token id=\"t191\"> primary </token> <token id=\"t192\"> hosts </token> <token id=\"t193\"> : </token> <token id=\"t194\"> Brucella </token> <token id=\"t195\"> melitensis </token> <token id=\"t196\"> is </token> <token id=\"t197\"> found </token> <token id=\"t198\"> mostly </token> <token id=\"t199\"> is </token> <candidate id=\"c19\" index=200 type=\"host\" info=\"null\" length=\"1\"></candidate> <token id=\"t200\"> goats </token> <token id=\"t201\"> , </token> <candidate id=\"c20\" index=202 type=\"host\" info=\"null\" length=\"1\"></candidate> <token id=\"t202\"> sheep </token> <token id=\"t203\"> and </token> <token id=\"t204\"> camels </token> <token id=\"t205\"> , </token> <token id=\"t206\"> B. </token> <token id=\"t207\"> abortus </token> <token id=\"t208\"> is </token> <token id=\"t209\"> a </token> <token id=\"t210\"> pathogen </token> <token id=\"t211\"> of </token> <candidate id=\"c21\" index=212 type=\"host\" info=\"null\" length=\"1\"></candidate> <token id=\"t212\"> cattle </token> <token id=\"t213\"> , </token> <token id=\"t214\"> B. </token> <token id=\"t215\"> suis </token> <token id=\"t216\"> is </token> <token id=\"t217\"> found </token> <token id=\"t218\"> primarily </token> <token id=\"t219\"> in </token> <candidate id=\"c22\" index=220 type=\"host\" info=\"null\" length=\"1\"></candidate> <token id=\"t220\"> swine </token> <token id=\"t221\"> and </token> <token id=\"t222\"> B. </token> <token id=\"t223\"> canis </token> <token id=\"t224\"> is </token> <token id=\"t225\"> found </token> <token id=\"t226\"> in </token> <candidate id=\"c23\" index=227 type=\"host\" info=\"null\" length=\"1\"></candidate> <token id=\"t227\"> dogs </token> <token id=\"t228\"> . </token> <token id=\"t229\"> <br /> </token> <token id=\"t230\"> There </token> <token id=\"t231\"> are </token> <candidate id=\"c24\" index=232 type=\"number\" info=\"null\" length=\"1\"></candidate> <token id=\"t232\"> two </token> <token id=\"t233\"> common </token> <token id=\"t234\"> ways </token> <token id=\"t235\"> people </token> <token id=\"t236\"> get </token> <token id=\"t237\"> infected </token> <token id=\"t238\"> with </token> <candidate id=\"c25\" index=239 type=\"disease\" info=\"null\" length=\"1\"></candidate> <token id=\"t239\"> brucellosis </token> <token id=\"t240\"> . </token> <token id=\"t241\"> First </token> <token id=\"t242\"> , </token> <token id=\"t243\"> individuals </token> <token id=\"t244\"> that </token> <token id=\"t245\"> work </token> <token id=\"t246\"> with </token> <token id=\"t247\"> infected </token> <token id=\"t248\"> animals </token> <token id=\"t249\"> that </token> <token id=\"t250\"> have </token> <token id=\"t251\"> not </token> <token id=\"t252\"> been </token> <token id=\"t253\"> vaccinated </token> <token id=\"t254\"> against </token> <candidate id=\"c26\" index=255 type=\"disease\" info=\"null\" length=\"1\"></candidate> <token id=\"t255\"> brucellosis </token> <token id=\"t256\"> . </token> <candidate id=\"c27\" index=257 type=\"location\" info=\"{ &quot;coordinates&quot;: &quot;49.74917;4.60889&quot;, &quot;id&quot;: 6453601, &quot;featureClass&quot;: &quot;A&quot;, &quot;featureCode&quot;: &quot;ADM4&quot;, &quot;countryCode&quot;: &quot;FR&quot; }\" length=\"1\"></candidate> <token id=\"t257\"> This </token> <token id=\"t258\"> would </token> <token id=\"t259\"> include </token> <token id=\"t260\"> farmers </token> <token id=\"t261\"> , </token> <token id=\"t262\"> slaughterhouse </token> <token id=\"t263\"> workers </token> <token id=\"t264\"> and </token> <token id=\"t265\"> veterinarians </token> <token id=\"t266\"> . </token> <token id=\"t267\"> <br /> </token> <token id=\"t268\"> They </token> <token id=\"t269\"> get </token> <token id=\"t270\"> infected </token> <token id=\"t271\"> through </token> <token id=\"t272\"> direct </token> <token id=\"t273\"> contact </token> <token id=\"t274\"> or </token> <token id=\"t275\"> aerosols </token> <token id=\"t276\"> produced </token> <token id=\"t277\"> by </token> <token id=\"t278\"> the </token> <token id=\"t279\"> infected </token> <token id=\"t280\"> animal </token> <token id=\"t281\"> tissue </token> <token id=\"t282\"> . </token> <token id=\"t283\"> B. </token> <token id=\"t284\"> abortus </token> <token id=\"t285\"> and </token> <token id=\"t286\"> B. </token> <token id=\"t287\"> suis </token> <token id=\"t288\"> are </token> <token id=\"t289\"> most </token> <token id=\"t290\"> common </token> <token id=\"t291\"> . </token> <token id=\"t292\"> <br /> </token> <token id=\"t293\"> The </token> <token id=\"t294\"> second </token> <token id=\"t295\"> way </token> <token id=\"t296\"> is </token> <token id=\"t297\"> through </token> <token id=\"t298\"> ingesting </token> <token id=\"t299\"> unpasteurized </token> <token id=\"t300\"> dairy </token> <token id=\"t301\"> products </token> <token id=\"t302\"> . </token> <candidate id=\"c28\" index=303 type=\"location\" info=\"{ &quot;coordinates&quot;: &quot;49.74917;4.60889&quot;, &quot;id&quot;: 6453601, &quot;featureClass&quot;: &quot;A&quot;, &quot;featureCode&quot;: &quot;ADM4&quot;, &quot;countryCode&quot;: &quot;FR&quot; }\" length=\"1\"></candidate> <token id=\"t303\"> This </token> <token id=\"t304\"> is </token> <token id=\"t305\"> seen </token> <token id=\"t306\"> in </token> <token id=\"t307\"> people </token> <token id=\"t308\"> who </token> <token id=\"t309\"> travel </token> <token id=\"t310\"> to </token> <token id=\"t311\"> areas </token> <token id=\"t312\"> of </token> <token id=\"t313\"> the </token> <token id=\"t314\"> Middle </token> <candidate id=\"c29\" index=315 type=\"location\" info=\"{ &quot;coordinates&quot;: &quot;65.0;-15.0&quot;, &quot;id&quot;: 3337405, &quot;featureClass&quot;: &quot;A&quot;, &quot;featureCode&quot;: &quot;ADM1&quot;, &quot;countryCode&quot;: &quot;IS&quot; }\" length=\"1\"></candidate> <candidate id=\"c30\" index=315 type=\"location\" info=\"{ &quot;coordinates&quot;: &quot;3.83333;14.16667&quot;, &quot;id&quot;: 2231835, &quot;featureClass&quot;: &quot;A&quot;, &quot;featureCode&quot;: &quot;ADM1&quot;, &quot;countryCode&quot;: &quot;CM&quot; }\" length=\"1\"></candidate> <candidate id=\"c31\" index=315 type=\"location\" info=\"{ &quot;coordinates&quot;: &quot;27.23998;87.14802&quot;, &quot;id&quot;: 7289708, &quot;featureClass&quot;: &quot;A&quot;, &quot;featureCode&quot;: &quot;ADM1&quot;, &quot;countryCode&quot;: &quot;NP&quot; }\" length=\"1\"></candidate> <token id=\"t315\"> East </token> <token id=\"t316\"> or </token> <token id=\"t317\"> Latin </token> <candidate id=\"c32\" index=318 type=\"location\" info=\"{ &quot;coordinates&quot;: &quot;39.76;-98.5&quot;, &quot;id&quot;: 6252001, &quot;featureClass&quot;: &quot;A&quot;, &quot;featureCode&quot;: &quot;PCLI&quot;, &quot;countryCode&quot;: &quot;US&quot; }\" length=\"1\"></candidate> <candidate id=\"c33\" index=318 type=\"location\" info=\"{ &quot;coordinates&quot;: &quot;-1.43365;-80.51061&quot;, &quot;id&quot;: 10792859, &quot;featureClass&quot;: &quot;A&quot;, &quot;featureCode&quot;: &quot;ADM3&quot;, &quot;countryCode&quot;: &quot;EC&quot; }\" length=\"1\"></candidate> <token id=\"t318\"> America </token> <token id=\"t319\"> ( </token> <token id=\"t320\"> B. </token> <token id=\"t321\"> melitensis </token> <token id=\"t322\"> ) </token> <token id=\"t323\"> where </token> <candidate id=\"c34\" index=324 type=\"disease\" info=\"null\" length=\"1\"></candidate> <token id=\"t324\"> brucellosis </token> <token id=\"t325\"> is </token> <token id=\"t326\"> endemic </token> <token id=\"t327\"> in </token> <candidate id=\"c35\" index=328 type=\"host\" info=\"null\" length=\"1\"></candidate> <token id=\"t328\"> ovine </token> <token id=\"t329\"> ad </token> <candidate id=\"c36\" index=330 type=\"host\" info=\"null\" length=\"1\"></candidate> <token id=\"t330\"> bovine </token> <token id=\"t331\"> animals </token> <token id=\"t332\"> . </token> <token id=\"t333\"> `` </token> <token id=\"t334\"> When </token> <token id=\"t335\"> in </token> <candidate id=\"c37\" index=336 type=\"location\" info=\"{ &quot;coordinates&quot;: &quot;41.89193;12.51133&quot;, &quot;id&quot;: 3169070, &quot;featureClass&quot;: &quot;P&quot;, &quot;featureCode&quot;: &quot;PPLC&quot;, &quot;countryCode&quot;: &quot;IT&quot; }\" length=\"1\"></candidate> <candidate id=\"c38\" index=336 type=\"location\" info=\"{ &quot;coordinates&quot;: &quot;41.90036;12.49575&quot;, &quot;id&quot;: 3169071, &quot;featureClass&quot;: &quot;A&quot;, &quot;featureCode&quot;: &quot;ADM3&quot;, &quot;countryCode&quot;: &quot;IT&quot; }\" length=\"1\"></candidate> <candidate id=\"c39\" index=336 type=\"location\" info=\"{ &quot;coordinates&quot;: &quot;41.96667;12.66667&quot;, &quot;id&quot;: 3169069, &quot;featureClass&quot;: &quot;A&quot;, &quot;featureCode&quot;: &quot;ADM2&quot;, &quot;countryCode&quot;: &quot;IT&quot; }\" length=\"1\"></candidate> <token id=\"t336\"> Rome </token> <token id=\"t337\"> '' </token> <token id=\"t338\"> is </token> <token id=\"t339\"> an </token> <token id=\"t340\"> attitude </token> <token id=\"t341\"> many </token> <token id=\"t342\"> foreign </token> <token id=\"t343\"> travelers </token> <token id=\"t344\"> take </token> <token id=\"t345\"> to </token> <token id=\"t346\"> experience </token> <token id=\"t347\"> aspects </token> <token id=\"t348\"> of </token> <token id=\"t349\"> a </token> <token id=\"t350\"> foreign </token> <token id=\"t351\"> culture </token> <token id=\"t352\"> . </token> <token id=\"t353\"> <br /> </token> <candidate id=\"c40\" index=354 type=\"disease\" info=\"null\" length=\"1\"></candidate> <token id=\"t354\"> Brucellosis </token> <token id=\"t355\"> is </token> <token id=\"t356\"> also </token> <token id=\"t357\"> an </token> <token id=\"t358\"> occupational </token> <token id=\"t359\"> hazard </token> <token id=\"t360\"> to </token> <token id=\"t361\"> laboratory </token> <token id=\"t362\"> workers </token> <token id=\"t363\"> who </token> <token id=\"t364\"> inappropriately </token> <token id=\"t365\"> handle </token> <token id=\"t366\"> specimens </token> <token id=\"t367\"> or </token> <token id=\"t368\"> have </token> <token id=\"t369\"> an </token> <token id=\"t370\"> accident </token> <token id=\"t371\"> or </token> <token id=\"t372\"> spill </token> <token id=\"t373\"> . </token> <token id=\"t374\"> Brucella </token> <token id=\"t375\"> is </token> <token id=\"t376\"> highly </token> <token id=\"t377\"> infectious </token> <token id=\"t378\"> in </token> <token id=\"t379\"> the </token> <token id=\"t380\"> aerosolized </token> <token id=\"t381\"> form </token> <token id=\"t382\"> . </token> <token id=\"t383\"> <br /> </token> <token id=\"t384\"> If </token> <token id=\"t385\"> someone </token> <token id=\"t386\"> gets </token> <token id=\"t387\"> infected </token> <token id=\"t388\"> with </token> <token id=\"t389\"> Brucella </token> <token id=\"t390\"> , </token> <token id=\"t391\"> the </token> <token id=\"t392\"> incubation </token> <token id=\"t393\"> period </token> <token id=\"t394\"> is </token> <token id=\"t395\"> about </token> <candidate id=\"c41\" index=396 type=\"number\" info=\"null\" length=\"1\"></candidate> <token id=\"t396\"> 2 </token> <token id=\"t397\"> - </token> <candidate id=\"c42\" index=398 type=\"number\" info=\"null\" length=\"1\"></candidate> <token id=\"t398\"> 3 </token> <token id=\"t399\"> weeks </token> <token id=\"t400\"> , </token> <token id=\"t401\"> though </token> <token id=\"t402\"> it </token> <token id=\"t403\"> could </token> <token id=\"t404\"> be </token> <token id=\"t405\"> months </token> <token id=\"t406\"> . </token> <token id=\"t407\"> Fever </token> <token id=\"t408\"> , </token> <token id=\"t409\"> night </token> <token id=\"t410\"> sweats </token> <token id=\"t411\"> , </token> <token id=\"t412\"> severe </token> <token id=\"t413\"> headache </token> <token id=\"t414\"> and </token> <token id=\"t415\"> body </token> <token id=\"t416\"> aches </token> <token id=\"t417\"> and </token> <token id=\"t418\"> other </token> <token id=\"t419\"> non-specific </token> <token id=\"t420\"> symptoms </token> <token id=\"t421\"> may </token> <token id=\"t422\"> occur </token> <token id=\"t423\"> . </token> <token id=\"t424\"> <br /> </token> <token id=\"t425\"> Acute </token> <token id=\"t426\"> and </token> <token id=\"t427\"> chronic </token> <candidate id=\"c43\" index=428 type=\"disease\" info=\"null\" length=\"1\"></candidate> <token id=\"t428\"> brucellosis </token> <token id=\"t429\"> can </token> <token id=\"t430\"> lead </token> <token id=\"t431\"> to </token> <token id=\"t432\"> complications </token> <token id=\"t433\"> in </token> <token id=\"t434\"> multiple </token> <token id=\"t435\"> organ </token> <token id=\"t436\"> systems </token> <token id=\"t437\"> . </token> <token id=\"t438\"> The </token> <token id=\"t439\"> skeletal </token> <token id=\"t440\"> , </token> <token id=\"t441\"> central </token> <token id=\"t442\"> nervous </token> <token id=\"t443\"> system </token> <token id=\"t444\"> , </token> <token id=\"t445\"> respiratory </token> <token id=\"t446\"> tract </token> <token id=\"t447\"> , </token> <token id=\"t448\"> the </token> <token id=\"t449\"> liver </token> <token id=\"t450\"> , </token> <token id=\"t451\"> heart </token> <token id=\"t452\"> , </token> <token id=\"t453\"> gastrointestinal </token> <token id=\"t454\"> and </token> <token id=\"t455\"> genitourinary </token> <token id=\"t456\"> tracts </token> <token id=\"t457\"> can </token> <token id=\"t458\"> all </token> <token id=\"t459\"> be </token> <token id=\"t460\"> affected </token> <token id=\"t461\"> . </token> <token id=\"t462\"> Untreated </token> <candidate id=\"c44\" index=463 type=\"disease\" info=\"null\" length=\"1\"></candidate> <token id=\"t463\"> brucellosis </token> <token id=\"t464\"> has </token> <token id=\"t465\"> a </token> <token id=\"t466\"> fatality </token> <token id=\"t467\"> rate </token> <token id=\"t468\"> of </token> <candidate id=\"c45\" index=469 type=\"number\" info=\"null\" length=\"1\"></candidate> <token id=\"t469\"> 5 </token> <token id=\"t470\"> % </token> <token id=\"t471\"> . </token> <token id=\"t472\"> <br /> </token> <token id=\"t473\"> Related </token> <token id=\"t474\"> : </token> <token id=\"t475\"> <br /> </token> <token id=\"t476\"> <br /> </token> <token id=\"t477\"> About </token> <token id=\"t478\"> the </token> <token id=\"t479\"> Author </token> <token id=\"t480\"> <br /> </token> <token id=\"t481\"> Robert </token> <token id=\"t482\"> Herriman </token> <token id=\"t483\"> - </token> <token id=\"t484\"> Writer </token> <token id=\"t485\"> , </token> <token id=\"t486\"> Co-Founder </token> <token id=\"t487\"> and </token> <token id=\"t488\"> Executive </token> <token id=\"t489\"> Editor </token> <token id=\"t490\"> of </token> <token id=\"t491\"> The </token> <token id=\"t492\"> Global </token> <token id=\"t493\"> Dispatch </token> <token id=\"t494\"> . </token> <token id=\"t495\"> Robert </token> <token id=\"t496\"> has </token> <token id=\"t497\"> been </token> <token id=\"t498\"> covering </token> <token id=\"t499\"> news </token> <token id=\"t500\"> in </token> <token id=\"t501\"> the </token> <token id=\"t502\"> areas </token> <token id=\"t503\"> of </token> <token id=\"t504\"> health </token> <token id=\"t505\"> , </token> <token id=\"t506\"> world </token> <token id=\"t507\"> news </token> <token id=\"t508\"> and </token> <token id=\"t509\"> politics </token> <token id=\"t510\"> for </token> <token id=\"t511\"> a </token> <token id=\"t512\"> variety </token> <token id=\"t513\"> of </token> <token id=\"t514\"> online </token> <token id=\"t515\"> news </token> <token id=\"t516\"> sources </token> <token id=\"t517\"> . </token> <token id=\"t518\"> <br /> </token> <token id=\"t519\"> He </token> <token id=\"t520\"> is </token> <token id=\"t521\"> also </token> <token id=\"t522\"> the </token> <token id=\"t523\"> Editor-in-Chief </token> <token id=\"t524\"> of </token> <token id=\"t525\"> the </token> <token id=\"t526\"> website </token> <token id=\"t527\"> , </token> <token id=\"t528\"> Outbreak </token> <token id=\"t529\"> News </token> <candidate id=\"c46\" index=530 type=\"date\" info=\"2015-11-28\" length=\"1\"></candidate> <token id=\"t530\"> Today </token> <token id=\"t531\"> and </token> <token id=\"t532\"> hosts </token> <token id=\"t533\"> the </token> <token id=\"t534\"> Outbreak </token> <token id=\"t535\"> News </token> <candidate id=\"c47\" index=536 type=\"location\" info=\"{ &quot;coordinates&quot;: &quot;49.74917;4.60889&quot;, &quot;id&quot;: 6453601, &quot;featureClass&quot;: &quot;A&quot;, &quot;featureCode&quot;: &quot;ADM4&quot;, &quot;countryCode&quot;: &quot;FR&quot; }\" length=\"1\"></candidate> <candidate id=\"c48\" index=536 type=\"date\" info=\"2015-W48\" length=\"2\"></candidate> <token id=\"t536\"> This </token> <token id=\"t537\"> Week </token> <token id=\"t538\"> Radio </token> <token id=\"t539\"> Show </token> <token id=\"t540\"> on </token> <token id=\"t541\"> http://1380thebiz.com/ </token> <token id=\"t542\"> <br /> </token> <token id=\"t543\"> Follow </token> <token id=\"t544\"> @bactiman63 </token> <token id=\"t545\"> <br /> </token>","publication_date":"2015-11-28","id":435,"title":"Brucella outbreak reported in Blagoevgrad district, Bulgaria","url":"http://www.theglobaldispatch.com/brucella-outbreak-reported-in-blagoevgrad-district-bulgaria-61015/","content":"\n The Bulgarian Food Safety Agency is reporting another outbreak of brucellosis in the southwest of the country, according to a Focus Information Agency report Friday. Officials say the outbreak located in the village of Kochan in Blagoevgrad district has affected 22 small farm animals.\nBulgaria/CIA\nAuthorities have imposed a ban on the movement of the animals within or outside the settlement. All animals that tested positive will be killed.\nOver the summer, officials reported a brucellosis outbreak that affected humans and animals in the town of Rila, Kyustendil Province, in southwestern Bulgaria.\nBrucellosis is a contagious disease of animals that also affects humans. The disease is also known as Bang’s Disease. In humans, it’s known as Undulant Fever.\nBrucellosis is one of the most serious diseases of livestock, considering the damage done by the infection in animals. Decreased milk production, weight loss, loss of young, infertility, and lameness are some of the affects on animals.\nThe Brucella species are named for their primary hosts: Brucella melitensis is found mostly is goats,sheep and camels, B. abortus is a pathogen of cattle, B. suis is found primarily in swine and B. canis is found in dogs.\nThere are two common ways people get infected with brucellosis. First, individuals that work with infected animals that have not been vaccinated against brucellosis. This would include farmers, slaughterhouse workers and veterinarians.\nThey get infected through direct contact or aerosols produced by the infected animal tissue. B. abortus and B. suis are most common.\nThe second way is through ingesting unpasteurized dairy products. This is seen in people who travel to areas of the Middle East or Latin America (B. melitensis) where brucellosis is endemic in ovine ad bovine animals. “When in Rome” is an attitude many foreign travelers take to experience aspects of a foreign culture.\nBrucellosis is also an occupational hazard to laboratory workers who inappropriately handle specimens or have an accident or spill. Brucella is highly infectious in the aerosolized form.\nIf someone gets infected with Brucella, the incubation period is about 2-3 weeks, though it could be months. Fever, night sweats, severe headache and body aches and other non-specific symptoms may occur.\nAcute and chronic brucellosis can lead to complications in multiple organ systems. The skeletal, central nervous system, respiratory tract, the liver, heart, gastrointestinal and genitourinary tracts can all be affected. Untreated brucellosis has a fatality rate of 5%.\nRelated: \n \n \n \nAbout the Author\nRobert Herriman - Writer, Co-Founder and Executive Editor of The Global Dispatch. Robert has been covering news in the areas of health, world news and politics for a variety of online news sources.\nHe is also the Editor-in-Chief of the website, Outbreak News Today and hosts the Outbreak News This Week Radio Show on http://1380thebiz.com/\nFollow @bactiman63\n","candidateLabels":[{"id":"c1","label":"correct"},{"id":"c2","label":"partial"},{"id":"c3","label":"correct"},{"id":"c4","label":"correct"},{"id":"c5","label":"correct"},{"id":"c6","label":"correct"},{"id":"c7","label":"incorrect"},{"id":"c8","label":"incorrect"},{"id":"c9","label":"correct"},{"id":"c10","label":"correct"},{"id":"c11","label":"correct"},{"id":"c12","label":"correct"},{"id":"c13","label":"correct"},{"id":"c14","label":"correct"},{"id":"c15","label":"correct"},{"id":"c16","label":"correct"},{"id":"c17","label":"correct"},{"id":"c18","label":"incorrect"},{"id":"c19","label":"correct"},{"id":"c20","label":"correct"},{"id":"c21","label":"correct"},{"id":"c22","label":"correct"},{"id":"c23","label":"correct"},{"id":"c24","label":"incorrect"},{"id":"c25","label":"correct"},{"id":"c26","label":"correct"},{"id":"c27","label":"incorrect"},{"id":"c28","label":"incorrect"},{"id":"c29","label":"incorrect"},{"id":"c30","label":"incorrect"},{"id":"c31","label":"incorrect"},{"id":"c32","label":"partial"},{"id":"c33","label":"partial"},{"id":"c34","label":"correct"},{"id":"c35","label":"correct"},{"id":"c36","label":"correct"},{"id":"c37","label":"incorrect"},{"id":"c38","label":"incorrect"},{"id":"c39","label":"incorrect"},{"id":"c40","label":"correct"},{"id":"c41","label":"incorrect"},{"id":"c42","label":"incorrect"},{"id":"c43","label":"correct"},{"id":"c44","label":"correct"},{"id":"c45","label":"incorrect"},{"id":"c46","label":"incorrect"},{"id":"c47","label":"incorrect"},{"id":"c48","label":"incorrect"}]}
