# Supplementary material for: Web monitoring of emerging animal infectious diseases integrated in the French Animal Health Epidemic Intelligence System
Source: PLoS One. 2018 Aug 3;13(8):e0199960. doi: 10.1371/journal.pone.0199960 (PMC6075742; doi:10.1371/journal.pone.0199960)
Supplement: S1 Dataset — Dataset of news reports in English language used to evaluate and train the information extraction module of PADI-web (http://epia.clermont.inra.fr/vsi). This dataset is composed of 532 news reports (in JSON), with information about the report itself (publication date, title, content, url), as well as processing information related to the information extraction process (candidates for extraction information, correct or incorrect labels for each candidate). The named entity candidates (locations, diseases, hosts, dates, number of cases) are manually labelled in each article. Data are shared under a CC BY license and are freely available for download at: https://dataverse.cirad.fr/dataset.xhtml?persistentId=doi:10.18167/DVN1/KMTIFG. (GZ) [file pone.0199960.s001.gz › articles/220.json]

{"reports":[17988,18485,18716,18717,18817,18818,19028],"tagged_content":"<token id=\"t0\"> <br /> </token> <candidate id=\"c1\" index=1 type=\"location\" info=\"{ &quot;coordinates&quot;: &quot;-22.55941;17.08323&quot;, &quot;id&quot;: 3352136, &quot;featureClass&quot;: &quot;P&quot;, &quot;featureCode&quot;: &quot;PPLC&quot;, &quot;countryCode&quot;: &quot;NA&quot; }\" length=\"1\"></candidate> <candidate id=\"c2\" index=1 type=\"location\" info=\"{ &quot;coordinates&quot;: &quot;-22.75;17.08333&quot;, &quot;id&quot;: 3352137, &quot;featureClass&quot;: &quot;A&quot;, &quot;featureCode&quot;: &quot;ADM1&quot;, &quot;countryCode&quot;: &quot;NA&quot; }\" length=\"1\"></candidate> <token id=\"t1\"> Windhoek </token> <token id=\"t2\"> <br /> </token> <candidate id=\"c3\" index=3 type=\"location\" info=\"{ &quot;coordinates&quot;: &quot;35.0;105.0&quot;, &quot;id&quot;: 1814991, &quot;featureClass&quot;: &quot;A&quot;, &quot;featureCode&quot;: &quot;PCLI&quot;, &quot;countryCode&quot;: &quot;CN&quot; }\" length=\"1\"></candidate> <candidate id=\"c4\" index=3 type=\"location\" info=\"{ &quot;coordinates&quot;: &quot;25.51224;-99.00457&quot;, &quot;id&quot;: 8582434, &quot;featureClass&quot;: &quot;A&quot;, &quot;featureCode&quot;: &quot;ADM2&quot;, &quot;countryCode&quot;: &quot;MX&quot; }\" length=\"1\"></candidate> <token id=\"t3\"> China </token> <token id=\"t4\"> , </token> <token id=\"t5\"> whose </token> <token id=\"t6\"> market </token> <token id=\"t7\"> of </token> <candidate id=\"c5\" index=8 type=\"number\" info=\"null\" length=\"1\"></candidate> <token id=\"t8\"> 1.3 </token> <candidate id=\"c6\" index=9 type=\"number\" info=\"null\" length=\"1\"></candidate> <token id=\"t9\"> billion </token> <token id=\"t10\"> people </token> <token id=\"t11\"> could </token> <token id=\"t12\"> become </token> <token id=\"t13\"> the </token> <token id=\"t14\"> largest </token> <token id=\"t15\"> beef </token> <token id=\"t16\"> market </token> <token id=\"t17\"> in </token> <token id=\"t18\"> the </token> <token id=\"t19\"> world </token> <token id=\"t20\"> , </token> <token id=\"t21\"> is </token> <token id=\"t22\"> keen </token> <token id=\"t23\"> and </token> <token id=\"t24\"> could </token> <token id=\"t25\"> `` </token> <token id=\"t26\"> very </token> <token id=\"t27\"> soon </token> <token id=\"t28\"> '' </token> <token id=\"t29\"> start </token> <token id=\"t30\"> importing </token> <token id=\"t31\"> free-range </token> <token id=\"t32\"> beef </token> <token id=\"t33\"> from </token> <candidate id=\"c7\" index=34 type=\"location\" info=\"{ &quot;coordinates&quot;: &quot;-22.0;17.0&quot;, &quot;id&quot;: 3355338, &quot;featureClass&quot;: &quot;A&quot;, &quot;featureCode&quot;: &quot;PCLI&quot;, &quot;countryCode&quot;: &quot;NA&quot; }\" length=\"1\"></candidate> <token id=\"t34\"> Namibia </token> <token id=\"t35\"> despite </token> <token id=\"t36\"> the </token> <token id=\"t37\"> Asian </token> <token id=\"t38\"> economic </token> <token id=\"t39\"> giant </token> <token id=\"t40\"> initially </token> <token id=\"t41\"> expressing </token> <token id=\"t42\"> concerns </token> <token id=\"t43\"> of </token> <token id=\"t44\"> sporadic </token> <token id=\"t45\"> outbreaks </token> <token id=\"t46\"> of </token> <candidate id=\"c8\" index=47 type=\"disease\" info=\"null\" length=\"2\"></candidate> <token id=\"t47\"> foot-and-mouth </token> <token id=\"t48\"> disease </token> <token id=\"t49\"> in </token> <token id=\"t50\"> beef-producing </token> <token id=\"t51\"> regions </token> <token id=\"t52\"> in </token> <candidate id=\"c9\" index=53 type=\"location\" info=\"{ &quot;coordinates&quot;: &quot;-22.0;17.0&quot;, &quot;id&quot;: 3355338, &quot;featureClass&quot;: &quot;A&quot;, &quot;featureCode&quot;: &quot;PCLI&quot;, &quot;countryCode&quot;: &quot;NA&quot; }\" length=\"1\"></candidate> <token id=\"t53\"> Namibia </token> <token id=\"t54\"> . </token> <token id=\"t55\"> <br /> </token> <token id=\"t56\"> Ambassador </token> <token id=\"t57\"> Extraordinary </token> <token id=\"t58\"> and </token> <token id=\"t59\"> Plenipotentiary </token> <token id=\"t60\"> of </token> <token id=\"t61\"> the </token> <candidate id=\"c10\" index=62 type=\"location\" info=\"{ &quot;coordinates&quot;: &quot;35.0;105.0&quot;, &quot;id&quot;: 1814991, &quot;featureClass&quot;: &quot;A&quot;, &quot;featureCode&quot;: &quot;PCLI&quot;, &quot;countryCode&quot;: &quot;CN&quot; }\" length=\"5\"></candidate> <token id=\"t62\"> People </token> <token id=\"t63\"> 's </token> <candidate id=\"c11\" index=64 type=\"location\" info=\"{ &quot;coordinates&quot;: &quot;24.0;121.0&quot;, &quot;id&quot;: 1668284, &quot;featureClass&quot;: &quot;A&quot;, &quot;featureCode&quot;: &quot;PCLI&quot;, &quot;countryCode&quot;: &quot;TW&quot; }\" length=\"3\"></candidate> <token id=\"t64\"> Republic </token> <token id=\"t65\"> of </token> <candidate id=\"c12\" index=66 type=\"location\" info=\"{ &quot;coordinates&quot;: &quot;35.0;105.0&quot;, &quot;id&quot;: 1814991, &quot;featureClass&quot;: &quot;A&quot;, &quot;featureCode&quot;: &quot;PCLI&quot;, &quot;countryCode&quot;: &quot;CN&quot; }\" length=\"1\"></candidate> <candidate id=\"c13\" index=66 type=\"location\" info=\"{ &quot;coordinates&quot;: &quot;25.51224;-99.00457&quot;, &quot;id&quot;: 8582434, &quot;featureClass&quot;: &quot;A&quot;, &quot;featureCode&quot;: &quot;ADM2&quot;, &quot;countryCode&quot;: &quot;MX&quot; }\" length=\"1\"></candidate> <token id=\"t66\"> China </token> <token id=\"t67\"> to </token> <token id=\"t68\"> the </token> <candidate id=\"c14\" index=69 type=\"location\" info=\"{ &quot;coordinates&quot;: &quot;-22.0;17.0&quot;, &quot;id&quot;: 3355338, &quot;featureClass&quot;: &quot;A&quot;, &quot;featureCode&quot;: &quot;PCLI&quot;, &quot;countryCode&quot;: &quot;NA&quot; }\" length=\"3\"></candidate> <token id=\"t69\"> Republic </token> <token id=\"t70\"> of </token> <candidate id=\"c15\" index=71 type=\"location\" info=\"{ &quot;coordinates&quot;: &quot;-22.0;17.0&quot;, &quot;id&quot;: 3355338, &quot;featureClass&quot;: &quot;A&quot;, &quot;featureCode&quot;: &quot;PCLI&quot;, &quot;countryCode&quot;: &quot;NA&quot; }\" length=\"1\"></candidate> <token id=\"t71\"> Namibia </token> <token id=\"t72\"> , </token> <token id=\"t73\"> Xin </token> <token id=\"t74\"> Shunkang </token> <token id=\"t75\"> , </token> <token id=\"t76\"> said </token> <token id=\"t77\"> a </token> <token id=\"t78\"> team </token> <token id=\"t79\"> of </token> <token id=\"t80\"> technical </token> <token id=\"t81\"> and </token> <token id=\"t82\"> health </token> <token id=\"t83\"> inspectors </token> <token id=\"t84\"> dispatched </token> <token id=\"t85\"> by </token> <token id=\"t86\"> his </token> <token id=\"t87\"> country </token> <token id=\"t88\"> to </token> <candidate id=\"c16\" index=89 type=\"location\" info=\"{ &quot;coordinates&quot;: &quot;-22.0;17.0&quot;, &quot;id&quot;: 3355338, &quot;featureClass&quot;: &quot;A&quot;, &quot;featureCode&quot;: &quot;PCLI&quot;, &quot;countryCode&quot;: &quot;NA&quot; }\" length=\"1\"></candidate> <token id=\"t89\"> Namibia </token> <token id=\"t90\"> despite </token> <token id=\"t91\"> its </token> <token id=\"t92\"> earlier </token> <token id=\"t93\"> concerns </token> <token id=\"t94\"> of </token> <candidate id=\"c17\" index=95 type=\"disease\" info=\"null\" length=\"2\"></candidate> <token id=\"t95\"> foot-and-mouth </token> <token id=\"t96\"> disease </token> <token id=\"t97\"> is </token> <token id=\"t98\"> satisfied </token> <candidate id=\"c18\" index=99 type=\"location\" info=\"{ &quot;coordinates&quot;: &quot;-22.0;17.0&quot;, &quot;id&quot;: 3355338, &quot;featureClass&quot;: &quot;A&quot;, &quot;featureCode&quot;: &quot;PCLI&quot;, &quot;countryCode&quot;: &quot;NA&quot; }\" length=\"1\"></candidate> <token id=\"t99\"> Namibia </token> <token id=\"t100\"> prescribes </token> <token id=\"t101\"> to </token> <token id=\"t102\"> stringent </token> <token id=\"t103\"> health </token> <token id=\"t104\"> requirements </token> <token id=\"t105\"> for </token> <token id=\"t106\"> beef </token> <token id=\"t107\"> processed </token> <token id=\"t108\"> for </token> <token id=\"t109\"> both </token> <token id=\"t110\"> domestic </token> <token id=\"t111\"> and </token> <token id=\"t112\"> far-flung </token> <token id=\"t113\"> export </token> <token id=\"t114\"> markets </token> <token id=\"t115\"> . </token> <token id=\"t116\"> <br /> </token> <token id=\"t117\"> Speaking </token> <token id=\"t118\"> in </token> <token id=\"t119\"> an </token> <token id=\"t120\"> interview </token> <candidate id=\"c19\" index=121 type=\"date\" info=\"2015-06-12\" length=\"2\"></candidate> <token id=\"t121\"> last </token> <token id=\"t122\"> Friday </token> <token id=\"t123\"> , </token> <token id=\"t124\"> Ambassador </token> <token id=\"t125\"> Xin </token> <token id=\"t126\"> said </token> <token id=\"t127\"> after </token> <token id=\"t128\"> the </token> <token id=\"t129\"> Chinese </token> <token id=\"t130\"> team </token> <token id=\"t131\"> 's </token> <token id=\"t132\"> visits </token> <token id=\"t133\"> what </token> <token id=\"t134\"> remains </token> <token id=\"t135\"> is </token> <token id=\"t136\"> for </token> <token id=\"t137\"> the </token> <candidate id=\"c20\" index=138 type=\"number\" info=\"null\" length=\"1\"></candidate> <token id=\"t138\"> two </token> <token id=\"t139\"> countries </token> <token id=\"t140\"> to </token> <token id=\"t141\"> clear </token> <token id=\"t142\"> the </token> <token id=\"t143\"> last </token> <token id=\"t144\"> barriers </token> <token id=\"t145\"> in </token> <token id=\"t146\"> what </token> <token id=\"t147\"> were </token> <token id=\"t148\"> lengthy </token> <token id=\"t149\"> talks </token> <token id=\"t150\"> by </token> <token id=\"t151\"> putting </token> <token id=\"t152\"> signature </token> <token id=\"t153\"> to </token> <token id=\"t154\"> the </token> <token id=\"t155\"> final </token> <token id=\"t156\"> bilateral </token> <token id=\"t157\"> trade </token> <token id=\"t158\"> documents </token> <token id=\"t159\"> . </token> <token id=\"t160\"> <br /> </token> <token id=\"t161\"> `` </token> <token id=\"t162\"> The </token> <candidate id=\"c21\" index=163 type=\"number\" info=\"null\" length=\"1\"></candidate> <token id=\"t163\"> two </token> <token id=\"t164\"> sides </token> <token id=\"t165\"> are </token> <token id=\"t166\"> hard </token> <token id=\"t167\"> at </token> <token id=\"t168\"> work </token> <token id=\"t169\"> , </token> <token id=\"t170\"> '' </token> <token id=\"t171\"> he </token> <token id=\"t172\"> said </token> <token id=\"t173\"> in </token> <token id=\"t174\"> reference </token> <token id=\"t175\"> to </token> <token id=\"t176\"> negotiators </token> <token id=\"t177\"> finalising </token> <token id=\"t178\"> the </token> <token id=\"t179\"> final </token> <token id=\"t180\"> agreement </token> <token id=\"t181\"> and </token> <token id=\"t182\"> ironing </token> <token id=\"t183\"> out </token> <token id=\"t184\"> what </token> <token id=\"t185\"> he </token> <token id=\"t186\"> termed </token> <token id=\"t187\"> `` </token> <token id=\"t188\"> technical </token> <token id=\"t189\"> issues </token> <token id=\"t190\"> '' </token> <token id=\"t191\"> that </token> <token id=\"t192\"> would </token> <token id=\"t193\"> culminate </token> <token id=\"t194\"> in </token> <candidate id=\"c22\" index=195 type=\"location\" info=\"{ &quot;coordinates&quot;: &quot;-22.0;17.0&quot;, &quot;id&quot;: 3355338, &quot;featureClass&quot;: &quot;A&quot;, &quot;featureCode&quot;: &quot;PCLI&quot;, &quot;countryCode&quot;: &quot;NA&quot; }\" length=\"1\"></candidate> <token id=\"t195\"> Namibia </token> <token id=\"t196\"> having </token> <token id=\"t197\"> access </token> <token id=\"t198\"> to </token> <token id=\"t199\"> the </token> <token id=\"t200\"> lucrative </token> <token id=\"t201\"> Chinese </token> <token id=\"t202\"> beef </token> <token id=\"t203\"> market </token> <token id=\"t204\"> . </token> <candidate id=\"c23\" index=205 type=\"location\" info=\"{ &quot;coordinates&quot;: &quot;-22.0;17.0&quot;, &quot;id&quot;: 3355338, &quot;featureClass&quot;: &quot;A&quot;, &quot;featureCode&quot;: &quot;PCLI&quot;, &quot;countryCode&quot;: &quot;NA&quot; }\" length=\"1\"></candidate> <token id=\"t205\"> Namibia </token> <candidate id=\"c24\" index=206 type=\"date\" info=\"PRESENT_REF\" length=\"1\"></candidate> <token id=\"t206\"> currently </token> <token id=\"t207\"> exports </token> <token id=\"t208\"> beef </token> <token id=\"t209\"> to </token> <token id=\"t210\"> the </token> <candidate id=\"c25\" index=211 type=\"location\" info=\"{ &quot;coordinates&quot;: &quot;50.83857;4.37599&quot;, &quot;id&quot;: 6695072, &quot;featureClass&quot;: &quot;A&quot;, &quot;featureCode&quot;: &quot;ZN&quot;, &quot;countryCode&quot;: &quot;&quot; }\" length=\"2\"></candidate> <token id=\"t211\"> European </token> <candidate id=\"c26\" index=212 type=\"location\" info=\"{ &quot;coordinates&quot;: &quot;34.83401;-83.99076&quot;, &quot;id&quot;: 4227781, &quot;featureClass&quot;: &quot;A&quot;, &quot;featureCode&quot;: &quot;ADM2&quot;, &quot;countryCode&quot;: &quot;US&quot; }\" length=\"1\"></candidate> <candidate id=\"c27\" index=212 type=\"location\" info=\"{ &quot;coordinates&quot;: &quot;-32.83333;-62.75&quot;, &quot;id&quot;: 3833419, &quot;featureClass&quot;: &quot;A&quot;, &quot;featureCode&quot;: &quot;ADM2&quot;, &quot;countryCode&quot;: &quot;AR&quot; }\" length=\"1\"></candidate> <candidate id=\"c28\" index=212 type=\"location\" info=\"{ &quot;coordinates&quot;: &quot;13.55;-87.9&quot;, &quot;id&quot;: 3584767, &quot;featureClass&quot;: &quot;A&quot;, &quot;featureCode&quot;: &quot;ADM1&quot;, &quot;countryCode&quot;: &quot;SV&quot; }\" length=\"1\"></candidate> <token id=\"t212\"> Union </token> <token id=\"t213\"> ( </token> <token id=\"t214\"> EU </token> <token id=\"t215\"> ) </token> <token id=\"t216\"> , </token> <token id=\"t217\"> Norwegian </token> <token id=\"t218\"> markets </token> <token id=\"t219\"> and </token> <candidate id=\"c29\" index=220 type=\"location\" info=\"{ &quot;coordinates&quot;: &quot;-29.0;24.0&quot;, &quot;id&quot;: 953987, &quot;featureClass&quot;: &quot;A&quot;, &quot;featureCode&quot;: &quot;PCLI&quot;, &quot;countryCode&quot;: &quot;ZA&quot; }\" length=\"2\"></candidate> <token id=\"t220\"> South </token> <candidate id=\"c30\" index=221 type=\"location\" info=\"{ &quot;coordinates&quot;: &quot;36.86877;10.33256&quot;, &quot;id&quot;: 8354636, &quot;featureClass&quot;: &quot;A&quot;, &quot;featureCode&quot;: &quot;ADM3H&quot;, &quot;countryCode&quot;: &quot;TN&quot; }\" length=\"1\"></candidate> <token id=\"t221\"> Africa </token> <token id=\"t222\"> , </token> <token id=\"t223\"> and </token> <token id=\"t224\"> talks </token> <token id=\"t225\"> are </token> <token id=\"t226\"> also </token> <token id=\"t227\"> underway </token> <token id=\"t228\"> to </token> <token id=\"t229\"> penetrate </token> <token id=\"t230\"> the </token> <token id=\"t231\"> Russian </token> <token id=\"t232\"> market </token> <token id=\"t233\"> . </token> <token id=\"t234\"> <br /> </token> <token id=\"t235\"> Xin </token> <token id=\"t236\"> was </token> <token id=\"t237\"> upbeat </token> <token id=\"t238\"> that </token> <token id=\"t239\"> Namibian </token> <token id=\"t240\"> beef </token> <token id=\"t241\"> will </token> <token id=\"t242\"> very </token> <token id=\"t243\"> soon </token> <token id=\"t244\"> be </token> <token id=\"t245\"> available </token> <token id=\"t246\"> in </token> <token id=\"t247\"> select </token> <token id=\"t248\"> Chinese </token> <token id=\"t249\"> restaurants </token> <token id=\"t250\"> and </token> <token id=\"t251\"> supermarkets </token> <token id=\"t252\"> . </token> <token id=\"t253\"> <br /> </token> <candidate id=\"c31\" index=254 type=\"number\" info=\"null\" length=\"1\"></candidate> <candidate id=\"c32\" index=254 type=\"location\" info=\"{ &quot;coordinates&quot;: &quot;46.0206;-0.3457&quot;, &quot;id&quot;: 6616000, &quot;featureClass&quot;: &quot;A&quot;, &quot;featureCode&quot;: &quot;ADM4&quot;, &quot;countryCode&quot;: &quot;FR&quot; }\" length=\"1\"></candidate> <token id=\"t254\"> One </token> <token id=\"t255\"> of </token> <token id=\"t256\"> the </token> <token id=\"t257\"> issues </token> <token id=\"t258\"> under </token> <token id=\"t259\"> scrutiny </token> <token id=\"t260\"> is </token> <token id=\"t261\"> the </token> <token id=\"t262\"> issue </token> <token id=\"t263\"> of </token> <token id=\"t264\"> the </token> <token id=\"t265\"> port </token> <token id=\"t266\"> through </token> <token id=\"t267\"> which </token> <token id=\"t268\"> Namibian </token> <token id=\"t269\"> beef </token> <token id=\"t270\"> will </token> <token id=\"t271\"> enter </token> <candidate id=\"c33\" index=272 type=\"location\" info=\"{ &quot;coordinates&quot;: &quot;35.0;105.0&quot;, &quot;id&quot;: 1814991, &quot;featureClass&quot;: &quot;A&quot;, &quot;featureCode&quot;: &quot;PCLI&quot;, &quot;countryCode&quot;: &quot;CN&quot; }\" length=\"1\"></candidate> <candidate id=\"c34\" index=272 type=\"location\" info=\"{ &quot;coordinates&quot;: &quot;25.51224;-99.00457&quot;, &quot;id&quot;: 8582434, &quot;featureClass&quot;: &quot;A&quot;, &quot;featureCode&quot;: &quot;ADM2&quot;, &quot;countryCode&quot;: &quot;MX&quot; }\" length=\"1\"></candidate> <token id=\"t272\"> China </token> <token id=\"t273\"> . </token> <token id=\"t274\"> <br /> </token> <token id=\"t275\"> When </token> <token id=\"t276\"> asked </token> <token id=\"t277\"> if </token> <token id=\"t278\"> Chinese </token> <token id=\"t279\"> consumers </token> <token id=\"t280\"> have </token> <token id=\"t281\"> specific </token> <token id=\"t282\"> preferences </token> <token id=\"t283\"> when </token> <token id=\"t284\"> it </token> <token id=\"t285\"> came </token> <token id=\"t286\"> to </token> <token id=\"t287\"> particular </token> <token id=\"t288\"> portions </token> <token id=\"t289\"> of </token> <token id=\"t290\"> beef </token> <token id=\"t291\"> , </token> <token id=\"t292\"> the </token> <token id=\"t293\"> ambassador </token> <token id=\"t294\"> remarked </token> <token id=\"t295\"> , </token> <token id=\"t296\"> `` </token> <token id=\"t297\"> Chinese </token> <token id=\"t298\"> people </token> <token id=\"t299\"> like </token> <token id=\"t300\"> Namibian </token> <token id=\"t301\"> beef </token> <token id=\"t302\"> , </token> <token id=\"t303\"> the </token> <token id=\"t304\"> meat </token> <token id=\"t305\"> here </token> <token id=\"t306\"> is </token> <token id=\"t307\"> very </token> <token id=\"t308\"> tasty </token> <token id=\"t309\"> because </token> <token id=\"t310\"> the </token> <candidate id=\"c35\" index=311 type=\"host\" info=\"null\" length=\"1\"></candidate> <token id=\"t311\"> cattle </token> <token id=\"t312\"> are </token> <token id=\"t313\"> freely </token> <token id=\"t314\"> raised </token> <token id=\"t315\"> , </token> <token id=\"t316\"> but </token> <token id=\"t317\"> different </token> <token id=\"t318\"> people </token> <token id=\"t319\"> have </token> <token id=\"t320\"> different </token> <token id=\"t321\"> tastes </token> <token id=\"t322\"> . </token> <token id=\"t323\"> '' </token> <token id=\"t324\"> <br /> </token> <token id=\"t325\"> He </token> <token id=\"t326\"> also </token> <token id=\"t327\"> hinted </token> <token id=\"t328\"> that </token> <token id=\"t329\"> once </token> <candidate id=\"c36\" index=330 type=\"location\" info=\"{ &quot;coordinates&quot;: &quot;-22.0;17.0&quot;, &quot;id&quot;: 3355338, &quot;featureClass&quot;: &quot;A&quot;, &quot;featureCode&quot;: &quot;PCLI&quot;, &quot;countryCode&quot;: &quot;NA&quot; }\" length=\"1\"></candidate> <token id=\"t330\"> Namibia </token> <token id=\"t331\"> enters </token> <token id=\"t332\"> the </token> <token id=\"t333\"> Chinese </token> <token id=\"t334\"> beef </token> <token id=\"t335\"> market </token> <token id=\"t336\"> there </token> <token id=\"t337\"> are </token> <token id=\"t338\"> other </token> <token id=\"t339\"> export </token> <token id=\"t340\"> opportunities </token> <token id=\"t341\"> that </token> <token id=\"t342\"> could </token> <token id=\"t343\"> open </token> <token id=\"t344\"> for </token> <token id=\"t345\"> the </token> <token id=\"t346\"> southern </token> <token id=\"t347\"> African </token> <token id=\"t348\"> nation </token> <token id=\"t349\"> if </token> <token id=\"t350\"> it </token> <token id=\"t351\"> expands </token> <token id=\"t352\"> its </token> <token id=\"t353\"> export </token> <token id=\"t354\"> permit </token> <token id=\"t355\"> to </token> <token id=\"t356\"> include </token> <token id=\"t357\"> other </token> <token id=\"t358\"> products </token> <token id=\"t359\"> such </token> <token id=\"t360\"> as </token> <token id=\"t361\"> game </token> <token id=\"t362\"> meat </token> <token id=\"t363\"> , </token> <token id=\"t364\"> which </token> <candidate id=\"c37\" index=365 type=\"location\" info=\"{ &quot;coordinates&quot;: &quot;-22.0;17.0&quot;, &quot;id&quot;: 3355338, &quot;featureClass&quot;: &quot;A&quot;, &quot;featureCode&quot;: &quot;PCLI&quot;, &quot;countryCode&quot;: &quot;NA&quot; }\" length=\"1\"></candidate> <token id=\"t365\"> Namibia </token> <token id=\"t366\"> produces </token> <token id=\"t367\"> in </token> <token id=\"t368\"> abundance </token> <token id=\"t369\"> . </token> <token id=\"t370\"> Other </token> <token id=\"t371\"> products </token> <token id=\"t372\"> that </token> <token id=\"t373\"> could </token> <token id=\"t374\"> be </token> <token id=\"t375\"> commercially </token> <token id=\"t376\"> exploited </token> <token id=\"t377\"> are </token> <token id=\"t378\"> Namibian </token> <token id=\"t379\"> curios </token> <token id=\"t380\"> and </token> <token id=\"t381\"> other </token> <token id=\"t382\"> artefacts </token> <token id=\"t383\"> that </token> <token id=\"t384\"> the </token> <token id=\"t385\"> Chinese </token> <token id=\"t386\"> like </token> <token id=\"t387\"> . </token> <token id=\"t388\"> <br /> </token> <token id=\"t389\"> `` </token> <token id=\"t390\"> In </token> <token id=\"t391\"> future </token> <token id=\"t392\"> we </token> <token id=\"t393\"> can </token> <token id=\"t394\"> talk </token> <token id=\"t395\"> about </token> <token id=\"t396\"> other </token> <token id=\"t397\"> Namibian </token> <token id=\"t398\"> products </token> <token id=\"t399\"> . </token> <token id=\"t400\"> Namibian </token> <token id=\"t401\"> handcrafts </token> <token id=\"t402\"> , </token> <token id=\"t403\"> and </token> <token id=\"t404\"> leather </token> <token id=\"t405\"> products </token> <token id=\"t406\"> are </token> <token id=\"t407\"> also </token> <token id=\"t408\"> very </token> <token id=\"t409\"> popular </token> <token id=\"t410\"> among </token> <token id=\"t411\"> visiting </token> <token id=\"t412\"> Chinese </token> <token id=\"t413\"> delegations </token> <token id=\"t414\"> , </token> <token id=\"t415\"> '' </token> <token id=\"t416\"> he </token> <token id=\"t417\"> said </token> <token id=\"t418\"> . </token> <token id=\"t419\"> <br /> </token> <token id=\"t420\"> The </token> <token id=\"t421\"> ambassador </token> <token id=\"t422\"> extraordinary </token> <token id=\"t423\"> , </token> <token id=\"t424\"> who </token> <token id=\"t425\"> expressed </token> <token id=\"t426\"> satisfaction </token> <token id=\"t427\"> with </token> <token id=\"t428\"> the </token> <token id=\"t429\"> excellent </token> <token id=\"t430\"> bilateral </token> <token id=\"t431\"> relations </token> <token id=\"t432\"> existing </token> <token id=\"t433\"> between </token> <candidate id=\"c38\" index=434 type=\"location\" info=\"{ &quot;coordinates&quot;: &quot;-22.0;17.0&quot;, &quot;id&quot;: 3355338, &quot;featureClass&quot;: &quot;A&quot;, &quot;featureCode&quot;: &quot;PCLI&quot;, &quot;countryCode&quot;: &quot;NA&quot; }\" length=\"1\"></candidate> <token id=\"t434\"> Namibia </token> <token id=\"t435\"> and </token> <candidate id=\"c39\" index=436 type=\"location\" info=\"{ &quot;coordinates&quot;: &quot;35.0;105.0&quot;, &quot;id&quot;: 1814991, &quot;featureClass&quot;: &quot;A&quot;, &quot;featureCode&quot;: &quot;PCLI&quot;, &quot;countryCode&quot;: &quot;CN&quot; }\" length=\"1\"></candidate> <candidate id=\"c40\" index=436 type=\"location\" info=\"{ &quot;coordinates&quot;: &quot;25.51224;-99.00457&quot;, &quot;id&quot;: 8582434, &quot;featureClass&quot;: &quot;A&quot;, &quot;featureCode&quot;: &quot;ADM2&quot;, &quot;countryCode&quot;: &quot;MX&quot; }\" length=\"1\"></candidate> <token id=\"t436\"> China </token> <token id=\"t437\"> , </token> <token id=\"t438\"> also </token> <token id=\"t439\"> pointed </token> <token id=\"t440\"> out </token> <token id=\"t441\"> to </token> <candidate id=\"c41\" index=442 type=\"number\" info=\"null\" length=\"1\"></candidate> <token id=\"t442\"> one </token> <token id=\"t443\"> striking </token> <token id=\"t444\"> similarity </token> <token id=\"t445\"> that </token> <token id=\"t446\"> both </token> <token id=\"t447\"> countries </token> <token id=\"t448\"> have </token> <token id=\"t449\"> specific </token> <token id=\"t450\"> interest </token> <token id=\"t451\"> in </token> <token id=\"t452\"> the </token> <token id=\"t453\"> development </token> <token id=\"t454\"> of </token> <token id=\"t455\"> their </token> <token id=\"t456\"> road </token> <token id=\"t457\"> infrastructure </token> <token id=\"t458\"> , </token> <token id=\"t459\"> which </token> <token id=\"t460\"> in </token> <token id=\"t461\"> turn </token> <token id=\"t462\"> improves </token> <token id=\"t463\"> living </token> <token id=\"t464\"> standards </token> <token id=\"t465\"> . </token> <token id=\"t466\"> <br /> </token> <token id=\"t467\"> On </token> <token id=\"t468\"> the </token> <candidate id=\"c42\" index=469 type=\"date\" info=\"PRESENT_REF\" length=\"1\"></candidate> <token id=\"t469\"> current </token> <token id=\"t470\"> bilateral </token> <token id=\"t471\"> exchanges </token> <token id=\"t472\"> , </token> <token id=\"t473\"> the </token> <candidate id=\"c43\" index=474 type=\"location\" info=\"{ &quot;coordinates&quot;: &quot;35.0;105.0&quot;, &quot;id&quot;: 1814991, &quot;featureClass&quot;: &quot;A&quot;, &quot;featureCode&quot;: &quot;PCLI&quot;, &quot;countryCode&quot;: &quot;CN&quot; }\" length=\"5\"></candidate> <token id=\"t474\"> People </token> <token id=\"t475\"> 's </token> <candidate id=\"c44\" index=476 type=\"location\" info=\"{ &quot;coordinates&quot;: &quot;24.0;121.0&quot;, &quot;id&quot;: 1668284, &quot;featureClass&quot;: &quot;A&quot;, &quot;featureCode&quot;: &quot;PCLI&quot;, &quot;countryCode&quot;: &quot;TW&quot; }\" length=\"3\"></candidate> <token id=\"t476\"> Republic </token> <token id=\"t477\"> of </token> <candidate id=\"c45\" index=478 type=\"location\" info=\"{ &quot;coordinates&quot;: &quot;35.0;105.0&quot;, &quot;id&quot;: 1814991, &quot;featureClass&quot;: &quot;A&quot;, &quot;featureCode&quot;: &quot;PCLI&quot;, &quot;countryCode&quot;: &quot;CN&quot; }\" length=\"1\"></candidate> <candidate id=\"c46\" index=478 type=\"location\" info=\"{ &quot;coordinates&quot;: &quot;25.51224;-99.00457&quot;, &quot;id&quot;: 8582434, &quot;featureClass&quot;: &quot;A&quot;, &quot;featureCode&quot;: &quot;ADM2&quot;, &quot;countryCode&quot;: &quot;MX&quot; }\" length=\"1\"></candidate> <token id=\"t478\"> China </token> <candidate id=\"c47\" index=479 type=\"date\" info=\"2014\" length=\"2\"></candidate> <token id=\"t479\"> last </token> <token id=\"t480\"> year </token> <token id=\"t481\"> alone </token> <token id=\"t482\"> sponsored </token> <candidate id=\"c48\" index=483 type=\"number\" info=\"null\" length=\"1\"></candidate> <token id=\"t483\"> 300 </token> <token id=\"t484\"> Namibians </token> <token id=\"t485\"> who </token> <token id=\"t486\"> went </token> <token id=\"t487\"> to </token> <candidate id=\"c49\" index=488 type=\"location\" info=\"{ &quot;coordinates&quot;: &quot;35.0;105.0&quot;, &quot;id&quot;: 1814991, &quot;featureClass&quot;: &quot;A&quot;, &quot;featureCode&quot;: &quot;PCLI&quot;, &quot;countryCode&quot;: &quot;CN&quot; }\" length=\"1\"></candidate> <candidate id=\"c50\" index=488 type=\"location\" info=\"{ &quot;coordinates&quot;: &quot;25.51224;-99.00457&quot;, &quot;id&quot;: 8582434, &quot;featureClass&quot;: &quot;A&quot;, &quot;featureCode&quot;: &quot;ADM2&quot;, &quot;countryCode&quot;: &quot;MX&quot; }\" length=\"1\"></candidate> <token id=\"t488\"> China </token> <token id=\"t489\"> on </token> <token id=\"t490\"> party-to-party </token> <token id=\"t491\"> , </token> <token id=\"t492\"> government-to-government </token> <token id=\"t493\"> agreement </token> <token id=\"t494\"> for </token> <token id=\"t495\"> training </token> <token id=\"t496\"> on </token> <token id=\"t497\"> human </token> <token id=\"t498\"> capacity </token> <token id=\"t499\"> development </token> <token id=\"t500\"> programmes </token> <token id=\"t501\"> in </token> <token id=\"t502\"> the </token> <token id=\"t503\"> fields </token> <token id=\"t504\"> of </token> <token id=\"t505\"> education </token> <token id=\"t506\"> , </token> <token id=\"t507\"> agriculture </token> <token id=\"t508\"> , </token> <token id=\"t509\"> information </token> <token id=\"t510\"> and </token> <token id=\"t511\"> military </token> <token id=\"t512\"> , </token> <token id=\"t513\"> among </token> <token id=\"t514\"> others </token> <token id=\"t515\"> . </token> <token id=\"t516\"> <br /> </token> <token id=\"t517\"> <br /> </token>","publication_date":"2015-06-15","id":220,"title":"Nam beef to enter China despite FMD concerns","url":"https://www.newera.com.na/2015/06/15/nam-beef-enter-china-fmd-concerns/","content":"&#13;\n\tWindhoek\nChina, whose market of 1.3 billion people could become the largest beef market in the world, is keen and could “very soon” start importing free-range beef from Namibia despite the Asian economic giant initially expressing concerns of sporadic outbreaks of foot-and-mouth disease in beef-producing regions in Namibia. \nAmbassador Extraordinary and Plenipotentiary of the People’s Republic of China to the Republic of Namibia, Xin Shunkang, said a team of technical and health inspectors dispatched by his country to Namibia despite its earlier concerns of foot-and-mouth disease is satisfied Namibia prescribes to stringent health requirements for beef processed for both domestic and far-flung export markets.\nSpeaking in an interview last Friday, Ambassador Xin said after the Chinese team’s visits what remains is for the two countries to clear the last barriers in what were lengthy talks by putting signature to the final bilateral trade documents.\n“The two sides are hard at work,” he said in reference to negotiators finalising the final agreement and ironing out what he termed “technical issues” that would culminate in Namibia having access to the lucrative Chinese beef market. Namibia currently exports beef to the European Union (EU), Norwegian markets and South Africa, and talks are also underway to penetrate the Russian market.\nXin was upbeat that Namibian beef will very soon be available in select Chinese restaurants and supermarkets.\nOne of the issues under scrutiny is the issue of the port through which Namibian beef will enter China.\nWhen asked if Chinese consumers have specific preferences when it came to particular portions of beef, the ambassador remarked, “Chinese people like Namibian beef, the meat here is very tasty because the cattle are freely raised, but different people have different tastes.”\nHe also hinted that once Namibia enters the Chinese beef market there are other export opportunities that could open for the southern African nation if it expands its export permit to include other products such as game meat, which Namibia produces in abundance. Other products that could be commercially exploited are Namibian curios and other artefacts that the Chinese like.\n“In future we can talk about other Namibian products. Namibian handcrafts, and leather products are also very popular among visiting Chinese delegations,” he said.\nThe ambassador extraordinary, who expressed satisfaction with the excellent bilateral relations existing between Namibia and China, also pointed out to one striking similarity that both countries have specific interest in the development of their road infrastructure, which in turn improves living standards.\nOn the current bilateral exchanges, the People’s Republic of China last year alone sponsored 300 Namibians who went to China on party-to-party, government-to-government agreement for training on human capacity development programmes in the fields of education, agriculture, information and military, among others.\n&#13;\n\t","candidateLabels":[]}
