# Supplementary material for: Web monitoring of emerging animal infectious diseases integrated in the French Animal Health Epidemic Intelligence System
Source: PLoS One. 2018 Aug 3;13(8):e0199960. doi: 10.1371/journal.pone.0199960 (PMC6075742; doi:10.1371/journal.pone.0199960)
Supplement: S1 Dataset — Dataset of news reports in English language used to evaluate and train the information extraction module of PADI-web (http://epia.clermont.inra.fr/vsi). This dataset is composed of 532 news reports (in JSON), with information about the report itself (publication date, title, content, url), as well as processing information related to the information extraction process (candidates for extraction information, correct or incorrect labels for each candidate). The named entity candidates (locations, diseases, hosts, dates, number of cases) are manually labelled in each article. Data are shared under a CC BY license and are freely available for download at: https://dataverse.cirad.fr/dataset.xhtml?persistentId=doi:10.18167/DVN1/KMTIFG. (GZ) [file pone.0199960.s001.gz › articles/217.json]

{"reports":[17956,17996,18119,18246],"tagged_content":"<token id=\"t0\"> Poultry </token> <token id=\"t1\"> News </token> <token id=\"t2\"> Mycoplasma </token> <token id=\"t3\"> Outbreaks </token> <token id=\"t4\"> Found </token> <token id=\"t5\"> in </token> <token id=\"t6\"> Finland17 </token> <candidate id=\"c1\" index=7 type=\"date\" info=\"2015-06\" length=\"2\"></candidate> <token id=\"t7\"> June </token> <candidate id=\"c2\" index=8 type=\"number\" info=\"null\" length=\"1\"></candidate> <token id=\"t8\"> 2015 </token> <token id=\"t9\"> <br /> </token> <token id=\"t10\"> <br /> </token> <token id=\"t11\"> FINLAND </token> <token id=\"t12\"> - </token> <token id=\"t13\"> Outbreaks </token> <token id=\"t14\"> of </token> <candidate id=\"c3\" index=15 type=\"number\" info=\"null\" length=\"1\"></candidate> <token id=\"t15\"> two </token> <token id=\"t16\"> different </token> <token id=\"t17\"> types </token> <token id=\"t18\"> of </token> <token id=\"t19\"> mycoplasma </token> <token id=\"t20\"> have </token> <token id=\"t21\"> been </token> <token id=\"t22\"> found </token> <token id=\"t23\"> in </token> <token id=\"t24\"> Finland.There </token> <token id=\"t25\"> were </token> <candidate id=\"c4\" index=26 type=\"number\" info=\"null\" length=\"1\"></candidate> <token id=\"t26\"> two </token> <token id=\"t27\"> outbreaks </token> <token id=\"t28\"> of </token> <token id=\"t29\"> Mycoplasma </token> <token id=\"t30\"> synoviae </token> <token id=\"t31\"> , </token> <token id=\"t32\"> which </token> <token id=\"t33\"> affected </token> <candidate id=\"c5\" index=34 type=\"number\" info=\"null\" length=\"1\"></candidate> <token id=\"t34\"> 16 </token> <candidate id=\"c6\" index=35 type=\"host\" info=\"null\" length=\"1\"></candidate> <token id=\"t35\"> birds </token> <token id=\"t36\"> in </token> <token id=\"t37\"> a </token> <token id=\"t38\"> susceptible </token> <token id=\"t39\"> population </token> <token id=\"t40\"> of </token> <candidate id=\"c7\" index=41 type=\"number\" info=\"null\" length=\"1\"></candidate> <token id=\"t41\"> 59 </token> <candidate id=\"c8\" index=42 type=\"host\" info=\"null\" length=\"1\"></candidate> <token id=\"t42\"> birds </token> <token id=\"t43\"> on </token> <candidate id=\"c9\" index=44 type=\"number\" info=\"null\" length=\"1\"></candidate> <token id=\"t44\"> two </token> <token id=\"t45\"> farms </token> <token id=\"t46\"> . </token> <token id=\"t47\"> The </token> <token id=\"t48\"> farms </token> <token id=\"t49\"> were </token> <token id=\"t50\"> hobby </token> <token id=\"t51\"> farms </token> <token id=\"t52\"> with </token> <token id=\"t53\"> both </token> <token id=\"t54\"> chickens </token> <token id=\"t55\"> and </token> <token id=\"t56\"> turkeys </token> <token id=\"t57\"> . </token> <token id=\"t58\"> <br /> </token> <token id=\"t59\"> <br /> </token> <token id=\"t60\"> Mycoplasma </token> <token id=\"t61\"> synoviae </token> <token id=\"t62\"> outbreaks </token> <token id=\"t63\"> <br /> </token> <token id=\"t64\"> <br /> </token> <token id=\"t65\"> The </token> <token id=\"t66\"> same </token> <token id=\"t67\"> farms </token> <token id=\"t68\"> tested </token> <token id=\"t69\"> positive </token> <token id=\"t70\"> for </token> <token id=\"t71\"> Mycoplasma </token> <token id=\"t72\"> gallisepticum </token> <token id=\"t73\"> , </token> <token id=\"t74\"> but </token> <candidate id=\"c10\" index=75 type=\"number\" info=\"null\" length=\"1\"></candidate> <token id=\"t75\"> one </token> <token id=\"t76\"> additional </token> <token id=\"t77\"> farm </token> <token id=\"t78\"> was </token> <token id=\"t79\"> also </token> <token id=\"t80\"> affected </token> <token id=\"t81\"> by </token> <token id=\"t82\"> this </token> <token id=\"t83\"> type </token> <token id=\"t84\"> of </token> <token id=\"t85\"> the </token> <token id=\"t86\"> disease </token> <token id=\"t87\"> . </token> <token id=\"t88\"> In </token> <token id=\"t89\"> all </token> <token id=\"t90\"> there </token> <token id=\"t91\"> were </token> <candidate id=\"c11\" index=92 type=\"number\" info=\"null\" length=\"1\"></candidate> <token id=\"t92\"> 34 </token> <token id=\"t93\"> cases </token> <token id=\"t94\"> of </token> <token id=\"t95\"> Mycoplasma </token> <token id=\"t96\"> gallisepticum </token> <token id=\"t97\"> out </token> <token id=\"t98\"> of </token> <token id=\"t99\"> a </token> <token id=\"t100\"> susceptible </token> <token id=\"t101\"> population </token> <token id=\"t102\"> of </token> <candidate id=\"c12\" index=103 type=\"number\" info=\"null\" length=\"1\"></candidate> <token id=\"t103\"> 78 </token> <candidate id=\"c13\" index=104 type=\"host\" info=\"null\" length=\"1\"></candidate> <token id=\"t104\"> birds </token> <token id=\"t105\"> . </token> <token id=\"t106\"> <br /> </token> <token id=\"t107\"> The </token> <token id=\"t108\"> cases </token> <token id=\"t109\"> were </token> <token id=\"t110\"> confirmed </token> <token id=\"t111\"> by </token> <token id=\"t112\"> the </token> <token id=\"t113\"> Finnish </token> <token id=\"t114\"> Food </token> <token id=\"t115\"> Safety </token> <token id=\"t116\"> Authority </token> <token id=\"t117\"> . </token> <token id=\"t118\"> <br /> </token> <token id=\"t119\"> <br /> </token> <token id=\"t120\"> Mycoplasma </token> <token id=\"t121\"> gallisepticum </token> <token id=\"t122\"> outbreaks </token> <token id=\"t123\"> <br /> </token> <token id=\"t124\"> <br /> </token> <token id=\"t125\"> Further </token> <candidate id=\"c14\" index=126 type=\"location\" info=\"{ &quot;coordinates&quot;: &quot;51.45;-0.96667&quot;, &quot;id&quot;: 3333184, &quot;featureClass&quot;: &quot;A&quot;, &quot;featureCode&quot;: &quot;ADM2&quot;, &quot;countryCode&quot;: &quot;GB&quot; }\" length=\"1\"></candidate> <candidate id=\"c15\" index=126 type=\"location\" info=\"{ &quot;coordinates&quot;: &quot;51.45625;-0.97113&quot;, &quot;id&quot;: 2639577, &quot;featureClass&quot;: &quot;P&quot;, &quot;featureCode&quot;: &quot;PPLA2&quot;, &quot;countryCode&quot;: &quot;GB&quot; }\" length=\"1\"></candidate> <token id=\"t126\"> Reading </token> <token id=\"t127\"> <br /> </token> <token id=\"t128\"> Find </token> <token id=\"t129\"> out </token> <token id=\"t130\"> more </token> <token id=\"t131\"> about </token> <token id=\"t132\"> Mycoplasma </token> <token id=\"t133\"> on </token> <token id=\"t134\"> our </token> <token id=\"t135\"> disease </token> <token id=\"t136\"> pages </token> <token id=\"t137\"> here </token> <token id=\"t138\"> . </token> <token id=\"t139\"> <br /> </token> <token id=\"t140\"> <br /> </token> <token id=\"t141\"> ThePoultrySite </token> <token id=\"t142\"> News </token> <token id=\"t143\"> Desk </token>","publication_date":"2015-06-16","id":217,"title":"Mycoplasma Outbreaks Found in Finland","url":"http://www.thepoultrysite.com/poultrynews/35263/mycoplasma-outbreaks-found-in-finland","content":"Poultry News Mycoplasma Outbreaks Found in Finland17 June 2015 &#13;\n&#13;\nFINLAND - Outbreaks of two different types of mycoplasma have been found in Finland.There were two outbreaks of Mycoplasma synoviae, which affected 16 birds in a susceptible population of 59 birds on two farms. The farms were hobby farms with both chickens and turkeys.&#13;\n&#13;\nMycoplasma synoviae outbreaks&#13;\n&#13;\nThe same farms tested positive for Mycoplasma gallisepticum, but one additional farm was also affected by this type of the disease. In all there were 34 cases of Mycoplasma gallisepticum out of a susceptible population of 78 birds.&#13;\nThe cases were confirmed by the Finnish Food Safety Authority.&#13;\n&#13;\n&#13;\nMycoplasma gallisepticum outbreaks&#13;\n&#13;\nFurther Reading&#13;\nFind out more about Mycoplasma on our disease pages here.&#13;\n&#13;\n&#13;\nThePoultrySite News Desk ","candidateLabels":[{"id":"c1","label":"partial"},{"id":"c2","label":"incorrect"},{"id":"c3","label":"incorrect"},{"id":"c4","label":"partial"},{"id":"c5","label":"correct"},{"id":"c6","label":"correct"},{"id":"c7","label":"partial"},{"id":"c8","label":"correct"},{"id":"c9","label":"partial"},{"id":"c10","label":"partial"},{"id":"c11","label":"correct"},{"id":"c12","label":"partial"},{"id":"c13","label":"correct"},{"id":"c14","label":"incorrect"},{"id":"c15","label":"incorrect"}]}
