# Supplementary material for: Web monitoring of emerging animal infectious diseases integrated in the French Animal Health Epidemic Intelligence System
Source: PLoS One. 2018 Aug 3;13(8):e0199960. doi: 10.1371/journal.pone.0199960 (PMC6075742; doi:10.1371/journal.pone.0199960)
Supplement: S1 Dataset — Dataset of news reports in English language used to evaluate and train the information extraction module of PADI-web (http://epia.clermont.inra.fr/vsi). This dataset is composed of 532 news reports (in JSON), with information about the report itself (publication date, title, content, url), as well as processing information related to the information extraction process (candidates for extraction information, correct or incorrect labels for each candidate). The named entity candidates (locations, diseases, hosts, dates, number of cases) are manually labelled in each article. Data are shared under a CC BY license and are freely available for download at: https://dataverse.cirad.fr/dataset.xhtml?persistentId=doi:10.18167/DVN1/KMTIFG. (GZ) [file pone.0199960.s001.gz › articles/149.json]

{"reports":[17448,17505,17632,17817,17818],"tagged_content":"<token id=\"t0\"> <br /> </token> <token id=\"t1\"> By </token> <candidate id=\"c1\" index=2 type=\"location\" info=\"{ &quot;coordinates&quot;: &quot;43.18333;26.0&quot;, &quot;id&quot;: 6460899, &quot;featureClass&quot;: &quot;A&quot;, &quot;featureCode&quot;: &quot;ADM3&quot;, &quot;countryCode&quot;: &quot;BG&quot; }\" length=\"1\"></candidate> <token id=\"t2\"> Vladislav </token> <token id=\"t3\"> VorotnikovVladislav </token> <token id=\"t4\"> Vorotnikov </token> <token id=\"t5\"> , </token> <token id=\"t6\"> 20-Oct-20142014-10-20T00 </token> <token id=\"t7\"> :00:00 </token> <token id=\"t8\"> ZLast </token> <token id=\"t9\"> updated </token> <token id=\"t10\"> on </token> <token id=\"t11\"> 20-Oct </token> <token id=\"t12\"> - </token> <candidate id=\"c2\" index=13 type=\"number\" info=\"null\" length=\"1\"></candidate> <candidate id=\"c3\" index=13 type=\"date\" info=\"2014\" length=\"1\"></candidate> <token id=\"t13\"> 2014 </token> <token id=\"t14\"> at </token> <token id=\"t15\"> 11:39 </token> <token id=\"t16\"> GMT2014-10-20T11 </token> <token id=\"t17\"> :39:08 </token> <token id=\"t18\"> Z </token> <token id=\"t19\"> <br /> </token> <candidate id=\"c4\" index=20 type=\"location\" info=\"{ &quot;coordinates&quot;: &quot;46.0;105.0&quot;, &quot;id&quot;: 2029969, &quot;featureClass&quot;: &quot;A&quot;, &quot;featureCode&quot;: &quot;PCLI&quot;, &quot;countryCode&quot;: &quot;MN&quot; }\" length=\"1\"></candidate> <token id=\"t20\"> Mongolia </token> <token id=\"t21\"> is </token> <token id=\"t22\"> ready </token> <token id=\"t23\"> for </token> <token id=\"t24\"> a </token> <token id=\"t25\"> 10-fold </token> <token id=\"t26\"> increase </token> <token id=\"t27\"> in </token> <token id=\"t28\"> beef </token> <token id=\"t29\"> exports </token> <token id=\"t30\"> to </token> <candidate id=\"c5\" index=31 type=\"location\" info=\"{ &quot;coordinates&quot;: &quot;60.0;100.0&quot;, &quot;id&quot;: 2017370, &quot;featureClass&quot;: &quot;A&quot;, &quot;featureCode&quot;: &quot;PCLI&quot;, &quot;countryCode&quot;: &quot;RU&quot; }\" length=\"1\"></candidate> <token id=\"t31\"> Russia </token> <token id=\"t32\"> , </token> <token id=\"t33\"> following </token> <candidate id=\"c6\" index=34 type=\"date\" info=\"PAST_REF\" length=\"1\"></candidate> <token id=\"t34\"> recent </token> <token id=\"t35\"> preliminary </token> <token id=\"t36\"> agreements </token> <token id=\"t37\"> reached </token> <token id=\"t38\"> during </token> <token id=\"t39\"> a </token> <candidate id=\"c7\" index=40 type=\"date\" info=\"2015-09\" length=\"1\"></candidate> <token id=\"t40\"> September </token> <token id=\"t41\"> visit </token> <token id=\"t42\"> by </token> <token id=\"t43\"> Russian </token> <token id=\"t44\"> President </token> <candidate id=\"c8\" index=45 type=\"location\" info=\"{ &quot;coordinates&quot;: &quot;56.0;40.5&quot;, &quot;id&quot;: 826294, &quot;featureClass&quot;: &quot;A&quot;, &quot;featureCode&quot;: &quot;ADM1&quot;, &quot;countryCode&quot;: &quot;RU&quot; }\" length=\"1\"></candidate> <candidate id=\"c9\" index=45 type=\"location\" info=\"{ &quot;coordinates&quot;: &quot;56.13655;40.39658&quot;, &quot;id&quot;: 473247, &quot;featureClass&quot;: &quot;P&quot;, &quot;featureCode&quot;: &quot;PPLA&quot;, &quot;countryCode&quot;: &quot;RU&quot; }\" length=\"1\"></candidate> <token id=\"t45\"> Vladimir </token> <token id=\"t46\"> Putin </token> <token id=\"t47\"> to </token> <token id=\"t48\"> the </token> <token id=\"t49\"> country </token> <token id=\"t50\"> . </token> <token id=\"t51\"> <br /> </token> <token id=\"t52\"> <br /> </token> <token id=\"t53\"> With </token> <token id=\"t54\"> the </token> <candidate id=\"c10\" index=55 type=\"date\" info=\"PRESENT_REF\" length=\"1\"></candidate> <token id=\"t55\"> current </token> <token id=\"t56\"> annual </token> <token id=\"t57\"> supply </token> <token id=\"t58\"> volume </token> <token id=\"t59\"> standing </token> <token id=\"t60\"> at </token> <candidate id=\"c11\" index=61 type=\"number\" info=\"null\" length=\"1\"></candidate> <token id=\"t61\"> 10,000 </token> <token id=\"t62\"> -- </token> <candidate id=\"c12\" index=63 type=\"number\" info=\"null\" length=\"1\"></candidate> <token id=\"t63\"> 11,000 </token> <token id=\"t64\"> tonnes </token> <token id=\"t65\"> ( </token> <token id=\"t66\"> t </token> <token id=\"t67\"> ) </token> <token id=\"t68\"> , </token> <token id=\"t69\"> Russian </token> <token id=\"t70\"> industry </token> <token id=\"t71\"> participants </token> <token id=\"t72\"> expect </token> <candidate id=\"c13\" index=73 type=\"location\" info=\"{ &quot;coordinates&quot;: &quot;46.0;105.0&quot;, &quot;id&quot;: 2029969, &quot;featureClass&quot;: &quot;A&quot;, &quot;featureCode&quot;: &quot;PCLI&quot;, &quot;countryCode&quot;: &quot;MN&quot; }\" length=\"1\"></candidate> <token id=\"t73\"> Mongolia </token> <token id=\"t74\"> will </token> <token id=\"t75\"> aim </token> <token id=\"t76\"> to </token> <token id=\"t77\"> achieve </token> <token id=\"t78\"> exports </token> <token id=\"t79\"> of </token> <token id=\"t80\"> 100,000t-110 </token> <token id=\"t81\"> ,000 </token> <token id=\"t82\"> t </token> <token id=\"t83\"> , </token> <token id=\"t84\"> allowing </token> <token id=\"t85\"> it </token> <token id=\"t86\"> to </token> <token id=\"t87\"> become </token> <token id=\"t88\"> at </token> <token id=\"t89\"> least </token> <candidate id=\"c14\" index=90 type=\"number\" info=\"null\" length=\"1\"></candidate> <token id=\"t90\"> one </token> <token id=\"t91\"> of </token> <token id=\"t92\"> the </token> <token id=\"t93\"> largest </token> <token id=\"t94\"> suppliers </token> <token id=\"t95\"> of </token> <token id=\"t96\"> this </token> <token id=\"t97\"> type </token> <token id=\"t98\"> of </token> <token id=\"t99\"> meat </token> <token id=\"t100\"> to </token> <token id=\"t101\"> the </token> <token id=\"t102\"> Russian </token> <token id=\"t103\"> market.Previously </token> <candidate id=\"c15\" index=104 type=\"location\" info=\"{ &quot;coordinates&quot;: &quot;46.0;105.0&quot;, &quot;id&quot;: 2029969, &quot;featureClass&quot;: &quot;A&quot;, &quot;featureCode&quot;: &quot;PCLI&quot;, &quot;countryCode&quot;: &quot;MN&quot; }\" length=\"1\"></candidate> <token id=\"t104\"> Mongolia </token> <token id=\"t105\"> was </token> <token id=\"t106\"> a </token> <token id=\"t107\"> large </token> <token id=\"t108\"> exporter </token> <token id=\"t109\"> of </token> <token id=\"t110\"> beef </token> <token id=\"t111\"> to </token> <candidate id=\"c16\" index=112 type=\"location\" info=\"{ &quot;coordinates&quot;: &quot;60.0;100.0&quot;, &quot;id&quot;: 2017370, &quot;featureClass&quot;: &quot;A&quot;, &quot;featureCode&quot;: &quot;PCLI&quot;, &quot;countryCode&quot;: &quot;RU&quot; }\" length=\"1\"></candidate> <token id=\"t112\"> Russia </token> <token id=\"t113\"> , </token> <token id=\"t114\"> but </token> <token id=\"t115\"> deliveries </token> <token id=\"t116\"> were </token> <token id=\"t117\"> banned </token> <token id=\"t118\"> in </token> <candidate id=\"c17\" index=119 type=\"number\" info=\"null\" length=\"1\"></candidate> <candidate id=\"c18\" index=119 type=\"date\" info=\"2010\" length=\"1\"></candidate> <token id=\"t119\"> 2010 </token> <token id=\"t120\"> after </token> <token id=\"t121\"> several </token> <token id=\"t122\"> outbreaks </token> <token id=\"t123\"> of </token> <candidate id=\"c19\" index=124 type=\"disease\" info=\"null\" length=\"2\"></candidate> <token id=\"t124\"> foot-and-mouth </token> <token id=\"t125\"> disease </token> <token id=\"t126\"> in </token> <token id=\"t127\"> the </token> <token id=\"t128\"> country </token> <token id=\"t129\"> , </token> <token id=\"t130\"> and </token> <candidate id=\"c20\" index=131 type=\"location\" info=\"{ &quot;coordinates&quot;: &quot;46.0;105.0&quot;, &quot;id&quot;: 2029969, &quot;featureClass&quot;: &quot;A&quot;, &quot;featureCode&quot;: &quot;PCLI&quot;, &quot;countryCode&quot;: &quot;MN&quot; }\" length=\"1\"></candidate> <token id=\"t131\"> Mongolia </token> <token id=\"t132\"> was </token> <token id=\"t133\"> not </token> <token id=\"t134\"> able </token> <token id=\"t135\"> to </token> <token id=\"t136\"> restore </token> <token id=\"t137\"> supplies </token> <token id=\"t138\"> even </token> <token id=\"t139\"> when </token> <token id=\"t140\"> the </token> <candidate id=\"c21\" index=141 type=\"location\" info=\"{ &quot;coordinates&quot;: &quot;38.49457;43.38323&quot;, &quot;id&quot;: 298117, &quot;featureClass&quot;: &quot;P&quot;, &quot;featureCode&quot;: &quot;PPLA&quot;, &quot;countryCode&quot;: &quot;TR&quot; }\" length=\"1\"></candidate> <token id=\"t141\"> ban </token> <token id=\"t142\"> was </token> <token id=\"t143\"> lifted </token> <token id=\"t144\"> . </token> <token id=\"t145\"> `` </token> <token id=\"t146\"> Mongolian </token> <token id=\"t147\"> businesses </token> <token id=\"t148\"> are </token> <token id=\"t149\"> very </token> <token id=\"t150\"> interested </token> <token id=\"t151\"> in </token> <token id=\"t152\"> achieving </token> <token id=\"t153\"> a </token> <token id=\"t154\"> rapid </token> <token id=\"t155\"> increase </token> <token id=\"t156\"> in </token> <token id=\"t157\"> beef </token> <token id=\"t158\"> supplies </token> <token id=\"t159\"> to </token> <candidate id=\"c22\" index=160 type=\"location\" info=\"{ &quot;coordinates&quot;: &quot;60.0;100.0&quot;, &quot;id&quot;: 2017370, &quot;featureClass&quot;: &quot;A&quot;, &quot;featureCode&quot;: &quot;PCLI&quot;, &quot;countryCode&quot;: &quot;RU&quot; }\" length=\"1\"></candidate> <token id=\"t160\"> Russia </token> <token id=\"t161\"> , </token> <token id=\"t162\"> '' </token> <token id=\"t163\"> said </token> <token id=\"t164\"> Alexei </token> <token id=\"t165\"> Alexeenko </token> <token id=\"t166\"> , </token> <token id=\"t167\"> assistant </token> <token id=\"t168\"> manager </token> <token id=\"t169\"> of </token> <token id=\"t170\"> Russian </token> <token id=\"t171\"> veterinary </token> <token id=\"t172\"> watchdog </token> <token id=\"t173\"> Rosselkhoznadzor </token> <token id=\"t174\"> . </token> <token id=\"t175\"> `` </token> <token id=\"t176\"> The </token> <token id=\"t177\"> Mongolians </token> <token id=\"t178\"> are </token> <token id=\"t179\"> ready </token> <token id=\"t180\"> to </token> <token id=\"t181\"> supply </token> <token id=\"t182\"> our </token> <token id=\"t183\"> market </token> <token id=\"t184\"> with </token> <token id=\"t185\"> products </token> <token id=\"t186\"> to </token> <token id=\"t187\"> the </token> <token id=\"t188\"> maximum </token> <token id=\"t189\"> possible </token> <token id=\"t190\"> level </token> <token id=\"t191\"> . </token> <token id=\"t192\"> `` </token> <token id=\"t193\"> Representatives </token> <token id=\"t194\"> from </token> <token id=\"t195\"> the </token> <token id=\"t196\"> regional </token> <token id=\"t197\"> departments </token> <token id=\"t198\"> of </token> <token id=\"t199\"> Rosselkhoznadzor </token> <token id=\"t200\"> said </token> <token id=\"t201\"> the </token> <token id=\"t202\"> first </token> <token id=\"t203\"> shipments </token> <token id=\"t204\"> of </token> <token id=\"t205\"> beef </token> <token id=\"t206\"> from </token> <candidate id=\"c23\" index=207 type=\"location\" info=\"{ &quot;coordinates&quot;: &quot;46.0;105.0&quot;, &quot;id&quot;: 2029969, &quot;featureClass&quot;: &quot;A&quot;, &quot;featureCode&quot;: &quot;PCLI&quot;, &quot;countryCode&quot;: &quot;MN&quot; }\" length=\"1\"></candidate> <token id=\"t207\"> Mongolia </token> <token id=\"t208\"> were </token> <token id=\"t209\"> almost </token> <token id=\"t210\"> ready </token> <token id=\"t211\"> . </token> <token id=\"t212\"> `` </token> <token id=\"t213\"> Slaughter </token> <token id=\"t214\"> -LSB- </token> <token id=\"t215\"> of </token> <candidate id=\"c24\" index=216 type=\"host\" info=\"null\" length=\"1\"></candidate> <token id=\"t216\"> cattle </token> <token id=\"t217\"> for </token> <token id=\"t218\"> the </token> <token id=\"t219\"> supply </token> <token id=\"t220\"> to </token> <candidate id=\"c25\" index=221 type=\"location\" info=\"{ &quot;coordinates&quot;: &quot;60.0;100.0&quot;, &quot;id&quot;: 2017370, &quot;featureClass&quot;: &quot;A&quot;, &quot;featureCode&quot;: &quot;PCLI&quot;, &quot;countryCode&quot;: &quot;RU&quot; }\" length=\"1\"></candidate> <token id=\"t221\"> Russia </token> <token id=\"t222\"> -RSB- </token> <token id=\"t223\"> is </token> <token id=\"t224\"> already </token> <token id=\"t225\"> in </token> <token id=\"t226\"> progress </token> <token id=\"t227\"> and </token> <token id=\"t228\"> Russian </token> <token id=\"t229\"> veterinary </token> <token id=\"t230\"> specialists </token> <token id=\"t231\"> are </token> <token id=\"t232\"> controlling </token> <token id=\"t233\"> compliance </token> <token id=\"t234\"> with </token> <token id=\"t235\"> all </token> <token id=\"t236\"> our </token> <token id=\"t237\"> hygiene </token> <token id=\"t238\"> standards </token> <token id=\"t239\"> , </token> <token id=\"t240\"> '' </token> <token id=\"t241\"> said </token> <candidate id=\"c26\" index=242 type=\"location\" info=\"{ &quot;coordinates&quot;: &quot;48.84556;1.04528&quot;, &quot;id&quot;: 6614842, &quot;featureClass&quot;: &quot;A&quot;, &quot;featureCode&quot;: &quot;ADM4&quot;, &quot;countryCode&quot;: &quot;FR&quot; }\" length=\"1\"></candidate> <candidate id=\"c27\" index=242 type=\"location\" info=\"{ &quot;coordinates&quot;: &quot;43.15;23.91667&quot;, &quot;id&quot;: 727597, &quot;featureClass&quot;: &quot;A&quot;, &quot;featureCode&quot;: &quot;ADM2&quot;, &quot;countryCode&quot;: &quot;BG&quot; }\" length=\"1\"></candidate> <token id=\"t242\"> Roman </token> <token id=\"t243\"> Krupennikov </token> <token id=\"t244\"> , </token> <token id=\"t245\"> head </token> <token id=\"t246\"> of </token> <token id=\"t247\"> Rosselkhoznadzor </token> <token id=\"t248\"> 's </token> <token id=\"t249\"> border </token> <token id=\"t250\"> veterinary </token> <token id=\"t251\"> control </token> <token id=\"t252\"> department </token> <token id=\"t253\"> for </token> <candidate id=\"c28\" index=254 type=\"location\" info=\"{ &quot;coordinates&quot;: &quot;56.0;106.0&quot;, &quot;id&quot;: 2023468, &quot;featureClass&quot;: &quot;A&quot;, &quot;featureCode&quot;: &quot;ADM1&quot;, &quot;countryCode&quot;: &quot;RU&quot; }\" length=\"1\"></candidate> <candidate id=\"c29\" index=254 type=\"location\" info=\"{ &quot;coordinates&quot;: &quot;52.29778;104.29639&quot;, &quot;id&quot;: 2023469, &quot;featureClass&quot;: &quot;P&quot;, &quot;featureCode&quot;: &quot;PPLA&quot;, &quot;countryCode&quot;: &quot;RU&quot; }\" length=\"1\"></candidate> <token id=\"t254\"> Irkutsk </token> <token id=\"t255\"> Oblast </token> <token id=\"t256\"> and </token> <token id=\"t257\"> the </token> <token id=\"t258\"> Republic </token> <token id=\"t259\"> of </token> <token id=\"t260\"> Buryatia.Russian </token> <token id=\"t261\"> market </token> <token id=\"t262\"> participants </token> <token id=\"t263\"> say </token> <token id=\"t264\"> Mongolian </token> <token id=\"t265\"> beef </token> <token id=\"t266\"> may </token> <token id=\"t267\"> partly </token> <token id=\"t268\"> replace </token> <token id=\"t269\"> supplies </token> <token id=\"t270\"> from </token> <candidate id=\"c30\" index=271 type=\"location\" info=\"{ &quot;coordinates&quot;: &quot;-10.0;-55.0&quot;, &quot;id&quot;: 3469034, &quot;featureClass&quot;: &quot;A&quot;, &quot;featureCode&quot;: &quot;PCLI&quot;, &quot;countryCode&quot;: &quot;BR&quot; }\" length=\"1\"></candidate> <token id=\"t271\"> Brazil </token> <token id=\"t272\"> and </token> <token id=\"t273\"> other </token> <candidate id=\"c31\" index=274 type=\"location\" info=\"{ &quot;coordinates&quot;: &quot;64.0;-19.0&quot;, &quot;id&quot;: 3337406, &quot;featureClass&quot;: &quot;A&quot;, &quot;featureCode&quot;: &quot;ADM1&quot;, &quot;countryCode&quot;: &quot;IS&quot; }\" length=\"1\"></candidate> <candidate id=\"c32\" index=274 type=\"location\" info=\"{ &quot;coordinates&quot;: &quot;2.75;11.58333&quot;, &quot;id&quot;: 2221789, &quot;featureClass&quot;: &quot;A&quot;, &quot;featureCode&quot;: &quot;ADM1&quot;, &quot;countryCode&quot;: &quot;CM&quot; }\" length=\"1\"></candidate> <candidate id=\"c33\" index=274 type=\"location\" info=\"{ &quot;coordinates&quot;: &quot;-6.33333;39.5&quot;, &quot;id&quot;: 149753, &quot;featureClass&quot;: &quot;A&quot;, &quot;featureCode&quot;: &quot;ADM2&quot;, &quot;countryCode&quot;: &quot;TZ&quot; }\" length=\"1\"></candidate> <candidate id=\"c34\" index=274 type=\"location\" info=\"{ &quot;coordinates&quot;: &quot;6.66667;2.25&quot;, &quot;id&quot;: 2395504, &quot;featureClass&quot;: &quot;A&quot;, &quot;featureCode&quot;: &quot;ADM1&quot;, &quot;countryCode&quot;: &quot;BJ&quot; }\" length=\"1\"></candidate> <token id=\"t274\"> South </token> <token id=\"t275\"> American </token> <token id=\"t276\"> countries </token> <token id=\"t277\"> as </token> <token id=\"t278\"> it </token> <token id=\"t279\"> will </token> <token id=\"t280\"> offer </token> <token id=\"t281\"> more </token> <token id=\"t282\"> attractive </token> <token id=\"t283\"> prices </token> <token id=\"t284\"> , </token> <token id=\"t285\"> due </token> <token id=\"t286\"> to </token> <token id=\"t287\"> lower </token> <token id=\"t288\"> outlay </token> <token id=\"t289\"> on </token> <token id=\"t290\"> logistics </token> <token id=\"t291\"> . </token> <token id=\"t292\"> `` </token> <token id=\"t293\"> The </token> <token id=\"t294\"> amount </token> <token id=\"t295\"> of </token> <candidate id=\"c35\" index=296 type=\"number\" info=\"null\" length=\"1\"></candidate> <token id=\"t296\"> 100,000 </token> <token id=\"t297\"> t </token> <token id=\"t298\"> is </token> <token id=\"t299\"> about </token> <token id=\"t300\"> 15-20 </token> <token id=\"t301\"> % </token> <token id=\"t302\"> of </token> <token id=\"t303\"> the </token> <token id=\"t304\"> total </token> <token id=\"t305\"> volume </token> <token id=\"t306\"> of </token> <token id=\"t307\"> Russian </token> <token id=\"t308\"> beef </token> <token id=\"t309\"> imports </token> <token id=\"t310\"> , </token> <token id=\"t311\"> '' </token> <token id=\"t312\"> said </token> <token id=\"t313\"> chairman </token> <token id=\"t314\"> of </token> <token id=\"t315\"> the </token> <token id=\"t316\"> Russian </token> <token id=\"t317\"> Meat </token> <candidate id=\"c36\" index=318 type=\"location\" info=\"{ &quot;coordinates&quot;: &quot;34.83401;-83.99076&quot;, &quot;id&quot;: 4227781, &quot;featureClass&quot;: &quot;A&quot;, &quot;featureCode&quot;: &quot;ADM2&quot;, &quot;countryCode&quot;: &quot;US&quot; }\" length=\"1\"></candidate> <candidate id=\"c37\" index=318 type=\"location\" info=\"{ &quot;coordinates&quot;: &quot;-32.83333;-62.75&quot;, &quot;id&quot;: 3833419, &quot;featureClass&quot;: &quot;A&quot;, &quot;featureCode&quot;: &quot;ADM2&quot;, &quot;countryCode&quot;: &quot;AR&quot; }\" length=\"1\"></candidate> <candidate id=\"c38\" index=318 type=\"location\" info=\"{ &quot;coordinates&quot;: &quot;13.55;-87.9&quot;, &quot;id&quot;: 3584767, &quot;featureClass&quot;: &quot;A&quot;, &quot;featureCode&quot;: &quot;ADM1&quot;, &quot;countryCode&quot;: &quot;SV&quot; }\" length=\"1\"></candidate> <token id=\"t318\"> Union </token> <token id=\"t319\"> Moushegh </token> <token id=\"t320\"> Mamikonian </token> <token id=\"t321\"> . </token> <token id=\"t322\"> '' </token> <candidate id=\"c39\" index=323 type=\"date\" info=\"2014-10-20\" length=\"1\"></candidate> <token id=\"t323\"> Today </token> <token id=\"t324\"> about </token> <candidate id=\"c40\" index=325 type=\"number\" info=\"null\" length=\"1\"></candidate> <token id=\"t325\"> 80 </token> <token id=\"t326\"> % </token> <token id=\"t327\"> of </token> <token id=\"t328\"> beef </token> <token id=\"t329\"> imports </token> <token id=\"t330\"> to </token> <candidate id=\"c41\" index=331 type=\"location\" info=\"{ &quot;coordinates&quot;: &quot;60.0;100.0&quot;, &quot;id&quot;: 2017370, &quot;featureClass&quot;: &quot;A&quot;, &quot;featureCode&quot;: &quot;PCLI&quot;, &quot;countryCode&quot;: &quot;RU&quot; }\" length=\"1\"></candidate> <token id=\"t331\"> Russia </token> <token id=\"t332\"> come </token> <token id=\"t333\"> from </token> <token id=\"t334\"> Latin </token> <candidate id=\"c42\" index=335 type=\"location\" info=\"{ &quot;coordinates&quot;: &quot;39.76;-98.5&quot;, &quot;id&quot;: 6252001, &quot;featureClass&quot;: &quot;A&quot;, &quot;featureCode&quot;: &quot;PCLI&quot;, &quot;countryCode&quot;: &quot;US&quot; }\" length=\"1\"></candidate> <candidate id=\"c43\" index=335 type=\"location\" info=\"{ &quot;coordinates&quot;: &quot;-1.43365;-80.51061&quot;, &quot;id&quot;: 10792859, &quot;featureClass&quot;: &quot;A&quot;, &quot;featureCode&quot;: &quot;ADM3&quot;, &quot;countryCode&quot;: &quot;EC&quot; }\" length=\"1\"></candidate> <token id=\"t335\"> America </token> <token id=\"t336\"> . </token> <candidate id=\"c44\" index=337 type=\"location\" info=\"{ &quot;coordinates&quot;: &quot;46.0;105.0&quot;, &quot;id&quot;: 2029969, &quot;featureClass&quot;: &quot;A&quot;, &quot;featureCode&quot;: &quot;PCLI&quot;, &quot;countryCode&quot;: &quot;MN&quot; }\" length=\"1\"></candidate> <token id=\"t337\"> Mongolia </token> <token id=\"t338\"> is </token> <token id=\"t339\"> located </token> <token id=\"t340\"> much </token> <token id=\"t341\"> closer </token> <token id=\"t342\"> to </token> <candidate id=\"c45\" index=343 type=\"location\" info=\"{ &quot;coordinates&quot;: &quot;60.0;100.0&quot;, &quot;id&quot;: 2017370, &quot;featureClass&quot;: &quot;A&quot;, &quot;featureCode&quot;: &quot;PCLI&quot;, &quot;countryCode&quot;: &quot;RU&quot; }\" length=\"1\"></candidate> <token id=\"t343\"> Russia </token> <token id=\"t344\"> , </token> <token id=\"t345\"> so </token> <token id=\"t346\"> it </token> <token id=\"t347\"> is </token> <token id=\"t348\"> much </token> <token id=\"t349\"> more </token> <token id=\"t350\"> profitable </token> <token id=\"t351\"> to </token> <token id=\"t352\"> work </token> <token id=\"t353\"> with </token> <token id=\"t354\"> this </token> <token id=\"t355\"> country </token> <token id=\"t356\"> . </token> <token id=\"t357\"> In </token> <token id=\"t358\"> particular </token> <token id=\"t359\"> , </token> <token id=\"t360\"> for </token> <token id=\"t361\"> companies </token> <token id=\"t362\"> located </token> <token id=\"t363\"> in </token> <token id=\"t364\"> the </token> <token id=\"t365\"> Urals </token> <token id=\"t366\"> , </token> <token id=\"t367\"> supplies </token> <token id=\"t368\"> from </token> <candidate id=\"c46\" index=369 type=\"location\" info=\"{ &quot;coordinates&quot;: &quot;46.0;105.0&quot;, &quot;id&quot;: 2029969, &quot;featureClass&quot;: &quot;A&quot;, &quot;featureCode&quot;: &quot;PCLI&quot;, &quot;countryCode&quot;: &quot;MN&quot; }\" length=\"1\"></candidate> <token id=\"t369\"> Mongolia </token> <token id=\"t370\"> would </token> <token id=\"t371\"> be </token> <token id=\"t372\"> more </token> <token id=\"t373\"> convenient </token> <token id=\"t374\"> in </token> <token id=\"t375\"> terms </token> <token id=\"t376\"> of </token> <token id=\"t377\"> logistics </token> <token id=\"t378\"> . </token> <token id=\"t379\"> `` </token> <token id=\"t380\"> Deliveries </token> <token id=\"t381\"> in </token> <token id=\"t382\"> such </token> <token id=\"t383\"> volumes </token> <token id=\"t384\"> will </token> <token id=\"t385\"> be </token> <token id=\"t386\"> a </token> <token id=\"t387\"> good </token> <token id=\"t388\"> step </token> <token id=\"t389\"> in </token> <token id=\"t390\"> the </token> <token id=\"t391\"> diversification </token> <token id=\"t392\"> of </token> <token id=\"t393\"> import </token> <token id=\"t394\"> flows </token> <token id=\"t395\"> . </token> <token id=\"t396\"> At </token> <token id=\"t397\"> the </token> <token id=\"t398\"> same </token> <token id=\"t399\"> time </token> <token id=\"t400\"> , </token> <token id=\"t401\"> pastoral </token> <token id=\"t402\"> -LSB- </token> <token id=\"t403\"> rearing </token> <token id=\"t404\"> of </token> <candidate id=\"c47\" index=405 type=\"host\" info=\"null\" length=\"1\"></candidate> <token id=\"t405\"> cattle </token> <token id=\"t406\"> -RSB- </token> <token id=\"t407\"> provides </token> <token id=\"t408\"> meat </token> <token id=\"t409\"> with </token> <token id=\"t410\"> less </token> <token id=\"t411\"> fat </token> <token id=\"t412\"> and </token> <token id=\"t413\"> , </token> <token id=\"t414\"> in </token> <token id=\"t415\"> terms </token> <token id=\"t416\"> of </token> <token id=\"t417\"> food </token> <token id=\"t418\"> hygiene </token> <token id=\"t419\"> , </token> <token id=\"t420\"> this </token> <token id=\"t421\"> is </token> <token id=\"t422\"> an </token> <token id=\"t423\"> obvious </token> <token id=\"t424\"> advantage </token> <token id=\"t425\"> of </token> <token id=\"t426\"> the </token> <token id=\"t427\"> Mongolian </token> <token id=\"t428\"> products </token> <token id=\"t429\"> , </token> <token id=\"t430\"> '' </token> <token id=\"t431\"> he </token> <token id=\"t432\"> added.At </token> <token id=\"t433\"> the </token> <token id=\"t434\"> same </token> <token id=\"t435\"> time </token> <token id=\"t436\"> , </token> <token id=\"t437\"> representatives </token> <token id=\"t438\"> from </token> <token id=\"t439\"> the </token> <token id=\"t440\"> Russian </token> <token id=\"t441\"> National </token> <token id=\"t442\"> Meat </token> <token id=\"t443\"> Association </token> <token id=\"t444\"> ( </token> <candidate id=\"c48\" index=445 type=\"location\" info=\"{ &quot;coordinates&quot;: &quot;40.9983;71.67257&quot;, &quot;id&quot;: 1513157, &quot;featureClass&quot;: &quot;P&quot;, &quot;featureCode&quot;: &quot;PPLA&quot;, &quot;countryCode&quot;: &quot;UZ&quot; }\" length=\"1\"></candidate> <token id=\"t445\"> NMA </token> <token id=\"t446\"> ) </token> <token id=\"t447\"> doubt </token> <token id=\"t448\"> that </token> <candidate id=\"c49\" index=449 type=\"location\" info=\"{ &quot;coordinates&quot;: &quot;46.0;105.0&quot;, &quot;id&quot;: 2029969, &quot;featureClass&quot;: &quot;A&quot;, &quot;featureCode&quot;: &quot;PCLI&quot;, &quot;countryCode&quot;: &quot;MN&quot; }\" length=\"1\"></candidate> <token id=\"t449\"> Mongolia </token> <token id=\"t450\"> can </token> <token id=\"t451\"> become </token> <token id=\"t452\"> a </token> <token id=\"t453\"> large </token> <token id=\"t454\"> beef </token> <token id=\"t455\"> supplier </token> <token id=\"t456\"> to </token> <candidate id=\"c50\" index=457 type=\"location\" info=\"{ &quot;coordinates&quot;: &quot;60.0;100.0&quot;, &quot;id&quot;: 2017370, &quot;featureClass&quot;: &quot;A&quot;, &quot;featureCode&quot;: &quot;PCLI&quot;, &quot;countryCode&quot;: &quot;RU&quot; }\" length=\"1\"></candidate> <token id=\"t457\"> Russia </token> <token id=\"t458\"> in </token> <token id=\"t459\"> the </token> <token id=\"t460\"> years </token> <token id=\"t461\"> ahead </token> <token id=\"t462\"> . </token> <token id=\"t463\"> According </token> <token id=\"t464\"> to </token> <token id=\"t465\"> the </token> <candidate id=\"c51\" index=466 type=\"location\" info=\"{ &quot;coordinates&quot;: &quot;40.9983;71.67257&quot;, &quot;id&quot;: 1513157, &quot;featureClass&quot;: &quot;P&quot;, &quot;featureCode&quot;: &quot;PPLA&quot;, &quot;countryCode&quot;: &quot;UZ&quot; }\" length=\"1\"></candidate> <token id=\"t466\"> NMA </token> <token id=\"t467\"> 's </token> <token id=\"t468\"> head </token> <token id=\"t469\"> Sergei </token> <token id=\"t470\"> Yushin </token> <token id=\"t471\"> , </token> <token id=\"t472\"> Russian </token> <token id=\"t473\"> meat-processing </token> <token id=\"t474\"> plants </token> <token id=\"t475\"> use </token> <token id=\"t476\"> mostly </token> <token id=\"t477\"> boneless </token> <token id=\"t478\"> beef </token> <token id=\"t479\"> and </token> <candidate id=\"c52\" index=480 type=\"location\" info=\"{ &quot;coordinates&quot;: &quot;46.0;105.0&quot;, &quot;id&quot;: 2029969, &quot;featureClass&quot;: &quot;A&quot;, &quot;featureCode&quot;: &quot;PCLI&quot;, &quot;countryCode&quot;: &quot;MN&quot; }\" length=\"1\"></candidate> <token id=\"t480\"> Mongolia </token> <token id=\"t481\"> may </token> <token id=\"t482\"> not </token> <token id=\"t483\"> provide </token> <token id=\"t484\"> the </token> <token id=\"t485\"> products </token> <token id=\"t486\"> the </token> <token id=\"t487\"> country </token> <token id=\"t488\"> 's </token> <token id=\"t489\"> plants </token> <token id=\"t490\"> are </token> <token id=\"t491\"> ready </token> <token id=\"t492\"> to </token> <token id=\"t493\"> work </token> <token id=\"t494\"> with.At </token> <token id=\"t495\"> the </token> <token id=\"t496\"> same </token> <token id=\"t497\"> time </token> <token id=\"t498\"> , </token> <token id=\"t499\"> the </token> <candidate id=\"c53\" index=500 type=\"location\" info=\"{ &quot;coordinates&quot;: &quot;40.9983;71.67257&quot;, &quot;id&quot;: 1513157, &quot;featureClass&quot;: &quot;P&quot;, &quot;featureCode&quot;: &quot;PPLA&quot;, &quot;countryCode&quot;: &quot;UZ&quot; }\" length=\"1\"></candidate> <token id=\"t500\"> NMA </token> <token id=\"t501\"> 's </token> <token id=\"t502\"> head </token> <token id=\"t503\"> of </token> <token id=\"t504\"> the </token> <token id=\"t505\"> department </token> <token id=\"t506\"> of </token> <token id=\"t507\"> animal </token> <token id=\"t508\"> husbandry </token> <token id=\"t509\"> and </token> <token id=\"t510\"> veterinary </token> <token id=\"t511\"> medicine </token> <candidate id=\"c54\" index=512 type=\"location\" info=\"{ &quot;coordinates&quot;: &quot;45.49818;-122.43148&quot;, &quot;id&quot;: 5729485, &quot;featureClass&quot;: &quot;P&quot;, &quot;featureCode&quot;: &quot;PPL&quot;, &quot;countryCode&quot;: &quot;US&quot; }\" length=\"1\"></candidate> <candidate id=\"c55\" index=512 type=\"location\" info=\"{ &quot;coordinates&quot;: &quot;44.05207;-123.08675&quot;, &quot;id&quot;: 5725846, &quot;featureClass&quot;: &quot;P&quot;, &quot;featureCode&quot;: &quot;PPLA2&quot;, &quot;countryCode&quot;: &quot;US&quot; }\" length=\"1\"></candidate> <token id=\"t512\"> Eugene </token> <token id=\"t513\"> Lapinsky </token> <token id=\"t514\"> said </token> <token id=\"t515\"> there </token> <token id=\"t516\"> were </token> <token id=\"t517\"> still </token> <token id=\"t518\"> concerns </token> <token id=\"t519\"> about </token> <token id=\"t520\"> the </token> <token id=\"t521\"> veterinary </token> <token id=\"t522\"> control </token> <token id=\"t523\"> over </token> <token id=\"t524\"> beef </token> <token id=\"t525\"> from </token> <candidate id=\"c56\" index=526 type=\"location\" info=\"{ &quot;coordinates&quot;: &quot;46.0;105.0&quot;, &quot;id&quot;: 2029969, &quot;featureClass&quot;: &quot;A&quot;, &quot;featureCode&quot;: &quot;PCLI&quot;, &quot;countryCode&quot;: &quot;MN&quot; }\" length=\"1\"></candidate> <token id=\"t526\"> Mongolia </token> <token id=\"t527\"> , </token> <token id=\"t528\"> as </token> <token id=\"t529\"> the </token> <token id=\"t530\"> contamination </token> <token id=\"t531\"> of </token> <token id=\"t532\"> beef </token> <token id=\"t533\"> from </token> <token id=\"t534\"> that </token> <token id=\"t535\"> country </token> <token id=\"t536\"> with </token> <token id=\"t537\"> various </token> <token id=\"t538\"> infections </token> <token id=\"t539\"> is </token> <token id=\"t540\"> high </token> <token id=\"t541\"> . </token> <token id=\"t542\"> <br /> </token> <token id=\"t543\"> <br /> </token>","publication_date":"2014-10-20","id":149,"title":"Mongolia looks to ramp up supplies to Russia following Putin visit","url":"http://www.globalmeatnews.com/Industry-Markets/Mongolia-looks-to-ramp-up-supplies-to-Russia-following-Putin-visit","content":"\n By Vladislav VorotnikovVladislav Vorotnikov , 20-Oct-20142014-10-20T00:00:00ZLast updated on 20-Oct-2014 at 11:39 GMT2014-10-20T11:39:08Z\n Mongolia is ready for a 10-fold increase in beef exports to Russia, following recent preliminary agreements reached during a September visit by Russian President Vladimir Putin to the country.\n \n With the current annual supply volume standing at 10,000–11,000 tonnes (t), Russian industry participants expect Mongolia will aim to achieve exports of 100,000t-110,000t, allowing it to become at least one of the largest suppliers of this type of meat to the Russian market.Previously Mongolia was a large exporter of beef to Russia, but deliveries were banned in 2010 after several outbreaks of foot-and-mouth disease in the country, and Mongolia was not able to restore supplies even when the ban was lifted.\"Mongolian businesses are very interested in achieving a rapid increase in beef supplies to Russia,\" said Alexei Alexeenko, assistant manager of Russian veterinary watchdog Rosselkhoznadzor. \"The Mongolians are ready to supply our market with products to the maximum possible level.\"Representatives from the regional departments of Rosselkhoznadzor said the first shipments of beef from Mongolia were almost ready.\"Slaughter [of cattle for the supply to Russia] is already in progress and Russian veterinary specialists are controlling compliance with all our hygiene standards,\" said Roman Krupennikov, head of Rosselkhoznadzor’s border veterinary control department for Irkutsk Oblast and the Republic of Buryatia.Russian market participants say Mongolian beef may partly replace supplies from Brazil and other South American countries as it will offer more attractive prices, due to lower outlay on logistics.\"The amount of 100,000t is about 15-20% of the total volume of Russian beef imports,\" said chairman of the Russian Meat Union Moushegh Mamikonian. \"Today about 80% of beef imports to Russia come from Latin America. Mongolia is located much closer to Russia, so it is much more profitable to work with this country. In particular, for companies located in the Urals, supplies from Mongolia would be more convenient in terms of logistics.\"Deliveries in such volumes will be a good step in the diversification of import flows. At the same time, pastoral [rearing of cattle] provides meat with less fat and, in terms of food hygiene, this is an obvious advantage of the Mongolian products,\" he added.At the same time, representatives from the Russian National Meat Association (NMA) doubt that Mongolia can become a large beef supplier to Russia in the years ahead. According to the NMA’s head Sergei Yushin, Russian meat-processing plants use mostly boneless beef and Mongolia may not provide the products the country’s plants are ready to work with.At the same time, the NMA’s head of the department of animal husbandry and veterinary medicine Eugene Lapinsky said there were still concerns about the veterinary control over beef from Mongolia, as the contamination of beef from that country with various infections is high. \n \n ","candidateLabels":[]}
