# Supplementary material for: Web monitoring of emerging animal infectious diseases integrated in the French Animal Health Epidemic Intelligence System
Source: PLoS One. 2018 Aug 3;13(8):e0199960. doi: 10.1371/journal.pone.0199960 (PMC6075742; doi:10.1371/journal.pone.0199960)
Supplement: S1 Dataset — Dataset of news reports in English language used to evaluate and train the information extraction module of PADI-web (http://epia.clermont.inra.fr/vsi). This dataset is composed of 532 news reports (in JSON), with information about the report itself (publication date, title, content, url), as well as processing information related to the information extraction process (candidates for extraction information, correct or incorrect labels for each candidate). The named entity candidates (locations, diseases, hosts, dates, number of cases) are manually labelled in each article. Data are shared under a CC BY license and are freely available for download at: https://dataverse.cirad.fr/dataset.xhtml?persistentId=doi:10.18167/DVN1/KMTIFG. (GZ) [file pone.0199960.s001.gz › articles/72.json]

{"reports":[17334],"tagged_content":"<token id=\"t0\"> <br /> </token> <candidate id=\"c1\" index=1 type=\"location\" info=\"{ &quot;coordinates&quot;: &quot;36.5;127.75&quot;, &quot;id&quot;: 1835841, &quot;featureClass&quot;: &quot;A&quot;, &quot;featureCode&quot;: &quot;PCLI&quot;, &quot;countryCode&quot;: &quot;KR&quot; }\" length=\"2\"></candidate> <token id=\"t1\"> South </token> <token id=\"t2\"> Korea </token> <token id=\"t3\"> says </token> <token id=\"t4\"> migratory </token> <candidate id=\"c2\" index=5 type=\"host\" info=\"null\" length=\"1\"></candidate> <token id=\"t5\"> birds </token> <token id=\"t6\"> were </token> <token id=\"t7\"> the </token> <token id=\"t8\"> likely </token> <token id=\"t9\"> cause </token> <token id=\"t10\"> of </token> <token id=\"t11\"> the </token> <token id=\"t12\"> country </token> <token id=\"t13\"> 's </token> <token id=\"t14\"> first </token> <token id=\"t15\"> outbreak </token> <token id=\"t16\"> of </token> <candidate id=\"c3\" index=17 type=\"host\" info=\"null\" length=\"1\"></candidate> <candidate id=\"c4\" index=17 type=\"disease\" info=\"null\" length=\"2\"></candidate> <token id=\"t17\"> bird </token> <token id=\"t18\"> flu </token> <token id=\"t19\"> in </token> <candidate id=\"c5\" index=20 type=\"number\" info=\"null\" length=\"1\"></candidate> <token id=\"t20\"> three </token> <token id=\"t21\"> years </token> <token id=\"t22\"> , </token> <token id=\"t23\"> and </token> <token id=\"t24\"> stepped </token> <token id=\"t25\"> up </token> <token id=\"t26\"> quarantine </token> <token id=\"t27\"> measures </token> <token id=\"t28\"> at </token> <token id=\"t29\"> domestic </token> <token id=\"t30\"> poultry </token> <token id=\"t31\"> farms </token> <token id=\"t32\"> to </token> <token id=\"t33\"> stop </token> <token id=\"t34\"> the </token> <token id=\"t35\"> spread </token> <token id=\"t36\"> of </token> <token id=\"t37\"> the </token> <token id=\"t38\"> disease </token> <token id=\"t39\"> . </token> <token id=\"t40\"> <br /> </token> <token id=\"t41\"> European </token> <token id=\"t42\"> Pressphoto </token> <token id=\"t43\"> Agency </token> <token id=\"t44\"> <br /> </token> <token id=\"t45\"> A </token> <token id=\"t46\"> quarantine </token> <token id=\"t47\"> vehicle </token> <token id=\"t48\"> sprayed </token> <token id=\"t49\"> disinfectant </token> <token id=\"t50\"> on </token> <token id=\"t51\"> Daedong </token> <candidate id=\"c6\" index=52 type=\"location\" info=\"{ &quot;coordinates&quot;: &quot;-44.83333;168.5&quot;, &quot;id&quot;: 2188539, &quot;featureClass&quot;: &quot;A&quot;, &quot;featureCode&quot;: &quot;ADM1H&quot;, &quot;countryCode&quot;: &quot;NZ&quot; }\" length=\"1\"></candidate> <candidate id=\"c7\" index=52 type=\"location\" info=\"{ &quot;coordinates&quot;: &quot;50.65286;-1.17218&quot;, &quot;id&quot;: 7299168, &quot;featureClass&quot;: &quot;A&quot;, &quot;featureCode&quot;: &quot;ADM3&quot;, &quot;countryCode&quot;: &quot;GB&quot; }\" length=\"1\"></candidate> <token id=\"t52\"> Lake </token> <token id=\"t53\"> in </token> <candidate id=\"c8\" index=54 type=\"location\" info=\"{ &quot;coordinates&quot;: &quot;34.75;127.0&quot;, &quot;id&quot;: 1845788, &quot;featureClass&quot;: &quot;A&quot;, &quot;featureCode&quot;: &quot;ADM1&quot;, &quot;countryCode&quot;: &quot;KR&quot; }\" length=\"2\"></candidate> <token id=\"t54\"> South </token> <token id=\"t55\"> Jeolla </token> <token id=\"t56\"> Province </token> <token id=\"t57\"> , </token> <candidate id=\"c9\" index=58 type=\"location\" info=\"{ &quot;coordinates&quot;: &quot;36.5;127.75&quot;, &quot;id&quot;: 1835841, &quot;featureClass&quot;: &quot;A&quot;, &quot;featureCode&quot;: &quot;PCLI&quot;, &quot;countryCode&quot;: &quot;KR&quot; }\" length=\"2\"></candidate> <token id=\"t58\"> South </token> <token id=\"t59\"> Korea </token> <token id=\"t60\"> , </token> <candidate id=\"c10\" index=61 type=\"date\" info=\"2014-01-19\" length=\"2\"></candidate> <token id=\"t61\"> Jan. </token> <candidate id=\"c11\" index=62 type=\"number\" info=\"null\" length=\"1\"></candidate> <token id=\"t62\"> 19 </token> <token id=\"t63\"> after </token> <token id=\"t64\"> the </token> <token id=\"t65\"> discovery </token> <token id=\"t66\"> of </token> <token id=\"t67\"> dead </token> <token id=\"t68\"> migratory </token> <candidate id=\"c12\" index=69 type=\"host\" info=\"null\" length=\"1\"></candidate> <token id=\"t69\"> birds </token> <token id=\"t70\"> in </token> <token id=\"t71\"> a </token> <token id=\"t72\"> reservoir </token> <token id=\"t73\"> in </token> <candidate id=\"c13\" index=74 type=\"location\" info=\"{ &quot;coordinates&quot;: &quot;35.75;127.25&quot;, &quot;id&quot;: 1845789, &quot;featureClass&quot;: &quot;A&quot;, &quot;featureCode&quot;: &quot;ADM1&quot;, &quot;countryCode&quot;: &quot;KR&quot; }\" length=\"2\"></candidate> <token id=\"t74\"> North </token> <token id=\"t75\"> Jeolla </token> <token id=\"t76\"> Province </token> <token id=\"t77\"> . </token> <token id=\"t78\"> <br /> </token> <token id=\"t79\"> Tests </token> <token id=\"t80\"> showed </token> <token id=\"t81\"> the </token> <token id=\"t82\"> remains </token> <token id=\"t83\"> of </token> <candidate id=\"c14\" index=84 type=\"number\" info=\"null\" length=\"1\"></candidate> <token id=\"t84\"> 100 </token> <token id=\"t85\"> dead </token> <token id=\"t86\"> migratory </token> <token id=\"t87\"> wild </token> <candidate id=\"c15\" index=88 type=\"host\" info=\"null\" length=\"1\"></candidate> <token id=\"t88\"> ducks </token> <token id=\"t89\"> in </token> <token id=\"t90\"> a </token> <token id=\"t91\"> local </token> <token id=\"t92\"> reservoir </token> <token id=\"t93\"> contained </token> <token id=\"t94\"> H5N8 </token> <candidate id=\"c16\" index=95 type=\"disease\" info=\"null\" length=\"2\"></candidate> <token id=\"t95\"> avian </token> <token id=\"t96\"> influenza </token> <token id=\"t97\"> virus </token> <token id=\"t98\"> , </token> <token id=\"t99\"> the </token> <token id=\"t100\"> same </token> <token id=\"t101\"> strain </token> <token id=\"t102\"> found </token> <token id=\"t103\"> at </token> <token id=\"t104\"> poultry </token> <token id=\"t105\"> farms </token> <token id=\"t106\"> in </token> <candidate id=\"c17\" index=107 type=\"location\" info=\"{ &quot;coordinates&quot;: &quot;35.75;127.25&quot;, &quot;id&quot;: 1845789, &quot;featureClass&quot;: &quot;A&quot;, &quot;featureCode&quot;: &quot;ADM1&quot;, &quot;countryCode&quot;: &quot;KR&quot; }\" length=\"2\"></candidate> <token id=\"t107\"> North </token> <token id=\"t108\"> Jeolla </token> <token id=\"t109\"> Province </token> <token id=\"t110\"> near </token> <token id=\"t111\"> the </token> <token id=\"t112\"> reservoir </token> <token id=\"t113\"> , </token> <token id=\"t114\"> the </token> <token id=\"t115\"> agriculture </token> <token id=\"t116\"> ministry </token> <token id=\"t117\"> said </token> <token id=\"t118\"> in </token> <token id=\"t119\"> a </token> <token id=\"t120\"> statement </token> <token id=\"t121\"> . </token> <token id=\"t122\"> <br /> </token> <token id=\"t123\"> `` </token> <token id=\"t124\"> The </token> <token id=\"t125\"> wild </token> <token id=\"t126\"> migratory </token> <candidate id=\"c18\" index=127 type=\"host\" info=\"null\" length=\"1\"></candidate> <token id=\"t127\"> birds </token> <token id=\"t128\"> were </token> <token id=\"t129\"> presumably </token> <token id=\"t130\"> the </token> <token id=\"t131\"> very </token> <token id=\"t132\"> likely </token> <token id=\"t133\"> source </token> <token id=\"t134\"> of </token> <token id=\"t135\"> the </token> <candidate id=\"c19\" index=136 type=\"disease\" info=\"null\" length=\"4\"></candidate> <token id=\"t136\"> highly </token> <token id=\"t137\"> pathogenic </token> <candidate id=\"c20\" index=138 type=\"disease\" info=\"null\" length=\"2\"></candidate> <token id=\"t138\"> avian </token> <token id=\"t139\"> influenza </token> <token id=\"t140\"> virus </token> <token id=\"t141\"> that </token> <token id=\"t142\"> had </token> <token id=\"t143\"> affected </token> <token id=\"t144\"> the </token> <candidate id=\"c21\" index=145 type=\"host\" info=\"null\" length=\"1\"></candidate> <token id=\"t145\"> duck </token> <token id=\"t146\"> farms </token> <token id=\"t147\"> in </token> <token id=\"t148\"> Gochang </token> <token id=\"t149\"> and </token> <candidate id=\"c22\" index=150 type=\"location\" info=\"{ &quot;coordinates&quot;: &quot;52.89663;-4.52326&quot;, &quot;id&quot;: 7293624, &quot;featureClass&quot;: &quot;A&quot;, &quot;featureCode&quot;: &quot;ADM3&quot;, &quot;countryCode&quot;: &quot;GB&quot; }\" length=\"1\"></candidate> <candidate id=\"c23\" index=150 type=\"location\" info=\"{ &quot;coordinates&quot;: &quot;35.7;126.66667&quot;, &quot;id&quot;: 1838721, &quot;featureClass&quot;: &quot;A&quot;, &quot;featureCode&quot;: &quot;ADM2&quot;, &quot;countryCode&quot;: &quot;KR&quot; }\" length=\"1\"></candidate> <token id=\"t150\"> Buan </token> <token id=\"t151\"> -LSB- </token> <token id=\"t152\"> in </token> <candidate id=\"c24\" index=153 type=\"location\" info=\"{ &quot;coordinates&quot;: &quot;35.75;127.25&quot;, &quot;id&quot;: 1845789, &quot;featureClass&quot;: &quot;A&quot;, &quot;featureCode&quot;: &quot;ADM1&quot;, &quot;countryCode&quot;: &quot;KR&quot; }\" length=\"2\"></candidate> <token id=\"t153\"> North </token> <token id=\"t154\"> Jeolla </token> <token id=\"t155\"> Province </token> <token id=\"t156\"> , </token> <token id=\"t157\"> -RSB- </token> <token id=\"t158\"> '' </token> <token id=\"t159\"> about </token> <candidate id=\"c25\" index=160 type=\"number\" info=\"null\" length=\"1\"></candidate> <token id=\"t160\"> 300 </token> <token id=\"t161\"> kilometers </token> <token id=\"t162\"> ( </token> <candidate id=\"c26\" index=163 type=\"number\" info=\"null\" length=\"1\"></candidate> <token id=\"t163\"> 187 </token> <token id=\"t164\"> miles </token> <token id=\"t165\"> ) </token> <token id=\"t166\"> and </token> <candidate id=\"c27\" index=167 type=\"number\" info=\"null\" length=\"1\"></candidate> <token id=\"t167\"> 280 </token> <token id=\"t168\"> kilometers </token> <token id=\"t169\"> southwest </token> <token id=\"t170\"> of </token> <candidate id=\"c28\" index=171 type=\"location\" info=\"{ &quot;coordinates&quot;: &quot;37.566;126.9784&quot;, &quot;id&quot;: 1835848, &quot;featureClass&quot;: &quot;P&quot;, &quot;featureCode&quot;: &quot;PPLC&quot;, &quot;countryCode&quot;: &quot;KR&quot; }\" length=\"1\"></candidate> <candidate id=\"c29\" index=171 type=\"location\" info=\"{ &quot;coordinates&quot;: &quot;37.58333;127.0&quot;, &quot;id&quot;: 1835847, &quot;featureClass&quot;: &quot;A&quot;, &quot;featureCode&quot;: &quot;ADM1&quot;, &quot;countryCode&quot;: &quot;KR&quot; }\" length=\"1\"></candidate> <token id=\"t171\"> Seoul </token> <token id=\"t172\"> respectively </token> <token id=\"t173\"> , </token> <token id=\"t174\"> the </token> <token id=\"t175\"> ministry </token> <token id=\"t176\"> said </token> <token id=\"t177\"> in </token> <token id=\"t178\"> a </token> <token id=\"t179\"> statement.Advertisement </token> <token id=\"t180\"> <br /> </token> <token id=\"t181\"> The </token> <token id=\"t182\"> ministry </token> <token id=\"t183\"> identified </token> <token id=\"t184\"> the </token> <token id=\"t185\"> migratory </token> <candidate id=\"c30\" index=186 type=\"host\" info=\"null\" length=\"1\"></candidate> <token id=\"t186\"> birds </token> <token id=\"t187\"> as </token> <token id=\"t188\"> the </token> <token id=\"t189\"> Baikal </token> <token id=\"t190\"> Teal </token> <token id=\"t191\"> ( </token> <token id=\"t192\"> Anas </token> <token id=\"t193\"> formosa </token> <token id=\"t194\"> ) </token> <token id=\"t195\"> , </token> <token id=\"t196\"> a </token> <token id=\"t197\"> wild </token> <candidate id=\"c31\" index=198 type=\"host\" info=\"null\" length=\"1\"></candidate> <token id=\"t198\"> duck </token> <token id=\"t199\"> that </token> <token id=\"t200\"> breeds </token> <token id=\"t201\"> in </token> <token id=\"t202\"> eastern </token> <candidate id=\"c32\" index=203 type=\"location\" info=\"{ &quot;coordinates&quot;: &quot;60.0;100.0&quot;, &quot;id&quot;: 2017370, &quot;featureClass&quot;: &quot;A&quot;, &quot;featureCode&quot;: &quot;PCLI&quot;, &quot;countryCode&quot;: &quot;RU&quot; }\" length=\"1\"></candidate> <token id=\"t203\"> Russia </token> <token id=\"t204\"> and </token> <token id=\"t205\"> spends </token> <candidate id=\"c33\" index=206 type=\"date\" info=\"2014-WI\" length=\"2\"></candidate> <token id=\"t206\"> the </token> <token id=\"t207\"> winter </token> <token id=\"t208\"> in </token> <candidate id=\"c34\" index=209 type=\"location\" info=\"{ &quot;coordinates&quot;: &quot;65.0;-15.0&quot;, &quot;id&quot;: 3337405, &quot;featureClass&quot;: &quot;A&quot;, &quot;featureCode&quot;: &quot;ADM1&quot;, &quot;countryCode&quot;: &quot;IS&quot; }\" length=\"1\"></candidate> <candidate id=\"c35\" index=209 type=\"location\" info=\"{ &quot;coordinates&quot;: &quot;3.83333;14.16667&quot;, &quot;id&quot;: 2231835, &quot;featureClass&quot;: &quot;A&quot;, &quot;featureCode&quot;: &quot;ADM1&quot;, &quot;countryCode&quot;: &quot;CM&quot; }\" length=\"1\"></candidate> <candidate id=\"c36\" index=209 type=\"location\" info=\"{ &quot;coordinates&quot;: &quot;27.23998;87.14802&quot;, &quot;id&quot;: 7289708, &quot;featureClass&quot;: &quot;A&quot;, &quot;featureCode&quot;: &quot;ADM1&quot;, &quot;countryCode&quot;: &quot;NP&quot; }\" length=\"1\"></candidate> <token id=\"t209\"> East </token> <candidate id=\"c37\" index=210 type=\"location\" info=\"{ &quot;coordinates&quot;: &quot;-12.79673;-76.51124&quot;, &quot;id&quot;: 8350058, &quot;featureClass&quot;: &quot;A&quot;, &quot;featureCode&quot;: &quot;ADM3&quot;, &quot;countryCode&quot;: &quot;PE&quot; }\" length=\"1\"></candidate> <candidate id=\"c38\" index=210 type=\"location\" info=\"{ &quot;coordinates&quot;: &quot;37.93682;27.34353&quot;, &quot;id&quot;: 8378482, &quot;featureClass&quot;: &quot;A&quot;, &quot;featureCode&quot;: &quot;ADM1H&quot;, &quot;countryCode&quot;: &quot;TR&quot; }\" length=\"1\"></candidate> <candidate id=\"c39\" index=210 type=\"location\" info=\"{ &quot;coordinates&quot;: &quot;9.56667;122.6&quot;, &quot;id&quot;: 1711613, &quot;featureClass&quot;: &quot;A&quot;, &quot;featureCode&quot;: &quot;ADM3&quot;, &quot;countryCode&quot;: &quot;PH&quot; }\" length=\"1\"></candidate> <token id=\"t210\"> Asia </token> <token id=\"t211\"> . </token> <token id=\"t212\"> They </token> <token id=\"t213\"> usually </token> <token id=\"t214\"> visit </token> <token id=\"t215\"> Korea </token> <token id=\"t216\"> from </token> <candidate id=\"c40\" index=217 type=\"date\" info=\"2014-10\" length=\"1\"></candidate> <token id=\"t217\"> October </token> <token id=\"t218\"> through </token> <candidate id=\"c41\" index=219 type=\"location\" info=\"{ &quot;coordinates&quot;: &quot;0.35;34.25&quot;, &quot;id&quot;: 187753, &quot;featureClass&quot;: &quot;A&quot;, &quot;featureCode&quot;: &quot;ADMD&quot;, &quot;countryCode&quot;: &quot;KE&quot; }\" length=\"1\"></candidate> <candidate id=\"c42\" index=219 type=\"location\" info=\"{ &quot;coordinates&quot;: &quot;48.05;7.78333&quot;, &quot;id&quot;: 3209258, &quot;featureClass&quot;: &quot;A&quot;, &quot;featureCode&quot;: &quot;ADM4&quot;, &quot;countryCode&quot;: &quot;DE&quot; }\" length=\"1\"></candidate> <candidate id=\"c43\" index=219 type=\"location\" info=\"{ &quot;coordinates&quot;: &quot;52.55262;0.07028&quot;, &quot;id&quot;: 7292899, &quot;featureClass&quot;: &quot;A&quot;, &quot;featureCode&quot;: &quot;ADM4&quot;, &quot;countryCode&quot;: &quot;GB&quot; }\" length=\"1\"></candidate> <candidate id=\"c44\" index=219 type=\"location\" info=\"{ &quot;coordinates&quot;: &quot;47.16128;8.91103&quot;, &quot;id&quot;: 6458781, &quot;featureClass&quot;: &quot;A&quot;, &quot;featureCode&quot;: &quot;ADM2&quot;, &quot;countryCode&quot;: &quot;CH&quot; }\" length=\"1\"></candidate> <candidate id=\"c45\" index=219 type=\"date\" info=\"2014-03\" length=\"1\"></candidate> <token id=\"t219\"> March </token> <token id=\"t220\"> . </token> <token id=\"t221\"> <br /> </token> <token id=\"t222\"> The </token> <token id=\"t223\"> ministry </token> <token id=\"t224\"> said </token> <token id=\"t225\"> the </token> <token id=\"t226\"> government </token> <token id=\"t227\"> was </token> <token id=\"t228\"> closely </token> <token id=\"t229\"> monitoring </token> <token id=\"t230\"> migratory </token> <candidate id=\"c46\" index=231 type=\"host\" info=\"null\" length=\"1\"></candidate> <token id=\"t231\"> birds </token> <token id=\"t232\"> at </token> <token id=\"t233\"> their </token> <token id=\"t234\"> resting </token> <token id=\"t235\"> places </token> <token id=\"t236\"> , </token> <token id=\"t237\"> which </token> <token id=\"t238\"> include </token> <token id=\"t239\"> reservoirs </token> <token id=\"t240\"> , </token> <token id=\"t241\"> rivers </token> <token id=\"t242\"> and </token> <token id=\"t243\"> paddy </token> <token id=\"t244\"> fields </token> <token id=\"t245\"> , </token> <token id=\"t246\"> and </token> <token id=\"t247\"> was </token> <token id=\"t248\"> also </token> <token id=\"t249\"> restricting </token> <token id=\"t250\"> people </token> <token id=\"t251\"> from </token> <token id=\"t252\"> visiting </token> <token id=\"t253\"> those </token> <token id=\"t254\"> areas </token> <token id=\"t255\"> for </token> <token id=\"t256\"> activities </token> <token id=\"t257\"> such </token> <token id=\"t258\"> as </token> <token id=\"t259\"> hunting </token> <token id=\"t260\"> or </token> <token id=\"t261\"> sightseeing </token> <token id=\"t262\"> . </token> <token id=\"t263\"> <br /> </token> <token id=\"t264\"> Since </token> <token id=\"t265\"> the </token> <token id=\"t266\"> outbreak </token> <token id=\"t267\"> was </token> <token id=\"t268\"> reported </token> <candidate id=\"c47\" index=269 type=\"date\" info=\"2014-W02\" length=\"2\"></candidate> <token id=\"t269\"> last </token> <token id=\"t270\"> week </token> <token id=\"t271\"> , </token> <token id=\"t272\"> Korean </token> <token id=\"t273\"> authorities </token> <token id=\"t274\"> have </token> <token id=\"t275\"> culled </token> <token id=\"t276\"> more </token> <token id=\"t277\"> than </token> <candidate id=\"c48\" index=278 type=\"number\" info=\"null\" length=\"1\"></candidate> <token id=\"t278\"> 90,000 </token> <candidate id=\"c49\" index=279 type=\"host\" info=\"null\" length=\"1\"></candidate> <token id=\"t279\"> ducks </token> <token id=\"t280\"> at </token> <candidate id=\"c50\" index=281 type=\"number\" info=\"null\" length=\"1\"></candidate> <token id=\"t281\"> six </token> <token id=\"t282\"> poultry </token> <token id=\"t283\"> farms </token> <token id=\"t284\"> -- </token> <candidate id=\"c51\" index=285 type=\"number\" info=\"null\" length=\"1\"></candidate> <token id=\"t285\"> two </token> <token id=\"t286\"> farms </token> <token id=\"t287\"> that </token> <token id=\"t288\"> had </token> <token id=\"t289\"> poultry </token> <token id=\"t290\"> that </token> <token id=\"t291\"> tested </token> <token id=\"t292\"> positive </token> <token id=\"t293\"> for </token> <candidate id=\"c52\" index=294 type=\"disease\" info=\"null\" length=\"2\"></candidate> <token id=\"t294\"> avian </token> <token id=\"t295\"> influenza </token> <token id=\"t296\"> , </token> <token id=\"t297\"> and </token> <token id=\"t298\"> another </token> <candidate id=\"c53\" index=299 type=\"number\" info=\"null\" length=\"1\"></candidate> <token id=\"t299\"> four </token> <token id=\"t300\"> nearby </token> <token id=\"t301\"> . </token> <token id=\"t302\"> <br /> </token> <token id=\"t303\"> Another </token> <token id=\"t304\"> slaughter </token> <token id=\"t305\"> was </token> <token id=\"t306\"> underway </token> <token id=\"t307\"> at </token> <token id=\"t308\"> a </token> <token id=\"t309\"> third </token> <candidate id=\"c54\" index=310 type=\"host\" info=\"null\" length=\"1\"></candidate> <token id=\"t310\"> duck </token> <token id=\"t311\"> farm </token> <token id=\"t312\"> in </token> <candidate id=\"c55\" index=313 type=\"location\" info=\"{ &quot;coordinates&quot;: &quot;52.89663;-4.52326&quot;, &quot;id&quot;: 7293624, &quot;featureClass&quot;: &quot;A&quot;, &quot;featureCode&quot;: &quot;ADM3&quot;, &quot;countryCode&quot;: &quot;GB&quot; }\" length=\"1\"></candidate> <candidate id=\"c56\" index=313 type=\"location\" info=\"{ &quot;coordinates&quot;: &quot;35.7;126.66667&quot;, &quot;id&quot;: 1838721, &quot;featureClass&quot;: &quot;A&quot;, &quot;featureCode&quot;: &quot;ADM2&quot;, &quot;countryCode&quot;: &quot;KR&quot; }\" length=\"1\"></candidate> <token id=\"t313\"> Buan </token> <token id=\"t314\"> , </token> <token id=\"t315\"> which </token> <token id=\"t316\"> reported </token> <token id=\"t317\"> a </token> <token id=\"t318\"> suspected </token> <token id=\"t319\"> case </token> <token id=\"t320\"> of </token> <candidate id=\"c57\" index=321 type=\"host\" info=\"null\" length=\"1\"></candidate> <candidate id=\"c58\" index=321 type=\"disease\" info=\"null\" length=\"2\"></candidate> <token id=\"t321\"> bird </token> <token id=\"t322\"> flu </token> <token id=\"t323\"> , </token> <token id=\"t324\"> authorities </token> <token id=\"t325\"> said </token> <candidate id=\"c59\" index=326 type=\"date\" info=\"2014-01-13\" length=\"1\"></candidate> <token id=\"t326\"> Monday </token> <token id=\"t327\"> . </token> <token id=\"t328\"> <br /> </token> <token id=\"t329\"> In </token> <token id=\"t330\"> a </token> <token id=\"t331\"> bid </token> <token id=\"t332\"> to </token> <token id=\"t333\"> contain </token> <token id=\"t334\"> the </token> <token id=\"t335\"> possible </token> <token id=\"t336\"> spread </token> <token id=\"t337\"> of </token> <token id=\"t338\"> the </token> <token id=\"t339\"> disease </token> <token id=\"t340\"> , </token> <token id=\"t341\"> the </token> <token id=\"t342\"> ministry </token> <token id=\"t343\"> has </token> <token id=\"t344\"> imposed </token> <token id=\"t345\"> a </token> <token id=\"t346\"> temporary </token> <candidate id=\"c60\" index=347 type=\"location\" info=\"{ &quot;coordinates&quot;: &quot;38.49457;43.38323&quot;, &quot;id&quot;: 298117, &quot;featureClass&quot;: &quot;P&quot;, &quot;featureCode&quot;: &quot;PPLA&quot;, &quot;countryCode&quot;: &quot;TR&quot; }\" length=\"1\"></candidate> <token id=\"t347\"> ban </token> <token id=\"t348\"> on </token> <token id=\"t349\"> poultry </token> <token id=\"t350\"> shipments </token> <token id=\"t351\"> from </token> <candidate id=\"c61\" index=352 type=\"location\" info=\"{ &quot;coordinates&quot;: &quot;35.75;127.25&quot;, &quot;id&quot;: 1845789, &quot;featureClass&quot;: &quot;A&quot;, &quot;featureCode&quot;: &quot;ADM1&quot;, &quot;countryCode&quot;: &quot;KR&quot; }\" length=\"2\"></candidate> <token id=\"t352\"> North </token> <token id=\"t353\"> Jeolla </token> <token id=\"t354\"> Province </token> <token id=\"t355\"> , </token> <token id=\"t356\"> as </token> <token id=\"t357\"> well </token> <token id=\"t358\"> as </token> <token id=\"t359\"> neighboring </token> <candidate id=\"c62\" index=360 type=\"location\" info=\"{ &quot;coordinates&quot;: &quot;35.16667;126.91667&quot;, &quot;id&quot;: 1841808, &quot;featureClass&quot;: &quot;A&quot;, &quot;featureCode&quot;: &quot;ADM1&quot;, &quot;countryCode&quot;: &quot;KR&quot; }\" length=\"1\"></candidate> <candidate id=\"c63\" index=360 type=\"location\" info=\"{ &quot;coordinates&quot;: &quot;37.40329;127.29855&quot;, &quot;id&quot;: 1841809, &quot;featureClass&quot;: &quot;A&quot;, &quot;featureCode&quot;: &quot;ADM2&quot;, &quot;countryCode&quot;: &quot;KR&quot; }\" length=\"1\"></candidate> <candidate id=\"c64\" index=360 type=\"location\" info=\"{ &quot;coordinates&quot;: &quot;35.15472;126.91556&quot;, &quot;id&quot;: 1841811, &quot;featureClass&quot;: &quot;P&quot;, &quot;featureCode&quot;: &quot;PPLA&quot;, &quot;countryCode&quot;: &quot;KR&quot; }\" length=\"1\"></candidate> <token id=\"t360\"> Gwangju </token> <candidate id=\"c65\" index=361 type=\"location\" info=\"{ &quot;coordinates&quot;: &quot;51.51279;-0.09184&quot;, &quot;id&quot;: 2643741, &quot;featureClass&quot;: &quot;P&quot;, &quot;featureCode&quot;: &quot;PPLA3&quot;, &quot;countryCode&quot;: &quot;GB&quot; }\" length=\"1\"></candidate> <token id=\"t361\"> City </token> <token id=\"t362\"> and </token> <candidate id=\"c66\" index=363 type=\"location\" info=\"{ &quot;coordinates&quot;: &quot;34.75;127.0&quot;, &quot;id&quot;: 1845788, &quot;featureClass&quot;: &quot;A&quot;, &quot;featureCode&quot;: &quot;ADM1&quot;, &quot;countryCode&quot;: &quot;KR&quot; }\" length=\"2\"></candidate> <token id=\"t363\"> South </token> <token id=\"t364\"> Jeolla </token> <token id=\"t365\"> Province </token> <token id=\"t366\"> . </token> <token id=\"t367\"> <br /> </token> <candidate id=\"c67\" index=368 type=\"location\" info=\"{ &quot;coordinates&quot;: &quot;36.5;127.75&quot;, &quot;id&quot;: 1835841, &quot;featureClass&quot;: &quot;A&quot;, &quot;featureCode&quot;: &quot;PCLI&quot;, &quot;countryCode&quot;: &quot;KR&quot; }\" length=\"2\"></candidate> <token id=\"t368\"> South </token> <token id=\"t369\"> Korea </token> <token id=\"t370\"> does </token> <token id=\"t371\"> n't </token> <token id=\"t372\"> have </token> <token id=\"t373\"> any </token> <token id=\"t374\"> listed </token> <token id=\"t375\"> poultry </token> <token id=\"t376\"> farmers </token> <token id=\"t377\"> , </token> <token id=\"t378\"> but </token> <token id=\"t379\"> shares </token> <token id=\"t380\"> of </token> <token id=\"t381\"> packaged </token> <token id=\"t382\"> chicken </token> <token id=\"t383\"> processers </token> <token id=\"t384\"> fell </token> <token id=\"t385\"> for </token> <token id=\"t386\"> a </token> <token id=\"t387\"> second </token> <token id=\"t388\"> consecutive </token> <token id=\"t389\"> session </token> <token id=\"t390\"> on </token> <candidate id=\"c68\" index=391 type=\"date\" info=\"2014-01-13\" length=\"1\"></candidate> <token id=\"t391\"> Monday </token> <token id=\"t392\"> . </token> <token id=\"t393\"> Harim </token> <token id=\"t394\"> Holdings </token> <token id=\"t395\"> Co. </token> <token id=\"t396\"> was </token> <token id=\"t397\"> down </token> <candidate id=\"c69\" index=398 type=\"number\" info=\"null\" length=\"1\"></candidate> <token id=\"t398\"> 5.4 </token> <token id=\"t399\"> % </token> <token id=\"t400\"> and </token> <token id=\"t401\"> Maniker </token> <token id=\"t402\"> Co. </token> <token id=\"t403\"> was </token> <candidate id=\"c70\" index=404 type=\"number\" info=\"null\" length=\"1\"></candidate> <token id=\"t404\"> 2.6 </token> <token id=\"t405\"> % </token> <token id=\"t406\"> lower </token> <token id=\"t407\"> in </token> <token id=\"t408\"> early </token> <token id=\"t409\"> afternoon </token> <token id=\"t410\"> trade </token> <token id=\"t411\"> , </token> <token id=\"t412\"> underperforming </token> <token id=\"t413\"> the </token> <token id=\"t414\"> benchmark </token> <token id=\"t415\"> Kospi </token> <token id=\"t416\"> index </token> <token id=\"t417\"> 's </token> <candidate id=\"c71\" index=418 type=\"number\" info=\"null\" length=\"1\"></candidate> <token id=\"t418\"> 0.5 </token> <token id=\"t419\"> % </token> <token id=\"t420\"> gain </token> <token id=\"t421\"> . </token> <token id=\"t422\"> <br /> </token> <token id=\"t423\"> The </token> <token id=\"t424\"> previous </token> <token id=\"t425\"> outbreak </token> <token id=\"t426\"> of </token> <candidate id=\"c72\" index=427 type=\"host\" info=\"null\" length=\"1\"></candidate> <candidate id=\"c73\" index=427 type=\"disease\" info=\"null\" length=\"2\"></candidate> <token id=\"t427\"> bird </token> <token id=\"t428\"> flu </token> <token id=\"t429\"> in </token> <candidate id=\"c74\" index=430 type=\"location\" info=\"{ &quot;coordinates&quot;: &quot;36.5;127.75&quot;, &quot;id&quot;: 1835841, &quot;featureClass&quot;: &quot;A&quot;, &quot;featureCode&quot;: &quot;PCLI&quot;, &quot;countryCode&quot;: &quot;KR&quot; }\" length=\"2\"></candidate> <token id=\"t430\"> South </token> <token id=\"t431\"> Korea </token> <token id=\"t432\"> was </token> <token id=\"t433\"> from </token> <candidate id=\"c75\" index=434 type=\"date\" info=\"2010-12\" length=\"2\"></candidate> <token id=\"t434\"> December </token> <candidate id=\"c76\" index=435 type=\"number\" info=\"null\" length=\"1\"></candidate> <token id=\"t435\"> 2010 </token> <token id=\"t436\"> through </token> <candidate id=\"c77\" index=437 type=\"location\" info=\"{ &quot;coordinates&quot;: &quot;21.38471;102.72594&quot;, &quot;id&quot;: 1904828, &quot;featureClass&quot;: &quot;A&quot;, &quot;featureCode&quot;: &quot;ADM2&quot;, &quot;countryCode&quot;: &quot;LA&quot; }\" length=\"1\"></candidate> <candidate id=\"c78\" index=437 type=\"date\" info=\"2011-05\" length=\"2\"></candidate> <token id=\"t437\"> May </token> <candidate id=\"c79\" index=438 type=\"number\" info=\"null\" length=\"1\"></candidate> <token id=\"t438\"> 2011 </token> <token id=\"t439\"> , </token> <token id=\"t440\"> during </token> <token id=\"t441\"> which </token> <token id=\"t442\"> authorities </token> <token id=\"t443\"> culled </token> <candidate id=\"c80\" index=444 type=\"number\" info=\"null\" length=\"1\"></candidate> <token id=\"t444\"> 6.5 </token> <candidate id=\"c81\" index=445 type=\"number\" info=\"null\" length=\"1\"></candidate> <token id=\"t445\"> million </token> <token id=\"t446\"> poultry </token> <token id=\"t447\"> . </token> <token id=\"t448\"> Unlike </token> <token id=\"t449\"> neighboring </token> <token id=\"t450\"> countries </token> <token id=\"t451\"> including </token> <candidate id=\"c82\" index=452 type=\"location\" info=\"{ &quot;coordinates&quot;: &quot;35.0;105.0&quot;, &quot;id&quot;: 1814991, &quot;featureClass&quot;: &quot;A&quot;, &quot;featureCode&quot;: &quot;PCLI&quot;, &quot;countryCode&quot;: &quot;CN&quot; }\" length=\"1\"></candidate> <candidate id=\"c83\" index=452 type=\"location\" info=\"{ &quot;coordinates&quot;: &quot;25.51224;-99.00457&quot;, &quot;id&quot;: 8582434, &quot;featureClass&quot;: &quot;A&quot;, &quot;featureCode&quot;: &quot;ADM2&quot;, &quot;countryCode&quot;: &quot;MX&quot; }\" length=\"1\"></candidate> <token id=\"t452\"> China </token> <token id=\"t453\"> , </token> <token id=\"t454\"> there </token> <token id=\"t455\"> has </token> <token id=\"t456\"> been </token> <token id=\"t457\"> no </token> <token id=\"t458\"> human </token> <token id=\"t459\"> case </token> <token id=\"t460\"> of </token> <candidate id=\"c84\" index=461 type=\"host\" info=\"null\" length=\"1\"></candidate> <candidate id=\"c85\" index=461 type=\"disease\" info=\"null\" length=\"2\"></candidate> <token id=\"t461\"> bird </token> <token id=\"t462\"> flu </token> <token id=\"t463\"> in </token> <candidate id=\"c86\" index=464 type=\"location\" info=\"{ &quot;coordinates&quot;: &quot;36.5;127.75&quot;, &quot;id&quot;: 1835841, &quot;featureClass&quot;: &quot;A&quot;, &quot;featureCode&quot;: &quot;PCLI&quot;, &quot;countryCode&quot;: &quot;KR&quot; }\" length=\"2\"></candidate> <token id=\"t464\"> South </token> <token id=\"t465\"> Korea </token> <token id=\"t466\"> . </token> <token id=\"t467\"> <br /> </token> <token id=\"t468\"> For </token> <token id=\"t469\"> the </token> <token id=\"t470\"> latest </token> <token id=\"t471\"> news </token> <token id=\"t472\"> and </token> <token id=\"t473\"> analysis </token> <token id=\"t474\"> , </token> <token id=\"t475\"> follow </token> <token id=\"t476\"> @WSJAsia </token> <token id=\"t477\"> <br /> </token>","publication_date":"2014-01-19","id":72,"title":"Migratory Birds Behind South Korea Bird Flu Outbreak","url":"http://blogs.wsj.com/korearealtime/2014/01/20/south-korea-says-migratory-birds-behind-outbreak/","content":"\n South Korea says migratory birds were the likely cause of the country’s first outbreak of bird flu in three years, and stepped up quarantine measures at domestic poultry farms to stop the spread of the disease.\nEuropean Pressphoto Agency\nA quarantine vehicle sprayed disinfectant on Daedong Lake in South Jeolla Province, South Korea, Jan. 19 after the discovery of dead migratory birds in a reservoir in North Jeolla Province.\nTests showed the remains of 100 dead migratory wild ducks in a local reservoir contained H5N8 avian influenza virus, the same strain found at poultry farms in North Jeolla Province near the reservoir, the agriculture ministry said in a statement.\n“The wild migratory birds were presumably the very likely source of the highly pathogenic avian influenza virus that had affected the duck farms in Gochang and Buan [in North Jeolla Province,]” about 300 kilometers (187 miles) and 280 kilometers southwest of Seoul respectively, the ministry said in a statement.Advertisement \nThe ministry identified the migratory birds as the Baikal Teal (Anas formosa), a wild duck that breeds in eastern Russia and spends the winter in East Asia. They usually visit Korea from October through March.\nThe ministry said the government was closely monitoring migratory birds at their resting places, which include reservoirs, rivers and paddy fields, and was also restricting people from visiting those areas for activities such as hunting or sightseeing.\nSince the outbreak was reported last week, Korean authorities have culled more than 90,000 ducks at six poultry farms–two farms that had poultry that tested positive for avian influenza, and another four nearby.\nAnother slaughter was underway at a third duck farm in Buan, which reported a suspected case of bird flu, authorities said Monday.\nIn a bid to contain the possible spread of the disease, the ministry has imposed a temporary ban on poultry shipments from North Jeolla Province, as well as neighboring Gwangju City and South Jeolla Province.\nSouth Korea doesn’t have any listed poultry farmers, but shares of packaged chicken processers fell for a second consecutive session on Monday. Harim Holdings Co. was down 5.4% and Maniker Co. was 2.6% lower in early afternoon trade, underperforming the benchmark Kospi index’s 0.5% gain.\nThe previous outbreak of bird flu in South Korea was from December 2010 through May 2011, during which authorities culled 6.5 million poultry. Unlike neighboring countries including China, there has been no human case of bird flu in South Korea.\nFor the latest news and analysis, follow @WSJAsia \n ","candidateLabels":[{"id":"c1","label":"correct"},{"id":"c2","label":"correct"},{"id":"c3","label":"correct"},{"id":"c4","label":"correct"},{"id":"c5","label":"incorrect"},{"id":"c6","label":"incorrect"},{"id":"c7","label":"incorrect"},{"id":"c8","label":"correct"},{"id":"c9","label":"correct"},{"id":"c10","label":"correct"},{"id":"c11","label":"incorrect"},{"id":"c12","label":"correct"},{"id":"c13","label":"correct"},{"id":"c14","label":"correct"},{"id":"c15","label":"correct"},{"id":"c16","label":"partial"},{"id":"c17","label":"correct"},{"id":"c18","label":"partial"},{"id":"c19","label":"correct"},{"id":"c20","label":"partial"},{"id":"c21","label":"correct"},{"id":"c22","label":"incorrect"},{"id":"c23","label":"correct"},{"id":"c24","label":"correct"},{"id":"c25","label":"incorrect"},{"id":"c26","label":"incorrect"},{"id":"c27","label":"incorrect"},{"id":"c28","label":"correct"},{"id":"c29","label":"correct"},{"id":"c30","label":"partial"},{"id":"c31","label":"correct"},{"id":"c32","label":"incorrect"},{"id":"c33","label":"incorrect"},{"id":"c34","label":"incorrect"},{"id":"c35","label":"incorrect"},{"id":"c36","label":"incorrect"},{"id":"c37","label":"incorrect"},{"id":"c38","label":"incorrect"},{"id":"c39","label":"incorrect"},{"id":"c40","label":"partial"},{"id":"c41","label":"incorrect"},{"id":"c42","label":"incorrect"},{"id":"c43","label":"incorrect"},{"id":"c44","label":"incorrect"},{"id":"c45","label":"partial"},{"id":"c46","label":"correct"},{"id":"c47","label":"partial"},{"id":"c48","label":"partial"},{"id":"c49","label":"correct"},{"id":"c50","label":"partial"},{"id":"c51","label":"partial"},{"id":"c52","label":"correct"},{"id":"c53","label":"partial"},{"id":"c54","label":"correct"},{"id":"c55","label":"incorrect"},{"id":"c56","label":"correct"},{"id":"c57","label":"correct"},{"id":"c58","label":"correct"},{"id":"c59","label":"correct"},{"id":"c60","label":"incorrect"},{"id":"c61","label":"correct"},{"id":"c62","label":"correct"},{"id":"c63","label":"correct"},{"id":"c64","label":"correct"},{"id":"c65","label":"incorrect"},{"id":"c66","label":"correct"},{"id":"c67","label":"correct"},{"id":"c68","label":"incorrect"},{"id":"c69","label":"incorrect"},{"id":"c70","label":"incorrect"},{"id":"c71","label":"incorrect"},{"id":"c72","label":"correct"},{"id":"c73","label":"correct"},{"id":"c74","label":"correct"},{"id":"c75","label":"partial"},{"id":"c76","label":"incorrect"},{"id":"c77","label":"incorrect"},{"id":"c78","label":"partial"},{"id":"c79","label":"incorrect"},{"id":"c80","label":"incorrect"},{"id":"c81","label":"incorrect"},{"id":"c82","label":"partial"},{"id":"c83","label":"incorrect"},{"id":"c84","label":"correct"},{"id":"c85","label":"correct"},{"id":"c86","label":"correct"}]}
