# Supplementary material for: Web monitoring of emerging animal infectious diseases integrated in the French Animal Health Epidemic Intelligence System
Source: PLoS One. 2018 Aug 3;13(8):e0199960. doi: 10.1371/journal.pone.0199960 (PMC6075742; doi:10.1371/journal.pone.0199960)
Supplement: S1 Dataset — Dataset of news reports in English language used to evaluate and train the information extraction module of PADI-web (http://epia.clermont.inra.fr/vsi). This dataset is composed of 532 news reports (in JSON), with information about the report itself (publication date, title, content, url), as well as processing information related to the information extraction process (candidates for extraction information, correct or incorrect labels for each candidate). The named entity candidates (locations, diseases, hosts, dates, number of cases) are manually labelled in each article. Data are shared under a CC BY license and are freely available for download at: https://dataverse.cirad.fr/dataset.xhtml?persistentId=doi:10.18167/DVN1/KMTIFG. (GZ) [file pone.0199960.s001.gz › articles/32.json]

{"reports":[17297,17335,17378,17417,17456,17482,17526,17587,17628,17670,17734,17775,17806,17852,17896,17945,17986,18051,18093,18147],"tagged_content":"<token id=\"t0\"> <br /> </token> <token id=\"t1\"> <br /> </token> <token id=\"t2\"> Polish-Chinese </token> <token id=\"t3\"> trade </token> <token id=\"t4\"> looking </token> <token id=\"t5\"> up </token> <token id=\"t6\"> ? </token> <token id=\"t7\"> <br /> </token> <token id=\"t8\"> <br /> </token> <token id=\"t9\"> PR </token> <token id=\"t10\"> dla </token> <token id=\"t11\"> Zagranicy </token> <token id=\"t12\"> <br /> </token> <token id=\"t13\"> <br /> </token> <token id=\"t14\"> Nick </token> <token id=\"t15\"> Hodge </token> <token id=\"t16\"> <br /> </token> <token id=\"t17\"> <br /> </token> <token id=\"t18\"> 04.08.201409:48 </token> <token id=\"t19\"> <br /> </token> <token id=\"t20\"> <br /> </token> <candidate id=\"c1\" index=21 type=\"location\" info=\"{ &quot;coordinates&quot;: &quot;52.0;20.0&quot;, &quot;id&quot;: 798544, &quot;featureClass&quot;: &quot;A&quot;, &quot;featureCode&quot;: &quot;PCLI&quot;, &quot;countryCode&quot;: &quot;PL&quot; }\" length=\"1\"></candidate> <token id=\"t21\"> Poland </token> <token id=\"t22\"> could </token> <token id=\"t23\"> increase </token> <token id=\"t24\"> exports </token> <token id=\"t25\"> to </token> <candidate id=\"c2\" index=26 type=\"location\" info=\"{ &quot;coordinates&quot;: &quot;35.0;105.0&quot;, &quot;id&quot;: 1814991, &quot;featureClass&quot;: &quot;A&quot;, &quot;featureCode&quot;: &quot;PCLI&quot;, &quot;countryCode&quot;: &quot;CN&quot; }\" length=\"1\"></candidate> <candidate id=\"c3\" index=26 type=\"location\" info=\"{ &quot;coordinates&quot;: &quot;25.51224;-99.00457&quot;, &quot;id&quot;: 8582434, &quot;featureClass&quot;: &quot;A&quot;, &quot;featureCode&quot;: &quot;ADM2&quot;, &quot;countryCode&quot;: &quot;MX&quot; }\" length=\"1\"></candidate> <token id=\"t26\"> China </token> <token id=\"t27\"> and </token> <token id=\"t28\"> be </token> <token id=\"t29\"> a </token> <token id=\"t30\"> major </token> <token id=\"t31\"> beneficiary </token> <token id=\"t32\"> of </token> <token id=\"t33\"> that </token> <token id=\"t34\"> country </token> <token id=\"t35\"> 's </token> <token id=\"t36\"> investments </token> <token id=\"t37\"> , </token> <token id=\"t38\"> according </token> <token id=\"t39\"> to </token> <token id=\"t40\"> the </token> <token id=\"t41\"> head </token> <token id=\"t42\"> of </token> <candidate id=\"c4\" index=43 type=\"location\" info=\"{ &quot;coordinates&quot;: &quot;52.0;20.0&quot;, &quot;id&quot;: 798544, &quot;featureClass&quot;: &quot;A&quot;, &quot;featureCode&quot;: &quot;PCLI&quot;, &quot;countryCode&quot;: &quot;PL&quot; }\" length=\"1\"></candidate> <token id=\"t43\"> Poland </token> <token id=\"t44\"> 's </token> <token id=\"t45\"> foreign </token> <token id=\"t46\"> investment </token> <token id=\"t47\"> agency </token> <token id=\"t48\"> . </token> <token id=\"t49\"> <br /> </token> <token id=\"t50\"> <br /> </token> <candidate id=\"c5\" index=51 type=\"location\" info=\"{ &quot;coordinates&quot;: &quot;24.1413;107.476&quot;, &quot;id&quot;: 8625356, &quot;featureClass&quot;: &quot;A&quot;, &quot;featureCode&quot;: &quot;ADM4&quot;, &quot;countryCode&quot;: &quot;CN&quot; }\" length=\"1\"></candidate> <candidate id=\"c6\" index=51 type=\"location\" info=\"{ &quot;coordinates&quot;: &quot;39.91691;116.39706&quot;, &quot;id&quot;: 2038349, &quot;featureClass&quot;: &quot;A&quot;, &quot;featureCode&quot;: &quot;ADM1&quot;, &quot;countryCode&quot;: &quot;CN&quot; }\" length=\"1\"></candidate> <candidate id=\"c7\" index=51 type=\"location\" info=\"{ &quot;coordinates&quot;: &quot;39.9075;116.39723&quot;, &quot;id&quot;: 1816670, &quot;featureClass&quot;: &quot;P&quot;, &quot;featureCode&quot;: &quot;PPLC&quot;, &quot;countryCode&quot;: &quot;CN&quot; }\" length=\"1\"></candidate> <token id=\"t51\"> Beijing </token> <token id=\"t52\"> financial </token> <token id=\"t53\"> district </token> <token id=\"t54\"> : </token> <token id=\"t55\"> wikipedia </token> <token id=\"t56\"> <br /> </token> <token id=\"t57\"> <br /> </token> <candidate id=\"c8\" index=58 type=\"location\" info=\"{ &quot;coordinates&quot;: &quot;52.0;20.0&quot;, &quot;id&quot;: 798544, &quot;featureClass&quot;: &quot;A&quot;, &quot;featureCode&quot;: &quot;PCLI&quot;, &quot;countryCode&quot;: &quot;PL&quot; }\" length=\"1\"></candidate> <token id=\"t58\"> Poland </token> <candidate id=\"c9\" index=59 type=\"date\" info=\"PRESENT_REF\" length=\"1\"></candidate> <token id=\"t59\"> currently </token> <token id=\"t60\"> has </token> <token id=\"t61\"> a </token> <token id=\"t62\"> significant </token> <token id=\"t63\"> trade </token> <token id=\"t64\"> deficit </token> <token id=\"t65\"> with </token> <candidate id=\"c10\" index=66 type=\"location\" info=\"{ &quot;coordinates&quot;: &quot;35.0;105.0&quot;, &quot;id&quot;: 1814991, &quot;featureClass&quot;: &quot;A&quot;, &quot;featureCode&quot;: &quot;PCLI&quot;, &quot;countryCode&quot;: &quot;CN&quot; }\" length=\"1\"></candidate> <candidate id=\"c11\" index=66 type=\"location\" info=\"{ &quot;coordinates&quot;: &quot;25.51224;-99.00457&quot;, &quot;id&quot;: 8582434, &quot;featureClass&quot;: &quot;A&quot;, &quot;featureCode&quot;: &quot;ADM2&quot;, &quot;countryCode&quot;: &quot;MX&quot; }\" length=\"1\"></candidate> <token id=\"t66\"> China </token> <token id=\"t67\"> , </token> <token id=\"t68\"> with </token> <token id=\"t69\"> Polish </token> <token id=\"t70\"> exports </token> <token id=\"t71\"> to </token> <token id=\"t72\"> the </token> <token id=\"t73\"> Asian </token> <token id=\"t74\"> country </token> <token id=\"t75\"> amounting </token> <token id=\"t76\"> to </token> <candidate id=\"c12\" index=77 type=\"number\" info=\"null\" length=\"1\"></candidate> <token id=\"t77\"> 2.1 </token> <candidate id=\"c13\" index=78 type=\"number\" info=\"null\" length=\"1\"></candidate> <token id=\"t78\"> billion </token> <token id=\"t79\"> US </token> <token id=\"t80\"> dollars </token> <token id=\"t81\"> in </token> <candidate id=\"c14\" index=82 type=\"number\" info=\"null\" length=\"1\"></candidate> <candidate id=\"c15\" index=82 type=\"date\" info=\"2013\" length=\"1\"></candidate> <token id=\"t82\"> 2013 </token> <token id=\"t83\"> , </token> <token id=\"t84\"> while </token> <token id=\"t85\"> Chinese </token> <token id=\"t86\"> exports </token> <token id=\"t87\"> to </token> <candidate id=\"c16\" index=88 type=\"location\" info=\"{ &quot;coordinates&quot;: &quot;52.0;20.0&quot;, &quot;id&quot;: 798544, &quot;featureClass&quot;: &quot;A&quot;, &quot;featureCode&quot;: &quot;PCLI&quot;, &quot;countryCode&quot;: &quot;PL&quot; }\" length=\"1\"></candidate> <token id=\"t88\"> Poland </token> <token id=\"t89\"> stood </token> <token id=\"t90\"> at </token> <candidate id=\"c17\" index=91 type=\"number\" info=\"null\" length=\"1\"></candidate> <token id=\"t91\"> 19 </token> <candidate id=\"c18\" index=92 type=\"number\" info=\"null\" length=\"1\"></candidate> <token id=\"t92\"> billion </token> <token id=\"t93\"> dollars </token> <token id=\"t94\"> . </token> <token id=\"t95\"> <br /> </token> <token id=\"t96\"> The </token> <token id=\"t97\"> disparity </token> <token id=\"t98\"> is </token> <token id=\"t99\"> already </token> <token id=\"t100\"> decreasing </token> <token id=\"t101\"> , </token> <token id=\"t102\"> Sławomir </token> <token id=\"t103\"> Majman </token> <token id=\"t104\"> , </token> <token id=\"t105\"> head </token> <token id=\"t106\"> of </token> <token id=\"t107\"> the </token> <token id=\"t108\"> Polish </token> <token id=\"t109\"> Information </token> <token id=\"t110\"> and </token> <token id=\"t111\"> Foreign </token> <token id=\"t112\"> Investment </token> <token id=\"t113\"> Agency </token> <token id=\"t114\"> ( </token> <token id=\"t115\"> PAIiIZ </token> <token id=\"t116\"> ) </token> <token id=\"t117\"> told </token> <token id=\"t118\"> the </token> <token id=\"t119\"> Polish </token> <token id=\"t120\"> Press </token> <token id=\"t121\"> Agency </token> <token id=\"t122\"> . </token> <token id=\"t123\"> <br /> </token> <token id=\"t124\"> `` </token> <token id=\"t125\"> In </token> <candidate id=\"c19\" index=126 type=\"date\" info=\"2014-Q1\" length=\"6\"></candidate> <token id=\"t126\"> the </token> <token id=\"t127\"> first </token> <token id=\"t128\"> quarter </token> <token id=\"t129\"> of </token> <token id=\"t130\"> this </token> <token id=\"t131\"> year </token> <token id=\"t132\"> , </token> <token id=\"t133\"> we </token> <token id=\"t134\"> observed </token> <token id=\"t135\"> a </token> <token id=\"t136\"> three-percent </token> <token id=\"t137\"> growth </token> <token id=\"t138\"> in </token> <token id=\"t139\"> Polish </token> <token id=\"t140\"> exports </token> <token id=\"t141\"> , </token> <token id=\"t142\"> '' </token> <token id=\"t143\"> he </token> <token id=\"t144\"> said </token> <token id=\"t145\"> . </token> <token id=\"t146\"> <br /> </token> <token id=\"t147\"> Majman </token> <token id=\"t148\"> stressed </token> <token id=\"t149\"> that </token> <token id=\"t150\"> equal </token> <token id=\"t151\"> values </token> <token id=\"t152\"> are </token> <token id=\"t153\"> out </token> <token id=\"t154\"> of </token> <token id=\"t155\"> reach </token> <token id=\"t156\"> , </token> <token id=\"t157\"> but </token> <token id=\"t158\"> it </token> <token id=\"t159\"> would </token> <token id=\"t160\"> be </token> <token id=\"t161\"> satisfactory </token> <token id=\"t162\"> if </token> <token id=\"t163\"> Polish </token> <token id=\"t164\"> exports </token> <token id=\"t165\"> rose </token> <token id=\"t166\"> to </token> <candidate id=\"c20\" index=167 type=\"number\" info=\"null\" length=\"1\"></candidate> <token id=\"t167\"> one </token> <token id=\"t168\"> sixth </token> <token id=\"t169\"> or </token> <candidate id=\"c21\" index=170 type=\"number\" info=\"null\" length=\"1\"></candidate> <token id=\"t170\"> one </token> <token id=\"t171\"> fifth </token> <token id=\"t172\"> of </token> <token id=\"t173\"> what </token> <candidate id=\"c22\" index=174 type=\"location\" info=\"{ &quot;coordinates&quot;: &quot;35.0;105.0&quot;, &quot;id&quot;: 1814991, &quot;featureClass&quot;: &quot;A&quot;, &quot;featureCode&quot;: &quot;PCLI&quot;, &quot;countryCode&quot;: &quot;CN&quot; }\" length=\"1\"></candidate> <candidate id=\"c23\" index=174 type=\"location\" info=\"{ &quot;coordinates&quot;: &quot;25.51224;-99.00457&quot;, &quot;id&quot;: 8582434, &quot;featureClass&quot;: &quot;A&quot;, &quot;featureCode&quot;: &quot;ADM2&quot;, &quot;countryCode&quot;: &quot;MX&quot; }\" length=\"1\"></candidate> <token id=\"t174\"> China </token> <token id=\"t175\"> sells </token> <token id=\"t176\"> to </token> <candidate id=\"c24\" index=177 type=\"location\" info=\"{ &quot;coordinates&quot;: &quot;52.0;20.0&quot;, &quot;id&quot;: 798544, &quot;featureClass&quot;: &quot;A&quot;, &quot;featureCode&quot;: &quot;PCLI&quot;, &quot;countryCode&quot;: &quot;PL&quot; }\" length=\"1\"></candidate> <token id=\"t177\"> Poland </token> <token id=\"t178\"> , </token> <token id=\"t179\"> rather </token> <token id=\"t180\"> than </token> <candidate id=\"c25\" index=181 type=\"number\" info=\"null\" length=\"1\"></candidate> <token id=\"t181\"> one </token> <token id=\"t182\"> tenth </token> <token id=\"t183\"> . </token> <token id=\"t184\"> <br /> </token> <token id=\"t185\"> In </token> <token id=\"t186\"> his </token> <token id=\"t187\"> opinion </token> <token id=\"t188\"> , </token> <token id=\"t189\"> Polish </token> <token id=\"t190\"> exports </token> <token id=\"t191\"> have </token> <token id=\"t192\"> the </token> <token id=\"t193\"> potential </token> <token id=\"t194\"> to </token> <token id=\"t195\"> grow </token> <token id=\"t196\"> , </token> <token id=\"t197\"> especially </token> <token id=\"t198\"> those </token> <token id=\"t199\"> in </token> <token id=\"t200\"> the </token> <token id=\"t201\"> food </token> <token id=\"t202\"> sector </token> <token id=\"t203\"> , </token> <token id=\"t204\"> such </token> <token id=\"t205\"> as </token> <token id=\"t206\"> milk </token> <token id=\"t207\"> , </token> <token id=\"t208\"> dairy </token> <token id=\"t209\"> products </token> <token id=\"t210\"> and </token> <token id=\"t211\"> meat </token> <token id=\"t212\"> . </token> <token id=\"t213\"> <br /> </token> <candidate id=\"c26\" index=214 type=\"location\" info=\"{ &quot;coordinates&quot;: &quot;52.0;20.0&quot;, &quot;id&quot;: 798544, &quot;featureClass&quot;: &quot;A&quot;, &quot;featureCode&quot;: &quot;PCLI&quot;, &quot;countryCode&quot;: &quot;PL&quot; }\" length=\"1\"></candidate> <token id=\"t214\"> Poland </token> <token id=\"t215\"> does </token> <token id=\"t216\"> have </token> <token id=\"t217\"> to </token> <token id=\"t218\"> overcome </token> <token id=\"t219\"> an </token> <token id=\"t220\"> obstacle </token> <token id=\"t221\"> in </token> <candidate id=\"c27\" index=222 type=\"number\" info=\"null\" length=\"1\"></candidate> <token id=\"t222\"> one </token> <token id=\"t223\"> of </token> <token id=\"t224\"> these </token> <token id=\"t225\"> spheres </token> <token id=\"t226\"> . </token> <token id=\"t227\"> In </token> <candidate id=\"c28\" index=228 type=\"date\" info=\"2014-02\" length=\"3\"></candidate> <token id=\"t228\"> February </token> <token id=\"t229\"> this </token> <token id=\"t230\"> year </token> <token id=\"t231\"> , </token> <candidate id=\"c29\" index=232 type=\"location\" info=\"{ &quot;coordinates&quot;: &quot;35.0;105.0&quot;, &quot;id&quot;: 1814991, &quot;featureClass&quot;: &quot;A&quot;, &quot;featureCode&quot;: &quot;PCLI&quot;, &quot;countryCode&quot;: &quot;CN&quot; }\" length=\"1\"></candidate> <candidate id=\"c30\" index=232 type=\"location\" info=\"{ &quot;coordinates&quot;: &quot;25.51224;-99.00457&quot;, &quot;id&quot;: 8582434, &quot;featureClass&quot;: &quot;A&quot;, &quot;featureCode&quot;: &quot;ADM2&quot;, &quot;countryCode&quot;: &quot;MX&quot; }\" length=\"1\"></candidate> <token id=\"t232\"> China </token> <token id=\"t233\"> introduced </token> <token id=\"t234\"> an </token> <token id=\"t235\"> embargo </token> <token id=\"t236\"> on </token> <token id=\"t237\"> Polish </token> <token id=\"t238\"> pork </token> <token id=\"t239\"> after </token> <token id=\"t240\"> cases </token> <token id=\"t241\"> of </token> <candidate id=\"c31\" index=242 type=\"disease\" info=\"null\" length=\"3\"></candidate> <token id=\"t242\"> African </token> <candidate id=\"c32\" index=243 type=\"location\" info=\"{ &quot;coordinates&quot;: &quot;53.81678;-0.28796&quot;, &quot;id&quot;: 7291293, &quot;featureClass&quot;: &quot;A&quot;, &quot;featureCode&quot;: &quot;ADM3&quot;, &quot;countryCode&quot;: &quot;GB&quot; }\" length=\"1\"></candidate> <candidate id=\"c33\" index=243 type=\"host\" info=\"null\" length=\"1\"></candidate> <token id=\"t243\"> Swine </token> <token id=\"t244\"> Fever </token> <token id=\"t245\"> were </token> <token id=\"t246\"> recorded </token> <token id=\"t247\"> in </token> <candidate id=\"c34\" index=248 type=\"location\" info=\"{ &quot;coordinates&quot;: &quot;52.0;20.0&quot;, &quot;id&quot;: 798544, &quot;featureClass&quot;: &quot;A&quot;, &quot;featureCode&quot;: &quot;PCLI&quot;, &quot;countryCode&quot;: &quot;PL&quot; }\" length=\"1\"></candidate> <token id=\"t248\"> Poland </token> <token id=\"t249\"> . </token> <token id=\"t250\"> Majman </token> <token id=\"t251\"> said </token> <token id=\"t252\"> he </token> <token id=\"t253\"> is </token> <token id=\"t254\"> counting </token> <token id=\"t255\"> on </token> <token id=\"t256\"> a </token> <token id=\"t257\"> positive </token> <token id=\"t258\"> outcome </token> <token id=\"t259\"> of </token> <token id=\"t260\"> bilateral </token> <token id=\"t261\"> talks </token> <token id=\"t262\"> . </token> <token id=\"t263\"> <br /> </token> <token id=\"t264\"> The </token> <token id=\"t265\"> head </token> <token id=\"t266\"> of </token> <token id=\"t267\"> PAIiIZ </token> <token id=\"t268\"> also </token> <token id=\"t269\"> expects </token> <token id=\"t270\"> an </token> <token id=\"t271\"> increase </token> <token id=\"t272\"> in </token> <token id=\"t273\"> Polish-Chinese </token> <token id=\"t274\"> business </token> <token id=\"t275\"> relations </token> <token id=\"t276\"> in </token> <token id=\"t277\"> general </token> <token id=\"t278\"> . </token> <candidate id=\"c35\" index=279 type=\"location\" info=\"{ &quot;coordinates&quot;: &quot;52.3224;0.02271&quot;, &quot;id&quot;: 7294299, &quot;featureClass&quot;: &quot;A&quot;, &quot;featureCode&quot;: &quot;ADM4&quot;, &quot;countryCode&quot;: &quot;GB&quot; }\" length=\"1\"></candidate> <token id=\"t279\"> Over </token> <candidate id=\"c36\" index=280 type=\"date\" info=\"2013\" length=\"3\"></candidate> <token id=\"t280\"> the </token> <token id=\"t281\"> past </token> <token id=\"t282\"> year </token> <token id=\"t283\"> or </token> <token id=\"t284\"> so </token> <token id=\"t285\"> , </token> <token id=\"t286\"> some </token> <candidate id=\"c37\" index=287 type=\"number\" info=\"null\" length=\"1\"></candidate> <token id=\"t287\"> 120 </token> <token id=\"t288\"> Chinese </token> <token id=\"t289\"> business </token> <token id=\"t290\"> delegations </token> <token id=\"t291\"> have </token> <token id=\"t292\"> visited </token> <candidate id=\"c38\" index=293 type=\"location\" info=\"{ &quot;coordinates&quot;: &quot;52.0;20.0&quot;, &quot;id&quot;: 798544, &quot;featureClass&quot;: &quot;A&quot;, &quot;featureCode&quot;: &quot;PCLI&quot;, &quot;countryCode&quot;: &quot;PL&quot; }\" length=\"1\"></candidate> <token id=\"t293\"> Poland </token> <token id=\"t294\"> and </token> <token id=\"t295\"> more </token> <token id=\"t296\"> visits </token> <token id=\"t297\"> are </token> <token id=\"t298\"> expected </token> <candidate id=\"c39\" index=299 type=\"date\" info=\"2014\" length=\"3\"></candidate> <token id=\"t299\"> later </token> <token id=\"t300\"> this </token> <token id=\"t301\"> year </token> <token id=\"t302\"> . </token> <token id=\"t303\"> <br /> </token> <token id=\"t304\"> `` </token> <token id=\"t305\"> We </token> <token id=\"t306\"> are </token> <token id=\"t307\"> encouraging </token> <token id=\"t308\"> Chinese </token> <token id=\"t309\"> companies </token> <token id=\"t310\"> to </token> <token id=\"t311\"> invest </token> <token id=\"t312\"> in </token> <candidate id=\"c40\" index=313 type=\"location\" info=\"{ &quot;coordinates&quot;: &quot;52.0;20.0&quot;, &quot;id&quot;: 798544, &quot;featureClass&quot;: &quot;A&quot;, &quot;featureCode&quot;: &quot;PCLI&quot;, &quot;countryCode&quot;: &quot;PL&quot; }\" length=\"1\"></candidate> <token id=\"t313\"> Poland </token> <token id=\"t314\"> in </token> <token id=\"t315\"> areas </token> <token id=\"t316\"> such </token> <token id=\"t317\"> as </token> <token id=\"t318\"> IT </token> <token id=\"t319\"> and </token> <token id=\"t320\"> telecommunications </token> <token id=\"t321\"> , </token> <token id=\"t322\"> research </token> <token id=\"t323\"> and </token> <token id=\"t324\"> development </token> <token id=\"t325\"> , </token> <token id=\"t326\"> car </token> <token id=\"t327\"> parts </token> <token id=\"t328\"> manufacturing </token> <token id=\"t329\"> and </token> <token id=\"t330\"> food </token> <token id=\"t331\"> processing </token> <token id=\"t332\"> , </token> <token id=\"t333\"> '' </token> <token id=\"t334\"> Majman </token> <token id=\"t335\"> said </token> <token id=\"t336\"> . </token> <token id=\"t337\"> <br /> </token> <token id=\"t338\"> `` </token> <token id=\"t339\"> The </token> <token id=\"t340\"> Chinese </token> <token id=\"t341\"> are </token> <token id=\"t342\"> strongly </token> <token id=\"t343\"> interested </token> <token id=\"t344\"> in </token> <token id=\"t345\"> the </token> <token id=\"t346\"> Polish </token> <token id=\"t347\"> energy </token> <token id=\"t348\"> sector </token> <token id=\"t349\"> . </token> <token id=\"t350\"> But </token> <token id=\"t351\"> I </token> <token id=\"t352\"> think </token> <token id=\"t353\"> that </token> <token id=\"t354\"> the </token> <token id=\"t355\"> future </token> <token id=\"t356\"> of </token> <token id=\"t357\"> Chinese </token> <token id=\"t358\"> capital </token> <token id=\"t359\"> in </token> <candidate id=\"c41\" index=360 type=\"location\" info=\"{ &quot;coordinates&quot;: &quot;52.0;20.0&quot;, &quot;id&quot;: 798544, &quot;featureClass&quot;: &quot;A&quot;, &quot;featureCode&quot;: &quot;PCLI&quot;, &quot;countryCode&quot;: &quot;PL&quot; }\" length=\"1\"></candidate> <token id=\"t360\"> Poland </token> <token id=\"t361\"> lies </token> <token id=\"t362\"> in </token> <token id=\"t363\"> machinery </token> <token id=\"t364\"> manufacturing </token> <token id=\"t365\"> and </token> <token id=\"t366\"> IT </token> <token id=\"t367\"> , </token> <token id=\"t368\"> '' </token> <token id=\"t369\"> he </token> <token id=\"t370\"> added </token> <token id=\"t371\"> . </token> <token id=\"t372\"> ( </token> <token id=\"t373\"> kw/nh </token> <token id=\"t374\"> ) </token> <token id=\"t375\"> <br /> </token> <token id=\"t376\"> <br /> </token>","publication_date":"2014-08-04","id":32,"title":"Polish-Chinese trade looking up?","url":"http://www.thenews.pl/1/12/Artykul/177953,PolishChinese-trade-looking-up","content":"&#13;\n &#13;\n Polish-Chinese trade looking up?&#13;\n &#13;\n &#13;\n PR dla Zagranicy&#13;\n &#13;\n&#13;\n &#13;\n Nick Hodge&#13;\n &#13;\n 04.08.2014 09:48&#13;\n &#13;\n &#13;\n&#13;\n &#13;\n&#13;\n &#13;\n Poland could increase exports to China and be a major beneficiary of that country's investments, according to the head of Poland's foreign investment agency.&#13;\n&#13;\n &#13;\n&#13;\n &#13;\n&#13;\n &#13;\n&#13;\n &#13;\n&#13;\n&#13;\n &#13;\n &#13;\n &#13;\n&#13;\nBeijing financial district: wikipedia&#13;\n&#13;\n&#13;\nPoland currently has a significant trade deficit with China, with Polish exports to the Asian country amounting to 2.1 billion US dollars in 2013, while Chinese exports to Poland stood at 19 billion dollars.&#13;\nThe disparity is already decreasing, Sławomir Majman, head of the Polish Information and Foreign Investment Agency (PAIiIZ) told the Polish Press Agency.&#13;\n“In the first quarter of this year, we observed a three-percent growth in Polish exports,” he said.&#13;\nMajman stressed that equal values are out of reach, but it would be satisfactory if Polish exports rose to one sixth or one fifth of what China sells to Poland, rather than one tenth.&#13;\nIn his opinion, Polish exports have the potential to grow, especially those in the food sector, such as milk, dairy products and meat.&#13;\nPoland does have to overcome an obstacle in one of these spheres. In February this year, China introduced an embargo on Polish pork after cases of African Swine Fever were recorded in Poland. Majman said he is counting on a positive outcome of bilateral talks.&#13;\nThe head of PAIiIZ also expects an increase in Polish-Chinese business relations in general. Over the past year or so, some 120 Chinese business delegations have visited Poland and more visits are expected later this year.&#13;\n“We are encouraging Chinese companies to invest in Poland in areas such as IT and telecommunications, research and development, car parts manufacturing and food processing,” Majman said.&#13;\n“The Chinese are strongly interested in the Polish energy sector. But I think that the future of Chinese capital in Poland lies in machinery manufacturing and IT,” he added. (kw/nh)&#13;\n &#13;\n&#13;\n &#13;\n &#13;\n ","candidateLabels":[]}
