# Supplementary material for: Web monitoring of emerging animal infectious diseases integrated in the French Animal Health Epidemic Intelligence System
Source: PLoS One. 2018 Aug 3;13(8):e0199960. doi: 10.1371/journal.pone.0199960 (PMC6075742; doi:10.1371/journal.pone.0199960)
Supplement: S1 Dataset — Dataset of news reports in English language used to evaluate and train the information extraction module of PADI-web (http://epia.clermont.inra.fr/vsi). This dataset is composed of 532 news reports (in JSON), with information about the report itself (publication date, title, content, url), as well as processing information related to the information extraction process (candidates for extraction information, correct or incorrect labels for each candidate). The named entity candidates (locations, diseases, hosts, dates, number of cases) are manually labelled in each article. Data are shared under a CC BY license and are freely available for download at: https://dataverse.cirad.fr/dataset.xhtml?persistentId=doi:10.18167/DVN1/KMTIFG. (GZ) [file pone.0199960.s001.gz › articles/3.json]

{"reports":[17281],"tagged_content":"<token id=\"t0\"> <br /> </token> <token id=\"t1\"> <br /> </token> <token id=\"t2\"> CALGARY </token> <token id=\"t3\"> , </token> <candidate id=\"c1\" index=4 type=\"location\" info=\"{ &quot;coordinates&quot;: &quot;52.28333;-117.469&quot;, &quot;id&quot;: 5883102, &quot;featureClass&quot;: &quot;A&quot;, &quot;featureCode&quot;: &quot;ADM1&quot;, &quot;countryCode&quot;: &quot;CA&quot; }\" length=\"1\"></candidate> <token id=\"t4\"> Alberta </token> <token id=\"t5\"> -- </token> <candidate id=\"c2\" index=6 type=\"location\" info=\"{ &quot;coordinates&quot;: &quot;60.10867;-113.64258&quot;, &quot;id&quot;: 6251999, &quot;featureClass&quot;: &quot;A&quot;, &quot;featureCode&quot;: &quot;PCLI&quot;, &quot;countryCode&quot;: &quot;CA&quot; }\" length=\"1\"></candidate> <token id=\"t6\"> Canada </token> <token id=\"t7\"> said </token> <candidate id=\"c3\" index=8 type=\"date\" info=\"2015-02-18\" length=\"1\"></candidate> <token id=\"t8\"> Wednesday </token> <token id=\"t9\"> a </token> <token id=\"t10\"> beef </token> <candidate id=\"c4\" index=11 type=\"host\" info=\"null\" length=\"1\"></candidate> <token id=\"t11\"> cow </token> <token id=\"t12\"> confirmed </token> <token id=\"t13\"> to </token> <token id=\"t14\"> have </token> <candidate id=\"c5\" index=15 type=\"host\" info=\"null\" length=\"1\"></candidate> <candidate id=\"c6\" index=15 type=\"disease\" info=\"null\" length=\"3\"></candidate> <token id=\"t15\"> bovine </token> <token id=\"t16\"> spongiform </token> <token id=\"t17\"> encephalopathy </token> <token id=\"t18\"> was </token> <token id=\"t19\"> born </token> <token id=\"t20\"> in </token> <candidate id=\"c10\" index=21 type=\"location\" info=\"{ &quot;coordinates&quot;: &quot;47.16128;8.91103&quot;, &quot;id&quot;: 6458781, &quot;featureClass&quot;: &quot;A&quot;, &quot;featureCode&quot;: &quot;ADM2&quot;, &quot;countryCode&quot;: &quot;CH&quot; }\" length=\"1\"></candidate> <candidate id=\"c11\" index=21 type=\"date\" info=\"2009-03\" length=\"2\"></candidate> <candidate id=\"c7\" index=21 type=\"location\" info=\"{ &quot;coordinates&quot;: &quot;0.35;34.25&quot;, &quot;id&quot;: 187753, &quot;featureClass&quot;: &quot;A&quot;, &quot;featureCode&quot;: &quot;ADMD&quot;, &quot;countryCode&quot;: &quot;KE&quot; }\" length=\"1\"></candidate> <candidate id=\"c8\" index=21 type=\"location\" info=\"{ &quot;coordinates&quot;: &quot;48.05;7.78333&quot;, &quot;id&quot;: 3209258, &quot;featureClass&quot;: &quot;A&quot;, &quot;featureCode&quot;: &quot;ADM4&quot;, &quot;countryCode&quot;: &quot;DE&quot; }\" length=\"1\"></candidate> <candidate id=\"c9\" index=21 type=\"location\" info=\"{ &quot;coordinates&quot;: &quot;52.55262;0.07028&quot;, &quot;id&quot;: 7292899, &quot;featureClass&quot;: &quot;A&quot;, &quot;featureCode&quot;: &quot;ADM4&quot;, &quot;countryCode&quot;: &quot;GB&quot; }\" length=\"1\"></candidate> <token id=\"t21\"> March </token> <candidate id=\"c12\" index=22 type=\"number\" info=\"null\" length=\"1\"></candidate> <token id=\"t22\"> 2009 </token> <token id=\"t23\"> , </token> <candidate id=\"c13\" index=24 type=\"number\" info=\"null\" length=\"1\"></candidate> <token id=\"t24\"> two </token> <token id=\"t25\"> years </token> <token id=\"t26\"> after </token> <token id=\"t27\"> the </token> <token id=\"t28\"> country </token> <token id=\"t29\"> enacted </token> <token id=\"t30\"> a </token> <candidate id=\"c14\" index=31 type=\"location\" info=\"{ &quot;coordinates&quot;: &quot;38.49457;43.38323&quot;, &quot;id&quot;: 298117, &quot;featureClass&quot;: &quot;P&quot;, &quot;featureCode&quot;: &quot;PPLA&quot;, &quot;countryCode&quot;: &quot;TR&quot; }\" length=\"1\"></candidate> <token id=\"t31\"> ban </token> <token id=\"t32\"> on </token> <candidate id=\"c15\" index=33 type=\"host\" info=\"null\" length=\"1\"></candidate> <token id=\"t33\"> cattle </token> <token id=\"t34\"> feed </token> <token id=\"t35\"> containing </token> <token id=\"t36\"> animal </token> <token id=\"t37\"> proteins </token> <token id=\"t38\"> in </token> <token id=\"t39\"> a </token> <token id=\"t40\"> bid </token> <token id=\"t41\"> to </token> <token id=\"t42\"> prevent </token> <token id=\"t43\"> the </token> <token id=\"t44\"> spread </token> <token id=\"t45\"> of </token> <token id=\"t46\"> the </token> <token id=\"t47\"> disease </token> <token id=\"t48\"> . </token> <token id=\"t49\"> The </token> <token id=\"t50\"> diseased </token> <candidate id=\"c16\" index=51 type=\"host\" info=\"null\" length=\"1\"></candidate> <token id=\"t51\"> cow </token> <token id=\"t52\"> , </token> <token id=\"t53\"> which </token> <token id=\"t54\"> was </token> <token id=\"t55\"> detected </token> <token id=\"t56\"> before </token> <token id=\"t57\"> it </token> <token id=\"t58\"> entered </token> <token id=\"t59\"> animal </token> <token id=\"t60\"> or </token> <token id=\"t61\"> human </token> <token id=\"t62\"> food </token> <token id=\"t63\"> chains </token> <token id=\"t64\"> , </token> <token id=\"t65\"> was </token> <token id=\"t66\"> the </token> <token id=\"t67\"> first </token> <token id=\"t68\"> reported </token> <token id=\"t69\"> case </token> <token id=\"t70\"> of </token> <candidate id=\"c17\" index=71 type=\"host\" info=\"null\" length=\"1\"></candidate> <candidate id=\"c18\" index=71 type=\"disease\" info=\"null\" length=\"3\"></candidate> <token id=\"t71\"> bovine </token> <token id=\"t72\"> spongiform </token> <token id=\"t73\"> encephalopathy </token> <token id=\"t74\"> , </token> <token id=\"t75\"> also </token> <token id=\"t76\"> known </token> <token id=\"t77\"> as </token> <candidate id=\"c19\" index=78 type=\"disease\" info=\"null\" length=\"1\"></candidate> <token id=\"t78\"> BSE </token> <token id=\"t79\"> or </token> <token id=\"t80\"> mad-cow </token> <token id=\"t81\"> ... </token> <token id=\"t82\"> <br /> </token>","publication_date":"2015-02-18","id":3,"title":"Canada Says BSE-Infected Cow Was Born Two Years After Feed Ban","url":"http://www.wsj.com/articles/canada-says-bse-infected-cow-was-born-two-years-after-feed-ban-1424305479","content":"\n \nCALGARY, Alberta—Canada said Wednesday a beef cow confirmed to have bovine spongiform encephalopathy was born in March 2009, two years after the country enacted a ban on cattle feed containing animal proteins in a bid to prevent the spread of the disease. The diseased cow, which was detected before it entered animal or human food chains, was the first reported case of bovine spongiform encephalopathy, also known as BSE or mad-cow...\n ","candidateLabels":[{"id":"c1","label":"correct"},{"id":"c2","label":"correct"},{"id":"c3","label":"correct"},{"id":"c4","label":"correct"},{"id":"c5","label":"correct"},{"id":"c6","label":"correct"},{"id":"c7","label":"incorrect"},{"id":"c8","label":"incorrect"},{"id":"c9","label":"incorrect"},{"id":"c10","label":"incorrect"},{"id":"c11","label":"incorrect"},{"id":"c12","label":"incorrect"},{"id":"c13","label":"incorrect"},{"id":"c14","label":"incorrect"},{"id":"c15","label":"correct"},{"id":"c16","label":"correct"},{"id":"c17","label":"correct"},{"id":"c18","label":"correct"},{"id":"c19","label":"correct"}]}
