# Supplementary material for: Web monitoring of emerging animal infectious diseases integrated in the French Animal Health Epidemic Intelligence System
Source: PLoS One. 2018 Aug 3;13(8):e0199960. doi: 10.1371/journal.pone.0199960 (PMC6075742; doi:10.1371/journal.pone.0199960)
Supplement: S1 Dataset — Dataset of news reports in English language used to evaluate and train the information extraction module of PADI-web (http://epia.clermont.inra.fr/vsi). This dataset is composed of 532 news reports (in JSON), with information about the report itself (publication date, title, content, url), as well as processing information related to the information extraction process (candidates for extraction information, correct or incorrect labels for each candidate). The named entity candidates (locations, diseases, hosts, dates, number of cases) are manually labelled in each article. Data are shared under a CC BY license and are freely available for download at: https://dataverse.cirad.fr/dataset.xhtml?persistentId=doi:10.18167/DVN1/KMTIFG. (GZ) [file pone.0199960.s001.gz › articles/346.json]

{"reports":[18789,18850,18899,18968,19122],"tagged_content":"<token id=\"t0\"> <br /> </token> <candidate id=\"c1\" index=1 type=\"number\" info=\"null\" length=\"1\"></candidate> <candidate id=\"c2\" index=1 type=\"date\" info=\"2015-10-05\" length=\"1\"></candidate> <token id=\"t1\"> 05.10.2015 </token> <token id=\"t2\"> <br /> </token> <token id=\"t3\"> <br /> </token> <token id=\"t4\"> Actualitate </token> <token id=\"t5\"> , </token> <token id=\"t6\"> Ovine </token> <token id=\"t7\"> , </token> <candidate id=\"c3\" index=8 type=\"location\" info=\"{ &quot;coordinates&quot;: &quot;46.0;25.0&quot;, &quot;id&quot;: 798549, &quot;featureClass&quot;: &quot;A&quot;, &quot;featureCode&quot;: &quot;PCLI&quot;, &quot;countryCode&quot;: &quot;RO&quot; }\" length=\"1\"></candidate> <token id=\"t8\"> România </token> <token id=\"t9\"> , </token> <token id=\"t10\"> Zootehnie </token> <token id=\"t11\"> <br /> </token> <token id=\"t12\"> <br /> </token> <token id=\"t13\"> Afişări </token> <token id=\"t14\"> : </token> <token id=\"t15\"> -LSB- </token> <token id=\"t16\"> post_view </token> <token id=\"t17\"> -RSB- </token> <token id=\"t18\"> <br /> </token> <token id=\"t19\"> <br /> </token> <candidate id=\"c4\" index=20 type=\"number\" info=\"null\" length=\"1\"></candidate> <token id=\"t20\"> 124 </token> <token id=\"t21\"> Flares </token> <token id=\"t22\"> <br /> </token> <token id=\"t23\"> <br /> </token> <token id=\"t24\"> Twitter </token> <token id=\"t25\"> <br /> </token> <token id=\"t26\"> <br /> </token> <candidate id=\"c5\" index=27 type=\"number\" info=\"null\" length=\"1\"></candidate> <token id=\"t27\"> 0 </token> <token id=\"t28\"> <br /> </token> <token id=\"t29\"> <br /> </token> <token id=\"t30\"> Facebook </token> <token id=\"t31\"> <br /> </token> <token id=\"t32\"> <br /> </token> <candidate id=\"c6\" index=33 type=\"number\" info=\"null\" length=\"1\"></candidate> <candidate id=\"c7\" index=33 type=\"date\" info=\"0124\" length=\"1\"></candidate> <token id=\"t33\"> 124 </token> <token id=\"t34\"> <br /> </token> <token id=\"t35\"> <br /> </token> <token id=\"t36\"> Google </token> <token id=\"t37\"> + </token> <token id=\"t38\"> <br /> </token> <token id=\"t39\"> <br /> </token> <candidate id=\"c8\" index=40 type=\"number\" info=\"null\" length=\"1\"></candidate> <token id=\"t40\"> 0 </token> <token id=\"t41\"> <br /> </token> <token id=\"t42\"> <br /> </token> <token id=\"t43\"> LinkedIn </token> <token id=\"t44\"> <br /> </token> <token id=\"t45\"> <br /> </token> <candidate id=\"c9\" index=46 type=\"number\" info=\"null\" length=\"1\"></candidate> <token id=\"t46\"> 0 </token> <token id=\"t47\"> <br /> </token> <token id=\"t48\"> <br /> </token> <candidate id=\"c10\" index=49 type=\"location\" info=\"{ &quot;coordinates&quot;: &quot;47.3229;5.8652&quot;, &quot;id&quot;: 6617497, &quot;featureClass&quot;: &quot;A&quot;, &quot;featureCode&quot;: &quot;ADM4&quot;, &quot;countryCode&quot;: &quot;FR&quot; }\" length=\"1\"></candidate> <token id=\"t49\"> Pin </token> <token id=\"t50\"> It </token> <token id=\"t51\"> Share </token> <token id=\"t52\"> <br /> </token> <token id=\"t53\"> <br /> </token> <candidate id=\"c11\" index=54 type=\"number\" info=\"null\" length=\"1\"></candidate> <token id=\"t54\"> 0 </token> <token id=\"t55\"> <br /> </token> <token id=\"t56\"> <br /> </token> <candidate id=\"c12\" index=57 type=\"number\" info=\"null\" length=\"1\"></candidate> <token id=\"t57\"> 124 </token> <token id=\"t58\"> Flares </token> <token id=\"t59\"> <br /> </token> <token id=\"t60\"> <br /> </token> <token id=\"t61\"> × </token> <token id=\"t62\"> <br /> </token> <token id=\"t63\"> <br /> </token> <token id=\"t64\"> Sindicatul </token> <token id=\"t65\"> National </token> <token id=\"t66\"> al </token> <token id=\"t67\"> Crescatorilor </token> <token id=\"t68\"> de </token> <token id=\"t69\"> Ovine </token> <token id=\"t70\"> si </token> <token id=\"t71\"> Caprine </token> <token id=\"t72\"> din </token> <candidate id=\"c13\" index=73 type=\"location\" info=\"{ &quot;coordinates&quot;: &quot;46.0;25.0&quot;, &quot;id&quot;: 798549, &quot;featureClass&quot;: &quot;A&quot;, &quot;featureCode&quot;: &quot;PCLI&quot;, &quot;countryCode&quot;: &quot;RO&quot; }\" length=\"1\"></candidate> <token id=\"t73\"> Romania </token> <token id=\"t74\"> , </token> <token id=\"t75\"> afiliat </token> <token id=\"t76\"> la </token> <token id=\"t77\"> Agrostar </token> <token id=\"t78\"> , </token> <token id=\"t79\"> il </token> <token id=\"t80\"> acuza </token> <token id=\"t81\"> pe </token> <token id=\"t82\"> ministrul </token> <token id=\"t83\"> Agriculturii </token> <token id=\"t84\"> ca </token> <token id=\"t85\"> , </token> <token id=\"t86\"> prin </token> <token id=\"t87\"> politica </token> <token id=\"t88\"> pe </token> <token id=\"t89\"> care </token> <token id=\"t90\"> o </token> <token id=\"t91\"> promoveaza </token> <token id=\"t92\"> , </token> <token id=\"t93\"> duce </token> <token id=\"t94\"> la </token> <token id=\"t95\"> distrugerea </token> <token id=\"t96\"> zootehniei </token> <token id=\"t97\"> din </token> <candidate id=\"c14\" index=98 type=\"location\" info=\"{ &quot;coordinates&quot;: &quot;46.0;25.0&quot;, &quot;id&quot;: 798549, &quot;featureClass&quot;: &quot;A&quot;, &quot;featureCode&quot;: &quot;PCLI&quot;, &quot;countryCode&quot;: &quot;RO&quot; }\" length=\"1\"></candidate> <token id=\"t98\"> Romania </token> <token id=\"t99\"> si </token> <token id=\"t100\"> ameninta </token> <token id=\"t101\"> cu </token> <token id=\"t102\"> actiuni </token> <token id=\"t103\"> de </token> <token id=\"t104\"> protest </token> <token id=\"t105\"> in </token> <token id=\"t106\"> perioada </token> <token id=\"t107\"> urmatoare </token> <token id=\"t108\"> , </token> <token id=\"t109\"> din </token> <token id=\"t110\"> cauza </token> <token id=\"t111\"> faptului </token> <token id=\"t112\"> ca </token> <token id=\"t113\"> nicio </token> <token id=\"t114\"> solicitare </token> <token id=\"t115\"> adresata </token> <token id=\"t116\"> pana </token> <token id=\"t117\"> acum </token> <token id=\"t118\"> ministerului </token> <token id=\"t119\"> de </token> <token id=\"t120\"> resort </token> <token id=\"t121\"> nu </token> <token id=\"t122\"> a </token> <token id=\"t123\"> fost </token> <token id=\"t124\"> solutionata </token> <token id=\"t125\"> . </token> <token id=\"t126\"> <br /> </token> <token id=\"t127\"> „ </token> <token id=\"t128\"> Domnule </token> <token id=\"t129\"> ministru </token> <token id=\"t130\"> , </token> <token id=\"t131\"> prin </token> <token id=\"t132\"> ceea </token> <token id=\"t133\"> ce </token> <token id=\"t134\"> intreprindeti </token> <token id=\"t135\"> , </token> <token id=\"t136\"> facand </token> <token id=\"t137\"> jocurile </token> <token id=\"t138\"> unor </token> <token id=\"t139\"> cercuri </token> <token id=\"t140\"> de </token> <token id=\"t141\"> interese </token> <token id=\"t142\"> din </token> <token id=\"t143\"> jurul </token> <token id=\"t144\"> dumneavoastra </token> <token id=\"t145\"> , </token> <token id=\"t146\"> duceti </token> <token id=\"t147\"> la </token> <token id=\"t148\"> distrugerea </token> <token id=\"t149\"> sectorului </token> <token id=\"t150\"> de </token> <token id=\"t151\"> crestere </token> <token id=\"t152\"> a </token> <token id=\"t153\"> ovinelor </token> <token id=\"t154\"> din </token> <candidate id=\"c15\" index=155 type=\"location\" info=\"{ &quot;coordinates&quot;: &quot;46.0;25.0&quot;, &quot;id&quot;: 798549, &quot;featureClass&quot;: &quot;A&quot;, &quot;featureCode&quot;: &quot;PCLI&quot;, &quot;countryCode&quot;: &quot;RO&quot; }\" length=\"1\"></candidate> <token id=\"t155\"> Romania </token> <token id=\"t156\"> si </token> <token id=\"t157\"> , </token> <token id=\"t158\"> implicit </token> <token id=\"t159\"> , </token> <token id=\"t160\"> la </token> <token id=\"t161\"> distrugerea </token> <token id=\"t162\"> zootehniei </token> <token id=\"t163\"> . </token> <token id=\"t164\"> Oieritul </token> <token id=\"t165\"> este </token> <token id=\"t166\"> o </token> <token id=\"t167\"> activitate </token> <token id=\"t168\"> traditionala </token> <token id=\"t169\"> , </token> <token id=\"t170\"> care </token> <token id=\"t171\"> nu </token> <token id=\"t172\"> a </token> <token id=\"t173\"> fost </token> <token id=\"t174\"> distrusa </token> <token id=\"t175\"> nici </token> <token id=\"t176\"> de </token> <token id=\"t177\"> comunisti </token> <token id=\"t178\"> , </token> <token id=\"t179\"> dar </token> <token id=\"t180\"> se </token> <token id=\"t181\"> pare </token> <token id=\"t182\"> ca </token> <token id=\"t183\"> dumneavoastra </token> <token id=\"t184\"> o </token> <token id=\"t185\"> sa </token> <token id=\"t186\"> reusiti </token> <token id=\"t187\"> si </token> <token id=\"t188\"> o </token> <token id=\"t189\"> sa </token> <token id=\"t190\"> faceti </token> <token id=\"t191\"> din </token> <candidate id=\"c16\" index=192 type=\"location\" info=\"{ &quot;coordinates&quot;: &quot;46.0;25.0&quot;, &quot;id&quot;: 798549, &quot;featureClass&quot;: &quot;A&quot;, &quot;featureCode&quot;: &quot;PCLI&quot;, &quot;countryCode&quot;: &quot;RO&quot; }\" length=\"1\"></candidate> <token id=\"t192\"> Romania </token> <token id=\"t193\"> o </token> <token id=\"t194\"> tara </token> <token id=\"t195\"> care </token> <token id=\"t196\"> sustine </token> <token id=\"t197\"> economiile </token> <token id=\"t198\"> altor </token> <token id=\"t199\"> state </token> <token id=\"t200\"> , </token> <token id=\"t201\"> fiind </token> <token id=\"t202\"> doar </token> <token id=\"t203\"> o </token> <token id=\"t204\"> piata </token> <token id=\"t205\"> de </token> <token id=\"t206\"> desfacere </token> <token id=\"t207\"> . </token> <token id=\"t208\"> De </token> <token id=\"t209\"> cand </token> <token id=\"t210\"> ocupati </token> <token id=\"t211\"> aceasta </token> <token id=\"t212\"> functie </token> <token id=\"t213\"> , </token> <token id=\"t214\"> nu </token> <token id=\"t215\"> ati </token> <token id=\"t216\"> facut </token> <token id=\"t217\"> nimic </token> <token id=\"t218\"> pentru </token> <token id=\"t219\"> sustinerea </token> <token id=\"t220\"> sectorului </token> <token id=\"t221\"> de </token> <candidate id=\"c17\" index=222 type=\"host\" info=\"null\" length=\"1\"></candidate> <token id=\"t222\"> ovine </token> <token id=\"t223\"> si </token> <candidate id=\"c18\" index=224 type=\"host\" info=\"null\" length=\"1\"></candidate> <token id=\"t224\"> caprine </token> <token id=\"t225\"> . </token> <token id=\"t226\"> Ba </token> <token id=\"t227\"> , </token> <token id=\"t228\"> mai </token> <token id=\"t229\"> mult </token> <token id=\"t230\"> , </token> <token id=\"t231\"> ne-ati </token> <token id=\"t232\"> ingreunat </token> <token id=\"t233\"> activitatea </token> <token id=\"t234\"> '' </token> <token id=\"t235\"> , </token> <token id=\"t236\"> a </token> <token id=\"t237\"> declarat </token> <token id=\"t238\"> presedintele </token> <token id=\"t239\"> Sindicatului </token> <token id=\"t240\"> National </token> <token id=\"t241\"> al </token> <token id=\"t242\"> Crescatorilor </token> <token id=\"t243\"> de </token> <token id=\"t244\"> Ovine </token> <token id=\"t245\"> si </token> <token id=\"t246\"> Caprine </token> <token id=\"t247\"> din </token> <candidate id=\"c19\" index=248 type=\"location\" info=\"{ &quot;coordinates&quot;: &quot;46.0;25.0&quot;, &quot;id&quot;: 798549, &quot;featureClass&quot;: &quot;A&quot;, &quot;featureCode&quot;: &quot;PCLI&quot;, &quot;countryCode&quot;: &quot;RO&quot; }\" length=\"1\"></candidate> <token id=\"t248\"> Romania </token> <token id=\"t249\"> , </token> <token id=\"t250\"> Marcel </token> <token id=\"t251\"> Andrei </token> <token id=\"t252\"> , </token> <token id=\"t253\"> intr-un </token> <token id=\"t254\"> comunicat </token> <token id=\"t255\"> de </token> <token id=\"t256\"> presa </token> <token id=\"t257\"> . </token> <token id=\"t258\"> <br /> </token> <token id=\"t259\"> Potrivit </token> <token id=\"t260\"> acestuia </token> <token id=\"t261\"> , </token> <token id=\"t262\"> un </token> <token id=\"t263\"> exemplu </token> <token id=\"t264\"> de </token> <token id=\"t265\"> masura </token> <token id=\"t266\"> care </token> <token id=\"t267\"> ingreuneaza </token> <token id=\"t268\"> activitatea </token> <token id=\"t269\"> celor </token> <token id=\"t270\"> din </token> <token id=\"t271\"> domeniu </token> <token id=\"t272\"> este </token> <token id=\"t273\"> ordinul </token> <candidate id=\"c20\" index=274 type=\"number\" info=\"null\" length=\"1\"></candidate> <token id=\"t274\"> 619 </token> <token id=\"t275\"> ( </token> <token id=\"t276\"> act </token> <token id=\"t277\"> normativ </token> <token id=\"t278\"> cu </token> <token id=\"t279\"> privire </token> <token id=\"t280\"> la </token> <token id=\"t281\"> cererea </token> <token id=\"t282\"> unica </token> <token id=\"t283\"> de </token> <token id=\"t284\"> plata </token> <token id=\"t285\"> ) </token> <token id=\"t286\"> , </token> <token id=\"t287\"> „ </token> <token id=\"t288\"> care </token> <token id=\"t289\"> este </token> <token id=\"t290\"> atat </token> <token id=\"t291\"> de </token> <token id=\"t292\"> stufos </token> <token id=\"t293\"> si </token> <token id=\"t294\"> de </token> <token id=\"t295\"> complicat </token> <token id=\"t296\"> incat </token> <token id=\"t297\"> aproape </token> <token id=\"t298\"> ca </token> <token id=\"t299\"> ai </token> <token id=\"t300\"> nevoie </token> <token id=\"t301\"> de </token> <token id=\"t302\"> facultate </token> <token id=\"t303\"> ca </token> <token id=\"t304\"> sa </token> <token id=\"t305\"> reusesti </token> <token id=\"t306\"> sa-l </token> <token id=\"t307\"> completezi </token> <token id=\"t308\"> '' </token> <token id=\"t309\"> . </token> <token id=\"t310\"> „ </token> <token id=\"t311\"> In </token> <token id=\"t312\"> plus </token> <token id=\"t313\"> , </token> <token id=\"t314\"> a </token> <token id=\"t315\"> fost </token> <token id=\"t316\"> si </token> <token id=\"t317\"> modificat </token> <token id=\"t318\"> de </token> <token id=\"t319\"> trei </token> <token id=\"t320\"> ori </token> <token id=\"t321\"> , </token> <token id=\"t322\"> pe </token> <token id=\"t323\"> parcursul </token> <token id=\"t324\"> perioadei </token> <token id=\"t325\"> in </token> <token id=\"t326\"> care </token> <token id=\"t327\"> cererile </token> <token id=\"t328\"> trebuiau </token> <token id=\"t329\"> depuse </token> <token id=\"t330\"> '' </token> <token id=\"t331\"> , </token> <token id=\"t332\"> a </token> <token id=\"t333\"> adaugat </token> <token id=\"t334\"> Marcel </token> <token id=\"t335\"> Andrei </token> <token id=\"t336\"> . </token> <token id=\"t337\"> <br /> </token> <token id=\"t338\"> In </token> <token id=\"t339\"> cadrul </token> <token id=\"t340\"> comunicatului </token> <token id=\"t341\"> , </token> <token id=\"t342\"> reprezentantul </token> <token id=\"t343\"> Sindicatul </token> <token id=\"t344\"> National </token> <token id=\"t345\"> al </token> <token id=\"t346\"> Crescatorilor </token> <token id=\"t347\"> de </token> <token id=\"t348\"> Ovine </token> <token id=\"t349\"> si </token> <token id=\"t350\"> Caprine </token> <token id=\"t351\"> din </token> <candidate id=\"c21\" index=352 type=\"location\" info=\"{ &quot;coordinates&quot;: &quot;46.0;25.0&quot;, &quot;id&quot;: 798549, &quot;featureClass&quot;: &quot;A&quot;, &quot;featureCode&quot;: &quot;PCLI&quot;, &quot;countryCode&quot;: &quot;RO&quot; }\" length=\"1\"></candidate> <token id=\"t352\"> Romania </token> <token id=\"t353\"> afirma </token> <token id=\"t354\"> ca </token> <token id=\"t355\"> seceta </token> <token id=\"t356\"> si-a </token> <token id=\"t357\"> pus </token> <token id=\"t358\"> amprenta </token> <token id=\"t359\"> si </token> <token id=\"t360\"> asupra </token> <token id=\"t361\"> sectorului </token> <token id=\"t362\"> de </token> <token id=\"t363\"> crestere </token> <token id=\"t364\"> a </token> <token id=\"t365\"> oilor </token> <token id=\"t366\"> si </token> <token id=\"t367\"> caprelor </token> <token id=\"t368\"> si </token> <token id=\"t369\"> , </token> <token id=\"t370\"> pana </token> <token id=\"t371\"> in </token> <token id=\"t372\"> prezent </token> <token id=\"t373\"> , </token> <token id=\"t374\"> nu </token> <token id=\"t375\"> s-a </token> <token id=\"t376\"> luat </token> <token id=\"t377\"> nicio </token> <token id=\"t378\"> masura </token> <token id=\"t379\"> pentru </token> <token id=\"t380\"> compensarea </token> <token id=\"t381\"> pierderilor </token> <token id=\"t382\"> inregistrate </token> <token id=\"t383\"> de </token> <token id=\"t384\"> crescatori </token> <token id=\"t385\"> . </token> <token id=\"t386\"> <br /> </token> <token id=\"t387\"> Federatia </token> <token id=\"t388\"> Agrostar </token> <token id=\"t389\"> are </token> <token id=\"t390\"> in </token> <token id=\"t391\"> componenta </token> <token id=\"t392\"> peste </token> <candidate id=\"c22\" index=393 type=\"number\" info=\"null\" length=\"1\"></candidate> <token id=\"t393\"> 45.000 </token> <token id=\"t394\"> de </token> <token id=\"t395\"> membri </token> <token id=\"t396\"> , </token> <token id=\"t397\"> atat </token> <token id=\"t398\"> producatori </token> <token id=\"t399\"> agricoli </token> <token id=\"t400\"> , </token> <candidate id=\"c23\" index=401 type=\"location\" info=\"{ &quot;coordinates&quot;: &quot;15.0;19.0&quot;, &quot;id&quot;: 2434508, &quot;featureClass&quot;: &quot;A&quot;, &quot;featureCode&quot;: &quot;PCLI&quot;, &quot;countryCode&quot;: &quot;TD&quot; }\" length=\"1\"></candidate> <token id=\"t401\"> cat </token> <token id=\"t402\"> si </token> <token id=\"t403\"> salariati </token> <token id=\"t404\"> din </token> <token id=\"t405\"> agricultura </token> <token id=\"t406\"> si </token> <token id=\"t407\"> servicii </token> <token id=\"t408\"> conexe </token> <token id=\"t409\"> , </token> <token id=\"t410\"> din </token> <token id=\"t411\"> sectorul </token> <token id=\"t412\"> privat </token> <token id=\"t413\"> , </token> <candidate id=\"c24\" index=414 type=\"location\" info=\"{ &quot;coordinates&quot;: &quot;15.0;19.0&quot;, &quot;id&quot;: 2434508, &quot;featureClass&quot;: &quot;A&quot;, &quot;featureCode&quot;: &quot;PCLI&quot;, &quot;countryCode&quot;: &quot;TD&quot; }\" length=\"1\"></candidate> <token id=\"t414\"> cat </token> <token id=\"t415\"> si </token> <token id=\"t416\"> din </token> <token id=\"t417\"> cel </token> <token id=\"t418\"> bugetar </token> <token id=\"t419\"> . </token> <token id=\"t420\"> <br /> </token> <token id=\"t421\"> <br /> </token>","publication_date":"2015-10-05","id":346,"title":"Sindicatul National al Crescatorilor de Ovine si Caprine din ...","url":"http://www.stiriagricole.ro/sindicatul-national-al-crescatorilor-de-ovine-si-caprine-din-romania-anunta-actiuni-de-protest-impotriva-ministrului-agriculturii-29996.html","content":"\n\t05.10.2015\n\t\n\tActualitate, Ovine, România, Zootehnie\t\n\t\n\t\n\t \n\t\n\tAfişări: [post_view]\t\n\t \n \t&#13;\n &#13;\n 124 Flares&#13;\n &#13;\n &#13;\n &#13;\n Twitter&#13;\n &#13;\n &#13;\n 0&#13;\n &#13;\n &#13;\n &#13;\n &#13;\n &#13;\n &#13;\n &#13;\n &#13;\n &#13;\n &#13;\n Facebook&#13;\n &#13;\n &#13;\n 124&#13;\n &#13;\n &#13;\n &#13;\n &#13;\n &#13;\n &#13;\n &#13;\n &#13;\n &#13;\n &#13;\n Google+&#13;\n &#13;\n &#13;\n 0&#13;\n &#13;\n &#13;\n &#13;\n &#13;\n &#13;\n &#13;\n &#13;\n &#13;\n &#13;\n &#13;\n LinkedIn&#13;\n &#13;\n &#13;\n 0&#13;\n &#13;\n &#13;\n &#13;\n &#13;\n &#13;\n &#13;\n &#13;\n &#13;\n &#13;\n &#13;\n Pin It Share&#13;\n &#13;\n &#13;\n 0&#13;\n &#13;\n &#13;\n &#13;\n &#13;\n &#13;\n &#13;\n &#13;\n &#13;\n &#13;\n &#13;\n 124 Flares&#13;\n&#13;\n &#13;\n ×&#13;\n &#13;\nSindicatul National al Crescatorilor de Ovine si Caprine din Romania, afiliat la Agrostar, il acuza pe ministrul Agriculturii ca, prin politica pe care o promoveaza, duce la distrugerea zootehniei din Romania si ameninta cu actiuni de protest in perioada urmatoare, din cauza faptului ca nicio solicitare adresata pana acum ministerului de resort nu a fost solutionata.\n„Domnule ministru, prin ceea ce intreprindeti, facand jocurile unor cercuri de interese din jurul dumneavoastra, duceti la distrugerea sectorului de crestere a ovinelor din Romania si, implicit, la distrugerea zootehniei. Oieritul este o activitate traditionala, care nu a fost distrusa nici de comunisti, dar se pare ca dumneavoastra o sa reusiti si o sa faceti din Romania o tara care sustine economiile altor state, fiind doar o piata de desfacere. De cand ocupati aceasta functie, nu ati facut nimic pentru sustinerea sectorului de ovine si caprine. Ba, mai mult, ne-ati ingreunat activitatea”, a declarat presedintele Sindicatului National al Crescatorilor de Ovine si Caprine din Romania, Marcel Andrei, intr-un comunicat de presa.\nPotrivit acestuia, un exemplu de masura care ingreuneaza activitatea celor din domeniu este ordinul 619 (act normativ cu privire la cererea unica de plata), „care este atat de stufos si de complicat incat aproape ca ai nevoie de facultate ca sa reusesti sa-l completezi”. „In plus, a fost si modificat de trei ori, pe parcursul perioadei in care cererile trebuiau depuse”, a adaugat Marcel Andrei.\nIn cadrul comunicatului, reprezentantul Sindicatul National al Crescatorilor de Ovine si Caprine din Romania afirma ca seceta si-a pus amprenta si asupra sectorului de crestere a oilor si caprelor si, pana in prezent, nu s-a luat nicio masura pentru compensarea pierderilor inregistrate de crescatori.\nFederatia Agrostar are in componenta peste 45.000 de membri, atat producatori agricoli, cat si salariati din agricultura si servicii conexe, din sectorul privat, cat si din cel bugetar.\n\t\n ","candidateLabels":[]}
