# Supplementary material for: Web monitoring of emerging animal infectious diseases integrated in the French Animal Health Epidemic Intelligence System
Source: PLoS One. 2018 Aug 3;13(8):e0199960. doi: 10.1371/journal.pone.0199960 (PMC6075742; doi:10.1371/journal.pone.0199960)
Supplement: S1 Dataset — Dataset of news reports in English language used to evaluate and train the information extraction module of PADI-web (http://epia.clermont.inra.fr/vsi). This dataset is composed of 532 news reports (in JSON), with information about the report itself (publication date, title, content, url), as well as processing information related to the information extraction process (candidates for extraction information, correct or incorrect labels for each candidate). The named entity candidates (locations, diseases, hosts, dates, number of cases) are manually labelled in each article. Data are shared under a CC BY license and are freely available for download at: https://dataverse.cirad.fr/dataset.xhtml?persistentId=doi:10.18167/DVN1/KMTIFG. (GZ) [file pone.0199960.s001.gz › articles/191.json]

{"reports":[17727,17898,18717,18818],"tagged_content":"<token id=\"t0\"> The </token> <token id=\"t1\"> writing </token> <token id=\"t2\"> is </token> <token id=\"t3\"> on </token> <token id=\"t4\"> the </token> <token id=\"t5\"> wall </token> <token id=\"t6\"> that </token> <token id=\"t7\"> unless </token> <token id=\"t8\"> stakeholders </token> <token id=\"t9\"> in </token> <token id=\"t10\"> the </token> <token id=\"t11\"> agricultural </token> <token id=\"t12\"> sector </token> <token id=\"t13\"> and </token> <token id=\"t14\"> beef </token> <token id=\"t15\"> industry </token> <token id=\"t16\"> pull </token> <token id=\"t17\"> together </token> <token id=\"t18\"> and </token> <token id=\"t19\"> get </token> <token id=\"t20\"> more </token> <token id=\"t21\"> enterprising </token> <token id=\"t22\"> , </token> <token id=\"t23\"> the </token> <token id=\"t24\"> beef </token> <token id=\"t25\"> industry </token> <token id=\"t26\"> threatens </token> <token id=\"t27\"> to </token> <token id=\"t28\"> collapse </token> <token id=\"t29\"> . </token> <token id=\"t30\"> <br /> </token> <candidate id=\"c1\" index=31 type=\"location\" info=\"{ &quot;coordinates&quot;: &quot;-22.0;17.0&quot;, &quot;id&quot;: 3355338, &quot;featureClass&quot;: &quot;A&quot;, &quot;featureCode&quot;: &quot;PCLI&quot;, &quot;countryCode&quot;: &quot;NA&quot; }\" length=\"1\"></candidate> <token id=\"t31\"> Namibia </token> <token id=\"t32\"> entered </token> <token id=\"t33\"> the </token> <token id=\"t34\"> European </token> <token id=\"t35\"> export </token> <token id=\"t36\"> market </token> <token id=\"t37\"> shortly </token> <token id=\"t38\"> after </token> <token id=\"t39\"> independence </token> <token id=\"t40\"> and </token> <token id=\"t41\"> this </token> <token id=\"t42\"> yielded </token> <token id=\"t43\"> good </token> <token id=\"t44\"> results </token> <token id=\"t45\"> . </token> <token id=\"t46\"> Unfortunately </token> <token id=\"t47\"> , </token> <token id=\"t48\"> the </token> <token id=\"t49\"> industry </token> <token id=\"t50\"> has </token> <token id=\"t51\"> been </token> <token id=\"t52\"> dogged </token> <token id=\"t53\"> by </token> <token id=\"t54\"> challenges </token> <token id=\"t55\"> , </token> <token id=\"t56\"> supreme </token> <token id=\"t57\"> of </token> <token id=\"t58\"> which </token> <token id=\"t59\"> are </token> <token id=\"t60\"> the </token> <token id=\"t61\"> threat </token> <token id=\"t62\"> posed </token> <token id=\"t63\"> by </token> <token id=\"t64\"> contemporary </token> <candidate id=\"c2\" index=65 type=\"location\" info=\"{ &quot;coordinates&quot;: &quot;64.0;-19.0&quot;, &quot;id&quot;: 3337406, &quot;featureClass&quot;: &quot;A&quot;, &quot;featureCode&quot;: &quot;ADM1&quot;, &quot;countryCode&quot;: &quot;IS&quot; }\" length=\"1\"></candidate> <candidate id=\"c3\" index=65 type=\"location\" info=\"{ &quot;coordinates&quot;: &quot;2.75;11.58333&quot;, &quot;id&quot;: 2221789, &quot;featureClass&quot;: &quot;A&quot;, &quot;featureCode&quot;: &quot;ADM1&quot;, &quot;countryCode&quot;: &quot;CM&quot; }\" length=\"1\"></candidate> <candidate id=\"c4\" index=65 type=\"location\" info=\"{ &quot;coordinates&quot;: &quot;-6.33333;39.5&quot;, &quot;id&quot;: 149753, &quot;featureClass&quot;: &quot;A&quot;, &quot;featureCode&quot;: &quot;ADM2&quot;, &quot;countryCode&quot;: &quot;TZ&quot; }\" length=\"1\"></candidate> <candidate id=\"c5\" index=65 type=\"location\" info=\"{ &quot;coordinates&quot;: &quot;6.66667;2.25&quot;, &quot;id&quot;: 2395504, &quot;featureClass&quot;: &quot;A&quot;, &quot;featureCode&quot;: &quot;ADM1&quot;, &quot;countryCode&quot;: &quot;BJ&quot; }\" length=\"1\"></candidate> <token id=\"t65\"> South </token> <token id=\"t66\"> African </token> <token id=\"t67\"> legislative </token> <token id=\"t68\"> considerations </token> <token id=\"t69\"> , </token> <token id=\"t70\"> as </token> <token id=\"t71\"> well </token> <token id=\"t72\"> as </token> <candidate id=\"c6\" index=73 type=\"location\" info=\"{ &quot;coordinates&quot;: &quot;-22.0;17.0&quot;, &quot;id&quot;: 3355338, &quot;featureClass&quot;: &quot;A&quot;, &quot;featureCode&quot;: &quot;PCLI&quot;, &quot;countryCode&quot;: &quot;NA&quot; }\" length=\"1\"></candidate> <token id=\"t73\"> Namibia </token> <token id=\"t74\"> 's </token> <token id=\"t75\"> tenuous </token> <token id=\"t76\"> management </token> <token id=\"t77\"> of </token> <token id=\"t78\"> the </token> <token id=\"t79\"> wild </token> <token id=\"t80\"> animals </token> <token id=\"t81\"> that </token> <token id=\"t82\"> are </token> <token id=\"t83\"> associated </token> <token id=\"t84\"> with </token> <candidate id=\"c7\" index=85 type=\"disease\" info=\"null\" length=\"4\"></candidate> <token id=\"t85\"> foot </token> <token id=\"t86\"> and </token> <token id=\"t87\"> mouth </token> <token id=\"t88\"> disease </token> <token id=\"t89\"> . </token> <token id=\"t90\"> <br /> </token> <token id=\"t91\"> Around </token> <candidate id=\"c8\" index=92 type=\"date\" info=\"2014-07\" length=\"2\"></candidate> <token id=\"t92\"> July </token> <candidate id=\"c9\" index=93 type=\"number\" info=\"null\" length=\"1\"></candidate> <token id=\"t93\"> 2014 </token> <token id=\"t94\"> the </token> <token id=\"t95\"> government </token> <token id=\"t96\"> of </token> <candidate id=\"c10\" index=97 type=\"location\" info=\"{ &quot;coordinates&quot;: &quot;-29.0;24.0&quot;, &quot;id&quot;: 953987, &quot;featureClass&quot;: &quot;A&quot;, &quot;featureCode&quot;: &quot;PCLI&quot;, &quot;countryCode&quot;: &quot;ZA&quot; }\" length=\"2\"></candidate> <token id=\"t97\"> South </token> <candidate id=\"c11\" index=98 type=\"location\" info=\"{ &quot;coordinates&quot;: &quot;36.86877;10.33256&quot;, &quot;id&quot;: 8354636, &quot;featureClass&quot;: &quot;A&quot;, &quot;featureCode&quot;: &quot;ADM3H&quot;, &quot;countryCode&quot;: &quot;TN&quot; }\" length=\"1\"></candidate> <token id=\"t98\"> Africa </token> <token id=\"t99\"> expressed </token> <token id=\"t100\"> anxieties </token> <token id=\"t101\"> towards </token> <token id=\"t102\"> the </token> <token id=\"t103\"> Namibian </token> <token id=\"t104\"> Government </token> <token id=\"t105\"> because </token> <token id=\"t106\"> of </token> <token id=\"t107\"> concerns </token> <token id=\"t108\"> over </token> <token id=\"t109\"> how </token> <candidate id=\"c12\" index=110 type=\"location\" info=\"{ &quot;coordinates&quot;: &quot;-22.0;17.0&quot;, &quot;id&quot;: 3355338, &quot;featureClass&quot;: &quot;A&quot;, &quot;featureCode&quot;: &quot;PCLI&quot;, &quot;countryCode&quot;: &quot;NA&quot; }\" length=\"1\"></candidate> <token id=\"t110\"> Namibia </token> <token id=\"t111\"> managed </token> <token id=\"t112\"> the </token> <token id=\"t113\"> beef </token> <token id=\"t114\"> industry </token> <token id=\"t115\"> . </token> <token id=\"t116\"> Shuttle </token> <token id=\"t117\"> diplomacy </token> <token id=\"t118\"> did </token> <token id=\"t119\"> the </token> <token id=\"t120\"> trick </token> <token id=\"t121\"> and </token> <candidate id=\"c13\" index=122 type=\"location\" info=\"{ &quot;coordinates&quot;: &quot;-29.0;24.0&quot;, &quot;id&quot;: 953987, &quot;featureClass&quot;: &quot;A&quot;, &quot;featureCode&quot;: &quot;PCLI&quot;, &quot;countryCode&quot;: &quot;ZA&quot; }\" length=\"2\"></candidate> <token id=\"t122\"> South </token> <candidate id=\"c14\" index=123 type=\"location\" info=\"{ &quot;coordinates&quot;: &quot;36.86877;10.33256&quot;, &quot;id&quot;: 8354636, &quot;featureClass&quot;: &quot;A&quot;, &quot;featureCode&quot;: &quot;ADM3H&quot;, &quot;countryCode&quot;: &quot;TN&quot; }\" length=\"1\"></candidate> <token id=\"t123\"> Africa </token> <token id=\"t124\"> backed </token> <token id=\"t125\"> off </token> <token id=\"t126\"> from </token> <token id=\"t127\"> perceived </token> <token id=\"t128\"> stringent </token> <token id=\"t129\"> measures </token> <token id=\"t130\"> . </token> <token id=\"t131\"> But </token> <token id=\"t132\"> the </token> <token id=\"t133\"> onus </token> <token id=\"t134\"> was </token> <token id=\"t135\"> on </token> <candidate id=\"c15\" index=136 type=\"location\" info=\"{ &quot;coordinates&quot;: &quot;-22.0;17.0&quot;, &quot;id&quot;: 3355338, &quot;featureClass&quot;: &quot;A&quot;, &quot;featureCode&quot;: &quot;PCLI&quot;, &quot;countryCode&quot;: &quot;NA&quot; }\" length=\"1\"></candidate> <token id=\"t136\"> Namibia </token> <token id=\"t137\"> to </token> <token id=\"t138\"> manage </token> <token id=\"t139\"> the </token> <token id=\"t140\"> exercise </token> <token id=\"t141\"> more </token> <token id=\"t142\"> stringently </token> <token id=\"t143\"> . </token> <token id=\"t144\"> It </token> <token id=\"t145\"> seems </token> <token id=\"t146\"> that </token> <token id=\"t147\"> the </token> <token id=\"t148\"> latter </token> <token id=\"t149\"> did </token> <token id=\"t150\"> not </token> <token id=\"t151\"> perform </token> <token id=\"t152\"> to </token> <token id=\"t153\"> the </token> <token id=\"t154\"> satisfaction </token> <token id=\"t155\"> of </token> <candidate id=\"c16\" index=156 type=\"location\" info=\"{ &quot;coordinates&quot;: &quot;-29.0;24.0&quot;, &quot;id&quot;: 953987, &quot;featureClass&quot;: &quot;A&quot;, &quot;featureCode&quot;: &quot;PCLI&quot;, &quot;countryCode&quot;: &quot;ZA&quot; }\" length=\"2\"></candidate> <token id=\"t156\"> South </token> <candidate id=\"c17\" index=157 type=\"location\" info=\"{ &quot;coordinates&quot;: &quot;36.86877;10.33256&quot;, &quot;id&quot;: 8354636, &quot;featureClass&quot;: &quot;A&quot;, &quot;featureCode&quot;: &quot;ADM3H&quot;, &quot;countryCode&quot;: &quot;TN&quot; }\" length=\"1\"></candidate> <token id=\"t157\"> Africa </token> <token id=\"t158\"> whose </token> <token id=\"t159\"> anxieties </token> <token id=\"t160\"> resurged </token> <token id=\"t161\"> with </token> <token id=\"t162\"> new </token> <token id=\"t163\"> measures </token> <token id=\"t164\"> . </token> <token id=\"t165\"> <br /> </token> <candidate id=\"c18\" index=166 type=\"location\" info=\"{ &quot;coordinates&quot;: &quot;51.33333;-1.5&quot;, &quot;id&quot;: 2637432, &quot;featureClass&quot;: &quot;A&quot;, &quot;featureCode&quot;: &quot;ADMD&quot;, &quot;countryCode&quot;: &quot;GB&quot; }\" length=\"2\"></candidate> <token id=\"t166\"> The </token> <candidate id=\"c19\" index=167 type=\"location\" info=\"{ &quot;coordinates&quot;: &quot;64.0;-19.0&quot;, &quot;id&quot;: 3337406, &quot;featureClass&quot;: &quot;A&quot;, &quot;featureCode&quot;: &quot;ADM1&quot;, &quot;countryCode&quot;: &quot;IS&quot; }\" length=\"1\"></candidate> <candidate id=\"c20\" index=167 type=\"location\" info=\"{ &quot;coordinates&quot;: &quot;2.75;11.58333&quot;, &quot;id&quot;: 2221789, &quot;featureClass&quot;: &quot;A&quot;, &quot;featureCode&quot;: &quot;ADM1&quot;, &quot;countryCode&quot;: &quot;CM&quot; }\" length=\"1\"></candidate> <candidate id=\"c21\" index=167 type=\"location\" info=\"{ &quot;coordinates&quot;: &quot;-6.33333;39.5&quot;, &quot;id&quot;: 149753, &quot;featureClass&quot;: &quot;A&quot;, &quot;featureCode&quot;: &quot;ADM2&quot;, &quot;countryCode&quot;: &quot;TZ&quot; }\" length=\"1\"></candidate> <candidate id=\"c22\" index=167 type=\"location\" info=\"{ &quot;coordinates&quot;: &quot;6.66667;2.25&quot;, &quot;id&quot;: 2395504, &quot;featureClass&quot;: &quot;A&quot;, &quot;featureCode&quot;: &quot;ADM1&quot;, &quot;countryCode&quot;: &quot;BJ&quot; }\" length=\"1\"></candidate> <token id=\"t167\"> South </token> <token id=\"t168\"> African </token> <token id=\"t169\"> government </token> <token id=\"t170\"> has </token> <token id=\"t171\"> circularised </token> <token id=\"t172\"> an </token> <token id=\"t173\"> import </token> <token id=\"t174\"> certificate </token> <token id=\"t175\"> as </token> <token id=\"t176\"> requirement </token> <token id=\"t177\"> for </token> <token id=\"t178\"> animals </token> <token id=\"t179\"> imported </token> <token id=\"t180\"> from </token> <candidate id=\"c23\" index=181 type=\"location\" info=\"{ &quot;coordinates&quot;: &quot;-22.0;17.0&quot;, &quot;id&quot;: 3355338, &quot;featureClass&quot;: &quot;A&quot;, &quot;featureCode&quot;: &quot;PCLI&quot;, &quot;countryCode&quot;: &quot;NA&quot; }\" length=\"1\"></candidate> <token id=\"t181\"> Namibia </token> <token id=\"t182\"> , </token> <candidate id=\"c24\" index=183 type=\"location\" info=\"{ &quot;coordinates&quot;: &quot;-22.0;24.0&quot;, &quot;id&quot;: 933860, &quot;featureClass&quot;: &quot;A&quot;, &quot;featureCode&quot;: &quot;PCLI&quot;, &quot;countryCode&quot;: &quot;BW&quot; }\" length=\"1\"></candidate> <token id=\"t183\"> Botswana </token> <token id=\"t184\"> , </token> <candidate id=\"c25\" index=185 type=\"location\" info=\"{ &quot;coordinates&quot;: &quot;-29.5;28.25&quot;, &quot;id&quot;: 932692, &quot;featureClass&quot;: &quot;A&quot;, &quot;featureCode&quot;: &quot;PCLI&quot;, &quot;countryCode&quot;: &quot;LS&quot; }\" length=\"1\"></candidate> <token id=\"t185\"> Lesotho </token> <token id=\"t186\"> and </token> <candidate id=\"c26\" index=187 type=\"location\" info=\"{ &quot;coordinates&quot;: &quot;-26.5;31.5&quot;, &quot;id&quot;: 934841, &quot;featureClass&quot;: &quot;A&quot;, &quot;featureCode&quot;: &quot;PCLI&quot;, &quot;countryCode&quot;: &quot;SZ&quot; }\" length=\"1\"></candidate> <token id=\"t187\"> Swaziland </token> <token id=\"t188\"> , </token> <token id=\"t189\"> in </token> <token id=\"t190\"> which </token> <token id=\"t191\"> the </token> <token id=\"t192\"> requirements </token> <token id=\"t193\"> are </token> <token id=\"t194\"> that </token> <token id=\"t195\"> animals </token> <token id=\"t196\"> coming </token> <token id=\"t197\"> from </token> <token id=\"t198\"> these </token> <token id=\"t199\"> markets </token> <token id=\"t200\"> must </token> <token id=\"t201\"> be </token> <token id=\"t202\"> free </token> <token id=\"t203\"> of </token> <token id=\"t204\"> diseases </token> <token id=\"t205\"> such </token> <token id=\"t206\"> as </token> <token id=\"t207\"> animal </token> <token id=\"t208\"> TB </token> <token id=\"t209\"> , </token> <candidate id=\"c27\" index=210 type=\"disease\" info=\"null\" length=\"1\"></candidate> <token id=\"t210\"> brucellosis </token> <token id=\"t211\"> and </token> <token id=\"t212\"> other </token> <token id=\"t213\"> diseases </token> <token id=\"t214\"> . </token> <token id=\"t215\"> Animals </token> <token id=\"t216\"> to </token> <token id=\"t217\"> be </token> <token id=\"t218\"> exported </token> <token id=\"t219\"> to </token> <candidate id=\"c28\" index=220 type=\"location\" info=\"{ &quot;coordinates&quot;: &quot;-29.0;24.0&quot;, &quot;id&quot;: 953987, &quot;featureClass&quot;: &quot;A&quot;, &quot;featureCode&quot;: &quot;PCLI&quot;, &quot;countryCode&quot;: &quot;ZA&quot; }\" length=\"2\"></candidate> <token id=\"t220\"> South </token> <candidate id=\"c29\" index=221 type=\"location\" info=\"{ &quot;coordinates&quot;: &quot;36.86877;10.33256&quot;, &quot;id&quot;: 8354636, &quot;featureClass&quot;: &quot;A&quot;, &quot;featureCode&quot;: &quot;ADM3H&quot;, &quot;countryCode&quot;: &quot;TN&quot; }\" length=\"1\"></candidate> <token id=\"t221\"> Africa </token> <token id=\"t222\"> from </token> <token id=\"t223\"> these </token> <token id=\"t224\"> SADC </token> <token id=\"t225\"> countries </token> <token id=\"t226\"> must </token> <token id=\"t227\"> be </token> <token id=\"t228\"> placed </token> <token id=\"t229\"> in </token> <token id=\"t230\"> isolation </token> <token id=\"t231\"> for </token> <token id=\"t232\"> at </token> <token id=\"t233\"> least </token> <token id=\"t234\"> thirty </token> <token id=\"t235\"> days </token> <token id=\"t236\"> prior </token> <token id=\"t237\"> to </token> <token id=\"t238\"> export </token> <token id=\"t239\"> and </token> <token id=\"t240\"> must </token> <token id=\"t241\"> subsequently </token> <token id=\"t242\"> be </token> <token id=\"t243\"> accompanied </token> <token id=\"t244\"> by </token> <token id=\"t245\"> a </token> <token id=\"t246\"> clearance </token> <token id=\"t247\"> certificate </token> <token id=\"t248\"> confirming </token> <token id=\"t249\"> that </token> <token id=\"t250\"> this </token> <token id=\"t251\"> animal </token> <token id=\"t252\"> is </token> <token id=\"t253\"> free </token> <token id=\"t254\"> of </token> <token id=\"t255\"> identified </token> <token id=\"t256\"> diseases </token> <token id=\"t257\"> . </token> <token id=\"t258\"> These </token> <token id=\"t259\"> requirements </token> <token id=\"t260\"> evidently </token> <token id=\"t261\"> present </token> <token id=\"t262\"> a </token> <token id=\"t263\"> serious </token> <token id=\"t264\"> conundrum </token> <token id=\"t265\"> to </token> <candidate id=\"c30\" index=266 type=\"location\" info=\"{ &quot;coordinates&quot;: &quot;-22.0;17.0&quot;, &quot;id&quot;: 3355338, &quot;featureClass&quot;: &quot;A&quot;, &quot;featureCode&quot;: &quot;PCLI&quot;, &quot;countryCode&quot;: &quot;NA&quot; }\" length=\"1\"></candidate> <token id=\"t266\"> Namibia </token> <token id=\"t267\"> . </token> <token id=\"t268\"> <br /> </token> <token id=\"t269\"> For </token> <token id=\"t270\"> instance </token> <token id=\"t271\"> , </token> <candidate id=\"c31\" index=272 type=\"number\" info=\"null\" length=\"1\"></candidate> <token id=\"t272\"> 70 </token> <token id=\"t273\"> % </token> <token id=\"t274\"> of </token> <token id=\"t275\"> Namibians </token> <token id=\"t276\"> can </token> <token id=\"t277\"> not </token> <token id=\"t278\"> survive </token> <token id=\"t279\"> for </token> <candidate id=\"c32\" index=280 type=\"number\" info=\"null\" length=\"1\"></candidate> <token id=\"t280\"> one </token> <token id=\"t281\"> day </token> <token id=\"t282\"> without </token> <token id=\"t283\"> meat </token> <token id=\"t284\"> and </token> <token id=\"t285\"> meat </token> <token id=\"t286\"> products </token> <token id=\"t287\"> as </token> <token id=\"t288\"> diet </token> <token id=\"t289\"> and </token> <token id=\"t290\"> as </token> <token id=\"t291\"> economic </token> <token id=\"t292\"> drivers </token> <token id=\"t293\"> . </token> <token id=\"t294\"> For </token> <token id=\"t295\"> instance </token> <token id=\"t296\"> , </token> <token id=\"t297\"> when </token> <candidate id=\"c33\" index=298 type=\"date\" info=\"2014\" length=\"2\"></candidate> <token id=\"t298\"> last </token> <token id=\"t299\"> year </token> <token id=\"t300\"> between </token> <candidate id=\"c34\" index=301 type=\"location\" info=\"{ &quot;coordinates&quot;: &quot;21.38471;102.72594&quot;, &quot;id&quot;: 1904828, &quot;featureClass&quot;: &quot;A&quot;, &quot;featureCode&quot;: &quot;ADM2&quot;, &quot;countryCode&quot;: &quot;LA&quot; }\" length=\"1\"></candidate> <candidate id=\"c35\" index=301 type=\"date\" info=\"2014-05\" length=\"1\"></candidate> <token id=\"t301\"> May </token> <token id=\"t302\"> and </token> <candidate id=\"c36\" index=303 type=\"date\" info=\"2014-08\" length=\"1\"></candidate> <token id=\"t303\"> August </token> <token id=\"t304\"> the </token> <token id=\"t305\"> export </token> <token id=\"t306\"> of </token> <token id=\"t307\"> live </token> <token id=\"t308\"> animals </token> <token id=\"t309\"> to </token> <candidate id=\"c37\" index=310 type=\"location\" info=\"{ &quot;coordinates&quot;: &quot;-29.0;24.0&quot;, &quot;id&quot;: 953987, &quot;featureClass&quot;: &quot;A&quot;, &quot;featureCode&quot;: &quot;PCLI&quot;, &quot;countryCode&quot;: &quot;ZA&quot; }\" length=\"2\"></candidate> <token id=\"t310\"> South </token> <candidate id=\"c38\" index=311 type=\"location\" info=\"{ &quot;coordinates&quot;: &quot;36.86877;10.33256&quot;, &quot;id&quot;: 8354636, &quot;featureClass&quot;: &quot;A&quot;, &quot;featureCode&quot;: &quot;ADM3H&quot;, &quot;countryCode&quot;: &quot;TN&quot; }\" length=\"1\"></candidate> <token id=\"t311\"> Africa </token> <token id=\"t312\"> was </token> <token id=\"t313\"> suspended </token> <token id=\"t314\"> , </token> <candidate id=\"c39\" index=315 type=\"location\" info=\"{ &quot;coordinates&quot;: &quot;-22.0;17.0&quot;, &quot;id&quot;: 3355338, &quot;featureClass&quot;: &quot;A&quot;, &quot;featureCode&quot;: &quot;PCLI&quot;, &quot;countryCode&quot;: &quot;NA&quot; }\" length=\"1\"></candidate> <token id=\"t315\"> Namibia </token> <token id=\"t316\"> recorded </token> <token id=\"t317\"> a </token> <token id=\"t318\"> revenue </token> <token id=\"t319\"> loss </token> <token id=\"t320\"> of </token> <token id=\"t321\"> over </token> <token id=\"t322\"> N$ </token> <candidate id=\"c40\" index=323 type=\"number\" info=\"null\" length=\"1\"></candidate> <token id=\"t323\"> 85 </token> <candidate id=\"c41\" index=324 type=\"number\" info=\"null\" length=\"1\"></candidate> <token id=\"t324\"> million </token> <token id=\"t325\"> . </token> <token id=\"t326\"> It </token> <token id=\"t327\"> goes </token> <token id=\"t328\"> without </token> <token id=\"t329\"> saying </token> <token id=\"t330\"> that </token> <token id=\"t331\"> , </token> <token id=\"t332\"> should </token> <token id=\"t333\"> these </token> <token id=\"t334\"> measures </token> <token id=\"t335\"> be </token> <token id=\"t336\"> put </token> <token id=\"t337\"> in </token> <token id=\"t338\"> place </token> <token id=\"t339\"> , </token> <token id=\"t340\"> most </token> <token id=\"t341\"> of </token> <token id=\"t342\"> the </token> <token id=\"t343\"> communal </token> <token id=\"t344\"> areas </token> <token id=\"t345\"> will </token> <token id=\"t346\"> be </token> <token id=\"t347\"> closed </token> <token id=\"t348\"> off </token> <token id=\"t349\"> as </token> <token id=\"t350\"> there </token> <token id=\"t351\"> can </token> <token id=\"t352\"> not </token> <token id=\"t353\"> be </token> <token id=\"t354\"> any </token> <token id=\"t355\"> facilities </token> <token id=\"t356\"> in </token> <token id=\"t357\"> any </token> <token id=\"t358\"> of </token> <token id=\"t359\"> these </token> <token id=\"t360\"> to </token> <token id=\"t361\"> isolate </token> <token id=\"t362\"> sold </token> <token id=\"t363\"> animals </token> <token id=\"t364\"> for </token> <token id=\"t365\"> over </token> <token id=\"t366\"> thirty </token> <token id=\"t367\"> days </token> <token id=\"t368\"> . </token> <token id=\"t369\"> <br /> </token> <token id=\"t370\"> Another </token> <token id=\"t371\"> conundrum </token> <token id=\"t372\"> is </token> <token id=\"t373\"> presented </token> <token id=\"t374\"> by </token> <token id=\"t375\"> the </token> <token id=\"t376\"> regular </token> <token id=\"t377\"> appearance </token> <token id=\"t378\"> of </token> <candidate id=\"c42\" index=379 type=\"host\" info=\"null\" length=\"1\"></candidate> <token id=\"t379\"> buffaloes </token> <token id=\"t380\"> in </token> <token id=\"t381\"> the </token> <token id=\"t382\"> free-farming </token> <token id=\"t383\"> zone </token> <token id=\"t384\"> areas </token> <token id=\"t385\"> of </token> <token id=\"t386\"> the </token> <token id=\"t387\"> country </token> <token id=\"t388\"> , </token> <token id=\"t389\"> contrary </token> <token id=\"t390\"> to </token> <token id=\"t391\"> conventional </token> <token id=\"t392\"> commitments </token> <token id=\"t393\"> by </token> <candidate id=\"c43\" index=394 type=\"location\" info=\"{ &quot;coordinates&quot;: &quot;-22.0;17.0&quot;, &quot;id&quot;: 3355338, &quot;featureClass&quot;: &quot;A&quot;, &quot;featureCode&quot;: &quot;PCLI&quot;, &quot;countryCode&quot;: &quot;NA&quot; }\" length=\"1\"></candidate> <token id=\"t394\"> Namibia </token> <token id=\"t395\"> pertaining </token> <token id=\"t396\"> to </token> <token id=\"t397\"> meat </token> <token id=\"t398\"> exports </token> <token id=\"t399\"> to </token> <token id=\"t400\"> the </token> <candidate id=\"c44\" index=401 type=\"location\" info=\"{ &quot;coordinates&quot;: &quot;50.83857;4.37599&quot;, &quot;id&quot;: 6695072, &quot;featureClass&quot;: &quot;A&quot;, &quot;featureCode&quot;: &quot;ZN&quot;, &quot;countryCode&quot;: &quot;&quot; }\" length=\"2\"></candidate> <token id=\"t401\"> European </token> <candidate id=\"c45\" index=402 type=\"location\" info=\"{ &quot;coordinates&quot;: &quot;34.83401;-83.99076&quot;, &quot;id&quot;: 4227781, &quot;featureClass&quot;: &quot;A&quot;, &quot;featureCode&quot;: &quot;ADM2&quot;, &quot;countryCode&quot;: &quot;US&quot; }\" length=\"1\"></candidate> <candidate id=\"c46\" index=402 type=\"location\" info=\"{ &quot;coordinates&quot;: &quot;-32.83333;-62.75&quot;, &quot;id&quot;: 3833419, &quot;featureClass&quot;: &quot;A&quot;, &quot;featureCode&quot;: &quot;ADM2&quot;, &quot;countryCode&quot;: &quot;AR&quot; }\" length=\"1\"></candidate> <candidate id=\"c47\" index=402 type=\"location\" info=\"{ &quot;coordinates&quot;: &quot;13.55;-87.9&quot;, &quot;id&quot;: 3584767, &quot;featureClass&quot;: &quot;A&quot;, &quot;featureCode&quot;: &quot;ADM1&quot;, &quot;countryCode&quot;: &quot;SV&quot; }\" length=\"1\"></candidate> <token id=\"t402\"> Union </token> <token id=\"t403\"> . </token> <token id=\"t404\"> It </token> <token id=\"t405\"> is </token> <token id=\"t406\"> an </token> <token id=\"t407\"> open </token> <token id=\"t408\"> secret </token> <token id=\"t409\"> that </token> <token id=\"t410\"> the </token> <token id=\"t411\"> single </token> <token id=\"t412\"> most </token> <token id=\"t413\"> feared </token> <token id=\"t414\"> animal </token> <token id=\"t415\"> disease </token> <token id=\"t416\"> in </token> <token id=\"t417\"> Europe </token> <token id=\"t418\"> is </token> <token id=\"t419\"> the </token> <token id=\"t420\"> African </token> <candidate id=\"c48\" index=421 type=\"disease\" info=\"null\" length=\"4\"></candidate> <token id=\"t421\"> foot </token> <token id=\"t422\"> and </token> <token id=\"t423\"> mouth </token> <token id=\"t424\"> disease </token> <token id=\"t425\"> that </token> <token id=\"t426\"> is </token> <token id=\"t427\"> known </token> <token id=\"t428\"> to </token> <token id=\"t429\"> prevail </token> <token id=\"t430\"> among </token> <token id=\"t431\"> African </token> <candidate id=\"c49\" index=432 type=\"host\" info=\"null\" length=\"1\"></candidate> <token id=\"t432\"> buffaloes </token> <token id=\"t433\"> . </token> <token id=\"t434\"> Yet </token> <token id=\"t435\"> , </token> <candidate id=\"c50\" index=436 type=\"location\" info=\"{ &quot;coordinates&quot;: &quot;-22.0;17.0&quot;, &quot;id&quot;: 3355338, &quot;featureClass&quot;: &quot;A&quot;, &quot;featureCode&quot;: &quot;PCLI&quot;, &quot;countryCode&quot;: &quot;NA&quot; }\" length=\"1\"></candidate> <token id=\"t436\"> Namibia </token> <token id=\"t437\"> has </token> <token id=\"t438\"> lacked </token> <token id=\"t439\"> commitment </token> <token id=\"t440\"> to </token> <token id=\"t441\"> keep </token> <token id=\"t442\"> to </token> <token id=\"t443\"> the </token> <token id=\"t444\"> accords </token> <token id=\"t445\"> , </token> <token id=\"t446\"> as </token> <token id=\"t447\"> the </token> <token id=\"t448\"> buffalos </token> <token id=\"t449\"> are </token> <token id=\"t450\"> an </token> <token id=\"t451\"> occasional </token> <token id=\"t452\"> feature </token> <token id=\"t453\"> within </token> <token id=\"t454\"> these </token> <token id=\"t455\"> areas </token> <token id=\"t456\"> . </token> <token id=\"t457\"> <br /> </token> <token id=\"t458\"> In </token> <candidate id=\"c51\" index=459 type=\"number\" info=\"null\" length=\"1\"></candidate> <candidate id=\"c52\" index=459 type=\"date\" info=\"2012\" length=\"1\"></candidate> <token id=\"t459\"> 2012 </token> <token id=\"t460\"> a </token> <candidate id=\"c53\" index=461 type=\"host\" info=\"null\" length=\"1\"></candidate> <token id=\"t461\"> buffalo </token> <token id=\"t462\"> broke </token> <token id=\"t463\"> out </token> <token id=\"t464\"> of </token> <token id=\"t465\"> the </token> <token id=\"t466\"> Koudom </token> <token id=\"t467\"> Game </token> <token id=\"t468\"> Reserve </token> <token id=\"t469\"> and </token> <token id=\"t470\"> created </token> <token id=\"t471\"> consternation </token> <token id=\"t472\"> among </token> <token id=\"t473\"> the </token> <token id=\"t474\"> farming </token> <token id=\"t475\"> communities </token> <token id=\"t476\"> as </token> <token id=\"t477\"> well </token> <token id=\"t478\"> as </token> <token id=\"t479\"> the </token> <token id=\"t480\"> stakeholders </token> <token id=\"t481\"> to </token> <token id=\"t482\"> the </token> <token id=\"t483\"> agricultural </token> <token id=\"t484\"> sector </token> <token id=\"t485\"> . </token> <token id=\"t486\"> Communal </token> <token id=\"t487\"> areas </token> <token id=\"t488\"> of </token> <candidate id=\"c54\" index=489 type=\"location\" info=\"{ &quot;coordinates&quot;: &quot;-20.33333;18.0&quot;, &quot;id&quot;: 3371209, &quot;featureClass&quot;: &quot;A&quot;, &quot;featureCode&quot;: &quot;ADM1&quot;, &quot;countryCode&quot;: &quot;NA&quot; }\" length=\"1\"></candidate> <token id=\"t489\"> Otjozondjupa </token> <token id=\"t490\"> and </token> <candidate id=\"c55\" index=491 type=\"location\" info=\"{ &quot;coordinates&quot;: &quot;-21.75;19.41667&quot;, &quot;id&quot;: 3371205, &quot;featureClass&quot;: &quot;A&quot;, &quot;featureCode&quot;: &quot;ADM1&quot;, &quot;countryCode&quot;: &quot;NA&quot; }\" length=\"1\"></candidate> <token id=\"t491\"> Omaheke </token> <token id=\"t492\"> were </token> <token id=\"t493\"> placed </token> <token id=\"t494\"> under </token> <token id=\"t495\"> quarantine </token> <token id=\"t496\"> for </token> <token id=\"t497\"> weeks </token> <token id=\"t498\"> and </token> <token id=\"t499\"> this </token> <token id=\"t500\"> rendered </token> <token id=\"t501\"> farming </token> <token id=\"t502\"> towns </token> <token id=\"t503\"> such </token> <token id=\"t504\"> as </token> <token id=\"t505\"> Gobabis </token> <token id=\"t506\"> in </token> <candidate id=\"c56\" index=507 type=\"location\" info=\"{ &quot;coordinates&quot;: &quot;-21.75;19.41667&quot;, &quot;id&quot;: 3371205, &quot;featureClass&quot;: &quot;A&quot;, &quot;featureCode&quot;: &quot;ADM1&quot;, &quot;countryCode&quot;: &quot;NA&quot; }\" length=\"1\"></candidate> <token id=\"t507\"> Omaheke </token> <token id=\"t508\"> economically </token> <token id=\"t509\"> deserted </token> <token id=\"t510\"> zones </token> <token id=\"t511\"> . </token> <candidate id=\"c57\" index=512 type=\"date\" info=\"PAST_REF\" length=\"1\"></candidate> <token id=\"t512\"> Recently </token> <token id=\"t513\"> another </token> <candidate id=\"c58\" index=514 type=\"host\" info=\"null\" length=\"1\"></candidate> <token id=\"t514\"> buffalo </token> <token id=\"t515\"> escaped </token> <token id=\"t516\"> from </token> <token id=\"t517\"> the </token> <token id=\"t518\"> Waterberg </token> <token id=\"t519\"> Game </token> <token id=\"t520\"> Reserve </token> <token id=\"t521\"> and </token> <token id=\"t522\"> this </token> <token id=\"t523\"> is </token> <token id=\"t524\"> causing </token> <token id=\"t525\"> pandemonium </token> <token id=\"t526\"> , </token> <token id=\"t527\"> with </token> <token id=\"t528\"> stakeholders </token> <token id=\"t529\"> trading </token> <token id=\"t530\"> blame </token> <token id=\"t531\"> . </token> <token id=\"t532\"> <br /> </token> <token id=\"t533\"> The </token> <token id=\"t534\"> tenuous </token> <token id=\"t535\"> management </token> <token id=\"t536\"> of </token> <token id=\"t537\"> the </token> <token id=\"t538\"> African </token> <candidate id=\"c59\" index=539 type=\"host\" info=\"null\" length=\"1\"></candidate> <token id=\"t539\"> buffalo </token> <token id=\"t540\"> in </token> <candidate id=\"c60\" index=541 type=\"location\" info=\"{ &quot;coordinates&quot;: &quot;-22.0;17.0&quot;, &quot;id&quot;: 3355338, &quot;featureClass&quot;: &quot;A&quot;, &quot;featureCode&quot;: &quot;PCLI&quot;, &quot;countryCode&quot;: &quot;NA&quot; }\" length=\"1\"></candidate> <token id=\"t541\"> Namibia </token> <token id=\"t542\"> is </token> <token id=\"t543\"> sending </token> <token id=\"t544\"> mixed </token> <token id=\"t545\"> signals </token> <token id=\"t546\"> and </token> <token id=\"t547\"> is </token> <token id=\"t548\"> at </token> <token id=\"t549\"> best </token> <token id=\"t550\"> leaving </token> <token id=\"t551\"> the </token> <token id=\"t552\"> impression </token> <token id=\"t553\"> that </token> <candidate id=\"c61\" index=554 type=\"location\" info=\"{ &quot;coordinates&quot;: &quot;-22.0;17.0&quot;, &quot;id&quot;: 3355338, &quot;featureClass&quot;: &quot;A&quot;, &quot;featureCode&quot;: &quot;PCLI&quot;, &quot;countryCode&quot;: &quot;NA&quot; }\" length=\"1\"></candidate> <token id=\"t554\"> Namibia </token> <token id=\"t555\"> can </token> <token id=\"t556\"> not </token> <token id=\"t557\"> strategically </token> <token id=\"t558\"> manage </token> <token id=\"t559\"> this </token> <token id=\"t560\"> necessary </token> <token id=\"t561\"> but </token> <token id=\"t562\"> dangerous </token> <token id=\"t563\"> economic </token> <token id=\"t564\"> resource </token> <token id=\"t565\"> . </token> <token id=\"t566\"> <br /> </token> <token id=\"t567\"> The </token> <token id=\"t568\"> Ministry </token> <token id=\"t569\"> of </token> <token id=\"t570\"> Environment </token> <token id=\"t571\"> and </token> <token id=\"t572\"> Tourism </token> <token id=\"t573\"> must </token> <token id=\"t574\"> either </token> <token id=\"t575\"> reduce </token> <token id=\"t576\"> the </token> <token id=\"t577\"> numbers </token> <token id=\"t578\"> of </token> <token id=\"t579\"> the </token> <candidate id=\"c62\" index=580 type=\"host\" info=\"null\" length=\"1\"></candidate> <token id=\"t580\"> buffaloes </token> <token id=\"t581\"> in </token> <token id=\"t582\"> the </token> <token id=\"t583\"> free </token> <token id=\"t584\"> farming </token> <token id=\"t585\"> zone </token> <token id=\"t586\"> and </token> <token id=\"t587\"> transfer </token> <token id=\"t588\"> them </token> <token id=\"t589\"> to </token> <token id=\"t590\"> outlying </token> <token id=\"t591\"> game </token> <token id=\"t592\"> reserves </token> <token id=\"t593\"> , </token> <token id=\"t594\"> or </token> <token id=\"t595\"> remove </token> <token id=\"t596\"> them </token> <token id=\"t597\"> altogether </token> <token id=\"t598\"> from </token> <token id=\"t599\"> the </token> <token id=\"t600\"> Waterberg </token> <token id=\"t601\"> Game </token> <token id=\"t602\"> Reserve </token> <token id=\"t603\"> . </token> <token id=\"t604\"> Suffice </token> <token id=\"t605\"> to </token> <token id=\"t606\"> say </token> <token id=\"t607\"> , </token> <token id=\"t608\"> while </token> <token id=\"t609\"> there </token> <token id=\"t610\"> could </token> <token id=\"t611\"> be </token> <token id=\"t612\"> scientific </token> <token id=\"t613\"> evidence </token> <token id=\"t614\"> that </token> <candidate id=\"c63\" index=615 type=\"host\" info=\"null\" length=\"1\"></candidate> <token id=\"t615\"> buffaloes </token> <token id=\"t616\"> in </token> <token id=\"t617\"> the </token> <token id=\"t618\"> Waterberg </token> <token id=\"t619\"> Game </token> <token id=\"t620\"> Reserve </token> <token id=\"t621\"> had </token> <token id=\"t622\"> tested </token> <token id=\"t623\"> negative </token> <token id=\"t624\"> for </token> <candidate id=\"c64\" index=625 type=\"disease\" info=\"null\" length=\"4\"></candidate> <token id=\"t625\"> foot </token> <token id=\"t626\"> and </token> <token id=\"t627\"> mouth </token> <token id=\"t628\"> disease </token> <token id=\"t629\"> , </token> <token id=\"t630\"> not </token> <token id=\"t631\"> all </token> <token id=\"t632\"> the </token> <candidate id=\"c65\" index=633 type=\"host\" info=\"null\" length=\"1\"></candidate> <token id=\"t633\"> buffaloes </token> <token id=\"t634\"> were </token> <token id=\"t635\"> tested </token> <token id=\"t636\"> , </token> <token id=\"t637\"> with </token> <token id=\"t638\"> high </token> <token id=\"t639\"> volumes </token> <token id=\"t640\"> of </token> <token id=\"t641\"> reproduction </token> <token id=\"t642\"> reported </token> <token id=\"t643\"> there </token> <token id=\"t644\"> the </token> <token id=\"t645\"> situation </token> <token id=\"t646\"> is </token> <token id=\"t647\"> pregnant </token> <token id=\"t648\"> with </token> <token id=\"t649\"> serious </token> <token id=\"t650\"> challenges </token> <token id=\"t651\"> . </token> <token id=\"t652\"> As </token> <token id=\"t653\"> of </token> <token id=\"t654\"> late </token> <token id=\"t655\"> , </token> <candidate id=\"c66\" index=656 type=\"location\" info=\"{ &quot;coordinates&quot;: &quot;-29.0;24.0&quot;, &quot;id&quot;: 953987, &quot;featureClass&quot;: &quot;A&quot;, &quot;featureCode&quot;: &quot;PCLI&quot;, &quot;countryCode&quot;: &quot;ZA&quot; }\" length=\"2\"></candidate> <token id=\"t656\"> South </token> <candidate id=\"c67\" index=657 type=\"location\" info=\"{ &quot;coordinates&quot;: &quot;36.86877;10.33256&quot;, &quot;id&quot;: 8354636, &quot;featureClass&quot;: &quot;A&quot;, &quot;featureCode&quot;: &quot;ADM3H&quot;, &quot;countryCode&quot;: &quot;TN&quot; }\" length=\"1\"></candidate> <token id=\"t657\"> Africa </token> <token id=\"t658\"> has </token> <token id=\"t659\"> Gazetted </token> <token id=\"t660\"> animal </token> <token id=\"t661\"> import </token> <token id=\"t662\"> regulations </token> <token id=\"t663\"> and </token> <token id=\"t664\"> circularised </token> <token id=\"t665\"> these </token> <token id=\"t666\"> to </token> <token id=\"t667\"> the </token> <token id=\"t668\"> neighbouring </token> <token id=\"t669\"> states </token> <token id=\"t670\"> of </token> <candidate id=\"c68\" index=671 type=\"location\" info=\"{ &quot;coordinates&quot;: &quot;-26.5;31.5&quot;, &quot;id&quot;: 934841, &quot;featureClass&quot;: &quot;A&quot;, &quot;featureCode&quot;: &quot;PCLI&quot;, &quot;countryCode&quot;: &quot;SZ&quot; }\" length=\"1\"></candidate> <token id=\"t671\"> Swaziland </token> <token id=\"t672\"> , </token> <candidate id=\"c69\" index=673 type=\"location\" info=\"{ &quot;coordinates&quot;: &quot;-29.5;28.25&quot;, &quot;id&quot;: 932692, &quot;featureClass&quot;: &quot;A&quot;, &quot;featureCode&quot;: &quot;PCLI&quot;, &quot;countryCode&quot;: &quot;LS&quot; }\" length=\"1\"></candidate> <token id=\"t673\"> Lesotho </token> <token id=\"t674\"> , </token> <candidate id=\"c70\" index=675 type=\"location\" info=\"{ &quot;coordinates&quot;: &quot;-22.0;24.0&quot;, &quot;id&quot;: 933860, &quot;featureClass&quot;: &quot;A&quot;, &quot;featureCode&quot;: &quot;PCLI&quot;, &quot;countryCode&quot;: &quot;BW&quot; }\" length=\"1\"></candidate> <token id=\"t675\"> Botswana </token> <token id=\"t676\"> and </token> <candidate id=\"c71\" index=677 type=\"location\" info=\"{ &quot;coordinates&quot;: &quot;-22.0;17.0&quot;, &quot;id&quot;: 3355338, &quot;featureClass&quot;: &quot;A&quot;, &quot;featureCode&quot;: &quot;PCLI&quot;, &quot;countryCode&quot;: &quot;NA&quot; }\" length=\"1\"></candidate> <token id=\"t677\"> Namibia </token> <token id=\"t678\"> with </token> <token id=\"t679\"> the </token> <token id=\"t680\"> requirement </token> <token id=\"t681\"> that </token> <token id=\"t682\"> these </token> <token id=\"t683\"> states </token> <token id=\"t684\"> comment </token> <token id=\"t685\"> on </token> <token id=\"t686\"> the </token> <token id=\"t687\"> contents </token> <token id=\"t688\"> within </token> <token id=\"t689\"> a </token> <token id=\"t690\"> given </token> <token id=\"t691\"> time </token> <token id=\"t692\"> , </token> <token id=\"t693\"> while </token> <token id=\"t694\"> the </token> <token id=\"t695\"> country </token> <token id=\"t696\"> has </token> <token id=\"t697\"> issued </token> <token id=\"t698\"> notification </token> <token id=\"t699\"> that </token> <token id=\"t700\"> the </token> <token id=\"t701\"> measures </token> <token id=\"t702\"> contained </token> <token id=\"t703\"> in </token> <token id=\"t704\"> this </token> <token id=\"t705\"> Gazette </token> <token id=\"t706\"> will </token> <token id=\"t707\"> apply </token> <token id=\"t708\"> with </token> <token id=\"t709\"> immediate </token> <token id=\"t710\"> effect </token> <token id=\"t711\"> come </token> <candidate id=\"c72\" index=712 type=\"location\" info=\"{ &quot;coordinates&quot;: &quot;21.38471;102.72594&quot;, &quot;id&quot;: 1904828, &quot;featureClass&quot;: &quot;A&quot;, &quot;featureCode&quot;: &quot;ADM2&quot;, &quot;countryCode&quot;: &quot;LA&quot; }\" length=\"1\"></candidate> <candidate id=\"c73\" index=712 type=\"date\" info=\"2015-05\" length=\"2\"></candidate> <token id=\"t712\"> May </token> <candidate id=\"c74\" index=713 type=\"number\" info=\"null\" length=\"1\"></candidate> <token id=\"t713\"> 2015 </token> <token id=\"t714\"> . </token> <token id=\"t715\"> <br /> </token> <token id=\"t716\"> To </token> <token id=\"t717\"> this </token> <token id=\"t718\"> effect </token> <token id=\"t719\"> , </token> <token id=\"t720\"> it </token> <token id=\"t721\"> seems </token> <token id=\"t722\"> that </token> <candidate id=\"c75\" index=723 type=\"location\" info=\"{ &quot;coordinates&quot;: &quot;-22.0;17.0&quot;, &quot;id&quot;: 3355338, &quot;featureClass&quot;: &quot;A&quot;, &quot;featureCode&quot;: &quot;PCLI&quot;, &quot;countryCode&quot;: &quot;NA&quot; }\" length=\"1\"></candidate> <token id=\"t723\"> Namibia </token> <token id=\"t724\"> faces </token> <token id=\"t725\"> a </token> <token id=\"t726\"> serious </token> <token id=\"t727\"> situation </token> <token id=\"t728\"> with </token> <token id=\"t729\"> regard </token> <token id=\"t730\"> to </token> <candidate id=\"c76\" index=731 type=\"host\" info=\"null\" length=\"1\"></candidate> <token id=\"t731\"> cattle </token> <token id=\"t732\"> export </token> <token id=\"t733\"> to </token> <candidate id=\"c77\" index=734 type=\"location\" info=\"{ &quot;coordinates&quot;: &quot;-29.0;24.0&quot;, &quot;id&quot;: 953987, &quot;featureClass&quot;: &quot;A&quot;, &quot;featureCode&quot;: &quot;PCLI&quot;, &quot;countryCode&quot;: &quot;ZA&quot; }\" length=\"2\"></candidate> <token id=\"t734\"> South </token> <candidate id=\"c78\" index=735 type=\"location\" info=\"{ &quot;coordinates&quot;: &quot;36.86877;10.33256&quot;, &quot;id&quot;: 8354636, &quot;featureClass&quot;: &quot;A&quot;, &quot;featureCode&quot;: &quot;ADM3H&quot;, &quot;countryCode&quot;: &quot;TN&quot; }\" length=\"1\"></candidate> <token id=\"t735\"> Africa </token> <token id=\"t736\"> , </token> <token id=\"t737\"> and </token> <token id=\"t738\"> no </token> <token id=\"t739\"> amount </token> <token id=\"t740\"> of </token> <token id=\"t741\"> enterprising </token> <token id=\"t742\"> will </token> <token id=\"t743\"> eliminate </token> <token id=\"t744\"> the </token> <token id=\"t745\"> potential </token> <token id=\"t746\"> negative </token> <token id=\"t747\"> impact </token> <token id=\"t748\"> of </token> <token id=\"t749\"> these </token> <token id=\"t750\"> import </token> <token id=\"t751\"> regulations </token> <token id=\"t752\"> with </token> <token id=\"t753\"> ease </token> <token id=\"t754\"> . </token> <token id=\"t755\"> <br /> </token>","publication_date":"2015-04-22","id":191,"title":"Namibia's Beef Industry is Shaking","url":"http://www.informante.web.na/namibia%E2%80%99s-beef-industry-shaking.15858","content":"The writing is on the wall that unless stakeholders in the agricultural sector and beef industry pull together and get more enterprising, the beef industry threatens to collapse.\nNamibia entered the European export market shortly after independence and this yielded good results. Unfortunately, the industry has been dogged by challenges, supreme of which are the threat posed by contemporary South African legislative considerations, as well as Namibia’s tenuous management of the wild animals that are associated with foot and mouth disease.\nAround July 2014 the government of South Africa expressed anxieties towards the Namibian Government because of concerns over how Namibia managed the beef industry. Shuttle diplomacy did the trick and South Africa backed off from perceived stringent measures. But the onus was on Namibia to manage the exercise more stringently. It seems that the latter did not perform to the satisfaction of South Africa whose anxieties resurged with new measures. \nThe South African government has circularised an import certificate as requirement for animals imported from Namibia, Botswana, Lesotho and Swaziland, in which the requirements are that animals coming from these markets must be free of diseases such as animal TB, brucellosis and other diseases. Animals to be exported to South Africa from these SADC countries must be placed in isolation for at least thirty days prior to export and must subsequently be accompanied by a clearance certificate confirming that this animal is free of identified diseases. These requirements evidently present a serious conundrum to Namibia. \nFor instance, 70% of Namibians cannot survive for one day without meat and meat products as diet and as economic drivers. For instance, when last year between May and August the export of live animals to South Africa was suspended, Namibia recorded a revenue loss of over N$85 million. It goes without saying that, should these measures be put in place, most of the communal areas will be closed off as there cannot be any facilities in any of these to isolate sold animals for over thirty days.\nAnother conundrum is presented by the regular appearance of buffaloes in the free-farming zone areas of the country, contrary to conventional commitments by Namibia pertaining to meat exports to the European Union. It is an open secret that the single most feared animal disease in Europe is the African foot and mouth disease that is known to prevail among African buffaloes. Yet, Namibia has lacked commitment to keep to the accords, as the buffalos are an occasional feature within these areas. \n In 2012 a buffalo broke out of the Koudom Game Reserve and created consternation among the farming communities as well as the stakeholders to the agricultural sector. Communal areas of Otjozondjupa and Omaheke were placed under quarantine for weeks and this rendered farming towns such as Gobabis in Omaheke economically deserted zones. Recently another buffalo escaped from the Waterberg Game Reserve and this is causing pandemonium, with stakeholders trading blame.\nThe tenuous management of the African buffalo in Namibia is sending mixed signals and is at best leaving the impression that Namibia cannot strategically manage this necessary but dangerous economic resource. \nThe Ministry of Environment and Tourism must either reduce the numbers of the buffaloes in the free farming zone and transfer them to outlying game reserves, or remove them altogether from the Waterberg Game Reserve.  Suffice to say, while there could be scientific evidence that buffaloes in the Waterberg Game Reserve had tested negative for foot and mouth disease, not all the buffaloes were tested, with high volumes of reproduction reported there the situation is pregnant with serious challenges. As of late, South Africa has Gazetted animal import regulations and circularised these to the neighbouring states of Swaziland, Lesotho, Botswana and Namibia with the requirement that these states comment on the contents within a given time, while the country has issued notification that the measures contained in this Gazette will apply with immediate effect come May 2015. \nTo this effect, it seems that Namibia faces a serious situation with regard to cattle export to South Africa, and no amount of enterprising will eliminate the potential negative impact of these import regulations with ease. \n","candidateLabels":[]}
