# Supplementary material for: Web monitoring of emerging animal infectious diseases integrated in the French Animal Health Epidemic Intelligence System
Source: PLoS One. 2018 Aug 3;13(8):e0199960. doi: 10.1371/journal.pone.0199960 (PMC6075742; doi:10.1371/journal.pone.0199960)
Supplement: S1 Dataset — Dataset of news reports in English language used to evaluate and train the information extraction module of PADI-web (http://epia.clermont.inra.fr/vsi). This dataset is composed of 532 news reports (in JSON), with information about the report itself (publication date, title, content, url), as well as processing information related to the information extraction process (candidates for extraction information, correct or incorrect labels for each candidate). The named entity candidates (locations, diseases, hosts, dates, number of cases) are manually labelled in each article. Data are shared under a CC BY license and are freely available for download at: https://dataverse.cirad.fr/dataset.xhtml?persistentId=doi:10.18167/DVN1/KMTIFG. (GZ) [file pone.0199960.s001.gz › articles/506.json]

{"reports":[17139],"tagged_content":"<token id=\"t0\"> <br /> </token> <token id=\"t1\"> <br /> </token> <token id=\"t2\"> Canadian </token> <token id=\"t3\"> officials </token> <token id=\"t4\"> placed </token> <candidate id=\"c1\" index=5 type=\"number\" info=\"null\" length=\"1\"></candidate> <token id=\"t5\"> eight </token> <token id=\"t6\"> farms </token> <token id=\"t7\"> in </token> <token id=\"t8\"> southern </token> <candidate id=\"c2\" index=9 type=\"location\" info=\"{ &quot;coordinates&quot;: &quot;49.25014;-84.49983&quot;, &quot;id&quot;: 6093943, &quot;featureClass&quot;: &quot;A&quot;, &quot;featureCode&quot;: &quot;ADM1&quot;, &quot;countryCode&quot;: &quot;CA&quot; }\" length=\"1\"></candidate> <candidate id=\"c3\" index=9 type=\"location\" info=\"{ &quot;coordinates&quot;: &quot;42.85285;-77.29982&quot;, &quot;id&quot;: 5129891, &quot;featureClass&quot;: &quot;A&quot;, &quot;featureCode&quot;: &quot;ADM2&quot;, &quot;countryCode&quot;: &quot;US&quot; }\" length=\"1\"></candidate> <candidate id=\"c4\" index=9 type=\"location\" info=\"{ &quot;coordinates&quot;: &quot;34.06334;-117.65089&quot;, &quot;id&quot;: 5379439, &quot;featureClass&quot;: &quot;P&quot;, &quot;featureCode&quot;: &quot;PPL&quot;, &quot;countryCode&quot;: &quot;US&quot; }\" length=\"1\"></candidate> <token id=\"t9\"> Ontario </token> <token id=\"t10\"> under </token> <token id=\"t11\"> quarantine </token> <candidate id=\"c5\" index=12 type=\"date\" info=\"2015-04-07\" length=\"1\"></candidate> <token id=\"t12\"> Tuesday </token> <token id=\"t13\"> , </token> <token id=\"t14\"> after </token> <token id=\"t15\"> an </token> <candidate id=\"c6\" index=16 type=\"disease\" info=\"null\" length=\"2\"></candidate> <token id=\"t16\"> avian </token> <token id=\"t17\"> influenza </token> <token id=\"t18\"> outbreak </token> <token id=\"t19\"> caused </token> <token id=\"t20\"> the </token> <token id=\"t21\"> sudden </token> <token id=\"t22\"> deaths </token> <token id=\"t23\"> of </token> <candidate id=\"c7\" index=24 type=\"number\" info=\"null\" length=\"1\"></candidate> <token id=\"t24\"> thousands </token> <token id=\"t25\"> of </token> <candidate id=\"c8\" index=26 type=\"host\" info=\"null\" length=\"1\"></candidate> <token id=\"t26\"> birds </token> <token id=\"t27\"> over </token> <token id=\"t28\"> several </token> <token id=\"t29\"> days </token> <token id=\"t30\"> . </token> <token id=\"t31\"> The </token> <token id=\"t32\"> Canadian </token> <token id=\"t33\"> Food </token> <token id=\"t34\"> Inspection </token> <token id=\"t35\"> Agency </token> <token id=\"t36\"> said </token> <token id=\"t37\"> its </token> <token id=\"t38\"> investigation </token> <token id=\"t39\"> would </token> <token id=\"t40\"> look </token> <token id=\"t41\"> at </token> <token id=\"t42\"> whether </token> <token id=\"t43\"> the </token> <token id=\"t44\"> H5 </token> <candidate id=\"c9\" index=45 type=\"disease\" info=\"null\" length=\"2\"></candidate> <token id=\"t45\"> avian </token> <token id=\"t46\"> influenza </token> <token id=\"t47\"> originated </token> <token id=\"t48\"> from </token> <token id=\"t49\"> the </token> <candidate id=\"c10\" index=50 type=\"location\" info=\"{ &quot;coordinates&quot;: &quot;39.76;-98.5&quot;, &quot;id&quot;: 6252001, &quot;featureClass&quot;: &quot;A&quot;, &quot;featureCode&quot;: &quot;PCLI&quot;, &quot;countryCode&quot;: &quot;US&quot; }\" length=\"1\"></candidate> <token id=\"t50\"> U.S. </token> <token id=\"t51\"> , </token> <token id=\"t52\"> where </token> <candidate id=\"c11\" index=53 type=\"number\" info=\"null\" length=\"1\"></candidate> <token id=\"t53\"> 10 </token> <token id=\"t54\"> states </token> <token id=\"t55\"> have </token> <token id=\"t56\"> suffered </token> <token id=\"t57\"> an </token> <token id=\"t58\"> outbreak </token> <token id=\"t59\"> of </token> <candidate id=\"c12\" index=60 type=\"disease\" info=\"null\" length=\"4\"></candidate> <token id=\"t60\"> highly </token> <token id=\"t61\"> pathogenic </token> <candidate id=\"c13\" index=62 type=\"disease\" info=\"null\" length=\"2\"></candidate> <token id=\"t62\"> avian </token> <token id=\"t63\"> influenza </token> <token id=\"t64\"> . </token> <token id=\"t65\"> Testing </token> <token id=\"t66\"> on </token> <token id=\"t67\"> the </token> <token id=\"t68\"> strain </token> <token id=\"t69\"> that </token> <token id=\"t70\"> struck </token> <token id=\"t71\"> a </token> <token id=\"t72\"> turkey </token> <token id=\"t73\"> ... </token> <token id=\"t74\"> <br /> </token>","publication_date":"2015-04-07","id":506,"title":"Canada Quarantines Eight Farms After Bird Flu Outbreak","url":"http://www.wsj.com/articles/canada-quarantines-eight-farms-after-bird-flu-outbreak-1428442851","content":"\n \nCanadian officials placed eight farms in southern Ontario under quarantine Tuesday, after an avian influenza outbreak caused the sudden deaths of thousands of birds over several days. The Canadian Food Inspection Agency said its investigation would look at whether the H5 avian influenza originated from the U.S., where 10 states have suffered an outbreak of highly pathogenic avian influenza. Testing on the strain that struck a turkey...\n ","candidateLabels":[{"id":"c1","label":"correct"},{"id":"c2","label":"correct"},{"id":"c3","label":"incorrect"},{"id":"c4","label":"incorrect"},{"id":"c5","label":"partial"},{"id":"c6","label":"correct"},{"id":"c7","label":"correct"},{"id":"c8","label":"correct"},{"id":"c9","label":"correct"},{"id":"c10","label":"correct"},{"id":"c11","label":"partial"},{"id":"c12","label":"correct"},{"id":"c13","label":"correct"}]}
