# Supplementary material for: Web monitoring of emerging animal infectious diseases integrated in the French Animal Health Epidemic Intelligence System
Source: PLoS One. 2018 Aug 3;13(8):e0199960. doi: 10.1371/journal.pone.0199960 (PMC6075742; doi:10.1371/journal.pone.0199960)
Supplement: S1 Dataset — Dataset of news reports in English language used to evaluate and train the information extraction module of PADI-web (http://epia.clermont.inra.fr/vsi). This dataset is composed of 532 news reports (in JSON), with information about the report itself (publication date, title, content, url), as well as processing information related to the information extraction process (candidates for extraction information, correct or incorrect labels for each candidate). The named entity candidates (locations, diseases, hosts, dates, number of cases) are manually labelled in each article. Data are shared under a CC BY license and are freely available for download at: https://dataverse.cirad.fr/dataset.xhtml?persistentId=doi:10.18167/DVN1/KMTIFG. (GZ) [file pone.0199960.s001.gz › articles/19.json]

{"reports":[17290,17311,17348,17435,17460,17517,17579,17638,17702,17751,17790,17837,17888,17954,18012,18082,18127,18196,18249,18318,18371,18448,18511,18526,18652,18708,18741,18783,18842,18904,19016,19057,19097,19177],"tagged_content":"<token id=\"t0\"> World </token> <token id=\"t1\"> 's </token> <token id=\"t2\"> largest </token> <token id=\"t3\"> non-alcoholic </token> <token id=\"t4\"> beverages </token> <token id=\"t5\"> producer </token> <token id=\"t6\"> `` </token> <token id=\"t7\"> Coca-Cola </token> <token id=\"t8\"> Co. </token> <token id=\"t9\"> '' </token> <token id=\"t10\"> distributor </token> <token id=\"t11\"> `` </token> <token id=\"t12\"> Coca-Cola </token> <token id=\"t13\"> HBC </token> <candidate id=\"c1\" index=14 type=\"location\" info=\"{ &quot;coordinates&quot;: &quot;57.0;25.0&quot;, &quot;id&quot;: 458258, &quot;featureClass&quot;: &quot;A&quot;, &quot;featureCode&quot;: &quot;PCLI&quot;, &quot;countryCode&quot;: &quot;LV&quot; }\" length=\"1\"></candidate> <token id=\"t14\"> Latvia </token> <token id=\"t15\"> '' </token> <token id=\"t16\"> has </token> <token id=\"t17\"> earned </token> <token id=\"t18\"> a </token> <token id=\"t19\"> smaller </token> <token id=\"t20\"> profit </token> <token id=\"t21\"> in </token> <candidate id=\"c2\" index=22 type=\"number\" info=\"null\" length=\"1\"></candidate> <candidate id=\"c3\" index=22 type=\"date\" info=\"2013\" length=\"1\"></candidate> <token id=\"t22\"> 2013 </token> <token id=\"t23\"> than </token> <token id=\"t24\"> in </token> <candidate id=\"c4\" index=25 type=\"number\" info=\"null\" length=\"1\"></candidate> <candidate id=\"c5\" index=25 type=\"date\" info=\"2012\" length=\"1\"></candidate> <token id=\"t25\"> 2012 </token> <token id=\"t26\"> , </token> <token id=\"t27\"> informs </token> <token id=\"t28\"> NOZARE.LV </token> <token id=\"t29\"> / </token> <token id=\"t30\"> LETA </token> <token id=\"t31\"> reffering </token> <token id=\"t32\"> to </token> <token id=\"t33\"> information </token> <token id=\"t34\"> provided </token> <token id=\"t35\"> by </token> <token id=\"t36\"> `` </token> <token id=\"t37\"> Firmas.lv </token> <token id=\"t38\"> '' </token> <token id=\"t39\"> . </token> <token id=\"t40\"> <br /> </token> <token id=\"t41\"> <br /> </token> <token id=\"t42\"> The </token> <token id=\"t43\"> company </token> <token id=\"t44\"> 's </token> <token id=\"t45\"> profit </token> <token id=\"t46\"> in </token> <token id=\"t47\"> <br /> </token> <candidate id=\"c6\" index=48 type=\"number\" info=\"null\" length=\"1\"></candidate> <candidate id=\"c7\" index=48 type=\"date\" info=\"2013\" length=\"1\"></candidate> <token id=\"t48\"> 2013 </token> <token id=\"t49\"> was </token> <token id=\"t50\"> EUR </token> <candidate id=\"c8\" index=51 type=\"number\" info=\"null\" length=\"1\"></candidate> <token id=\"t51\"> 14,941 </token> <token id=\"t52\"> , </token> <token id=\"t53\"> while </token> <token id=\"t54\"> in </token> <candidate id=\"c10\" index=55 type=\"date\" info=\"2012\" length=\"1\"></candidate> <candidate id=\"c9\" index=55 type=\"number\" info=\"null\" length=\"1\"></candidate> <token id=\"t55\"> 2012 </token> <token id=\"t56\"> , </token> <token id=\"t57\"> it </token> <token id=\"t58\"> reached </token> <token id=\"t59\"> EUR </token> <candidate id=\"c11\" index=60 type=\"number\" info=\"null\" length=\"1\"></candidate> <token id=\"t60\"> 714,788 </token> <token id=\"t61\"> . </token> <token id=\"t62\"> <br /> </token> <token id=\"t63\"> <br /> </token> <token id=\"t64\"> Meanwhile </token> <token id=\"t65\"> , </token> <token id=\"t66\"> the </token> <token id=\"t67\"> company </token> <token id=\"t68\"> 's </token> <token id=\"t69\"> <br /> </token> <token id=\"t70\"> turnover </token> <token id=\"t71\"> increased </token> <token id=\"t72\"> by </token> <candidate id=\"c12\" index=73 type=\"number\" info=\"null\" length=\"1\"></candidate> <token id=\"t73\"> 10 </token> <token id=\"t74\"> percent </token> <token id=\"t75\"> - </token> <token id=\"t76\"> from </token> <token id=\"t77\"> EUR </token> <candidate id=\"c13\" index=78 type=\"number\" info=\"null\" length=\"1\"></candidate> <token id=\"t78\"> 26.88 </token> <candidate id=\"c14\" index=79 type=\"number\" info=\"null\" length=\"1\"></candidate> <token id=\"t79\"> million </token> <token id=\"t80\"> in </token> <candidate id=\"c15\" index=81 type=\"number\" info=\"null\" length=\"1\"></candidate> <candidate id=\"c16\" index=81 type=\"date\" info=\"2012\" length=\"1\"></candidate> <token id=\"t81\"> 2012 </token> <token id=\"t82\"> to </token> <token id=\"t83\"> EUR </token> <candidate id=\"c17\" index=84 type=\"number\" info=\"null\" length=\"1\"></candidate> <token id=\"t84\"> 29.57 </token> <token id=\"t85\"> <br /> </token> <candidate id=\"c18\" index=86 type=\"number\" info=\"null\" length=\"1\"></candidate> <token id=\"t86\"> million </token> <candidate id=\"c19\" index=87 type=\"date\" info=\"2013\" length=\"2\"></candidate> <token id=\"t87\"> last </token> <token id=\"t88\"> year </token> <token id=\"t89\"> . </token> <token id=\"t90\"> <br /> </token> <token id=\"t91\"> <br /> </token> <token id=\"t92\"> `` </token> <token id=\"t93\"> Coca-Cola </token> <token id=\"t94\"> HBC </token> <token id=\"t95\"> <br /> </token> <candidate id=\"c20\" index=96 type=\"location\" info=\"{ &quot;coordinates&quot;: &quot;57.0;25.0&quot;, &quot;id&quot;: 458258, &quot;featureClass&quot;: &quot;A&quot;, &quot;featureCode&quot;: &quot;PCLI&quot;, &quot;countryCode&quot;: &quot;LV&quot; }\" length=\"1\"></candidate> <token id=\"t96\"> Latvia </token> <token id=\"t97\"> '' </token> <token id=\"t98\"> management </token> <token id=\"t99\"> report </token> <token id=\"t100\"> indicates </token> <token id=\"t101\"> that </token> <token id=\"t102\"> , </token> <token id=\"t103\"> due </token> <token id=\"t104\"> to </token> <token id=\"t105\"> an </token> <token id=\"t106\"> increase </token> <token id=\"t107\"> in </token> <token id=\"t108\"> prices </token> <token id=\"t109\"> for </token> <token id=\"t110\"> <br /> </token> <token id=\"t111\"> raw </token> <token id=\"t112\"> materials </token> <token id=\"t113\"> , </token> <token id=\"t114\"> product </token> <token id=\"t115\"> costs </token> <token id=\"t116\"> increased </token> <token id=\"t117\"> as </token> <token id=\"t118\"> well </token> <token id=\"t119\"> . </token> <token id=\"t120\"> Operational </token> <token id=\"t121\"> expenses </token> <token id=\"t122\"> grew </token> <token id=\"t123\"> by </token> <candidate id=\"c21\" index=124 type=\"number\" info=\"null\" length=\"1\"></candidate> <token id=\"t124\"> 18 </token> <token id=\"t125\"> <br /> </token> <token id=\"t126\"> percent </token> <token id=\"t127\"> . </token> <token id=\"t128\"> <br /> </token> <token id=\"t129\"> <br /> </token> <token id=\"t130\"> The </token> <token id=\"t131\"> company </token> <token id=\"t132\"> will </token> <token id=\"t133\"> continue </token> <token id=\"t134\"> <br /> </token> <token id=\"t135\"> to </token> <token id=\"t136\"> utilize </token> <token id=\"t137\"> new </token> <token id=\"t138\"> market </token> <token id=\"t139\"> development </token> <token id=\"t140\"> opportunities </token> <token id=\"t141\"> and </token> <token id=\"t142\"> increase </token> <token id=\"t143\"> sales </token> <token id=\"t144\"> volumes </token> <token id=\"t145\"> for </token> <token id=\"t146\"> <br /> </token> <token id=\"t147\"> carbonated </token> <token id=\"t148\"> and </token> <token id=\"t149\"> non-carbonated </token> <token id=\"t150\"> drinks </token> <token id=\"t151\"> to </token> <token id=\"t152\"> secure </token> <token id=\"t153\"> long-term </token> <token id=\"t154\"> profit </token> <token id=\"t155\"> for </token> <token id=\"t156\"> the </token> <token id=\"t157\"> future </token> <token id=\"t158\"> . </token> <token id=\"t159\"> <br /> </token> <token id=\"t160\"> <br /> </token> <token id=\"t161\"> `` </token> <token id=\"t162\"> Coca-Cola </token> <token id=\"t163\"> HBC </token> <token id=\"t164\"> <br /> </token> <candidate id=\"c22\" index=165 type=\"location\" info=\"{ &quot;coordinates&quot;: &quot;57.0;25.0&quot;, &quot;id&quot;: 458258, &quot;featureClass&quot;: &quot;A&quot;, &quot;featureCode&quot;: &quot;PCLI&quot;, &quot;countryCode&quot;: &quot;LV&quot; }\" length=\"1\"></candidate> <token id=\"t165\"> Latvia </token> <token id=\"t166\"> '' </token> <token id=\"t167\"> was </token> <token id=\"t168\"> founded </token> <token id=\"t169\"> in </token> <candidate id=\"c23\" index=170 type=\"number\" info=\"null\" length=\"1\"></candidate> <candidate id=\"c24\" index=170 type=\"date\" info=\"1992\" length=\"1\"></candidate> <token id=\"t170\"> 1992 </token> <token id=\"t171\"> . </token> <token id=\"t172\"> Its </token> <token id=\"t173\"> share </token> <token id=\"t174\"> capital </token> <token id=\"t175\"> is </token> <token id=\"t176\"> EUR </token> <candidate id=\"c25\" index=177 type=\"number\" info=\"null\" length=\"1\"></candidate> <token id=\"t177\"> 24,637,144 </token> <token id=\"t178\"> . </token> <token id=\"t179\"> `` </token> <token id=\"t180\"> Coca-Cola </token> <token id=\"t181\"> <br /> </token> <token id=\"t182\"> HBC </token> <candidate id=\"c26\" index=183 type=\"location\" info=\"{ &quot;coordinates&quot;: &quot;57.0;25.0&quot;, &quot;id&quot;: 458258, &quot;featureClass&quot;: &quot;A&quot;, &quot;featureCode&quot;: &quot;PCLI&quot;, &quot;countryCode&quot;: &quot;LV&quot; }\" length=\"1\"></candidate> <token id=\"t183\"> Latvia </token> <token id=\"t184\"> '' </token> <token id=\"t185\"> fully </token> <token id=\"t186\"> belongs </token> <token id=\"t187\"> to </token> <token id=\"t188\"> Estonia-registered </token> <token id=\"t189\"> `` </token> <token id=\"t190\"> Coca-Cola </token> <token id=\"t191\"> HBC </token> <token id=\"t192\"> <br /> </token> <candidate id=\"c27\" index=193 type=\"location\" info=\"{ &quot;coordinates&quot;: &quot;59.0;26.0&quot;, &quot;id&quot;: 453733, &quot;featureClass&quot;: &quot;A&quot;, &quot;featureCode&quot;: &quot;PCLI&quot;, &quot;countryCode&quot;: &quot;EE&quot; }\" length=\"1\"></candidate> <token id=\"t193\"> Eesti </token> <token id=\"t194\"> '' </token> <token id=\"t195\"> and </token> <token id=\"t196\"> is </token> <candidate id=\"c28\" index=197 type=\"location\" info=\"{ &quot;coordinates&quot;: &quot;-31.95224;115.8614&quot;, &quot;id&quot;: 2063523, &quot;featureClass&quot;: &quot;P&quot;, &quot;featureCode&quot;: &quot;PPLA&quot;, &quot;countryCode&quot;: &quot;AU&quot; }\" length=\"1\"></candidate> <token id=\"t197\"> part </token> <token id=\"t198\"> of </token> <token id=\"t199\"> Greece-registered </token> <token id=\"t200\"> `` </token> <token id=\"t201\"> Cola-Cola </token> <token id=\"t202\"> Hellenic </token> <token id=\"t203\"> '' </token> <token id=\"t204\"> <br /> </token> <token id=\"t205\"> group </token> <token id=\"t206\"> . </token> <token id=\"t207\"> <br /> </token> <token id=\"t208\"> <br /> </token>","publication_date":"2014-07-23","id":19,"title":"\"Coca-Cola HBC Latvia\" posts smaller profit in 2013","url":"http://www.baltic-course.com/eng/finances/?doc=94311","content":"World's largest non-alcoholic beverages producer \"Coca-Cola Co.\" distributor \"Coca-Cola HBC Latvia\" has earned a smaller profit in 2013 than in 2012, informs NOZARE.LV/LETA reffering to information provided by \"Firmas.lv\".&#13;\n \t&#13;\n\t&#13;\n\tThe company's profit in&#13;\n2013 was EUR 14,941, while in 2012, it reached EUR 714,788.&#13;\n&#13;\nMeanwhile, the company's&#13;\nturnover increased by 10 percent - from EUR 26.88 million in 2012 to EUR 29.57&#13;\nmillion last year.&#13;\n&#13;\n\"Coca-Cola HBC&#13;\nLatvia\" management report indicates that, due to an increase in prices for&#13;\nraw materials, product costs increased as well. Operational expenses grew by 18&#13;\npercent.&#13;\n&#13;\nThe company will continue&#13;\nto utilize new market development opportunities and increase sales volumes for&#13;\ncarbonated and non-carbonated drinks to secure long-term profit for the future.&#13;\n&#13;\n\"Coca-Cola HBC&#13;\nLatvia\" was founded in 1992. Its share capital is EUR 24,637,144. \"Coca-Cola&#13;\nHBC Latvia\" fully belongs to Estonia-registered \"Coca-Cola HBC&#13;\nEesti\" and is part of Greece-registered \"Cola-Cola Hellenic\"&#13;\ngroup.&#13;\n&#13;\n","candidateLabels":[]}
