# Supplementary material for: Web monitoring of emerging animal infectious diseases integrated in the French Animal Health Epidemic Intelligence System
Source: PLoS One. 2018 Aug 3;13(8):e0199960. doi: 10.1371/journal.pone.0199960 (PMC6075742; doi:10.1371/journal.pone.0199960)
Supplement: S1 Dataset — Dataset of news reports in English language used to evaluate and train the information extraction module of PADI-web (http://epia.clermont.inra.fr/vsi). This dataset is composed of 532 news reports (in JSON), with information about the report itself (publication date, title, content, url), as well as processing information related to the information extraction process (candidates for extraction information, correct or incorrect labels for each candidate). The named entity candidates (locations, diseases, hosts, dates, number of cases) are manually labelled in each article. Data are shared under a CC BY license and are freely available for download at: https://dataverse.cirad.fr/dataset.xhtml?persistentId=doi:10.18167/DVN1/KMTIFG. (GZ) [file pone.0199960.s001.gz › articles/484.json]

{"reports":[16976,17046,17103,17147,17165,17226,17272],"tagged_content":"<token id=\"t0\"> <br /> </token> <token id=\"t1\"> Euro </token> <token id=\"t2\"> changeover </token> <token id=\"t3\"> in </token> <candidate id=\"c1\" index=4 type=\"location\" info=\"{ &quot;coordinates&quot;: &quot;55.41667;24.0&quot;, &quot;id&quot;: 597427, &quot;featureClass&quot;: &quot;A&quot;, &quot;featureCode&quot;: &quot;PCLI&quot;, &quot;countryCode&quot;: &quot;LT&quot; }\" length=\"1\"></candidate> <token id=\"t4\"> Lithuania </token> <token id=\"t5\"> reaching </token> <token id=\"t6\"> final </token> <token id=\"t7\"> stage </token> <token id=\"t8\"> <br /> </token> <token id=\"t9\"> <br /> </token> <candidate id=\"c2\" index=10 type=\"location\" info=\"{ &quot;coordinates&quot;: &quot;55.41667;24.0&quot;, &quot;id&quot;: 597427, &quot;featureClass&quot;: &quot;A&quot;, &quot;featureCode&quot;: &quot;PCLI&quot;, &quot;countryCode&quot;: &quot;LT&quot; }\" length=\"1\"></candidate> <token id=\"t10\"> Lithuania </token> <token id=\"t11\"> adopted </token> <token id=\"t12\"> the </token> <token id=\"t13\"> euro </token> <token id=\"t14\"> on </token> <candidate id=\"c3\" index=15 type=\"number\" info=\"null\" length=\"1\"></candidate> <candidate id=\"c4\" index=15 type=\"date\" info=\"2015-01-01\" length=\"3\"></candidate> <token id=\"t15\"> 1 </token> <token id=\"t16\"> January </token> <candidate id=\"c5\" index=17 type=\"number\" info=\"null\" length=\"1\"></candidate> <token id=\"t17\"> 2015 </token> <token id=\"t18\"> , </token> <token id=\"t19\"> thus </token> <token id=\"t20\"> becoming </token> <token id=\"t21\"> the </token> <token id=\"t22\"> 19th </token> <token id=\"t23\"> member </token> <token id=\"t24\"> of </token> <token id=\"t25\"> the </token> <token id=\"t26\"> euro </token> <token id=\"t27\"> area </token> <token id=\"t28\"> . </token> <token id=\"t29\"> With </token> <token id=\"t30\"> the </token> <token id=\"t31\"> dual </token> <token id=\"t32\"> circulation </token> <token id=\"t33\"> period </token> <token id=\"t34\"> ending </token> <token id=\"t35\"> on </token> <candidate id=\"c6\" index=36 type=\"number\" info=\"null\" length=\"1\"></candidate> <candidate id=\"c7\" index=36 type=\"date\" info=\"2015-01-15\" length=\"4\"></candidate> <token id=\"t36\"> 15 </token> <token id=\"t37\"> January </token> <token id=\"t38\"> , </token> <candidate id=\"c8\" index=39 type=\"number\" info=\"null\" length=\"1\"></candidate> <token id=\"t39\"> 2015 </token> <token id=\"t40\"> , </token> <token id=\"t41\"> a </token> <token id=\"t42\"> crucial </token> <candidate id=\"c9\" index=43 type=\"location\" info=\"{ &quot;coordinates&quot;: &quot;-31.95224;115.8614&quot;, &quot;id&quot;: 2063523, &quot;featureClass&quot;: &quot;P&quot;, &quot;featureCode&quot;: &quot;PPLA&quot;, &quot;countryCode&quot;: &quot;AU&quot; }\" length=\"1\"></candidate> <token id=\"t43\"> part </token> <token id=\"t44\"> of </token> <token id=\"t45\"> the </token> <token id=\"t46\"> changeover </token> <token id=\"t47\"> will </token> <token id=\"t48\"> be </token> <token id=\"t49\"> completed </token> <candidate id=\"c10\" index=50 type=\"date\" info=\"2015-W03\" length=\"2\"></candidate> <token id=\"t50\"> this </token> <token id=\"t51\"> week </token> <token id=\"t52\"> , </token> <token id=\"t53\"> the </token> <token id=\"t54\"> European </token> <token id=\"t55\"> Commission </token> <token id=\"t56\"> said </token> <token id=\"t57\"> in </token> <token id=\"t58\"> a </token> <token id=\"t59\"> report </token> <token id=\"t60\"> , </token> <token id=\"t61\"> cites </token> <token id=\"t62\"> LETA/ELTA </token> <token id=\"t63\"> . </token> <token id=\"t64\"> <br /> </token> <token id=\"t65\"> <br /> </token> <token id=\"t66\"> The </token> <token id=\"t67\"> retail </token> <token id=\"t68\"> sector </token> <token id=\"t69\"> continues </token> <token id=\"t70\"> to </token> <token id=\"t71\"> cope </token> <token id=\"t72\"> <br /> </token> <token id=\"t73\"> well </token> <token id=\"t74\"> with </token> <token id=\"t75\"> the </token> <token id=\"t76\"> changeover </token> <token id=\"t77\"> process </token> <token id=\"t78\"> and </token> <token id=\"t79\"> parallel </token> <token id=\"t80\"> handling </token> <token id=\"t81\"> of </token> <candidate id=\"c11\" index=82 type=\"number\" info=\"null\" length=\"1\"></candidate> <token id=\"t82\"> two </token> <token id=\"t83\"> currencies </token> <token id=\"t84\"> and </token> <token id=\"t85\"> <br /> </token> <token id=\"t86\"> Lithuanians </token> <token id=\"t87\"> ' </token> <token id=\"t88\"> transition </token> <token id=\"t89\"> to </token> <token id=\"t90\"> euro </token> <token id=\"t91\"> cash </token> <token id=\"t92\"> is </token> <token id=\"t93\"> smooth </token> <token id=\"t94\"> . </token> <token id=\"t95\"> According </token> <token id=\"t96\"> to </token> <token id=\"t97\"> a </token> <candidate id=\"c12\" index=98 type=\"date\" info=\"PAST_REF\" length=\"1\"></candidate> <token id=\"t98\"> recent </token> <token id=\"t99\"> <br /> </token> <token id=\"t100\"> Commission </token> <token id=\"t101\"> survey </token> <token id=\"t102\"> , </token> <token id=\"t103\"> by </token> <candidate id=\"c13\" index=104 type=\"number\" info=\"null\" length=\"1\"></candidate> <candidate id=\"c14\" index=104 type=\"date\" info=\"2015-01-10\" length=\"2\"></candidate> <token id=\"t104\"> 10 </token> <token id=\"t105\"> January </token> <token id=\"t106\"> more </token> <token id=\"t107\"> than </token> <candidate id=\"c15\" index=108 type=\"number\" info=\"null\" length=\"1\"></candidate> <token id=\"t108\"> two </token> <token id=\"t109\"> out </token> <token id=\"t110\"> of </token> <candidate id=\"c16\" index=111 type=\"number\" info=\"null\" length=\"1\"></candidate> <token id=\"t111\"> three </token> <token id=\"t112\"> cash </token> <token id=\"t113\"> payments </token> <token id=\"t114\"> in </token> <token id=\"t115\"> <br /> </token> <token id=\"t116\"> shops </token> <token id=\"t117\"> were </token> <token id=\"t118\"> being </token> <token id=\"t119\"> made </token> <token id=\"t120\"> in </token> <token id=\"t121\"> euro </token> <token id=\"t122\"> only </token> <token id=\"t123\"> . </token> <candidate id=\"c17\" index=124 type=\"location\" info=\"{ &quot;coordinates&quot;: &quot;52.3224;0.02271&quot;, &quot;id&quot;: 7294299, &quot;featureClass&quot;: &quot;A&quot;, &quot;featureCode&quot;: &quot;ADM4&quot;, &quot;countryCode&quot;: &quot;GB&quot; }\" length=\"1\"></candidate> <token id=\"t124\"> Over </token> <candidate id=\"c18\" index=125 type=\"number\" info=\"null\" length=\"1\"></candidate> <token id=\"t125\"> one </token> <token id=\"t126\"> in </token> <candidate id=\"c19\" index=127 type=\"number\" info=\"null\" length=\"1\"></candidate> <token id=\"t127\"> two </token> <token id=\"t128\"> citizens </token> <token id=\"t129\"> ( </token> <candidate id=\"c20\" index=130 type=\"number\" info=\"null\" length=\"1\"></candidate> <token id=\"t130\"> 56 </token> <token id=\"t131\"> % </token> <token id=\"t132\"> ) </token> <token id=\"t133\"> polled </token> <token id=\"t134\"> said </token> <token id=\"t135\"> <br /> </token> <token id=\"t136\"> they </token> <token id=\"t137\"> were </token> <token id=\"t138\"> carrying </token> <token id=\"t139\"> only </token> <token id=\"t140\"> euro </token> <token id=\"t141\"> cash </token> <token id=\"t142\"> in </token> <token id=\"t143\"> their </token> <token id=\"t144\"> wallets </token> <token id=\"t145\"> . </token> <token id=\"t146\"> The </token> <token id=\"t147\"> cash </token> <token id=\"t148\"> changeover </token> <token id=\"t149\"> has </token> <token id=\"t150\"> <br /> </token> <token id=\"t151\"> been </token> <token id=\"t152\"> facilitated </token> <token id=\"t153\"> by </token> <token id=\"t154\"> the </token> <token id=\"t155\"> fact </token> <token id=\"t156\"> that </token> <token id=\"t157\"> residents </token> <token id=\"t158\"> make </token> <token id=\"t159\"> increased </token> <token id=\"t160\"> use </token> <token id=\"t161\"> of </token> <token id=\"t162\"> electronic </token> <token id=\"t163\"> <br /> </token> <token id=\"t164\"> means </token> <token id=\"t165\"> of </token> <token id=\"t166\"> payment </token> <token id=\"t167\"> . </token> <token id=\"t168\"> <br /> </token> <token id=\"t169\"> <br /> </token> <token id=\"t170\"> <br /> </token> <token id=\"t171\"> <br /> </token> <token id=\"t172\"> Euro </token> <token id=\"t173\"> coins </token> <token id=\"t174\"> were </token> <token id=\"t175\"> made </token> <token id=\"t176\"> available </token> <token id=\"t177\"> to </token> <token id=\"t178\"> <br /> </token> <token id=\"t179\"> Lithuanians </token> <token id=\"t180\"> already </token> <token id=\"t181\"> in </token> <candidate id=\"c21\" index=182 type=\"date\" info=\"2014-12\" length=\"1\"></candidate> <token id=\"t182\"> December </token> <token id=\"t183\"> by </token> <token id=\"t184\"> way </token> <token id=\"t185\"> of </token> <token id=\"t186\"> euro </token> <token id=\"t187\"> coin </token> <token id=\"t188\"> starter </token> <token id=\"t189\"> kits </token> <token id=\"t190\"> . </token> <token id=\"t191\"> Practically </token> <token id=\"t192\"> <br /> </token> <token id=\"t193\"> all </token> <token id=\"t194\"> of </token> <token id=\"t195\"> the </token> <candidate id=\"c22\" index=196 type=\"number\" info=\"null\" length=\"1\"></candidate> <token id=\"t196\"> 900,000 </token> <token id=\"t197\"> starter </token> <token id=\"t198\"> kits </token> <token id=\"t199\"> were </token> <token id=\"t200\"> sold </token> <token id=\"t201\"> by </token> <candidate id=\"c23\" index=202 type=\"number\" info=\"null\" length=\"1\"></candidate> <candidate id=\"c24\" index=202 type=\"date\" info=\"2015-01-01\" length=\"2\"></candidate> <token id=\"t202\"> 1 </token> <token id=\"t203\"> January </token> <token id=\"t204\"> . </token> <token id=\"t205\"> The </token> <token id=\"t206\"> Lithuanian </token> <token id=\"t207\"> central </token> <token id=\"t208\"> <br /> </token> <token id=\"t209\"> bank </token> <token id=\"t210\"> , </token> <token id=\"t211\"> Bank </token> <token id=\"t212\"> of </token> <candidate id=\"c25\" index=213 type=\"location\" info=\"{ &quot;coordinates&quot;: &quot;55.41667;24.0&quot;, &quot;id&quot;: 597427, &quot;featureClass&quot;: &quot;A&quot;, &quot;featureCode&quot;: &quot;PCLI&quot;, &quot;countryCode&quot;: &quot;LT&quot; }\" length=\"1\"></candidate> <token id=\"t213\"> Lithuania </token> <token id=\"t214\"> , </token> <token id=\"t215\"> reported </token> <token id=\"t216\"> that </token> <token id=\"t217\"> euro </token> <token id=\"t218\"> cash </token> <token id=\"t219\"> in </token> <token id=\"t220\"> circulation </token> <token id=\"t221\"> exceeded </token> <token id=\"t222\"> <br /> </token> <token id=\"t223\"> Lithuanian </token> <token id=\"t224\"> litas </token> <token id=\"t225\"> cash </token> <token id=\"t226\"> on </token> <candidate id=\"c26\" index=227 type=\"number\" info=\"null\" length=\"1\"></candidate> <candidate id=\"c27\" index=227 type=\"date\" info=\"2015-01-09\" length=\"2\"></candidate> <token id=\"t227\"> 9 </token> <token id=\"t228\"> January </token> <token id=\"t229\"> ( </token> <token id=\"t230\"> EUR </token> <candidate id=\"c28\" index=231 type=\"number\" info=\"null\" length=\"1\"></candidate> <token id=\"t231\"> 1.25 </token> <candidate id=\"c29\" index=232 type=\"number\" info=\"null\" length=\"1\"></candidate> <token id=\"t232\"> billion </token> <token id=\"t233\"> ( </token> <candidate id=\"c30\" index=234 type=\"number\" info=\"null\" length=\"1\"></candidate> <token id=\"t234\"> 50.4 </token> <token id=\"t235\"> % </token> <token id=\"t236\"> ) </token> <token id=\"t237\"> vs. </token> <token id=\"t238\"> EUR </token> <candidate id=\"c31\" index=239 type=\"number\" info=\"null\" length=\"1\"></candidate> <token id=\"t239\"> 1.23 </token> <token id=\"t240\"> <br /> </token> <candidate id=\"c32\" index=241 type=\"number\" info=\"null\" length=\"1\"></candidate> <token id=\"t241\"> billion </token> <token id=\"t242\"> ( </token> <candidate id=\"c33\" index=243 type=\"number\" info=\"null\" length=\"1\"></candidate> <token id=\"t243\"> 49.6 </token> <token id=\"t244\"> % </token> <token id=\"t245\"> ) </token> <token id=\"t246\"> in </token> <token id=\"t247\"> litas </token> <token id=\"t248\"> ) </token> <token id=\"t249\"> . </token> <token id=\"t250\"> <br /> </token> <token id=\"t251\"> <br /> </token> <token id=\"t252\"> <br /> </token> <token id=\"t253\"> <br /> </token> <token id=\"t254\"> Once </token> <token id=\"t255\"> the </token> <token id=\"t256\"> dual </token> <token id=\"t257\"> circulation </token> <token id=\"t258\"> period </token> <token id=\"t259\"> <br /> </token> <token id=\"t260\"> has </token> <token id=\"t261\"> ended </token> <token id=\"t262\"> , </token> <token id=\"t263\"> litas </token> <token id=\"t264\"> may </token> <token id=\"t265\"> still </token> <token id=\"t266\"> be </token> <token id=\"t267\"> exchanged </token> <token id=\"t268\"> free </token> <token id=\"t269\"> of </token> <token id=\"t270\"> charge </token> <token id=\"t271\"> at </token> <token id=\"t272\"> the </token> <token id=\"t273\"> official </token> <token id=\"t274\"> <br /> </token> <token id=\"t275\"> conversion </token> <token id=\"t276\"> rate </token> <token id=\"t277\"> ( </token> <candidate id=\"c34\" index=278 type=\"number\" info=\"null\" length=\"1\"></candidate> <token id=\"t278\"> 3.45280 </token> <token id=\"t279\"> litas </token> <token id=\"t280\"> to </token> <candidate id=\"c35\" index=281 type=\"number\" info=\"null\" length=\"1\"></candidate> <token id=\"t281\"> one </token> <token id=\"t282\"> euro </token> <token id=\"t283\"> ) </token> <token id=\"t284\"> at </token> <token id=\"t285\"> the </token> <token id=\"t286\"> Lithuanian </token> <token id=\"t287\"> Post </token> <token id=\"t288\"> and </token> <token id=\"t289\"> some </token> <token id=\"t290\"> <br /> </token> <token id=\"t291\"> credit </token> <token id=\"t292\"> unions </token> <token id=\"t293\"> until </token> <candidate id=\"c36\" index=294 type=\"number\" info=\"null\" length=\"1\"></candidate> <candidate id=\"c37\" index=294 type=\"date\" info=\"2015-03-01\" length=\"3\"></candidate> <token id=\"t294\"> 1 </token> <candidate id=\"c38\" index=295 type=\"location\" info=\"{ &quot;coordinates&quot;: &quot;0.35;34.25&quot;, &quot;id&quot;: 187753, &quot;featureClass&quot;: &quot;A&quot;, &quot;featureCode&quot;: &quot;ADMD&quot;, &quot;countryCode&quot;: &quot;KE&quot; }\" length=\"1\"></candidate> <candidate id=\"c39\" index=295 type=\"location\" info=\"{ &quot;coordinates&quot;: &quot;48.05;7.78333&quot;, &quot;id&quot;: 3209258, &quot;featureClass&quot;: &quot;A&quot;, &quot;featureCode&quot;: &quot;ADM4&quot;, &quot;countryCode&quot;: &quot;DE&quot; }\" length=\"1\"></candidate> <candidate id=\"c40\" index=295 type=\"location\" info=\"{ &quot;coordinates&quot;: &quot;52.55262;0.07028&quot;, &quot;id&quot;: 7292899, &quot;featureClass&quot;: &quot;A&quot;, &quot;featureCode&quot;: &quot;ADM4&quot;, &quot;countryCode&quot;: &quot;GB&quot; }\" length=\"1\"></candidate> <candidate id=\"c41\" index=295 type=\"location\" info=\"{ &quot;coordinates&quot;: &quot;47.16128;8.91103&quot;, &quot;id&quot;: 6458781, &quot;featureClass&quot;: &quot;A&quot;, &quot;featureCode&quot;: &quot;ADM2&quot;, &quot;countryCode&quot;: &quot;CH&quot; }\" length=\"1\"></candidate> <token id=\"t295\"> March </token> <candidate id=\"c42\" index=296 type=\"number\" info=\"null\" length=\"1\"></candidate> <token id=\"t296\"> 2015 </token> <token id=\"t297\"> and </token> <token id=\"t298\"> at </token> <token id=\"t299\"> commercial </token> <token id=\"t300\"> banks </token> <token id=\"t301\"> until </token> <candidate id=\"c43\" index=302 type=\"number\" info=\"null\" length=\"1\"></candidate> <candidate id=\"c44\" index=302 type=\"date\" info=\"2015-06-30\" length=\"3\"></candidate> <token id=\"t302\"> 30 </token> <token id=\"t303\"> June </token> <candidate id=\"c45\" index=304 type=\"number\" info=\"null\" length=\"1\"></candidate> <token id=\"t304\"> 2015 </token> <token id=\"t305\"> ( </token> <token id=\"t306\"> at </token> <token id=\"t307\"> <br /> </token> <token id=\"t308\"> some </token> <candidate id=\"c46\" index=309 type=\"number\" info=\"null\" length=\"1\"></candidate> <token id=\"t309\"> 90 </token> <token id=\"t310\"> bank </token> <token id=\"t311\"> branches </token> <token id=\"t312\"> all </token> <token id=\"t313\"> year </token> <token id=\"t314\"> long </token> <token id=\"t315\"> ) </token> <token id=\"t316\"> . </token> <token id=\"t317\"> Bank </token> <token id=\"t318\"> of </token> <candidate id=\"c47\" index=319 type=\"location\" info=\"{ &quot;coordinates&quot;: &quot;55.41667;24.0&quot;, &quot;id&quot;: 597427, &quot;featureClass&quot;: &quot;A&quot;, &quot;featureCode&quot;: &quot;PCLI&quot;, &quot;countryCode&quot;: &quot;LT&quot; }\" length=\"1\"></candidate> <token id=\"t319\"> Lithuania </token> <token id=\"t320\"> will </token> <token id=\"t321\"> exchange </token> <token id=\"t322\"> litas </token> <token id=\"t323\"> <br /> </token> <token id=\"t324\"> into </token> <token id=\"t325\"> euro </token> <token id=\"t326\"> for </token> <token id=\"t327\"> an </token> <token id=\"t328\"> unlimited </token> <token id=\"t329\"> period </token> <token id=\"t330\"> of </token> <token id=\"t331\"> time </token> <token id=\"t332\"> and </token> <token id=\"t333\"> free </token> <token id=\"t334\"> of </token> <token id=\"t335\"> charge </token> <token id=\"t336\"> . </token> <token id=\"t337\"> <br /> </token> <token id=\"t338\"> <br /> </token>","publication_date":"2015-01-13","id":484,"title":"Euro changeover in Lithuania reaching final stage","url":"http://www.baltic-course.com/eng/finances/?doc=100998","content":"&#13;\n\tEuro changeover in Lithuania reaching final stage&#13;\n\t&#13;\n\t&#13;\n\t&#13;\n\tLithuania adopted the euro on 1 January 2015, thus becoming the 19th member of the euro area. With the dual circulation period ending on 15 January, 2015, a crucial part of the changeover will be completed this week, the European Commission said in a report, cites LETA/ELTA.&#13;\n\t&#13;\n \t&#13;\n\t&#13;\n\tThe retail sector continues to cope&#13;\nwell with the changeover process and parallel handling of two currencies and&#13;\nLithuanians' transition to euro cash is smooth. According to a recent&#13;\nCommission survey, by 10 January more than two out of three cash payments in&#13;\nshops were being made in euro only. Over one in two citizens (56%) polled said&#13;\nthey were carrying only euro cash in their wallets. The cash changeover has&#13;\nbeen facilitated by the fact that residents make increased use of electronic&#13;\nmeans of payment.&#13;\n&#13;\n &#13;\n&#13;\nEuro coins were made available to&#13;\nLithuanians already in December by way of euro coin starter kits. Practically&#13;\nall of the 900,000 starter kits were sold by 1 January. The Lithuanian central&#13;\nbank, Bank of Lithuania, reported that euro cash in circulation exceeded&#13;\nLithuanian litas cash on 9 January (EUR 1.25 billion (50.4%) vs. EUR 1.23&#13;\nbillion (49.6%) in litas).&#13;\n&#13;\n &#13;\n&#13;\nOnce the dual circulation period&#13;\nhas ended, litas may still be exchanged free of charge at the official&#13;\nconversion rate (3.45280 litas to one euro) at the Lithuanian Post and some&#13;\ncredit unions until 1 March 2015 and at commercial banks until 30 June 2015 (at&#13;\nsome 90 bank branches all year long). Bank of Lithuania will exchange litas&#13;\ninto euro for an unlimited period of time and free of charge.&#13;\n&#13;\n&#13;\n\t&#13;\n\t&#13;\n\t&#13;\n\t&#13;\n\t&#13;\n\t&#13;\n\t","candidateLabels":[]}
