# Supplementary material for: Web monitoring of emerging animal infectious diseases integrated in the French Animal Health Epidemic Intelligence System
Source: PLoS One. 2018 Aug 3;13(8):e0199960. doi: 10.1371/journal.pone.0199960 (PMC6075742; doi:10.1371/journal.pone.0199960)
Supplement: S1 Dataset — Dataset of news reports in English language used to evaluate and train the information extraction module of PADI-web (http://epia.clermont.inra.fr/vsi). This dataset is composed of 532 news reports (in JSON), with information about the report itself (publication date, title, content, url), as well as processing information related to the information extraction process (candidates for extraction information, correct or incorrect labels for each candidate). The named entity candidates (locations, diseases, hosts, dates, number of cases) are manually labelled in each article. Data are shared under a CC BY license and are freely available for download at: https://dataverse.cirad.fr/dataset.xhtml?persistentId=doi:10.18167/DVN1/KMTIFG. (GZ) [file pone.0199960.s001.gz › articles/485.json]

{"reports":[17006,17009],"tagged_content":"<token id=\"t0\"> News </token> <candidate id=\"c1\" index=1 type=\"location\" info=\"{ &quot;coordinates&quot;: &quot;62.0;10.0&quot;, &quot;id&quot;: 3144096, &quot;featureClass&quot;: &quot;A&quot;, &quot;featureCode&quot;: &quot;PCLI&quot;, &quot;countryCode&quot;: &quot;NO&quot; }\" length=\"1\"></candidate> <token id=\"t1\"> Norway </token> <candidate id=\"c2\" index=2 type=\"disease\" info=\"null\" length=\"1\"></candidate> <token id=\"t2\"> ISA </token> <token id=\"t3\"> Outbreak </token> <token id=\"t4\"> Reported </token> <token id=\"t5\"> in </token> <token id=\"t6\"> Troms28 </token> <candidate id=\"c3\" index=7 type=\"date\" info=\"2014-11\" length=\"2\"></candidate> <token id=\"t7\"> November </token> <candidate id=\"c4\" index=8 type=\"number\" info=\"null\" length=\"1\"></candidate> <token id=\"t8\"> 2014 </token> <token id=\"t9\"> NORWAY </token> <token id=\"t10\"> - </token> <token id=\"t11\"> An </token> <token id=\"t12\"> outbreak </token> <token id=\"t13\"> of </token> <candidate id=\"c5\" index=14 type=\"disease\" info=\"null\" length=\"3\"></candidate> <token id=\"t14\"> Infectious </token> <token id=\"t15\"> Salmon </token> <token id=\"t16\"> Anaemia </token> <token id=\"t17\"> ( </token> <candidate id=\"c6\" index=18 type=\"disease\" info=\"null\" length=\"1\"></candidate> <token id=\"t18\"> ISA </token> <token id=\"t19\"> ) </token> <token id=\"t20\"> has </token> <token id=\"t21\"> been </token> <token id=\"t22\"> reported </token> <token id=\"t23\"> in </token> <candidate id=\"c7\" index=24 type=\"location\" info=\"{ &quot;coordinates&quot;: &quot;69.6442;18.9445&quot;, &quot;id&quot;: 3133897, &quot;featureClass&quot;: &quot;A&quot;, &quot;featureCode&quot;: &quot;ADM1&quot;, &quot;countryCode&quot;: &quot;NO&quot; }\" length=\"1\"></candidate> <token id=\"t24\"> Troms </token> <token id=\"t25\"> , </token> <token id=\"t26\"> Norway.The </token> <candidate id=\"c8\" index=27 type=\"disease\" info=\"null\" length=\"1\"></candidate> <token id=\"t27\"> ISA </token> <token id=\"t28\"> virus </token> <token id=\"t29\"> was </token> <token id=\"t30\"> detected </token> <token id=\"t31\"> at </token> <token id=\"t32\"> Finnstein-11353 </token> <token id=\"t33\"> , </token> <candidate id=\"c9\" index=34 type=\"location\" info=\"{ &quot;coordinates&quot;: &quot;69.6442;18.9445&quot;, &quot;id&quot;: 3133897, &quot;featureClass&quot;: &quot;A&quot;, &quot;featureCode&quot;: &quot;ADM1&quot;, &quot;countryCode&quot;: &quot;NO&quot; }\" length=\"1\"></candidate> <token id=\"t34\"> Troms </token> <token id=\"t35\"> , </token> <token id=\"t36\"> and </token> <token id=\"t37\"> was </token> <token id=\"t38\"> verified </token> <token id=\"t39\"> as </token> <token id=\"t40\"> a </token> <token id=\"t41\"> deleted </token> <token id=\"t42\"> , </token> <token id=\"t43\"> virulent </token> <token id=\"t44\"> variant </token> <token id=\"t45\"> based </token> <token id=\"t46\"> on </token> <token id=\"t47\"> sequence </token> <token id=\"t48\"> analysis </token> <token id=\"t49\"> of </token> <token id=\"t50\"> ISAV </token> <token id=\"t51\"> HPR </token> <token id=\"t52\"> ( </token> <token id=\"t53\"> segment </token> <candidate id=\"c10\" index=54 type=\"number\" info=\"null\" length=\"1\"></candidate> <token id=\"t54\"> 6 </token> <token id=\"t55\"> ) </token> <token id=\"t56\"> . </token> <token id=\"t57\"> <br /> </token> <token id=\"t58\"> From </token> <token id=\"t59\"> an </token> <token id=\"t60\"> epidemiological </token> <token id=\"t61\"> point </token> <token id=\"t62\"> of </token> <token id=\"t63\"> view </token> <token id=\"t64\"> , </token> <token id=\"t65\"> the </token> <token id=\"t66\"> Norwegian </token> <token id=\"t67\"> Food </token> <token id=\"t68\"> Safety </token> <token id=\"t69\"> Authority </token> <token id=\"t70\"> considers </token> <token id=\"t71\"> the </token> <candidate id=\"c11\" index=72 type=\"disease\" info=\"null\" length=\"1\"></candidate> <token id=\"t72\"> ISA </token> <token id=\"t73\"> outbreak </token> <token id=\"t74\"> at </token> <token id=\"t75\"> Finnstein-11353 </token> <token id=\"t76\"> likely </token> <token id=\"t77\"> to </token> <token id=\"t78\"> be </token> <token id=\"t79\"> a </token> <token id=\"t80\"> first </token> <token id=\"t81\"> occurrence </token> <token id=\"t82\"> . </token> <token id=\"t83\"> <br /> </token> <candidate id=\"c12\" index=84 type=\"disease\" info=\"null\" length=\"3\"></candidate> <token id=\"t84\"> Infectious </token> <token id=\"t85\"> salmon </token> <token id=\"t86\"> anaemia </token> <token id=\"t87\"> ( </token> <candidate id=\"c13\" index=88 type=\"disease\" info=\"null\" length=\"1\"></candidate> <token id=\"t88\"> ISA </token> <token id=\"t89\"> ) </token> <token id=\"t90\"> was </token> <token id=\"t91\"> present </token> <token id=\"t92\"> at </token> <token id=\"t93\"> another </token> <token id=\"t94\"> location </token> <token id=\"t95\"> in </token> <candidate id=\"c14\" index=96 type=\"location\" info=\"{ &quot;coordinates&quot;: &quot;69.6442;18.9445&quot;, &quot;id&quot;: 3133897, &quot;featureClass&quot;: &quot;A&quot;, &quot;featureCode&quot;: &quot;ADM1&quot;, &quot;countryCode&quot;: &quot;NO&quot; }\" length=\"1\"></candidate> <token id=\"t96\"> Troms </token> <token id=\"t97\"> region </token> <token id=\"t98\"> in </token> <candidate id=\"c15\" index=99 type=\"location\" info=\"{ &quot;coordinates&quot;: &quot;0.35;34.25&quot;, &quot;id&quot;: 187753, &quot;featureClass&quot;: &quot;A&quot;, &quot;featureCode&quot;: &quot;ADMD&quot;, &quot;countryCode&quot;: &quot;KE&quot; }\" length=\"1\"></candidate> <candidate id=\"c16\" index=99 type=\"location\" info=\"{ &quot;coordinates&quot;: &quot;48.05;7.78333&quot;, &quot;id&quot;: 3209258, &quot;featureClass&quot;: &quot;A&quot;, &quot;featureCode&quot;: &quot;ADM4&quot;, &quot;countryCode&quot;: &quot;DE&quot; }\" length=\"1\"></candidate> <candidate id=\"c17\" index=99 type=\"location\" info=\"{ &quot;coordinates&quot;: &quot;52.55262;0.07028&quot;, &quot;id&quot;: 7292899, &quot;featureClass&quot;: &quot;A&quot;, &quot;featureCode&quot;: &quot;ADM4&quot;, &quot;countryCode&quot;: &quot;GB&quot; }\" length=\"1\"></candidate> <candidate id=\"c18\" index=99 type=\"location\" info=\"{ &quot;coordinates&quot;: &quot;47.16128;8.91103&quot;, &quot;id&quot;: 6458781, &quot;featureClass&quot;: &quot;A&quot;, &quot;featureCode&quot;: &quot;ADM2&quot;, &quot;countryCode&quot;: &quot;CH&quot; }\" length=\"1\"></candidate> <candidate id=\"c19\" index=99 type=\"date\" info=\"2014-03\" length=\"2\"></candidate> <token id=\"t99\"> March </token> <candidate id=\"c20\" index=100 type=\"number\" info=\"null\" length=\"1\"></candidate> <token id=\"t100\"> 2014 </token> <token id=\"t101\"> as </token> <token id=\"t102\"> well </token> <token id=\"t103\"> . </token> <token id=\"t104\"> <br /> </token> <token id=\"t105\"> The </token> <token id=\"t106\"> previous </token> <token id=\"t107\"> outbreak </token> <token id=\"t108\"> occurred </token> <token id=\"t109\"> at </token> <token id=\"t110\"> a </token> <token id=\"t111\"> distance </token> <token id=\"t112\"> of </token> <token id=\"t113\"> about </token> <candidate id=\"c21\" index=114 type=\"number\" info=\"null\" length=\"1\"></candidate> <token id=\"t114\"> 250 </token> <token id=\"t115\"> km </token> <token id=\"t116\"> , </token> <token id=\"t117\"> and </token> <token id=\"t118\"> these </token> <candidate id=\"c22\" index=119 type=\"disease\" info=\"null\" length=\"1\"></candidate> <token id=\"t119\"> ISA </token> <token id=\"t120\"> cases </token> <token id=\"t121\"> seem </token> <token id=\"t122\"> to </token> <token id=\"t123\"> be </token> <candidate id=\"c23\" index=124 type=\"number\" info=\"null\" length=\"1\"></candidate> <token id=\"t124\"> two </token> <token id=\"t125\"> separate </token> <token id=\"t126\"> outbreaks </token> <token id=\"t127\"> without </token> <token id=\"t128\"> any </token> <token id=\"t129\"> epidemiological </token> <token id=\"t130\"> correlation </token> <token id=\"t131\"> although </token> <token id=\"t132\"> both </token> <token id=\"t133\"> of </token> <token id=\"t134\"> them </token> <token id=\"t135\"> belong </token> <token id=\"t136\"> to </token> <token id=\"t137\"> the </token> <token id=\"t138\"> same </token> <token id=\"t139\"> administrative </token> <token id=\"t140\"> region </token> <token id=\"t141\"> . </token> <token id=\"t142\"> <br /> </token> <token id=\"t143\"> The </token> <token id=\"t144\"> Norwegian </token> <token id=\"t145\"> Veterinary </token> <token id=\"t146\"> Institute </token> <token id=\"t147\"> use </token> <token id=\"t148\"> genotyping </token> <token id=\"t149\"> to </token> <token id=\"t150\"> determine </token> <token id=\"t151\"> whether </token> <candidate id=\"c24\" index=152 type=\"disease\" info=\"null\" length=\"1\"></candidate> <token id=\"t152\"> ISA </token> <token id=\"t153\"> outbreaks </token> <token id=\"t154\"> are </token> <token id=\"t155\"> an </token> <token id=\"t156\"> occurrence </token> <token id=\"t157\"> or </token> <token id=\"t158\"> a </token> <token id=\"t159\"> reoccurrence </token> <token id=\"t160\"> . </token> <token id=\"t161\"> <br /> </token> <token id=\"t162\"> Genotyping </token> <token id=\"t163\"> based </token> <token id=\"t164\"> on </token> <token id=\"t165\"> the </token> <token id=\"t166\"> complete </token> <token id=\"t167\"> ISAV </token> <token id=\"t168\"> segment </token> <candidate id=\"c25\" index=169 type=\"number\" info=\"null\" length=\"1\"></candidate> <token id=\"t169\"> 6 </token> <token id=\"t170\"> and </token> <token id=\"t171\"> further </token> <token id=\"t172\"> epidemiological </token> <token id=\"t173\"> studies </token> <token id=\"t174\"> are </token> <token id=\"t175\"> required </token> <token id=\"t176\"> to </token> <token id=\"t177\"> determine </token> <token id=\"t178\"> if </token> <token id=\"t179\"> this </token> <token id=\"t180\"> is </token> <token id=\"t181\"> an </token> <token id=\"t182\"> isolated </token> <token id=\"t183\"> outbreak </token> <token id=\"t184\"> . </token> <candidate id=\"c26\" index=185 type=\"location\" info=\"{ &quot;coordinates&quot;: &quot;49.74917;4.60889&quot;, &quot;id&quot;: 6453601, &quot;featureClass&quot;: &quot;A&quot;, &quot;featureCode&quot;: &quot;ADM4&quot;, &quot;countryCode&quot;: &quot;FR&quot; }\" length=\"1\"></candidate> <token id=\"t185\"> This </token> <token id=\"t186\"> work </token> <token id=\"t187\"> is </token> <token id=\"t188\"> ongoing </token> <token id=\"t189\"> at </token> <token id=\"t190\"> the </token> <token id=\"t191\"> Norwegian </token> <token id=\"t192\"> Veterinary </token> <token id=\"t193\"> Institute </token> <token id=\"t194\"> . </token> <token id=\"t195\"> <br /> </token> <token id=\"t196\"> Of </token> <token id=\"t197\"> the </token> <candidate id=\"c27\" index=198 type=\"number\" info=\"null\" length=\"1\"></candidate> <token id=\"t198\"> 1,158,549 </token> <token id=\"t199\"> salmon </token> <token id=\"t200\"> susceptible </token> <token id=\"t201\"> at </token> <token id=\"t202\"> the </token> <token id=\"t203\"> farm </token> <token id=\"t204\"> , </token> <token id=\"t205\"> the </token> <token id=\"t206\"> outbreak </token> <token id=\"t207\"> led </token> <token id=\"t208\"> to </token> <candidate id=\"c28\" index=209 type=\"number\" info=\"null\" length=\"1\"></candidate> <token id=\"t209\"> 2,830 </token> <token id=\"t210\"> cases </token> <token id=\"t211\"> resulting </token> <token id=\"t212\"> in </token> <candidate id=\"c29\" index=213 type=\"number\" info=\"null\" length=\"1\"></candidate> <token id=\"t213\"> 2,530 </token> <token id=\"t214\"> deaths </token> <token id=\"t215\"> and </token> <candidate id=\"c30\" index=216 type=\"number\" info=\"null\" length=\"1\"></candidate> <token id=\"t216\"> 142,817 </token> <token id=\"t217\"> salmon </token> <token id=\"t218\"> being </token> <token id=\"t219\"> destroyed </token> <token id=\"t220\"> . </token> <token id=\"t221\"> <br /> </token> <token id=\"t222\"> TheFishSite </token> <token id=\"t223\"> News </token> <token id=\"t224\"> Desk </token> <token id=\"t225\"> <br /> </token>","publication_date":"2014-11-28","id":485,"title":"Norway ISA Outbreak Reported in Troms","url":"http://www.thefishsite.com/fishnews/24653/norway-isa-outbreak-reported-in-troms","content":"News Norway ISA Outbreak Reported in Troms28 November 2014 NORWAY - An outbreak of Infectious Salmon Anaemia (ISA) has been reported in Troms, Norway.The ISA virus was detected at Finnstein-11353, Troms, and was verified as a deleted, virulent variant based on sequence analysis of ISAV HPR (segment 6). &#13;\nFrom an epidemiological point of view, the Norwegian Food Safety Authority considers the ISA outbreak at Finnstein-11353 likely to be a first occurrence. &#13;\nInfectious salmon anaemia (ISA) was present at another location in Troms region in March 2014 as well. &#13;\nThe previous outbreak occurred at a distance of about 250 km, and these ISA cases seem to be two separate outbreaks without any epidemiological correlation although both of them belong to the same administrative region. &#13;\nThe Norwegian Veterinary Institute use genotyping to determine whether ISA outbreaks are an occurrence or a reoccurrence. &#13;\nGenotyping based on the complete ISAV segment 6 and further epidemiological studies are required to determine if this is an isolated outbreak. This work is ongoing at the Norwegian Veterinary Institute.&#13;\nOf the 1,158,549 salmon susceptible at the farm, the outbreak led to 2,830 cases resulting in 2,530 deaths and 142,817 salmon being destroyed.&#13;\nTheFishSite News Desk \n","candidateLabels":[{"id":"c1","label":"correct"},{"id":"c2","label":"correct"},{"id":"c3","label":"partial"},{"id":"c4","label":"incorrect"},{"id":"c5","label":"correct"},{"id":"c6","label":"correct"},{"id":"c7","label":"correct"},{"id":"c8","label":"correct"},{"id":"c9","label":"correct"},{"id":"c10","label":"incorrect"},{"id":"c11","label":"correct"},{"id":"c12","label":"correct"},{"id":"c13","label":"correct"},{"id":"c14","label":"correct"},{"id":"c15","label":"incorrect"},{"id":"c16","label":"incorrect"},{"id":"c17","label":"incorrect"},{"id":"c18","label":"incorrect"},{"id":"c19","label":"correct"},{"id":"c20","label":"incorrect"},{"id":"c21","label":"incorrect"},{"id":"c22","label":"correct"},{"id":"c23","label":"partial"},{"id":"c24","label":"correct"},{"id":"c25","label":"incorrect"},{"id":"c26","label":"incorrect"},{"id":"c27","label":"partial"},{"id":"c28","label":"correct"},{"id":"c29","label":"partial"},{"id":"c30","label":"partial"}]}
