# Supplementary material for: Web monitoring of emerging animal infectious diseases integrated in the French Animal Health Epidemic Intelligence System
Source: PLoS One. 2018 Aug 3;13(8):e0199960. doi: 10.1371/journal.pone.0199960 (PMC6075742; doi:10.1371/journal.pone.0199960)
Supplement: S1 Dataset — Dataset of news reports in English language used to evaluate and train the information extraction module of PADI-web (http://epia.clermont.inra.fr/vsi). This dataset is composed of 532 news reports (in JSON), with information about the report itself (publication date, title, content, url), as well as processing information related to the information extraction process (candidates for extraction information, correct or incorrect labels for each candidate). The named entity candidates (locations, diseases, hosts, dates, number of cases) are manually labelled in each article. Data are shared under a CC BY license and are freely available for download at: https://dataverse.cirad.fr/dataset.xhtml?persistentId=doi:10.18167/DVN1/KMTIFG. (GZ) [file pone.0199960.s001.gz › articles/249.json]

{"reports":[18103,18302,18430],"tagged_content":"<token id=\"t0\"> <br /> </token> <token id=\"t1\"> Brad </token> <token id=\"t2\"> Moline </token> <token id=\"t3\"> at </token> <token id=\"t4\"> his </token> <token id=\"t5\"> turkey </token> <token id=\"t6\"> operation </token> <token id=\"t7\"> near </token> <token id=\"t8\"> Manson </token> <token id=\"t9\"> , </token> <candidate id=\"c1\" index=10 type=\"location\" info=\"{ &quot;coordinates&quot;: &quot;42.00027;-93.50049&quot;, &quot;id&quot;: 4862182, &quot;featureClass&quot;: &quot;A&quot;, &quot;featureCode&quot;: &quot;ADM1&quot;, &quot;countryCode&quot;: &quot;US&quot; }\" length=\"1\"></candidate> <token id=\"t10\"> Iowa </token> <token id=\"t11\"> . </token> <token id=\"t12\"> <br /> </token> <token id=\"t13\"> `` </token> <token id=\"t14\"> I </token> <token id=\"t15\"> am </token> <candidate id=\"c2\" index=16 type=\"date\" info=\"PRESENT_REF\" length=\"1\"></candidate> <token id=\"t16\"> currently </token> <token id=\"t17\"> living </token> <token id=\"t18\"> the </token> <candidate id=\"c3\" index=19 type=\"disease\" info=\"null\" length=\"2\"></candidate> <token id=\"t19\"> avian </token> <token id=\"t20\"> influenza </token> <token id=\"t21\"> nightmare </token> <token id=\"t22\"> , </token> <token id=\"t23\"> '' </token> <token id=\"t24\"> said </token> <candidate id=\"c4\" index=25 type=\"location\" info=\"{ &quot;coordinates&quot;: &quot;42.00027;-93.50049&quot;, &quot;id&quot;: 4862182, &quot;featureClass&quot;: &quot;A&quot;, &quot;featureCode&quot;: &quot;ADM1&quot;, &quot;countryCode&quot;: &quot;US&quot; }\" length=\"1\"></candidate> <token id=\"t25\"> Iowa </token> <token id=\"t26\"> turkey </token> <token id=\"t27\"> farmer </token> <token id=\"t28\"> Brad </token> <token id=\"t29\"> Moline </token> <token id=\"t30\"> . </token> <token id=\"t31\"> <br /> </token> <token id=\"t32\"> Testifying </token> <token id=\"t33\"> Tuesday </token> <token id=\"t34\"> afternoon </token> <token id=\"t35\"> on </token> <token id=\"t36\"> behalf </token> <token id=\"t37\"> of </token> <token id=\"t38\"> the </token> <token id=\"t39\"> National </token> <candidate id=\"c5\" index=40 type=\"location\" info=\"{ &quot;coordinates&quot;: &quot;39.0;35.0&quot;, &quot;id&quot;: 298795, &quot;featureClass&quot;: &quot;A&quot;, &quot;featureCode&quot;: &quot;PCLI&quot;, &quot;countryCode&quot;: &quot;TR&quot; }\" length=\"1\"></candidate> <token id=\"t40\"> Turkey </token> <token id=\"t41\"> Federation </token> <token id=\"t42\"> 's </token> <token id=\"t43\"> growers </token> <token id=\"t44\"> and </token> <token id=\"t45\"> processors </token> <token id=\"t46\"> before </token> <token id=\"t47\"> the </token> <token id=\"t48\"> Senate </token> <token id=\"t49\"> Agriculture </token> <token id=\"t50\"> Committee </token> <token id=\"t51\"> , </token> <token id=\"t52\"> Moline </token> <token id=\"t53\"> said </token> <token id=\"t54\"> two-thirds </token> <token id=\"t55\"> of </token> <token id=\"t56\"> his </token> <token id=\"t57\"> family </token> <token id=\"t58\"> 's </token> <token id=\"t59\"> income </token> <token id=\"t60\"> has </token> <token id=\"t61\"> been </token> <token id=\"t62\"> wiped </token> <token id=\"t63\"> out </token> <token id=\"t64\"> with </token> <token id=\"t65\"> the </token> <token id=\"t66\"> loss </token> <token id=\"t67\"> of </token> <token id=\"t68\"> all </token> <candidate id=\"c6\" index=69 type=\"number\" info=\"null\" length=\"1\"></candidate> <token id=\"t69\"> 12 </token> <token id=\"t70\"> growing </token> <token id=\"t71\"> barns </token> <token id=\"t72\"> , </token> <token id=\"t73\"> containing </token> <token id=\"t74\"> more </token> <token id=\"t75\"> than </token> <candidate id=\"c7\" index=76 type=\"number\" info=\"null\" length=\"1\"></candidate> <token id=\"t76\"> 56,000 </token> <token id=\"t77\"> turkeys </token> <token id=\"t78\"> . </token> <token id=\"t79\"> The </token> <token id=\"t80\"> nationwide </token> <token id=\"t81\"> loss </token> <token id=\"t82\"> of </token> <token id=\"t83\"> nearly </token> <candidate id=\"c8\" index=84 type=\"number\" info=\"null\" length=\"1\"></candidate> <token id=\"t84\"> 8 </token> <candidate id=\"c9\" index=85 type=\"number\" info=\"null\" length=\"1\"></candidate> <token id=\"t85\"> million </token> <token id=\"t86\"> turkeys </token> <token id=\"t87\"> from </token> <candidate id=\"c10\" index=88 type=\"disease\" info=\"null\" length=\"4\"></candidate> <token id=\"t88\"> Highly </token> <token id=\"t89\"> Pathogenic </token> <candidate id=\"c11\" index=90 type=\"disease\" info=\"null\" length=\"2\"></candidate> <token id=\"t90\"> Avian </token> <token id=\"t91\"> Influenza </token> <token id=\"t92\"> ( </token> <token id=\"t93\"> HPAI </token> <token id=\"t94\"> ) </token> <token id=\"t95\"> and </token> <token id=\"t96\"> the </token> <token id=\"t97\"> resultant </token> <token id=\"t98\"> economic </token> <token id=\"t99\"> impact </token> <token id=\"t100\"> of </token> <token id=\"t101\"> nearly </token> <token id=\"t102\"> $ </token> <candidate id=\"c12\" index=103 type=\"number\" info=\"null\" length=\"1\"></candidate> <token id=\"t103\"> 500 </token> <candidate id=\"c13\" index=104 type=\"number\" info=\"null\" length=\"1\"></candidate> <token id=\"t104\"> million </token> <token id=\"t105\"> and </token> <candidate id=\"c14\" index=106 type=\"number\" info=\"null\" length=\"1\"></candidate> <token id=\"t106\"> 400 </token> <token id=\"t107\"> employee </token> <token id=\"t108\"> layoffs </token> <token id=\"t109\"> has </token> <token id=\"t110\"> weighed </token> <token id=\"t111\"> heavily </token> <token id=\"t112\"> in </token> <token id=\"t113\"> communities </token> <token id=\"t114\"> where </token> <token id=\"t115\"> each </token> <token id=\"t116\"> of </token> <token id=\"t117\"> the </token> <candidate id=\"c15\" index=118 type=\"number\" info=\"null\" length=\"1\"></candidate> <token id=\"t118\"> 153 </token> <token id=\"t119\"> cases </token> <token id=\"t120\"> has </token> <token id=\"t121\"> struck </token> <token id=\"t122\"> since </token> <candidate id=\"c16\" index=123 type=\"date\" info=\"2015-01\" length=\"2\"></candidate> <token id=\"t123\"> late </token> <token id=\"t124\"> January </token> <token id=\"t125\"> . </token> <token id=\"t126\"> <br /> </token> <token id=\"t127\"> `` </token> <token id=\"t128\"> If </token> <token id=\"t129\"> we </token> <token id=\"t130\"> are </token> <token id=\"t131\"> lucky </token> <token id=\"t132\"> , </token> <token id=\"t133\"> we </token> <token id=\"t134\"> will </token> <token id=\"t135\"> be </token> <token id=\"t136\"> able </token> <token id=\"t137\"> to </token> <token id=\"t138\"> salvage </token> <candidate id=\"c17\" index=139 type=\"date\" info=\"2015\" length=\"2\"></candidate> <token id=\"t139\"> this </token> <token id=\"t140\"> year </token> <token id=\"t141\"> with </token> <candidate id=\"c18\" index=142 type=\"number\" info=\"null\" length=\"1\"></candidate> <token id=\"t142\"> one </token> <token id=\"t143\"> flock </token> <token id=\"t144\"> that </token> <token id=\"t145\"> we </token> <token id=\"t146\"> hope </token> <token id=\"t147\"> to </token> <token id=\"t148\"> repopulate </token> <token id=\"t149\"> soon </token> <token id=\"t150\"> , </token> <token id=\"t151\"> '' </token> <token id=\"t152\"> said </token> <token id=\"t153\"> Moline </token> <token id=\"t154\"> of </token> <token id=\"t155\"> his </token> <token id=\"t156\"> farm </token> <token id=\"t157\"> that </token> <token id=\"t158\"> , </token> <token id=\"t159\"> before </token> <token id=\"t160\"> HPAI </token> <token id=\"t161\"> , </token> <token id=\"t162\"> raised </token> <candidate id=\"c19\" index=163 type=\"number\" info=\"null\" length=\"1\"></candidate> <token id=\"t163\"> 155,000 </token> <token id=\"t164\"> turkeys </token> <token id=\"t165\"> a </token> <token id=\"t166\"> year </token> <token id=\"t167\"> . </token> <token id=\"t168\"> `` </token> <token id=\"t169\"> Without </token> <token id=\"t170\"> APHIS </token> <token id=\"t171\"> indemnification </token> <token id=\"t172\"> payments </token> <token id=\"t173\"> , </token> <token id=\"t174\"> many </token> <token id=\"t175\"> farmers </token> <token id=\"t176\"> may </token> <token id=\"t177\"> have </token> <token id=\"t178\"> been </token> <token id=\"t179\"> forced </token> <token id=\"t180\"> to </token> <token id=\"t181\"> hang </token> <token id=\"t182\"> it </token> <token id=\"t183\"> up </token> <token id=\"t184\"> . </token> <token id=\"t185\"> We </token> <token id=\"t186\"> appreciate </token> <token id=\"t187\"> Congress </token> <token id=\"t188\"> and </token> <token id=\"t189\"> USDA </token> <token id=\"t190\"> for </token> <token id=\"t191\"> their </token> <token id=\"t192\"> continued </token> <token id=\"t193\"> support </token> <token id=\"t194\"> of </token> <token id=\"t195\"> indemnification </token> <token id=\"t196\"> . </token> <token id=\"t197\"> We </token> <token id=\"t198\"> will </token> <token id=\"t199\"> depend </token> <token id=\"t200\"> heavily </token> <token id=\"t201\"> on </token> <token id=\"t202\"> these </token> <token id=\"t203\"> payments </token> <token id=\"t204\"> until </token> <token id=\"t205\"> our </token> <token id=\"t206\"> next </token> <token id=\"t207\"> flock </token> <token id=\"t208\"> goes </token> <token id=\"t209\"> to </token> <token id=\"t210\"> market </token> <token id=\"t211\"> around </token> <candidate id=\"c20\" index=212 type=\"date\" info=\"2015-11-26\" length=\"1\"></candidate> <token id=\"t212\"> Thanksgiving </token> <token id=\"t213\"> . </token> <token id=\"t214\"> '' </token> <token id=\"t215\"> <br /> </token> <token id=\"t216\"> The </token> <token id=\"t217\"> third-generation </token> <token id=\"t218\"> turkey </token> <token id=\"t219\"> farmer </token> <token id=\"t220\"> from </token> <token id=\"t221\"> Manson </token> <token id=\"t222\"> , </token> <candidate id=\"c21\" index=223 type=\"location\" info=\"{ &quot;coordinates&quot;: &quot;42.00027;-93.50049&quot;, &quot;id&quot;: 4862182, &quot;featureClass&quot;: &quot;A&quot;, &quot;featureCode&quot;: &quot;ADM1&quot;, &quot;countryCode&quot;: &quot;US&quot; }\" length=\"1\"></candidate> <token id=\"t223\"> Iowa </token> <token id=\"t224\"> came </token> <token id=\"t225\"> to </token> <token id=\"t226\"> the </token> <token id=\"t227\"> committee </token> <token id=\"t228\"> with </token> <token id=\"t229\"> recommendations </token> <token id=\"t230\"> critical </token> <token id=\"t231\"> to </token> <token id=\"t232\"> eradicating </token> <token id=\"t233\"> the </token> <token id=\"t234\"> disease </token> <token id=\"t235\"> - </token> <token id=\"t236\"> depopulation </token> <token id=\"t237\"> within </token> <candidate id=\"c22\" index=238 type=\"number\" info=\"null\" length=\"1\"></candidate> <token id=\"t238\"> 24 </token> <token id=\"t239\"> hours </token> <token id=\"t240\"> , </token> <token id=\"t241\"> streamlined </token> <token id=\"t242\"> disposal </token> <token id=\"t243\"> , </token> <token id=\"t244\"> consistent </token> <token id=\"t245\"> repopulation </token> <token id=\"t246\"> strategy </token> <token id=\"t247\"> , </token> <token id=\"t248\"> viable </token> <token id=\"t249\"> vaccine </token> <token id=\"t250\"> and </token> <token id=\"t251\"> the </token> <token id=\"t252\"> necessity </token> <token id=\"t253\"> for </token> <token id=\"t254\"> a </token> <token id=\"t255\"> coordinated </token> <token id=\"t256\"> and </token> <token id=\"t257\"> enhanced </token> <token id=\"t258\"> focus </token> <token id=\"t259\"> on </token> <token id=\"t260\"> biosecurity </token> <token id=\"t261\"> . </token> <token id=\"t262\"> Moline </token> <token id=\"t263\"> said </token> <token id=\"t264\"> increased </token> <token id=\"t265\"> efficiency </token> <token id=\"t266\"> will </token> <token id=\"t267\"> require </token> <token id=\"t268\"> clear </token> <token id=\"t269\"> communication </token> <token id=\"t270\"> . </token> <token id=\"t271\"> <br /> </token> <token id=\"t272\"> `` </token> <token id=\"t273\"> Initially </token> <token id=\"t274\"> , </token> <token id=\"t275\"> federal </token> <token id=\"t276\"> and </token> <token id=\"t277\"> state </token> <token id=\"t278\"> governments </token> <token id=\"t279\"> missed </token> <token id=\"t280\"> a </token> <token id=\"t281\"> critical </token> <token id=\"t282\"> opportunity </token> <token id=\"t283\"> to </token> <token id=\"t284\"> sit </token> <token id=\"t285\"> down </token> <token id=\"t286\"> with </token> <token id=\"t287\"> industry </token> <token id=\"t288\"> to </token> <token id=\"t289\"> develop </token> <token id=\"t290\"> a </token> <token id=\"t291\"> defined </token> <token id=\"t292\"> game </token> <token id=\"t293\"> plan </token> <token id=\"t294\"> , </token> <token id=\"t295\"> '' </token> <token id=\"t296\"> said </token> <token id=\"t297\"> Moline </token> <token id=\"t298\"> . </token> <token id=\"t299\"> `` </token> <candidate id=\"c23\" index=300 type=\"location\" info=\"{ &quot;coordinates&quot;: &quot;49.74917;4.60889&quot;, &quot;id&quot;: 6453601, &quot;featureClass&quot;: &quot;A&quot;, &quot;featureCode&quot;: &quot;ADM4&quot;, &quot;countryCode&quot;: &quot;FR&quot; }\" length=\"1\"></candidate> <token id=\"t300\"> This </token> <token id=\"t301\"> would </token> <token id=\"t302\"> avoid </token> <token id=\"t303\"> the </token> <token id=\"t304\"> mass </token> <token id=\"t305\"> confusion </token> <token id=\"t306\"> that </token> <token id=\"t307\"> we </token> <token id=\"t308\"> experienced </token> <token id=\"t309\"> in </token> <candidate id=\"c24\" index=310 type=\"location\" info=\"{ &quot;coordinates&quot;: &quot;42.00027;-93.50049&quot;, &quot;id&quot;: 4862182, &quot;featureClass&quot;: &quot;A&quot;, &quot;featureCode&quot;: &quot;ADM1&quot;, &quot;countryCode&quot;: &quot;US&quot; }\" length=\"1\"></candidate> <token id=\"t310\"> Iowa </token> <token id=\"t311\"> . </token> <token id=\"t312\"> Having </token> <token id=\"t313\"> a </token> <token id=\"t314\"> clear </token> <token id=\"t315\"> road </token> <token id=\"t316\"> map </token> <token id=\"t317\"> explained </token> <token id=\"t318\"> by </token> <token id=\"t319\"> government </token> <token id=\"t320\"> officials </token> <token id=\"t321\"> ( </token> <token id=\"t322\"> not </token> <token id=\"t323\"> contractors </token> <token id=\"t324\"> ) </token> <token id=\"t325\"> is </token> <token id=\"t326\"> a </token> <token id=\"t327\"> must </token> <token id=\"t328\"> . </token> <token id=\"t329\"> We </token> <token id=\"t330\"> understand </token> <token id=\"t331\"> contractors </token> <token id=\"t332\"> play </token> <token id=\"t333\"> an </token> <token id=\"t334\"> important </token> <token id=\"t335\"> role </token> <token id=\"t336\"> in </token> <token id=\"t337\"> eradication </token> <token id=\"t338\"> but </token> <token id=\"t339\"> , </token> <token id=\"t340\"> they </token> <token id=\"t341\"> should </token> <token id=\"t342\"> have </token> <token id=\"t343\"> been </token> <token id=\"t344\"> better </token> <token id=\"t345\"> trained </token> <token id=\"t346\"> . </token> <token id=\"t347\"> Finally </token> <token id=\"t348\"> , </token> <token id=\"t349\"> we </token> <token id=\"t350\"> recommend </token> <token id=\"t351\"> that </token> <token id=\"t352\"> USDA </token> <token id=\"t353\"> staff </token> <token id=\"t354\"> assignments </token> <token id=\"t355\"> overlap </token> <token id=\"t356\"> in </token> <token id=\"t357\"> the </token> <token id=\"t358\"> field </token> <token id=\"t359\"> to </token> <token id=\"t360\"> reduce </token> <token id=\"t361\"> communication </token> <token id=\"t362\"> errors </token> <token id=\"t363\"> . </token> <token id=\"t364\"> '' </token> <token id=\"t365\"> <br /> </token> <token id=\"t366\"> Moline </token> <token id=\"t367\"> also </token> <token id=\"t368\"> recommended </token> <token id=\"t369\"> that </token> <token id=\"t370\"> APHIS </token> <token id=\"t371\"> needs </token> <token id=\"t372\"> to </token> <token id=\"t373\"> examine </token> <token id=\"t374\"> biosecurity </token> <token id=\"t375\"> practices </token> <token id=\"t376\"> , </token> <token id=\"t377\"> especially </token> <token id=\"t378\"> those </token> <token id=\"t379\"> of </token> <token id=\"t380\"> their </token> <token id=\"t381\"> contractors </token> <token id=\"t382\"> . </token> <token id=\"t383\"> `` </token> <token id=\"t384\"> APHIS </token> <token id=\"t385\"> is </token> <token id=\"t386\"> doing </token> <token id=\"t387\"> an </token> <token id=\"t388\"> excellent </token> <token id=\"t389\"> job </token> <token id=\"t390\"> of </token> <token id=\"t391\"> documenting </token> <token id=\"t392\"> the </token> <token id=\"t393\"> transmission </token> <token id=\"t394\"> of </token> <token id=\"t395\"> this </token> <token id=\"t396\"> disease </token> <token id=\"t397\"> , </token> <token id=\"t398\"> but </token> <token id=\"t399\"> to </token> <token id=\"t400\"> date </token> <token id=\"t401\"> the </token> <token id=\"t402\"> agency </token> <token id=\"t403\"> has </token> <token id=\"t404\"> shared </token> <token id=\"t405\"> very </token> <token id=\"t406\"> little </token> <token id=\"t407\"> information </token> <token id=\"t408\"> that </token> <token id=\"t409\"> examines </token> <token id=\"t410\"> the </token> <token id=\"t411\"> role </token> <token id=\"t412\"> delayed </token> <token id=\"t413\"> depopulation </token> <token id=\"t414\"> and </token> <token id=\"t415\"> biosecurity </token> <token id=\"t416\"> lapses </token> <token id=\"t417\"> played </token> <token id=\"t418\"> in </token> <token id=\"t419\"> spreading </token> <token id=\"t420\"> this </token> <token id=\"t421\"> disease </token> <token id=\"t422\"> . </token> <token id=\"t423\"> ' </token> <token id=\"t424\"> <br /> </token> <candidate id=\"c25\" index=425 type=\"location\" info=\"{ &quot;coordinates&quot;: &quot;49.0025;6.52167&quot;, &quot;id&quot;: 6437697, &quot;featureClass&quot;: &quot;A&quot;, &quot;featureCode&quot;: &quot;ADM4&quot;, &quot;countryCode&quot;: &quot;FR&quot; }\" length=\"1\"></candidate> <token id=\"t425\"> Many </token> <token id=\"t426\"> strategies </token> <token id=\"t427\"> will </token> <token id=\"t428\"> be </token> <token id=\"t429\"> needed </token> <token id=\"t430\"> for </token> <token id=\"t431\"> the </token> <token id=\"t432\"> recovery </token> <token id=\"t433\"> of </token> <token id=\"t434\"> growers </token> <token id=\"t435\"> affected </token> <token id=\"t436\"> by </token> <token id=\"t437\"> HPAI </token> <token id=\"t438\"> . </token> <token id=\"t439\"> Moline </token> <token id=\"t440\"> cited </token> <candidate id=\"c26\" index=441 type=\"number\" info=\"null\" length=\"1\"></candidate> <token id=\"t441\"> one </token> <token id=\"t442\"> of </token> <token id=\"t443\"> the </token> <token id=\"t444\"> most </token> <token id=\"t445\"> powerful </token> <token id=\"t446\"> tools </token> <token id=\"t447\"> would </token> <token id=\"t448\"> be </token> <token id=\"t449\"> the </token> <token id=\"t450\"> use </token> <token id=\"t451\"> of </token> <token id=\"t452\"> a </token> <token id=\"t453\"> vaccine </token> <token id=\"t454\"> to </token> <token id=\"t455\"> eradicate </token> <token id=\"t456\"> the </token> <token id=\"t457\"> disease </token> <token id=\"t458\"> , </token> <token id=\"t459\"> in </token> <token id=\"t460\"> a </token> <token id=\"t461\"> limited </token> <token id=\"t462\"> , </token> <token id=\"t463\"> targeted </token> <token id=\"t464\"> strategy </token> <token id=\"t465\"> . </token> <token id=\"t466\"> `` </token> <token id=\"t467\"> Under </token> <token id=\"t468\"> an </token> <token id=\"t469\"> approved </token> <token id=\"t470\"> vaccine </token> <token id=\"t471\"> strategy </token> <token id=\"t472\"> , </token> <token id=\"t473\"> we </token> <token id=\"t474\"> can </token> <token id=\"t475\"> ensure </token> <token id=\"t476\"> trade </token> <token id=\"t477\"> partners </token> <token id=\"t478\"> and </token> <token id=\"t479\"> customers </token> <token id=\"t480\"> that </token> <token id=\"t481\"> infected </token> <candidate id=\"c27\" index=482 type=\"host\" info=\"null\" length=\"1\"></candidate> <token id=\"t482\"> birds </token> <token id=\"t483\"> will </token> <token id=\"t484\"> never </token> <token id=\"t485\"> leave </token> <token id=\"t486\"> the </token> <token id=\"t487\"> farm </token> <token id=\"t488\"> , </token> <token id=\"t489\"> and </token> <token id=\"t490\"> that </token> <token id=\"t491\"> no </token> <token id=\"t492\"> meat </token> <token id=\"t493\"> from </token> <token id=\"t494\"> vaccinated </token> <candidate id=\"c28\" index=495 type=\"host\" info=\"null\" length=\"1\"></candidate> <token id=\"t495\"> birds </token> <token id=\"t496\"> gets </token> <token id=\"t497\"> exported </token> <token id=\"t498\"> , </token> <token id=\"t499\"> '' </token> <token id=\"t500\"> concluded </token> <token id=\"t501\"> Moline </token> <token id=\"t502\"> . </token> <token id=\"t503\"> `` </token> <token id=\"t504\"> However </token> <token id=\"t505\"> , </token> <token id=\"t506\"> we </token> <token id=\"t507\"> lack </token> <token id=\"t508\"> the </token> <token id=\"t509\"> assurance </token> <token id=\"t510\"> that </token> <token id=\"t511\"> we </token> <token id=\"t512\"> will </token> <token id=\"t513\"> be </token> <token id=\"t514\"> allowed </token> <token id=\"t515\"> to </token> <token id=\"t516\"> use </token> <token id=\"t517\"> this </token> <token id=\"t518\"> powerful </token> <token id=\"t519\"> tool </token> <token id=\"t520\"> , </token> <token id=\"t521\"> even </token> <token id=\"t522\"> with </token> <token id=\"t523\"> protocols </token> <token id=\"t524\"> that </token> <token id=\"t525\"> will </token> <token id=\"t526\"> guarantee </token> <token id=\"t527\"> its </token> <token id=\"t528\"> safe </token> <token id=\"t529\"> usage </token> <token id=\"t530\"> '' </token> <token id=\"t531\"> <br /> </token>","publication_date":"2015-07-07","id":249,"title":"Turkey Farmer 'Living the Nightmare'","url":"http://www.chronicletimes.com/story/2211272.html","content":"\nBrad Moline at his turkey operation near Manson, Iowa. \n\"I am currently living the avian influenza nightmare,\" said Iowa turkey farmer Brad Moline. \nTestifying Tuesday afternoon on behalf of the National Turkey Federation's growers and processors before the Senate Agriculture Committee, Moline said two-thirds of his family's income has been wiped out with the loss of all 12 growing barns, containing more than 56,000 turkeys. The nationwide loss of nearly 8 million turkeys from Highly Pathogenic Avian Influenza (HPAI) and the resultant economic impact of nearly $500 million and 400 employee layoffs has weighed heavily in communities where each of the 153 cases has struck since late January.\n\"If we are lucky, we will be able to salvage this year with one flock that we hope to repopulate soon,\" said Moline of his farm that, before HPAI, raised 155,000 turkeys a year. \"Without APHIS indemnification payments, many farmers may have been forced to hang it up. We appreciate Congress and USDA for their continued support of indemnification. We will depend heavily on these payments until our next flock goes to market around Thanksgiving.\"\nThe third-generation turkey farmer from Manson, Iowa came to the committee with recommendations critical to eradicating the disease - depopulation within 24 hours, streamlined disposal, consistent repopulation strategy, viable vaccine and the necessity for a coordinated and enhanced focus on biosecurity. Moline said increased efficiency will require clear communication.\n\"Initially, federal and state governments missed a critical opportunity to sit down with industry to develop a defined game plan,\" said Moline. \"This would avoid the mass confusion that we experienced in Iowa. Having a clear road map explained by government officials (not contractors) is a must. We understand contractors play an important role in eradication but, they should have been better trained. Finally, we recommend that USDA staff assignments overlap in the field to reduce communication errors.\"\nMoline also recommended that APHIS needs to examine biosecurity practices, especially those of their contractors. \"APHIS is doing an excellent job of documenting the transmission of this disease, but to date the agency has shared very little information that examines the role delayed depopulation and biosecurity lapses played in spreading this disease.'\nMany strategies will be needed for the recovery of growers affected by HPAI. Moline cited one of the most powerful tools would be the use of a vaccine to eradicate the disease, in a limited, targeted strategy. \"Under an approved vaccine strategy, we can ensure trade partners and customers that infected birds will never leave the farm, and that no meat from vaccinated birds gets exported,\" concluded Moline. \"However, we lack the assurance that we will be allowed to use this powerful tool, even with protocols that will guarantee its safe usage\"\n","candidateLabels":[]}
