# Supplementary material for: Web monitoring of emerging animal infectious diseases integrated in the French Animal Health Epidemic Intelligence System
Source: PLoS One. 2018 Aug 3;13(8):e0199960. doi: 10.1371/journal.pone.0199960 (PMC6075742; doi:10.1371/journal.pone.0199960)
Supplement: S1 Dataset — Dataset of news reports in English language used to evaluate and train the information extraction module of PADI-web (http://epia.clermont.inra.fr/vsi). This dataset is composed of 532 news reports (in JSON), with information about the report itself (publication date, title, content, url), as well as processing information related to the information extraction process (candidates for extraction information, correct or incorrect labels for each candidate). The named entity candidates (locations, diseases, hosts, dates, number of cases) are manually labelled in each article. Data are shared under a CC BY license and are freely available for download at: https://dataverse.cirad.fr/dataset.xhtml?persistentId=doi:10.18167/DVN1/KMTIFG. (GZ) [file pone.0199960.s001.gz › articles/47.json]

{"reports":[17309,17343,17429,17540,17634,17678,17739,17999,18117,18152,18172,18228,18276,18395,18612,18979,19123],"tagged_content":"<token id=\"t0\"> <br /> </token> <token id=\"t1\"> Vasily </token> <token id=\"t2\"> Fedosenko </token> <token id=\"t3\"> / </token> <token id=\"t4\"> ReutersAn </token> <token id=\"t5\"> employee </token> <token id=\"t6\"> works </token> <token id=\"t7\"> at </token> <token id=\"t8\"> a </token> <token id=\"t9\"> dairy </token> <token id=\"t10\"> plant </token> <token id=\"t11\"> in </token> <candidate id=\"c1\" index=12 type=\"location\" info=\"{ &quot;coordinates&quot;: &quot;53.9;27.56667&quot;, &quot;id&quot;: 625144, &quot;featureClass&quot;: &quot;P&quot;, &quot;featureCode&quot;: &quot;PPLC&quot;, &quot;countryCode&quot;: &quot;BY&quot; }\" length=\"1\"></candidate> <candidate id=\"c2\" index=12 type=\"location\" info=\"{ &quot;coordinates&quot;: &quot;54.0;28.0&quot;, &quot;id&quot;: 625142, &quot;featureClass&quot;: &quot;A&quot;, &quot;featureCode&quot;: &quot;ADM1&quot;, &quot;countryCode&quot;: &quot;BY&quot; }\" length=\"1\"></candidate> <candidate id=\"c3\" index=12 type=\"location\" info=\"{ &quot;coordinates&quot;: &quot;53.9;27.56667&quot;, &quot;id&quot;: 625143, &quot;featureClass&quot;: &quot;A&quot;, &quot;featureCode&quot;: &quot;ADM1&quot;, &quot;countryCode&quot;: &quot;BY&quot; }\" length=\"1\"></candidate> <token id=\"t12\"> Minsk </token> <token id=\"t13\"> , </token> <candidate id=\"c4\" index=14 type=\"location\" info=\"{ &quot;coordinates&quot;: &quot;53.0;28.0&quot;, &quot;id&quot;: 630336, &quot;featureClass&quot;: &quot;A&quot;, &quot;featureCode&quot;: &quot;PCLI&quot;, &quot;countryCode&quot;: &quot;BY&quot; }\" length=\"1\"></candidate> <token id=\"t14\"> Belarus </token> <token id=\"t15\"> . </token> <token id=\"t16\"> <br /> </token> <token id=\"t17\"> <br /> </token> <candidate id=\"c5\" index=18 type=\"location\" info=\"{ &quot;coordinates&quot;: &quot;55.76167;37.60667&quot;, &quot;id&quot;: 524894, &quot;featureClass&quot;: &quot;A&quot;, &quot;featureCode&quot;: &quot;ADM1&quot;, &quot;countryCode&quot;: &quot;RU&quot; }\" length=\"1\"></candidate> <candidate id=\"c6\" index=18 type=\"location\" info=\"{ &quot;coordinates&quot;: &quot;55.75222;37.61556&quot;, &quot;id&quot;: 524901, &quot;featureClass&quot;: &quot;P&quot;, &quot;featureCode&quot;: &quot;PPLC&quot;, &quot;countryCode&quot;: &quot;RU&quot; }\" length=\"1\"></candidate> <token id=\"t18\"> Moscow </token> <token id=\"t19\"> may </token> <token id=\"t20\"> limit </token> <token id=\"t21\"> food </token> <token id=\"t22\"> shipments </token> <token id=\"t23\"> from </token> <candidate id=\"c7\" index=24 type=\"location\" info=\"{ &quot;coordinates&quot;: &quot;53.0;28.0&quot;, &quot;id&quot;: 630336, &quot;featureClass&quot;: &quot;A&quot;, &quot;featureCode&quot;: &quot;PCLI&quot;, &quot;countryCode&quot;: &quot;BY&quot; }\" length=\"1\"></candidate> <token id=\"t24\"> Belarus </token> <token id=\"t25\"> and </token> <candidate id=\"c8\" index=26 type=\"location\" info=\"{ &quot;coordinates&quot;: &quot;49.0;32.0&quot;, &quot;id&quot;: 690791, &quot;featureClass&quot;: &quot;A&quot;, &quot;featureCode&quot;: &quot;PCLI&quot;, &quot;countryCode&quot;: &quot;UA&quot; }\" length=\"1\"></candidate> <token id=\"t26\"> Ukraine </token> <token id=\"t27\"> to </token> <candidate id=\"c9\" index=28 type=\"location\" info=\"{ &quot;coordinates&quot;: &quot;48.0;68.0&quot;, &quot;id&quot;: 1522867, &quot;featureClass&quot;: &quot;A&quot;, &quot;featureCode&quot;: &quot;PCLI&quot;, &quot;countryCode&quot;: &quot;KZ&quot; }\" length=\"1\"></candidate> <token id=\"t28\"> Kazakhstan </token> <token id=\"t29\"> across </token> <token id=\"t30\"> Russian </token> <token id=\"t31\"> territory </token> <token id=\"t32\"> because </token> <token id=\"t33\"> of </token> <token id=\"t34\"> attempts </token> <token id=\"t35\"> to </token> <token id=\"t36\"> sell </token> <token id=\"t37\"> banned </token> <token id=\"t38\"> imports </token> <token id=\"t39\"> in </token> <candidate id=\"c10\" index=40 type=\"location\" info=\"{ &quot;coordinates&quot;: &quot;60.0;100.0&quot;, &quot;id&quot;: 2017370, &quot;featureClass&quot;: &quot;A&quot;, &quot;featureCode&quot;: &quot;PCLI&quot;, &quot;countryCode&quot;: &quot;RU&quot; }\" length=\"1\"></candidate> <token id=\"t40\"> Russia </token> <token id=\"t41\"> , </token> <token id=\"t42\"> the </token> <token id=\"t43\"> head </token> <token id=\"t44\"> of </token> <candidate id=\"c11\" index=45 type=\"location\" info=\"{ &quot;coordinates&quot;: &quot;60.0;100.0&quot;, &quot;id&quot;: 2017370, &quot;featureClass&quot;: &quot;A&quot;, &quot;featureCode&quot;: &quot;PCLI&quot;, &quot;countryCode&quot;: &quot;RU&quot; }\" length=\"1\"></candidate> <token id=\"t45\"> Russia </token> <token id=\"t46\"> 's </token> <token id=\"t47\"> Veterinary </token> <token id=\"t48\"> and </token> <token id=\"t49\"> Phytosanitary </token> <token id=\"t50\"> Service </token> <token id=\"t51\"> was </token> <token id=\"t52\"> quoted </token> <token id=\"t53\"> as </token> <token id=\"t54\"> saying </token> <token id=\"t55\"> on </token> <candidate id=\"c12\" index=56 type=\"date\" info=\"2014-10-30\" length=\"1\"></candidate> <token id=\"t56\"> Thursday </token> <token id=\"t57\"> . </token> <token id=\"t58\"> <br /> </token> <token id=\"t59\"> <br /> </token> <token id=\"t60\"> In </token> <candidate id=\"c13\" index=61 type=\"date\" info=\"2014-08\" length=\"2\"></candidate> <token id=\"t61\"> early </token> <token id=\"t62\"> August </token> <token id=\"t63\"> , </token> <candidate id=\"c14\" index=64 type=\"location\" info=\"{ &quot;coordinates&quot;: &quot;60.0;100.0&quot;, &quot;id&quot;: 2017370, &quot;featureClass&quot;: &quot;A&quot;, &quot;featureCode&quot;: &quot;PCLI&quot;, &quot;countryCode&quot;: &quot;RU&quot; }\" length=\"1\"></candidate> <token id=\"t64\"> Russia </token> <token id=\"t65\"> banned </token> <token id=\"t66\"> about </token> <token id=\"t67\"> $ </token> <candidate id=\"c15\" index=68 type=\"number\" info=\"null\" length=\"1\"></candidate> <token id=\"t68\"> 9 </token> <candidate id=\"c16\" index=69 type=\"number\" info=\"null\" length=\"1\"></candidate> <token id=\"t69\"> billion </token> <token id=\"t70\"> worth </token> <token id=\"t71\"> of </token> <token id=\"t72\"> imports </token> <token id=\"t73\"> of </token> <token id=\"t74\"> fruit </token> <token id=\"t75\"> , </token> <token id=\"t76\"> vegetables </token> <token id=\"t77\"> , </token> <token id=\"t78\"> meat </token> <token id=\"t79\"> , </token> <token id=\"t80\"> poultry </token> <token id=\"t81\"> , </token> <candidate id=\"c17\" index=82 type=\"host\" info=\"null\" length=\"1\"></candidate> <token id=\"t82\"> fish </token> <token id=\"t83\"> and </token> <token id=\"t84\"> dairy </token> <token id=\"t85\"> from </token> <token id=\"t86\"> the </token> <candidate id=\"c18\" index=87 type=\"location\" info=\"{ &quot;coordinates&quot;: &quot;50.83857;4.37599&quot;, &quot;id&quot;: 6695072, &quot;featureClass&quot;: &quot;A&quot;, &quot;featureCode&quot;: &quot;ZN&quot;, &quot;countryCode&quot;: &quot;&quot; }\" length=\"2\"></candidate> <token id=\"t87\"> European </token> <candidate id=\"c19\" index=88 type=\"location\" info=\"{ &quot;coordinates&quot;: &quot;34.83401;-83.99076&quot;, &quot;id&quot;: 4227781, &quot;featureClass&quot;: &quot;A&quot;, &quot;featureCode&quot;: &quot;ADM2&quot;, &quot;countryCode&quot;: &quot;US&quot; }\" length=\"1\"></candidate> <candidate id=\"c20\" index=88 type=\"location\" info=\"{ &quot;coordinates&quot;: &quot;-32.83333;-62.75&quot;, &quot;id&quot;: 3833419, &quot;featureClass&quot;: &quot;A&quot;, &quot;featureCode&quot;: &quot;ADM2&quot;, &quot;countryCode&quot;: &quot;AR&quot; }\" length=\"1\"></candidate> <candidate id=\"c21\" index=88 type=\"location\" info=\"{ &quot;coordinates&quot;: &quot;13.55;-87.9&quot;, &quot;id&quot;: 3584767, &quot;featureClass&quot;: &quot;A&quot;, &quot;featureCode&quot;: &quot;ADM1&quot;, &quot;countryCode&quot;: &quot;SV&quot; }\" length=\"1\"></candidate> <token id=\"t88\"> Union </token> <token id=\"t89\"> and </token> <token id=\"t90\"> some </token> <token id=\"t91\"> other </token> <token id=\"t92\"> countries </token> <token id=\"t93\"> in </token> <token id=\"t94\"> retaliation </token> <token id=\"t95\"> for </token> <candidate id=\"c22\" index=96 type=\"location\" info=\"{ &quot;coordinates&quot;: &quot;19.30833;-81.375&quot;, &quot;id&quot;: 8689203, &quot;featureClass&quot;: &quot;A&quot;, &quot;featureCode&quot;: &quot;ADM1H&quot;, &quot;countryCode&quot;: &quot;KY&quot; }\" length=\"1\"></candidate> <candidate id=\"c23\" index=96 type=\"location\" info=\"{ &quot;coordinates&quot;: &quot;-18.0;177.5&quot;, &quot;id&quot;: 2194371, &quot;featureClass&quot;: &quot;A&quot;, &quot;featureCode&quot;: &quot;ADM1&quot;, &quot;countryCode&quot;: &quot;FJ&quot; }\" length=\"1\"></candidate> <candidate id=\"c24\" index=96 type=\"location\" info=\"{ &quot;coordinates&quot;: &quot;1.33032;32.44875&quot;, &quot;id&quot;: 10858673, &quot;featureClass&quot;: &quot;A&quot;, &quot;featureCode&quot;: &quot;ADM5&quot;, &quot;countryCode&quot;: &quot;UG&quot; }\" length=\"1\"></candidate> <candidate id=\"c25\" index=96 type=\"location\" info=\"{ &quot;coordinates&quot;: &quot;13.25;-16.33333&quot;, &quot;id&quot;: 2411683, &quot;featureClass&quot;: &quot;A&quot;, &quot;featureCode&quot;: &quot;ADM1&quot;, &quot;countryCode&quot;: &quot;GM&quot; }\" length=\"1\"></candidate> <candidate id=\"c26\" index=96 type=\"location\" info=\"{ &quot;coordinates&quot;: &quot;6.83333;80.08333&quot;, &quot;id&quot;: 1223421, &quot;featureClass&quot;: &quot;A&quot;, &quot;featureCode&quot;: &quot;ADM1&quot;, &quot;countryCode&quot;: &quot;LK&quot; }\" length=\"1\"></candidate> <candidate id=\"c27\" index=96 type=\"location\" info=\"{ &quot;coordinates&quot;: &quot;5.5;-2.5&quot;, &quot;id&quot;: 2294076, &quot;featureClass&quot;: &quot;A&quot;, &quot;featureCode&quot;: &quot;ADM1&quot;, &quot;countryCode&quot;: &quot;GH&quot; }\" length=\"1\"></candidate> <candidate id=\"c28\" index=96 type=\"location\" info=\"{ &quot;coordinates&quot;: &quot;0.5;34.58333&quot;, &quot;id&quot;: 400743, &quot;featureClass&quot;: &quot;A&quot;, &quot;featureCode&quot;: &quot;ADM1H&quot;, &quot;countryCode&quot;: &quot;KE&quot; }\" length=\"1\"></candidate> <candidate id=\"c29\" index=96 type=\"location\" info=\"{ &quot;coordinates&quot;: &quot;-7.5;142.0&quot;, &quot;id&quot;: 2083549, &quot;featureClass&quot;: &quot;A&quot;, &quot;featureCode&quot;: &quot;ADM1&quot;, &quot;countryCode&quot;: &quot;PG&quot; }\" length=\"1\"></candidate> <candidate id=\"c30\" index=96 type=\"location\" info=\"{ &quot;coordinates&quot;: &quot;-15.0;24.0&quot;, &quot;id&quot;: 896140, &quot;featureClass&quot;: &quot;A&quot;, &quot;featureCode&quot;: &quot;ADM1&quot;, &quot;countryCode&quot;: &quot;ZM&quot; }\" length=\"1\"></candidate> <candidate id=\"c31\" index=96 type=\"location\" info=\"{ &quot;coordinates&quot;: &quot;-8.0;157.0&quot;, &quot;id&quot;: 2101556, &quot;featureClass&quot;: &quot;A&quot;, &quot;featureCode&quot;: &quot;ADM1&quot;, &quot;countryCode&quot;: &quot;SB&quot; }\" length=\"1\"></candidate> <token id=\"t96\"> Western </token> <token id=\"t97\"> sanctions </token> <token id=\"t98\"> over </token> <token id=\"t99\"> the </token> <token id=\"t100\"> crisis </token> <token id=\"t101\"> in </token> <candidate id=\"c32\" index=102 type=\"location\" info=\"{ &quot;coordinates&quot;: &quot;49.0;32.0&quot;, &quot;id&quot;: 690791, &quot;featureClass&quot;: &quot;A&quot;, &quot;featureCode&quot;: &quot;PCLI&quot;, &quot;countryCode&quot;: &quot;UA&quot; }\" length=\"1\"></candidate> <token id=\"t102\"> Ukraine </token> <token id=\"t103\"> . </token> <token id=\"t104\"> <br /> </token> <token id=\"t105\"> <br /> </token> <token id=\"t106\"> `` </token> <token id=\"t107\"> We </token> <token id=\"t108\"> will </token> <token id=\"t109\"> be </token> <token id=\"t110\"> talking </token> <token id=\"t111\"> about </token> <token id=\"t112\"> stopping </token> <token id=\"t113\"> the </token> <token id=\"t114\"> transit </token> <token id=\"t115\"> to </token> <candidate id=\"c33\" index=116 type=\"location\" info=\"{ &quot;coordinates&quot;: &quot;48.0;68.0&quot;, &quot;id&quot;: 1522867, &quot;featureClass&quot;: &quot;A&quot;, &quot;featureCode&quot;: &quot;PCLI&quot;, &quot;countryCode&quot;: &quot;KZ&quot; }\" length=\"1\"></candidate> <token id=\"t116\"> Kazakhstan </token> <token id=\"t117\"> through </token> <token id=\"t118\"> the </token> <token id=\"t119\"> borders </token> <token id=\"t120\"> of </token> <candidate id=\"c34\" index=121 type=\"location\" info=\"{ &quot;coordinates&quot;: &quot;53.0;28.0&quot;, &quot;id&quot;: 630336, &quot;featureClass&quot;: &quot;A&quot;, &quot;featureCode&quot;: &quot;PCLI&quot;, &quot;countryCode&quot;: &quot;BY&quot; }\" length=\"1\"></candidate> <token id=\"t121\"> Belarus </token> <token id=\"t122\"> and </token> <candidate id=\"c35\" index=123 type=\"location\" info=\"{ &quot;coordinates&quot;: &quot;49.0;32.0&quot;, &quot;id&quot;: 690791, &quot;featureClass&quot;: &quot;A&quot;, &quot;featureCode&quot;: &quot;PCLI&quot;, &quot;countryCode&quot;: &quot;UA&quot; }\" length=\"1\"></candidate> <token id=\"t123\"> Ukraine </token> <token id=\"t124\"> and </token> <token id=\"t125\"> allowing </token> <token id=\"t126\"> it </token> <token id=\"t127\"> only </token> <token id=\"t128\"> via </token> <token id=\"t129\"> our </token> <token id=\"t130\"> checkpoints </token> <token id=\"t131\"> , </token> <token id=\"t132\"> '' </token> <token id=\"t133\"> news </token> <token id=\"t134\"> agency </token> <candidate id=\"c36\" index=135 type=\"location\" info=\"{ &quot;coordinates&quot;: &quot;-29.68417;-53.80694&quot;, &quot;id&quot;: 3450083, &quot;featureClass&quot;: &quot;P&quot;, &quot;featureCode&quot;: &quot;PPLA2&quot;, &quot;countryCode&quot;: &quot;BR&quot; }\" length=\"1\"></candidate> <token id=\"t135\"> RIA </token> <token id=\"t136\"> Novosti </token> <token id=\"t137\"> quoted </token> <token id=\"t138\"> Sergei </token> <token id=\"t139\"> Dankvert </token> <token id=\"t140\"> as </token> <token id=\"t141\"> saying </token> <token id=\"t142\"> . </token> <token id=\"t143\"> <br /> </token> <token id=\"t144\"> <br /> </token> <candidate id=\"c37\" index=145 type=\"location\" info=\"{ &quot;coordinates&quot;: &quot;60.0;100.0&quot;, &quot;id&quot;: 2017370, &quot;featureClass&quot;: &quot;A&quot;, &quot;featureCode&quot;: &quot;PCLI&quot;, &quot;countryCode&quot;: &quot;RU&quot; }\" length=\"1\"></candidate> <token id=\"t145\"> Russia </token> <token id=\"t146\"> , </token> <candidate id=\"c38\" index=147 type=\"location\" info=\"{ &quot;coordinates&quot;: &quot;53.0;28.0&quot;, &quot;id&quot;: 630336, &quot;featureClass&quot;: &quot;A&quot;, &quot;featureCode&quot;: &quot;PCLI&quot;, &quot;countryCode&quot;: &quot;BY&quot; }\" length=\"1\"></candidate> <token id=\"t147\"> Belarus </token> <token id=\"t148\"> and </token> <candidate id=\"c39\" index=149 type=\"location\" info=\"{ &quot;coordinates&quot;: &quot;48.0;68.0&quot;, &quot;id&quot;: 1522867, &quot;featureClass&quot;: &quot;A&quot;, &quot;featureCode&quot;: &quot;PCLI&quot;, &quot;countryCode&quot;: &quot;KZ&quot; }\" length=\"1\"></candidate> <token id=\"t149\"> Kazakhstan </token> <token id=\"t150\"> have </token> <token id=\"t151\"> a </token> <token id=\"t152\"> free-trade </token> <token id=\"t153\"> zone </token> <token id=\"t154\"> as </token> <candidate id=\"c40\" index=155 type=\"location\" info=\"{ &quot;coordinates&quot;: &quot;-31.95224;115.8614&quot;, &quot;id&quot;: 2063523, &quot;featureClass&quot;: &quot;P&quot;, &quot;featureCode&quot;: &quot;PPLA&quot;, &quot;countryCode&quot;: &quot;AU&quot; }\" length=\"1\"></candidate> <token id=\"t155\"> part </token> <token id=\"t156\"> of </token> <token id=\"t157\"> their </token> <token id=\"t158\"> customs </token> <token id=\"t159\"> union </token> <token id=\"t160\"> , </token> <token id=\"t161\"> and </token> <candidate id=\"c41\" index=162 type=\"location\" info=\"{ &quot;coordinates&quot;: &quot;53.9;27.56667&quot;, &quot;id&quot;: 625144, &quot;featureClass&quot;: &quot;P&quot;, &quot;featureCode&quot;: &quot;PPLC&quot;, &quot;countryCode&quot;: &quot;BY&quot; }\" length=\"1\"></candidate> <candidate id=\"c42\" index=162 type=\"location\" info=\"{ &quot;coordinates&quot;: &quot;54.0;28.0&quot;, &quot;id&quot;: 625142, &quot;featureClass&quot;: &quot;A&quot;, &quot;featureCode&quot;: &quot;ADM1&quot;, &quot;countryCode&quot;: &quot;BY&quot; }\" length=\"1\"></candidate> <candidate id=\"c43\" index=162 type=\"location\" info=\"{ &quot;coordinates&quot;: &quot;53.9;27.56667&quot;, &quot;id&quot;: 625143, &quot;featureClass&quot;: &quot;A&quot;, &quot;featureCode&quot;: &quot;ADM1&quot;, &quot;countryCode&quot;: &quot;BY&quot; }\" length=\"1\"></candidate> <token id=\"t162\"> Minsk </token> <token id=\"t163\"> has </token> <token id=\"t164\"> promised </token> <token id=\"t165\"> to </token> <token id=\"t166\"> prevent </token> <token id=\"t167\"> banned </token> <token id=\"t168\"> foods </token> <token id=\"t169\"> from </token> <token id=\"t170\"> being </token> <token id=\"t171\"> shipped </token> <token id=\"t172\"> onward </token> <token id=\"t173\"> to </token> <candidate id=\"c44\" index=174 type=\"location\" info=\"{ &quot;coordinates&quot;: &quot;60.0;100.0&quot;, &quot;id&quot;: 2017370, &quot;featureClass&quot;: &quot;A&quot;, &quot;featureCode&quot;: &quot;PCLI&quot;, &quot;countryCode&quot;: &quot;RU&quot; }\" length=\"1\"></candidate> <token id=\"t174\"> Russia </token> <token id=\"t175\"> . </token> <token id=\"t176\"> <br /> </token> <token id=\"t177\"> <br /> </token> <candidate id=\"c45\" index=178 type=\"location\" info=\"{ &quot;coordinates&quot;: &quot;48.0;68.0&quot;, &quot;id&quot;: 1522867, &quot;featureClass&quot;: &quot;A&quot;, &quot;featureCode&quot;: &quot;PCLI&quot;, &quot;countryCode&quot;: &quot;KZ&quot; }\" length=\"1\"></candidate> <token id=\"t178\"> Kazakhstan </token> <token id=\"t179\"> is </token> <token id=\"t180\"> ready </token> <token id=\"t181\"> to </token> <token id=\"t182\"> cooperate </token> <token id=\"t183\"> with </token> <candidate id=\"c46\" index=184 type=\"location\" info=\"{ &quot;coordinates&quot;: &quot;60.0;100.0&quot;, &quot;id&quot;: 2017370, &quot;featureClass&quot;: &quot;A&quot;, &quot;featureCode&quot;: &quot;PCLI&quot;, &quot;countryCode&quot;: &quot;RU&quot; }\" length=\"1\"></candidate> <token id=\"t184\"> Russia </token> <token id=\"t185\"> if </token> <token id=\"t186\"> it </token> <token id=\"t187\"> plans </token> <token id=\"t188\"> to </token> <token id=\"t189\"> discuss </token> <token id=\"t190\"> the </token> <token id=\"t191\"> toughening </token> <token id=\"t192\"> of </token> <token id=\"t193\"> checkpoint </token> <token id=\"t194\"> controls </token> <token id=\"t195\"> on </token> <token id=\"t196\"> the </token> <token id=\"t197\"> Russia-EU </token> <token id=\"t198\"> border </token> <token id=\"t199\"> , </token> <token id=\"t200\"> Kazakh </token> <token id=\"t201\"> deputy </token> <token id=\"t202\"> national </token> <token id=\"t203\"> economy </token> <token id=\"t204\"> minister </token> <candidate id=\"c47\" index=205 type=\"location\" info=\"{ &quot;coordinates&quot;: &quot;5.6658;-0.16307&quot;, &quot;id&quot;: 2298330, &quot;featureClass&quot;: &quot;P&quot;, &quot;featureCode&quot;: &quot;PPL&quot;, &quot;countryCode&quot;: &quot;GH&quot; }\" length=\"1\"></candidate> <candidate id=\"c48\" index=205 type=\"location\" info=\"{ &quot;coordinates&quot;: &quot;24.9;39.5&quot;, &quot;id&quot;: 109224, &quot;featureClass&quot;: &quot;A&quot;, &quot;featureCode&quot;: &quot;ADM1&quot;, &quot;countryCode&quot;: &quot;SA&quot; }\" length=\"1\"></candidate> <candidate id=\"c49\" index=205 type=\"location\" info=\"{ &quot;coordinates&quot;: &quot;24.46861;39.61417&quot;, &quot;id&quot;: 109223, &quot;featureClass&quot;: &quot;P&quot;, &quot;featureCode&quot;: &quot;PPLA&quot;, &quot;countryCode&quot;: &quot;SA&quot; }\" length=\"1\"></candidate> <token id=\"t205\"> Madina </token> <token id=\"t206\"> Abylkasymova </token> <token id=\"t207\"> told </token> <token id=\"t208\"> reporters </token> <token id=\"t209\"> in </token> <candidate id=\"c50\" index=210 type=\"location\" info=\"{ &quot;coordinates&quot;: &quot;51.1801;71.44598&quot;, &quot;id&quot;: 1526273, &quot;featureClass&quot;: &quot;P&quot;, &quot;featureCode&quot;: &quot;PPLC&quot;, &quot;countryCode&quot;: &quot;KZ&quot; }\" length=\"1\"></candidate> <candidate id=\"c51\" index=210 type=\"location\" info=\"{ &quot;coordinates&quot;: &quot;-6.6717;108.5416&quot;, &quot;id&quot;: 6779868, &quot;featureClass&quot;: &quot;A&quot;, &quot;featureCode&quot;: &quot;ADM4&quot;, &quot;countryCode&quot;: &quot;ID&quot; }\" length=\"1\"></candidate> <candidate id=\"c52\" index=210 type=\"location\" info=\"{ &quot;coordinates&quot;: &quot;51.13333;71.43333&quot;, &quot;id&quot;: 1538317, &quot;featureClass&quot;: &quot;A&quot;, &quot;featureCode&quot;: &quot;ADM1&quot;, &quot;countryCode&quot;: &quot;KZ&quot; }\" length=\"1\"></candidate> <token id=\"t210\"> Astana </token> <token id=\"t211\"> . </token> <token id=\"t212\"> <br /> </token> <token id=\"t213\"> <br /> </token> <token id=\"t214\"> `` </token> <token id=\"t215\"> But </token> <token id=\"t216\"> an </token> <token id=\"t217\"> introduction </token> <token id=\"t218\"> of </token> <token id=\"t219\"> some </token> <token id=\"t220\"> kind </token> <token id=\"t221\"> of </token> <token id=\"t222\"> restriction </token> <token id=\"t223\"> on </token> <token id=\"t224\"> the </token> <token id=\"t225\"> transit </token> <token id=\"t226\"> of </token> <token id=\"t227\"> products </token> <token id=\"t228\"> that </token> <candidate id=\"c53\" index=229 type=\"location\" info=\"{ &quot;coordinates&quot;: &quot;48.0;68.0&quot;, &quot;id&quot;: 1522867, &quot;featureClass&quot;: &quot;A&quot;, &quot;featureCode&quot;: &quot;PCLI&quot;, &quot;countryCode&quot;: &quot;KZ&quot; }\" length=\"1\"></candidate> <token id=\"t229\"> Kazakhstan </token> <token id=\"t230\"> imports </token> <token id=\"t231\"> from </token> <token id=\"t232\"> the </token> <candidate id=\"c54\" index=233 type=\"location\" info=\"{ &quot;coordinates&quot;: &quot;50.83857;4.37599&quot;, &quot;id&quot;: 6695072, &quot;featureClass&quot;: &quot;A&quot;, &quot;featureCode&quot;: &quot;ZN&quot;, &quot;countryCode&quot;: &quot;&quot; }\" length=\"2\"></candidate> <token id=\"t233\"> European </token> <candidate id=\"c55\" index=234 type=\"location\" info=\"{ &quot;coordinates&quot;: &quot;34.83401;-83.99076&quot;, &quot;id&quot;: 4227781, &quot;featureClass&quot;: &quot;A&quot;, &quot;featureCode&quot;: &quot;ADM2&quot;, &quot;countryCode&quot;: &quot;US&quot; }\" length=\"1\"></candidate> <candidate id=\"c56\" index=234 type=\"location\" info=\"{ &quot;coordinates&quot;: &quot;-32.83333;-62.75&quot;, &quot;id&quot;: 3833419, &quot;featureClass&quot;: &quot;A&quot;, &quot;featureCode&quot;: &quot;ADM2&quot;, &quot;countryCode&quot;: &quot;AR&quot; }\" length=\"1\"></candidate> <candidate id=\"c57\" index=234 type=\"location\" info=\"{ &quot;coordinates&quot;: &quot;13.55;-87.9&quot;, &quot;id&quot;: 3584767, &quot;featureClass&quot;: &quot;A&quot;, &quot;featureCode&quot;: &quot;ADM1&quot;, &quot;countryCode&quot;: &quot;SV&quot; }\" length=\"1\"></candidate> <token id=\"t234\"> Union </token> <token id=\"t235\"> is </token> <token id=\"t236\"> out </token> <token id=\"t237\"> of </token> <token id=\"t238\"> the </token> <token id=\"t239\"> question </token> <token id=\"t240\"> , </token> <token id=\"t241\"> '' </token> <token id=\"t242\"> she </token> <token id=\"t243\"> added </token> <token id=\"t244\"> . </token> <token id=\"t245\"> <br /> </token> <token id=\"t246\"> <br /> </token> <candidate id=\"c58\" index=247 type=\"location\" info=\"{ &quot;coordinates&quot;: &quot;60.0;100.0&quot;, &quot;id&quot;: 2017370, &quot;featureClass&quot;: &quot;A&quot;, &quot;featureCode&quot;: &quot;PCLI&quot;, &quot;countryCode&quot;: &quot;RU&quot; }\" length=\"1\"></candidate> <token id=\"t247\"> Russia </token> <token id=\"t248\"> 's </token> <token id=\"t249\"> phytosanitary </token> <token id=\"t250\"> watchdog </token> <candidate id=\"c59\" index=251 type=\"date\" info=\"PAST_REF\" length=\"1\"></candidate> <token id=\"t251\"> recently </token> <token id=\"t252\"> reported </token> <token id=\"t253\"> that </token> <candidate id=\"c60\" index=254 type=\"number\" info=\"null\" length=\"1\"></candidate> <token id=\"t254\"> 8,000 </token> <token id=\"t255\"> tons </token> <token id=\"t256\"> of </token> <token id=\"t257\"> meat </token> <token id=\"t258\"> , </token> <token id=\"t259\"> falsely </token> <token id=\"t260\"> labeled </token> <token id=\"t261\"> as </token> <token id=\"t262\"> coming </token> <token id=\"t263\"> from </token> <candidate id=\"c61\" index=264 type=\"location\" info=\"{ &quot;coordinates&quot;: &quot;-10.0;-55.0&quot;, &quot;id&quot;: 3469034, &quot;featureClass&quot;: &quot;A&quot;, &quot;featureCode&quot;: &quot;PCLI&quot;, &quot;countryCode&quot;: &quot;BR&quot; }\" length=\"1\"></candidate> <token id=\"t264\"> Brazil </token> <token id=\"t265\"> and </token> <token id=\"t266\"> destined </token> <token id=\"t267\"> for </token> <candidate id=\"c62\" index=268 type=\"location\" info=\"{ &quot;coordinates&quot;: &quot;48.0;68.0&quot;, &quot;id&quot;: 1522867, &quot;featureClass&quot;: &quot;A&quot;, &quot;featureCode&quot;: &quot;PCLI&quot;, &quot;countryCode&quot;: &quot;KZ&quot; }\" length=\"1\"></candidate> <token id=\"t268\"> Kazakhstan </token> <token id=\"t269\"> , </token> <token id=\"t270\"> had </token> <token id=\"t271\"> been </token> <token id=\"t272\"> delivered </token> <token id=\"t273\"> to </token> <candidate id=\"c63\" index=274 type=\"location\" info=\"{ &quot;coordinates&quot;: &quot;60.0;100.0&quot;, &quot;id&quot;: 2017370, &quot;featureClass&quot;: &quot;A&quot;, &quot;featureCode&quot;: &quot;PCLI&quot;, &quot;countryCode&quot;: &quot;RU&quot; }\" length=\"1\"></candidate> <token id=\"t274\"> Russia </token> <token id=\"t275\"> via </token> <candidate id=\"c64\" index=276 type=\"location\" info=\"{ &quot;coordinates&quot;: &quot;53.0;28.0&quot;, &quot;id&quot;: 630336, &quot;featureClass&quot;: &quot;A&quot;, &quot;featureCode&quot;: &quot;PCLI&quot;, &quot;countryCode&quot;: &quot;BY&quot; }\" length=\"1\"></candidate> <token id=\"t276\"> Belarus </token> <token id=\"t277\"> , </token> <token id=\"t278\"> Dankvert </token> <token id=\"t279\"> said </token> <token id=\"t280\"> . </token> <token id=\"t281\"> <br /> </token> <token id=\"t282\"> <br /> </token> <token id=\"t283\"> The </token> <token id=\"t284\"> service </token> <token id=\"t285\"> managed </token> <token id=\"t286\"> to </token> <token id=\"t287\"> find </token> <token id=\"t288\"> about </token> <candidate id=\"c65\" index=289 type=\"number\" info=\"null\" length=\"1\"></candidate> <token id=\"t289\"> 300 </token> <token id=\"t290\"> tons </token> <token id=\"t291\"> of </token> <token id=\"t292\"> the </token> <token id=\"t293\"> meat </token> <token id=\"t294\"> , </token> <token id=\"t295\"> while </token> <candidate id=\"c66\" index=296 type=\"number\" info=\"null\" length=\"1\"></candidate> <token id=\"t296\"> 7,500 </token> <token id=\"t297\"> tons </token> <token id=\"t298\"> `` </token> <token id=\"t299\"> got </token> <token id=\"t300\"> lost </token> <token id=\"t301\"> in </token> <candidate id=\"c67\" index=302 type=\"location\" info=\"{ &quot;coordinates&quot;: &quot;60.0;100.0&quot;, &quot;id&quot;: 2017370, &quot;featureClass&quot;: &quot;A&quot;, &quot;featureCode&quot;: &quot;PCLI&quot;, &quot;countryCode&quot;: &quot;RU&quot; }\" length=\"1\"></candidate> <token id=\"t302\"> Russia </token> <token id=\"t303\"> , </token> <token id=\"t304\"> '' </token> <token id=\"t305\"> he </token> <token id=\"t306\"> added </token> <token id=\"t307\"> . </token> <token id=\"t308\"> <br /> </token> <token id=\"t309\"> <br /> </token> <token id=\"t310\"> The </token> <token id=\"t311\"> service </token> <token id=\"t312\"> may </token> <token id=\"t313\"> also </token> <candidate id=\"c68\" index=314 type=\"location\" info=\"{ &quot;coordinates&quot;: &quot;38.49457;43.38323&quot;, &quot;id&quot;: 298117, &quot;featureClass&quot;: &quot;P&quot;, &quot;featureCode&quot;: &quot;PPLA&quot;, &quot;countryCode&quot;: &quot;TR&quot; }\" length=\"1\"></candidate> <token id=\"t314\"> ban </token> <token id=\"t315\"> pork </token> <token id=\"t316\"> imports </token> <token id=\"t317\"> from </token> <candidate id=\"c69\" index=318 type=\"location\" info=\"{ &quot;coordinates&quot;: &quot;53.0;28.0&quot;, &quot;id&quot;: 630336, &quot;featureClass&quot;: &quot;A&quot;, &quot;featureCode&quot;: &quot;PCLI&quot;, &quot;countryCode&quot;: &quot;BY&quot; }\" length=\"1\"></candidate> <token id=\"t318\"> Belarus </token> <token id=\"t319\"> due </token> <token id=\"t320\"> to </token> <token id=\"t321\"> suspected </token> <token id=\"t322\"> outbreaks </token> <token id=\"t323\"> of </token> <candidate id=\"c70\" index=324 type=\"disease\" info=\"null\" length=\"3\"></candidate> <token id=\"t324\"> African </token> <candidate id=\"c71\" index=325 type=\"host\" info=\"null\" length=\"1\"></candidate> <token id=\"t325\"> swine </token> <token id=\"t326\"> fever </token> <token id=\"t327\"> , </token> <token id=\"t328\"> the </token> <token id=\"t329\"> service </token> <token id=\"t330\"> said </token> <token id=\"t331\"> . </token> <token id=\"t332\"> It </token> <token id=\"t333\"> planned </token> <token id=\"t334\"> to </token> <token id=\"t335\"> discuss </token> <token id=\"t336\"> the </token> <token id=\"t337\"> issue </token> <token id=\"t338\"> at </token> <token id=\"t339\"> a </token> <token id=\"t340\"> meeting </token> <token id=\"t341\"> with </token> <token id=\"t342\"> the </token> <token id=\"t343\"> Belarussian </token> <token id=\"t344\"> agriculture </token> <token id=\"t345\"> ministry </token> <token id=\"t346\"> on </token> <candidate id=\"c72\" index=347 type=\"date\" info=\"2014-10-30\" length=\"1\"></candidate> <token id=\"t347\"> Thursday </token> <token id=\"t348\"> . </token> <token id=\"t349\"> <br /> </token> <token id=\"t350\"> <br /> </token> <candidate id=\"c73\" index=351 type=\"location\" info=\"{ &quot;coordinates&quot;: &quot;53.0;28.0&quot;, &quot;id&quot;: 630336, &quot;featureClass&quot;: &quot;A&quot;, &quot;featureCode&quot;: &quot;PCLI&quot;, &quot;countryCode&quot;: &quot;BY&quot; }\" length=\"1\"></candidate> <token id=\"t351\"> Belarus </token> <token id=\"t352\"> has </token> <token id=\"t353\"> suspended </token> <token id=\"t354\"> shipments </token> <token id=\"t355\"> of </token> <token id=\"t356\"> pork </token> <token id=\"t357\"> to </token> <candidate id=\"c74\" index=358 type=\"location\" info=\"{ &quot;coordinates&quot;: &quot;60.0;100.0&quot;, &quot;id&quot;: 2017370, &quot;featureClass&quot;: &quot;A&quot;, &quot;featureCode&quot;: &quot;PCLI&quot;, &quot;countryCode&quot;: &quot;RU&quot; }\" length=\"1\"></candidate> <token id=\"t358\"> Russia </token> <token id=\"t359\"> until </token> <candidate id=\"c75\" index=360 type=\"date\" info=\"2013-11-11\" length=\"2\"></candidate> <token id=\"t360\"> Nov. </token> <candidate id=\"c76\" index=361 type=\"number\" info=\"null\" length=\"1\"></candidate> <token id=\"t361\"> 11 </token> <token id=\"t362\"> , </token> <token id=\"t363\"> when </token> <token id=\"t364\"> officials </token> <token id=\"t365\"> plan </token> <token id=\"t366\"> to </token> <token id=\"t367\"> discuss </token> <token id=\"t368\"> the </token> <token id=\"t369\"> issue </token> <token id=\"t370\"> again </token> <token id=\"t371\"> , </token> <token id=\"t372\"> the </token> <token id=\"t373\"> service </token> <token id=\"t374\"> was </token> <token id=\"t375\"> quoted </token> <token id=\"t376\"> as </token> <token id=\"t377\"> saying </token> <token id=\"t378\"> by </token> <token id=\"t379\"> the </token> <token id=\"t380\"> Interfax </token> <token id=\"t381\"> news </token> <token id=\"t382\"> agency </token> <token id=\"t383\"> later </token> <token id=\"t384\"> on </token> <candidate id=\"c77\" index=385 type=\"date\" info=\"2014-10-30\" length=\"1\"></candidate> <token id=\"t385\"> Thursday </token> <token id=\"t386\"> . </token> <token id=\"t387\"> <br /> </token>","publication_date":"2014-10-30","id":47,"title":"Russia Could Limit Food Transit From Ukraine and Belarus to ...","url":"http://www.themoscowtimes.com/business/article/russia-could-limit-food-transit-from-ukraine-and-belarus-to-kazakhstan/510340.html","content":"&#13;\n Vasily Fedosenko / ReutersAn employee works at a dairy plant in Minsk, Belarus. &#13;\n &#13;\nMoscow may limit food shipments from Belarus and Ukraine to Kazakhstan across Russian territory because of attempts to sell banned imports in Russia, the head of Russia's Veterinary and Phytosanitary Service was quoted as saying on Thursday.&#13;\n&#13;\nIn early August, Russia banned about $9 billion worth of imports of fruit, vegetables, meat, poultry, fish and dairy from the European Union and some other countries in retaliation for Western sanctions over the crisis in Ukraine.&#13;\n&#13;\n\"We will be talking about stopping the transit to Kazakhstan through the borders of Belarus and Ukraine and allowing it only via our checkpoints,\" news agency RIA Novosti quoted Sergei Dankvert as saying.&#13;\n&#13;\nRussia, Belarus and Kazakhstan have a free-trade zone as part of their customs union, and Minsk has promised to prevent banned foods from being shipped onward to Russia.&#13;\n&#13;\nKazakhstan is ready to cooperate with Russia if it plans to discuss the toughening of checkpoint controls on the Russia-EU border, Kazakh deputy national economy minister Madina Abylkasymova told reporters in Astana.&#13;\n&#13;\n\"But an introduction of some kind of restriction on the transit of products that Kazakhstan imports from the European Union is out of the question,\" she added.&#13;\n&#13;\nRussia's phytosanitary watchdog recently reported that 8,000 tons of meat, falsely labeled as coming from Brazil and destined for Kazakhstan, had been delivered to Russia via Belarus, Dankvert said.&#13;\n&#13;\nThe service managed to find about 300 tons of the meat, while 7,500 tons \"got lost in Russia,\" he added.&#13;\n&#13;\nThe service may also ban pork imports from Belarus due to suspected outbreaks of African swine fever, the service said. It planned to discuss the issue at a meeting with the Belarussian agriculture ministry on Thursday.&#13;\n&#13;\nBelarus has suspended shipments of pork to Russia until Nov. 11, when officials plan to discuss the issue again, the service was quoted as saying by the Interfax news agency later on Thursday. &#13;\n ","candidateLabels":[]}
