# Supplementary material for: Web monitoring of emerging animal infectious diseases integrated in the French Animal Health Epidemic Intelligence System
Source: PLoS One. 2018 Aug 3;13(8):e0199960. doi: 10.1371/journal.pone.0199960 (PMC6075742; doi:10.1371/journal.pone.0199960)
Supplement: S1 Dataset — Dataset of news reports in English language used to evaluate and train the information extraction module of PADI-web (http://epia.clermont.inra.fr/vsi). This dataset is composed of 532 news reports (in JSON), with information about the report itself (publication date, title, content, url), as well as processing information related to the information extraction process (candidates for extraction information, correct or incorrect labels for each candidate). The named entity candidates (locations, diseases, hosts, dates, number of cases) are manually labelled in each article. Data are shared under a CC BY license and are freely available for download at: https://dataverse.cirad.fr/dataset.xhtml?persistentId=doi:10.18167/DVN1/KMTIFG. (GZ) [file pone.0199960.s001.gz › articles/310.json]

{"reports":[18642,18684,18730,18733,18771,18828,18886,19006,19053,19085,19089,19138,19201,19249,19334,19374,19412],"tagged_content":"<token id=\"t0\"> <br /> </token> <token id=\"t1\"> <br /> </token> <token id=\"t2\"> PARIS </token> <token id=\"t3\"> , </token> <candidate id=\"c1\" index=4 type=\"date\" info=\"2015-09-11\" length=\"2\"></candidate> <token id=\"t4\"> Sept </token> <candidate id=\"c2\" index=5 type=\"number\" info=\"null\" length=\"1\"></candidate> <token id=\"t5\"> 11 </token> <token id=\"t6\"> ( </token> <token id=\"t7\"> Reuters </token> <token id=\"t8\"> ) </token> <token id=\"t9\"> -- </token> <candidate id=\"c3\" index=10 type=\"location\" info=\"{ &quot;coordinates&quot;: &quot;46.0;2.0&quot;, &quot;id&quot;: 3017382, &quot;featureClass&quot;: &quot;A&quot;, &quot;featureCode&quot;: &quot;PCLI&quot;, &quot;countryCode&quot;: &quot;FR&quot; }\" length=\"1\"></candidate> <token id=\"t10\"> France </token> <token id=\"t11\"> is </token> <token id=\"t12\"> preparing </token> <token id=\"t13\"> a </token> <token id=\"t14\"> widespread </token> <token id=\"t15\"> vaccination </token> <token id=\"t16\"> campaign </token> <token id=\"t17\"> for </token> <token id=\"t18\"> livestock </token> <token id=\"t19\"> following </token> <token id=\"t20\"> an </token> <token id=\"t21\"> outbreak </token> <token id=\"t22\"> of </token> <candidate id=\"c4\" index=23 type=\"disease\" info=\"null\" length=\"1\"></candidate> <token id=\"t23\"> bluetongue </token> <token id=\"t24\"> disease </token> <token id=\"t25\"> on </token> <token id=\"t26\"> a </token> <token id=\"t27\"> farm </token> <token id=\"t28\"> in </token> <token id=\"t29\"> the </token> <token id=\"t30\"> centre </token> <token id=\"t31\"> of </token> <token id=\"t32\"> the </token> <token id=\"t33\"> country </token> <token id=\"t34\"> , </token> <token id=\"t35\"> the </token> <token id=\"t36\"> government </token> <token id=\"t37\"> said </token> <token id=\"t38\"> on </token> <candidate id=\"c5\" index=39 type=\"date\" info=\"2015-09-11\" length=\"1\"></candidate> <token id=\"t39\"> Friday </token> <token id=\"t40\"> . </token> <token id=\"t41\"> <br /> </token> <candidate id=\"c6\" index=42 type=\"location\" info=\"{ &quot;coordinates&quot;: &quot;46.0;2.0&quot;, &quot;id&quot;: 3017382, &quot;featureClass&quot;: &quot;A&quot;, &quot;featureCode&quot;: &quot;PCLI&quot;, &quot;countryCode&quot;: &quot;FR&quot; }\" length=\"1\"></candidate> <token id=\"t42\"> France </token> <token id=\"t43\"> , </token> <token id=\"t44\"> the </token> <candidate id=\"c7\" index=45 type=\"location\" info=\"{ &quot;coordinates&quot;: &quot;50.83857;4.37599&quot;, &quot;id&quot;: 6695072, &quot;featureClass&quot;: &quot;A&quot;, &quot;featureCode&quot;: &quot;ZN&quot;, &quot;countryCode&quot;: &quot;&quot; }\" length=\"2\"></candidate> <token id=\"t45\"> European </token> <candidate id=\"c10\" index=46 type=\"location\" info=\"{ &quot;coordinates&quot;: &quot;13.55;-87.9&quot;, &quot;id&quot;: 3584767, &quot;featureClass&quot;: &quot;A&quot;, &quot;featureCode&quot;: &quot;ADM1&quot;, &quot;countryCode&quot;: &quot;SV&quot; }\" length=\"1\"></candidate> <candidate id=\"c8\" index=46 type=\"location\" info=\"{ &quot;coordinates&quot;: &quot;34.83401;-83.99076&quot;, &quot;id&quot;: 4227781, &quot;featureClass&quot;: &quot;A&quot;, &quot;featureCode&quot;: &quot;ADM2&quot;, &quot;countryCode&quot;: &quot;US&quot; }\" length=\"1\"></candidate> <candidate id=\"c9\" index=46 type=\"location\" info=\"{ &quot;coordinates&quot;: &quot;-32.83333;-62.75&quot;, &quot;id&quot;: 3833419, &quot;featureClass&quot;: &quot;A&quot;, &quot;featureCode&quot;: &quot;ADM2&quot;, &quot;countryCode&quot;: &quot;AR&quot; }\" length=\"1\"></candidate> <token id=\"t46\"> Union </token> <token id=\"t47\"> 's </token> <token id=\"t48\"> biggest </token> <token id=\"t49\"> agricultural </token> <token id=\"t50\"> producer </token> <token id=\"t51\"> , </token> <token id=\"t52\"> had </token> <token id=\"t53\"> been </token> <token id=\"t54\"> declared </token> <token id=\"t55\"> free </token> <token id=\"t56\"> of </token> <candidate id=\"c11\" index=57 type=\"disease\" info=\"null\" length=\"1\"></candidate> <token id=\"t57\"> bluetongue </token> <token id=\"t58\"> on </token> <token id=\"t59\"> its </token> <token id=\"t60\"> mainland </token> <token id=\"t61\"> since </token> <candidate id=\"c12\" index=62 type=\"number\" info=\"null\" length=\"1\"></candidate> <candidate id=\"c13\" index=62 type=\"date\" info=\"2012\" length=\"1\"></candidate> <token id=\"t62\"> 2012 </token> <token id=\"t63\"> and </token> <token id=\"t64\"> the </token> <token id=\"t65\"> return </token> <token id=\"t66\"> of </token> <token id=\"t67\"> the </token> <token id=\"t68\"> viral </token> <token id=\"t69\"> disease </token> <token id=\"t70\"> could </token> <token id=\"t71\"> lead </token> <token id=\"t72\"> to </token> <token id=\"t73\"> restrictions </token> <token id=\"t74\"> of </token> <token id=\"t75\"> live </token> <token id=\"t76\"> animal </token> <token id=\"t77\"> exports </token> <token id=\"t78\"> in </token> <token id=\"t79\"> another </token> <token id=\"t80\"> setback </token> <token id=\"t81\"> for </token> <token id=\"t82\"> livestock </token> <token id=\"t83\"> farmers </token> <token id=\"t84\"> , </token> <token id=\"t85\"> who </token> <token id=\"t86\"> have </token> <token id=\"t87\"> been </token> <token id=\"t88\"> protesting </token> <token id=\"t89\"> about </token> <token id=\"t90\"> falling </token> <token id=\"t91\"> meat </token> <token id=\"t92\"> and </token> <token id=\"t93\"> dairy </token> <token id=\"t94\"> prices </token> <token id=\"t95\"> . </token> <token id=\"t96\"> <br /> </token> <token id=\"t97\"> The </token> <token id=\"t98\"> disease </token> <token id=\"t99\"> , </token> <token id=\"t100\"> which </token> <token id=\"t101\"> affects </token> <candidate id=\"c14\" index=102 type=\"host\" info=\"null\" length=\"1\"></candidate> <token id=\"t102\"> ruminants </token> <token id=\"t103\"> but </token> <token id=\"t104\"> not </token> <token id=\"t105\"> humans </token> <token id=\"t106\"> , </token> <token id=\"t107\"> was </token> <token id=\"t108\"> detected </token> <token id=\"t109\"> in </token> <token id=\"t110\"> the </token> <candidate id=\"c15\" index=111 type=\"location\" info=\"{ &quot;coordinates&quot;: &quot;43.17722;0.1225&quot;, &quot;id&quot;: 6452460, &quot;featureClass&quot;: &quot;A&quot;, &quot;featureCode&quot;: &quot;ADM4&quot;, &quot;countryCode&quot;: &quot;FR&quot; }\" length=\"1\"></candidate> <candidate id=\"c16\" index=111 type=\"location\" info=\"{ &quot;coordinates&quot;: &quot;46.5;3.0&quot;, &quot;id&quot;: 3038111, &quot;featureClass&quot;: &quot;A&quot;, &quot;featureCode&quot;: &quot;ADM2&quot;, &quot;countryCode&quot;: &quot;FR&quot; }\" length=\"1\"></candidate> <token id=\"t111\"> Allier </token> <token id=\"t112\"> administrative </token> <token id=\"t113\"> department </token> <token id=\"t114\"> in </token> <token id=\"t115\"> central </token> <candidate id=\"c17\" index=116 type=\"location\" info=\"{ &quot;coordinates&quot;: &quot;46.0;2.0&quot;, &quot;id&quot;: 3017382, &quot;featureClass&quot;: &quot;A&quot;, &quot;featureCode&quot;: &quot;PCLI&quot;, &quot;countryCode&quot;: &quot;FR&quot; }\" length=\"1\"></candidate> <token id=\"t116\"> France </token> <token id=\"t117\"> , </token> <candidate id=\"c18\" index=118 type=\"location\" info=\"{ &quot;coordinates&quot;: &quot;-31.95224;115.8614&quot;, &quot;id&quot;: 2063523, &quot;featureClass&quot;: &quot;P&quot;, &quot;featureCode&quot;: &quot;PPLA&quot;, &quot;countryCode&quot;: &quot;AU&quot; }\" length=\"1\"></candidate> <token id=\"t118\"> part </token> <token id=\"t119\"> of </token> <token id=\"t120\"> a </token> <token id=\"t121\"> major </token> <candidate id=\"c19\" index=122 type=\"host\" info=\"null\" length=\"1\"></candidate> <token id=\"t122\"> cattle </token> <token id=\"t123\"> region </token> <token id=\"t124\"> , </token> <token id=\"t125\"> agriculture </token> <token id=\"t126\"> minister </token> <token id=\"t127\"> Stephane </token> <token id=\"t128\"> Le </token> <token id=\"t129\"> Foll </token> <token id=\"t130\"> told </token> <token id=\"t131\"> reporters </token> <token id=\"t132\"> . </token> <token id=\"t133\"> <br /> </token> <token id=\"t134\"> Tests </token> <token id=\"t135\"> conducted </token> <token id=\"t136\"> so </token> <token id=\"t137\"> far </token> <token id=\"t138\"> on </token> <token id=\"t139\"> a </token> <token id=\"t140\"> suspected </token> <token id=\"t141\"> farm </token> <token id=\"t142\"> had </token> <token id=\"t143\"> shown </token> <candidate id=\"c20\" index=144 type=\"number\" info=\"null\" length=\"1\"></candidate> <token id=\"t144\"> 27 </token> <token id=\"t145\"> positive </token> <token id=\"t146\"> results </token> <token id=\"t147\"> among </token> <candidate id=\"c21\" index=148 type=\"host\" info=\"null\" length=\"1\"></candidate> <token id=\"t148\"> cattle </token> <token id=\"t149\"> and </token> <candidate id=\"c22\" index=150 type=\"number\" info=\"null\" length=\"1\"></candidate> <token id=\"t150\"> six </token> <token id=\"t151\"> among </token> <candidate id=\"c23\" index=152 type=\"host\" info=\"null\" length=\"1\"></candidate> <token id=\"t152\"> sheep </token> <token id=\"t153\"> , </token> <token id=\"t154\"> while </token> <token id=\"t155\"> another </token> <candidate id=\"c24\" index=156 type=\"number\" info=\"null\" length=\"1\"></candidate> <token id=\"t156\"> 14 </token> <candidate id=\"c25\" index=157 type=\"host\" info=\"null\" length=\"1\"></candidate> <token id=\"t157\"> ruminants </token> <token id=\"t158\"> had </token> <token id=\"t159\"> tested </token> <token id=\"t160\"> positive </token> <token id=\"t161\"> in </token> <token id=\"t162\"> a </token> <candidate id=\"c26\" index=163 type=\"number\" info=\"null\" length=\"1\"></candidate> <token id=\"t163\"> two </token> <token id=\"t164\"> kilometre </token> <token id=\"t165\"> zone </token> <token id=\"t166\"> around </token> <token id=\"t167\"> the </token> <token id=\"t168\"> farm </token> <token id=\"t169\"> . </token> <token id=\"t170\"> <br /> </token> <token id=\"t171\"> The </token> <token id=\"t172\"> authorities </token> <token id=\"t173\"> are </token> <token id=\"t174\"> introducing </token> <token id=\"t175\"> a </token> <token id=\"t176\"> wider </token> <candidate id=\"c27\" index=177 type=\"number\" info=\"null\" length=\"1\"></candidate> <token id=\"t177\"> 150 </token> <token id=\"t178\"> km </token> <token id=\"t179\"> restriction </token> <token id=\"t180\"> zone </token> <token id=\"t181\"> around </token> <token id=\"t182\"> the </token> <token id=\"t183\"> farm </token> <token id=\"t184\"> , </token> <token id=\"t185\"> with </token> <token id=\"t186\"> limits </token> <token id=\"t187\"> on </token> <token id=\"t188\"> livestock </token> <token id=\"t189\"> movements </token> <token id=\"t190\"> , </token> <token id=\"t191\"> and </token> <token id=\"t192\"> have </token> <token id=\"t193\"> ordered </token> <candidate id=\"c28\" index=194 type=\"number\" info=\"null\" length=\"1\"></candidate> <token id=\"t194\"> 1.3 </token> <candidate id=\"c29\" index=195 type=\"number\" info=\"null\" length=\"1\"></candidate> <token id=\"t195\"> million </token> <token id=\"t196\"> doses </token> <token id=\"t197\"> of </token> <token id=\"t198\"> a </token> <token id=\"t199\"> vaccine </token> <token id=\"t200\"> to </token> <token id=\"t201\"> tackle </token> <token id=\"t202\"> the </token> <token id=\"t203\"> disease </token> <token id=\"t204\"> . </token> <token id=\"t205\"> <br /> </token> <token id=\"t206\"> The </token> <token id=\"t207\"> origin </token> <token id=\"t208\"> of </token> <token id=\"t209\"> the </token> <token id=\"t210\"> outbreak </token> <token id=\"t211\"> was </token> <token id=\"t212\"> unclear </token> <token id=\"t213\"> because </token> <token id=\"t214\"> it </token> <token id=\"t215\"> involved </token> <token id=\"t216\"> the </token> <token id=\"t217\"> serotype </token> <candidate id=\"c30\" index=218 type=\"number\" info=\"null\" length=\"1\"></candidate> <token id=\"t218\"> 8 </token> <token id=\"t219\"> that </token> <token id=\"t220\"> had </token> <token id=\"t221\"> not </token> <token id=\"t222\"> been </token> <token id=\"t223\"> reported </token> <token id=\"t224\"> for </token> <token id=\"t225\"> several </token> <token id=\"t226\"> years </token> <token id=\"t227\"> in </token> <token id=\"t228\"> herds </token> <token id=\"t229\"> anywhere </token> <token id=\"t230\"> in </token> <token id=\"t231\"> the </token> <token id=\"t232\"> world </token> <token id=\"t233\"> , </token> <token id=\"t234\"> officials </token> <token id=\"t235\"> said </token> <token id=\"t236\"> , </token> <token id=\"t237\"> pointing </token> <token id=\"t238\"> to </token> <token id=\"t239\"> the </token> <token id=\"t240\"> possibility </token> <token id=\"t241\"> the </token> <token id=\"t242\"> strain </token> <token id=\"t243\"> may </token> <token id=\"t244\"> have </token> <token id=\"t245\"> gone </token> <token id=\"t246\"> undetected </token> <token id=\"t247\"> among </token> <token id=\"t248\"> wild </token> <token id=\"t249\"> animals </token> <token id=\"t250\"> . </token> <token id=\"t251\"> <br /> </token> <candidate id=\"c31\" index=252 type=\"disease\" info=\"null\" length=\"1\"></candidate> <token id=\"t252\"> Bluetongue </token> <token id=\"t253\"> has </token> <token id=\"t254\"> been </token> <token id=\"t255\"> a </token> <token id=\"t256\"> recurring </token> <token id=\"t257\"> disease </token> <token id=\"t258\"> in </token> <token id=\"t259\"> parts </token> <token id=\"t260\"> of </token> <token id=\"t261\"> southern </token> <token id=\"t262\"> Europe </token> <token id=\"t263\"> and </token> <token id=\"t264\"> swept </token> <token id=\"t265\"> through </token> <token id=\"t266\"> northern </token> <token id=\"t267\"> Europe </token> <token id=\"t268\"> in </token> <candidate id=\"c32\" index=269 type=\"number\" info=\"null\" length=\"1\"></candidate> <candidate id=\"c33\" index=269 type=\"date\" info=\"2007\" length=\"1\"></candidate> <token id=\"t269\"> 2007 </token> <token id=\"t270\"> - </token> <candidate id=\"c34\" index=271 type=\"number\" info=\"null\" length=\"1\"></candidate> <candidate id=\"c35\" index=271 type=\"date\" info=\"2008\" length=\"1\"></candidate> <token id=\"t271\"> 2008 </token> <token id=\"t272\"> in </token> <token id=\"t273\"> a </token> <token id=\"t274\"> wave </token> <token id=\"t275\"> that </token> <token id=\"t276\"> led </token> <token id=\"t277\"> to </token> <token id=\"t278\"> mass </token> <token id=\"t279\"> vaccination </token> <token id=\"t280\"> of </token> <candidate id=\"c36\" index=281 type=\"host\" info=\"null\" length=\"1\"></candidate> <token id=\"t281\"> ruminants </token> <token id=\"t282\"> . </token> <token id=\"t283\"> <br /> </token> <token id=\"t284\"> The </token> <token id=\"t285\"> French </token> <token id=\"t286\"> government </token> <token id=\"t287\"> will </token> <token id=\"t288\"> consult </token> <token id=\"t289\"> health </token> <token id=\"t290\"> experts </token> <token id=\"t291\"> and </token> <token id=\"t292\"> livestock </token> <token id=\"t293\"> farming </token> <token id=\"t294\"> representatives </token> <candidate id=\"c37\" index=295 type=\"date\" info=\"2015-W38\" length=\"2\"></candidate> <token id=\"t295\"> next </token> <token id=\"t296\"> week </token> <token id=\"t297\"> in </token> <token id=\"t298\"> order </token> <token id=\"t299\"> to </token> <token id=\"t300\"> decide </token> <token id=\"t301\"> on </token> <token id=\"t302\"> the </token> <token id=\"t303\"> scope </token> <token id=\"t304\"> of </token> <token id=\"t305\"> vaccination </token> <token id=\"t306\"> program </token> <token id=\"t307\"> and </token> <token id=\"t308\"> its </token> <token id=\"t309\"> funding </token> <token id=\"t310\"> , </token> <token id=\"t311\"> Le </token> <token id=\"t312\"> Foll </token> <token id=\"t313\"> said </token> <token id=\"t314\"> . </token> <token id=\"t315\"> <br /> </token> <token id=\"t316\"> <br /> </token>","publication_date":"2015-09-11","id":310,"title":"France to vaccinate livestock following…","url":"http://www.producer.com/daily/france-to-vaccinate-livestock-following-bluetongue-outbreak/","content":"\n\t\n\t\n\t\n\t\n\t\n\t\n\tPARIS, Sept 11 (Reuters) – France is preparing a widespread vaccination campaign for livestock following an outbreak of bluetongue disease on a farm in the centre of the country, the government said on Friday.\nFrance, the European Union’s biggest agricultural producer, had been declared free of bluetongue on its mainland since 2012 and the return of the viral disease could lead to restrictions of live animal exports in another setback for livestock farmers, who have been protesting about falling meat and dairy prices.\nThe disease, which affects ruminants but not humans, was detected in the Allier administrative department in central France, part of a major cattle region, agriculture minister Stephane Le Foll told reporters.\nTests conducted so far on a suspected farm had shown 27 positive results among cattle and six among sheep, while another 14 ruminants had tested positive in a two kilometre zone around the farm.\nThe authorities are introducing a wider 150 km restriction zone around the farm, with limits on livestock movements, and have ordered 1.3 million doses of a vaccine to tackle the disease.\nThe origin of the outbreak was unclear because it involved the serotype 8 that had not been reported for several years in herds anywhere in the world, officials said, pointing to the possibility the strain may have gone undetected among wild animals.\nBluetongue has been a recurring disease in parts of southern Europe and swept through northern Europe in 2007-2008 in a wave that led to mass vaccination of ruminants.\nThe French government will consult health experts and livestock farming representatives next week in order to decide on the scope of vaccination program and its funding, Le Foll said.\n\t\n\t\n\t","candidateLabels":[]}
