# Supplementary material for: Web monitoring of emerging animal infectious diseases integrated in the French Animal Health Epidemic Intelligence System
Source: PLoS One. 2018 Aug 3;13(8):e0199960. doi: 10.1371/journal.pone.0199960 (PMC6075742; doi:10.1371/journal.pone.0199960)
Supplement: S2 Dataset — Dataset of manually evaluated and labelled for relevance signals detected by PADI-web (http://epia.clermont.inra.fr/vsi) from January 1st to June 30th 2016, for African swine fever (ASF), foot-and mouth disease (FMD), bluetongue (BTV) and avian influenza (AI). Each row represents the extracted epidemiological information about a potential outbreak (signal) from the collected news. Each signal is constructed with one location automatically detected as correct in the news, which is combined with all other epidemiological information types that are detected in the same news article. Data are shared under a CC BY license and are freely available for download at: https://dataverse.cirad.fr/dataset.xhtml?persistentId=doi:10.18167/DVN1/JZM34U. (XLS) [file pone.0199960.s002.xls]

## Sheet: ASF
id	article	publication_date	location	latitude	longitude	country	continent	admin1	dates	diseases	species	cases	url	source	relevance
1	148cc73f57	18-03-16	Kirovohrad	48.5132	32.259701	Ukraine	Europe	Kirovohrad		African swine fever	Porcine	'slaughter more than a dozen pigs after','-RRB- has confirmed 15 pigs were killed'	http://news.google.com/news/url?sa=t&fd=R&ct2=us&usg=AFQjCNG7lcUf5Jgnbll_vUMmgtkjec-L4Q&clid=c3a7d30bb8a4878e06b80cf16b898331&cid=52779065131752&ei=FAftVtC1HYTFasyzlcgK&url=http://www.globalmeatnews.com/Livestock/Ukraine-hit-with-African-swine-fever	GlobalMeatNews.com	Notifiable, current epizootic
2	4198a3e4d0	26-05-16	Zhytomyrs’ka Oblast’	50.5833	28.5	Ukraine	Europe	Zhytomyr	2016-05-26,2016-05-25	African swine fever	Porcine	'*NL* 2016 - 05 -26 T12 :34','*NL* 12:34 *NL* 26.05.2016 *NL* Cases of','been recorded in two private households in','*NL* Since early 2016 , nine ASF','regions . *NL* Six ASF cases were','Sumy region in 2015 . *NL* The'	http://news.google.com/news/url?sa=t&fd=R&ct2=us&usg=AFQjCNHF5y6c98He4_2wlJvGbwxg8Ujliw&clid=c3a7d30bb8a4878e06b80cf16b898331&ei=9e9HV-DWLIaJzAaKkqPQCA&url=http://en.interfax.com.ua/news/economic/345900.html	Interfax	Notifiable, current epizootic
3	4198a3e4d0	26-05-16	Kirovohrad	48.5132	32.259701	Ukraine	Europe	Kirovohrad	2016-05-26,2016-05-25	African swine fever	Porcine	'*NL* 2016 - 05 -26 T12 :34','*NL* 12:34 *NL* 26.05.2016 *NL* Cases of','been recorded in two private households in','*NL* Since early 2016 , nine ASF','regions . *NL* Six ASF cases were','Sumy region in 2015 . *NL* The'	http://news.google.com/news/url?sa=t&fd=R&ct2=us&usg=AFQjCNHF5y6c98He4_2wlJvGbwxg8Ujliw&clid=c3a7d30bb8a4878e06b80cf16b898331&ei=9e9HV-DWLIaJzAaKkqPQCA&url=http://en.interfax.com.ua/news/economic/345900.html	Interfax	Notifiable, current epizootic
4	4198a3e4d0	26-05-16	Poltava	49.5937	34.54073	Ukraine	Europe	Poltava	2016-05-26,2016-05-25	African swine fever	Porcine	'*NL* 2016 - 05 -26 T12 :34','*NL* 12:34 *NL* 26.05.2016 *NL* Cases of','been recorded in two private households in','*NL* Since early 2016 , nine ASF','regions . *NL* Six ASF cases were','Sumy region in 2015 . *NL* The'	http://news.google.com/news/url?sa=t&fd=R&ct2=us&usg=AFQjCNHF5y6c98He4_2wlJvGbwxg8Ujliw&clid=c3a7d30bb8a4878e06b80cf16b898331&ei=9e9HV-DWLIaJzAaKkqPQCA&url=http://en.interfax.com.ua/news/economic/345900.html	Interfax	Notifiable, current epizootic
5	4198a3e4d0	26-05-16	Odes’ka Oblast’	46.75	30.25	Ukraine	Europe	Odessa	2016-05-26,2016-05-25	African swine fever	Porcine	'*NL* 2016 - 05 -26 T12 :34','*NL* 12:34 *NL* 26.05.2016 *NL* Cases of','been recorded in two private households in','*NL* Since early 2016 , nine ASF','regions . *NL* Six ASF cases were','Sumy region in 2015 . *NL* The'	http://news.google.com/news/url?sa=t&fd=R&ct2=us&usg=AFQjCNHF5y6c98He4_2wlJvGbwxg8Ujliw&clid=c3a7d30bb8a4878e06b80cf16b898331&ei=9e9HV-DWLIaJzAaKkqPQCA&url=http://en.interfax.com.ua/news/economic/345900.html	Interfax	Notifiable, current epizootic
6	4198a3e4d0	26-05-16	Sums’ka Oblast’	51	34	Ukraine	Europe	Sumy	2016-05-26,2016-05-25	African swine fever	Porcine	'*NL* 2016 - 05 -26 T12 :34','*NL* 12:34 *NL* 26.05.2016 *NL* Cases of','been recorded in two private households in','*NL* Since early 2016 , nine ASF','regions . *NL* Six ASF cases were','Sumy region in 2015 . *NL* The'	http://news.google.com/news/url?sa=t&fd=R&ct2=us&usg=AFQjCNHF5y6c98He4_2wlJvGbwxg8Ujliw&clid=c3a7d30bb8a4878e06b80cf16b898331&ei=9e9HV-DWLIaJzAaKkqPQCA&url=http://en.interfax.com.ua/news/economic/345900.html	Interfax	Notifiable, current epizootic
7	4198a3e4d0	26-05-16	Sumy	50.9216	34.800289	Ukraine	Europe	Sumy	2016-05-26,2016-05-25	African swine fever	Porcine	'*NL* 2016 - 05 -26 T12 :34','*NL* 12:34 *NL* 26.05.2016 *NL* Cases of','been recorded in two private households in','*NL* Since early 2016 , nine ASF','regions . *NL* Six ASF cases were','Sumy region in 2015 . *NL* The'	http://news.google.com/news/url?sa=t&fd=R&ct2=us&usg=AFQjCNHF5y6c98He4_2wlJvGbwxg8Ujliw&clid=c3a7d30bb8a4878e06b80cf16b898331&ei=9e9HV-DWLIaJzAaKkqPQCA&url=http://en.interfax.com.ua/news/economic/345900.html	Interfax	Notifiable, current epizootic
8	c1d1401439	08-06-16	Chernivetska Oblas	48.25	26	Ukraine	Europe	Chernivtsi	08-06-16	African swine fever	Porcine	'. An estimated 700 pigs on the'	http://news.google.com/news/url?sa=t&fd=R&ct2=us&usg=AFQjCNFskTpDSPbB7B9k0ziVmQ1PNn4Lnw&clid=c3a7d30bb8a4878e06b80cf16b898331&ei=HRNZV9CXJ6OvzAaQ2o24Bg&url=http://www.globalmeatnews.com/Safety-Legislation/Africa-swine-fever-outbreak-in-Ukraine	GlobalMeatNews.com	Notifiable, current epizootic
9	4316d582ea	09-06-16	Chernivtsi	48.2915	25.94034	Ukraine	Europe	Chernivtsi	2016-06-06,2016-06-07	African swine fever	Porcine		http://news.google.com/news/url?sa=t&fd=R&ct2=us&usg=AFQjCNGU2KKeJeJCDq7juNK6nEicJnTvxQ&clid=c3a7d30bb8a4878e06b80cf16b898331&ei=d2RaV4iCNunzyAOEyoKYDw&url=http://www.pig-world.co.uk/news/animal-health/ukraine-reports-major-asf-case.html	Pig World	Notifiable, current epizootic
10	118e93ee4e	13-06-16	Mamusa	-27.2231	25.27706	South Africa	Africa	North-West	2016-06-01,2016-06-06	African swine fever	Porcine	'Pig Farms13 June 2016 SOUTH AFRICA -','out of the 300 pigs susceptible .','on 6 June 2016 . This is'	http://news.google.com/news/url?sa=t&fd=R&ct2=us&usg=AFQjCNEhnKIk6I8zQ14kt6U-ZOVGdBZDvg&clid=c3a7d30bb8a4878e06b80cf16b898331&ei=T6pfV-i2GuXrzAa0sImgCw&url=http://www.thepigsite.com/swinenews/41908/african-swine-fever-reported-on-south-african-pig-farms	ThePigSite.com	Notifiable, current epizootic
11	c4d2aebe7b	21-06-16	Province of North West	-26.5	26	South Africa	Africa	North-West		African swine fever	Porcine	'. Zokwana says hundreds of pigs have','This has affected 20 to 25 owners','owners . Already 350 pigs have been','been culled and 400 have died on'	http://news.google.com/news/url?sa=t&fd=R&ct2=us&usg=AFQjCNHNiILU1_EL_PCAV2CaJfn2SRvpSA&clid=c3a7d30bb8a4878e06b80cf16b898331&ei=FXJzV-jaDpauzAa_4LbgBQ&url=http://www.ofm.co.za/article/news/187430/hundreds-of-pigs-destroyed-in-bid-to-contain-asf-outbreak	ofm.co.za	Disease vigilance
12	3034773164	10-06-16	Province of North West	-26.5	26	South Africa	Africa	North-West	10-06-16	African swine fever	Porcine	'Institute has found two separate cases of','Friday . *NL* One case is in'	http://news.google.com/news/url?sa=t&fd=R&ct2=us&usg=AFQjCNEPQizv2dWkgvzB3Yzji633Y0rM_A&clid=c3a7d30bb8a4878e06b80cf16b898331&cid=52779130982078&ei=yLVbV8C6K66hzAaguLG4Aw&url=http://www.timeslive.co.za/local/2016/06/10/African-swine-fever-outbreak-in-Free-State-and-North-West	Times LIVE	Notifiable, current epizootic
13	118e93ee4e	13-06-16	Letsemeng	-29.3581	25.014931	South Africa	Africa	Orange Free State	2016-06-01,2016-06-06	African swine fever	Porcine	'Pig Farms13 June 2016 SOUTH AFRICA -','out of the 300 pigs susceptible .','on 6 June 2016 . This is'	http://news.google.com/news/url?sa=t&fd=R&ct2=us&usg=AFQjCNEhnKIk6I8zQ14kt6U-ZOVGdBZDvg&clid=c3a7d30bb8a4878e06b80cf16b898331&ei=T6pfV-i2GuXrzAa0sImgCw&url=http://www.thepigsite.com/swinenews/41908/african-swine-fever-reported-on-south-african-pig-farms	ThePigSite.com	Notifiable, current epizootic
14	5d57778487	10-06-16	Free State	-29	26	South Africa	Africa	Orange Free State	2016-06-10,2016-06-09	African swine fever	Porcine	'*NL* Pretoria - Two separate cases of','News Agency -LSB- 1 -RSB- *NL* IOL'	http://news.google.com/news/url?sa=t&fd=R&ct2=us&usg=AFQjCNF6XXVvh1K_02Qc7CLAVP-Y4A_EtA&clid=c3a7d30bb8a4878e06b80cf16b898331&cid=52779130982078&ei=udhsV9iCO4KMzAbP2YiQBg&url=http://www.iol.co.za/news/south-africa/african-swine-fever-cases-confirmed-in-sa-2033443	Independent Online	Notifiable, current epizootic
15	a061c05f03	22-06-16	Free State	-29	26	South Africa	Africa	Orange Free State		African swine fever	Porcine		http://news.google.com/news/url?sa=t&fd=R&ct2=us&usg=AFQjCNFyB2TdRA6tWUDTFZdHAuicVm-_YQ&clid=c3a7d30bb8a4878e06b80cf16b898331&ei=XsF0V9DlDeaLzAagpaXgDQ&url=http://www.ofm.co.za/article/podcasts/187469/farmers-urged-to-help-contain-swine-fever-outbreak	ofm.co.za	Disease vigilance
16	aaa2841b63	11-06-16	Free State	-29	26	South Africa	Africa	Orange Free State	2016-06-09,2016-06-10	African swine fever	Porcine	'-RRB- has confirmed two separate cases of'	http://news.google.com/news/url?sa=t&fd=R&ct2=us&usg=AFQjCNHsYBYlE_eI9dQeB6szj_HcXW8u0w&clid=c3a7d30bb8a4878e06b80cf16b898331&cid=52779131316400&ei=OQddV-CnEs73zAau9ofACw&url=http://allafrica.com/stories/201606110075.html	AllAfrica.com	Notifiable, current epizootic
17	c4d2aebe7b	21-06-16	Free State	-29	26	South Africa	Africa	Orange Free State		African swine fever	Porcine	'. Zokwana says hundreds of pigs have','This has affected 20 to 25 owners','owners . Already 350 pigs have been','been culled and 400 have died on'	http://news.google.com/news/url?sa=t&fd=R&ct2=us&usg=AFQjCNHNiILU1_EL_PCAV2CaJfn2SRvpSA&clid=c3a7d30bb8a4878e06b80cf16b898331&ei=FXJzV-jaDpauzAa_4LbgBQ&url=http://www.ofm.co.za/article/news/187430/hundreds-of-pigs-destroyed-in-bid-to-contain-asf-outbreak	ofm.co.za	Disease vigilance
18	118e93ee4e	13-06-16	Free State	-29	26	South Africa	Africa	Orange Free State	2016-06-01,2016-06-06	African swine fever	Porcine	'Pig Farms13 June 2016 SOUTH AFRICA -','out of the 300 pigs susceptible .','on 6 June 2016 . This is'	http://news.google.com/news/url?sa=t&fd=R&ct2=us&usg=AFQjCNEhnKIk6I8zQ14kt6U-ZOVGdBZDvg&clid=c3a7d30bb8a4878e06b80cf16b898331&ei=T6pfV-i2GuXrzAa0sImgCw&url=http://www.thepigsite.com/swinenews/41908/african-swine-fever-reported-on-south-african-pig-farms	ThePigSite.com	Notifiable, current epizootic
19	3034773164	10-06-16	Free State	-29	26	South Africa	Africa	Orange Free State	10-06-16	African swine fever	Porcine	'Institute has found two separate cases of','Friday . *NL* One case is in'	http://news.google.com/news/url?sa=t&fd=R&ct2=us&usg=AFQjCNEPQizv2dWkgvzB3Yzji633Y0rM_A&clid=c3a7d30bb8a4878e06b80cf16b898331&cid=52779130982078&ei=yLVbV8C6K66hzAaguLG4Aw&url=http://www.timeslive.co.za/local/2016/06/10/African-swine-fever-outbreak-in-Free-State-and-North-West	Times LIVE	Notifiable, current epizootic
20	6cb2a7dec8	13-06-16	Free State	-29	26	South Africa	Africa	Orange Free State	09-06-16	African swine fever	Porcine	'cases are in one communal set up'	http://news.google.com/news/url?sa=t&fd=R&ct2=us&usg=AFQjCNHBL90RiazSEVWAgWNyZ_aYJjd1AQ&clid=c3a7d30bb8a4878e06b80cf16b898331&ei=T6pfV-i2GuXrzAa0sImgCw&url=http://allafrica.com/stories/201606130918.html	AllAfrica.com	Notifiable, current epizootic
21	b9bcb0d300	14-01-16	Poltavska Oblas	49.477	33.818661	Ukraine	Europe	Poltava	2016-01-01,2015-07-01,2015-08-01,2015-09-01,2016-01-14,2016-07-01,2016-08-01,2016-09-01	African swine fever	Porcine	'in Estonia and 741 in Latvia .'	http://news.google.com/news/url?sa=t&fd=R&ct2=us&usg=AFQjCNFKZgMXhw13VkxIREEp5tV7I40Fnw&clid=c3a7d30bb8a4878e06b80cf16b898331&cid=52779029802138&ei=HJC8VsH2F9W4aObGjdAN&url=http://www.globalmeatnews.com/Industry-Markets/Russia-bans-Ukraine-pork-imports-following-ASF-outbreak	GlobalMeatNews.com	Notifiable, recent epizootic
22	0a0bd7ab34	12-02-16	Nakapiripirit District	1.90718	34.596008	Uganda	Africa	Northern Region	12-02-16	African swine fever	Porcine	'this image from 1 $ . *NL*'	http://news.google.com/news/url?sa=t&fd=R&ct2=us&usg=AFQjCNFD5n6SA4rWuNJHFtUA5GK7ta0nCg&clid=c3a7d30bb8a4878e06b80cf16b898331&ei=25G9VqCzI5eCaKPrr8AH&url=http://ugandaradionetwork.com/story/swine-fever-wipes-pigs-in-nakapiripirit	Uganda Radio Network	Notifiable, enzootic
23	0a0bd7ab34	12-02-16	Kaabong Town Council	3.51606	34.132851	Uganda	Africa	Northern Region	12-02-16	African swine fever	Porcine	'this image from 1 $ . *NL*'	http://news.google.com/news/url?sa=t&fd=R&ct2=us&usg=AFQjCNFD5n6SA4rWuNJHFtUA5GK7ta0nCg&clid=c3a7d30bb8a4878e06b80cf16b898331&ei=25G9VqCzI5eCaKPrr8AH&url=http://ugandaradionetwork.com/story/swine-fever-wipes-pigs-in-nakapiripirit	Uganda Radio Network	Notifiable, enzootic
24	0a0bd7ab34	12-02-16	Swine	53.8168	-0.28796	United Kingdom	Europe	England	12-02-16	African swine fever	Porcine	'this image from 1 $ . *NL*'	http://news.google.com/news/url?sa=t&fd=R&ct2=us&usg=AFQjCNFD5n6SA4rWuNJHFtUA5GK7ta0nCg&clid=c3a7d30bb8a4878e06b80cf16b898331&ei=25G9VqCzI5eCaKPrr8AH&url=http://ugandaradionetwork.com/story/swine-fever-wipes-pigs-in-nakapiripirit	Uganda Radio Network	Irrelevant
25	0b7cc9689c	18-02-16	Wichita Falls	33.9137	-98.493393	United States	North America	Texas	2016-04-01,2014-01-01,2016-02-16,2014-06-30	African swine fever	Porcine	EU in January 2014 - cutting off','cutting off almost 25 % of all','on 20 January 2016 , Copa president','February . On 30 June 2014 ,','On 30 June 2014 , the EU'	http://news.google.com/news/url?sa=t&fd=R&ct2=us&usg=AFQjCNEb2e1jeF2dF-H-saUpaLRZir75Fw&clid=c3a7d30bb8a4878e06b80cf16b898331&cid=52779049126494&ei=uczGVujlNMrQarSmm6AD&url=http://www.globalmeatnews.com/Industry-Markets/WTO-Russian-pork-ban-ruling-expected-in-April	GlobalMeatNews.com	Irrelevant
26	0b7cc9689c	18-02-16	Martin County	27.0816	-80.398514	United States	North America	Florida	2016-04-01,2014-01-01,2016-02-16,2014-06-30	African swine fever	Porcine	'EU in January 2014 - cutting off','cutting off almost 25 % of all','on 20 January 2016 , Copa president','February . On 30 June 2014 ,','On 30 June 2014 , the EU'	http://news.google.com/news/url?sa=t&fd=R&ct2=us&usg=AFQjCNEb2e1jeF2dF-H-saUpaLRZir75Fw&clid=c3a7d30bb8a4878e06b80cf16b898331&cid=52779049126494&ei=uczGVujlNMrQarSmm6AD&url=http://www.globalmeatnews.com/Industry-Markets/WTO-Russian-pork-ban-ruling-expected-in-April	GlobalMeatNews.com	Irrelevant
27	0b7cc9689c	18-02-16	Thomas County	30.8637	-83.91931	United States	North America	Georgie	2016-04-01,2014-01-01,2016-02-16,2014-06-30	African swine fever	Porcine	EU in January 2014 - cutting off','cutting off almost 25 % of all','on 20 January 2016 , Copa president','February . On 30 June 2014 ,','On 30 June 2014 , the EU'	http://news.google.com/news/url?sa=t&fd=R&ct2=us&usg=AFQjCNEb2e1jeF2dF-H-saUpaLRZir75Fw&clid=c3a7d30bb8a4878e06b80cf16b898331&cid=52779049126494&ei=uczGVujlNMrQarSmm6AD&url=http://www.globalmeatnews.com/Industry-Markets/WTO-Russian-pork-ban-ruling-expected-in-April	GlobalMeatNews.com	Irrelevant
28	0cbfbcf661	08-04-16	Rowland	53.2445	-1.68227	United Kingdom	Europe	England		African swine fever	Porcine	'vaccine . All three researchers manage labs'	http://news.google.com/news/url?sa=t&fd=R&ct2=us&usg=AFQjCNFUtPFikPiZTEMsQB3uOiRk_InX_A&clid=c3a7d30bb8a4878e06b80cf16b898331&ei=0BNZV_jyIIaJzAaYp5SoDQ&url=http://phys.org/news/2016-04-animal-vaccine.html	Phys.Org	Irrelevant
29	0cbfbcf661	08-04-16	Kansas	38.5003	-98.500633	United States	North America	Kansas		African swine fever	Porcine	'vaccine . All three researchers manage labs'	http://news.google.com/news/url?sa=t&fd=R&ct2=us&usg=AFQjCNFUtPFikPiZTEMsQB3uOiRk_InX_A&clid=c3a7d30bb8a4878e06b80cf16b898331&ei=0BNZV_jyIIaJzAaYp5SoDQ&url=http://phys.org/news/2016-04-animal-vaccine.html	Phys.Org	Irrelevant
30	1126bac59b	08-03-16	Swine	53.8168	-0.28796	United Kingdom	Europe	England	01-03-16	African swine fever	Porcine	In Estonia , 20 outbreaks were reported','which lead to 40 cases . *NL*','In Russia , two outbreaks were reported'	http://news.google.com/news/url?sa=t&fd=R&ct2=us&usg=AFQjCNFrAXFJ-Cr_hMEuj4gHpfXgKeyCxA&clid=c3a7d30bb8a4878e06b80cf16b898331&cid=52779059660429&ei=zIbeVqirCaKKa5zXkDg&url=http://www.thepigsite.com/swinenews/41387/more-wild-boars-found-with-asf-across-europe/	ThePigSite.com	Irrelevant
31	1126bac59b	08-03-16	More	52.5377	-2.9726	United Kingdom	Europe	England	01-03-16	African swine fever	Porcine	'In Estonia , 20 outbreaks were reported','which lead to 40 cases . *NL*','In Russia , two outbreaks were reported'	http://news.google.com/news/url?sa=t&fd=R&ct2=us&usg=AFQjCNFrAXFJ-Cr_hMEuj4gHpfXgKeyCxA&clid=c3a7d30bb8a4878e06b80cf16b898331&cid=52779059660429&ei=zIbeVqirCaKKa5zXkDg&url=http://www.thepigsite.com/swinenews/41387/more-wild-boars-found-with-asf-across-europe/	ThePigSite.com	Irrelevant
32	f089d0f4d2	09-02-16	Swine	53.8168	-0.28796	United Kingdom	Europe	England	2016-02-09,2016-01-27	African swine fever	Porcine	'de 2016 *NL* 09 de febrero de'	http://news.google.com/news/url?sa=t&fd=R&ct2=us&usg=AFQjCNHx8ay2m3k-5hQDH1Vr8f50SgpsUw&clid=c3a7d30bb8a4878e06b80cf16b898331&ei=aYW8Vsi6ONfRa_amsnA&url=http://www.plenglish.com/index.php?option%3Dcom_content%26task%3Dview%26id%3D4592451%26Itemid%3D1	Prensa Latina	Irrelevant
33	aaa2841b63	11-06-16	Swine	53.8168	-0.28796	United Kingdom	Europe	England	2016-06-09,2016-06-10	African swine fever	Porcine	'-RRB- has confirmed two separate cases of'	http://news.google.com/news/url?sa=t&fd=R&ct2=us&usg=AFQjCNHsYBYlE_eI9dQeB6szj_HcXW8u0w&clid=c3a7d30bb8a4878e06b80cf16b898331&cid=52779131316400&ei=OQddV-CnEs73zAau9ofACw&url=http://allafrica.com/stories/201606110075.html	AllAfrica.com	Irrelevant
34	118e93ee4e	13-06-16	North West	53.6	-2.5	United Kingdom	Europe	England	2016-06-01,2016-06-06	African swine fever	Porcine	'Pig Farms13 June 2016 SOUTH AFRICA -','out of the 300 pigs susceptible .','on 6 June 2016 . This is'	http://news.google.com/news/url?sa=t&fd=R&ct2=us&usg=AFQjCNEhnKIk6I8zQ14kt6U-ZOVGdBZDvg&clid=c3a7d30bb8a4878e06b80cf16b898331&ei=T6pfV-i2GuXrzAa0sImgCw&url=http://www.thepigsite.com/swinenews/41908/african-swine-fever-reported-on-south-african-pig-farms	ThePigSite.com	Irrelevant
35	118e93ee4e	13-06-16	South Region	2.75	11.58333	Cameroon	Africa	South	2016-06-01,2016-06-06	African swine fever	Porcine	'Pig Farms13 June 2016 SOUTH AFRICA -','out of the 300 pigs susceptible .','on 6 June 2016 . This is'	http://news.google.com/news/url?sa=t&fd=R&ct2=us&usg=AFQjCNEhnKIk6I8zQ14kt6U-ZOVGdBZDvg&clid=c3a7d30bb8a4878e06b80cf16b898331&ei=T6pfV-i2GuXrzAa0sImgCw&url=http://www.thepigsite.com/swinenews/41908/african-swine-fever-reported-on-south-african-pig-farms	ThePigSite.com	Irrelevant
36	118e93ee4e	13-06-16	Swine	53.8168	-0.28796	United Kingdom	Europe	England	2016-06-01,2016-06-06	African swine fever	Porcine	'Pig Farms13 June 2016 SOUTH AFRICA -','out of the 300 pigs susceptible .','on 6 June 2016 . This is'	http://news.google.com/news/url?sa=t&fd=R&ct2=us&usg=AFQjCNEhnKIk6I8zQ14kt6U-ZOVGdBZDvg&clid=c3a7d30bb8a4878e06b80cf16b898331&ei=T6pfV-i2GuXrzAa0sImgCw&url=http://www.thepigsite.com/swinenews/41908/african-swine-fever-reported-on-south-african-pig-farms	ThePigSite.com	Irrelevant
37	ad78158005	09-03-16	Rēzekne	56.5103	27.34	Latvia	Europe	Rēzekne	2016-02-29,2016-03-04,2014-06-01	African swine fever	Porcine	'Service has discovered 34 new cases of','29 and March 4 , including in','counties , and two infected animals *NL*','now climbed to 254 . Infected animals','*NL* *NL* In 2015 , ASF was','was found in 1,048 wild *NL* boars','*NL* *NL* About 14,000 domestic pigs were',', and EUR 2.3 million were paid'	http://news.google.com/news/url?sa=t&fd=R&ct2=us&usg=AFQjCNEqgKf1bVHJtdlzKymiMdEGkpuOhQ&clid=c3a7d30bb8a4878e06b80cf16b898331&ei=DSrhVomvJ5jYa4zai5gJ&url=http://www.baltic-course.com/eng/markets_and_companies/?doc%3D117900	The Baltic Course	Disease vigilance
38	118e93ee4e	13-06-16	West Region	5.5	10.66667	Cameroon	Africa	West	2016-06-01,2016-06-06	African swine fever	Porcine	'Pig Farms13 June 2016 SOUTH AFRICA -','out of the 300 pigs susceptible .','on 6 June 2016 . This is'	http://news.google.com/news/url?sa=t&fd=R&ct2=us&usg=AFQjCNEhnKIk6I8zQ14kt6U-ZOVGdBZDvg&clid=c3a7d30bb8a4878e06b80cf16b898331&ei=T6pfV-i2GuXrzAa0sImgCw&url=http://www.thepigsite.com/swinenews/41908/african-swine-fever-reported-on-south-african-pig-farms	ThePigSite.com	Irrelevant
39	148cc73f57	18-03-16	Oscar	59.3334	18.09358	Sweden	Europe	Stockholm		African swine fever	Porcine	slaughter more than a dozen pigs after','-RRB- has confirmed 15 pigs were killed'	http://news.google.com/news/url?sa=t&fd=R&ct2=us&usg=AFQjCNG7lcUf5Jgnbll_vUMmgtkjec-L4Q&clid=c3a7d30bb8a4878e06b80cf16b898331&cid=52779065131752&ei=FAftVtC1HYTFasyzlcgK&url=http://www.globalmeatnews.com/Livestock/Ukraine-hit-with-African-swine-fever	GlobalMeatNews.com	Irrelevant
40	4379135a2c	24-05-16	Muang Mai	21.3847	102.725937	Lao People's Democratic Republic	Asia	Phôngsali	2016-05-01,2016-05-12	African swine fever	Porcine	'Epidemic Diarrhoea -LSB- 3 -RSB- -LRB- PED','team . In 2012 , she was'	http://news.google.com/news/url?sa=t&fd=R&ct2=us&usg=AFQjCNHfxEeoDnwRlfv8Ggvy3wfoVdsECg&clid=c3a7d30bb8a4878e06b80cf16b898331&cid=52779116580613&ei=wftDV6DCHsaZzAbR-rb4Bg&url=http://www.thepigsite.com/swinenews/41805/weekly-overview-trade-deal-with-asia-good-for-us-pork-producers/	ThePigSite.com	Irrelevant
41	18a70864eb	28-06-16	Wensley	54.3028	-1.86892	United Kingdom	Europe	England	01-06-16	African swine fever	Porcine	'In total , 33 cases were reported','team . In 2012 , she was'	http://news.google.com/news/url?sa=t&fd=R&ct2=us&usg=AFQjCNFpUDb9xT3k2CFqtMJsRPHgZSBOTw&clid=c3a7d30bb8a4878e06b80cf16b898331&cid=52779143005707&ei=C3BzV_CSM5DWzAb-1omACw&url=http://www.thepigsite.com/swinenews/41996/weekly-overview-agricultural-organisations-call-for-early-commitment-to-farming-following-brexit	ThePigSite.com	Irrelevant
42	18a70864eb	28-06-16	Union County	34.834	-83.990761	United States	North America	Georgia	01-06-16	African swine fever	Porcine	'In total , 33 cases were reported','team . In 2012 , she was'	http://news.google.com/news/url?sa=t&fd=R&ct2=us&usg=AFQjCNFpUDb9xT3k2CFqtMJsRPHgZSBOTw&clid=c3a7d30bb8a4878e06b80cf16b898331&cid=52779143005707&ei=C3BzV_CSM5DWzAb-1omACw&url=http://www.thepigsite.com/swinenews/41996/weekly-overview-agricultural-organisations-call-for-early-commitment-to-farming-following-brexit	ThePigSite.com	Irrelevant
43	18a70864eb	28-06-16	Ontario	34.0633	-117.650887	United States	North America	California	01-06-16	African swine fever	Porcine	'In total , 33 cases were reported','team . In 2012 , she was'	http://news.google.com/news/url?sa=t&fd=R&ct2=us&usg=AFQjCNFpUDb9xT3k2CFqtMJsRPHgZSBOTw&clid=c3a7d30bb8a4878e06b80cf16b898331&cid=52779143005707&ei=C3BzV_CSM5DWzAb-1omACw&url=http://www.thepigsite.com/swinenews/41996/weekly-overview-agricultural-organisations-call-for-early-commitment-to-farming-following-brexit	ThePigSite.com	Irrelevant
44	18a70864eb	28-06-16	Oxford	51.7522	-1.25596	United Kingdom	Europe	England	01-06-16	African swine fever	Porcine	'In total , 33 cases were reported','team . In 2012 , she was'	http://news.google.com/news/url?sa=t&fd=R&ct2=us&usg=AFQjCNFpUDb9xT3k2CFqtMJsRPHgZSBOTw&clid=c3a7d30bb8a4878e06b80cf16b898331&cid=52779143005707&ei=C3BzV_CSM5DWzAb-1omACw&url=http://www.thepigsite.com/swinenews/41996/weekly-overview-agricultural-organisations-call-for-early-commitment-to-farming-following-brexit	ThePigSite.com	Irrelevant
45	18a70864eb	28-06-16	Early County	31.3228	-84.903641	United States	North America	Georgia	01-06-16	African swine fever	Porcine	'In total , 33 cases were reported','team . In 2012 , she was'	http://news.google.com/news/url?sa=t&fd=R&ct2=us&usg=AFQjCNFpUDb9xT3k2CFqtMJsRPHgZSBOTw&clid=c3a7d30bb8a4878e06b80cf16b898331&cid=52779143005707&ei=C3BzV_CSM5DWzAb-1omACw&url=http://www.thepigsite.com/swinenews/41996/weekly-overview-agricultural-organisations-call-for-early-commitment-to-farming-following-brexit	ThePigSite.com	Irrelevant
46	18a70864eb	28-06-16	Swine	53.8168	-0.28796	United Kingdom	Europe	England	01-06-16	African swine fever	Porcine	'In total , 33 cases were reported','team . In 2012 , she was'	http://news.google.com/news/url?sa=t&fd=R&ct2=us&usg=AFQjCNFpUDb9xT3k2CFqtMJsRPHgZSBOTw&clid=c3a7d30bb8a4878e06b80cf16b898331&cid=52779143005707&ei=C3BzV_CSM5DWzAb-1omACw&url=http://www.thepigsite.com/swinenews/41996/weekly-overview-agricultural-organisations-call-for-early-commitment-to-farming-following-brexit	ThePigSite.com	Irrelevant
47	18a70864eb	28-06-16	Wales	52.5	-3.5	United Kingdom	Europe	Wales	01-06-16	African swine fever	Porcine	'In total , 33 cases were reported','team . In 2012 , she was'	http://news.google.com/news/url?sa=t&fd=R&ct2=us&usg=AFQjCNFpUDb9xT3k2CFqtMJsRPHgZSBOTw&clid=c3a7d30bb8a4878e06b80cf16b898331&cid=52779143005707&ei=C3BzV_CSM5DWzAb-1omACw&url=http://www.thepigsite.com/swinenews/41996/weekly-overview-agricultural-organisations-call-for-early-commitment-to-farming-following-brexit	ThePigSite.com	Irrelevant
48	1e297b3a64	10-06-16	Swine	53.8168	-0.28796	United Kingdom	Europe	England	10-06-16	African swine fever	Porcine		http://news.google.com/news/url?sa=t&fd=R&ct2=us&usg=AFQjCNFa8vT8XU9khMb76YpT4Q0PsB8g4Q&clid=c3a7d30bb8a4878e06b80cf16b898331&cid=52779130982078&ei=AfBkV7DqAe2-zAaX35rQCQ&url=http://www.reuters.com/article/us-safrica-agriculture-idUSKCN0YW1IS	Reuters	Irrelevant
49	2090e37e47	05-04-16	Vladimir	56.1365	40.39658	Russian Federation	Europe	Vladimir	2016-04-07,2014-01-01,2016-02-01	African swine fever	Porcine		http://news.google.com/news/url?sa=t&fd=R&ct2=us&usg=AFQjCNElU-ga88dRNliiiuvAYJ8KRPnyhg&clid=c3a7d30bb8a4878e06b80cf16b898331&ei=lNs6V-D9H8b1zAaN9oPYCw&url=http://www.globalmeatnews.com/Industry-Markets/WTO-ruling-on-Russia-s-trade-ban-expected-this-week	GlobalMeatNews.com	Irrelevant
50	21436bfb69	25-04-16	Lira Municipality	2.25245	32.897461	Uganda	Africa	Northern Region	2016-03-01,2016-04-23,2016-04-25	African swine fever	Porcine		http://news.google.com/news/url?sa=t&fd=R&ct2=us&usg=AFQjCNEdG0Sy18MVdeeZIBq0ow_0xw1Z0Q&clid=c3a7d30bb8a4878e06b80cf16b898331&ei=JdM6V8ipFLf3zAaP2aXwBA&url=http://allafrica.com/stories/201604251516.html	AllAfrica.com	Disease vigilance
51	21436bfb69	25-04-16	Province of Florence	43.8333	11.33333	Italy	Europe	Tuscany	2016-03-01,2016-04-23,2016-04-25	African swine fever	Porcine		http://news.google.com/news/url?sa=t&fd=R&ct2=us&usg=AFQjCNEdG0Sy18MVdeeZIBq0ow_0xw1Z0Q&clid=c3a7d30bb8a4878e06b80cf16b898331&ei=JdM6V8ipFLf3zAaP2aXwBA&url=http://allafrica.com/stories/201604251516.html	AllAfrica.com	Irrelevant
52	21436bfb69	25-04-16	Lira District	2.274	32.952999	Uganda	Africa	Northern Region	2016-03-01,2016-04-23,2016-04-25	African swine fever	Porcine		http://news.google.com/news/url?sa=t&fd=R&ct2=us&usg=AFQjCNEdG0Sy18MVdeeZIBq0ow_0xw1Z0Q&clid=c3a7d30bb8a4878e06b80cf16b898331&ei=JdM6V8ipFLf3zAaP2aXwBA&url=http://allafrica.com/stories/201604251516.html	AllAfrica.com	Disease vigilance
53	21436bfb69	25-04-16	Lira	2.26411	32.848911	Uganda	Africa	Northern Region	2016-03-01,2016-04-23,2016-04-25	African swine fever	Porcine		http://news.google.com/news/url?sa=t&fd=R&ct2=us&usg=AFQjCNEdG0Sy18MVdeeZIBq0ow_0xw1Z0Q&clid=c3a7d30bb8a4878e06b80cf16b898331&ei=JdM6V8ipFLf3zAaP2aXwBA&url=http://allafrica.com/stories/201604251516.html	AllAfrica.com	Disease vigilance
54	2520929207	12-02-16	Nakapiripirit District	1.90718	34.596008	Uganda	Africa	Northern Region		African swine fever	Porcine	'that has killed hundreds of pigs in'	http://news.google.com/news/url?sa=t&fd=R&ct2=us&usg=AFQjCNFD5n6SA4rWuNJHFtUA5GK7ta0nCg&clid=c3a7d30bb8a4878e06b80cf16b898331&cid=52779046225872&ei=3LfOVoC1GMPSavqamxA&url=http://ugandaradionetwork.com/story/swine-fever-wipes-pigs-in-nakapiripirit	Uganda Radio Network	Notifiable, enzootic
55	66dd2a8fac	01-03-16	Scotland	56	-4	United Kingdom	Europe	Scotland	01-03-16	African swine fever	Porcine	'\'\' This year one of the things','to ASF -LSB- 4 -RSB- . *NL*','team . In 2012 , she was'	http://news.google.com/news/url?sa=t&fd=R&ct2=us&usg=AFQjCNEEhX11OQqP4GB7SgJyG51EMmopdg&clid=c3a7d30bb8a4878e06b80cf16b898331&ei=xp_WVuj6LYT1aMPIk7gK&url=http://www.thepigsite.com/swinenews/41360/weekly-overview-aasv-and-nfu-conference-roundup	ThePigSite.com	Irrelevant
56	66dd2a8fac	01-03-16	Ontario	34.0633	-117.650887	United States	North America	California	01-03-16	African swine fever	Porcine	'\'\' This year one of the things','to ASF -LSB- 4 -RSB- . *NL*','team . In 2012 , she was'	http://news.google.com/news/url?sa=t&fd=R&ct2=us&usg=AFQjCNEEhX11OQqP4GB7SgJyG51EMmopdg&clid=c3a7d30bb8a4878e06b80cf16b898331&ei=xp_WVuj6LYT1aMPIk7gK&url=http://www.thepigsite.com/swinenews/41360/weekly-overview-aasv-and-nfu-conference-roundup	ThePigSite.com	Irrelevant
57	30de24c86c	16-02-16	Sheffield	53.4167	-1.5	United Kingdom	Europe	England	2016-02-01,2016-02-16,2016-02-09	African swine fever	Porcine	', held Tuesday 9 February . Speaking','agreements . -LSB- 1 -RSB- *NL* He','February 9 , two more outbreaks were','the farm , one case was reported','was reported and 43 pigs were destroyed','and Estonia -LSB- 5 -RSB- . *NL*','team . In 2012 , she was'	http://news.google.com/news/url?sa=t&fd=R&ct2=us&usg=AFQjCNFHr8Kwpl5_-fGY43ZeXn7vE0yMvg&clid=c3a7d30bb8a4878e06b80cf16b898331&ei=EinEVtCmIsa3avetpfgI&url=http://www.thepigsite.com/swinenews/41281/weekly-overview-free-trade-agreements-to-influence-livestock-market-competitiveness	ThePigSite.com	Irrelevant
58	30de24c86c	16-02-16	Perthshire	56.5	-4	United Kingdom	Europe	Scotland	2016-02-01,2016-02-16,2016-02-09	African swine fever	Porcine	', held Tuesday 9 February . Speaking','agreements . -LSB- 1 -RSB- *NL* He','February 9 , two more outbreaks were','the farm , one case was reported','was reported and 43 pigs were destroyed','and Estonia -LSB- 5 -RSB- . *NL*','team . In 2012 , she was'	http://news.google.com/news/url?sa=t&fd=R&ct2=us&usg=AFQjCNFHr8Kwpl5_-fGY43ZeXn7vE0yMvg&clid=c3a7d30bb8a4878e06b80cf16b898331&ei=EinEVtCmIsa3avetpfgI&url=http://www.thepigsite.com/swinenews/41281/weekly-overview-free-trade-agreements-to-influence-livestock-market-competitiveness	ThePigSite.com	Irrelevant
59	30de24c86c	16-02-16	Middlesex	51.5	-0.41667	United Kingdom	Europe	England	2016-02-01,2016-02-16,2016-02-09	African swine fever	Porcine	', held Tuesday 9 February . Speaking','agreements . -LSB- 1 -RSB- *NL* He','February 9 , two more outbreaks were','the farm , one case was reported','was reported and 43 pigs were destroyed','and Estonia -LSB- 5 -RSB- . *NL*','team . In 2012 , she was'	http://news.google.com/news/url?sa=t&fd=R&ct2=us&usg=AFQjCNFHr8Kwpl5_-fGY43ZeXn7vE0yMvg&clid=c3a7d30bb8a4878e06b80cf16b898331&ei=EinEVtCmIsa3avetpfgI&url=http://www.thepigsite.com/swinenews/41281/weekly-overview-free-trade-agreements-to-influence-livestock-market-competitiveness	ThePigSite.com	Irrelevant
60	30de24c86c	16-02-16	Swine	53.8168	-0.28796	United Kingdom	Europe	England	2016-02-01,2016-02-16,2016-02-09	African swine fever	Porcine	', held Tuesday 9 February . Speaking','agreements . -LSB- 1 -RSB- *NL* He','February 9 , two more outbreaks were','the farm , one case was reported','was reported and 43 pigs were destroyed','and Estonia -LSB- 5 -RSB- . *NL*','team . In 2012 , she was'	http://news.google.com/news/url?sa=t&fd=R&ct2=us&usg=AFQjCNFHr8Kwpl5_-fGY43ZeXn7vE0yMvg&clid=c3a7d30bb8a4878e06b80cf16b898331&ei=EinEVtCmIsa3avetpfgI&url=http://www.thepigsite.com/swinenews/41281/weekly-overview-free-trade-agreements-to-influence-livestock-market-competitiveness	ThePigSite.com	Irrelevant
61	30de24c86c	16-02-16	Marquette County	43.8196	-89.39875	United States	North America	Wisconsin	2016-02-01,2016-02-16,2016-02-09	African swine fever	Porcine	', held Tuesday 9 February . Speaking','agreements . -LSB- 1 -RSB- *NL* He','February 9 , two more outbreaks were','the farm , one case was reported','was reported and 43 pigs were destroyed','and Estonia -LSB- 5 -RSB- . *NL*','team . In 2012 , she was'	http://news.google.com/news/url?sa=t&fd=R&ct2=us&usg=AFQjCNFHr8Kwpl5_-fGY43ZeXn7vE0yMvg&clid=c3a7d30bb8a4878e06b80cf16b898331&ei=EinEVtCmIsa3avetpfgI&url=http://www.thepigsite.com/swinenews/41281/weekly-overview-free-trade-agreements-to-influence-livestock-market-competitiveness	ThePigSite.com	Irrelevant
62	30de24c86c	16-02-16	Ontario County	42.8528	-77.29982	United States	North America	New York	2016-02-01,2016-02-16,2016-02-09	African swine fever	Porcine	', held Tuesday 9 February . Speaking','agreements . -LSB- 1 -RSB- *NL* He','February 9 , two more outbreaks were','the farm , one case was reported','was reported and 43 pigs were destroyed','and Estonia -LSB- 5 -RSB- . *NL*','team . In 2012 , she was'	http://news.google.com/news/url?sa=t&fd=R&ct2=us&usg=AFQjCNFHr8Kwpl5_-fGY43ZeXn7vE0yMvg&clid=c3a7d30bb8a4878e06b80cf16b898331&ei=EinEVtCmIsa3avetpfgI&url=http://www.thepigsite.com/swinenews/41281/weekly-overview-free-trade-agreements-to-influence-livestock-market-competitiveness	ThePigSite.com	Irrelevant
63	30de24c86c	16-02-16	Lucy	34.6528	-105.843353	United States	North America	New Mexico	2016-02-01,2016-02-16,2016-02-09	African swine fever	Porcine	, held Tuesday 9 February . Speaking','agreements . -LSB- 1 -RSB- *NL* He','February 9 , two more outbreaks were','the farm , one case was reported','was reported and 43 pigs were destroyed','and Estonia -LSB- 5 -RSB- . *NL*','team . In 2012 , she was'	http://news.google.com/news/url?sa=t&fd=R&ct2=us&usg=AFQjCNFHr8Kwpl5_-fGY43ZeXn7vE0yMvg&clid=c3a7d30bb8a4878e06b80cf16b898331&ei=EinEVtCmIsa3avetpfgI&url=http://www.thepigsite.com/swinenews/41281/weekly-overview-free-trade-agreements-to-influence-livestock-market-competitiveness	ThePigSite.com	Irrelevant
64	30eace930b	08-03-16	Ngozi Province	-2.875	29.924999	Burundi	Africa	Ngozi	2016-03-01,2015-11-01	African swine fever	Porcine	'reported across the two farms . *NL*'	http://news.google.com/news/url?sa=t&fd=R&ct2=us&usg=AFQjCNH2qUw0tqQl7htAwod1zuAS7Yz3Sg&clid=c3a7d30bb8a4878e06b80cf16b898331&cid=52779059660429&ei=v4beVviqOM-9aOGvr4gP&url=http://www.thepigsite.com/swinenews/41386/asf-outbreaks-in-burundi-farmed-pigs/	ThePigSite.com	Notifiable, current epizootic
65	30eace930b	08-03-16	Swine	53.8168	-0.28796	United Kingdom	Europe	England	2016-03-01,2015-11-01	African swine fever	Porcine	'reported across the two farms . *NL*'	http://news.google.com/news/url?sa=t&fd=R&ct2=us&usg=AFQjCNH2qUw0tqQl7htAwod1zuAS7Yz3Sg&clid=c3a7d30bb8a4878e06b80cf16b898331&cid=52779059660429&ei=v4beVviqOM-9aOGvr4gP&url=http://www.thepigsite.com/swinenews/41386/asf-outbreaks-in-burundi-farmed-pigs/	ThePigSite.com	Irrelevant
66	3c74557253	16-01-16	Departamento de Capital	-27.5	-58.75	Argentina	South America	Corrientes Province		African swine fever	Porcine	'has lost over 25 pregnant pigs in','within 2 - 10 days . KCCA'	http://news.google.com/news/url?sa=t&fd=R&ct2=us&usg=AFQjCNErzqO_xpF9PIM4r30rHWGlgLOt-A&clid=c3a7d30bb8a4878e06b80cf16b898331&ei=aYW8Vsi6ONfRa_amsnA&url=http://ugandaradionetwork.com/story/pig-farmers-seek-kcca-help-over-swine-fever-outbreak	Uganda Radio Network	Irrelevant
67	3c74557253	16-01-16	Kampala District	0.33508	32.58313	Uganda	Africa	Central Region		African swine fever	Porcine	'has lost over 25 pregnant pigs in','within 2 - 10 days . KCCA'	http://news.google.com/news/url?sa=t&fd=R&ct2=us&usg=AFQjCNErzqO_xpF9PIM4r30rHWGlgLOt-A&clid=c3a7d30bb8a4878e06b80cf16b898331&ei=aYW8Vsi6ONfRa_amsnA&url=http://ugandaradionetwork.com/story/pig-farmers-seek-kcca-help-over-swine-fever-outbreak	Uganda Radio Network	Notifiable, enzootic
68	3c74557253	16-01-16	Lubaga	0.31012	32.546162	Uganda	Africa	Central Region		African swine fever	Porcine	'has lost over 25 pregnant pigs in','within 2 - 10 days . KCCA'	http://news.google.com/news/url?sa=t&fd=R&ct2=us&usg=AFQjCNErzqO_xpF9PIM4r30rHWGlgLOt-A&clid=c3a7d30bb8a4878e06b80cf16b898331&ei=aYW8Vsi6ONfRa_amsnA&url=http://ugandaradionetwork.com/story/pig-farmers-seek-kcca-help-over-swine-fever-outbreak	Uganda Radio Network	Notifiable, enzootic
69	3c74557253	16-01-16	Kampala Capital City	0.31576	32.597198	Uganda	Africa	Central Region		African swine fever	Porcine	'has lost over 25 pregnant pigs in','within 2 - 10 days . KCCA'	http://news.google.com/news/url?sa=t&fd=R&ct2=us&usg=AFQjCNErzqO_xpF9PIM4r30rHWGlgLOt-A&clid=c3a7d30bb8a4878e06b80cf16b898331&ei=aYW8Vsi6ONfRa_amsnA&url=http://ugandaradionetwork.com/story/pig-farmers-seek-kcca-help-over-swine-fever-outbreak	Uganda Radio Network	Notifiable, enzootic
70	3c74557253	16-01-16	Cue	-27.2263	118.004959	Australia	Oceania	Western Australia		African swine fever	Porcine	'has lost over 25 pregnant pigs in','within 2 - 10 days . KCCA'	http://news.google.com/news/url?sa=t&fd=R&ct2=us&usg=AFQjCNErzqO_xpF9PIM4r30rHWGlgLOt-A&clid=c3a7d30bb8a4878e06b80cf16b898331&ei=aYW8Vsi6ONfRa_amsnA&url=http://ugandaradionetwork.com/story/pig-farmers-seek-kcca-help-over-swine-fever-outbreak	Uganda Radio Network	Irrelevant
71	a500352165	24-01-16	Moscow	55.7522	37.61556	Russian Federation	Europe	Moscow	01-01-14	African swine fever	Porcine	'introduced in January 2014 in response to'	http://news.google.com/news/url?sa=t&fd=R&ct2=us&usg=AFQjCNFrc3pYYjVGWgpKK41SuHczl9Jp0Q&clid=c3a7d30bb8a4878e06b80cf16b898331&ei=HJC8VsH2F9W4aObGjdAN&url=http://www.farmersjournal.ie/eu-farm-lobby-calls-on-juncker-to-step-up-pork-trade-talks-with-russia-198786/	Irish Farmers Journal	Disease vigilance
72	521e67178c	23-02-16	Swine	53.8168	-0.28796	United Kingdom	Europe	England	2016-02-23,2016-02-01	African swine fever	Porcine	'-RSB- | Feb 23 , 2016 01:41','infection . -LSB- 2 -RSB- *NL* The','Reports . -LSB- 4 -RSB- Tags :'	http://news.google.com/news/url?sa=t&fd=R&ct2=us&usg=AFQjCNFGvhy-9h-HbZiswPQshOqlm5XAHw&clid=c3a7d30bb8a4878e06b80cf16b898331&cid=52779051510068&ei=gLXOVoDZDJKLa_apmdAG&url=http://www.hngn.com/articles/181696/20160223/african-swine-fever-scientists-genetically-modify-pigs-resist-disease.htm	Headlines & Global News	Irrelevant
73	f089d0f4d2	09-02-16	Latina	41.4644	12.89729	Italy	Europe	Latium	2016-02-09,2016-01-27	African swine fever	Porcine	'de 2016 *NL* 09 de febrero de'	http://news.google.com/news/url?sa=t&fd=R&ct2=us&usg=AFQjCNHx8ay2m3k-5hQDH1Vr8f50SgpsUw&clid=c3a7d30bb8a4878e06b80cf16b898331&ei=aYW8Vsi6ONfRa_amsnA&url=http://www.plenglish.com/index.php?option%3Dcom_content%26task%3Dview%26id%3D4592451%26Itemid%3D1	Prensa Latina	Irrelevant
74	aaa2841b63	11-06-16	North West	53.6	-2.5	United Kingdom	Europe	England	2016-06-09,2016-06-10	African swine fever	Porcine	'-RRB- has confirmed two separate cases of'	http://news.google.com/news/url?sa=t&fd=R&ct2=us&usg=AFQjCNHsYBYlE_eI9dQeB6szj_HcXW8u0w&clid=c3a7d30bb8a4878e06b80cf16b898331&cid=52779131316400&ei=OQddV-CnEs73zAau9ofACw&url=http://allafrica.com/stories/201606110075.html	AllAfrica.com	Irrelevant
75	ad78158005	09-03-16	Vecpiebalgas Novads	57.0992	25.703609	Latvia	Europe	Vecpiebalga	2016-02-29,2016-03-04,2014-06-01	African swine fever	Porcine	'Service has discovered 34 new cases of','29 and March 4 , including in','counties , and two infected animals *NL*','now climbed to 254 . Infected animals','*NL* *NL* In 2015 , ASF was','was found in 1,048 wild *NL* boars','*NL* *NL* About 14,000 domestic pigs were',', and EUR 2.3 million were paid'	http://news.google.com/news/url?sa=t&fd=R&ct2=us&usg=AFQjCNEqgKf1bVHJtdlzKymiMdEGkpuOhQ&clid=c3a7d30bb8a4878e06b80cf16b898331&ei=DSrhVomvJ5jYa4zai5gJ&url=http://www.baltic-course.com/eng/markets_and_companies/?doc%3D117900	The Baltic Course	Disease vigilance
76	ad78158005	09-03-16	Smiltenes Novads	57.4067	26.01083	Latvia	Europe	Smiltene	2016-02-29,2016-03-04,2014-06-01	African swine fever	Porcine	'Service has discovered 34 new cases of','29 and March 4 , including in','counties , and two infected animals *NL*','now climbed to 254 . Infected animals','*NL* *NL* In 2015 , ASF was','was found in 1,048 wild *NL* boars','*NL* *NL* About 14,000 domestic pigs were',', and EUR 2.3 million were paid'	http://news.google.com/news/url?sa=t&fd=R&ct2=us&usg=AFQjCNEqgKf1bVHJtdlzKymiMdEGkpuOhQ&clid=c3a7d30bb8a4878e06b80cf16b898331&ei=DSrhVomvJ5jYa4zai5gJ&url=http://www.baltic-course.com/eng/markets_and_companies/?doc%3D117900	The Baltic Course	Disease vigilance
77	c15dac5f3f	14-01-16	Swine	53.8168	-0.28796	United Kingdom	Europe	England	01-07-15	African swine fever	Porcine	'-LRB- 2001 - 2012 -RRB- \'\' published'	http://news.google.com/news/url?sa=t&fd=R&ct2=us&usg=AFQjCNFqA7jfoJhi_ezCF3FwF6ckoOehkw&clid=c3a7d30bb8a4878e06b80cf16b898331&ei=aYW8Vsi6ONfRa_amsnA&url=http://allafrica.com/stories/201601141479.html	AllAfrica.com	Irrelevant
78	4379135a2c	24-05-16	Lucy	34.6528	-105.843353	United States	North America	New Mexico	2016-05-01,2016-05-12	African swine fever	Porcine	'Epidemic Diarrhoea -LSB- 3 -RSB- -LRB- PED','team . In 2012 , she was'	http://news.google.com/news/url?sa=t&fd=R&ct2=us&usg=AFQjCNHfxEeoDnwRlfv8Ggvy3wfoVdsECg&clid=c3a7d30bb8a4878e06b80cf16b898331&cid=52779116580613&ei=wftDV6DCHsaZzAbR-rb4Bg&url=http://www.thepigsite.com/swinenews/41805/weekly-overview-trade-deal-with-asia-good-for-us-pork-producers/	ThePigSite.com	Irrelevant
79	4379135a2c	24-05-16	Deal	51.219	1.38254	United Kingdom	Europe	England	2016-05-01,2016-05-12	African swine fever	Porcine	'Epidemic Diarrhoea -LSB- 3 -RSB- -LRB- PED','team . In 2012 , she was'	http://news.google.com/news/url?sa=t&fd=R&ct2=us&usg=AFQjCNHfxEeoDnwRlfv8Ggvy3wfoVdsECg&clid=c3a7d30bb8a4878e06b80cf16b898331&cid=52779116580613&ei=wftDV6DCHsaZzAbR-rb4Bg&url=http://www.thepigsite.com/swinenews/41805/weekly-overview-trade-deal-with-asia-good-for-us-pork-producers/	ThePigSite.com	Irrelevant
80	afbc4923a4	14-06-16	Oxford	51.7522	-1.25596	United Kingdom	Europe	England	01-06-16	African swine fever	Porcine	'Africa . *NL* Two farms were affected','were reported -LSB- 4 -RSB- . *NL*','55 cases -LSB- 5 -RSB- . *NL*','in Canada . One case was discovered','team . In 2012 , she was'	http://news.google.com/news/url?sa=t&fd=R&ct2=us&usg=AFQjCNEdId0s2Uzub1aFtoonM7iZ_6fIkQ&clid=c3a7d30bb8a4878e06b80cf16b898331&cid=52779132971812&ei=UPtgV_DaG-HszAarw4zoDg&url=http://www.thepigsite.com/swinenews/41914/weekly-overview-world-pork-expo	ThePigSite.com	Irrelevant
81	4379135a2c	24-05-16	Ontario	34.0633	-117.650887	United States	North America	California	2016-05-01,2016-05-12	African swine fever	Porcine	Epidemic Diarrhoea -LSB- 3 -RSB- -LRB- PED','team . In 2012 , she was'	http://news.google.com/news/url?sa=t&fd=R&ct2=us&usg=AFQjCNHfxEeoDnwRlfv8Ggvy3wfoVdsECg&clid=c3a7d30bb8a4878e06b80cf16b898331&cid=52779116580613&ei=wftDV6DCHsaZzAbR-rb4Bg&url=http://www.thepigsite.com/swinenews/41805/weekly-overview-trade-deal-with-asia-good-for-us-pork-producers/	ThePigSite.com	Irrelevant
82	4379135a2c	24-05-16	Iowa	42.0003	-93.500488	United States	North America	Iowa	2016-05-01,2016-05-12	African swine fever	Porcine	'Epidemic Diarrhoea -LSB- 3 -RSB- -LRB- PED','team . In 2012 , she was'	http://news.google.com/news/url?sa=t&fd=R&ct2=us&usg=AFQjCNHfxEeoDnwRlfv8Ggvy3wfoVdsECg&clid=c3a7d30bb8a4878e06b80cf16b898331&cid=52779116580613&ei=wftDV6DCHsaZzAbR-rb4Bg&url=http://www.thepigsite.com/swinenews/41805/weekly-overview-trade-deal-with-asia-good-for-us-pork-producers/	ThePigSite.com	Irrelevant
83	521e67178c	23-02-16	Edinburgh	55.9497	-3.19333	United Kingdom	Europe	Scotland	2016-02-23,2016-02-01	African swine fever	Porcine	'-RSB- | Feb 23 , 2016 01:41','infection . -LSB- 2 -RSB- *NL* The','Reports . -LSB- 4 -RSB- Tags :'	http://news.google.com/news/url?sa=t&fd=R&ct2=us&usg=AFQjCNFGvhy-9h-HbZiswPQshOqlm5XAHw&clid=c3a7d30bb8a4878e06b80cf16b898331&cid=52779051510068&ei=gLXOVoDZDJKLa_apmdAG&url=http://www.hngn.com/articles/181696/20160223/african-swine-fever-scientists-genetically-modify-pigs-resist-disease.htm	Headlines & Global News	Irrelevant
84	521e67178c	23-02-16	Midlothian	55.8235	-3.09334	United Kingdom	Europe	Scotland	2016-02-23,2016-02-01	African swine fever	Porcine	'-RSB- | Feb 23 , 2016 01:41','infection . -LSB- 2 -RSB- *NL* The','Reports . -LSB- 4 -RSB- Tags :'	http://news.google.com/news/url?sa=t&fd=R&ct2=us&usg=AFQjCNFGvhy-9h-HbZiswPQshOqlm5XAHw&clid=c3a7d30bb8a4878e06b80cf16b898331&cid=52779051510068&ei=gLXOVoDZDJKLa_apmdAG&url=http://www.hngn.com/articles/181696/20160223/african-swine-fever-scientists-genetically-modify-pigs-resist-disease.htm	Headlines & Global News	Irrelevant
85	66dd2a8fac	01-03-16	Swine	53.8168	-0.28796	United Kingdom	Europe	England	01-03-16	African swine fever	Porcine	'\'\' This year one of the things','to ASF -LSB- 4 -RSB- . *NL*','team . In 2012 , she was'	http://news.google.com/news/url?sa=t&fd=R&ct2=us&usg=AFQjCNEEhX11OQqP4GB7SgJyG51EMmopdg&clid=c3a7d30bb8a4878e06b80cf16b898331&ei=xp_WVuj6LYT1aMPIk7gK&url=http://www.thepigsite.com/swinenews/41360/weekly-overview-aasv-and-nfu-conference-roundup	ThePigSite.com	Irrelevant
86	56ba5daef5	08-06-16	Gregg County	32.4805	-94.816948	United States	North America	Texas	2016-04-01,2016-06-06,2016-06-14	African swine fever	Porcine	'for two or three more years .'	http://news.google.com/news/url?sa=t&fd=R&ct2=us&usg=AFQjCNGDyfikOW4mWSsz0Al5jdHCkarr6Q&clid=c3a7d30bb8a4878e06b80cf16b898331&cid=52779129036335&ei=qsFXV8iyEZrNzAbG3KJY&url=http://www.newsday.com/long-island/suffolk/greenport-teen-joe-mcinnis-wins-award-for-honeybee-research-1.11888138	Newsday	Irrelevant
87	56ba5daef5	08-06-16	Riverhead	51.2705	0.16863	United Kingdom	Europe	England	2016-04-01,2016-06-06,2016-06-14	African swine fever	Porcine	'for two or three more years .'	http://news.google.com/news/url?sa=t&fd=R&ct2=us&usg=AFQjCNGDyfikOW4mWSsz0Al5jdHCkarr6Q&clid=c3a7d30bb8a4878e06b80cf16b898331&cid=52779129036335&ei=qsFXV8iyEZrNzAbG3KJY&url=http://www.newsday.com/long-island/suffolk/greenport-teen-joe-mcinnis-wins-award-for-honeybee-research-1.11888138	Newsday	Irrelevant
88	5c9e99b66f	24-05-16	Bruce County	-46.1667	169.833328	New Zealand	Oceania	0	23-05-16	African swine fever	Porcine	'-RSB- | May 23 , 2016 *NL*'	http://news.google.com/news/url?sa=t&fd=R&ct2=us&usg=AFQjCNGNwF34dYbSe2_W77qw7JH1Syf-0Q&clid=c3a7d30bb8a4878e06b80cf16b898331&ei=1ftDV-gH973MBqbqmsgC&url=https://www.geneticliteracyproject.org/2016/05/23/talking-biotech-roslin-institutes-bruce-whitelaw-using-gene-editing-develop-virus-resistant-pig/	Genetic Literacy Project	Irrelevant
89	5c9e99b66f	24-05-16	Bruce County	-46.1667	169.833328	New Zealand	Oceania	0	23-05-16	African swine fever	Porcine	'-RSB- | May 23 , 2016 *NL*'	http://news.google.com/news/url?sa=t&fd=R&ct2=us&usg=AFQjCNGNwF34dYbSe2_W77qw7JH1Syf-0Q&clid=c3a7d30bb8a4878e06b80cf16b898331&ei=1ftDV-gH973MBqbqmsgC&url=https://www.geneticliteracyproject.org/2016/05/23/talking-biotech-roslin-institutes-bruce-whitelaw-using-gene-editing-develop-virus-resistant-pig/	Genetic Literacy Project	Irrelevant
90	7ee34cae6c	10-06-16	Swine	53.8168	-0.28796	United Kingdom	Europe	England	10-06-16	African swine fever	Porcine	'confirmed on Friday two separate cases of'	http://news.google.com/news/url?sa=t&fd=R&ct2=us&usg=AFQjCNGzZcBhn7kJTzOMElIw9gbrrIXNsw&clid=c3a7d30bb8a4878e06b80cf16b898331&cid=52779130982078&ei=trVbV8iCIer2zAaG74z4Cg&url=http://ewn.co.za/2016/06/10/SA-confirms-two-separate-cases-of-African-Swine-Fever	Eyewitness News	Irrelevant
91	66dd2a8fac	01-03-16	Birmingham	33.5207	-86.80249	United States	North America	Alabama	01-03-16	African swine fever	Porcine	'\'\' This year one of the things','to ASF -LSB- 4 -RSB- . *NL*','team . In 2012 , she was'	http://news.google.com/news/url?sa=t&fd=R&ct2=us&usg=AFQjCNEEhX11OQqP4GB7SgJyG51EMmopdg&clid=c3a7d30bb8a4878e06b80cf16b898331&ei=xp_WVuj6LYT1aMPIk7gK&url=http://www.thepigsite.com/swinenews/41360/weekly-overview-aasv-and-nfu-conference-roundup	ThePigSite.com	Irrelevant
92	66dd2a8fac	01-03-16	Harris County	32.736	-84.908989	United States	North America	Georgia	01-03-16	African swine fever	Porcine	'\'\' This year one of the things','to ASF -LSB- 4 -RSB- . *NL*','team . In 2012 , she was'	http://news.google.com/news/url?sa=t&fd=R&ct2=us&usg=AFQjCNEEhX11OQqP4GB7SgJyG51EMmopdg&clid=c3a7d30bb8a4878e06b80cf16b898331&ei=xp_WVuj6LYT1aMPIk7gK&url=http://www.thepigsite.com/swinenews/41360/weekly-overview-aasv-and-nfu-conference-roundup	ThePigSite.com	Irrelevant
93	66dd2a8fac	01-03-16	Union County	34.834	-83.990761	United States	North America	Georgia	01-03-16	African swine fever	Porcine	'\'\' This year one of the things','to ASF -LSB- 4 -RSB- . *NL*','team . In 2012 , she was'	http://news.google.com/news/url?sa=t&fd=R&ct2=us&usg=AFQjCNEEhX11OQqP4GB7SgJyG51EMmopdg&clid=c3a7d30bb8a4878e06b80cf16b898331&ei=xp_WVuj6LYT1aMPIk7gK&url=http://www.thepigsite.com/swinenews/41360/weekly-overview-aasv-and-nfu-conference-roundup	ThePigSite.com	Irrelevant
94	66dd2a8fac	01-03-16	Lucy	34.6528	-105.843353	United States	North America	New Mexico	01-03-16	African swine fever	Porcine	'\'\' This year one of the things','to ASF -LSB- 4 -RSB- . *NL*','team . In 2012 , she was'	http://news.google.com/news/url?sa=t&fd=R&ct2=us&usg=AFQjCNEEhX11OQqP4GB7SgJyG51EMmopdg&clid=c3a7d30bb8a4878e06b80cf16b898331&ei=xp_WVuj6LYT1aMPIk7gK&url=http://www.thepigsite.com/swinenews/41360/weekly-overview-aasv-and-nfu-conference-roundup	ThePigSite.com	Irrelevant
95	c44101572e	29-06-16	Pirbright	51.2926	-0.65955	United Kingdom	Europe	England	29-06-16	African swine fever	Porcine	'Fever the number 1 problem *NL* African','been the number 1 problem keeping investments','to Europe in 2007 . *NL* A'	http://news.google.com/news/url?sa=t&fd=R&ct2=us&usg=AFQjCNEm5NBA5I1NwNYdHyGgvWLph3lcIA&clid=c3a7d30bb8a4878e06b80cf16b898331&ei=PKqZV7gXhPXMBuCwtugF&url=http://www.pigprogress.net/Health/Articles/2016/6/African-Swine-Fever-as-number-1-problem-2824313W/	Pig Progress (registration) (blog)	Irrelevant
96	c44101572e	29-06-16	Swine	53.8168	-0.28796	United Kingdom	Europe	England	29-06-16	African swine fever	Porcine	'Fever the number 1 problem *NL* African','been the number 1 problem keeping investments','to Europe in 2007 . *NL* A'	http://news.google.com/news/url?sa=t&fd=R&ct2=us&usg=AFQjCNEm5NBA5I1NwNYdHyGgvWLph3lcIA&clid=c3a7d30bb8a4878e06b80cf16b898331&ei=PKqZV7gXhPXMBuCwtugF&url=http://www.pigprogress.net/Health/Articles/2016/6/African-Swine-Fever-as-number-1-problem-2824313W/	Pig Progress (registration) (blog)	Irrelevant
97	66dd2a8fac	01-03-16	New Orleans	29.9547	-90.075073	United States	North America	Louisiana	01-03-16	African swine fever	Porcine	'\'\' This year one of the things','to ASF -LSB- 4 -RSB- . *NL*','team . In 2012 , she was'	http://news.google.com/news/url?sa=t&fd=R&ct2=us&usg=AFQjCNEEhX11OQqP4GB7SgJyG51EMmopdg&clid=c3a7d30bb8a4878e06b80cf16b898331&ei=xp_WVuj6LYT1aMPIk7gK&url=http://www.thepigsite.com/swinenews/41360/weekly-overview-aasv-and-nfu-conference-roundup	ThePigSite.com	Irrelevant
98	e97a04a21d	19-06-16	Van	38.4946	43.383228	Turkey	Asia	Van	2014-02-01,2014-08-01	African swine fever	Porcine	'decree of August 2014 . *NL* ``'	http://news.google.com/news/url?sa=t&fd=R&ct2=us&usg=AFQjCNGfxEPGphipOYeym8iZYWZ36ea-Eg&clid=c3a7d30bb8a4878e06b80cf16b898331&cid=52779135690819&ei=n5JnV4ikAaOvzAbi34GIDQ&url=https://www.agriland.ie/farming-news/effects-of-russian-ban-still-keenly-felt-by-farmers-minister-creed/	Agriland	Irrelevant
99	bbfd8f1391	06-03-16	California	37.2502	-119.751259	United States	North America	California		African swine fever	Porcine		http://news.google.com/news/url?sa=t&fd=R&ct2=us&usg=AFQjCNF5EUIs_I8IO4WTeLxPajsJTmgYPA&clid=c3a7d30bb8a4878e06b80cf16b898331&ei=KDXdVtjHJMPSav6RjPgG&url=http://www.pig-world.co.uk/news/animal-health/pigs-resistant-to-asf-and-prrs-are-on-their-way.html	Pig World	Irrelevant
100	7496242edf	23-02-16	Edinburgh	55.9497	-3.19333	United Kingdom	Europe	Scotland		African swine fever	Porcine		http://news.google.com/news/url?sa=t&fd=R&ct2=us&usg=AFQjCNEp5fzW9cLthfFkUpZMkDm39_pllg&clid=c3a7d30bb8a4878e06b80cf16b898331&cid=52779051510068&ei=3hHMVtGMAerqa9uWnYgL&url=http://www.thetimes.co.uk/tto/news/uk/scotland/article4697162.ece	The Times (subscription)	Irrelevant
101	7533530c43	10-06-16	Swine	53.8168	-0.28796	United Kingdom	Europe	England	10-06-16	African swine fever	Porcine		http://news.google.com/news/url?sa=t&fd=R&ct2=us&usg=AFQjCNHLDrER6SaXAyx1G-3b95Xzq6YaHw&clid=c3a7d30bb8a4878e06b80cf16b898331&cid=52779130982078&ei=ZvQWWMD5FoXHzAaskJjABw&url=http://www.enca.com/south-africa/sa-confirms-two-separate-cases-of-african-swine-fever	eNCA	Irrelevant
102	78da16dd69	03-05-16	Eastern	52.1667	1	United Kingdom	Europe	England	2016-05-01,2016-03-01	African swine fever	Porcine	'Swine Fever03 May 2016 *NL* GLOBAL -','Detection Kit showed 100 percent sensitivity in','tissues , and 100 percent specificity .'	http://news.google.com/news/url?sa=t&fd=R&ct2=us&usg=AFQjCNG4JaGluSPRjH3Ife1x5NBt5nN7-g&clid=c3a7d30bb8a4878e06b80cf16b898331&ei=JdM6V8ipFLf3zAaP2aXwBA&url=http://www.thepigsite.com/swinenews/41698/new-realtime-pcr-kit-accurately-detects-african-swine-fever	ThePigSite.com	Irrelevant
103	fce03e72fe	10-06-16	Swine	53.8168	-0.28796	United Kingdom	Europe	England	10-06-16	African swine fever	Porcine		http://news.google.com/news/url?sa=t&fd=R&ct2=us&usg=AFQjCNFmsjPZHGrfPM3ZM7AknBPvg179vA&clid=c3a7d30bb8a4878e06b80cf16b898331&cid=52779131316400&ei=0LOXWuC8C42J0wWP0oDgDA&url=https://www.enca.com/south-africa/sa-confirms-two-separate-cases-of-african-swine-fever	eNCA	Irrelevant
104	83d80aeb9e	11-06-16	North West District	-20	22.5	Botswana	Africa	North-West	10-06-16	African swine fever	Porcine	'pigs : Friday 10 June 2016 *NL*','Friday 10 June 2016 *NL* There is'	http://news.google.com/news/url?sa=t&fd=R&ct2=us&usg=AFQjCNFzGrzI7ETqHdDucq-iDIYORqAJfg&clid=c3a7d30bb8a4878e06b80cf16b898331&cid=52779131316400&ei=SwddV_fpFuG9zAaYpq7ICw&url=http://www.sabc.co.za/news/a/e13fb0004d1598ea9ef6fe93fd523eaa/African-swine-fever-kills-300-pigs-20160610	South African Broadcasting Corporat	Irrelevant
105	9081ae163b	10-02-16	Lahti	60.9828	25.65411	Finland	Europe	Päijänne Tavastia		African swine fever	Porcine	', out of 31 farms that were','last year , 11 have already gone'	http://news.google.com/news/url?sa=t&fd=R&ct2=us&usg=AFQjCNH40zCt1mJiTQxKqZHrGdL-PTLLKQ&clid=c3a7d30bb8a4878e06b80cf16b898331&ei=aYW8Vsi6ONfRa_amsnA&url=http://www.globalmeatnews.com/Livestock/Significant-drop-in-pig-population-forecast-for-Estonia	GlobalMeatNews.com	Irrelevant
106	9b8ccf883d	24-02-16	Tartumaa	58.3807	26.72496	Estonia	Europe	Tartu	01-02-16	African swine fever	Porcine		http://news.google.com/news/url?sa=t&fd=R&ct2=us&usg=AFQjCNFakarKro-V8BQZ_WwHXDFmg7nHyQ&clid=c3a7d30bb8a4878e06b80cf16b898331&ei=gLXOVoDZDJKLa_apmdAG&url=http://www.thepigsite.com/swinenews/41328/estonia-reports-30-more-asf-outbreaks	ThePigSite.com	Notifiable, recent epizootic
107	df9d199865	15-03-16	Eastern	52.1667	1	United Kingdom	Europe	England	01-03-16	African swine fever	Porcine	'third in around two years . Since','province has reported three more outbreaks -LSB-','team . In 2012 , she was'	http://news.google.com/news/url?sa=t&fd=R&ct2=us&usg=AFQjCNHF4VTty6ftJLFlU94n8QnPdAbD3g&clid=c3a7d30bb8a4878e06b80cf16b898331&ei=4BLpVvmNGMGZ1Aafq7qYDw&url=http://www.thepigsite.com/swinenews/41439/weekly-overview-uk-pig-industry-in-crisis/	ThePigSite.com	Irrelevant
108	a061c05f03	22-06-16	North West	53.6	-2.5	United Kingdom	Europe	England		African swine fever	Porcine		http://news.google.com/news/url?sa=t&fd=R&ct2=us&usg=AFQjCNFyB2TdRA6tWUDTFZdHAuicVm-_YQ&clid=c3a7d30bb8a4878e06b80cf16b898331&ei=XsF0V9DlDeaLzAagpaXgDQ&url=http://www.ofm.co.za/article/podcasts/187469/farmers-urged-to-help-contain-swine-fever-outbreak	ofm.co.za	Irrelevant
109	a061c05f03	22-06-16	Dean	54.6164	-3.42508	United Kingdom	Europe	England		African swine fever	Porcine		http://news.google.com/news/url?sa=t&fd=R&ct2=us&usg=AFQjCNFyB2TdRA6tWUDTFZdHAuicVm-_YQ&clid=c3a7d30bb8a4878e06b80cf16b898331&ei=XsF0V9DlDeaLzAagpaXgDQ&url=http://www.ofm.co.za/article/podcasts/187469/farmers-urged-to-help-contain-swine-fever-outbreak	ofm.co.za	Irrelevant
110	a500352165	24-01-16	Agra	27.1833	78.01667	India	Asia	Uttar Pradesh	01-01-14	African swine fever	Porcine	'introduced in January 2014 in response to'	http://news.google.com/news/url?sa=t&fd=R&ct2=us&usg=AFQjCNFrc3pYYjVGWgpKK41SuHczl9Jp0Q&clid=c3a7d30bb8a4878e06b80cf16b898331&ei=HJC8VsH2F9W4aObGjdAN&url=http://www.farmersjournal.ie/eu-farm-lobby-calls-on-juncker-to-step-up-pork-trade-talks-with-russia-198786/	Irish Farmers Journal	Irrelevant
111	b9e8382334	16-02-16	Providence	41.824	-71.412827	United States	North America	Rhode Island	2016-02-16,2014-06-01,2015-06-01,2015-09-09,2016-02-12	African swine fever	Porcine	'the end of 2014 , ASF *NL*','wild boars and 72 domestic pigs and','pigs and therefore 564 pigs in 32','564 pigs in 32 *NL* farms had','culled . In 2015 , the disease','boars and *NL* 213 domestic pigs in','domestic pigs in 10 farms -LRB- all','. By February 12 , 2016 ,','been found in 150 wild boars .'	http://news.google.com/news/url?sa=t&fd=R&ct2=us&usg=AFQjCNHAwX1VLhe576nQaQnQsqFUp-tx1g&clid=c3a7d30bb8a4878e06b80cf16b898331&ei=EinEVtCmIsa3avetpfgI&url=http://www.baltic-course.com/eng/markets_and_companies/?doc%3D116823	The Baltic Course	Irrelevant
112	c44101572e	29-06-16	Eastern	52.1667	1	United Kingdom	Europe	England	29-06-16	African swine fever	Porcine	'Fever the number 1 problem *NL* African','been the number 1 problem keeping investments','to Europe in 2007 . *NL* A'	http://news.google.com/news/url?sa=t&fd=R&ct2=us&usg=AFQjCNEm5NBA5I1NwNYdHyGgvWLph3lcIA&clid=c3a7d30bb8a4878e06b80cf16b898331&ei=PKqZV7gXhPXMBuCwtugF&url=http://www.pigprogress.net/Health/Articles/2016/6/African-Swine-Fever-as-number-1-problem-2824313W/	Pig Progress (registration) (blog)	Irrelevant
113	bbfd8f1391	06-03-16	Midlothian	55.8235	-3.09334	United Kingdom	Europe	Scotland		African swine fever	Porcine		http://news.google.com/news/url?sa=t&fd=R&ct2=us&usg=AFQjCNF5EUIs_I8IO4WTeLxPajsJTmgYPA&clid=c3a7d30bb8a4878e06b80cf16b898331&ei=KDXdVtjHJMPSav6RjPgG&url=http://www.pig-world.co.uk/news/animal-health/pigs-resistant-to-asf-and-prrs-are-on-their-way.html	Pig World	Irrelevant
114	f089d0f4d2	09-02-16	Provincia di Latina	41.45	13.1	Italy	Europe	Latium	2016-02-09,2016-01-27	African swine fever	Porcine	'de 2016 *NL* 09 de febrero de'	http://news.google.com/news/url?sa=t&fd=R&ct2=us&usg=AFQjCNHx8ay2m3k-5hQDH1Vr8f50SgpsUw&clid=c3a7d30bb8a4878e06b80cf16b898331&ei=aYW8Vsi6ONfRa_amsnA&url=http://www.plenglish.com/index.php?option%3Dcom_content%26task%3Dview%26id%3D4592451%26Itemid%3D1	Prensa Latina	Irrelevant
115	f089d0f4d2	09-02-16	Autonomous Republic of Crimea	45	34	Ukraine	Europe	Crimea	2016-02-09,2016-01-27	African swine fever	Porcine	'de 2016 *NL* 09 de febrero de'	http://news.google.com/news/url?sa=t&fd=R&ct2=us&usg=AFQjCNHx8ay2m3k-5hQDH1Vr8f50SgpsUw&clid=c3a7d30bb8a4878e06b80cf16b898331&ei=aYW8Vsi6ONfRa_amsnA&url=http://www.plenglish.com/index.php?option%3Dcom_content%26task%3Dview%26id%3D4592451%26Itemid%3D1	Prensa Latina	Notifiable, alert epizootic
116	c15dac5f3f	14-01-16	Kampala	0.31628	32.582191	Uganda	Africa	Central Region	01-07-15	African swine fever	Porcine	'-LRB- 2001 - 2012 -RRB- \'\' published'	http://news.google.com/news/url?sa=t&fd=R&ct2=us&usg=AFQjCNFqA7jfoJhi_ezCF3FwF6ckoOehkw&clid=c3a7d30bb8a4878e06b80cf16b898331&ei=aYW8Vsi6ONfRa_amsnA&url=http://allafrica.com/stories/201601141479.html	AllAfrica.com	Notifiable, enzootic
117	c9cc6b0864	10-06-16	Swine	53.8168	-0.28796	United Kingdom	Europe	England	10-06-16	African swine fever	Porcine	'confirmed on Friday two separate cases of'	http://news.google.com/news/url?sa=t&fd=R&ct2=us&usg=AFQjCNHvIxwixmUiPE7WhKfvPBC_qN0_jQ&clid=c3a7d30bb8a4878e06b80cf16b898331&ei=q6rwV_iBHIyRW6qwjeAB&url=https://www.yahoo.com/news/south-africa-confirms-two-separate-cases-african-swine-135018823.html	Yahoo News	Irrelevant
118	ae267b59f2	23-05-16	Bruce County	-46.1667	169.833328	New Zealand	Oceania	0	23-05-16	African swine fever	Porcine		http://news.google.com/news/url?sa=t&fd=R&ct2=us&usg=AFQjCNGw44jYObBwv8GpTtdi-nboGBCe7A&clid=c3a7d30bb8a4878e06b80cf16b898331&ei=wftDV6DCHsaZzAbR-rb4Bg&url=https://www.geneticliteracyproject.org/2016/05/23/talking-biotech-roslin-institutes-bruce-whitelaw-discusses-research-virus-deadly-swine/	Genetic Literacy Project	Irrelevant
119	afbc4923a4	14-06-16	Ontario	34.0633	-117.650887	United States	North America	California	01-06-16	African swine fever	Porcine	'Africa . *NL* Two farms were affected','were reported -LSB- 4 -RSB- . *NL*','55 cases -LSB- 5 -RSB- . *NL*','in Canada . One case was discovered','team . In 2012 , she was'	http://news.google.com/news/url?sa=t&fd=R&ct2=us&usg=AFQjCNEdId0s2Uzub1aFtoonM7iZ_6fIkQ&clid=c3a7d30bb8a4878e06b80cf16b898331&cid=52779132971812&ei=UPtgV_DaG-HszAarw4zoDg&url=http://www.thepigsite.com/swinenews/41914/weekly-overview-world-pork-expo	ThePigSite.com	Irrelevant
120	c15dac5f3f	14-01-16	Kampala Capital City	0.31576	32.597198	Uganda	Africa	Central Region	01-07-15	African swine fever	Porcine	'-LRB- 2001 - 2012 -RRB- \'\' published'	http://news.google.com/news/url?sa=t&fd=R&ct2=us&usg=AFQjCNFqA7jfoJhi_ezCF3FwF6ckoOehkw&clid=c3a7d30bb8a4878e06b80cf16b898331&ei=aYW8Vsi6ONfRa_amsnA&url=http://allafrica.com/stories/201601141479.html	AllAfrica.com	Notifiable, enzootic
121	afbc4923a4	14-06-16	Lucy	34.6528	-105.843353	United States	North America	New Mexico	01-06-16	African swine fever	Porcine	'Africa . *NL* Two farms were affected','were reported -LSB- 4 -RSB- . *NL*','55 cases -LSB- 5 -RSB- . *NL*','in Canada . One case was discovered','team . In 2012 , she was'	http://news.google.com/news/url?sa=t&fd=R&ct2=us&usg=AFQjCNEdId0s2Uzub1aFtoonM7iZ_6fIkQ&clid=c3a7d30bb8a4878e06b80cf16b898331&cid=52779132971812&ei=UPtgV_DaG-HszAarw4zoDg&url=http://www.thepigsite.com/swinenews/41914/weekly-overview-world-pork-expo	ThePigSite.com	Irrelevant
122	afbc4923a4	14-06-16	China	25.5122	-99.00457	Mexico	North America	Nuevo León	01-06-16	African swine fever	Porcine	'Africa . *NL* Two farms were affected','were reported -LSB- 4 -RSB- . *NL*','55 cases -LSB- 5 -RSB- . *NL*','in Canada . One case was discovered','team . In 2012 , she was'	http://news.google.com/news/url?sa=t&fd=R&ct2=us&usg=AFQjCNEdId0s2Uzub1aFtoonM7iZ_6fIkQ&clid=c3a7d30bb8a4878e06b80cf16b898331&cid=52779132971812&ei=UPtgV_DaG-HszAarw4zoDg&url=http://www.thepigsite.com/swinenews/41914/weekly-overview-world-pork-expo	ThePigSite.com	Irrelevant
123	c44101572e	29-06-16	Africa Proconsularis	36.8688	10.33256	Tunisia	Africa	T?nis	29-06-16	African swine fever	Porcine	'Fever the number 1 problem *NL* African','been the number 1 problem keeping investments','to Europe in 2007 . *NL* A'	http://news.google.com/news/url?sa=t&fd=R&ct2=us&usg=AFQjCNEm5NBA5I1NwNYdHyGgvWLph3lcIA&clid=c3a7d30bb8a4878e06b80cf16b898331&ei=PKqZV7gXhPXMBuCwtugF&url=http://www.pigprogress.net/Health/Articles/2016/6/African-Swine-Fever-as-number-1-problem-2824313W/	Pig Progress (registration) (blog)	Irrelevant
124	c74b9464dd	03-03-16	March	52.5526	0.07028	United Kingdom	Europe	England	02-03-16	African swine fever	Porcine	'resistance *NL* Wednesday 2 March 2016 12:34','Wednesday 2 March 2016 12:34 *NL* imageBROKER/REX','take up to five years . *NL*','food chain in five to 10 years','in five to 10 years time ,'	http://news.google.com/news/url?sa=t&fd=R&ct2=us&usg=AFQjCNGtKKAX1RC_CoCkA-sqKUCmX_DbCQ&clid=c3a7d30bb8a4878e06b80cf16b898331&ei=tEDZVqvyG5C0aPPwo8gL&url=http://www.fwi.co.uk/livestock/warthog-genes-edited-for-african-swine-fever-resilience.htm	FarmersWeekly	Irrelevant
125	c15dac5f3f	14-01-16	Kampala District	0.33508	32.58313	Uganda	Africa	Central Region	01-07-15	African swine fever	Porcine	'-LRB- 2001 - 2012 -RRB- \'\' published'	http://news.google.com/news/url?sa=t&fd=R&ct2=us&usg=AFQjCNFqA7jfoJhi_ezCF3FwF6ckoOehkw&clid=c3a7d30bb8a4878e06b80cf16b898331&ei=aYW8Vsi6ONfRa_amsnA&url=http://allafrica.com/stories/201601141479.html	AllAfrica.com	Notifiable, enzootic
126	c15dac5f3f	14-01-16	Masaka District	-0.36667	31.700001	Uganda	Africa	Central Region	01-07-15	African swine fever	Porcine	'-LRB- 2001 - 2012 -RRB- \'\' published'	http://news.google.com/news/url?sa=t&fd=R&ct2=us&usg=AFQjCNFqA7jfoJhi_ezCF3FwF6ckoOehkw&clid=c3a7d30bb8a4878e06b80cf16b898331&ei=aYW8Vsi6ONfRa_amsnA&url=http://allafrica.com/stories/201601141479.html	AllAfrica.com	Notifiable, enzootic
127	df9d199865	15-03-16	Ontario County	42.8528	-77.29982	United States	North America	New York	01-03-16	African swine fever	Porcine	'third in around two years . Since','province has reported three more outbreaks -LSB-','team . In 2012 , she was'	http://news.google.com/news/url?sa=t&fd=R&ct2=us&usg=AFQjCNHF4VTty6ftJLFlU94n8QnPdAbD3g&clid=c3a7d30bb8a4878e06b80cf16b898331&ei=4BLpVvmNGMGZ1Aafq7qYDw&url=http://www.thepigsite.com/swinenews/41439/weekly-overview-uk-pig-industry-in-crisis/	ThePigSite.com	Irrelevant
128	c15dac5f3f	14-01-16	Lubya	0.0461	33.474751	Uganda	Africa	Central Region	01-07-15	African swine fever	Porcine	'-LRB- 2001 - 2012 -RRB- \'\' published'	http://news.google.com/news/url?sa=t&fd=R&ct2=us&usg=AFQjCNFqA7jfoJhi_ezCF3FwF6ckoOehkw&clid=c3a7d30bb8a4878e06b80cf16b898331&ei=aYW8Vsi6ONfRa_amsnA&url=http://allafrica.com/stories/201601141479.html	AllAfrica.com	Notifiable, enzootic
129	c15dac5f3f	14-01-16	Lubaga	0.31012	32.546162	Uganda	Africa	Central Region	01-07-15	African swine fever	Porcine	'-LRB- 2001 - 2012 -RRB- \'\' published'	http://news.google.com/news/url?sa=t&fd=R&ct2=us&usg=AFQjCNFqA7jfoJhi_ezCF3FwF6ckoOehkw&clid=c3a7d30bb8a4878e06b80cf16b898331&ei=aYW8Vsi6ONfRa_amsnA&url=http://allafrica.com/stories/201601141479.html	AllAfrica.com	Notifiable, enzootic
130	e56d707592	10-06-16	Swine	53.8168	-0.28796	United Kingdom	Europe	England	10-06-16	African swine fever	Porcine	'confirmed on Friday two separate cases of'	http://news.google.com/news/url?sa=t&fd=R&ct2=us&usg=AFQjCNETLkC14LDrA-UhwkioEJXv-H04NA&clid=c3a7d30bb8a4878e06b80cf16b898331&cid=52779130982078&ei=U7ZbV9DzMqe8zAahi4SQBQ&url=http://af.reuters.com/article/topNews/idAFKCN0YW1IX	Reuters Africa	Irrelevant
131	df9d199865	15-03-16	Swine	53.8168	-0.28796	United Kingdom	Europe	England	01-03-16	African swine fever	Porcine	'third in around two years . Since','province has reported three more outbreaks -LSB-','team . In 2012 , she was'	http://news.google.com/news/url?sa=t&fd=R&ct2=us&usg=AFQjCNHF4VTty6ftJLFlU94n8QnPdAbD3g&clid=c3a7d30bb8a4878e06b80cf16b898331&ei=4BLpVvmNGMGZ1Aafq7qYDw&url=http://www.thepigsite.com/swinenews/41439/weekly-overview-uk-pig-industry-in-crisis/	ThePigSite.com	Irrelevant
132	e56d707592	10-06-16	Africa Proconsularis	36.8688	10.33256	Tunisia	Africa	T?nis	10-06-16	African swine fever	Porcine	'confirmed on Friday two separate cases of'	http://news.google.com/news/url?sa=t&fd=R&ct2=us&usg=AFQjCNETLkC14LDrA-UhwkioEJXv-H04NA&clid=c3a7d30bb8a4878e06b80cf16b898331&cid=52779130982078&ei=U7ZbV9DzMqe8zAahi4SQBQ&url=http://af.reuters.com/article/topNews/idAFKCN0YW1IX	Reuters Africa	Irrelevant
133	c74b9464dd	03-03-16	Edinburgh	55.9521	-3.19648	United Kingdom	Europe	Scotland	02-03-16	African swine fever	Porcine	'resistance *NL* Wednesday 2 March 2016 12:34','Wednesday 2 March 2016 12:34 *NL* imageBROKER/REX','take up to five years . *NL*','food chain in five to 10 years','in five to 10 years time ,'	http://news.google.com/news/url?sa=t&fd=R&ct2=us&usg=AFQjCNGtKKAX1RC_CoCkA-sqKUCmX_DbCQ&clid=c3a7d30bb8a4878e06b80cf16b898331&ei=tEDZVqvyG5C0aPPwo8gL&url=http://www.fwi.co.uk/livestock/warthog-genes-edited-for-african-swine-fever-resilience.htm	FarmersWeekly	Irrelevant
134	da9540167e	17-06-16	Atlantique Department	6.66667	2.25	Benin	Africa	Atlantique	16-06-16	African swine fever	Porcine		http://news.google.com/news/url?sa=t&fd=R&ct2=us&usg=AFQjCNEDFXV5R224vg597ZZH2k98IU3oYQ&clid=c3a7d30bb8a4878e06b80cf16b898331&cid=52779134586514&ei=AfBkV7DqAe2-zAaX35rQCQ&url=http://allafrica.com/stories/201606170731.html	AllAfrica.com	Irrelevant
135	da9540167e	17-06-16	Zanzibar South	-6.33333	39.5	Tanzania, United Republic of	Africa	Zanzibar Central/South	16-06-16	African swine fever	Porcine		http://news.google.com/news/url?sa=t&fd=R&ct2=us&usg=AFQjCNEDFXV5R224vg597ZZH2k98IU3oYQ&clid=c3a7d30bb8a4878e06b80cf16b898331&cid=52779134586514&ei=AfBkV7DqAe2-zAaX35rQCQ&url=http://allafrica.com/stories/201606170731.html	AllAfrica.com	Irrelevant

## Sheet: FMD
id	article	publication_date	location	latitude	longitude	country	continent	admin1	dates	diseases	species	cases	url	source	relevance
1	00ddc0dd9c	11-06-16	Valley	53.28829	-4.55395	United Kingdom	Europe	Wales		Foot-and-mouth disease	Ovine/caprine	', in his 2007 novel The Claude'	http://news.google.com/news/url?sa=t&fd=R&ct2=us&usg=AFQjCNHo6kfdaaO6ufT5vYdRH1bLQ6w7Vw&clid=c3a7d30bb8a4878e06b80cf16b898331&ei=sbZbV7iLBMGBzAbQv4C4Aw&url=http://www.ft.com/cms/s/2/04ff70a4-2bd8-11e6-bf8d-26294ad519fc.html	Financial Times	Irrelevant
2	00ddc0dd9c	11-06-16	Pentre	51.65035	-3.50024	United Kingdom	Europe	Wales		Foot-and-mouth disease	Ovine/caprine	', in his 2007 novel The Claude'	http://news.google.com/news/url?sa=t&fd=R&ct2=us&usg=AFQjCNHo6kfdaaO6ufT5vYdRH1bLQ6w7Vw&clid=c3a7d30bb8a4878e06b80cf16b898331&ei=sbZbV7iLBMGBzAbQv4C4Aw&url=http://www.ft.com/cms/s/2/04ff70a4-2bd8-11e6-bf8d-26294ad519fc.html	Financial Times	Irrelevant
3	00ddc0dd9c	11-06-16	Hill	51.66322	-2.52088	United Kingdom	Europe	England		Foot-and-mouth disease	Ovine/caprine	', in his 2007 novel The Claude'	http://news.google.com/news/url?sa=t&fd=R&ct2=us&usg=AFQjCNHo6kfdaaO6ufT5vYdRH1bLQ6w7Vw&clid=c3a7d30bb8a4878e06b80cf16b898331&ei=sbZbV7iLBMGBzAbQv4C4Aw&url=http://www.ft.com/cms/s/2/04ff70a4-2bd8-11e6-bf8d-26294ad519fc.html	Financial Times	Irrelevant
4	00ddc0dd9c	11-06-16	Llanbedr	52.83515	-4.0582	United Kingdom	Europe	Wales		Foot-and-mouth disease	Ovine/caprine	', in his 2007 novel The Claude'	http://news.google.com/news/url?sa=t&fd=R&ct2=us&usg=AFQjCNHo6kfdaaO6ufT5vYdRH1bLQ6w7Vw&clid=c3a7d30bb8a4878e06b80cf16b898331&ei=sbZbV7iLBMGBzAbQv4C4Aw&url=http://www.ft.com/cms/s/2/04ff70a4-2bd8-11e6-bf8d-26294ad519fc.html	Financial Times	Irrelevant
5	00ddc0dd9c	11-06-16	Wales	52.5	-3.5	United Kingdom	Europe	Wales		Foot-and-mouth disease	Ovine/caprine	', in his 2007 novel The Claude'	http://news.google.com/news/url?sa=t&fd=R&ct2=us&usg=AFQjCNHo6kfdaaO6ufT5vYdRH1bLQ6w7Vw&clid=c3a7d30bb8a4878e06b80cf16b898331&ei=sbZbV7iLBMGBzAbQv4C4Aw&url=http://www.ft.com/cms/s/2/04ff70a4-2bd8-11e6-bf8d-26294ad519fc.html	Financial Times	Irrelevant
6	00ddc0dd9c	11-06-16	Hawthorn	54.80754	-1.35287	United Kingdom	Europe	England		Foot-and-mouth disease	Ovine/caprine	', in his 2007 novel The Claude'	http://news.google.com/news/url?sa=t&fd=R&ct2=us&usg=AFQjCNHo6kfdaaO6ufT5vYdRH1bLQ6w7Vw&clid=c3a7d30bb8a4878e06b80cf16b898331&ei=sbZbV7iLBMGBzAbQv4C4Aw&url=http://www.ft.com/cms/s/2/04ff70a4-2bd8-11e6-bf8d-26294ad519fc.html	Financial Times	Irrelevant
7	00ddc0dd9c	11-06-16	Radnorshire	52.25	-3.25	United Kingdom	Europe	Wales		Foot-and-mouth disease	Ovine/caprine	', in his 2007 novel The Claude'	http://news.google.com/news/url?sa=t&fd=R&ct2=us&usg=AFQjCNHo6kfdaaO6ufT5vYdRH1bLQ6w7Vw&clid=c3a7d30bb8a4878e06b80cf16b898331&ei=sbZbV7iLBMGBzAbQv4C4Aw&url=http://www.ft.com/cms/s/2/04ff70a4-2bd8-11e6-bf8d-26294ad519fc.html	Financial Times	Irrelevant
8	0a443f0a64	27-02-16	Lane County	38.4813	-100.4664	United States	North America	Kansas	26-02-16	Foot-and-mouth disease	Bovine,Ovine/caprine,Porcine	'a day or two but can be'	http://news.google.com/news/url?sa=t&fd=R&ct2=us&usg=AFQjCNHKxv7SbmvJhW84lzUORg5N1coOTg&clid=c3a7d30bb8a4878e06b80cf16b898331&cid=52779053447944&ei=oVfRVoiyJs-9aMrXg_AJ&url=http://kval.com/news/local/lane-county-beware-of-hand-foot-and-mouth-disease	KVAL	Irrelevant
9	0b3ba95786	16-06-16	Mono	6.58333	1.83333	Benin	Africa	Mono	15-06-16	Foot-and-mouth disease	Bovine	'foot disease -LSB- 1 -RSB- were reported','reported . About seven to eight children','ve only had seven or eight cases','the area since 1988 . The school'	http://news.google.com/news/url?sa=t&fd=R&ct2=us&usg=AFQjCNGWteE6GVGhLZ0U3fSkuSgzo8fgjA&clid=c3a7d30bb8a4878e06b80cf16b898331&cid=52779133821314&ei=ZU9iV9DzMuSbzAaNrILwAg&url=http://patch.com/illinois/oaklawn/hand-foot-mouth-disease-reported-oak-lawn-day-care-center	Patch.com	Other diseases
10	0b3ba95786	16-06-16	Zou Department	7.25	2.16667	Benin	Africa	Zou	15-06-16	Foot-and-mouth disease	Bovine	'foot disease -LSB- 1 -RSB- were reported','reported . About seven to eight children','ve only had seven or eight cases','the area since 1988 . The school'	http://news.google.com/news/url?sa=t&fd=R&ct2=us&usg=AFQjCNGWteE6GVGhLZ0U3fSkuSgzo8fgjA&clid=c3a7d30bb8a4878e06b80cf16b898331&cid=52779133821314&ei=ZU9iV9DzMuSbzAaNrILwAg&url=http://patch.com/illinois/oaklawn/hand-foot-mouth-disease-reported-oak-lawn-day-care-center	Patch.com	Other diseases
11	12c727a7ce	18-02-16	Bulawayo Province	-20.14167	28.549999	Zimbabwe	Africa	Bulawayo	2016-02-18,2001-08-01,2016-02-16	Foot-and-mouth disease	Bovine,Ovine/caprine	'outbreak currently ravaging six provinces of the','having spread into six of the country','the country s eight provinces , in','far back as 2006 to date .'	http://news.google.com/news/url?sa=t&fd=R&ct2=us&usg=AFQjCNE7QlQxBaApXCG_FgMOYbz60wS9Jg&clid=c3a7d30bb8a4878e06b80cf16b898331&ei=ycvGVpnFEJCNae74vOAB&url=http://www.radiovop.com/index.php/national-news/13244-beef-exporters-challenged-to-think-beyond-cattle-disease-set-bac.html	RadioVop	Irrelevant
12	12c727a7ce	18-02-16	Bulawayo District	-20.13349	28.551041	Zimbabwe	Africa	Bulawayo	2016-02-18,2001-08-01,2016-02-16	Foot-and-mouth disease	Bovine,Ovine/caprine	'outbreak currently ravaging six provinces of the','having spread into six of the country','the country s eight provinces , in','far back as 2006 to date .'	http://news.google.com/news/url?sa=t&fd=R&ct2=us&usg=AFQjCNE7QlQxBaApXCG_FgMOYbz60wS9Jg&clid=c3a7d30bb8a4878e06b80cf16b898331&ei=ycvGVpnFEJCNae74vOAB&url=http://www.radiovop.com/index.php/national-news/13244-beef-exporters-challenged-to-think-beyond-cattle-disease-set-bac.html	RadioVop	Irrelevant
13	12c727a7ce	18-02-16	Midlands Province	-19.2	29.799999	Zimbabwe	Africa	Midlands	2016-02-18,2001-08-01,2016-02-16	Foot-and-mouth disease	Bovine,Ovine/caprine	'outbreak currently ravaging six provinces of the','having spread into six of the country','the country s eight provinces , in','far back as 2006 to date .'	http://news.google.com/news/url?sa=t&fd=R&ct2=us&usg=AFQjCNE7QlQxBaApXCG_FgMOYbz60wS9Jg&clid=c3a7d30bb8a4878e06b80cf16b898331&ei=ycvGVpnFEJCNae74vOAB&url=http://www.radiovop.com/index.php/national-news/13244-beef-exporters-challenged-to-think-beyond-cattle-disease-set-bac.html	RadioVop	Notifiable, enzootic
14	12c727a7ce	18-02-16	Masvingo Province	-20.6	31.4	Zimbabwe	Africa	Masvingo	2016-02-18,2001-08-01,2016-02-16	Foot-and-mouth disease	Bovine,Ovine/caprine	'outbreak currently ravaging six provinces of the','having spread into six of the country','the country s eight provinces , in','far back as 2006 to date .'	http://news.google.com/news/url?sa=t&fd=R&ct2=us&usg=AFQjCNE7QlQxBaApXCG_FgMOYbz60wS9Jg&clid=c3a7d30bb8a4878e06b80cf16b898331&ei=ycvGVpnFEJCNae74vOAB&url=http://www.radiovop.com/index.php/national-news/13244-beef-exporters-challenged-to-think-beyond-cattle-disease-set-bac.html	RadioVop	Notifiable, enzootic
15	13044599f1	20-06-16	Shannon	-40.55	175.416672	New Zealand	Oceania	0	2016-06-20,2001-10-01	Foot-and-mouth disease	Bovine,Other ruminant,Ovine/caprine	'11:21 , June 202016 *NL* WARWICK SMITH/FAIRFAX','an estimated $ 16 billion over four','16 billion over four to five years','over four to five years with about','years with about 50,000 jobs lost in','. So far 32 veterinarians have gone','a veterinarian for 15 years . She',', in my five years as an','halted in October 2001 , the crisis','about four-to - six days . Animals','billion lost over four…	http://news.google.com/news/url?sa=t&fd=R&ct2=us&usg=AFQjCNFfS5dQi4Jnf-eKOXh12wVjXCZO3g&clid=c3a7d30bb8a4878e06b80cf16b898331&ei=xZRnV8CmCOaLzAbAv4fABg&url=http://www.stuff.co.nz/business/farming/81044705/manawatu-vet-learns-about-foot-and-mouth-disease-in-nepal	Stuff.co.nz	Disease vigilance
16	13044599f1	20-06-16	Feilding	-40.22647	175.564697	New Zealand	Oceania	0	2016-06-20,2001-10-01	Foot-and-mouth disease	Bovine,Other ruminant,Ovine/caprine	'11:21 , June 202016 *NL* WARWICK SMITH/FAIRFAX','an estimated $ 16 billion over four','16 billion over four to five years','over four to five years with about','years with about 50,000 jobs lost in','. So far 32 veterinarians have gone','a veterinarian for 15 years . She',', in my five years as an','halted in October 2001 , the crisis','about four-to - six days . Animals','billion lost over four…	http://news.google.com/news/url?sa=t&fd=R&ct2=us&usg=AFQjCNFfS5dQi4Jnf-eKOXh12wVjXCZO3g&clid=c3a7d30bb8a4878e06b80cf16b898331&ei=xZRnV8CmCOaLzAbAv4fABg&url=http://www.stuff.co.nz/business/farming/81044705/manawatu-vet-learns-about-foot-and-mouth-disease-in-nepal	Stuff.co.nz	Disease vigilance
17	13044599f1	20-06-16	Manawatu County	-40.33333	175.333328	New Zealand	Oceania	0	2016-06-20,2001-10-01	Foot-and-mouth disease	Bovine,Other ruminant,Ovine/caprine	'11:21 , June 202016 *NL* WARWICK SMITH/FAIRFAX','an estimated $ 16 billion over four','16 billion over four to five years','over four to five years with about','years with about 50,000 jobs lost in','. So far 32 veterinarians have gone','a veterinarian for 15 years . She',', in my five years as an','halted in October 2001 , the crisis','about four-to - six days . Animals','billion lost over four…	http://news.google.com/news/url?sa=t&fd=R&ct2=us&usg=AFQjCNFfS5dQi4Jnf-eKOXh12wVjXCZO3g&clid=c3a7d30bb8a4878e06b80cf16b898331&ei=xZRnV8CmCOaLzAbAv4fABg&url=http://www.stuff.co.nz/business/farming/81044705/manawatu-vet-learns-about-foot-and-mouth-disease-in-nepal	Stuff.co.nz	Disease vigilance
18	13044599f1	20-06-16	Kathmandu	27.70169	85.320602	Nepal	Asia	Central Region	2016-06-20,2001-10-01	Foot-and-mouth disease	Bovine,Other ruminant,Ovine/caprine	'11:21 , June 202016 *NL* WARWICK SMITH/FAIRFAX','an estimated $ 16 billion over four','16 billion over four to five years','over four to five years with about','years with about 50,000 jobs lost in','. So far 32 veterinarians have gone','a veterinarian for 15 years . She',', in my five years as an','halted in October 2001 , the crisis','about four-to - six days . Animals','billion lost over four…	http://news.google.com/news/url?sa=t&fd=R&ct2=us&usg=AFQjCNFfS5dQi4Jnf-eKOXh12wVjXCZO3g&clid=c3a7d30bb8a4878e06b80cf16b898331&ei=xZRnV8CmCOaLzAbAv4fABg&url=http://www.stuff.co.nz/business/farming/81044705/manawatu-vet-learns-about-foot-and-mouth-disease-in-nepal	Stuff.co.nz	Disease vigilance
19	15eecef403	18-02-16	Ontario	34.06334	-117.650887	United States	North America	California	2016-02-15,2015-10-01,2014-01-01,2016-02-09	Foot-and-mouth disease	Porcine	'*NL* Since January 2014 when PED was'	http://news.google.com/news/url?sa=t&fd=R&ct2=us&usg=AFQjCNEAzU42xyfE25DHsdnNX9bgR2wkjQ&clid=c3a7d30bb8a4878e06b80cf16b898331&ei=ycvGVpnFEJCNae74vOAB&url=http://www.betterfarming.com/online-news/ontario-pork-town-hall-meeting-address-ped-and-seneca-valley-virus-61313	BetterFarming.com	Irrelevant
20	15eecef403	18-02-16	Ontario County	42.85285	-77.29982	United States	North America	New York	2016-02-15,2015-10-01,2014-01-01,2016-02-09	Foot-and-mouth disease	Porcine	'*NL* Since January 2014 when PED was'	http://news.google.com/news/url?sa=t&fd=R&ct2=us&usg=AFQjCNEAzU42xyfE25DHsdnNX9bgR2wkjQ&clid=c3a7d30bb8a4878e06b80cf16b898331&ei=ycvGVpnFEJCNae74vOAB&url=http://www.betterfarming.com/online-news/ontario-pork-town-hall-meeting-address-ped-and-seneca-valley-virus-61313	BetterFarming.com	Irrelevant
21	15eecef403	18-02-16	Manitoba	55.00019	-97.000488	Canada	North America	Manitoba	2016-02-15,2015-10-01,2014-01-01,2016-02-09	Foot-and-mouth disease	Porcine	'*NL* Since January 2014 when PED was'	http://news.google.com/news/url?sa=t&fd=R&ct2=us&usg=AFQjCNEAzU42xyfE25DHsdnNX9bgR2wkjQ&clid=c3a7d30bb8a4878e06b80cf16b898331&ei=ycvGVpnFEJCNae74vOAB&url=http://www.betterfarming.com/online-news/ontario-pork-town-hall-meeting-address-ped-and-seneca-valley-virus-61313	BetterFarming.com	Other diseases
22	15eecef403	18-02-16	Perthshire	56.5	-4	United Kingdom	Europe	Scotland	2016-02-15,2015-10-01,2014-01-01,2016-02-09	Foot-and-mouth disease	Porcine	'*NL* Since January 2014 when PED was'	http://news.google.com/news/url?sa=t&fd=R&ct2=us&usg=AFQjCNEAzU42xyfE25DHsdnNX9bgR2wkjQ&clid=c3a7d30bb8a4878e06b80cf16b898331&ei=ycvGVpnFEJCNae74vOAB&url=http://www.betterfarming.com/online-news/ontario-pork-town-hall-meeting-address-ped-and-seneca-valley-virus-61313	BetterFarming.com	Irrelevant
23	1600970260	18-02-16	Swine	53.81678	-0.28796	United Kingdom	Europe	England	2016-02-17,2015-09-01	Foot-and-mouth disease	Bovine,Ovine/caprine,Porcine	'. There were 2,000 official cases of'	http://news.google.com/news/url?sa=t&fd=R&ct2=us&usg=AFQjCNFA1BogtuZp-jkvvg5HLN8Dn1oRUw&clid=c3a7d30bb8a4878e06b80cf16b898331&ei=ycvGVpnFEJCNae74vOAB&url=http://nationalhogfarmer.com/blog/history-s-good-reason-step-biosecurity	National Hog Farmer (blog)	Irrelevant
24	1600970260	18-02-16	Kansas	38.50029	-98.500633	United States	North America	Kansas	2016-02-17,2015-09-01	Foot-and-mouth disease	Bovine,Ovine/caprine,Porcine	'. There were 2,000 official cases of'	http://news.google.com/news/url?sa=t&fd=R&ct2=us&usg=AFQjCNFA1BogtuZp-jkvvg5HLN8Dn1oRUw&clid=c3a7d30bb8a4878e06b80cf16b898331&ei=ycvGVpnFEJCNae74vOAB&url=http://nationalhogfarmer.com/blog/history-s-good-reason-step-biosecurity	National Hog Farmer (blog)	Disease vigilance
25	1b6a408858	13-01-16	Zambezi Region	-17.83333	23.75	Namibia	Africa	Zambezi	2016-01-08,2015-07-22	Foot-and-mouth disease	Bovine	'detected . *NL* Two million doses of','used to vaccinate 1.2 million animals since','. *NL* The two million doses were'	http://news.google.com/news/url?sa=t&fd=R&ct2=us&usg=AFQjCNH7GqCUYkgAVvKIH8kKFOyY3UjVyQ&clid=c3a7d30bb8a4878e06b80cf16b898331&cid=52779029075132&ei=4IS8VsqFE5PWaarLEg&url=http://allafrica.com/stories/201601130895.html	AllAfrica.com	Disease vigilance
26	1e211dc82a	25-01-16	Chikwawa District	-16.16667	34.75	Malawi	Africa	Southern Region		Foot-and-mouth disease	Bovine	'district has over 40,000 cattle . *NL*'	http://news.google.com/news/url?sa=t&fd=R&ct2=us&usg=AFQjCNFbdwjXWsgLIZecE6n9Od6UjdvMRA&clid=c3a7d30bb8a4878e06b80cf16b898331&ei=pZC8VoDkMtrya6_SssAJ&url=http://allafrica.com/stories/201601250829.html	AllAfrica.com	Notifiable, current epizootic
27	1e211dc82a	25-01-16	Rise	53.86287	-0.2505	United Kingdom	Europe	England		Foot-and-mouth disease	Bovine	'district has over 40,000 cattle . *NL*'	http://news.google.com/news/url?sa=t&fd=R&ct2=us&usg=AFQjCNFbdwjXWsgLIZecE6n9Od6UjdvMRA&clid=c3a7d30bb8a4878e06b80cf16b898331&ei=pZC8VoDkMtrya6_SssAJ&url=http://allafrica.com/stories/201601250829.html	AllAfrica.com	Irrelevant
28	1e211dc82a	25-01-16	More	52.53772	-2.9726	United Kingdom	Europe	England		Foot-and-mouth disease	Bovine	'district has over 40,000 cattle . *NL*'	http://news.google.com/news/url?sa=t&fd=R&ct2=us&usg=AFQjCNFbdwjXWsgLIZecE6n9Od6UjdvMRA&clid=c3a7d30bb8a4878e06b80cf16b898331&ei=pZC8VoDkMtrya6_SssAJ&url=http://allafrica.com/stories/201601250829.html	AllAfrica.com	Irrelevant
29	1e211dc82a	25-01-16	Martin County	43.67436	-94.551071	United States	North America	Minnesota		Foot-and-mouth disease	Bovine	'district has over 40,000 cattle . *NL*'	http://news.google.com/news/url?sa=t&fd=R&ct2=us&usg=AFQjCNFbdwjXWsgLIZecE6n9Od6UjdvMRA&clid=c3a7d30bb8a4878e06b80cf16b898331&ei=pZC8VoDkMtrya6_SssAJ&url=http://allafrica.com/stories/201601250829.html	AllAfrica.com	Irrelevant
30	47a7ee3458	15-01-16	Gimje-si	35.80701	126.907547	Republic of Korea	Asia	Jeollabuk-do	2016-01-14,2016-01-12,2015-04-01,2016-01-13,2016-01-10	Foot-and-mouth disease	Porcine	'and burying all 9,800 pigs on the'	http://news.google.com/news/url?sa=t&fd=R&ct2=us&usg=AFQjCNEtRVnX1ZCqMQzkBhu5eralP-da1g&clid=c3a7d30bb8a4878e06b80cf16b898331&cid=52779030311572&ei=VYS8VsjNCOrqa5uXtcgE&url=http://english.chosun.com/site/data/html_dir/2016/01/15/2016011501353.html	The Chosun Ilbo	Notifiable, current epizootic
31	2174046246	17-05-16	Ohangwena	-17.58333	16.75	Namibia	Africa	Ohangwena	2016-06-08,2015-05-01,2016-01-22	Foot-and-mouth disease	Bovine		http://news.google.com/news/url?sa=t&fd=R&ct2=us&usg=AFQjCNHgHXE-aQYxx-Hp87FB991vy2pf2w&clid=c3a7d30bb8a4878e06b80cf16b898331&ei=0BI8V9jfHIWYzAbppqj4DA&url=http://allafrica.com/stories/201605171578.html	AllAfrica.com	Disease vigilance
32	2174046246	17-05-16	Oshikoto	-18.5	17.08333	Namibia	Africa	Oshikoto	2016-06-08,2015-05-01,2016-01-22	Foot-and-mouth disease	Bovine		http://news.google.com/news/url?sa=t&fd=R&ct2=us&usg=AFQjCNHgHXE-aQYxx-Hp87FB991vy2pf2w&clid=c3a7d30bb8a4878e06b80cf16b898331&ei=0BI8V9jfHIWYzAbppqj4DA&url=http://allafrica.com/stories/201605171578.html	AllAfrica.com	Disease vigilance
33	2174046246	17-05-16	Omusati	-18.33333	14.83333	Namibia	Africa	Omusati	2016-06-08,2015-05-01,2016-01-22	Foot-and-mouth disease	Bovine		http://news.google.com/news/url?sa=t&fd=R&ct2=us&usg=AFQjCNHgHXE-aQYxx-Hp87FB991vy2pf2w&clid=c3a7d30bb8a4878e06b80cf16b898331&ei=0BI8V9jfHIWYzAbppqj4DA&url=http://allafrica.com/stories/201605171578.html	AllAfrica.com	Disease vigilance
34	2174046246	17-05-16	Kavango East Region	-18.33333	20.58333	Namibia	Africa	Kavango East	2016-06-08,2015-05-01,2016-01-22	Foot-and-mouth disease	Bovine		http://news.google.com/news/url?sa=t&fd=R&ct2=us&usg=AFQjCNHgHXE-aQYxx-Hp87FB991vy2pf2w&clid=c3a7d30bb8a4878e06b80cf16b898331&ei=0BI8V9jfHIWYzAbppqj4DA&url=http://allafrica.com/stories/201605171578.html	AllAfrica.com	Disease vigilance
35	219f11d611	14-02-16	Colorado	39.00027	-105.500832	United States	North America	Colorado		Foot-and-mouth disease	Bovine,Other ruminant	'District currently has 34 allotments with 19','of their $ 750 scholarship opportunity which'	http://news.google.com/news/url?sa=t&fd=R&ct2=us&usg=AFQjCNEF_72eL0gZhZctj1AIVvH4oFT4_Q&clid=c3a7d30bb8a4878e06b80cf16b898331&ei=_djCVtiVC4vKarHWr6gF&url=http://www.theheraldtimes.com/federal-state-agencies-tell-county-stockgrowers-what-2016-holds-commissioners-offer-updates/rio-blanco-county/	Rio Blanco Herald Times	Irrelevant
36	219f11d611	14-02-16	Tipton County	35.49687	-89.759239	United States	North America	Tennessee		Foot-and-mouth disease	Bovine,Other ruminant	'District currently has 34 allotments with 19','of their $ 750 scholarship opportunity which'	http://news.google.com/news/url?sa=t&fd=R&ct2=us&usg=AFQjCNEF_72eL0gZhZctj1AIVvH4oFT4_Q&clid=c3a7d30bb8a4878e06b80cf16b898331&ei=_djCVtiVC4vKarHWr6gF&url=http://www.theheraldtimes.com/federal-state-agencies-tell-county-stockgrowers-what-2016-holds-commissioners-offer-updates/rio-blanco-county/	Rio Blanco Herald Times	Irrelevant
37	219f11d611	14-02-16	Rio Blanco County	39.97984	-108.217209	United States	North America	Colorado		Foot-and-mouth disease	Bovine,Other ruminant	'District currently has 34 allotments with 19','of their $ 750 scholarship opportunity which'	http://news.google.com/news/url?sa=t&fd=R&ct2=us&usg=AFQjCNEF_72eL0gZhZctj1AIVvH4oFT4_Q&clid=c3a7d30bb8a4878e06b80cf16b898331&ei=_djCVtiVC4vKarHWr6gF&url=http://www.theheraldtimes.com/federal-state-agencies-tell-county-stockgrowers-what-2016-holds-commissioners-offer-updates/rio-blanco-county/	Rio Blanco Herald Times	Irrelevant
38	219f11d611	14-02-16	Kent County	33.18142	-100.777573	United States	North America	Texas		Foot-and-mouth disease	Bovine,Other ruminant	'District currently has 34 allotments with 19','of their $ 750 scholarship opportunity which'	http://news.google.com/news/url?sa=t&fd=R&ct2=us&usg=AFQjCNEF_72eL0gZhZctj1AIVvH4oFT4_Q&clid=c3a7d30bb8a4878e06b80cf16b898331&ei=_djCVtiVC4vKarHWr6gF&url=http://www.theheraldtimes.com/federal-state-agencies-tell-county-stockgrowers-what-2016-holds-commissioners-offer-updates/rio-blanco-county/	Rio Blanco Herald Times	Irrelevant
39	219f11d611	14-02-16	Douglas County	33.70182	-84.767929	United States	North America	Georgia		Foot-and-mouth disease	Bovine,Other ruminant	'District currently has 34 allotments with 19','of their $ 750 scholarship opportunity which'	http://news.google.com/news/url?sa=t&fd=R&ct2=us&usg=AFQjCNEF_72eL0gZhZctj1AIVvH4oFT4_Q&clid=c3a7d30bb8a4878e06b80cf16b898331&ei=_djCVtiVC4vKarHWr6gF&url=http://www.theheraldtimes.com/federal-state-agencies-tell-county-stockgrowers-what-2016-holds-commissioners-offer-updates/rio-blanco-county/	Rio Blanco Herald Times	Irrelevant
40	219f11d611	14-02-16	District 3	36.74444	-82.453148	United States	North America	Virginia		Foot-and-mouth disease	Bovine,Other ruminant	'District currently has 34 allotments with 19','of their $ 750 scholarship opportunity which'	http://news.google.com/news/url?sa=t&fd=R&ct2=us&usg=AFQjCNEF_72eL0gZhZctj1AIVvH4oFT4_Q&clid=c3a7d30bb8a4878e06b80cf16b898331&ei=_djCVtiVC4vKarHWr6gF&url=http://www.theheraldtimes.com/federal-state-agencies-tell-county-stockgrowers-what-2016-holds-commissioners-offer-updates/rio-blanco-county/	Rio Blanco Herald Times	Irrelevant
41	219f11d611	14-02-16	Utah	39.25024	-111.75103	United States	North America	Utah		Foot-and-mouth disease	Bovine,Other ruminant	'District currently has 34 allotments with 19','of their $ 750 scholarship opportunity which'	http://news.google.com/news/url?sa=t&fd=R&ct2=us&usg=AFQjCNEF_72eL0gZhZctj1AIVvH4oFT4_Q&clid=c3a7d30bb8a4878e06b80cf16b898331&ei=_djCVtiVC4vKarHWr6gF&url=http://www.theheraldtimes.com/federal-state-agencies-tell-county-stockgrowers-what-2016-holds-commissioners-offer-updates/rio-blanco-county/	Rio Blanco Herald Times	Irrelevant
42	219f11d611	14-02-16	Forest County	45.66726	-88.770378	United States	North America	Wisconsin		Foot-and-mouth disease	Bovine,Other ruminant	'District currently has 34 allotments with 19','of their $ 750 scholarship opportunity which'	http://news.google.com/news/url?sa=t&fd=R&ct2=us&usg=AFQjCNEF_72eL0gZhZctj1AIVvH4oFT4_Q&clid=c3a7d30bb8a4878e06b80cf16b898331&ei=_djCVtiVC4vKarHWr6gF&url=http://www.theheraldtimes.com/federal-state-agencies-tell-county-stockgrowers-what-2016-holds-commissioners-offer-updates/rio-blanco-county/	Rio Blanco Herald Times	Irrelevant
43	219f11d611	14-02-16	Forrest County	31.18887	-89.257858	United States	North America	Mississippi		Foot-and-mouth disease	Bovine,Other ruminant	'District currently has 34 allotments with 19','of their $ 750 scholarship opportunity which'	http://news.google.com/news/url?sa=t&fd=R&ct2=us&usg=AFQjCNEF_72eL0gZhZctj1AIVvH4oFT4_Q&clid=c3a7d30bb8a4878e06b80cf16b898331&ei=_djCVtiVC4vKarHWr6gF&url=http://www.theheraldtimes.com/federal-state-agencies-tell-county-stockgrowers-what-2016-holds-commissioners-offer-updates/rio-blanco-county/	Rio Blanco Herald Times	Irrelevant
44	258b20f825	27-02-16	Estado de Mexico	19.36667	-99.666672	Mexico	North America	Mexico	2015-04-01,2016-02-24,2016-02-10,2015-04-29	Foot-and-mouth disease	Bovine,Other ruminant,Ovine/caprine	'since its February 10 situation report .','case of the 2015 outbreak was confirmed','affected , and five were reported as','. The other 732 premises were reported','premises affected across 36 counties . The','52 premises in 13 counties -RRB- ,','and Wyoming -LRB- 146 premises in 10','146 premises in 10 counties -RRB- .','show one or two infected cattle somewhere','was confirmed in 1937 . Some w…	http://news.google.com/news/url?sa=t&fd=R&ct2=us&usg=AFQjCNHLSitaVfnFGocPfq8clV72-54JPw&clid=c3a7d30bb8a4878e06b80cf16b898331&ei=BKnSVpC2CJnbaemUr9AL&url=http://www.horsetalk.co.nz/2016/02/28/vesicular-stomatitis-outbreak-us-nearly-over/	Horsetalk	Other diseases
45	258b20f825	27-02-16	Mexico City	19.42847	-99.127663	Mexico	North America	Mexico City	2015-04-01,2016-02-24,2016-02-10,2015-04-29	Foot-and-mouth disease	Bovine,Other ruminant,Ovine/caprine	'since its February 10 situation report .','case of the 2015 outbreak was confirmed','affected , and five were reported as','. The other 732 premises were reported','premises affected across 36 counties . The','52 premises in 13 counties -RRB- ,','and Wyoming -LRB- 146 premises in 10','146 premises in 10 counties -RRB- .','show one or two infected cattle somewhere','was confirmed in 1937 . Some w…	http://news.google.com/news/url?sa=t&fd=R&ct2=us&usg=AFQjCNHLSitaVfnFGocPfq8clV72-54JPw&clid=c3a7d30bb8a4878e06b80cf16b898331&ei=BKnSVpC2CJnbaemUr9AL&url=http://www.horsetalk.co.nz/2016/02/28/vesicular-stomatitis-outbreak-us-nearly-over/	Horsetalk	Other diseases
46	258b20f825	27-02-16	Yuma County	40.0029	-102.424232	United States	North America	Colorado	2015-04-01,2016-02-24,2016-02-10,2015-04-29	Foot-and-mouth disease	Bovine,Other ruminant,Ovine/caprine	'since its February 10 situation report .','case of the 2015 outbreak was confirmed','affected , and five were reported as','. The other 732 premises were reported','premises affected across 36 counties . The','52 premises in 13 counties -RRB- ,','and Wyoming -LRB- 146 premises in 10','146 premises in 10 counties -RRB- .','show one or two infected cattle somewhere','was confirmed in 1937 . Some w…	http://news.google.com/news/url?sa=t&fd=R&ct2=us&usg=AFQjCNHLSitaVfnFGocPfq8clV72-54JPw&clid=c3a7d30bb8a4878e06b80cf16b898331&ei=BKnSVpC2CJnbaemUr9AL&url=http://www.horsetalk.co.nz/2016/02/28/vesicular-stomatitis-outbreak-us-nearly-over/	Horsetalk	Other diseases
47	33aae56aaa	27-01-16	Reading	51.45	-0.96667	United Kingdom	Europe	England	27-01-16	Foot-and-mouth disease	Bovine,Porcine	'Disease 27 January 2016 ARMENIA - An','the cattle and two pigs were infected','clicking here -LSB- 1 -RSB- . *NL*'	http://news.google.com/news/url?sa=t&fd=R&ct2=us&usg=AFQjCNHPGpEsIKA74wlESE8skUAIDdKBMw&clid=c3a7d30bb8a4878e06b80cf16b898331&ei=pZC8VoDkMtrya6_SssAJ&url=http://www.thepigsite.com/swinenews/41152/armenian-pig-farm-reports-foot-and-mouth-disease	ThePigSite.com	Irrelevant
48	33aae56aaa	27-01-16	Armaviri Marz	40.11667	44	Armenia	Asia	Armavir Province	27-01-16	Foot-and-mouth disease	Bovine,Porcine	'Disease 27 January 2016 ARMENIA - An','the cattle and two pigs were infected','clicking here -LSB- 1 -RSB- . *NL*'	http://news.google.com/news/url?sa=t&fd=R&ct2=us&usg=AFQjCNHPGpEsIKA74wlESE8skUAIDdKBMw&clid=c3a7d30bb8a4878e06b80cf16b898331&ei=pZC8VoDkMtrya6_SssAJ&url=http://www.thepigsite.com/swinenews/41152/armenian-pig-farm-reports-foot-and-mouth-disease	ThePigSite.com	Notifiable, recent epizootic
49	365c584e02	21-06-16	Iowa	42.00027	-93.500488	United States	North America	Iowa		Foot-and-mouth disease	Porcine	'between 3 to 12 cents per pig'	http://news.google.com/news/url?sa=t&fd=R&ct2=us&usg=AFQjCNHvUYo12vkhr6RL3uDFkxYTBC59pA&clid=c3a7d30bb8a4878e06b80cf16b898331&ei=0zVqV7iLBKbJzAb4rYmADQ&url=http://www.news.iastate.edu/news/2016/06/21/oralfluid	Iowa State University News Service	Irrelevant
50	370e48701c	15-01-16	Bareilly	28.41667	79.383331	India	Asia	Uttar Pradesh	2016-01-15,2015-10-01,2016-02-15,2016-01-14	Foot-and-mouth disease	Bovine	'it from February 15 . According to','-RCB- -RCB- -LSB- 1 -RSB- *NL* -LCB-','Times Points -LSB- 2 -RSB- *NL* -LCB-','if user.badge.length > 3 -RCB- -RCB- *NL*'	http://news.google.com/news/url?sa=t&fd=R&ct2=us&usg=AFQjCNEXLvdbq020EK-P1tdTwqusXnGtkw&clid=c3a7d30bb8a4878e06b80cf16b898331&ei=sIm8VuiEAcOhauPFhLAL&url=http://timesofindia.indiatimes.com/city/bareilly/IVRI-team-stopped-from-visiting-dairies/articleshow/50596802.cms	Times of India	Notifiable, enzootic
51	370e48701c	15-01-16	Colombia	3.39929	-74.720337	Colombia	South America	Huila	2016-01-15,2015-10-01,2016-02-15,2016-01-14	Foot-and-mouth disease	Bovine	'it from February 15 . According to','-RCB- -RCB- -LSB- 1 -RSB- *NL* -LCB-','Times Points -LSB- 2 -RSB- *NL* -LCB-','if user.badge.length > 3 -RCB- -RCB- *NL*'	http://news.google.com/news/url?sa=t&fd=R&ct2=us&usg=AFQjCNEXLvdbq020EK-P1tdTwqusXnGtkw&clid=c3a7d30bb8a4878e06b80cf16b898331&ei=sIm8VuiEAcOhauPFhLAL&url=http://timesofindia.indiatimes.com/city/bareilly/IVRI-team-stopped-from-visiting-dairies/articleshow/50596802.cms	Times of India	Irrelevant
52	37af09eab1	19-02-16	Over	52.3224	0.02271	United Kingdom	Europe	England	2001-06-25,2001-02-19,2001-03-10,2015-09-30,2002-06-01,2007-08-01	Foot-and-mouth disease	Bovine,Ovine/caprine	'in the memory 15 years on *NL*','on 25 June 2001 . Pic :','slaughtered nationally , hundreds of farmers were','on 10 March 2001 . *NL* ``','2001 - the 2,030 th in the','s Day , 2002 . The Labour','time-consuming , but three separate inquiries all','they did in 2001 . MAJOR EVENTS','since 2001 - two cases reported in'	http://news.google.com/news/url?sa=t&fd=R&ct2=us&usg=AFQjCNHnUtl6o8tOfQ1fg7XgWfd9g1xt2A&clid=c3a7d30bb8a4878e06b80cf16b898331&cid=52779049656373&ei=YR3IVvDXHMHOaoPfu9gN&url=http://www.yorkshirepost.co.uk/news/foot-and-mouth-outbreak-etched-in-the-memory-15-years-on-1-7739043	Yorkshire Post	Irrelevant
53	37af09eab1	19-02-16	Heddon-on-the-Wall	55.00014	-1.80755	United Kingdom	Europe	England	2001-06-25,2001-02-19,2001-03-10,2015-09-30,2002-06-01,2007-08-01	Foot-and-mouth disease	Bovine,Ovine/caprine	'in the memory 15 years on *NL*','on 25 June 2001 . Pic :','slaughtered nationally , hundreds of farmers were','on 10 March 2001 . *NL* ``','2001 - the 2,030 th in the','s Day , 2002 . The Labour','time-consuming , but three separate inquiries all','they did in 2001 . MAJOR EVENTS','since 2001 - two cases reported in'	http://news.google.com/news/url?sa=t&fd=R&ct2=us&usg=AFQjCNHnUtl6o8tOfQ1fg7XgWfd9g1xt2A&clid=c3a7d30bb8a4878e06b80cf16b898331&cid=52779049656373&ei=YR3IVvDXHMHOaoPfu9gN&url=http://www.yorkshirepost.co.uk/news/foot-and-mouth-outbreak-etched-in-the-memory-15-years-on-1-7739043	Yorkshire Post	Irrelevant
54	37af09eab1	19-02-16	Yorkshire	54	-1.5	United Kingdom	Europe	England	2001-06-25,2001-02-19,2001-03-10,2015-09-30,2002-06-01,2007-08-01	Foot-and-mouth disease	Bovine,Ovine/caprine	'in the memory 15 years on *NL*','on 25 June 2001 . Pic :','slaughtered nationally , hundreds of farmers were','on 10 March 2001 . *NL* ``','2001 - the 2,030 th in the','s Day , 2002 . The Labour','time-consuming , but three separate inquiries all','they did in 2001 . MAJOR EVENTS','since 2001 - two cases reported in'	http://news.google.com/news/url?sa=t&fd=R&ct2=us&usg=AFQjCNHnUtl6o8tOfQ1fg7XgWfd9g1xt2A&clid=c3a7d30bb8a4878e06b80cf16b898331&cid=52779049656373&ei=YR3IVvDXHMHOaoPfu9gN&url=http://www.yorkshirepost.co.uk/news/foot-and-mouth-outbreak-etched-in-the-memory-15-years-on-1-7739043	Yorkshire Post	Irrelevant
55	37af09eab1	19-02-16	Devon	50.75	-3.75	United Kingdom	Europe	England	2001-06-25,2001-02-19,2001-03-10,2015-09-30,2002-06-01,2007-08-01	Foot-and-mouth disease	Bovine,Ovine/caprine	'in the memory 15 years on *NL*','on 25 June 2001 . Pic :','slaughtered nationally , hundreds of farmers were','on 10 March 2001 . *NL* ``','2001 - the 2,030 th in the','s Day , 2002 . The Labour','time-consuming , but three separate inquiries all','they did in 2001 . MAJOR EVENTS','since 2001 - two cases reported in'	http://news.google.com/news/url?sa=t&fd=R&ct2=us&usg=AFQjCNHnUtl6o8tOfQ1fg7XgWfd9g1xt2A&clid=c3a7d30bb8a4878e06b80cf16b898331&cid=52779049656373&ei=YR3IVvDXHMHOaoPfu9gN&url=http://www.yorkshirepost.co.uk/news/foot-and-mouth-outbreak-etched-in-the-memory-15-years-on-1-7739043	Yorkshire Post	Irrelevant
56	37af09eab1	19-02-16	City of York	53.96396	-1.09142	United Kingdom	Europe	England	2001-06-25,2001-02-19,2001-03-10,2015-09-30,2002-06-01,2007-08-01	Foot-and-mouth disease	Bovine,Ovine/caprine	'in the memory 15 years on *NL*','on 25 June 2001 . Pic :','slaughtered nationally , hundreds of farmers were','on 10 March 2001 . *NL* ``','2001 - the 2,030 th in the','s Day , 2002 . The Labour','time-consuming , but three separate inquiries all','they did in 2001 . MAJOR EVENTS','since 2001 - two cases reported in'	http://news.google.com/news/url?sa=t&fd=R&ct2=us&usg=AFQjCNHnUtl6o8tOfQ1fg7XgWfd9g1xt2A&clid=c3a7d30bb8a4878e06b80cf16b898331&cid=52779049656373&ei=YR3IVvDXHMHOaoPfu9gN&url=http://www.yorkshirepost.co.uk/news/foot-and-mouth-outbreak-etched-in-the-memory-15-years-on-1-7739043	Yorkshire Post	Irrelevant
57	37af09eab1	19-02-16	Ilkley	53.92016	-1.82348	United Kingdom	Europe	England	2001-06-25,2001-02-19,2001-03-10,2015-09-30,2002-06-01,2007-08-01	Foot-and-mouth disease	Bovine,Ovine/caprine	'in the memory 15 years on *NL*','on 25 June 2001 . Pic :','slaughtered nationally , hundreds of farmers were','on 10 March 2001 . *NL* ``','2001 - the 2,030 th in the','s Day , 2002 . The Labour','time-consuming , but three separate inquiries all','they did in 2001 . MAJOR EVENTS','since 2001 - two cases reported in'	http://news.google.com/news/url?sa=t&fd=R&ct2=us&usg=AFQjCNHnUtl6o8tOfQ1fg7XgWfd9g1xt2A&clid=c3a7d30bb8a4878e06b80cf16b898331&cid=52779049656373&ei=YR3IVvDXHMHOaoPfu9gN&url=http://www.yorkshirepost.co.uk/news/foot-and-mouth-outbreak-etched-in-the-memory-15-years-on-1-7739043	Yorkshire Post	Irrelevant
58	37af09eab1	19-02-16	March	52.55262	0.07028	United Kingdom	Europe	England	2001-06-25,2001-02-19,2001-03-10,2015-09-30,2002-06-01,2007-08-01	Foot-and-mouth disease	Bovine,Ovine/caprine	'in the memory 15 years on *NL*','on 25 June 2001 . Pic :','slaughtered nationally , hundreds of farmers were','on 10 March 2001 . *NL* ``','2001 - the 2,030 th in the','s Day , 2002 . The Labour','time-consuming , but three separate inquiries all','they did in 2001 . MAJOR EVENTS','since 2001 - two cases reported in'	http://news.google.com/news/url?sa=t&fd=R&ct2=us&usg=AFQjCNHnUtl6o8tOfQ1fg7XgWfd9g1xt2A&clid=c3a7d30bb8a4878e06b80cf16b898331&cid=52779049656373&ei=YR3IVvDXHMHOaoPfu9gN&url=http://www.yorkshirepost.co.uk/news/foot-and-mouth-outbreak-etched-in-the-memory-15-years-on-1-7739043	Yorkshire Post	Irrelevant
59	38c09d5b12	13-02-16	Michael	54.249	-4.60791	Isle of Man	Europe	Michael	2016-02-12,2016-02-13	Foot-and-mouth disease	Other ruminant,Ovine/caprine	'Friday , February 12 , 2016 12:00'	http://news.google.com/news/url?sa=t&fd=R&ct2=us&usg=AFQjCNGcrSKGzDPg6TzMID2MkQivH-oJYw&clid=c3a7d30bb8a4878e06b80cf16b898331&ei=k9fCVqDCHtiUacK_tagD&url=http://www.hpj.com/livestock__general/subcommittee-examines-the-united-states-ability-to-respond-to-possible/article_17f60d34-fee3-5a70-a25b-dd9e53e79082.html	High Plains Journal	Irrelevant
60	3d0014e941	15-02-16	Minnesota	46.25024	-94.250549	United States	North America	Minnesota		Foot-and-mouth disease	Bovine,Other ruminant,Ovine/caprine,Porcine	'. *NL* `` One of the lessons'	http://news.google.com/news/url?sa=t&fd=R&ct2=us&usg=AFQjCNERdsaOBwQsa78-xuWDlE_R9NzxMA&clid=c3a7d30bb8a4878e06b80cf16b898331&ei=k9fCVqDCHtiUacK_tagD&url=http://www.hpj.com/livestock__general/asi-calls-for-bolstered-fmd-preparedness/article_8bb1fbd7-7b72-5cf1-943f-72f9cfe1ced3.html	High Plains Journal	Disease vigilance
61	43fb7546c6	27-02-16	Lane County	38.4813	-100.4664	United States	North America	Kansas	26-02-16	Foot-and-mouth disease	Bovine,Ovine/caprine,Porcine	'a day or two but can be'	http://news.google.com/news/url?sa=t&fd=R&ct2=us&usg=AFQjCNHKxv7SbmvJhW84lzUORg5N1coOTg&clid=c3a7d30bb8a4878e06b80cf16b898331&cid=52779053447944&ei=PdnfVtDQFMzQ1Qbi74KIBQ&url=http://kval.com/news/local/lane-county-beware-of-hand-foot-and-mouth-disease	KVAL	Other diseases
62	4750cb2067	07-06-16	Kavango West Region	-18.25	18.91667	Namibia	Africa	Kavango West	2016-06-02,2016-06-03	Foot-and-mouth disease	Bovine		http://news.google.com/news/url?sa=t&fd=R&ct2=us&usg=AFQjCNF526TzwV91dWOkPIhvyDeHyucJEQ&clid=c3a7d30bb8a4878e06b80cf16b898331&ei=bMFXV8DeH66hzAaguLG4Aw&url=http://allafrica.com/stories/201606071095.html	AllAfrica.com	Disease vigilance
63	47a7ee3458	15-01-16	Jeollabuk-do	35.75	127.25	Republic of Korea	Asia	Jeollabuk-do	2016-01-14,2016-01-12,2015-04-01,2016-01-13,2016-01-10	Foot-and-mouth disease	Porcine	'and burying all 9,800 pigs on the'	http://news.google.com/news/url?sa=t&fd=R&ct2=us&usg=AFQjCNEtRVnX1ZCqMQzkBhu5eralP-da1g&clid=c3a7d30bb8a4878e06b80cf16b898331&cid=52779030311572&ei=VYS8VsjNCOrqa5uXtcgE&url=http://english.chosun.com/site/data/html_dir/2016/01/15/2016011501353.html	The Chosun Ilbo	Notifiable, current epizootic
64	4750cb2067	07-06-16	Ohangwena	-17.58333	16.75	Namibia	Africa	Ohangwena	2016-06-02,2016-06-03	Foot-and-mouth disease	Bovine		http://news.google.com/news/url?sa=t&fd=R&ct2=us&usg=AFQjCNF526TzwV91dWOkPIhvyDeHyucJEQ&clid=c3a7d30bb8a4878e06b80cf16b898331&ei=bMFXV8DeH66hzAaguLG4Aw&url=http://allafrica.com/stories/201606071095.html	AllAfrica.com	Disease vigilance
65	1e211dc82a	25-01-16	Nsanje District	-16.75	35.166672	Malawi	Africa	Southern Region		Foot-and-mouth disease	Bovine	'district has over 40,000 cattle . *NL*'	http://news.google.com/news/url?sa=t&fd=R&ct2=us&usg=AFQjCNFbdwjXWsgLIZecE6n9Od6UjdvMRA&clid=c3a7d30bb8a4878e06b80cf16b898331&ei=pZC8VoDkMtrya6_SssAJ&url=http://allafrica.com/stories/201601250829.html	AllAfrica.com	Notifiable, current epizootic
66	5b19134051	11-03-16	Cheonan-si	36.80488	127.194313	Republic of Korea	Asia	Chungcheongnam-do	2016-03-11,2016-03-08,2016-02-01	Foot-and-mouth disease	Bovine,Ovine/caprine,Porcine	'Chungcheong Province as two outbreaks of FMD'	http://news.google.com/news/url?sa=t&fd=R&ct2=us&usg=AFQjCNHlL6FhFFQyFo1MIYiat-n6vqBKdA&clid=c3a7d30bb8a4878e06b80cf16b898331&cid=52779061276108&ei=s8zjVrj8CMWqauu9mZgG&url=http://www.koreaherald.com/view.php?ud%3D20160311000717	The Korea Herald	Notifiable, current epizootic
67	4d01ce9493	17-05-16	Bezirk March	47.16128	8.91103	Switzerland	Europe	Schwyz	2016-01-01,2016-03-01	Foot-and-mouth disease	Bovine,Ovine/caprine	'local abattoirs and 48248 live exports ,',', indicating a 24.5 % decrease .','11.32 and N$ 9.32 respectively . *NL*','to 45 and 700 sheep units respectively','in January to 45566 sheep units in'	http://news.google.com/news/url?sa=t&fd=R&ct2=us&usg=AFQjCNE2DeJ7LzaHm8cSDr3UIQR4akmB1w&clid=c3a7d30bb8a4878e06b80cf16b898331&cid=52779110093457&ei=0BI8V9jfHIWYzAbppqj4DA&url=http://allafrica.com/stories/201605171583.html	AllAfrica.com	Irrelevant
68	4d01ce9493	17-05-16	Marach Location	0.35	34.25	Kenya	Africa	Busia	2016-01-01,2016-03-01	Foot-and-mouth disease	Bovine,Ovine/caprine	'local abattoirs and 48248 live exports ,',', indicating a 24.5 % decrease .','11.32 and N$ 9.32 respectively . *NL*','to 45 and 700 sheep units respectively','in January to 45566 sheep units in'	http://news.google.com/news/url?sa=t&fd=R&ct2=us&usg=AFQjCNE2DeJ7LzaHm8cSDr3UIQR4akmB1w&clid=c3a7d30bb8a4878e06b80cf16b898331&cid=52779110093457&ei=0BI8V9jfHIWYzAbppqj4DA&url=http://allafrica.com/stories/201605171583.html	AllAfrica.com	Irrelevant
69	4d01ce9493	17-05-16	March	52.55262	0.07028	United Kingdom	Europe	England	2016-01-01,2016-03-01	Foot-and-mouth disease	Bovine,Ovine/caprine	'local abattoirs and 48248 live exports ,',', indicating a 24.5 % decrease .','11.32 and N$ 9.32 respectively . *NL*','to 45 and 700 sheep units respectively','in January to 45566 sheep units in'	http://news.google.com/news/url?sa=t&fd=R&ct2=us&usg=AFQjCNE2DeJ7LzaHm8cSDr3UIQR4akmB1w&clid=c3a7d30bb8a4878e06b80cf16b898331&cid=52779110093457&ei=0BI8V9jfHIWYzAbppqj4DA&url=http://allafrica.com/stories/201605171583.html	AllAfrica.com	Irrelevant
70	4d7511fc2a	19-02-16	Yorkshire	54	-1.5	United Kingdom	Europe	England	2016-02-19,2016-07-12,2016-07-14	Foot-and-mouth disease	Bovine,Ovine/caprine	'be cancelled in 2001 due to the','Tuesday , July 12 to Thursday ,','Thursday , July 14 , and it','the disease in 2001 . *NL* #datearemp'	http://news.google.com/news/url?sa=t&fd=R&ct2=us&usg=AFQjCNGDYepDvgMPF6iK2rPV82l9EiiPEw&clid=c3a7d30bb8a4878e06b80cf16b898331&ei=YR3IVvDXHMHOaoPfu9gN&url=http://www.yorkshirepost.co.uk/news/farming-far-better-placed-to-avoid-a-foot-and-mouth-relapse-1-7739142	Yorkshire Post	Disease vigilance
71	4d7511fc2a	19-02-16	City of York	53.96396	-1.09142	United Kingdom	Europe	England	2016-02-19,2016-07-12,2016-07-14	Foot-and-mouth disease	Bovine,Ovine/caprine	'be cancelled in 2001 due to the','Tuesday , July 12 to Thursday ,','Thursday , July 14 , and it','the disease in 2001 . *NL* #datearemp'	http://news.google.com/news/url?sa=t&fd=R&ct2=us&usg=AFQjCNGDYepDvgMPF6iK2rPV82l9EiiPEw&clid=c3a7d30bb8a4878e06b80cf16b898331&ei=YR3IVvDXHMHOaoPfu9gN&url=http://www.yorkshirepost.co.uk/news/farming-far-better-placed-to-avoid-a-foot-and-mouth-relapse-1-7739142	Yorkshire Post	Disease vigilance
72	5130a7f478	11-03-16	March	52.55262	0.07028	United Kingdom	Europe	England	2016-03-11,2016-03-01,2016-03-09	Foot-and-mouth disease	Porcine	'learned about this one and we really'	http://news.google.com/news/url?sa=t&fd=R&ct2=us&usg=AFQjCNGMLiqofmGBw9ZafD65vEomQTUfYQ&clid=c3a7d30bb8a4878e06b80cf16b898331&cid=52779061115546&ei=g8zjVqiEFsHOauiXsOAB&url=http://www.farmscape.com/f2ShowScript.aspx?i%3D25415%26q%3DMore%2BResearch%2BNeeded%2Binto%2BSeneca%2BValley%2BVirus%2B	Farmscape Online	Irrelevant
73	5130a7f478	11-03-16	More	52.53772	-2.9726	United Kingdom	Europe	England	2016-03-11,2016-03-01,2016-03-09	Foot-and-mouth disease	Porcine	'learned about this one and we really'	http://news.google.com/news/url?sa=t&fd=R&ct2=us&usg=AFQjCNGMLiqofmGBw9ZafD65vEomQTUfYQ&clid=c3a7d30bb8a4878e06b80cf16b898331&cid=52779061115546&ei=g8zjVqiEFsHOauiXsOAB&url=http://www.farmscape.com/f2ShowScript.aspx?i%3D25415%26q%3DMore%2BResearch%2BNeeded%2Binto%2BSeneca%2BValley%2BVirus%2B	Farmscape Online	Irrelevant
74	5130a7f478	11-03-16	Alberta	52.28333	-117.469002	Canada	North America	Alberta	2016-03-11,2016-03-01,2016-03-09	Foot-and-mouth disease	Porcine	'learned about this one and we really'	http://news.google.com/news/url?sa=t&fd=R&ct2=us&usg=AFQjCNGMLiqofmGBw9ZafD65vEomQTUfYQ&clid=c3a7d30bb8a4878e06b80cf16b898331&cid=52779061115546&ei=g8zjVqiEFsHOauiXsOAB&url=http://www.farmscape.com/f2ShowScript.aspx?i%3D25415%26q%3DMore%2BResearch%2BNeeded%2Binto%2BSeneca%2BValley%2BVirus%2B	Farmscape Online	Other diseases
75	5130a7f478	11-03-16	Valley	53.28829	-4.55395	United Kingdom	Europe	Wales	2016-03-11,2016-03-01,2016-03-09	Foot-and-mouth disease	Porcine	'learned about this one and we really'	http://news.google.com/news/url?sa=t&fd=R&ct2=us&usg=AFQjCNGMLiqofmGBw9ZafD65vEomQTUfYQ&clid=c3a7d30bb8a4878e06b80cf16b898331&cid=52779061115546&ei=g8zjVqiEFsHOauiXsOAB&url=http://www.farmscape.com/f2ShowScript.aspx?i%3D25415%26q%3DMore%2BResearch%2BNeeded%2Binto%2BSeneca%2BValley%2BVirus%2B	Farmscape Online	Irrelevant
76	55e981dfd4	02-06-16	Perth	-31.95224	115.861397	Australia	Oceania	Western Australia	02-06-16	Foot-and-mouth disease	Bovine,Ovine/caprine	'in 2014 - 15 . The Final'	http://news.google.com/news/url?sa=t&fd=R&ct2=us&usg=AFQjCNHRQ7HVWZfFz__FxU-snjp_lO0Tiw&clid=c3a7d30bb8a4878e06b80cf16b898331&ei=ANtPV7jyNYWWzAaewpyoDg&url=http://www.farmweekly.com.au/news/agriculture/cattle/beef/keeping-australia-free-from-footandmouth-disease/2752783.aspx	Farm Weekly	Disease vigilance
77	5b19134051	11-03-16	Gongju-si	36.5	127.083328	Republic of Korea	Asia	Chungcheongnam-do	2016-03-11,2016-03-08,2016-02-01	Foot-and-mouth disease	Bovine,Ovine/caprine,Porcine	'Chungcheong Province as two outbreaks of FMD'	http://news.google.com/news/url?sa=t&fd=R&ct2=us&usg=AFQjCNHlL6FhFFQyFo1MIYiat-n6vqBKdA&clid=c3a7d30bb8a4878e06b80cf16b898331&cid=52779061276108&ei=s8zjVrj8CMWqauu9mZgG&url=http://www.koreaherald.com/view.php?ud%3D20160311000717	The Korea Herald	Notifiable, current epizootic
78	5b19134051	11-03-16	Chungcheongnam-do	36.5	127	Republic of Korea	Asia	Chungcheongnam-do	2016-03-11,2016-03-08,2016-02-01	Foot-and-mouth disease	Bovine,Ovine/caprine,Porcine	'Chungcheong Province as two outbreaks of FMD'	http://news.google.com/news/url?sa=t&fd=R&ct2=us&usg=AFQjCNHlL6FhFFQyFo1MIYiat-n6vqBKdA&clid=c3a7d30bb8a4878e06b80cf16b898331&cid=52779061276108&ei=s8zjVrj8CMWqauu9mZgG&url=http://www.koreaherald.com/view.php?ud%3D20160311000717	The Korea Herald	Notifiable, current epizootic
79	5b19134051	11-03-16	Nonsan-si	36.41667	127.166672	Republic of Korea	Asia	Chungcheongnam-do	2016-03-11,2016-03-08,2016-02-01	Foot-and-mouth disease	Bovine,Ovine/caprine,Porcine	'Chungcheong Province as two outbreaks of FMD'	http://news.google.com/news/url?sa=t&fd=R&ct2=us&usg=AFQjCNHlL6FhFFQyFo1MIYiat-n6vqBKdA&clid=c3a7d30bb8a4878e06b80cf16b898331&cid=52779061276108&ei=s8zjVrj8CMWqauu9mZgG&url=http://www.koreaherald.com/view.php?ud%3D20160311000717	The Korea Herald	Notifiable, current epizootic
80	4750cb2067	07-06-16	Kuando Kubango	-15.94761	19.3832	Angola	Africa	Cuando Cobango	2016-06-02,2016-06-03	Foot-and-mouth disease	Bovine		http://news.google.com/news/url?sa=t&fd=R&ct2=us&usg=AFQjCNF526TzwV91dWOkPIhvyDeHyucJEQ&clid=c3a7d30bb8a4878e06b80cf16b898331&ei=bMFXV8DeH66hzAaguLG4Aw&url=http://allafrica.com/stories/201606071095.html	AllAfrica.com	Notifiable, current epizootic
81	5be00530f1	09-02-16	Khomas	-22.75	17.08333	Namibia	Africa	Khomas	2016-02-10,2016-06-01,2015-03-01	Foot-and-mouth disease	Bovine,Ovine/caprine	'back the only two abattoirs in the','so far and 1542 claims are ready','FMD outbreak in 2015 . *NL* ``','excess of N$ 2.5 billion a year'	http://news.google.com/news/url?sa=t&fd=R&ct2=us&usg=AFQjCNFh7z8UcYA6QcIdTJwE9GteVvRhug&clid=c3a7d30bb8a4878e06b80cf16b898331&ei=4IS8VsqFE5PWaarLEg&url=http://allafrica.com/stories/201602091688.html	AllAfrica.com	Disease vigilance
82	5be00530f1	09-02-16	Windhoek	-22.55941	17.083229	Namibia	Africa	Khomas	2016-02-10,2016-06-01,2015-03-01	Foot-and-mouth disease	Bovine,Ovine/caprine	'back the only two abattoirs in the','so far and 1542 claims are ready','FMD outbreak in 2015 . *NL* ``','excess of N$ 2.5 billion a year'	http://news.google.com/news/url?sa=t&fd=R&ct2=us&usg=AFQjCNFh7z8UcYA6QcIdTJwE9GteVvRhug&clid=c3a7d30bb8a4878e06b80cf16b898331&ei=4IS8VsqFE5PWaarLEg&url=http://allafrica.com/stories/201602091688.html	AllAfrica.com	Disease vigilance
83	5bef605198	11-02-16	Cambridge	52.2	0.11667	United Kingdom	Europe	England	11-02-16	Foot-and-mouth disease	Bovine,Ovine/caprine		http://news.google.com/news/url?sa=t&fd=R&ct2=us&usg=AFQjCNEWjduHmxwYp3rc-FEumozwh2Czfg&clid=c3a7d30bb8a4878e06b80cf16b898331&cid=52779046082526&ei=fpG9VvjvIcHOavHinKgL&url=http://nationalhogfarmer.com/health/nppc-calls-improved-fmd-vaccine-bank	National Hog Farmer	Irrelevant
84	5bef605198	11-02-16	Hill	51.66322	-2.52088	United Kingdom	Europe	England	11-02-16	Foot-and-mouth disease	Bovine,Ovine/caprine		http://news.google.com/news/url?sa=t&fd=R&ct2=us&usg=AFQjCNEWjduHmxwYp3rc-FEumozwh2Czfg&clid=c3a7d30bb8a4878e06b80cf16b898331&cid=52779046082526&ei=fpG9VvjvIcHOavHinKgL&url=http://nationalhogfarmer.com/health/nppc-calls-improved-fmd-vaccine-bank	National Hog Farmer	Irrelevant
85	5bef605198	11-02-16	Austurland	65	-15	Iceland	Europe	East	11-02-16	Foot-and-mouth disease	Bovine,Ovine/caprine		http://news.google.com/news/url?sa=t&fd=R&ct2=us&usg=AFQjCNEWjduHmxwYp3rc-FEumozwh2Czfg&clid=c3a7d30bb8a4878e06b80cf16b898331&cid=52779046082526&ei=fpG9VvjvIcHOavHinKgL&url=http://nationalhogfarmer.com/health/nppc-calls-improved-fmd-vaccine-bank	National Hog Farmer	Irrelevant
86	5bef605198	11-02-16	SuÃ°urland	64	-19	Iceland	Europe	South	11-02-16	Foot-and-mouth disease	Bovine,Ovine/caprine		http://news.google.com/news/url?sa=t&fd=R&ct2=us&usg=AFQjCNEWjduHmxwYp3rc-FEumozwh2Czfg&clid=c3a7d30bb8a4878e06b80cf16b898331&cid=52779046082526&ei=fpG9VvjvIcHOavHinKgL&url=http://nationalhogfarmer.com/health/nppc-calls-improved-fmd-vaccine-bank	National Hog Farmer	Irrelevant
87	5c2205dfcf	13-03-16	Alberta	52.28333	-117.469002	Canada	North America	Alberta	2016-03-01,2016-03-09	Foot-and-mouth disease	Porcine	'needed on this one . *NL* Dr'	http://news.google.com/news/url?sa=t&fd=R&ct2=us&usg=AFQjCNGHPfsSWO9E71yVgFXJSHGWc0xR9A&clid=c3a7d30bb8a4878e06b80cf16b898331&ei=92PqVoDKEcGdat7mo6gH&url=http://www.thepigsite.com/swinenews/41426/more-research-needed-into-seneca-valley-virus/	ThePigSite.com	Irrelevant
88	5c2205dfcf	13-03-16	March	52.55262	0.07028	United Kingdom	Europe	England	2016-03-01,2016-03-09	Foot-and-mouth disease	Porcine	'needed on this one . *NL* Dr'	http://news.google.com/news/url?sa=t&fd=R&ct2=us&usg=AFQjCNGHPfsSWO9E71yVgFXJSHGWc0xR9A&clid=c3a7d30bb8a4878e06b80cf16b898331&ei=92PqVoDKEcGdat7mo6gH&url=http://www.thepigsite.com/swinenews/41426/more-research-needed-into-seneca-valley-virus/	ThePigSite.com	Irrelevant
89	5c2205dfcf	13-03-16	More	52.53772	-2.9726	United Kingdom	Europe	England	2016-03-01,2016-03-09	Foot-and-mouth disease	Porcine	'needed on this one . *NL* Dr'	http://news.google.com/news/url?sa=t&fd=R&ct2=us&usg=AFQjCNGHPfsSWO9E71yVgFXJSHGWc0xR9A&clid=c3a7d30bb8a4878e06b80cf16b898331&ei=92PqVoDKEcGdat7mo6gH&url=http://www.thepigsite.com/swinenews/41426/more-research-needed-into-seneca-valley-virus/	ThePigSite.com	Irrelevant
90	5c2205dfcf	13-03-16	Manitoba	55.00019	-97.000488	Canada	North America	Manitoba	2016-03-01,2016-03-09	Foot-and-mouth disease	Porcine	'needed on this one . *NL* Dr'	http://news.google.com/news/url?sa=t&fd=R&ct2=us&usg=AFQjCNGHPfsSWO9E71yVgFXJSHGWc0xR9A&clid=c3a7d30bb8a4878e06b80cf16b898331&ei=92PqVoDKEcGdat7mo6gH&url=http://www.thepigsite.com/swinenews/41426/more-research-needed-into-seneca-valley-virus/	ThePigSite.com	Irrelevant
91	5c2205dfcf	13-03-16	Valley	53.28829	-4.55395	United Kingdom	Europe	Wales	2016-03-01,2016-03-09	Foot-and-mouth disease	Porcine	'needed on this one . *NL* Dr'	http://news.google.com/news/url?sa=t&fd=R&ct2=us&usg=AFQjCNGHPfsSWO9E71yVgFXJSHGWc0xR9A&clid=c3a7d30bb8a4878e06b80cf16b898331&ei=92PqVoDKEcGdat7mo6gH&url=http://www.thepigsite.com/swinenews/41426/more-research-needed-into-seneca-valley-virus/	ThePigSite.com	Irrelevant
92	5c2205dfcf	13-03-16	Plovdiv	42.15	24.75	Bulgaria	Europe	Plovdiv	2016-03-01,2016-03-09	Foot-and-mouth disease	Porcine	'needed on this one . *NL* Dr'	http://news.google.com/news/url?sa=t&fd=R&ct2=us&usg=AFQjCNGHPfsSWO9E71yVgFXJSHGWc0xR9A&clid=c3a7d30bb8a4878e06b80cf16b898331&ei=92PqVoDKEcGdat7mo6gH&url=http://www.thepigsite.com/swinenews/41426/more-research-needed-into-seneca-valley-virus/	ThePigSite.com	Irrelevant
93	5cf65b8e27	02-05-16	Laguna	-28.47071	-48.838341	Brazil	South America	Santa Catarina	2016-05-02,2017-03-19,2016-04-01,2016-07-01,2016-11-01,1992-10-01,1999-05-01,2001-08-01,2001-02-01,2015-10-01,2016-03-01,2002-08-01,2006-03-01,2016-06-01	Foot-and-mouth disease	Bovine,Other ruminant,Ovine/caprine	'*NL* Posted May 2 , 2016 *NL*','We re having three clinics this year',', and after five months of relief','*NL* In February 2001 , as Dr.'	http://news.google.com/news/url?sa=t&fd=R&ct2=us&usg=AFQjCNGn1CuECmDsQflXHMLwz95_C_0gSw&clid=c3a7d30bb8a4878e06b80cf16b898331&cid=52779098894136&ei=ntI6V7DMC9CKzAbBsraICg&url=https://www.avma.org/News/JAVMANews/Pages/160515a.aspx	American Veterinary Medical Associa	Irrelevant
94	5cf65b8e27	02-05-16	Province of Laguna	14.16667	121.333328	Philippines	Asia	Calabarzon	2016-05-02,2017-03-19,2016-04-01,2016-07-01,2016-11-01,1992-10-01,1999-05-01,2001-08-01,2001-02-01,2015-10-01,2016-03-01,2002-08-01,2006-03-01,2016-06-01	Foot-and-mouth disease	Bovine,Other ruminant,Ovine/caprine	'*NL* Posted May 2 , 2016 *NL*','We re having three clinics this year',', and after five months of relief','*NL* In February 2001 , as Dr.'	http://news.google.com/news/url?sa=t&fd=R&ct2=us&usg=AFQjCNGn1CuECmDsQflXHMLwz95_C_0gSw&clid=c3a7d30bb8a4878e06b80cf16b898331&cid=52779098894136&ei=ntI6V7DMC9CKzAbBsraICg&url=https://www.avma.org/News/JAVMANews/Pages/160515a.aspx	American Veterinary Medical Associa	Irrelevant
95	5cf65b8e27	02-05-16	New Mexico	34.50034	-106.000847	United States	North America	New Mexico	2016-05-02,2017-03-19,2016-04-01,2016-07-01,2016-11-01,1992-10-01,1999-05-01,2001-08-01,2001-02-01,2015-10-01,2016-03-01,2002-08-01,2006-03-01,2016-06-01	Foot-and-mouth disease	Bovine,Other ruminant,Ovine/caprine	'*NL* Posted May 2 , 2016 *NL*','We re having three clinics this year',', and after five months of relief','*NL* In February 2001 , as Dr.'	http://news.google.com/news/url?sa=t&fd=R&ct2=us&usg=AFQjCNGn1CuECmDsQflXHMLwz95_C_0gSw&clid=c3a7d30bb8a4878e06b80cf16b898331&cid=52779098894136&ei=ntI6V7DMC9CKzAbBsraICg&url=https://www.avma.org/News/JAVMANews/Pages/160515a.aspx	American Veterinary Medical Associa	Irrelevant
96	5cf65b8e27	02-05-16	Navajo	35.36608	-120.269318	United States	North America	California	2016-05-02,2017-03-19,2016-04-01,2016-07-01,2016-11-01,1992-10-01,1999-05-01,2001-08-01,2001-02-01,2015-10-01,2016-03-01,2002-08-01,2006-03-01,2016-06-01	Foot-and-mouth disease	Bovine,Other ruminant,Ovine/caprine	'*NL* Posted May 2 , 2016 *NL*','We re having three clinics this year',', and after five months of relief','*NL* In February 2001 , as Dr.'	http://news.google.com/news/url?sa=t&fd=R&ct2=us&usg=AFQjCNGn1CuECmDsQflXHMLwz95_C_0gSw&clid=c3a7d30bb8a4878e06b80cf16b898331&cid=52779098894136&ei=ntI6V7DMC9CKzAbBsraICg&url=https://www.avma.org/News/JAVMANews/Pages/160515a.aspx	American Veterinary Medical Associa	Irrelevant
97	5cf65b8e27	02-05-16	Colorado	-22.83827	-51.980148	Brazil	South America	ParanÃ¡	2016-05-02,2017-03-19,2016-04-01,2016-07-01,2016-11-01,1992-10-01,1999-05-01,2001-08-01,2001-02-01,2015-10-01,2016-03-01,2002-08-01,2006-03-01,2016-06-01	Foot-and-mouth disease	Bovine,Other ruminant,Ovine/caprine	'*NL* Posted May 2 , 2016 *NL*','We re having three clinics this year',', and after five months of relief','*NL* In February 2001 , as Dr.'	http://news.google.com/news/url?sa=t&fd=R&ct2=us&usg=AFQjCNGn1CuECmDsQflXHMLwz95_C_0gSw&clid=c3a7d30bb8a4878e06b80cf16b898331&cid=52779098894136&ei=ntI6V7DMC9CKzAbBsraICg&url=https://www.avma.org/News/JAVMANews/Pages/160515a.aspx	American Veterinary Medical Associa	Irrelevant
98	5cf65b8e27	02-05-16	Aurora	-27.3393	-49.578232	Brazil	South America	Santa Catarina	2016-05-02,2017-03-19,2016-04-01,2016-07-01,2016-11-01,1992-10-01,1999-05-01,2001-08-01,2001-02-01,2015-10-01,2016-03-01,2002-08-01,2006-03-01,2016-06-01	Foot-and-mouth disease	Bovine,Other ruminant,Ovine/caprine	'*NL* Posted May 2 , 2016 *NL*','We re having three clinics this year',', and after five months of relief','*NL* In February 2001 , as Dr.'	http://news.google.com/news/url?sa=t&fd=R&ct2=us&usg=AFQjCNGn1CuECmDsQflXHMLwz95_C_0gSw&clid=c3a7d30bb8a4878e06b80cf16b898331&cid=52779098894136&ei=ntI6V7DMC9CKzAbBsraICg&url=https://www.avma.org/News/JAVMANews/Pages/160515a.aspx	American Veterinary Medical Associa	Irrelevant
99	5cf65b8e27	02-05-16	Pueblo County	38.17342	-104.512848	United States	North America	Colorado	2016-05-02,2017-03-19,2016-04-01,2016-07-01,2016-11-01,1992-10-01,1999-05-01,2001-08-01,2001-02-01,2015-10-01,2016-03-01,2002-08-01,2006-03-01,2016-06-01	Foot-and-mouth disease	Bovine,Other ruminant,Ovine/caprine	'*NL* Posted May 2 , 2016 *NL*','We re having three clinics this year',', and after five months of relief','*NL* In February 2001 , as Dr.'	http://news.google.com/news/url?sa=t&fd=R&ct2=us&usg=AFQjCNGn1CuECmDsQflXHMLwz95_C_0gSw&clid=c3a7d30bb8a4878e06b80cf16b898331&cid=52779098894136&ei=ntI6V7DMC9CKzAbBsraICg&url=https://www.avma.org/News/JAVMANews/Pages/160515a.aspx	American Veterinary Medical Associa	Irrelevant
100	5cf65b8e27	02-05-16	Pueblo	38.25445	-104.609138	United States	North America	Colorado	2016-05-02,2017-03-19,2016-04-01,2016-07-01,2016-11-01,1992-10-01,1999-05-01,2001-08-01,2001-02-01,2015-10-01,2016-03-01,2002-08-01,2006-03-01,2016-06-01	Foot-and-mouth disease	Bovine,Other ruminant,Ovine/caprine	'*NL* Posted May 2 , 2016 *NL*','We re having three clinics this year',', and after five months of relief','*NL* In February 2001 , as Dr.'	http://news.google.com/news/url?sa=t&fd=R&ct2=us&usg=AFQjCNGn1CuECmDsQflXHMLwz95_C_0gSw&clid=c3a7d30bb8a4878e06b80cf16b898331&cid=52779098894136&ei=ntI6V7DMC9CKzAbBsraICg&url=https://www.avma.org/News/JAVMANews/Pages/160515a.aspx	American Veterinary Medical Associa	Irrelevant
101	5cf65b8e27	02-05-16	Kansas	38.50029	-98.500633	United States	North America	Kansas	2016-05-02,2017-03-19,2016-04-01,2016-07-01,2016-11-01,1992-10-01,1999-05-01,2001-08-01,2001-02-01,2015-10-01,2016-03-01,2002-08-01,2006-03-01,2016-06-01	Foot-and-mouth disease	Bovine,Other ruminant,Ovine/caprine	'*NL* Posted May 2 , 2016 *NL*','We re having three clinics this year',', and after five months of relief','*NL* In February 2001 , as Dr.'	http://news.google.com/news/url?sa=t&fd=R&ct2=us&usg=AFQjCNGn1CuECmDsQflXHMLwz95_C_0gSw&clid=c3a7d30bb8a4878e06b80cf16b898331&cid=52779098894136&ei=ntI6V7DMC9CKzAbBsraICg&url=https://www.avma.org/News/JAVMANews/Pages/160515a.aspx	American Veterinary Medical Associa	Irrelevant
102	5cf65b8e27	02-05-16	Laguna Pueblo	35.03685	-107.256737	United States	North America	New Mexico	2016-05-02,2017-03-19,2016-04-01,2016-07-01,2016-11-01,1992-10-01,1999-05-01,2001-08-01,2001-02-01,2015-10-01,2016-03-01,2002-08-01,2006-03-01,2016-06-01	Foot-and-mouth disease	Bovine,Other ruminant,Ovine/caprine	'*NL* Posted May 2 , 2016 *NL*','We re having three clinics this year',', and after five months of relief','*NL* In February 2001 , as Dr.'	http://news.google.com/news/url?sa=t&fd=R&ct2=us&usg=AFQjCNGn1CuECmDsQflXHMLwz95_C_0gSw&clid=c3a7d30bb8a4878e06b80cf16b898331&cid=52779098894136&ei=ntI6V7DMC9CKzAbBsraICg&url=https://www.avma.org/News/JAVMANews/Pages/160515a.aspx	American Veterinary Medical Associa	Irrelevant
103	5cf65b8e27	02-05-16	Albuquerque	35.08449	-106.651138	United States	North America	New Mexico	2016-05-02,2017-03-19,2016-04-01,2016-07-01,2016-11-01,1992-10-01,1999-05-01,2001-08-01,2001-02-01,2015-10-01,2016-03-01,2002-08-01,2006-03-01,2016-06-01	Foot-and-mouth disease	Bovine,Other ruminant,Ovine/caprine	'*NL* Posted May 2 , 2016 *NL*','We re having three clinics this year',', and after five months of relief','*NL* In February 2001 , as Dr.'	http://news.google.com/news/url?sa=t&fd=R&ct2=us&usg=AFQjCNGn1CuECmDsQflXHMLwz95_C_0gSw&clid=c3a7d30bb8a4878e06b80cf16b898331&cid=52779098894136&ei=ntI6V7DMC9CKzAbBsraICg&url=https://www.avma.org/News/JAVMANews/Pages/160515a.aspx	American Veterinary Medical Associa	Irrelevant
104	5ddc80a730	02-02-16	Masvingo District	-20.31481	30.90008	Zimbabwe	Africa	Masvingo		Foot-and-mouth disease	Bovine		http://news.google.com/news/url?sa=t&fd=R&ct2=us&usg=AFQjCNFBIIwc7eB4Dc_3-OmrgVi2CP89cw&clid=c3a7d30bb8a4878e06b80cf16b898331&cid=52779041272463&ei=pZC8VoDkMtrya6_SssAJ&url=http://www.herald.co.zw/zim-contains-foot-and-mouth-disease/	The Herald	Notifiable, enzootic
105	5ddc80a730	02-02-16	Midlands Province	-19.2	29.799999	Zimbabwe	Africa	Midlands		Foot-and-mouth disease	Bovine		http://news.google.com/news/url?sa=t&fd=R&ct2=us&usg=AFQjCNFBIIwc7eB4Dc_3-OmrgVi2CP89cw&clid=c3a7d30bb8a4878e06b80cf16b898331&cid=52779041272463&ei=pZC8VoDkMtrya6_SssAJ&url=http://www.herald.co.zw/zim-contains-foot-and-mouth-disease/	The Herald	Notifiable, enzootic
106	5ddc80a730	02-02-16	Nyika	-14.33333	31.366671	Zambia	Africa	Eastern		Foot-and-mouth disease	Bovine		http://news.google.com/news/url?sa=t&fd=R&ct2=us&usg=AFQjCNFBIIwc7eB4Dc_3-OmrgVi2CP89cw&clid=c3a7d30bb8a4878e06b80cf16b898331&cid=52779041272463&ei=pZC8VoDkMtrya6_SssAJ&url=http://www.herald.co.zw/zim-contains-foot-and-mouth-disease/	The Herald	Irrelevant
107	5f3b2e3467	02-06-16	Swine	53.81678	-0.28796	United Kingdom	Europe	England	02-06-16	Foot-and-mouth disease	Porcine	'Diseases 02 June 2016 GLOBAL - Nine','free . *NL* One new zone in'	http://news.google.com/news/url?sa=t&fd=R&ct2=us&usg=AFQjCNH7kTN_MMN-i4d0Ma7jpKADkSzWmQ&clid=c3a7d30bb8a4878e06b80cf16b898331&ei=kHtSV4jQHOSOzAbItLawAQ&url=http://www.thepigsite.com/swinenews/41844/nine-countries-granted-disease-free-status-to-various-pig-diseases	ThePigSite.com	Irrelevant
108	5f3b2e3467	02-06-16	Nine	41.46468	-8.54437	Portugal	Europe	Braga	02-06-16	Foot-and-mouth disease	Porcine	'Diseases 02 June 2016 GLOBAL - Nine','free . *NL* One new zone in'	http://news.google.com/news/url?sa=t&fd=R&ct2=us&usg=AFQjCNH7kTN_MMN-i4d0Ma7jpKADkSzWmQ&clid=c3a7d30bb8a4878e06b80cf16b898331&ei=kHtSV4jQHOSOzAbItLawAQ&url=http://www.thepigsite.com/swinenews/41844/nine-countries-granted-disease-free-status-to-various-pig-diseases	ThePigSite.com	Irrelevant
109	6426e5d72c	11-02-16	Estado de Mexico	19.36667	-99.666672	Mexico	North America	Mexico	2015-04-01,2016-02-10,2015-04-29	Foot-and-mouth disease	Bovine,Other ruminant,Ovine/caprine	'Currently , just one property remains under','case of the 2015 outbreak was confirmed',', on April 29 . *NL* An','affected , and five were reported as','. The other 732 premises were reported','premises affected across 36 counties . The','146 premises in 10 counties -RRB- .','show one or two infected cattle somewhere','was confirmed in 1937 . Some were','necessarily simple . One potential factor…	http://news.google.com/news/url?sa=t&fd=R&ct2=us&usg=AFQjCNFkvFEwax3XBXwnpdjOWu4jzm200Q&clid=c3a7d30bb8a4878e06b80cf16b898331&ei=M5G9VoiRMY2vaKf-rtAG&url=http://horsetalk.co.nz/2016/02/12/horses-hit-hardest-us-vesicular-stomatitis/	Horsetalk	Other diseases
110	6426e5d72c	11-02-16	Mexico City	19.42847	-99.127663	Mexico	North America	Mexico City	2015-04-01,2016-02-10,2015-04-29	Foot-and-mouth disease	Bovine,Other ruminant,Ovine/caprine	'Currently , just one property remains under','case of the 2015 outbreak was confirmed',', on April 29 . *NL* An','affected , and five were reported as','. The other 732 premises were reported','premises affected across 36 counties . The','146 premises in 10 counties -RRB- .','show one or two infected cattle somewhere','was confirmed in 1937 . Some were','necessarily simple . One potential factor…	http://news.google.com/news/url?sa=t&fd=R&ct2=us&usg=AFQjCNFkvFEwax3XBXwnpdjOWu4jzm200Q&clid=c3a7d30bb8a4878e06b80cf16b898331&ei=M5G9VoiRMY2vaKf-rtAG&url=http://horsetalk.co.nz/2016/02/12/horses-hit-hardest-us-vesicular-stomatitis/	Horsetalk	Other diseases
111	6426e5d72c	11-02-16	Yuma County	40.0029	-102.424232	United States	North America	Colorado	2015-04-01,2016-02-10,2015-04-29	Foot-and-mouth disease	Bovine,Other ruminant,Ovine/caprine	'Currently , just one property remains under','case of the 2015 outbreak was confirmed',', on April 29 . *NL* An','affected , and five were reported as','. The other 732 premises were reported','premises affected across 36 counties . The','146 premises in 10 counties -RRB- .','show one or two infected cattle somewhere','was confirmed in 1937 . Some were','necessarily simple . One potential factor…	http://news.google.com/news/url?sa=t&fd=R&ct2=us&usg=AFQjCNFkvFEwax3XBXwnpdjOWu4jzm200Q&clid=c3a7d30bb8a4878e06b80cf16b898331&ei=M5G9VoiRMY2vaKf-rtAG&url=http://horsetalk.co.nz/2016/02/12/horses-hit-hardest-us-vesicular-stomatitis/	Horsetalk	Other diseases
112	64e0af9388	22-04-16	Marquette County	46.66295	-87.573502	United States	North America	Michigan	22-04-16	Foot-and-mouth disease	Bovine,Ovine/caprine	'Forecast 2014 - 2020 \'\' . to','NY , April 22 , 2016 -LRB-','between 2014 and 2020 , the market','for the year 2013 has also been','from 2014 to 2020 . The study','C -RRB- Copyright 2016 Globe . *NL*'	http://news.google.com/news/url?sa=t&fd=R&ct2=us&usg=AFQjCNHDwbCk-6IVhPxchSapAbdrL7lr3A&clid=c3a7d30bb8a4878e06b80cf16b898331&cid=52779092202067&ei=-ts6V7DONPe-zAblv5SQCQ&url=http://www.virtual-strategy.com/2016/04/22/global-foot-and-mouth-disease-vaccines-market-gains-momentum-demand-asia-pacific-mrrse	trategy Magazine	Irrelevant
113	64e0af9388	22-04-16	Porter County	41.50884	-87.073318	United States	North America	Indiana	22-04-16	Foot-and-mouth disease	Bovine,Ovine/caprine	'Forecast 2014 - 2020 \'\' . to','NY , April 22 , 2016 -LRB-','between 2014 and 2020 , the market','for the year 2013 has also been','from 2014 to 2020 . The study','C -RRB- Copyright 2016 Globe . *NL*'	http://news.google.com/news/url?sa=t&fd=R&ct2=us&usg=AFQjCNHDwbCk-6IVhPxchSapAbdrL7lr3A&clid=c3a7d30bb8a4878e06b80cf16b898331&cid=52779092202067&ei=-ts6V7DONPe-zAblv5SQCQ&url=http://www.virtual-strategy.com/2016/04/22/global-foot-and-mouth-disease-vaccines-market-gains-momentum-demand-asia-pacific-mrrse	trategy Magazine	Irrelevant
114	64e0af9388	22-04-16	Asia	37.93682	27.343531	Turkey	Asia	Ä°zmir	22-04-16	Foot-and-mouth disease	Bovine,Ovine/caprine	'Forecast 2014 - 2020 \'\' . to','NY , April 22 , 2016 -LRB-','between 2014 and 2020 , the market','for the year 2013 has also been','from 2014 to 2020 . The study','C -RRB- Copyright 2016 Globe . *NL*'	http://news.google.com/news/url?sa=t&fd=R&ct2=us&usg=AFQjCNHDwbCk-6IVhPxchSapAbdrL7lr3A&clid=c3a7d30bb8a4878e06b80cf16b898331&cid=52779092202067&ei=-ts6V7DONPe-zAblv5SQCQ&url=http://www.virtual-strategy.com/2016/04/22/global-foot-and-mouth-disease-vaccines-market-gains-momentum-demand-asia-pacific-mrrse	trategy Magazine	Irrelevant
115	64e0af9388	22-04-16	Hinoba-an	9.56667	122.599998	Philippines	Asia	Western Visayas	22-04-16	Foot-and-mouth disease	Bovine,Ovine/caprine	'Forecast 2014 - 2020 \'\' . to','NY , April 22 , 2016 -LRB-','between 2014 and 2020 , the market','for the year 2013 has also been','from 2014 to 2020 . The study','C -RRB- Copyright 2016 Globe . *NL*'	http://news.google.com/news/url?sa=t&fd=R&ct2=us&usg=AFQjCNHDwbCk-6IVhPxchSapAbdrL7lr3A&clid=c3a7d30bb8a4878e06b80cf16b898331&cid=52779092202067&ei=-ts6V7DONPe-zAblv5SQCQ&url=http://www.virtual-strategy.com/2016/04/22/global-foot-and-mouth-disease-vaccines-market-gains-momentum-demand-asia-pacific-mrrse	trategy Magazine	Irrelevant
116	65d74b480b	09-02-16	Khomas	-22.75	17.08333	Namibia	Africa	Khomas	2016-02-10,2016-06-01,2015-03-01	Foot-and-mouth disease	Bovine,Ovine/caprine	'back the only two abattoirs in the','so far and 1542 claims are ready','FMD outbreak in 2015 . *NL* ``','excess of N$ 2.5 billion a year'	http://news.google.com/news/url?sa=t&fd=R&ct2=us&usg=AFQjCNFIZ7OCljIGxCxhmvlhCZbjbClWdQ&clid=c3a7d30bb8a4878e06b80cf16b898331&ei=XuS-VvDRHsu9avGksOAC&url=https://www.newera.com.na/2016/02/09/livestock-marketing-ncas-spotlight-tomorrow/	New Era	Irrelevant
117	65d74b480b	09-02-16	Windhoek	-22.55941	17.083229	Namibia	Africa	Khomas	2016-02-10,2016-06-01,2015-03-01	Foot-and-mouth disease	Bovine,Ovine/caprine	'back the only two abattoirs in the','so far and 1542 claims are ready','FMD outbreak in 2015 . *NL* ``','excess of N$ 2.5 billion a year'	http://news.google.com/news/url?sa=t&fd=R&ct2=us&usg=AFQjCNFIZ7OCljIGxCxhmvlhCZbjbClWdQ&clid=c3a7d30bb8a4878e06b80cf16b898331&ei=XuS-VvDRHsu9avGksOAC&url=https://www.newera.com.na/2016/02/09/livestock-marketing-ncas-spotlight-tomorrow/	New Era	Irrelevant
118	65d74b480b	09-02-16	Rosa	50.7167	10.25	Germany	Europe	Thuringia	2016-02-10,2016-06-01,2015-03-01	Foot-and-mouth disease	Bovine,Ovine/caprine	'back the only two abattoirs in the','so far and 1542 claims are ready','FMD outbreak in 2015 . *NL* ``','excess of N$ 2.5 billion a year'	http://news.google.com/news/url?sa=t&fd=R&ct2=us&usg=AFQjCNFIZ7OCljIGxCxhmvlhCZbjbClWdQ&clid=c3a7d30bb8a4878e06b80cf16b898331&ei=XuS-VvDRHsu9avGksOAC&url=https://www.newera.com.na/2016/02/09/livestock-marketing-ncas-spotlight-tomorrow/	New Era	Irrelevant
119	65d74b480b	09-02-16	Sarre	45.71826	7.258	Italy	Europe	Aosta Valley	2016-02-10,2016-06-01,2015-03-01	Foot-and-mouth disease	Bovine,Ovine/caprine	'back the only two abattoirs in the','so far and 1542 claims are ready','FMD outbreak in 2015 . *NL* ``','excess of N$ 2.5 billion a year'	http://news.google.com/news/url?sa=t&fd=R&ct2=us&usg=AFQjCNFIZ7OCljIGxCxhmvlhCZbjbClWdQ&clid=c3a7d30bb8a4878e06b80cf16b898331&ei=XuS-VvDRHsu9avGksOAC&url=https://www.newera.com.na/2016/02/09/livestock-marketing-ncas-spotlight-tomorrow/	New Era	Irrelevant
120	65d74b480b	09-02-16	March	48.05	7.78333	Germany	Europe	Baden-WÃ¼rttemberg	2016-02-10,2016-06-01,2015-03-01	Foot-and-mouth disease	Bovine,Ovine/caprine	'back the only two abattoirs in the','so far and 1542 claims are ready','FMD outbreak in 2015 . *NL* ``','excess of N$ 2.5 billion a year'	http://news.google.com/news/url?sa=t&fd=R&ct2=us&usg=AFQjCNFIZ7OCljIGxCxhmvlhCZbjbClWdQ&clid=c3a7d30bb8a4878e06b80cf16b898331&ei=XuS-VvDRHsu9avGksOAC&url=https://www.newera.com.na/2016/02/09/livestock-marketing-ncas-spotlight-tomorrow/	New Era	Irrelevant
121	6b00557d96	16-05-16	Valley	53.28829	-4.55395	United Kingdom	Europe	Wales	2016-05-16,2016-05-18,2016-05-20	Foot-and-mouth disease	Porcine	'Producers Council -LSB- 2 -RSB- -LRB- NPPC','May 18 and 20 each starting at','s 2015 - 16 research investment on'	http://news.google.com/news/url?sa=t&fd=R&ct2=us&usg=AFQjCNGGG6SF2-PQxBdfRsuzwVH2HnKEsg&clid=c3a7d30bb8a4878e06b80cf16b898331&ei=ddU6V6iHFcGMzAar2rGQAw&url=http://animal.agwired.com/2016/05/16/swine-community-hosts-webinars-on-senecavirus-a/	Animal AgWired (press release) (blo	Irrelevant
122	6b00557d96	16-05-16	Swine	53.81678	-0.28796	United Kingdom	Europe	England	2016-05-16,2016-05-18,2016-05-20	Foot-and-mouth disease	Porcine	'Producers Council -LSB- 2 -RSB- -LRB- NPPC','May 18 and 20 each starting at','s 2015 - 16 research investment on'	http://news.google.com/news/url?sa=t&fd=R&ct2=us&usg=AFQjCNGGG6SF2-PQxBdfRsuzwVH2HnKEsg&clid=c3a7d30bb8a4878e06b80cf16b898331&ei=ddU6V6iHFcGMzAar2rGQAw&url=http://animal.agwired.com/2016/05/16/swine-community-hosts-webinars-on-senecavirus-a/	Animal AgWired (press release) (blo	Irrelevant
123	6f131f8117	03-01-16	Faridkot	30.65	74.75	India	Asia	Punjab	2016-01-04,2016-01-03	Foot-and-mouth disease	Bovine,Ovine/caprine		http://news.google.com/news/url?sa=t&fd=R&ct2=us&usg=AFQjCNGV1hMLiOLiZN90UDUX4i_eNJxp4A&clid=c3a7d30bb8a4878e06b80cf16b898331&ei=34i8VtihB9rya6_SssAJ&url=http://www.tribuneindia.com/news/punjab/cattle-hit-by-foot-and-mouth-disease-in-faridkot-villages/179065.html	Chandigarh Tribune	Notifiable, enzootic
124	6f131f8117	03-01-16	State of Punjab	30.91667	75.416672	India	Asia	Punjab	2016-01-04,2016-01-03	Foot-and-mouth disease	Bovine,Ovine/caprine		http://news.google.com/news/url?sa=t&fd=R&ct2=us&usg=AFQjCNGV1hMLiOLiZN90UDUX4i_eNJxp4A&clid=c3a7d30bb8a4878e06b80cf16b898331&ei=34i8VtihB9rya6_SssAJ&url=http://www.tribuneindia.com/news/punjab/cattle-hit-by-foot-and-mouth-disease-in-faridkot-villages/179065.html	Chandigarh Tribune	Notifiable, enzootic
125	6f131f8117	03-01-16	Chandigarh	30.73006	76.781471	India	Asia	Chandigarh	2016-01-04,2016-01-03	Foot-and-mouth disease	Bovine,Ovine/caprine		http://news.google.com/news/url?sa=t&fd=R&ct2=us&usg=AFQjCNGV1hMLiOLiZN90UDUX4i_eNJxp4A&clid=c3a7d30bb8a4878e06b80cf16b898331&ei=34i8VtihB9rya6_SssAJ&url=http://www.tribuneindia.com/news/punjab/cattle-hit-by-foot-and-mouth-disease-in-faridkot-villages/179065.html	Chandigarh Tribune	Notifiable, enzootic
126	725232933c	27-05-16	Harare Province	-17.85417	31.058331	Zimbabwe	Africa	Harare	2011-07-01,2016-04-01,2015-08-01	Foot-and-mouth disease	Bovine	'deliveries in July 2011 . *NL* Botswana'	http://news.google.com/news/url?sa=t&fd=R&ct2=us&usg=AFQjCNF27WylmnD_7e5G8EgRFbvgzDSFjg&clid=c3a7d30bb8a4878e06b80cf16b898331&cid=52779120183706&ei=yu9HV6j-F6SXzAbMwZXoCg&url=http://www.newzimbabwe.com/news-29404-Botswana%2Bfury%2Bas%2BZim%2Bwont%2Bpay%2B$90k%2Bdebt/news.aspx	New Zimbabwe.com	Irrelevant
127	725232933c	27-05-16	Harare	-17.82772	31.05337	Zimbabwe	Africa	Harare	2011-07-01,2016-04-01,2015-08-01	Foot-and-mouth disease	Bovine	'deliveries in July 2011 . *NL* Botswana'	http://news.google.com/news/url?sa=t&fd=R&ct2=us&usg=AFQjCNF27WylmnD_7e5G8EgRFbvgzDSFjg&clid=c3a7d30bb8a4878e06b80cf16b898331&cid=52779120183706&ei=yu9HV6j-F6SXzAbMwZXoCg&url=http://www.newzimbabwe.com/news-29404-Botswana%2Bfury%2Bas%2BZim%2Bwont%2Bpay%2B$90k%2Bdebt/news.aspx	New Zimbabwe.com	Irrelevant
128	725232933c	27-05-16	South Region	2.75	11.58333	Cameroon	Africa	South	2011-07-01,2016-04-01,2015-08-01	Foot-and-mouth disease	Bovine	'deliveries in July 2011 . *NL* Botswana'	http://news.google.com/news/url?sa=t&fd=R&ct2=us&usg=AFQjCNF27WylmnD_7e5G8EgRFbvgzDSFjg&clid=c3a7d30bb8a4878e06b80cf16b898331&cid=52779120183706&ei=yu9HV6j-F6SXzAbMwZXoCg&url=http://www.newzimbabwe.com/news-29404-Botswana%2Bfury%2Bas%2BZim%2Bwont%2Bpay%2B$90k%2Bdebt/news.aspx	New Zimbabwe.com	Irrelevant
129	725232933c	27-05-16	Gaborone	-24.76234	25.7995	Botswana	Africa	South-East	2011-07-01,2016-04-01,2015-08-01	Foot-and-mouth disease	Bovine	'deliveries in July 2011 . *NL* Botswana'	http://news.google.com/news/url?sa=t&fd=R&ct2=us&usg=AFQjCNF27WylmnD_7e5G8EgRFbvgzDSFjg&clid=c3a7d30bb8a4878e06b80cf16b898331&cid=52779120183706&ei=yu9HV6j-F6SXzAbMwZXoCg&url=http://www.newzimbabwe.com/news-29404-Botswana%2Bfury%2Bas%2BZim%2Bwont%2Bpay%2B$90k%2Bdebt/news.aspx	New Zimbabwe.com	Irrelevant
130	725232933c	27-05-16	Zanzibar South	-6.33333	39.5	Tanzania, United Republic of	Africa	Zanzibar Central/South	2011-07-01,2016-04-01,2015-08-01	Foot-and-mouth disease	Bovine	'deliveries in July 2011 . *NL* Botswana'	http://news.google.com/news/url?sa=t&fd=R&ct2=us&usg=AFQjCNF27WylmnD_7e5G8EgRFbvgzDSFjg&clid=c3a7d30bb8a4878e06b80cf16b898331&cid=52779120183706&ei=yu9HV6j-F6SXzAbMwZXoCg&url=http://www.newzimbabwe.com/news-29404-Botswana%2Bfury%2Bas%2BZim%2Bwont%2Bpay%2B$90k%2Bdebt/news.aspx	New Zimbabwe.com	Irrelevant
131	73fab6408c	02-02-16	Masvingo District	-20.31481	30.90008	Zimbabwe	Africa	Masvingo		Foot-and-mouth disease	Bovine		http://news.google.com/news/url?sa=t&fd=R&ct2=us&usg=AFQjCNFLdnesQNHDfy9Ts69bmtztKdOB4Q&clid=c3a7d30bb8a4878e06b80cf16b898331&cid=52779041272463&ei=0M_GVvihO4HBav3RlUA&url=http://allafrica.com/stories/201602020350.html	AllAfrica.com	Notifiable, enzootic
132	73fab6408c	02-02-16	Midlands Province	-19.2	29.799999	Zimbabwe	Africa	Midlands		Foot-and-mouth disease	Bovine		http://news.google.com/news/url?sa=t&fd=R&ct2=us&usg=AFQjCNFLdnesQNHDfy9Ts69bmtztKdOB4Q&clid=c3a7d30bb8a4878e06b80cf16b898331&cid=52779041272463&ei=0M_GVvihO4HBav3RlUA&url=http://allafrica.com/stories/201602020350.html	AllAfrica.com	Notifiable, enzootic
133	73fab6408c	02-02-16	Nyika	-14.33333	31.366671	Zambia	Africa	Eastern		Foot-and-mouth disease	Bovine		http://news.google.com/news/url?sa=t&fd=R&ct2=us&usg=AFQjCNFLdnesQNHDfy9Ts69bmtztKdOB4Q&clid=c3a7d30bb8a4878e06b80cf16b898331&cid=52779041272463&ei=0M_GVvihO4HBav3RlUA&url=http://allafrica.com/stories/201602020350.html	AllAfrica.com	Irrelevant
134	7530958c5b	19-02-16	Tá»‰nh Quáº£ng Trá»‹	16.75	107	Viet Nam	Asia	Quáº£ng Trá»‹	2016-02-18,2015-09-01	Foot-and-mouth disease	Bovine	'cases reported in 16 local households .'	http://news.google.com/news/url?sa=t&fd=R&ct2=us&usg=AFQjCNFCLCafqFVeiX2-clEvsS1kRVGYOA&clid=c3a7d30bb8a4878e06b80cf16b898331&cid=52779049701899&ei=YCDIVvCWCNvba4SygpgC&url=http://vietnamnews.vn/society/282566/foot-and-mouth-disease-spreading-in-quang-tri.html	Viet Nam News	Notifiable, enzootic
135	874dd0bfe9	03-03-16	Jinyu	26.11899	101.864479	China	Asia	Sichuan	2016-02-29,2016-02-18,2016-02-19,2015-08-01,2015-05-01	Foot-and-mouth disease	Bovine,Ovine/caprine	'offices between February 18 and 19 .','February 18 and 19 . *NL* The','have now found one in China .','million goats and 2.6 million sheep .'	http://news.google.com/news/url?sa=t&fd=R&ct2=us&usg=AFQjCNHDLrf1VpateVAvPL9UnrYulGAbBA&clid=c3a7d30bb8a4878e06b80cf16b898331&cid=52779056979013&ei=U9jfVuiALIjC1AaqyYOADg&url=http://allafrica.com/stories/201603031567.html	AllAfrica.com	Irrelevant
136	89cf14570c	18-05-16	Nora	60.15381	16.91967	Sweden	Europe	Uppsala	18-05-16	Foot-and-mouth disease	Bovine	'Molecular Biology and one of the researchers','Scientific Reports -LRB- 2016 -RRB- . DOI','. DOI : 10.1038 / srep26250 *NL*','srep26250 *NL* -LSB- 7 -RSB- *NL* Journal'	http://news.google.com/news/url?sa=t&fd=R&ct2=us&usg=AFQjCNG34XFsFhh-xrLcEAzNt1pwtEevMg&clid=c3a7d30bb8a4878e06b80cf16b898331&cid=52779111156266&ei=oGY9V_DpFtuOzAbA-4C4Bw&url=http://phys.org/news/2016-05-luminous-proteins-method-viral-infections.html	Phys.Org	Irrelevant
137	89cf14570c	18-05-16	Nora Kommun	59.53456	14.90777	Sweden	Europe	Ã–rebro	18-05-16	Foot-and-mouth disease	Bovine	'Molecular Biology and one of the researchers','Scientific Reports -LRB- 2016 -RRB- . DOI','. DOI : 10.1038 / srep26250 *NL*','srep26250 *NL* -LSB- 7 -RSB- *NL* Journal'	http://news.google.com/news/url?sa=t&fd=R&ct2=us&usg=AFQjCNG34XFsFhh-xrLcEAzNt1pwtEevMg&clid=c3a7d30bb8a4878e06b80cf16b898331&cid=52779111156266&ei=oGY9V_DpFtuOzAbA-4C4Bw&url=http://phys.org/news/2016-05-luminous-proteins-method-viral-infections.html	Phys.Org	Irrelevant
138	89cf14570c	18-05-16	UmeÃ¥ socken	63.90031	20.159439	Sweden	Europe	VÃ¤sterbotten	18-05-16	Foot-and-mouth disease	Bovine	'Molecular Biology and one of the researchers','Scientific Reports -LRB- 2016 -RRB- . DOI','. DOI : 10.1038 / srep26250 *NL*','srep26250 *NL* -LSB- 7 -RSB- *NL* Journal'	http://news.google.com/news/url?sa=t&fd=R&ct2=us&usg=AFQjCNG34XFsFhh-xrLcEAzNt1pwtEevMg&clid=c3a7d30bb8a4878e06b80cf16b898331&cid=52779111156266&ei=oGY9V_DpFtuOzAbA-4C4Bw&url=http://phys.org/news/2016-05-luminous-proteins-method-viral-infections.html	Phys.Org	Irrelevant
139	89cf14570c	18-05-16	UmeÃ¥ Kommun	63.82992	20.254841	Sweden	Europe	VÃ¤sterbotten	18-05-16	Foot-and-mouth disease	Bovine	'Molecular Biology and one of the researchers','Scientific Reports -LRB- 2016 -RRB- . DOI','. DOI : 10.1038 / srep26250 *NL*','srep26250 *NL* -LSB- 7 -RSB- *NL* Journal'	http://news.google.com/news/url?sa=t&fd=R&ct2=us&usg=AFQjCNG34XFsFhh-xrLcEAzNt1pwtEevMg&clid=c3a7d30bb8a4878e06b80cf16b898331&cid=52779111156266&ei=oGY9V_DpFtuOzAbA-4C4Bw&url=http://phys.org/news/2016-05-luminous-proteins-method-viral-infections.html	Phys.Org	Irrelevant
140	89cf14570c	18-05-16	Dan	9.87645	10.19279	Nigeria	Africa	Bauchi	18-05-16	Foot-and-mouth disease	Bovine	'Molecular Biology and one of the researchers','Scientific Reports -LRB- 2016 -RRB- . DOI','. DOI : 10.1038 / srep26250 *NL*','srep26250 *NL* -LSB- 7 -RSB- *NL* Journal'	http://news.google.com/news/url?sa=t&fd=R&ct2=us&usg=AFQjCNG34XFsFhh-xrLcEAzNt1pwtEevMg&clid=c3a7d30bb8a4878e06b80cf16b898331&cid=52779111156266&ei=oGY9V_DpFtuOzAbA-4C4Bw&url=http://phys.org/news/2016-05-luminous-proteins-method-viral-infections.html	Phys.Org	Irrelevant
141	099e93e139	23-06-16	Maungdaw District	21.00382	92.376244	Myanmar	Asia	Rakhine	11-06-16	Foot-and-mouth disease	Bovine,Ovine/caprine	'are one of three types : Serotype'	http://news.google.com/news/url?sa=t&fd=R&ct2=us&usg=AFQjCNFQm_SOcAVqoW2DzKmEi91QfSWuIQ&clid=c3a7d30bb8a4878e06b80cf16b898331&ei=5dpsV-j4BK2gzAaR4orwBw&url=http://www.bnionline.net/news/kaladan-press/item/1857-hoof-and-mouth-disease-breaks-out-in-maungdaw.html	Burma News International	Notifiable, alert epizootic
142	099e93e139	23-06-16	Rakhine State	19	94.25	Myanmar	Asia	Rakhine	11-06-16	Foot-and-mouth disease	Bovine,Ovine/caprine	'are one of three types : Serotype'	http://news.google.com/news/url?sa=t&fd=R&ct2=us&usg=AFQjCNFQm_SOcAVqoW2DzKmEi91QfSWuIQ&clid=c3a7d30bb8a4878e06b80cf16b898331&ei=5dpsV-j4BK2gzAaR4orwBw&url=http://www.bnionline.net/news/kaladan-press/item/1857-hoof-and-mouth-disease-breaks-out-in-maungdaw.html	Burma News International	Notifiable, alert epizootic
143	099e93e139	23-06-16	Town	51.74307	-3.34648	United Kingdom	Europe	Wales	11-06-16	Foot-and-mouth disease	Bovine,Ovine/caprine	'are one of three types : Serotype'	http://news.google.com/news/url?sa=t&fd=R&ct2=us&usg=AFQjCNFQm_SOcAVqoW2DzKmEi91QfSWuIQ&clid=c3a7d30bb8a4878e06b80cf16b898331&ei=5dpsV-j4BK2gzAaR4orwBw&url=http://www.bnionline.net/news/kaladan-press/item/1857-hoof-and-mouth-disease-breaks-out-in-maungdaw.html	Burma News International	Irrelevant
144	15246a0428	25-06-16	Johor Bahru	1.4655	103.757797	Malaysia	Asia	Johor	07-06-16	Foot-and-mouth disease	Bovine,Ovine/caprine		http://news.google.com/news/url?sa=t&fd=R&ct2=us&usg=AFQjCNF6CIqaNo46FqSymErozuazuQ6eOQ&clid=c3a7d30bb8a4878e06b80cf16b898331&ei=FCpuV6jIKczLzAa-ka-wAQ&url=http://www.thestar.com.my/news/nation/2016/06/25/johor-mulls-importing-more-beef-following-fmd-outbreak/	The Star Online	Notifiable, enzootic
145	15246a0428	25-06-16	Johor	2	103.5	Malaysia	Asia	Johor	07-06-16	Foot-and-mouth disease	Bovine,Ovine/caprine		http://news.google.com/news/url?sa=t&fd=R&ct2=us&usg=AFQjCNF6CIqaNo46FqSymErozuazuQ6eOQ&clid=c3a7d30bb8a4878e06b80cf16b898331&ei=FCpuV6jIKczLzAa-ka-wAQ&url=http://www.thestar.com.my/news/nation/2016/06/25/johor-mulls-importing-more-beef-following-fmd-outbreak/	The Star Online	Notifiable, enzootic
146	335c0ee267	29-06-16	Jeju-si	33.50972	126.521942	Republic of Korea	Asia	Jeju-do	29-06-16	Foot-and-mouth disease	Porcine	'fever case since 2013 *NL* SEOUL ,','SEOUL , June 29 -LRB- Reuters -RRB-','the country since 2013 . Testing confirmed','ago . Some 400 hogs have already'	http://news.google.com/news/url?sa=t&fd=R&ct2=us&usg=AFQjCNGMhDpjkfD-nyb4YviXHwV49r3GQA&clid=c3a7d30bb8a4878e06b80cf16b898331&cid=52779143422170&ei=WvyaV52JF4ObzAb3kq_4Cw&url=http://www.agweek.com/news/nation-and-world/4064359-south-korea-confirms-first-swine-fever-case-2013	AG Week	Other diseases
147	335c0ee267	29-06-16	Jeju-do	33.41667	126.5	Republic of Korea	Asia	Jeju-do	29-06-16	Foot-and-mouth disease	Porcine	'fever case since 2013 *NL* SEOUL ,','SEOUL , June 29 -LRB- Reuters -RRB-','the country since 2013 . Testing confirmed','ago . Some 400 hogs have already'	http://news.google.com/news/url?sa=t&fd=R&ct2=us&usg=AFQjCNGMhDpjkfD-nyb4YviXHwV49r3GQA&clid=c3a7d30bb8a4878e06b80cf16b898331&cid=52779143422170&ei=WvyaV52JF4ObzAb3kq_4Cw&url=http://www.agweek.com/news/nation-and-world/4064359-south-korea-confirms-first-swine-fever-case-2013	AG Week	Other diseases
148	58f0530ccb	28-06-16	Seoul	37.566	126.9784	Republic of Korea	Asia	Seoul	29-06-16	Foot-and-mouth disease	Porcine	'fever case since 2013 *NL* SEOUL ,','SEOUL , June 29 -LRB- Reuters -RRB-','the country since 2013 . Testing confirmed','ago . Some 400 hogs have already'	http://news.google.com/news/url?sa=t&fd=R&ct2=us&usg=AFQjCNGMhDpjkfD-nyb4YviXHwV49r3GQA&clid=c3a7d30bb8a4878e06b80cf16b898331&cid=52779143422170&ei=WvyaV52JF4ObzAb3kq_4Cw&url=http://www.agweek.com/news/nation-and-world/4064359-south-korea-confirms-first-swine-fever-case-2012	AG Week	Irrelevant
149	59f0530ccb	29-06-16	Jeju-do	33.41667	126.5	Republic of Korea	Asia	Jeju-do	29-06-16	Foot-and-mouth disease	Porcine	'fever case since 2013 *NL* SEOUL ,','SEOUL , June 29 -LRB- Reuters -RRB-','the country since 2013 . Testing confirmed','ago . Some 400 hogs have already'	http://news.google.com/news/url?sa=t&fd=R&ct2=us&usg=AFQjCNGMhDpjkfD-nyb4YviXHwV49r3GQA&clid=c3a7d30bb8a4878e06b80cf16b898331&cid=52779143422170&ei=WvyaV52JF4ObzAb3kq_4Cw&url=http://www.agweek.com/news/nation-and-world/4064359-south-korea-confirms-first-swine-fever-case-2011	AG Week	Other diseases
150	59f0530ccb	29-06-16	Jeju-si	33.50972	126.521942	Republic of Korea	Asia	Jeju-do	2016-06-29,2016-03-01	Foot-and-mouth disease	Porcine	': Reuters -LSB- 1 -RSB- Seoul *NL*','Published : Jun 29 , 2016 ,','Published : June 29 , 2016 10:03','the country since 2013 . *NL* Testing','the fever nearly two decades ago .','. *NL* Some 400 hogs have already'	http://news.google.com/news/url?sa=t&fd=R&ct2=us&usg=AFQjCNFejAo5MFxRPfzfmv3jOCMiSSSfYg&clid=c3a7d30bb8a4878e06b80cf16b898331&cid=52779143422170&ei=q_t9V-HBM-aLzAaI5rAg&url=http://indianexpress.com/article/world/world-news/south-korea-confirms-first-swine-fever-case-since-2013-2882690/	The Indian Express	Other diseases
151	59f0530ccb	29-06-16	Seoul	37.566	126.978401	Republic of Korea	Asia	Seoul	2016-06-29,2016-03-01	Foot-and-mouth disease	Porcine	': Reuters -LSB- 1 -RSB- Seoul *NL*','Published : Jun 29 , 2016 ,','Published : June 29 , 2016 10:03','the country since 2013 . *NL* Testing','the fever nearly two decades ago .','. *NL* Some 400 hogs have already'	http://news.google.com/news/url?sa=t&fd=R&ct2=us&usg=AFQjCNFejAo5MFxRPfzfmv3jOCMiSSSfYg&clid=c3a7d30bb8a4878e06b80cf16b898331&cid=52779143422170&ei=q_t9V-HBM-aLzAaI5rAg&url=http://indianexpress.com/article/world/world-news/south-korea-confirms-first-swine-fever-case-since-2013-2882690/	The Indian Express	Irrelevant
152	6e6737cb1f	24-06-16	Lewis County	40.0969	-91.722137	United States	North America	Missouri	2016-03-03,2016-04-21,2016-05-04	Foot-and-mouth disease	Bovine	'FOOTNOTES *NL* Received 3 March 2016 .','Received 3 March 2016 . *NL* Accepted','. *NL* Accepted 21 April 2016 .','Accepted 21 April 2016 . *NL* Accepted','manuscript posted online 4 May 2016 .','online 4 May 2016 . *NL* Address','/ JVI.00388-16 -LSB- 9 -RSB- . *NL*'	http://news.google.com/news/url?sa=t&fd=R&ct2=us&usg=AFQjCNHTePKRhZtHQ2AzwwhG4hzyCupu1g&clid=c3a7d30bb8a4878e06b80cf16b898331&ei=aHtvV7ifJ8SBzAa20IWACA&url=http://jvi.asm.org/content/90/14/6344.abstract	Journal of Virology	Irrelevant
153	6e6737cb1f	24-06-16	Tennessee	35.75035	-86.250267	United States	North America	Tennessee	2016-03-03,2016-04-21,2016-05-04	Foot-and-mouth disease	Bovine	'FOOTNOTES *NL* Received 3 March 2016 .','Received 3 March 2016 . *NL* Accepted','. *NL* Accepted 21 April 2016 .','Accepted 21 April 2016 . *NL* Accepted','manuscript posted online 4 May 2016 .','online 4 May 2016 . *NL* Address','/ JVI.00388-16 -LSB- 9 -RSB- . *NL*'	http://news.google.com/news/url?sa=t&fd=R&ct2=us&usg=AFQjCNHTePKRhZtHQ2AzwwhG4hzyCupu1g&clid=c3a7d30bb8a4878e06b80cf16b898331&ei=aHtvV7ifJ8SBzAa20IWACA&url=http://jvi.asm.org/content/90/14/6344.abstract	Journal of Virology	Irrelevant
154	6e6737cb1f	24-06-16	New York	43.00035	-75.499901	United States	North America	New York	2016-03-03,2016-04-21,2016-05-04	Foot-and-mouth disease	Bovine	'FOOTNOTES *NL* Received 3 March 2016 .','Received 3 March 2016 . *NL* Accepted','. *NL* Accepted 21 April 2016 .','Accepted 21 April 2016 . *NL* Accepted','manuscript posted online 4 May 2016 .','online 4 May 2016 . *NL* Address','/ JVI.00388-16 -LSB- 9 -RSB- . *NL*'	http://news.google.com/news/url?sa=t&fd=R&ct2=us&usg=AFQjCNHTePKRhZtHQ2AzwwhG4hzyCupu1g&clid=c3a7d30bb8a4878e06b80cf16b898331&ei=aHtvV7ifJ8SBzAa20IWACA&url=http://jvi.asm.org/content/90/14/6344.abstract	Journal of Virology	Irrelevant
155	6e6737cb1f	24-06-16	Carolina Municipio	18.37578	-65.957939	Puerto Rico	North America	Carolina	2016-03-03,2016-04-21,2016-05-04	Foot-and-mouth disease	Bovine	'FOOTNOTES *NL* Received 3 March 2016 .','Received 3 March 2016 . *NL* Accepted','. *NL* Accepted 21 April 2016 .','Accepted 21 April 2016 . *NL* Accepted','manuscript posted online 4 May 2016 .','online 4 May 2016 . *NL* Address','/ JVI.00388-16 -LSB- 9 -RSB- . *NL*'	http://news.google.com/news/url?sa=t&fd=R&ct2=us&usg=AFQjCNHTePKRhZtHQ2AzwwhG4hzyCupu1g&clid=c3a7d30bb8a4878e06b80cf16b898331&ei=aHtvV7ifJ8SBzAa20IWACA&url=http://jvi.asm.org/content/90/14/6344.abstract	Journal of Virology	Irrelevant
156	6e6737cb1f	24-06-16	Carolina	18.38078	-65.95739	Puerto Rico	North America	Carolina	2016-03-03,2016-04-21,2016-05-04	Foot-and-mouth disease	Bovine	'FOOTNOTES *NL* Received 3 March 2016 .','Received 3 March 2016 . *NL* Accepted','. *NL* Accepted 21 April 2016 .','Accepted 21 April 2016 . *NL* Accepted','manuscript posted online 4 May 2016 .','online 4 May 2016 . *NL* Address','/ JVI.00388-16 -LSB- 9 -RSB- . *NL*'	http://news.google.com/news/url?sa=t&fd=R&ct2=us&usg=AFQjCNHTePKRhZtHQ2AzwwhG4hzyCupu1g&clid=c3a7d30bb8a4878e06b80cf16b898331&ei=aHtvV7ifJ8SBzAa20IWACA&url=http://jvi.asm.org/content/90/14/6344.abstract	Journal of Virology	Irrelevant
157	8c40cf872e	08-03-16	Arizona	34.5003	-111.500977	United States	North America	Arizona	2016-03-08,2014-08-01,2016-08-01	Foot-and-mouth disease	Bovine	'or ALIRT -LSB- 5 -RSB- , was','from vinfoundation.org -LSB- 6 -RSB- . *NL*','& objecttypeid = 10 & redirect .','*NL* Default = 1 -LSB- 13 -RSB-','= 1 -LSB- 13 -RSB- *NL* UA'	http://news.google.com/news/url?sa=t&fd=R&ct2=us&usg=AFQjCNFidt8u8j8ntVOClPUEfSHLSE7wOQ&clid=c3a7d30bb8a4878e06b80cf16b898331&ei=tYjeVqGcAca3av3xgNgK&url=http://www.prescottenews.com/index.php/business/business-news/item/27205-shortage-of-large-animal-veterinarians-threatens-health-of-arizona-livestock-industry	Prescott eNews	Irrelevant
158	8c40cf872e	08-03-16	Darke County	40.13323	-84.619308	United States	North America	Ohio	2016-03-08,2014-08-01,2016-08-01	Foot-and-mouth disease	Bovine	'or ALIRT -LSB- 5 -RSB- , was','from vinfoundation.org -LSB- 6 -RSB- . *NL*','& objecttypeid = 10 & redirect .','*NL* Default = 1 -LSB- 13 -RSB-','= 1 -LSB- 13 -RSB- *NL* UA'	http://news.google.com/news/url?sa=t&fd=R&ct2=us&usg=AFQjCNFidt8u8j8ntVOClPUEfSHLSE7wOQ&clid=c3a7d30bb8a4878e06b80cf16b898331&ei=tYjeVqGcAca3av3xgNgK&url=http://www.prescottenews.com/index.php/business/business-news/item/27205-shortage-of-large-animal-veterinarians-threatens-health-of-arizona-livestock-industry	Prescott eNews	Irrelevant
159	8c40cf872e	08-03-16	Cochise County	31.87957	-109.751137	United States	North America	Arizona	2016-03-08,2014-08-01,2016-08-01	Foot-and-mouth disease	Bovine	'or ALIRT -LSB- 5 -RSB- , was','from vinfoundation.org -LSB- 6 -RSB- . *NL*','& objecttypeid = 10 & redirect .','*NL* Default = 1 -LSB- 13 -RSB-','= 1 -LSB- 13 -RSB- *NL* UA'	http://news.google.com/news/url?sa=t&fd=R&ct2=us&usg=AFQjCNFidt8u8j8ntVOClPUEfSHLSE7wOQ&clid=c3a7d30bb8a4878e06b80cf16b898331&ei=tYjeVqGcAca3av3xgNgK&url=http://www.prescottenews.com/index.php/business/business-news/item/27205-shortage-of-large-animal-veterinarians-threatens-health-of-arizona-livestock-industry	Prescott eNews	Irrelevant
160	8c85a7cd99	29-06-16	Jeju-si	33.50972	126.521942	Republic of Korea	Asia	Jeju-do	2016-06-29,2016-03-01	Foot-and-mouth disease	Porcine	', 29 June 2016 *NL* | *NL*','02:34 GMT , 29 June 2016 *NL*',', 29 June 2016 *NL* SEOUL ,','SEOUL , June 29 -LRB- Reuters -RRB-','the country since 2013 . Testing confirmed','ago . Some 400 hogs have already'	http://news.google.com/news/url?sa=t&fd=R&ct2=us&usg=AFQjCNG_1V6txeTq_ccMRGwENOhBwBinPg&clid=c3a7d30bb8a4878e06b80cf16b898331&cid=52779143422170&ei=929zV8ipFOaYzAaWvKKQAQ&url=http://www.dailymail.co.uk/wires/reuters/article-3665220/S-Korea-confirms-swine-fever-case-2013.html	Daily Mail	Other diseases
161	8c85a7cd99	29-06-16	Jeju-do	33.41667	126.5	Republic of Korea	Asia	Jeju-do	2016-06-29,2016-03-01	Foot-and-mouth disease	Porcine	', 29 June 2016 *NL* | *NL*','02:34 GMT , 29 June 2016 *NL*',', 29 June 2016 *NL* SEOUL ,','SEOUL , June 29 -LRB- Reuters -RRB-','the country since 2013 . Testing confirmed','ago . Some 400 hogs have already'	http://news.google.com/news/url?sa=t&fd=R&ct2=us&usg=AFQjCNG_1V6txeTq_ccMRGwENOhBwBinPg&clid=c3a7d30bb8a4878e06b80cf16b898331&cid=52779143422170&ei=929zV8ipFOaYzAaWvKKQAQ&url=http://www.dailymail.co.uk/wires/reuters/article-3665220/S-Korea-confirms-swine-fever-case-2013.html	Daily Mail	Other diseases
162	97292e8125	12-05-16	Ohangwena	-17.58333	16.75	Namibia	Africa	Ohangwena	2016-05-11,2016-01-19,2015-05-01,2015-06-01	Foot-and-mouth disease	Bovine	'disease on January 19 after two FMD','January 19 after two FMD outbreaks were','free on January 22 this year .'	http://news.google.com/news/url?sa=t&fd=R&ct2=us&usg=AFQjCNFpW_h77sz5Fl8Zx1CdTteCaSIaGQ&clid=c3a7d30bb8a4878e06b80cf16b898331&cid=52779104966392&ei=rR6PV5jvAuLIzAbnvYvQAQ&url=https://www.newera.com.na/2016/05/12/fmd-outbreak-false-alarm/	New Era	Disease vigilance
163	97292e8125	12-05-16	Khomas	-22.75	17.08333	Namibia	Africa	Khomas	2016-05-11,2016-01-19,2015-05-01,2015-06-01	Foot-and-mouth disease	Bovine	'disease on January 19 after two FMD','January 19 after two FMD outbreaks were','free on January 22 this year .'	http://news.google.com/news/url?sa=t&fd=R&ct2=us&usg=AFQjCNFpW_h77sz5Fl8Zx1CdTteCaSIaGQ&clid=c3a7d30bb8a4878e06b80cf16b898331&cid=52779104966392&ei=rR6PV5jvAuLIzAbnvYvQAQ&url=https://www.newera.com.na/2016/05/12/fmd-outbreak-false-alarm/	New Era	Disease vigilance
164	97ebe411ac	23-06-16	Johor	2	103.5	Malaysia	Asia	Johor		Foot-and-mouth disease	Bovine	'cows the past 30 years and had'	http://news.google.com/news/url?sa=t&fd=R&ct2=us&usg=AFQjCNHCs0Rbi-nXrTW2smMBK1uK7ktxtg&clid=c3a7d30bb8a4878e06b80cf16b898331&ei=LodrV9iYCoiOzAb7waaYCg&url=http://www.thestar.com.my/news/nation/2016/06/23/fmd-worries-cattle-breeders-tens-of-thousands-of-ringgit-could-be-lost-if-orders-are-cancelled/	The Star Online	Notifiable, enzootic
165	97ebe411ac	23-06-16	Pahang	3.5	102.75	Malaysia	Asia	Pahang		Foot-and-mouth disease	Bovine	'cows the past 30 years and had'	http://news.google.com/news/url?sa=t&fd=R&ct2=us&usg=AFQjCNHCs0Rbi-nXrTW2smMBK1uK7ktxtg&clid=c3a7d30bb8a4878e06b80cf16b898331&ei=LodrV9iYCoiOzAb7waaYCg&url=http://www.thestar.com.my/news/nation/2016/06/23/fmd-worries-cattle-breeders-tens-of-thousands-of-ringgit-could-be-lost-if-orders-are-cancelled/	The Star Online	Notifiable, enzootic
166	97ebe411ac	23-06-16	Johor Bahru	1.4655	103.757797	Malaysia	Asia	Johor		Foot-and-mouth disease	Bovine	'cows the past 30 years and had'	http://news.google.com/news/url?sa=t&fd=R&ct2=us&usg=AFQjCNHCs0Rbi-nXrTW2smMBK1uK7ktxtg&clid=c3a7d30bb8a4878e06b80cf16b898331&ei=LodrV9iYCoiOzAb7waaYCg&url=http://www.thestar.com.my/news/nation/2016/06/23/fmd-worries-cattle-breeders-tens-of-thousands-of-ringgit-could-be-lost-if-orders-are-cancelled/	The Star Online	Notifiable, enzootic
167	97ebe411ac	23-06-16	Kota	27.15848	86.995583	Nepal	Asia	Eastern Region		Foot-and-mouth disease	Bovine	'cows the past 30 years and had'	http://news.google.com/news/url?sa=t&fd=R&ct2=us&usg=AFQjCNHCs0Rbi-nXrTW2smMBK1uK7ktxtg&clid=c3a7d30bb8a4878e06b80cf16b898331&ei=LodrV9iYCoiOzAb7waaYCg&url=http://www.thestar.com.my/news/nation/2016/06/23/fmd-worries-cattle-breeders-tens-of-thousands-of-ringgit-could-be-lost-if-orders-are-cancelled/	The Star Online	Irrelevant
168	97ebe411ac	23-06-16	Raya	29.85369	81.855309	Nepal	Asia	Mid Western		Foot-and-mouth disease	Bovine	'cows the past 30 years and had'	http://news.google.com/news/url?sa=t&fd=R&ct2=us&usg=AFQjCNHCs0Rbi-nXrTW2smMBK1uK7ktxtg&clid=c3a7d30bb8a4878e06b80cf16b898331&ei=LodrV9iYCoiOzAb7waaYCg&url=http://www.thestar.com.my/news/nation/2016/06/23/fmd-worries-cattle-breeders-tens-of-thousands-of-ringgit-could-be-lost-if-orders-are-cancelled/	The Star Online	Irrelevant
169	99b6f23edd	09-03-16	Arizona	34.5003	-111.500977	United States	North America	Arizona	2016-03-09,2014-08-01	Foot-and-mouth disease	Bovine	=	http://news.google.com/news/url?sa=t&fd=R&ct2=us&usg=AFQjCNEEjTmuZBnQa8gYPvTO-JnvWYmQCg&clid=c3a7d30bb8a4878e06b80cf16b898331&cid=52779059967555&ei=KdvfVoimKoKf1Qbd4oi4BA&url=http://tucson.com/business/local/shortage-of-large-animal-vets-threatens-livestock-industry-health/article_5bdaecb8-8e23-5c62-b0b5-8a727ba2d265.html	Arizona Daily Star	Irrelevant
170	99b6f23edd	09-03-16	Starr County	26.56215	-98.738403	United States	North America	Texas	2016-03-09,2014-08-01	Foot-and-mouth disease	Bovine	=	http://news.google.com/news/url?sa=t&fd=R&ct2=us&usg=AFQjCNEEjTmuZBnQa8gYPvTO-JnvWYmQCg&clid=c3a7d30bb8a4878e06b80cf16b898331&cid=52779059967555&ei=KdvfVoimKoKf1Qbd4oi4BA&url=http://tucson.com/business/local/shortage-of-large-animal-vets-threatens-livestock-industry-health/article_5bdaecb8-8e23-5c62-b0b5-8a727ba2d265.html	Arizona Daily Star	Irrelevant
171	99b6f23edd	09-03-16	Cochise County	31.87957	-109.751137	United States	North America	Arizona	2016-03-09,2014-08-01	Foot-and-mouth disease	Bovine	=	http://news.google.com/news/url?sa=t&fd=R&ct2=us&usg=AFQjCNEEjTmuZBnQa8gYPvTO-JnvWYmQCg&clid=c3a7d30bb8a4878e06b80cf16b898331&cid=52779059967555&ei=KdvfVoimKoKf1Qbd4oi4BA&url=http://tucson.com/business/local/shortage-of-large-animal-vets-threatens-livestock-industry-health/article_5bdaecb8-8e23-5c62-b0b5-8a727ba2d265.html	Arizona Daily Star	Irrelevant
172	99b6f23edd	09-03-16	Darke County	40.13323	-84.619308	United States	North America	Ohio	2016-03-09,2014-08-01	Foot-and-mouth disease	Bovine	=	http://news.google.com/news/url?sa=t&fd=R&ct2=us&usg=AFQjCNEEjTmuZBnQa8gYPvTO-JnvWYmQCg&clid=c3a7d30bb8a4878e06b80cf16b898331&cid=52779059967555&ei=KdvfVoimKoKf1Qbd4oi4BA&url=http://tucson.com/business/local/shortage-of-large-animal-vets-threatens-livestock-industry-health/article_5bdaecb8-8e23-5c62-b0b5-8a727ba2d265.html	Arizona Daily Star	Irrelevant
173	9b27d057bc	23-02-16	District of Columbia	38.91706	-77.000252	United States	North America	Washington, D.C.	2016-02-23,2016-02-11	Foot-and-mouth disease	Bovine,Ovine/caprine,Porcine		http://news.google.com/news/url?sa=t&fd=R&ct2=us&usg=AFQjCNF-kg5yg3-_gMmo4gh36Lfa9t4y8A&clid=c3a7d30bb8a4878e06b80cf16b898331&cid=52779051627644&ei=prXrVvjpI5DaabfHtrgP&url=http://www.iowafarmertoday.com/news/livestock/nppc-calls-for-improved-fmd-vaccine-bank/article_4bfb74f8-d502-11e5-8394-a7da75fa3301.html	Iowa Farmer Today	Disease vigilance
174	9b27d057bc	23-02-16	Cambridgeshire	52.33333	0.08333	United Kingdom	Europe	England	2016-02-23,2016-02-11	Foot-and-mouth disease	Bovine,Ovine/caprine,Porcine		http://news.google.com/news/url?sa=t&fd=R&ct2=us&usg=AFQjCNF-kg5yg3-_gMmo4gh36Lfa9t4y8A&clid=c3a7d30bb8a4878e06b80cf16b898331&cid=52779051627644&ei=prXrVvjpI5DaabfHtrgP&url=http://www.iowafarmertoday.com/news/livestock/nppc-calls-for-improved-fmd-vaccine-bank/article_4bfb74f8-d502-11e5-8394-a7da75fa3301.html	Iowa Farmer Today	Irrelevant
175	9b27d057bc	23-02-16	Hill	51.66322	-2.52088	United Kingdom	Europe	England	2016-02-23,2016-02-11	Foot-and-mouth disease	Bovine,Ovine/caprine,Porcine		http://news.google.com/news/url?sa=t&fd=R&ct2=us&usg=AFQjCNF-kg5yg3-_gMmo4gh36Lfa9t4y8A&clid=c3a7d30bb8a4878e06b80cf16b898331&cid=52779051627644&ei=prXrVvjpI5DaabfHtrgP&url=http://www.iowafarmertoday.com/news/livestock/nppc-calls-for-improved-fmd-vaccine-bank/article_4bfb74f8-d502-11e5-8394-a7da75fa3301.html	Iowa Farmer Today	Irrelevant
176	9b27d057bc	23-02-16	Austurland	65	-15	Iceland	Europe	East	2016-02-23,2016-02-11	Foot-and-mouth disease	Bovine,Ovine/caprine,Porcine		http://news.google.com/news/url?sa=t&fd=R&ct2=us&usg=AFQjCNF-kg5yg3-_gMmo4gh36Lfa9t4y8A&clid=c3a7d30bb8a4878e06b80cf16b898331&cid=52779051627644&ei=prXrVvjpI5DaabfHtrgP&url=http://www.iowafarmertoday.com/news/livestock/nppc-calls-for-improved-fmd-vaccine-bank/article_4bfb74f8-d502-11e5-8394-a7da75fa3301.html	Iowa Farmer Today	Irrelevant
177	9caa68a700	16-01-16	Agra	27.08333	77.966667	India	Asia	Uttar Pradesh		Foot-and-mouth disease	Bovine	'Lal Singh lost a dozen cattle in'	http://news.google.com/news/url?sa=t&fd=R&ct2=us&usg=AFQjCNE0oT6ygbl22ouaumUkXD0t6m-UjA&clid=c3a7d30bb8a4878e06b80cf16b898331&cid=52779031343284&ei=QJC8VpjQNsewaJGPnLgE&url=http://timesofindia.indiatimes.com/city/agra/Foot-and-mouth-disease-outbreak-suspected-in-Agra-26-cattle-dead/articleshow/50607002.cms	Times of India	Notifiable, enzootic
178	9caa68a700	16-01-16	Bareilly	28.41667	79.383331	India	Asia	Uttar Pradesh		Foot-and-mouth disease	Bovine	'Lal Singh lost a dozen cattle in'	http://news.google.com/news/url?sa=t&fd=R&ct2=us&usg=AFQjCNE0oT6ygbl22ouaumUkXD0t6m-UjA&clid=c3a7d30bb8a4878e06b80cf16b898331&cid=52779031343284&ei=QJC8VpjQNsewaJGPnLgE&url=http://timesofindia.indiatimes.com/city/agra/Foot-and-mouth-disease-outbreak-suspected-in-Agra-26-cattle-dead/articleshow/50607002.cms	Times of India	Notifiable, enzootic
179	9f4eefee8c	23-05-16	State of Queensland	-20	145	Australia	Oceania	Queensland		Foot-and-mouth disease	Bovine,Ovine/caprine,Porcine		http://news.google.com/news/url?sa=t&fd=R&ct2=us&usg=AFQjCNE_fKo3I4wQ96FL-nYSheeFpazPWA&clid=c3a7d30bb8a4878e06b80cf16b898331&ei=KP5DV_iTFpO8zAaFjbmQAg&url=http://vetpracticemag.com.au/wa-foot-and-mouth-disease/	Vet Practice magazine	Disease vigilance
180	a33b14e81d	14-01-16	Bareilly	28.34702	79.421928	India	Asia	Uttar Pradesh	2016-01-15,2016-01-12,2016-01-14	Foot-and-mouth disease	Bovine,Other ruminant	'. At least four animals each in'	http://news.google.com/news/url?sa=t&fd=R&ct2=us&usg=AFQjCNG9hc77L-sCUedjmKTTM01vn9nNeA&clid=c3a7d30bb8a4878e06b80cf16b898331&cid=52779030043405&ei=sIm8VuiEAcOhauPFhLAL&url=http://timesofindia.indiatimes.com/city/bareilly/Deadly-FMDV-disease-detected-by-in-cattle-by-IVRI-in-city/articleshow/50582084.cms	Times of India	Notifiable, enzootic
181	aee744dd0f	21-02-16	Park County	44.52057	-109.588531	United States	North America	Wyoming		Foot-and-mouth disease	Bovine,Ovine/caprine,Porcine	'to last for three to five days'	http://news.google.com/news/url?sa=t&fd=R&ct2=us&usg=AFQjCNGgDgzSnJj38CFrHJgozRftFIugFg&clid=c3a7d30bb8a4878e06b80cf16b898331&ei=gW7JVtidMoy2aImTsYgP&url=http://www.themorningbulletin.com.au/news/is-hand-foot-and-mouth-around/2937865/	Rockhampton Morning Bulletin	Other diseases
182	aee744dd0f	21-02-16	Central Region	56.08333	-4.11667	United Kingdom	Europe	Scotland		Foot-and-mouth disease	Bovine,Ovine/caprine,Porcine	'to last for three to five days'	http://news.google.com/news/url?sa=t&fd=R&ct2=us&usg=AFQjCNGgDgzSnJj38CFrHJgozRftFIugFg&clid=c3a7d30bb8a4878e06b80cf16b898331&ei=gW7JVtidMoy2aImTsYgP&url=http://www.themorningbulletin.com.au/news/is-hand-foot-and-mouth-around/2937865/	Rockhampton Morning Bulletin	Irrelevant
183	afbe94e30e	02-02-16	Windhoek	-22.55941	17.083229	Namibia	Africa	Khomas	2016-02-10,2015-12-02,2015-05-11	Foot-and-mouth disease	Bovine	'FMD outbreak in 2015 . *NL* ``','Ni o of 1997 - 1998 .','of 1997 - 1998 . *NL* El','disease for almost 30 years before the','excess of N$ 2.5 billion a year'	http://news.google.com/news/url?sa=t&fd=R&ct2=us&usg=AFQjCNGgc5EPWmQYyXM2UdXBhKRaMt0I7A&clid=c3a7d30bb8a4878e06b80cf16b898331&cid=52779041408434&ei=4IS8VsqFE5PWaarLEg&url=http://allafrica.com/stories/201602020729.html	AllAfrica.com	Disease vigilance
184	afbe94e30e	02-02-16	Oshikoto	-18.5	17.08333	Namibia	Africa	Oshikoto	2016-02-10,2015-12-02,2015-05-11	Foot-and-mouth disease	Bovine	'FMD outbreak in 2015 . *NL* ``','Ni o of 1997 - 1998 .','of 1997 - 1998 . *NL* El','disease for almost 30 years before the','excess of N$ 2.5 billion a year'	http://news.google.com/news/url?sa=t&fd=R&ct2=us&usg=AFQjCNGgc5EPWmQYyXM2UdXBhKRaMt0I7A&clid=c3a7d30bb8a4878e06b80cf16b898331&cid=52779041408434&ei=4IS8VsqFE5PWaarLEg&url=http://allafrica.com/stories/201602020729.html	AllAfrica.com	Disease vigilance
185	afbe94e30e	02-02-16	Ohangwena	-17.58333	16.75	Namibia	Africa	Ohangwena	2016-02-10,2015-12-02,2015-05-11	Foot-and-mouth disease	Bovine	'FMD outbreak in 2015 . *NL* ``','Ni o of 1997 - 1998 .','of 1997 - 1998 . *NL* El','disease for almost 30 years before the','excess of N$ 2.5 billion a year'	http://news.google.com/news/url?sa=t&fd=R&ct2=us&usg=AFQjCNGgc5EPWmQYyXM2UdXBhKRaMt0I7A&clid=c3a7d30bb8a4878e06b80cf16b898331&cid=52779041408434&ei=4IS8VsqFE5PWaarLEg&url=http://allafrica.com/stories/201602020729.html	AllAfrica.com	Disease vigilance
186	b16c5db98b	17-02-16	Washington, D.C.	38.89511	-77.036369	United States	North America	Washington, D.C.	11-02-16	Foot-and-mouth disease	Bovine,Ovine/caprine		http://news.google.com/news/url?sa=t&fd=R&ct2=us&usg=AFQjCNHVm-DO6SP8LUgNwcGxZ_4o_A-47w&clid=c3a7d30bb8a4878e06b80cf16b898331&ei=OMzGVsj8IoT1aPWNn7AK&url=http://www.theprairiestar.com/agweekly/news/livestock/asi-calls-for-bolstered-fmd-preparedness/article_d8152c3c-d411-11e5-97ee-634fe846edc2.html	Prairie Star	Disease vigilance
187	b16c5db98b	17-02-16	Minnesota	46.25024	-94.250549	United States	North America	Minnesota	11-02-16	Foot-and-mouth disease	Bovine,Ovine/caprine		http://news.google.com/news/url?sa=t&fd=R&ct2=us&usg=AFQjCNHVm-DO6SP8LUgNwcGxZ_4o_A-47w&clid=c3a7d30bb8a4878e06b80cf16b898331&ei=OMzGVsj8IoT1aPWNn7AK&url=http://www.theprairiestar.com/agweekly/news/livestock/asi-calls-for-bolstered-fmd-preparedness/article_d8152c3c-d411-11e5-97ee-634fe846edc2.html	Prairie Star	Disease vigilance
188	b218c605b8	12-05-16	Ohangwena	-17.58333	16.75	Namibia	Africa	Ohangwena	2016-05-11,2016-01-19,2015-05-01,2015-06-01	Foot-and-mouth disease	Bovine	'disease on January 19 after two FMD','January 19 after two FMD outbreaks were'	http://news.google.com/news/url?sa=t&fd=R&ct2=us&usg=AFQjCNF_MOLrAPMkAyTrC3ONm8-vbubKCQ&clid=c3a7d30bb8a4878e06b80cf16b898331&cid=52779104966392&ei=ntI6V7DMC9CKzAbBsraICg&url=http://allafrica.com/stories/201605121297.html	AllAfrica.com	Disease vigilance
189	b218c605b8	12-05-16	Khomas	-22.75	17.08333	Namibia	Africa	Khomas	2016-05-11,2016-01-19,2015-05-01,2015-06-01	Foot-and-mouth disease	Bovine	'disease on January 19 after two FMD','January 19 after two FMD outbreaks were'	http://news.google.com/news/url?sa=t&fd=R&ct2=us&usg=AFQjCNF_MOLrAPMkAyTrC3ONm8-vbubKCQ&clid=c3a7d30bb8a4878e06b80cf16b898331&cid=52779104966392&ei=ntI6V7DMC9CKzAbBsraICg&url=http://allafrica.com/stories/201605121297.html	AllAfrica.com	Disease vigilance
190	bfbddd7cda	18-05-16	State of Western Australia	-25	122	Australia	Oceania	Western Australia	19-05-16	Foot-and-mouth disease	Bovine,Ovine/caprine,Porcine	'Updated *NL* May 19 , 2016 08:38:31','disease at $ 52 billion over 10','52 billion over 10 years . *NL*','posted *NL* May 19 , 2016 07:56:19'	http://news.google.com/news/url?sa=t&fd=R&ct2=us&usg=AFQjCNEzkMlfsSAxRdhVAdEjqv6RWPqY_g&clid=c3a7d30bb8a4878e06b80cf16b898331&ei=oGY9V_DpFtuOzAbA-4C4Bw&url=http://www.abc.net.au/news/2016-05-19/apollo-exercise-mock-foot-and-mouth-outbreak-in-wa/7426540	ABC Online	Disease vigilance
191	bfbddd7cda	18-05-16	State of Queensland	-20	145	Australia	Oceania	Queensland	19-05-16	Foot-and-mouth disease	Bovine,Ovine/caprine,Porcine	'Updated *NL* May 19 , 2016 08:38:31','disease at $ 52 billion over 10','52 billion over 10 years . *NL*','posted *NL* May 19 , 2016 07:56:19'	http://news.google.com/news/url?sa=t&fd=R&ct2=us&usg=AFQjCNEzkMlfsSAxRdhVAdEjqv6RWPqY_g&clid=c3a7d30bb8a4878e06b80cf16b898331&ei=oGY9V_DpFtuOzAbA-4C4Bw&url=http://www.abc.net.au/news/2016-05-19/apollo-exercise-mock-foot-and-mouth-outbreak-in-wa/7426540	ABC Online	Disease vigilance
192	bfbddd7cda	18-05-16	Perth	-31.95224	115.861397	Australia	Oceania	Western Australia	19-05-16	Foot-and-mouth disease	Bovine,Ovine/caprine,Porcine	'Updated *NL* May 19 , 2016 08:38:31','disease at $ 52 billion over 10','52 billion over 10 years . *NL*','posted *NL* May 19 , 2016 07:56:19'	http://news.google.com/news/url?sa=t&fd=R&ct2=us&usg=AFQjCNEzkMlfsSAxRdhVAdEjqv6RWPqY_g&clid=c3a7d30bb8a4878e06b80cf16b898331&ei=oGY9V_DpFtuOzAbA-4C4Bw&url=http://www.abc.net.au/news/2016-05-19/apollo-exercise-mock-foot-and-mouth-outbreak-in-wa/7426540	ABC Online	Disease vigilance
193	bfbddd7cda	18-05-16	Bunbury	53.11959	-2.6417	United Kingdom	Europe	England	19-05-16	Foot-and-mouth disease	Bovine,Ovine/caprine,Porcine	'Updated *NL* May 19 , 2016 08:38:31','disease at $ 52 billion over 10','52 billion over 10 years . *NL*','posted *NL* May 19 , 2016 07:56:19'	http://news.google.com/news/url?sa=t&fd=R&ct2=us&usg=AFQjCNEzkMlfsSAxRdhVAdEjqv6RWPqY_g&clid=c3a7d30bb8a4878e06b80cf16b898331&ei=oGY9V_DpFtuOzAbA-4C4Bw&url=http://www.abc.net.au/news/2016-05-19/apollo-exercise-mock-foot-and-mouth-outbreak-in-wa/7426540	ABC Online	Irrelevant
194	ab8e60687f	18-06-16	Park County	44.52057	-109.588531	United States	North America	Wyoming	2016-06-19,2016-06-17,2016-05-29	Foot-and-mouth disease	Other ruminant	'Published : June 19 , 2016 1:18','since then `` four more swamp deer','enclosure now has 11 swamp deer .','adult males and four female were brought','. But by 2006 , almost all'	http://news.google.com/news/url?sa=t&fd=R&ct2=us&usg=AFQjCNEXhlykoQSVhrBDDOU4jOxiEudObw&clid=c3a7d30bb8a4878e06b80cf16b898331&ei=SkNmV5jfMeaYzAaLk6vwAw&url=http://indianexpress.com/article/india/india-news-india/jaldapara-national-park-foot-and-mouth-disease-claims-five-barasinghas-in-15-days-2861724/	The Indian Express	Irrelevant
195	ab8e60687f	18-06-16	Parke County	39.77363	-87.20636	United States	North America	Indiana	2016-06-19,2016-06-17,2016-05-29	Foot-and-mouth disease	Other ruminant	'Published : June 19 , 2016 1:18','since then `` four more swamp deer','enclosure now has 11 swamp deer .','adult males and four female were brought','. But by 2006 , almost all'	http://news.google.com/news/url?sa=t&fd=R&ct2=us&usg=AFQjCNEXhlykoQSVhrBDDOU4jOxiEudObw&clid=c3a7d30bb8a4878e06b80cf16b898331&ei=SkNmV5jfMeaYzAaLk6vwAw&url=http://indianexpress.com/article/india/india-news-india/jaldapara-national-park-foot-and-mouth-disease-claims-five-barasinghas-in-15-days-2861724/	The Indian Express	Irrelevant
196	ab8e60687f	18-06-16	Park	50.71671	-100.517548	Canada	North America	Manitoba	2016-06-19,2016-06-17,2016-05-29	Foot-and-mouth disease	Other ruminant	'Published : June 19 , 2016 1:18','since then `` four more swamp deer','enclosure now has 11 swamp deer .','adult males and four female were brought','. But by 2006 , almost all'	http://news.google.com/news/url?sa=t&fd=R&ct2=us&usg=AFQjCNEXhlykoQSVhrBDDOU4jOxiEudObw&clid=c3a7d30bb8a4878e06b80cf16b898331&ei=SkNmV5jfMeaYzAaLk6vwAw&url=http://indianexpress.com/article/india/india-news-india/jaldapara-national-park-foot-and-mouth-disease-claims-five-barasinghas-in-15-days-2861724/	The Indian Express	Irrelevant
197	c34dcadeb1	23-06-16	Paul	50.08382	-5.55989	United Kingdom	Europe	England	01-01-16	Foot-and-mouth disease	Porcine	'Paul Sundberg -LSB- 6 -RSB- , SHIC'	http://news.google.com/news/url?sa=t&fd=R&ct2=us&usg=AFQjCNH4Sb7UN2BMgGx_f3VlrO6NZqSFlw&clid=c3a7d30bb8a4878e06b80cf16b898331&ei=WthsV4GRJOG9zAa3x7KoDA&url=http://nationalhogfarmer.com/health/seneca-valley-virus-may-be-down-it-s-not-out	National Hog Farmer	Irrelevant
198	c34dcadeb1	23-06-16	Valley	53.28829	-4.55395	United Kingdom	Europe	Wales	01-01-16	Foot-and-mouth disease	Porcine	'Paul Sundberg -LSB- 6 -RSB- , SHIC'	http://news.google.com/news/url?sa=t&fd=R&ct2=us&usg=AFQjCNH4Sb7UN2BMgGx_f3VlrO6NZqSFlw&clid=c3a7d30bb8a4878e06b80cf16b898331&ei=WthsV4GRJOG9zAa3x7KoDA&url=http://nationalhogfarmer.com/health/seneca-valley-virus-may-be-down-it-s-not-out	National Hog Farmer	Irrelevant
199	c34dcadeb1	23-06-16	Swine	53.81678	-0.28796	United Kingdom	Europe	England	01-01-16	Foot-and-mouth disease	Porcine	'Paul Sundberg -LSB- 6 -RSB- , SHIC'	http://news.google.com/news/url?sa=t&fd=R&ct2=us&usg=AFQjCNH4Sb7UN2BMgGx_f3VlrO6NZqSFlw&clid=c3a7d30bb8a4878e06b80cf16b898331&ei=WthsV4GRJOG9zAa3x7KoDA&url=http://nationalhogfarmer.com/health/seneca-valley-virus-may-be-down-it-s-not-out	National Hog Farmer	Irrelevant
200	c55e70bf0f	05-05-16	Xinhua	25.5989	113.226997	China	Asia	Hunan	05-05-16	Foot-and-mouth disease	Bovine,Other ruminant,Ovine/caprine,Porcine	'to more than 80 countries . *NL*'	http://news.google.com/news/url?sa=t&fd=R&ct2=us&usg=AFQjCNHLe2Zmo1tYyN5excZznH_rLLAovA&clid=c3a7d30bb8a4878e06b80cf16b898331&cid=52779099967375&ei=-ts6V7DONPe-zAblv5SQCQ&url=http://news.xinhuanet.com/english/2016-05/05/c_135335662.htm	Xinhua	Irrelevant
201	c55e70bf0f	05-05-16	State of Queensland	-20	145	Australia	Oceania	Queensland	05-05-16	Foot-and-mouth disease	Bovine,Other ruminant,Ovine/caprine,Porcine	'to more than 80 countries . *NL*'	http://news.google.com/news/url?sa=t&fd=R&ct2=us&usg=AFQjCNHLe2Zmo1tYyN5excZznH_rLLAovA&clid=c3a7d30bb8a4878e06b80cf16b898331&cid=52779099967375&ei=-ts6V7DONPe-zAblv5SQCQ&url=http://news.xinhuanet.com/english/2016-05/05/c_135335662.htm	Xinhua	Disease vigilance
202	c55e70bf0f	05-05-16	Xinhua Xian	27.83896	111.283379	China	Asia	Hunan	05-05-16	Foot-and-mouth disease	Bovine,Other ruminant,Ovine/caprine,Porcine	'to more than 80 countries . *NL*'	http://news.google.com/news/url?sa=t&fd=R&ct2=us&usg=AFQjCNHLe2Zmo1tYyN5excZznH_rLLAovA&clid=c3a7d30bb8a4878e06b80cf16b898331&cid=52779099967375&ei=-ts6V7DONPe-zAblv5SQCQ&url=http://news.xinhuanet.com/english/2016-05/05/c_135335662.htm	Xinhua	Irrelevant
203	c6414bd506	19-02-16	Bulawayo District	-20.13349	28.551041	Zimbabwe	Africa	Bulawayo	2016-02-16,2001-08-01	Foot-and-mouth disease	Bovine	'far back as 2006 . *NL* ``','valued at $ 856000 were also supporting','have together procured 500000 doses of FMD','the country s eight rural provinces ,'	http://news.google.com/news/url?sa=t&fd=R&ct2=us&usg=AFQjCNGrsmKp8cV1UTLXpwD65BlW2jR3cg&clid=c3a7d30bb8a4878e06b80cf16b898331&ei=OMzGVsj8IoT1aPWNn7AK&url=https://www.newsday.co.zw/2016/02/19/eu-donates-e8m-fight-foot-mouth/	NewsDay	Notifiable, enzootic
204	c6414bd506	19-02-16	Midlands Province	-19.2	29.799999	Zimbabwe	Africa	Midlands	2016-02-16,2001-08-01	Foot-and-mouth disease	Bovine	'far back as 2006 . *NL* ``','valued at $ 856000 were also supporting','have together procured 500000 doses of FMD','the country s eight rural provinces ,'	http://news.google.com/news/url?sa=t&fd=R&ct2=us&usg=AFQjCNGrsmKp8cV1UTLXpwD65BlW2jR3cg&clid=c3a7d30bb8a4878e06b80cf16b898331&ei=OMzGVsj8IoT1aPWNn7AK&url=https://www.newsday.co.zw/2016/02/19/eu-donates-e8m-fight-foot-mouth/	NewsDay	Notifiable, enzootic
205	c6414bd506	19-02-16	Masvingo Province	-20.6	31.4	Zimbabwe	Africa	Masvingo	2016-02-16,2001-08-01	Foot-and-mouth disease	Bovine	'far back as 2006 . *NL* ``','valued at $ 856000 were also supporting','have together procured 500000 doses of FMD','the country s eight rural provinces ,'	http://news.google.com/news/url?sa=t&fd=R&ct2=us&usg=AFQjCNGrsmKp8cV1UTLXpwD65BlW2jR3cg&clid=c3a7d30bb8a4878e06b80cf16b898331&ei=OMzGVsj8IoT1aPWNn7AK&url=https://www.newsday.co.zw/2016/02/19/eu-donates-e8m-fight-foot-mouth/	NewsDay	Notifiable, enzootic
206	cc493fc5fc	19-02-16	Kon Tum	14.75	107.916672	Viet Nam	Asia	Kon Tum	17-02-16	Foot-and-mouth disease	Bovine	'during 2016 - 20 was about VND269','billion -LRB- US$ 12 million -RRB- .','foot-and-mouth disease until 2020 . *NL* To'	http://news.google.com/news/url?sa=t&fd=R&ct2=us&usg=AFQjCNEoI3f6wL98WMxcmihuSkofp9aHUA&clid=c3a7d30bb8a4878e06b80cf16b898331&cid=52779049701899&ei=mSDIVpjID-rqa7irhsgG&url=http://vietnamnews.vn/society/282565/immunity-for-cattle-from-foot-and-mouth-disease-by-2020.html	Viet Nam News	Disease vigilance
207	cc493fc5fc	19-02-16	Pleiku	13.98333	108	Viet Nam	Asia	Gia Lai	17-02-16	Foot-and-mouth disease	Bovine	'during 2016 - 20 was about VND269','billion -LRB- US$ 12 million -RRB- .','foot-and-mouth disease until 2020 . *NL* To'	http://news.google.com/news/url?sa=t&fd=R&ct2=us&usg=AFQjCNEoI3f6wL98WMxcmihuSkofp9aHUA&clid=c3a7d30bb8a4878e06b80cf16b898331&cid=52779049701899&ei=mSDIVpjID-rqa7irhsgG&url=http://vietnamnews.vn/society/282565/immunity-for-cattle-from-foot-and-mouth-disease-by-2020.html	Viet Nam News	Disease vigilance
208	cc493fc5fc	19-02-16	T?nh Ki?n Giang	10	105.166672	Viet Nam	Asia	Ki?n Giang	17-02-16	Foot-and-mouth disease	Bovine	'during 2016 - 20 was about VND269','billion -LRB- US$ 12 million -RRB- .','foot-and-mouth disease until 2020 . *NL* To'	http://news.google.com/news/url?sa=t&fd=R&ct2=us&usg=AFQjCNEoI3f6wL98WMxcmihuSkofp9aHUA&clid=c3a7d30bb8a4878e06b80cf16b898331&cid=52779049701899&ei=mSDIVpjID-rqa7irhsgG&url=http://vietnamnews.vn/society/282565/immunity-for-cattle-from-foot-and-mouth-disease-by-2020.html	Viet Nam News	Disease vigilance
209	cc493fc5fc	19-02-16	X� Th�i B�nh	21.8083	105.298264	Viet Nam	Asia	Tuy�n Quang	17-02-16	Foot-and-mouth disease	Bovine	'during 2016 - 20 was about VND269','billion -LRB- US$ 12 million -RRB- .','foot-and-mouth disease until 2020 . *NL* To'	http://news.google.com/news/url?sa=t&fd=R&ct2=us&usg=AFQjCNEoI3f6wL98WMxcmihuSkofp9aHUA&clid=c3a7d30bb8a4878e06b80cf16b898331&cid=52779049701899&ei=mSDIVpjID-rqa7irhsgG&url=http://vietnamnews.vn/society/282565/immunity-for-cattle-from-foot-and-mouth-disease-by-2020.html	Viet Nam News	Disease vigilance
210	cc493fc5fc	19-02-16	Th�nh Ph? Nam ??nh	20.43389	106.177292	Viet Nam	Asia	Nam ??nh	17-02-16	Foot-and-mouth disease	Bovine	'during 2016 - 20 was about VND269','billion -LRB- US$ 12 million -RRB- .','foot-and-mouth disease until 2020 . *NL* To'	http://news.google.com/news/url?sa=t&fd=R&ct2=us&usg=AFQjCNEoI3f6wL98WMxcmihuSkofp9aHUA&clid=c3a7d30bb8a4878e06b80cf16b898331&cid=52779049701899&ei=mSDIVpjID-rqa7irhsgG&url=http://vietnamnews.vn/society/282565/immunity-for-cattle-from-foot-and-mouth-disease-by-2020.html	Viet Nam News	Disease vigilance
211	cc493fc5fc	19-02-16	T?nh Qu?ng B�nh	17.5	106.333328	Viet Nam	Asia	Qu?ng B�nh	17-02-16	Foot-and-mouth disease	Bovine	'during 2016 - 20 was about VND269','billion -LRB- US$ 12 million -RRB- .','foot-and-mouth disease until 2020 . *NL* To'	http://news.google.com/news/url?sa=t&fd=R&ct2=us&usg=AFQjCNEoI3f6wL98WMxcmihuSkofp9aHUA&clid=c3a7d30bb8a4878e06b80cf16b898331&cid=52779049701899&ei=mSDIVpjID-rqa7irhsgG&url=http://vietnamnews.vn/society/282565/immunity-for-cattle-from-foot-and-mouth-disease-by-2020.html	Viet Nam News	Disease vigilance
212	cc493fc5fc	19-02-16	T?nh H� T?nh	18.33333	105.75	Viet Nam	Asia	H� T?nh	17-02-16	Foot-and-mouth disease	Bovine	'during 2016 - 20 was about VND269','billion -LRB- US$ 12 million -RRB- .','foot-and-mouth disease until 2020 . *NL* To'	http://news.google.com/news/url?sa=t&fd=R&ct2=us&usg=AFQjCNEoI3f6wL98WMxcmihuSkofp9aHUA&clid=c3a7d30bb8a4878e06b80cf16b898331&cid=52779049701899&ei=mSDIVpjID-rqa7irhsgG&url=http://vietnamnews.vn/society/282565/immunity-for-cattle-from-foot-and-mouth-disease-by-2020.html	Viet Nam News	Disease vigilance
213	cc493fc5fc	19-02-16	T?nh B?n Tre	10.16667	106.5	Viet Nam	Asia	B?n Tre	17-02-16	Foot-and-mouth disease	Bovine	'during 2016 - 20 was about VND269','billion -LRB- US$ 12 million -RRB- .','foot-and-mouth disease until 2020 . *NL* To'	http://news.google.com/news/url?sa=t&fd=R&ct2=us&usg=AFQjCNEoI3f6wL98WMxcmihuSkofp9aHUA&clid=c3a7d30bb8a4878e06b80cf16b898331&cid=52779049701899&ei=mSDIVpjID-rqa7irhsgG&url=http://vietnamnews.vn/society/282565/immunity-for-cattle-from-foot-and-mouth-disease-by-2020.html	Viet Nam News	Disease vigilance
214	cc493fc5fc	19-02-16	T?nh Ngh? An	19.25	104.916672	Viet Nam	Asia	Ngh? An	17-02-16	Foot-and-mouth disease	Bovine	'during 2016 - 20 was about VND269','billion -LRB- US$ 12 million -RRB- .','foot-and-mouth disease until 2020 . *NL* To'	http://news.google.com/news/url?sa=t&fd=R&ct2=us&usg=AFQjCNEoI3f6wL98WMxcmihuSkofp9aHUA&clid=c3a7d30bb8a4878e06b80cf16b898331&cid=52779049701899&ei=mSDIVpjID-rqa7irhsgG&url=http://vietnamnews.vn/society/282565/immunity-for-cattle-from-foot-and-mouth-disease-by-2020.html	Viet Nam News	Disease vigilance
215	cc493fc5fc	19-02-16	T?nh Cao B?ng	22.75	106.083328	Viet Nam	Asia	Cao B?ng	17-02-16	Foot-and-mouth disease	Bovine	'during 2016 - 20 was about VND269','billion -LRB- US$ 12 million -RRB- .','foot-and-mouth disease until 2020 . *NL* To'	http://news.google.com/news/url?sa=t&fd=R&ct2=us&usg=AFQjCNEoI3f6wL98WMxcmihuSkofp9aHUA&clid=c3a7d30bb8a4878e06b80cf16b898331&cid=52779049701899&ei=mSDIVpjID-rqa7irhsgG&url=http://vietnamnews.vn/society/282565/immunity-for-cattle-from-foot-and-mouth-disease-by-2020.html	Viet Nam News	Disease vigilance
216	cc493fc5fc	19-02-16	T?nh L?ng S?n	21.83333	106.583328	Viet Nam	Asia	L?ng S?n	17-02-16	Foot-and-mouth disease	Bovine	'during 2016 - 20 was about VND269','billion -LRB- US$ 12 million -RRB- .','foot-and-mouth disease until 2020 . *NL* To'	http://news.google.com/news/url?sa=t&fd=R&ct2=us&usg=AFQjCNEoI3f6wL98WMxcmihuSkofp9aHUA&clid=c3a7d30bb8a4878e06b80cf16b898331&cid=52779049701899&ei=mSDIVpjID-rqa7irhsgG&url=http://vietnamnews.vn/society/282565/immunity-for-cattle-from-foot-and-mouth-disease-by-2020.html	Viet Nam News	Disease vigilance
217	cc493fc5fc	19-02-16	T?nh H� Giang	22.75	105	Viet Nam	Asia	H� Giang	17-02-16	Foot-and-mouth disease	Bovine	'during 2016 - 20 was about VND269','billion -LRB- US$ 12 million -RRB- .','foot-and-mouth disease until 2020 . *NL* To'	http://news.google.com/news/url?sa=t&fd=R&ct2=us&usg=AFQjCNEoI3f6wL98WMxcmihuSkofp9aHUA&clid=c3a7d30bb8a4878e06b80cf16b898331&cid=52779049701899&ei=mSDIVpjID-rqa7irhsgG&url=http://vietnamnews.vn/society/282565/immunity-for-cattle-from-foot-and-mouth-disease-by-2020.html	Viet Nam News	Disease vigilance
218	cc493fc5fc	19-02-16	Thanh H�a	19.8	105.76667	Viet Nam	Asia	Thanh H�a	17-02-16	Foot-and-mouth disease	Bovine	'during 2016 - 20 was about VND269','billion -LRB- US$ 12 million -RRB- .','foot-and-mouth disease until 2020 . *NL* To'	http://news.google.com/news/url?sa=t&fd=R&ct2=us&usg=AFQjCNEoI3f6wL98WMxcmihuSkofp9aHUA&clid=c3a7d30bb8a4878e06b80cf16b898331&cid=52779049701899&ei=mSDIVpjID-rqa7irhsgG&url=http://vietnamnews.vn/society/282565/immunity-for-cattle-from-foot-and-mouth-disease-by-2020.html	Viet Nam News	Disease vigilance
219	cc493fc5fc	19-02-16	Hu?	16.4619	107.595459	Viet Nam	Asia	Th?a Thi�n-Hu?	17-02-16	Foot-and-mouth disease	Bovine	'during 2016 - 20 was about VND269','billion -LRB- US$ 12 million -RRB- .','foot-and-mouth disease until 2020 . *NL* To'	http://news.google.com/news/url?sa=t&fd=R&ct2=us&usg=AFQjCNEoI3f6wL98WMxcmihuSkofp9aHUA&clid=c3a7d30bb8a4878e06b80cf16b898331&cid=52779049701899&ei=mSDIVpjID-rqa7irhsgG&url=http://vietnamnews.vn/society/282565/immunity-for-cattle-from-foot-and-mouth-disease-by-2020.html	Viet Nam News	Disease vigilance
220	ccfb2ac3e7	15-06-16	Uttar Pradesh	27.25	80.75	India	Asia	Uttar Pradesh	2016-07-06,2016-07-07,2016-06-08	Foot-and-mouth disease	Bovine	'July 6 and 7 , following the','and dated June 8 , 2016 ,','was detected -LSB- 1 -RSB- in an'	http://news.google.com/news/url?sa=t&fd=R&ct2=us&usg=AFQjCNHcSTaTUuohjDWSuPxg0YGCNDHhMA&clid=c3a7d30bb8a4878e06b80cf16b898331&ei=efxgV-ieIuG9zAaJ45OAAw&url=http://www.beefcentral.com/live-export/indonesia-issues-permits-to-import-indian-buffalo-meat/	Beef Central	Irrelevant
221	ccfb2ac3e7	15-06-16	State of Mah?r?shtra	19.5	76	India	Asia	Maharashtra	2016-07-06,2016-07-07,2016-06-08	Foot-and-mouth disease	Bovine	'July 6 and 7 , following the','and dated June 8 , 2016 ,','was detected -LSB- 1 -RSB- in an'	http://news.google.com/news/url?sa=t&fd=R&ct2=us&usg=AFQjCNHcSTaTUuohjDWSuPxg0YGCNDHhMA&clid=c3a7d30bb8a4878e06b80cf16b898331&ei=efxgV-ieIuG9zAaJ45OAAw&url=http://www.beefcentral.com/live-export/indonesia-issues-permits-to-import-indian-buffalo-meat/	Beef Central	Irrelevant
222	cfbe042c66	12-05-16	Ohangwena	-17.58333	16.75	Namibia	Africa	Ohangwena	2016-05-11,2016-01-19,2015-05-01,2015-06-01,2016-01-22	Foot-and-mouth disease	Bovine	'disease on January 19 after two FMD','January 19 after two FMD outbreaks were'	http://news.google.com/news/url?sa=t&fd=R&ct2=us&usg=AFQjCNFpW_h77sz5Fl8Zx1CdTteCaSIaGQ&clid=c3a7d30bb8a4878e06b80cf16b898331&cid=52779104966392&ei=dh5yV5iMI-HszAbXu7PQBw&url=https://www.newera.com.na/2016/05/12/fmd-outbreak-false-alarm/	New Era	Disease vigilance
223	cfbe042c66	12-05-16	Khomas	-22.75	17.08333	Namibia	Africa	Khomas	2016-05-11,2016-01-19,2015-05-01,2015-06-01,2016-01-22	Foot-and-mouth disease	Bovine	'disease on January 19 after two FMD','January 19 after two FMD outbreaks were'	http://news.google.com/news/url?sa=t&fd=R&ct2=us&usg=AFQjCNFpW_h77sz5Fl8Zx1CdTteCaSIaGQ&clid=c3a7d30bb8a4878e06b80cf16b898331&cid=52779104966392&ei=dh5yV5iMI-HszAbXu7PQBw&url=https://www.newera.com.na/2016/05/12/fmd-outbreak-false-alarm/	New Era	Disease vigilance
224	da2e8f9de1	27-02-16	Lane County	38.4813	-100.4664	United States	North America	Kansas	26-02-16	Foot-and-mouth disease	Bovine,Ovine/caprine	'a day or two but can be'	http://news.google.com/news/url?sa=t&fd=R&ct2=us&usg=AFQjCNHKxv7SbmvJhW84lzUORg5N1coOTg&clid=c3a7d30bb8a4878e06b80cf16b898331&cid=52779053447944&ei=2x_JV_jCMMWazAaHt4i4Cw&url=http://kval.com/news/local/lane-county-beware-of-hand-foot-and-mouth-disease	KVAL	Other diseases
225	e280d87686	21-06-16	Johor Bahru	1.4655	103.757797	Malaysia	Asia	Johor	2016-06-12,2016-06-21	Foot-and-mouth disease	Bovine		http://news.google.com/news/url?sa=t&fd=R&ct2=us&usg=AFQjCNEbFMp1mVKukf4XOAJ2O_1-oFIP_w&clid=c3a7d30bb8a4878e06b80cf16b898331&cid=52779136867703&ei=zDdqV7DsKpz1zAb0ipK4Aw&url=http://www.nst.com.my/news/2016/06/153560/breeders-prohibited-moving-livestock-prevent-foot-and-mouth-disease-spread	New Straits Times Online	Notifiable, enzootic
226	e280d87686	21-06-16	Pahang	3.5	102.75	Malaysia	Asia	Pahang	2016-06-12,2016-06-21	Foot-and-mouth disease	Bovine		http://news.google.com/news/url?sa=t&fd=R&ct2=us&usg=AFQjCNEbFMp1mVKukf4XOAJ2O_1-oFIP_w&clid=c3a7d30bb8a4878e06b80cf16b898331&cid=52779136867703&ei=zDdqV7DsKpz1zAb0ipK4Aw&url=http://www.nst.com.my/news/2016/06/153560/breeders-prohibited-moving-livestock-prevent-foot-and-mouth-disease-spread	New Straits Times Online	Notifiable, enzootic
227	e280d87686	21-06-16	Johor	2	103.5	Malaysia	Asia	Johor	2016-06-12,2016-06-21	Foot-and-mouth disease	Bovine		http://news.google.com/news/url?sa=t&fd=R&ct2=us&usg=AFQjCNEbFMp1mVKukf4XOAJ2O_1-oFIP_w&clid=c3a7d30bb8a4878e06b80cf16b898331&cid=52779136867703&ei=zDdqV7DsKpz1zAb0ipK4Aw&url=http://www.nst.com.my/news/2016/06/153560/breeders-prohibited-moving-livestock-prevent-foot-and-mouth-disease-spread	New Straits Times Online	Notifiable, enzootic
228	e28be83165	11-03-16	Gongju-si	36.5	127.083328	Republic of Korea	Asia	Chungcheongnam-do	2016-03-11,2016-03-08,2016-02-01	Foot-and-mouth disease	Bovine,Ovine/caprine,Porcine	'Chungcheong Province as two outbreaks of FMD'	http://news.google.com/news/url?sa=t&fd=R&ct2=us&usg=AFQjCNF9tvzLPKUsv5quxJ1FBSoFynTAzw&clid=c3a7d30bb8a4878e06b80cf16b898331&cid=52779061276108&ei=W3viVqihNoqZarOIqcgK&url=http://english.yonhapnews.co.kr/news/2016/03/11/0200000000AEN20160311005500320.html	Yonhap News	Notifiable, current epizootic
229	e28be83165	11-03-16	Cheonan-si	36.80488	127.194313	Republic of Korea	Asia	Chungcheongnam-do	2016-03-11,2016-03-08,2016-02-01	Foot-and-mouth disease	Bovine,Ovine/caprine,Porcine	'Chungcheong Province as two outbreaks of FMD'	http://news.google.com/news/url?sa=t&fd=R&ct2=us&usg=AFQjCNF9tvzLPKUsv5quxJ1FBSoFynTAzw&clid=c3a7d30bb8a4878e06b80cf16b898331&cid=52779061276108&ei=W3viVqihNoqZarOIqcgK&url=http://english.yonhapnews.co.kr/news/2016/03/11/0200000000AEN20160311005500320.html	Yonhap News	Notifiable, current epizootic
230	e28be83165	11-03-16	Nonsan-si	36.41667	127.166672	Republic of Korea	Asia	Chungcheongnam-do	2016-03-11,2016-03-08,2016-02-01	Foot-and-mouth disease	Bovine,Ovine/caprine,Porcine	'Chungcheong Province as two outbreaks of FMD'	http://news.google.com/news/url?sa=t&fd=R&ct2=us&usg=AFQjCNF9tvzLPKUsv5quxJ1FBSoFynTAzw&clid=c3a7d30bb8a4878e06b80cf16b898331&cid=52779061276108&ei=W3viVqihNoqZarOIqcgK&url=http://english.yonhapnews.co.kr/news/2016/03/11/0200000000AEN20160311005500320.html	Yonhap News	Notifiable, current epizootic
231	e28be83165	11-03-16	Chungcheongnam-do	36.5	127	Republic of Korea	Asia	Chungcheongnam-do	2016-03-11,2016-03-08,2016-02-01	Foot-and-mouth disease	Bovine,Ovine/caprine,Porcine	'Chungcheong Province as two outbreaks of FMD'	http://news.google.com/news/url?sa=t&fd=R&ct2=us&usg=AFQjCNF9tvzLPKUsv5quxJ1FBSoFynTAzw&clid=c3a7d30bb8a4878e06b80cf16b898331&cid=52779061276108&ei=W3viVqihNoqZarOIqcgK&url=http://english.yonhapnews.co.kr/news/2016/03/11/0200000000AEN20160311005500320.html	Yonhap News	Notifiable, current epizootic
232	f3a832be83	27-05-16	Hope	53.11882	-3.04138	United Kingdom	Europe	Wales		Foot-and-mouth disease	Bovine	'from Zimbabwe in 2011 . *NL* The'	http://news.google.com/news/url?sa=t&fd=R&ct2=us&usg=AFQjCNGvUhrty1-XXASzq0k3uDTjxjgXqQ&clid=c3a7d30bb8a4878e06b80cf16b898331&ei=LUFJV_i0C7bHzAaOqIXgCQ&url=http://www.thevoicebw.com/glimmer-of-hope-2/	The Voice Online	Irrelevant
233	f3a832be83	27-05-16	Southern	51.33333	-1.5	United Kingdom	Europe	England		Foot-and-mouth disease	Bovine	'from Zimbabwe in 2011 . *NL* The'	http://news.google.com/news/url?sa=t&fd=R&ct2=us&usg=AFQjCNGvUhrty1-XXASzq0k3uDTjxjgXqQ&clid=c3a7d30bb8a4878e06b80cf16b898331&ei=LUFJV_i0C7bHzAaOqIXgCQ&url=http://www.thevoicebw.com/glimmer-of-hope-2/	The Voice Online	Irrelevant
234	f70f97a768	29-04-16	San Antonio	29.42412	-98.493629	United States	North America	Texas	2016-01-27,2016-03-07,2016-03-09	Foot-and-mouth disease	Bovine,Other ruminant,Ovine/caprine	'de Klerk-Lorist -LSB- 2 -RSB- c ,','Simon Gubbins -LSB- 3 -RSB- d ,','Fuquan Zhang -LSB- 4 -RSB- d ,','Julian Seago -LSB- 5 -RSB- d ,','Liz Reid -LSB- 7 -RSB- d ,','van Schalkwyk -LSB- 9 -RSB- c ,','Roy Bengis -LSB- 10 -RSB- c ,','Nicholas Juleff -LSB- 12 -RSB- d *NL*','Received 27 January 2016 . *NL* Accepted','. *NL* Accepted 7 March 2016 .','Accepted 7 March 2016 . *NL* Accepted','online 9 Ma…	http://news.google.com/news/url?sa=t&fd=R&ct2=us&usg=AFQjCNEqCxE38FwVuElW9pfyqsIHSmzAYA&clid=c3a7d30bb8a4878e06b80cf16b898331&ei=1dU6V5DCBMGZzAbqz7qgBg&url=http://jvi.asm.org/content/90/10/5132.abstract	Journal of Virology	Irrelevant
235	f70f97a768	29-04-16	Southern	51.33333	-1.5	United Kingdom	Europe	England	2016-01-27,2016-03-07,2016-03-09	Foot-and-mouth disease	Bovine,Other ruminant,Ovine/caprine	'de Klerk-Lorist -LSB- 2 -RSB- c ,','Simon Gubbins -LSB- 3 -RSB- d ,','Fuquan Zhang -LSB- 4 -RSB- d ,','Julian Seago -LSB- 5 -RSB- d ,','Liz Reid -LSB- 7 -RSB- d ,','van Schalkwyk -LSB- 9 -RSB- c ,','Roy Bengis -LSB- 10 -RSB- c ,','Nicholas Juleff -LSB- 12 -RSB- d *NL*','Received 27 January 2016 . *NL* Accepted','. *NL* Accepted 7 March 2016 .','Accepted 7 March 2016 . *NL* Accepted','online 9 Ma…	http://news.google.com/news/url?sa=t&fd=R&ct2=us&usg=AFQjCNEqCxE38FwVuElW9pfyqsIHSmzAYA&clid=c3a7d30bb8a4878e06b80cf16b898331&ei=1dU6V5DCBMGZzAbqz7qgBg&url=http://jvi.asm.org/content/90/10/5132.abstract	Journal of Virology	Irrelevant
236	f70f97a768	29-04-16	March	52.55262	0.07028	United Kingdom	Europe	England	2016-01-27,2016-03-07,2016-03-09	Foot-and-mouth disease	Bovine,Other ruminant,Ovine/caprine	'de Klerk-Lorist -LSB- 2 -RSB- c ,','Simon Gubbins -LSB- 3 -RSB- d ,','Fuquan Zhang -LSB- 4 -RSB- d ,','Julian Seago -LSB- 5 -RSB- d ,','Liz Reid -LSB- 7 -RSB- d ,','van Schalkwyk -LSB- 9 -RSB- c ,','Roy Bengis -LSB- 10 -RSB- c ,','Nicholas Juleff -LSB- 12 -RSB- d *NL*','Received 27 January 2016 . *NL* Accepted','. *NL* Accepted 7 March 2016 .','Accepted 7 March 2016 . *NL* Accepted','online 9 Ma…	http://news.google.com/news/url?sa=t&fd=R&ct2=us&usg=AFQjCNEqCxE38FwVuElW9pfyqsIHSmzAYA&clid=c3a7d30bb8a4878e06b80cf16b898331&ei=1dU6V5DCBMGZzAbqz7qgBg&url=http://jvi.asm.org/content/90/10/5132.abstract	Journal of Virology	Irrelevant
237	f70f97a768	29-04-16	Charleston	32.77657	-79.930923	United States	North America	South Carolina	2016-01-27,2016-03-07,2016-03-09	Foot-and-mouth disease	Bovine,Other ruminant,Ovine/caprine	'de Klerk-Lorist -LSB- 2 -RSB- c ,','Simon Gubbins -LSB- 3 -RSB- d ,','Fuquan Zhang -LSB- 4 -RSB- d ,','Julian Seago -LSB- 5 -RSB- d ,','Liz Reid -LSB- 7 -RSB- d ,','van Schalkwyk -LSB- 9 -RSB- c ,','Roy Bengis -LSB- 10 -RSB- c ,','Nicholas Juleff -LSB- 12 -RSB- d *NL*','Received 27 January 2016 . *NL* Accepted','. *NL* Accepted 7 March 2016 .','Accepted 7 March 2016 . *NL* Accepted','online 9 Ma…	http://news.google.com/news/url?sa=t&fd=R&ct2=us&usg=AFQjCNEqCxE38FwVuElW9pfyqsIHSmzAYA&clid=c3a7d30bb8a4878e06b80cf16b898331&ei=1dU6V5DCBMGZzAbqz7qgBg&url=http://jvi.asm.org/content/90/10/5132.abstract	Journal of Virology	Irrelevant
238	f70f97a768	29-04-16	Surrey	51.25	-0.33333	United Kingdom	Europe	England	2016-01-27,2016-03-07,2016-03-09	Foot-and-mouth disease	Bovine,Other ruminant,Ovine/caprine	'de Klerk-Lorist -LSB- 2 -RSB- c ,','Simon Gubbins -LSB- 3 -RSB- d ,','Fuquan Zhang -LSB- 4 -RSB- d ,','Julian Seago -LSB- 5 -RSB- d ,','Liz Reid -LSB- 7 -RSB- d ,','van Schalkwyk -LSB- 9 -RSB- c ,','Roy Bengis -LSB- 10 -RSB- c ,','Nicholas Juleff -LSB- 12 -RSB- d *NL*','Received 27 January 2016 . *NL* Accepted','. *NL* Accepted 7 March 2016 .','Accepted 7 March 2016 . *NL* Accepted','online 9 Ma…	http://news.google.com/news/url?sa=t&fd=R&ct2=us&usg=AFQjCNEqCxE38FwVuElW9pfyqsIHSmzAYA&clid=c3a7d30bb8a4878e06b80cf16b898331&ei=1dU6V5DCBMGZzAbqz7qgBg&url=http://jvi.asm.org/content/90/10/5132.abstract	Journal of Virology	Irrelevant
239	f70f97a768	29-04-16	Pirbright	51.2926	-0.65955	United Kingdom	Europe	England	2016-01-27,2016-03-07,2016-03-09	Foot-and-mouth disease	Bovine,Other ruminant,Ovine/caprine	'de Klerk-Lorist -LSB- 2 -RSB- c ,','Simon Gubbins -LSB- 3 -RSB- d ,','Fuquan Zhang -LSB- 4 -RSB- d ,','Julian Seago -LSB- 5 -RSB- d ,','Liz Reid -LSB- 7 -RSB- d ,','van Schalkwyk -LSB- 9 -RSB- c ,','Roy Bengis -LSB- 10 -RSB- c ,','Nicholas Juleff -LSB- 12 -RSB- d *NL*','Received 27 January 2016 . *NL* Accepted','. *NL* Accepted 7 March 2016 .','Accepted 7 March 2016 . *NL* Accepted','online 9 Ma…	http://news.google.com/news/url?sa=t&fd=R&ct2=us&usg=AFQjCNEqCxE38FwVuElW9pfyqsIHSmzAYA&clid=c3a7d30bb8a4878e06b80cf16b898331&ei=1dU6V5DCBMGZzAbqz7qgBg&url=http://jvi.asm.org/content/90/10/5132.abstract	Journal of Virology	Irrelevant
240	f70f97a768	29-04-16	Woking	51.31903	-0.55893	United Kingdom	Europe	England	2016-01-27,2016-03-07,2016-03-09	Foot-and-mouth disease	Bovine,Other ruminant,Ovine/caprine	'de Klerk-Lorist -LSB- 2 -RSB- c ,','Simon Gubbins -LSB- 3 -RSB- d ,','Fuquan Zhang -LSB- 4 -RSB- d ,','Julian Seago -LSB- 5 -RSB- d ,','Liz Reid -LSB- 7 -RSB- d ,','van Schalkwyk -LSB- 9 -RSB- c ,','Roy Bengis -LSB- 10 -RSB- c ,','Nicholas Juleff -LSB- 12 -RSB- d *NL*','Received 27 January 2016 . *NL* Accepted','. *NL* Accepted 7 March 2016 .','Accepted 7 March 2016 . *NL* Accepted','online 9 Ma…	http://news.google.com/news/url?sa=t&fd=R&ct2=us&usg=AFQjCNEqCxE38FwVuElW9pfyqsIHSmzAYA&clid=c3a7d30bb8a4878e06b80cf16b898331&ei=1dU6V5DCBMGZzAbqz7qgBg&url=http://jvi.asm.org/content/90/10/5132.abstract	Journal of Virology	Irrelevant
241	d2bb7fed7d	22-02-16	Ontario County	42.85285	-77.29982	United States	North America	New York	22-02-16	Foot-and-mouth disease	Porcine	'losses of almost 100 per cent in','in Canada about 10 years ago .'	http://news.google.com/news/url?sa=t&fd=R&ct2=us&usg=AFQjCNF1g-AWcN8_DuEQweKlZJ4KqNXO0w&clid=c3a7d30bb8a4878e06b80cf16b898331&ei=UQbQVuCVGIvZa5amgYgO&url=http://www.betterfarming.com/online-news/plan-underway-wipe-ped-province-61320	BetterFarming.com	Irrelevant
242	d2bb7fed7d	22-02-16	Ontario	34.06334	-117.650887	United States	North America	California	22-02-16	Foot-and-mouth disease	Porcine	'losses of almost 100 per cent in','in Canada about 10 years ago .'	http://news.google.com/news/url?sa=t&fd=R&ct2=us&usg=AFQjCNF1g-AWcN8_DuEQweKlZJ4KqNXO0w&clid=c3a7d30bb8a4878e06b80cf16b898331&ei=UQbQVuCVGIvZa5amgYgO&url=http://www.betterfarming.com/online-news/plan-underway-wipe-ped-province-61320	BetterFarming.com	Irrelevant
243	d2bb7fed7d	22-02-16	Valley	47.9	11.7833	Germany	Europe	Bavaria	22-02-16	Foot-and-mouth disease	Porcine	'losses of almost 100 per cent in','in Canada about 10 years ago .'	http://news.google.com/news/url?sa=t&fd=R&ct2=us&usg=AFQjCNF1g-AWcN8_DuEQweKlZJ4KqNXO0w&clid=c3a7d30bb8a4878e06b80cf16b898331&ei=UQbQVuCVGIvZa5amgYgO&url=http://www.betterfarming.com/online-news/plan-underway-wipe-ped-province-61320	BetterFarming.com	Irrelevant
244	256341887	28-04-16	Staffordshire	52.83333	-2	United Kingdom	Europe	England	2013-10-01,2016-03-01	Foot-and-mouth disease	Bovine,Ovine/caprine,Porcine	'Can it be ten years since the','final report -LSB- 1 -RSB- ? *NL*','looked likely in 2012 . *NL* At','to reliably quantify 70 % of any','to give the 300 or so pages','very simple . Twenty areas in a','were not around 1 in 20 as','around 1 in 20 as first thought','thought , but 1 in 27 .','but 1 in 27 . This means','area . Or one new herd infection','infection over around three years . *NL*','new…	http://news.google.com/news/url?sa=t&fd=R&ct2=us&usg=AFQjCNFSDcvWm9sdHuGOWu3aYO39Vb4fyg&clid=c3a7d30bb8a4878e06b80cf16b898331&ei=ntI6V7DMC9CKzAbBsraICg&url=http://www.theecologist.org/campaigning/2987627/dodgy_data_bad_science_rotten_politics_why_the_badger_cull_is_wrong_and_stupid.htmlhttp://news.google.com/news/url?sa=t&fd=R&ct2=us&usg=AFQjCNFSDcvWm9sdHuGOWu3aYO39Vb4fyg&clid=c3a7d30bb8a4878e06b…	The Ecologist	Irrelevant
245	256341887	28-04-16	Edge	53.0444	-2.76951	United Kingdom	Europe	England	2013-10-01,2016-03-01	Foot-and-mouth disease	Bovine,Ovine/caprine,Porcine	'Can it be ten years since the','final report -LSB- 1 -RSB- ? *NL*','looked likely in 2012 . *NL* At','to reliably quantify 70 % of any','to give the 300 or so pages','very simple . Twenty areas in a','were not around 1 in 20 as','around 1 in 20 as first thought','thought , but 1 in 27 .','but 1 in 27 . This means','area . Or one new herd infection','infection over around three years . *NL*','new…	http://news.google.com/news/url?sa=t&fd=R&ct2=us&usg=AFQjCNFSDcvWm9sdHuGOWu3aYO39Vb4fyg&clid=c3a7d30bb8a4878e06b80cf16b898331&ei=ntI6V7DMC9CKzAbBsraICg&url=http://www.theecologist.org/campaigning/2987627/dodgy_data_bad_science_rotten_politics_why_the_badger_cull_is_wrong_and_stupid.html	The Ecologist	Irrelevant
246	256341887	28-04-16	England	52.16045	-0.70312	United Kingdom	Europe	England	2013-10-01,2016-03-01	Foot-and-mouth disease	Bovine,Ovine/caprine,Porcine	'Can it be ten years since the','final report -LSB- 1 -RSB- ? *NL*','looked likely in 2012 . *NL* At','to reliably quantify 70 % of any','to give the 300 or so pages','very simple . Twenty areas in a','were not around 1 in 20 as','around 1 in 20 as first thought','thought , but 1 in 27 .','but 1 in 27 . This means','area . Or one new herd infection','infection over around three years . *NL*','new…	http://news.google.com/news/url?sa=t&fd=R&ct2=us&usg=AFQjCNFSDcvWm9sdHuGOWu3aYO39Vb4fyg&clid=c3a7d30bb8a4878e06b80cf16b898331&ei=ntI6V7DMC9CKzAbBsraICg&url=http://www.theecologist.org/campaigning/2987627/dodgy_data_bad_science_rotten_politics_why_the_badger_cull_is_wrong_and_stupid.html	The Ecologist	Irrelevant
247	256341887	28-04-16	Well	53.24375	0.16579	United Kingdom	Europe	England	2013-10-01,2016-03-01	Foot-and-mouth disease	Bovine,Ovine/caprine,Porcine	'Can it be ten years since the','final report -LSB- 1 -RSB- ? *NL*','looked likely in 2012 . *NL* At','to reliably quantify 70 % of any','to give the 300 or so pages','very simple . Twenty areas in a','were not around 1 in 20 as','around 1 in 20 as first thought','thought , but 1 in 27 .','but 1 in 27 . This means','area . Or one new herd infection','infection over around three years . *NL*','new…	http://news.google.com/news/url?sa=t&fd=R&ct2=us&usg=AFQjCNFSDcvWm9sdHuGOWu3aYO39Vb4fyg&clid=c3a7d30bb8a4878e06b80cf16b898331&ei=ntI6V7DMC9CKzAbBsraICg&url=http://www.theecologist.org/campaigning/2987627/dodgy_data_bad_science_rotten_politics_why_the_badger_cull_is_wrong_and_stupid.html	The Ecologist	Irrelevant
248	36a725fc3d	22-06-16	Windhoek	-22.55941	17.083229	Namibia	Africa	Khomas	2016-06-21,2016-06-15,2016-03-04,2016-07-01	Foot-and-mouth disease	Bovine	'been revised to 30 days . It','operational by mid-July 2016 . \'\' *NL*'	http://news.google.com/news/url?sa=t&fd=R&ct2=us&usg=AFQjCNH2QiA0Wqby6qTGVfH4wh69jesELQ&clid=c3a7d30bb8a4878e06b80cf16b898331&cid=52779137527943&ei=LodrV9iYCoiOzAb7waaYCg&url=http://allafrica.com/stories/201606221061.html	AllAfrica.com	Irrelevant
249	36a725fc3d	22-06-16	Katima Mulilo	-17.41667	24.299999	Zambia	Africa	Western	2016-06-21,2016-06-15,2016-03-04,2016-07-01	Foot-and-mouth disease	Bovine	'been revised to 30 days . It','operational by mid-July 2016 . \'\' *NL*'	http://news.google.com/news/url?sa=t&fd=R&ct2=us&usg=AFQjCNH2QiA0Wqby6qTGVfH4wh69jesELQ&clid=c3a7d30bb8a4878e06b80cf16b898331&cid=52779137527943&ei=LodrV9iYCoiOzAb7waaYCg&url=http://allafrica.com/stories/201606221061.html	AllAfrica.com	Irrelevant
250	36a725fc3d	22-06-16	Zambezi Region	-17.83333	23.75	Namibia	Africa	Zambezi	2016-06-21,2016-06-15,2016-03-04,2016-07-01	Foot-and-mouth disease	Bovine	'been revised to 30 days . It','operational by mid-July 2016 . \'\' *NL*'	http://news.google.com/news/url?sa=t&fd=R&ct2=us&usg=AFQjCNH2QiA0Wqby6qTGVfH4wh69jesELQ&clid=c3a7d30bb8a4878e06b80cf16b898331&cid=52779137527943&ei=LodrV9iYCoiOzAb7waaYCg&url=http://allafrica.com/stories/201606221061.html	AllAfrica.com	Disease vigilance
251	36a725fc3d	22-06-16	Zambezi District	-13.58963	22.954041	Zambia	Africa	North-Western	2016-06-21,2016-06-15,2016-03-04,2016-07-01	Foot-and-mouth disease	Bovine	'been revised to 30 days . It','operational by mid-July 2016 . \'\' *NL*'	http://news.google.com/news/url?sa=t&fd=R&ct2=us&usg=AFQjCNH2QiA0Wqby6qTGVfH4wh69jesELQ&clid=c3a7d30bb8a4878e06b80cf16b898331&cid=52779137527943&ei=LodrV9iYCoiOzAb7waaYCg&url=http://allafrica.com/stories/201606221061.html	AllAfrica.com	Irrelevant
252	8b7cca2a3c	13-04-16	Limpopo	-24	29.5	South Africa	Africa	Limpopo	01-03-16	Foot-and-mouth disease	Bovine,Ovine/caprine	'after seven to ten days . Patients','happen ? *NL* Six cases were identified'	http://news.google.com/news/url?sa=t&fd=R&ct2=us&usg=AFQjCNEvuWDq8NCmf0NQbqiRTQlsc4IjdQ&clid=c3a7d30bb8a4878e06b80cf16b898331&ei=mdU6V_i0C8GMzAar2rGQAw&url=http://www.huffingtonpost.com/the-conversation-africa/explainer-why-children-ar_b_9677514.html	Huffington Post	Other diseases
253	93e8900835	26-05-16	Gaborone	-24.76234	25.7995	Botswana	Africa	South-East	2011-07-01,2016-05-25,2016-04-01,2015-08-01	Foot-and-mouth disease	Bovine	'deliveries in July 2011 . *NL* The','the 2000 - 2009 decade of economic'	http://news.google.com/news/url?sa=t&fd=R&ct2=us&usg=AFQjCNH3d8nmwpxaedC2oBTGmWnXkQVxMg&clid=c3a7d30bb8a4878e06b80cf16b898331&cid=52779119197511&ei=6uNLV4jxEbf3zAb3lIT4BA&url=http://citizen.co.za/1133585/debate-divides-botswana-parliament/	Citizen	Irrelevant
254	93e8900835	26-05-16	Harare Province	-17.85417	31.058331	Zimbabwe	Africa	Harare	2011-07-01,2016-05-25,2016-04-01,2015-08-01	Foot-and-mouth disease	Bovine	'deliveries in July 2011 . *NL* The','the 2000 - 2009 decade of economic'	http://news.google.com/news/url?sa=t&fd=R&ct2=us&usg=AFQjCNH3d8nmwpxaedC2oBTGmWnXkQVxMg&clid=c3a7d30bb8a4878e06b80cf16b898331&cid=52779119197511&ei=6uNLV4jxEbf3zAb3lIT4BA&url=http://citizen.co.za/1133585/debate-divides-botswana-parliament/	Citizen	Irrelevant
255	987f1784dc	03-01-16	New Mexico	34.50034	-106.000847	United States	North America	New Mexico	2015-04-29,2015-12-18,2016-01-03	Foot-and-mouth disease	Bovine,Other ruminant,Ovine/caprine,Porcine	'Today , only 13 premises remain under','Mexico on April 29 . *NL* APHIS','All cases in 2015 were confirmed as','affected properties across 4 counties . *NL*','the disease in 2014 . *NL* Researchers','every eight to ten years . However','was confirmed in 1937 , but in'	http://news.google.com/news/url?sa=t&fd=R&ct2=us&usg=AFQjCNFoC8SOobr24SirTU7ChsCutmR7dw&clid=c3a7d30bb8a4878e06b80cf16b898331&cid=52779022699229&ei=pIi8VpiDJsu9avGksOAC&url=http://horsetalk.co.nz/2016/01/04/vesicular-stomatitis-819-properties-2015/	Horsetalk	Other diseases
256	987f1784dc	03-01-16	Texas	31.25044	-99.25061	United States	North America	Texas	2015-04-29,2015-12-18,2016-01-03	Foot-and-mouth disease	Bovine,Other ruminant,Ovine/caprine,Porcine	'Today , only 13 premises remain under','Mexico on April 29 . *NL* APHIS','All cases in 2015 were confirmed as','affected properties across 4 counties . *NL*','the disease in 2014 . *NL* Researchers','every eight to ten years . However','was confirmed in 1937 , but in'	http://news.google.com/news/url?sa=t&fd=R&ct2=us&usg=AFQjCNFoC8SOobr24SirTU7ChsCutmR7dw&clid=c3a7d30bb8a4878e06b80cf16b898331&cid=52779022699229&ei=pIi8VpiDJsu9avGksOAC&url=http://horsetalk.co.nz/2016/01/04/vesicular-stomatitis-819-properties-2015/	Horsetalk	Other diseases
257	987f1784dc	03-01-16	Nebraska	41.50028	-99.750671	United States	North America	Nebraska	2015-04-29,2015-12-18,2016-01-03	Foot-and-mouth disease	Bovine,Other ruminant,Ovine/caprine,Porcine	'Today , only 13 premises remain under','Mexico on April 29 . *NL* APHIS','All cases in 2015 were confirmed as','affected properties across 4 counties . *NL*','the disease in 2014 . *NL* Researchers','every eight to ten years . However','was confirmed in 1937 , but in'	http://news.google.com/news/url?sa=t&fd=R&ct2=us&usg=AFQjCNFoC8SOobr24SirTU7ChsCutmR7dw&clid=c3a7d30bb8a4878e06b80cf16b898331&cid=52779022699229&ei=pIi8VpiDJsu9avGksOAC&url=http://horsetalk.co.nz/2016/01/04/vesicular-stomatitis-819-properties-2015/	Horsetalk	Other diseases
258	987f1784dc	03-01-16	Colorado	39.00027	-105.500832	United States	North America	Colorado	2015-04-29,2015-12-18,2016-01-03	Foot-and-mouth disease	Bovine,Other ruminant,Ovine/caprine,Porcine	'Today , only 13 premises remain under','Mexico on April 29 . *NL* APHIS','All cases in 2015 were confirmed as','affected properties across 4 counties . *NL*','the disease in 2014 . *NL* Researchers','every eight to ten years . However','was confirmed in 1937 , but in'	http://news.google.com/news/url?sa=t&fd=R&ct2=us&usg=AFQjCNFoC8SOobr24SirTU7ChsCutmR7dw&clid=c3a7d30bb8a4878e06b80cf16b898331&cid=52779022699229&ei=pIi8VpiDJsu9avGksOAC&url=http://horsetalk.co.nz/2016/01/04/vesicular-stomatitis-819-properties-2015/	Horsetalk	Other diseases
259	987f1784dc	03-01-16	Mexico City	19.42847	-99.127663	Mexico	North America	Mexico City	2015-04-29,2015-12-18,2016-01-03	Foot-and-mouth disease	Bovine,Other ruminant,Ovine/caprine,Porcine	'Today , only 13 premises remain under','Mexico on April 29 . *NL* APHIS','All cases in 2015 were confirmed as','affected properties across 4 counties . *NL*','the disease in 2014 . *NL* Researchers','every eight to ten years . However','was confirmed in 1937 , but in'	http://news.google.com/news/url?sa=t&fd=R&ct2=us&usg=AFQjCNFoC8SOobr24SirTU7ChsCutmR7dw&clid=c3a7d30bb8a4878e06b80cf16b898331&cid=52779022699229&ei=pIi8VpiDJsu9avGksOAC&url=http://horsetalk.co.nz/2016/01/04/vesicular-stomatitis-819-properties-2015/	Horsetalk	Irrelevant
260	987f1784dc	03-01-16	Arizona	34.5003	-111.500977	United States	North America	Arizona	2015-04-29,2015-12-18,2016-01-03	Foot-and-mouth disease	Bovine,Other ruminant,Ovine/caprine,Porcine	'Today , only 13 premises remain under','Mexico on April 29 . *NL* APHIS','All cases in 2015 were confirmed as','affected properties across 4 counties . *NL*','the disease in 2014 . *NL* Researchers','every eight to ten years . However','was confirmed in 1937 , but in'	http://news.google.com/news/url?sa=t&fd=R&ct2=us&usg=AFQjCNFoC8SOobr24SirTU7ChsCutmR7dw&clid=c3a7d30bb8a4878e06b80cf16b898331&cid=52779022699229&ei=pIi8VpiDJsu9avGksOAC&url=http://horsetalk.co.nz/2016/01/04/vesicular-stomatitis-819-properties-2015/	Horsetalk	Other diseases
261	987f1784dc	03-01-16	Wyoming	43.00024	-107.5009	United States	North America	Wyoming	2015-04-29,2015-12-18,2016-01-03	Foot-and-mouth disease	Bovine,Other ruminant,Ovine/caprine,Porcine	'Today , only 13 premises remain under','Mexico on April 29 . *NL* APHIS','All cases in 2015 were confirmed as','affected properties across 4 counties . *NL*','the disease in 2014 . *NL* Researchers','every eight to ten years . However','was confirmed in 1937 , but in'	http://news.google.com/news/url?sa=t&fd=R&ct2=us&usg=AFQjCNFoC8SOobr24SirTU7ChsCutmR7dw&clid=c3a7d30bb8a4878e06b80cf16b898331&cid=52779022699229&ei=pIi8VpiDJsu9avGksOAC&url=http://horsetalk.co.nz/2016/01/04/vesicular-stomatitis-819-properties-2015/	Horsetalk	Other diseases
262	987f1784dc	03-01-16	Utah	39.25024	-111.75103	United States	North America	Utah	2015-04-29,2015-12-18,2016-01-03	Foot-and-mouth disease	Bovine,Other ruminant,Ovine/caprine,Porcine	'Today , only 13 premises remain under','Mexico on April 29 . *NL* APHIS','All cases in 2015 were confirmed as','affected properties across 4 counties . *NL*','the disease in 2014 . *NL* Researchers','every eight to ten years . However','was confirmed in 1937 , but in'	http://news.google.com/news/url?sa=t&fd=R&ct2=us&usg=AFQjCNFoC8SOobr24SirTU7ChsCutmR7dw&clid=c3a7d30bb8a4878e06b80cf16b898331&cid=52779022699229&ei=pIi8VpiDJsu9avGksOAC&url=http://horsetalk.co.nz/2016/01/04/vesicular-stomatitis-819-properties-2015/	Horsetalk	Other diseases
263	9a1eb648c5	28-04-16	Heather	52.69391	-1.42733	United Kingdom	Europe	England	01-04-16	Foot-and-mouth disease	Bovine,Other ruminant	'cows : *NL* 48 dairy cows in'	http://news.google.com/news/url?sa=t&fd=R&ct2=us&usg=AFQjCNGBOAxks-bnsm0zCOdT0TDzJVtrQg&clid=c3a7d30bb8a4878e06b80cf16b898331&ei=r9E6V7DINrf3zAaP2aXwBA&url=http://www.thecattlesite.com/news/49604/research-chelated-zn-cu-mn-improve-lameness-in-dairy-cows	TheCattleSite	Irrelevant
264	a10ca93502	03-03-16	Jinyu	26.11899	101.864479	China	Asia	Sichuan	2016-02-29,2016-02-18,2016-02-19,2015-08-01,2015-05-01	Foot-and-mouth disease	Bovine,Ovine/caprine	'offices between February 18 and 19 .','February 18 and 19 . *NL* The','have now found one in China .','million goats and 2.6 million sheep .'	http://news.google.com/news/url?sa=t&fd=R&ct2=us&usg=AFQjCNHDLrf1VpateVAvPL9UnrYulGAbBA&clid=c3a7d30bb8a4878e06b80cf16b898331&cid=52779056979013&ei=fUDZVpikG8PSasHnuYAH&url=http://allafrica.com/stories/201603031567.html	AllAfrica.com	Irrelevant
265	a2be342a9f	27-05-16	Dorchester County	38.42261	-76.083321	United States	North America	Maryland	2016-04-06,2015-08-28,2016-07-01,1993-08-01	Foot-and-mouth disease	Bovine,Other ruminant	'cull *NL* The three pilot culls in','have cost towards 30 million . With','the first official 3 TB badgers in','resolution -LRB- Hancox 2016 -RRB- . *NL*','1997 , Biek 2012 -RRB- . *NL*','-RRB- . *NL* 2 . Since bovines','so rare -LRB- 20 in 1,000 reactors','1980 , p. 86 , 94 ,','1986 para . 60 -RRB- . *NL*','-RRB- . *NL* 3 . no-one has',', eg . 15 % due to','2015 , More 2015 -RRB- . *NL*','. *NL…	http://news.google.com/news/url?sa=t&fd=R&ct2=us&usg=AFQjCNH71ekGuV1t6uS7lvih4LFZQgsFEw&clid=c3a7d30bb8a4878e06b80cf16b898331&cid=52779120393134&ei=LUFJV_i0C7bHzAaOqIXgCQ&url=http://www.theecologist.org/essays/2987705/alas_poor_brock_the_insanity_of_the_badger_cull.html	The Ecologist	Irrelevant
266	a2be342a9f	27-05-16	Parke County	39.77363	-87.20636	United States	North America	Indiana	2016-04-06,2015-08-28,2016-07-01,1993-08-01	Foot-and-mouth disease	Bovine,Other ruminant	'cull *NL* The three pilot culls in','have cost towards 30 million . With','the first official 3 TB badgers in','resolution -LRB- Hancox 2016 -RRB- . *NL*','1997 , Biek 2012 -RRB- . *NL*','-RRB- . *NL* 2 . Since bovines','so rare -LRB- 20 in 1,000 reactors','1980 , p. 86 , 94 ,','1986 para . 60 -RRB- . *NL*','-RRB- . *NL* 3 . no-one has',', eg . 15 % due to','2015 , More 2015 -RRB- . *NL*','. *NL…	http://news.google.com/news/url?sa=t&fd=R&ct2=us&usg=AFQjCNH71ekGuV1t6uS7lvih4LFZQgsFEw&clid=c3a7d30bb8a4878e06b80cf16b898331&cid=52779120393134&ei=LUFJV_i0C7bHzAaOqIXgCQ&url=http://www.theecologist.org/essays/2987705/alas_poor_brock_the_insanity_of_the_badger_cull.html	The Ecologist	Irrelevant
267	a2be342a9f	27-05-16	Somerset County	38.08007	-75.85347	United States	North America	Maryland	2016-04-06,2015-08-28,2016-07-01,1993-08-01	Foot-and-mouth disease	Bovine,Other ruminant	'cull *NL* The three pilot culls in','have cost towards 30 million . With','the first official 3 TB badgers in','resolution -LRB- Hancox 2016 -RRB- . *NL*','1997 , Biek 2012 -RRB- . *NL*','-RRB- . *NL* 2 . Since bovines','so rare -LRB- 20 in 1,000 reactors','1980 , p. 86 , 94 ,','1986 para . 60 -RRB- . *NL*','-RRB- . *NL* 3 . no-one has',', eg . 15 % due to','2015 , More 2015 -RRB- . *NL*','. *NL…	http://news.google.com/news/url?sa=t&fd=R&ct2=us&usg=AFQjCNH71ekGuV1t6uS7lvih4LFZQgsFEw&clid=c3a7d30bb8a4878e06b80cf16b898331&cid=52779120393134&ei=LUFJV_i0C7bHzAaOqIXgCQ&url=http://www.theecologist.org/essays/2987705/alas_poor_brock_the_insanity_of_the_badger_cull.html	The Ecologist	Irrelevant
268	a2be342a9f	27-05-16	Dorset	50.75	-2.33333	United Kingdom	Europe	England	2016-04-06,2015-08-28,2016-07-01,1993-08-01	Foot-and-mouth disease	Bovine,Other ruminant	'cull *NL* The three pilot culls in','have cost towards 30 million . With','the first official 3 TB badgers in','resolution -LRB- Hancox 2016 -RRB- . *NL*','1997 , Biek 2012 -RRB- . *NL*','-RRB- . *NL* 2 . Since bovines','so rare -LRB- 20 in 1,000 reactors','1980 , p. 86 , 94 ,','1986 para . 60 -RRB- . *NL*','-RRB- . *NL* 3 . no-one has',', eg . 15 % due to','2015 , More 2015 -RRB- . *NL*','. *NL…	http://news.google.com/news/url?sa=t&fd=R&ct2=us&usg=AFQjCNH71ekGuV1t6uS7lvih4LFZQgsFEw&clid=c3a7d30bb8a4878e06b80cf16b898331&cid=52779120393134&ei=LUFJV_i0C7bHzAaOqIXgCQ&url=http://www.theecologist.org/essays/2987705/alas_poor_brock_the_insanity_of_the_badger_cull.html	The Ecologist	Irrelevant
269	a2be342a9f	27-05-16	Jones County	33.02513	-83.560516	United States	North America	Georgia	2016-04-06,2015-08-28,2016-07-01,1993-08-01	Foot-and-mouth disease	Bovine,Other ruminant	'cull *NL* The three pilot culls in','have cost towards 30 million . With','the first official 3 TB badgers in','resolution -LRB- Hancox 2016 -RRB- . *NL*','1997 , Biek 2012 -RRB- . *NL*','-RRB- . *NL* 2 . Since bovines','so rare -LRB- 20 in 1,000 reactors','1980 , p. 86 , 94 ,','1986 para . 60 -RRB- . *NL*','-RRB- . *NL* 3 . no-one has',', eg . 15 % due to','2015 , More 2015 -RRB- . *NL*','. *NL…	http://news.google.com/news/url?sa=t&fd=R&ct2=us&usg=AFQjCNH71ekGuV1t6uS7lvih4LFZQgsFEw&clid=c3a7d30bb8a4878e06b80cf16b898331&cid=52779120393134&ei=LUFJV_i0C7bHzAaOqIXgCQ&url=http://www.theecologist.org/essays/2987705/alas_poor_brock_the_insanity_of_the_badger_cull.html	The Ecologist	Irrelevant
270	a2be342a9f	27-05-16	Badger	52.5957	-2.34205	United Kingdom	Europe	England	2016-04-06,2015-08-28,2016-07-01,1993-08-01	Foot-and-mouth disease	Bovine,Other ruminant	'cull *NL* The three pilot culls in','have cost towards 30 million . With','the first official 3 TB badgers in','resolution -LRB- Hancox 2016 -RRB- . *NL*','1997 , Biek 2012 -RRB- . *NL*','-RRB- . *NL* 2 . Since bovines','so rare -LRB- 20 in 1,000 reactors','1980 , p. 86 , 94 ,','1986 para . 60 -RRB- . *NL*','-RRB- . *NL* 3 . no-one has',', eg . 15 % due to','2015 , More 2015 -RRB- . *NL*','. *NL…	http://news.google.com/news/url?sa=t&fd=R&ct2=us&usg=AFQjCNH71ekGuV1t6uS7lvih4LFZQgsFEw&clid=c3a7d30bb8a4878e06b80cf16b898331&cid=52779120393134&ei=LUFJV_i0C7bHzAaOqIXgCQ&url=http://www.theecologist.org/essays/2987705/alas_poor_brock_the_insanity_of_the_badger_cull.html	The Ecologist	Irrelevant
271	a2be342a9f	27-05-16	England	52.16045	-0.70312	United Kingdom	Europe	England	2016-04-06,2015-08-28,2016-07-01,1993-08-01	Foot-and-mouth disease	Bovine,Other ruminant	'cull *NL* The three pilot culls in','have cost towards 30 million . With','the first official 3 TB badgers in','resolution -LRB- Hancox 2016 -RRB- . *NL*','1997 , Biek 2012 -RRB- . *NL*','-RRB- . *NL* 2 . Since bovines','so rare -LRB- 20 in 1,000 reactors','1980 , p. 86 , 94 ,','1986 para . 60 -RRB- . *NL*','-RRB- . *NL* 3 . no-one has',', eg . 15 % due to','2015 , More 2015 -RRB- . *NL*','. *NL…	http://news.google.com/news/url?sa=t&fd=R&ct2=us&usg=AFQjCNH71ekGuV1t6uS7lvih4LFZQgsFEw&clid=c3a7d30bb8a4878e06b80cf16b898331&cid=52779120393134&ei=LUFJV_i0C7bHzAaOqIXgCQ&url=http://www.theecologist.org/essays/2987705/alas_poor_brock_the_insanity_of_the_badger_cull.html	The Ecologist	Irrelevant
272	a2be342a9f	27-05-16	Avon	51.43333	-2.5	United Kingdom	Europe	England	2016-04-06,2015-08-28,2016-07-01,1993-08-01	Foot-and-mouth disease	Bovine,Other ruminant	'cull *NL* The three pilot culls in','have cost towards 30 million . With','the first official 3 TB badgers in','resolution -LRB- Hancox 2016 -RRB- . *NL*','1997 , Biek 2012 -RRB- . *NL*','-RRB- . *NL* 2 . Since bovines','so rare -LRB- 20 in 1,000 reactors','1980 , p. 86 , 94 ,','1986 para . 60 -RRB- . *NL*','-RRB- . *NL* 3 . no-one has',', eg . 15 % due to','2015 , More 2015 -RRB- . *NL*','. *NL…	http://news.google.com/news/url?sa=t&fd=R&ct2=us&usg=AFQjCNH71ekGuV1t6uS7lvih4LFZQgsFEw&clid=c3a7d30bb8a4878e06b80cf16b898331&cid=52779120393134&ei=LUFJV_i0C7bHzAaOqIXgCQ&url=http://www.theecologist.org/essays/2987705/alas_poor_brock_the_insanity_of_the_badger_cull.html	The Ecologist	Irrelevant
273	a2be342a9f	27-05-16	Bielby	53.88311	-0.79442	United Kingdom	Europe	England	2016-04-06,2015-08-28,2016-07-01,1993-08-01	Foot-and-mouth disease	Bovine,Other ruminant	'cull *NL* The three pilot culls in','have cost towards 30 million . With','the first official 3 TB badgers in','resolution -LRB- Hancox 2016 -RRB- . *NL*','1997 , Biek 2012 -RRB- . *NL*','-RRB- . *NL* 2 . Since bovines','so rare -LRB- 20 in 1,000 reactors','1980 , p. 86 , 94 ,','1986 para . 60 -RRB- . *NL*','-RRB- . *NL* 3 . no-one has',', eg . 15 % due to','2015 , More 2015 -RRB- . *NL*','. *NL…	http://news.google.com/news/url?sa=t&fd=R&ct2=us&usg=AFQjCNH71ekGuV1t6uS7lvih4LFZQgsFEw&clid=c3a7d30bb8a4878e06b80cf16b898331&cid=52779120393134&ei=LUFJV_i0C7bHzAaOqIXgCQ&url=http://www.theecologist.org/essays/2987705/alas_poor_brock_the_insanity_of_the_badger_cull.html	The Ecologist	Irrelevant
274	a2be342a9f	27-05-16	Cornwall	50.41667	-4.75	United Kingdom	Europe	England	2016-04-06,2015-08-28,2016-07-01,1993-08-01	Foot-and-mouth disease	Bovine,Other ruminant	'cull *NL* The three pilot culls in','have cost towards 30 million . With','the first official 3 TB badgers in','resolution -LRB- Hancox 2016 -RRB- . *NL*','1997 , Biek 2012 -RRB- . *NL*','-RRB- . *NL* 2 . Since bovines','so rare -LRB- 20 in 1,000 reactors','1980 , p. 86 , 94 ,','1986 para . 60 -RRB- . *NL*','-RRB- . *NL* 3 . no-one has',', eg . 15 % due to','2015 , More 2015 -RRB- . *NL*','. *NL…	http://news.google.com/news/url?sa=t&fd=R&ct2=us&usg=AFQjCNH71ekGuV1t6uS7lvih4LFZQgsFEw&clid=c3a7d30bb8a4878e06b80cf16b898331&cid=52779120393134&ei=LUFJV_i0C7bHzAaOqIXgCQ&url=http://www.theecologist.org/essays/2987705/alas_poor_brock_the_insanity_of_the_badger_cull.html	The Ecologist	Irrelevant
275	a2be342a9f	27-05-16	Staffordshire	52.83333	-2	United Kingdom	Europe	England	2016-04-06,2015-08-28,2016-07-01,1993-08-01	Foot-and-mouth disease	Bovine,Other ruminant	'cull *NL* The three pilot culls in','have cost towards 30 million . With','the first official 3 TB badgers in','resolution -LRB- Hancox 2016 -RRB- . *NL*','1997 , Biek 2012 -RRB- . *NL*','-RRB- . *NL* 2 . Since bovines','so rare -LRB- 20 in 1,000 reactors','1980 , p. 86 , 94 ,','1986 para . 60 -RRB- . *NL*','-RRB- . *NL* 3 . no-one has',', eg . 15 % due to','2015 , More 2015 -RRB- . *NL*','. *NL…	http://news.google.com/news/url?sa=t&fd=R&ct2=us&usg=AFQjCNH71ekGuV1t6uS7lvih4LFZQgsFEw&clid=c3a7d30bb8a4878e06b80cf16b898331&cid=52779120393134&ei=LUFJV_i0C7bHzAaOqIXgCQ&url=http://www.theecologist.org/essays/2987705/alas_poor_brock_the_insanity_of_the_badger_cull.html	The Ecologist	Irrelevant
276	a2be342a9f	27-05-16	Sussex	50.91667	-0.08333	United Kingdom	Europe	England	2016-04-06,2015-08-28,2016-07-01,1993-08-01	Foot-and-mouth disease	Bovine,Other ruminant	'cull *NL* The three pilot culls in','have cost towards 30 million . With','the first official 3 TB badgers in','resolution -LRB- Hancox 2016 -RRB- . *NL*','1997 , Biek 2012 -RRB- . *NL*','-RRB- . *NL* 2 . Since bovines','so rare -LRB- 20 in 1,000 reactors','1980 , p. 86 , 94 ,','1986 para . 60 -RRB- . *NL*','-RRB- . *NL* 3 . no-one has',', eg . 15 % due to','2015 , More 2015 -RRB- . *NL*','. *NL…	http://news.google.com/news/url?sa=t&fd=R&ct2=us&usg=AFQjCNH71ekGuV1t6uS7lvih4LFZQgsFEw&clid=c3a7d30bb8a4878e06b80cf16b898331&cid=52779120393134&ei=LUFJV_i0C7bHzAaOqIXgCQ&url=http://www.theecologist.org/essays/2987705/alas_poor_brock_the_insanity_of_the_badger_cull.html	The Ecologist	Irrelevant
277	a2be342a9f	27-05-16	More	52.53772	-2.9726	United Kingdom	Europe	England	2016-04-06,2015-08-28,2016-07-01,1993-08-01	Foot-and-mouth disease	Bovine,Other ruminant	'cull *NL* The three pilot culls in','have cost towards 30 million . With','the first official 3 TB badgers in','resolution -LRB- Hancox 2016 -RRB- . *NL*','1997 , Biek 2012 -RRB- . *NL*','-RRB- . *NL* 2 . Since bovines','so rare -LRB- 20 in 1,000 reactors','1980 , p. 86 , 94 ,','1986 para . 60 -RRB- . *NL*','-RRB- . *NL* 3 . no-one has',', eg . 15 % due to','2015 , More 2015 -RRB- . *NL*','. *NL…	http://news.google.com/news/url?sa=t&fd=R&ct2=us&usg=AFQjCNH71ekGuV1t6uS7lvih4LFZQgsFEw&clid=c3a7d30bb8a4878e06b80cf16b898331&cid=52779120393134&ei=LUFJV_i0C7bHzAaOqIXgCQ&url=http://www.theecologist.org/essays/2987705/alas_poor_brock_the_insanity_of_the_badger_cull.html	The Ecologist	Irrelevant
278	a2be342a9f	27-05-16	Wales	53.3393	-1.28522	United Kingdom	Europe	England	2016-04-06,2015-08-28,2016-07-01,1993-08-01	Foot-and-mouth disease	Bovine,Other ruminant	'cull *NL* The three pilot culls in','have cost towards 30 million . With','the first official 3 TB badgers in','resolution -LRB- Hancox 2016 -RRB- . *NL*','1997 , Biek 2012 -RRB- . *NL*','-RRB- . *NL* 2 . Since bovines','so rare -LRB- 20 in 1,000 reactors','1980 , p. 86 , 94 ,','1986 para . 60 -RRB- . *NL*','-RRB- . *NL* 3 . no-one has',', eg . 15 % due to','2015 , More 2015 -RRB- . *NL*','. *NL…	http://news.google.com/news/url?sa=t&fd=R&ct2=us&usg=AFQjCNH71ekGuV1t6uS7lvih4LFZQgsFEw&clid=c3a7d30bb8a4878e06b80cf16b898331&cid=52779120393134&ei=LUFJV_i0C7bHzAaOqIXgCQ&url=http://www.theecologist.org/essays/2987705/alas_poor_brock_the_insanity_of_the_badger_cull.html	The Ecologist	Irrelevant
279	a2be342a9f	27-05-16	North Nibley	51.65734	-2.36213	United Kingdom	Europe	England	2016-04-06,2015-08-28,2016-07-01,1993-08-01	Foot-and-mouth disease	Bovine,Other ruminant	'cull *NL* The three pilot culls in','have cost towards 30 million . With','the first official 3 TB badgers in','resolution -LRB- Hancox 2016 -RRB- . *NL*','1997 , Biek 2012 -RRB- . *NL*','-RRB- . *NL* 2 . Since bovines','so rare -LRB- 20 in 1,000 reactors','1980 , p. 86 , 94 ,','1986 para . 60 -RRB- . *NL*','-RRB- . *NL* 3 . no-one has',', eg . 15 % due to','2015 , More 2015 -RRB- . *NL*','. *NL…	http://news.google.com/news/url?sa=t&fd=R&ct2=us&usg=AFQjCNH71ekGuV1t6uS7lvih4LFZQgsFEw&clid=c3a7d30bb8a4878e06b80cf16b898331&cid=52779120393134&ei=LUFJV_i0C7bHzAaOqIXgCQ&url=http://www.theecologist.org/essays/2987705/alas_poor_brock_the_insanity_of_the_badger_cull.html	The Ecologist	Irrelevant
280	a2be342a9f	27-05-16	Woodchester	51.7176	-2.2569	United Kingdom	Europe	England	2016-04-06,2015-08-28,2016-07-01,1993-08-01	Foot-and-mouth disease	Bovine,Other ruminant	'cull *NL* The three pilot culls in','have cost towards 30 million . With','the first official 3 TB badgers in','resolution -LRB- Hancox 2016 -RRB- . *NL*','1997 , Biek 2012 -RRB- . *NL*','-RRB- . *NL* 2 . Since bovines','so rare -LRB- 20 in 1,000 reactors','1980 , p. 86 , 94 ,','1986 para . 60 -RRB- . *NL*','-RRB- . *NL* 3 . no-one has',', eg . 15 % due to','2015 , More 2015 -RRB- . *NL*','. *NL…	http://news.google.com/news/url?sa=t&fd=R&ct2=us&usg=AFQjCNH71ekGuV1t6uS7lvih4LFZQgsFEw&clid=c3a7d30bb8a4878e06b80cf16b898331&cid=52779120393134&ei=LUFJV_i0C7bHzAaOqIXgCQ&url=http://www.theecologist.org/essays/2987705/alas_poor_brock_the_insanity_of_the_badger_cull.html	The Ecologist	Irrelevant
281	a2be342a9f	27-05-16	Langton	54.10038	-0.76692	United Kingdom	Europe	England	2016-04-06,2015-08-28,2016-07-01,1993-08-01	Foot-and-mouth disease	Bovine,Other ruminant	'cull *NL* The three pilot culls in','have cost towards 30 million . With','the first official 3 TB badgers in','resolution -LRB- Hancox 2016 -RRB- . *NL*','1997 , Biek 2012 -RRB- . *NL*','-RRB- . *NL* 2 . Since bovines','so rare -LRB- 20 in 1,000 reactors','1980 , p. 86 , 94 ,','1986 para . 60 -RRB- . *NL*','-RRB- . *NL* 3 . no-one has',', eg . 15 % due to','2015 , More 2015 -RRB- . *NL*','. *NL…	http://news.google.com/news/url?sa=t&fd=R&ct2=us&usg=AFQjCNH71ekGuV1t6uS7lvih4LFZQgsFEw&clid=c3a7d30bb8a4878e06b80cf16b898331&cid=52779120393134&ei=LUFJV_i0C7bHzAaOqIXgCQ&url=http://www.theecologist.org/essays/2987705/alas_poor_brock_the_insanity_of_the_badger_cull.html	The Ecologist	Irrelevant
282	a2be342a9f	27-05-16	Mark	51.22276	-2.89635	United Kingdom	Europe	England	2016-04-06,2015-08-28,2016-07-01,1993-08-01	Foot-and-mouth disease	Bovine,Other ruminant	'cull *NL* The three pilot culls in','have cost towards 30 million . With','the first official 3 TB badgers in','resolution -LRB- Hancox 2016 -RRB- . *NL*','1997 , Biek 2012 -RRB- . *NL*','-RRB- . *NL* 2 . Since bovines','so rare -LRB- 20 in 1,000 reactors','1980 , p. 86 , 94 ,','1986 para . 60 -RRB- . *NL*','-RRB- . *NL* 3 . no-one has',', eg . 15 % due to','2015 , More 2015 -RRB- . *NL*','. *NL…	http://news.google.com/news/url?sa=t&fd=R&ct2=us&usg=AFQjCNH71ekGuV1t6uS7lvih4LFZQgsFEw&clid=c3a7d30bb8a4878e06b80cf16b898331&cid=52779120393134&ei=LUFJV_i0C7bHzAaOqIXgCQ&url=http://www.theecologist.org/essays/2987705/alas_poor_brock_the_insanity_of_the_badger_cull.html	The Ecologist	Irrelevant
283	a2be342a9f	27-05-16	Wiltshire	51.25	-1.91667	United Kingdom	Europe	England	2016-04-06,2015-08-28,2016-07-01,1993-08-01	Foot-and-mouth disease	Bovine,Other ruminant	'cull *NL* The three pilot culls in','have cost towards 30 million . With','the first official 3 TB badgers in','resolution -LRB- Hancox 2016 -RRB- . *NL*','1997 , Biek 2012 -RRB- . *NL*','-RRB- . *NL* 2 . Since bovines','so rare -LRB- 20 in 1,000 reactors','1980 , p. 86 , 94 ,','1986 para . 60 -RRB- . *NL*','-RRB- . *NL* 3 . no-one has',', eg . 15 % due to','2015 , More 2015 -RRB- . *NL*','. *NL…	http://news.google.com/news/url?sa=t&fd=R&ct2=us&usg=AFQjCNH71ekGuV1t6uS7lvih4LFZQgsFEw&clid=c3a7d30bb8a4878e06b80cf16b898331&cid=52779120393134&ei=LUFJV_i0C7bHzAaOqIXgCQ&url=http://www.theecologist.org/essays/2987705/alas_poor_brock_the_insanity_of_the_badger_cull.html	The Ecologist	Irrelevant
284	a2be342a9f	27-05-16	Martin County	43.67436	-94.551071	United States	North America	Minnesota	2016-04-06,2015-08-28,2016-07-01,1993-08-01	Foot-and-mouth disease	Bovine,Other ruminant	'cull *NL* The three pilot culls in','have cost towards 30 million . With','the first official 3 TB badgers in','resolution -LRB- Hancox 2016 -RRB- . *NL*','1997 , Biek 2012 -RRB- . *NL*','-RRB- . *NL* 2 . Since bovines','so rare -LRB- 20 in 1,000 reactors','1980 , p. 86 , 94 ,','1986 para . 60 -RRB- . *NL*','-RRB- . *NL* 3 . no-one has',', eg . 15 % due to','2015 , More 2015 -RRB- . *NL*','. *NL…	http://news.google.com/news/url?sa=t&fd=R&ct2=us&usg=AFQjCNH71ekGuV1t6uS7lvih4LFZQgsFEw&clid=c3a7d30bb8a4878e06b80cf16b898331&cid=52779120393134&ei=LUFJV_i0C7bHzAaOqIXgCQ&url=http://www.theecologist.org/essays/2987705/alas_poor_brock_the_insanity_of_the_badger_cull.html	The Ecologist	Irrelevant
285	a2be342a9f	27-05-16	City of London	51.51279	-0.09184	United Kingdom	Europe	England	2016-04-06,2015-08-28,2016-07-01,1993-08-01	Foot-and-mouth disease	Bovine,Other ruminant	'cull *NL* The three pilot culls in','have cost towards 30 million . With','the first official 3 TB badgers in','resolution -LRB- Hancox 2016 -RRB- . *NL*','1997 , Biek 2012 -RRB- . *NL*','-RRB- . *NL* 2 . Since bovines','so rare -LRB- 20 in 1,000 reactors','1980 , p. 86 , 94 ,','1986 para . 60 -RRB- . *NL*','-RRB- . *NL* 3 . no-one has',', eg . 15 % due to','2015 , More 2015 -RRB- . *NL*','. *NL…	http://news.google.com/news/url?sa=t&fd=R&ct2=us&usg=AFQjCNH71ekGuV1t6uS7lvih4LFZQgsFEw&clid=c3a7d30bb8a4878e06b80cf16b898331&cid=52779120393134&ei=LUFJV_i0C7bHzAaOqIXgCQ&url=http://www.theecologist.org/essays/2987705/alas_poor_brock_the_insanity_of_the_badger_cull.html	The Ecologist	Irrelevant
286	a2be342a9f	27-05-16	Park	51.75421	-3.38736	United Kingdom	Europe	Wales	2016-04-06,2015-08-28,2016-07-01,1993-08-01	Foot-and-mouth disease	Bovine,Other ruminant	'cull *NL* The three pilot culls in','have cost towards 30 million . With','the first official 3 TB badgers in','resolution -LRB- Hancox 2016 -RRB- . *NL*','1997 , Biek 2012 -RRB- . *NL*','-RRB- . *NL* 2 . Since bovines','so rare -LRB- 20 in 1,000 reactors','1980 , p. 86 , 94 ,','1986 para . 60 -RRB- . *NL*','-RRB- . *NL* 3 . no-one has',', eg . 15 % due to','2015 , More 2015 -RRB- . *NL*','. *NL…	http://news.google.com/news/url?sa=t&fd=R&ct2=us&usg=AFQjCNH71ekGuV1t6uS7lvih4LFZQgsFEw&clid=c3a7d30bb8a4878e06b80cf16b898331&cid=52779120393134&ei=LUFJV_i0C7bHzAaOqIXgCQ&url=http://www.theecologist.org/essays/2987705/alas_poor_brock_the_insanity_of_the_badger_cull.html	The Ecologist	Irrelevant
287	a2be342a9f	27-05-16	Gloucestershire	51.83333	-2.16667	United Kingdom	Europe	England	2016-04-06,2015-08-28,2016-07-01,1993-08-01	Foot-and-mouth disease	Bovine,Other ruminant	'cull *NL* The three pilot culls in','have cost towards 30 million . With','the first official 3 TB badgers in','resolution -LRB- Hancox 2016 -RRB- . *NL*','1997 , Biek 2012 -RRB- . *NL*','-RRB- . *NL* 2 . Since bovines','so rare -LRB- 20 in 1,000 reactors','1980 , p. 86 , 94 ,','1986 para . 60 -RRB- . *NL*','-RRB- . *NL* 3 . no-one has',', eg . 15 % due to','2015 , More 2015 -RRB- . *NL*','. *NL…	http://news.google.com/news/url?sa=t&fd=R&ct2=us&usg=AFQjCNH71ekGuV1t6uS7lvih4LFZQgsFEw&clid=c3a7d30bb8a4878e06b80cf16b898331&cid=52779120393134&ei=LUFJV_i0C7bHzAaOqIXgCQ&url=http://www.theecologist.org/essays/2987705/alas_poor_brock_the_insanity_of_the_badger_cull.html	The Ecologist	Irrelevant
288	a2be342a9f	27-05-16	Glamorganshire	51.66667	-3.66667	United Kingdom	Europe	Wales	2016-04-06,2015-08-28,2016-07-01,1993-08-01	Foot-and-mouth disease	Bovine,Other ruminant	'cull *NL* The three pilot culls in','have cost towards 30 million . With','the first official 3 TB badgers in','resolution -LRB- Hancox 2016 -RRB- . *NL*','1997 , Biek 2012 -RRB- . *NL*','-RRB- . *NL* 2 . Since bovines','so rare -LRB- 20 in 1,000 reactors','1980 , p. 86 , 94 ,','1986 para . 60 -RRB- . *NL*','-RRB- . *NL* 3 . no-one has',', eg . 15 % due to','2015 , More 2015 -RRB- . *NL*','. *NL…	http://news.google.com/news/url?sa=t&fd=R&ct2=us&usg=AFQjCNH71ekGuV1t6uS7lvih4LFZQgsFEw&clid=c3a7d30bb8a4878e06b80cf16b898331&cid=52779120393134&ei=LUFJV_i0C7bHzAaOqIXgCQ&url=http://www.theecologist.org/essays/2987705/alas_poor_brock_the_insanity_of_the_badger_cull.html	The Ecologist	Irrelevant
289	a2be342a9f	27-05-16	Long County	31.75258	-81.745773	United States	North America	Georgia	2016-04-06,2015-08-28,2016-07-01,1993-08-01	Foot-and-mouth disease	Bovine,Other ruminant	'cull *NL* The three pilot culls in','have cost towards 30 million . With','the first official 3 TB badgers in','resolution -LRB- Hancox 2016 -RRB- . *NL*','1997 , Biek 2012 -RRB- . *NL*','-RRB- . *NL* 2 . Since bovines','so rare -LRB- 20 in 1,000 reactors','1980 , p. 86 , 94 ,','1986 para . 60 -RRB- . *NL*','-RRB- . *NL* 3 . no-one has',', eg . 15 % due to','2015 , More 2015 -RRB- . *NL*','. *NL…	http://news.google.com/news/url?sa=t&fd=R&ct2=us&usg=AFQjCNH71ekGuV1t6uS7lvih4LFZQgsFEw&clid=c3a7d30bb8a4878e06b80cf16b898331&cid=52779120393134&ei=LUFJV_i0C7bHzAaOqIXgCQ&url=http://www.theecologist.org/essays/2987705/alas_poor_brock_the_insanity_of_the_badger_cull.html	The Ecologist	Irrelevant
290	a2be342a9f	27-05-16	Somerset	51.08333	-3	United Kingdom	Europe	England	2016-04-06,2015-08-28,2016-07-01,1993-08-01	Foot-and-mouth disease	Bovine,Other ruminant	'cull *NL* The three pilot culls in','have cost towards 30 million . With','the first official 3 TB badgers in','resolution -LRB- Hancox 2016 -RRB- . *NL*','1997 , Biek 2012 -RRB- . *NL*','-RRB- . *NL* 2 . Since bovines','so rare -LRB- 20 in 1,000 reactors','1980 , p. 86 , 94 ,','1986 para . 60 -RRB- . *NL*','-RRB- . *NL* 3 . no-one has',', eg . 15 % due to','2015 , More 2015 -RRB- . *NL*','. *NL…	http://news.google.com/news/url?sa=t&fd=R&ct2=us&usg=AFQjCNH71ekGuV1t6uS7lvih4LFZQgsFEw&clid=c3a7d30bb8a4878e06b80cf16b898331&cid=52779120393134&ei=LUFJV_i0C7bHzAaOqIXgCQ&url=http://www.theecologist.org/essays/2987705/alas_poor_brock_the_insanity_of_the_badger_cull.html	The Ecologist	Irrelevant
291	a4bfae274a	04-02-16	Ukhrul	25.04828	94.358833	India	Asia	Manipur	2016-02-04,2016-01-01	Foot-and-mouth disease	Bovine		http://news.google.com/news/url?sa=t&fd=R&ct2=us&usg=AFQjCNFIASaSqUUtFusE5PePYS8o-5O0ww&clid=c3a7d30bb8a4878e06b80cf16b898331&cid=52779042701440&ei=4IS8VsqFE5PWaarLEg&url=http://www.thesangaiexpress.com/fmd-outbreak-claims-60-cattle/	The Sangai Express	Notifiable, enzootic
292	b78f58190e	13-03-16	Western Province	-15	24	Zambia	Africa	Western		Foot-and-mouth disease	Bovine	'1,121,386 vaccinated in 2015 . `` The','provinces compared to 450,000 in 2015 .','to 450,000 in 2015 . In addition','Southern provinces from 71,860 that were immunised'	http://news.google.com/news/url?sa=t&fd=R&ct2=us&usg=AFQjCNFeS8AUtSyj6u7KPqIhMiDHeSSbcw&clid=c3a7d30bb8a4878e06b80cf16b898331&cid=52779062729808&ei=AHLmVoD2LIqv1AbuqZ2ADA&url=http://www.times.co.zm/?p%3D81236	Times of Zambia	Notifiable, enzootic
293	b78f58190e	13-03-16	North-Western Province	-13	25	Zambia	Africa	North-Western		Foot-and-mouth disease	Bovine	'1,121,386 vaccinated in 2015 . `` The','provinces compared to 450,000 in 2015 .','to 450,000 in 2015 . In addition','Southern provinces from 71,860 that were immunised'	http://news.google.com/news/url?sa=t&fd=R&ct2=us&usg=AFQjCNFeS8AUtSyj6u7KPqIhMiDHeSSbcw&clid=c3a7d30bb8a4878e06b80cf16b898331&cid=52779062729808&ei=AHLmVoD2LIqv1AbuqZ2ADA&url=http://www.times.co.zm/?p%3D81236	Times of Zambia	Disease vigilance
294	b78f58190e	13-03-16	Choma District	-16.68884	26.987329	Zambia	Africa	Southern		Foot-and-mouth disease	Bovine	'1,121,386 vaccinated in 2015 . `` The','provinces compared to 450,000 in 2015 .','to 450,000 in 2015 . In addition','Southern provinces from 71,860 that were immunised'	http://news.google.com/news/url?sa=t&fd=R&ct2=us&usg=AFQjCNFeS8AUtSyj6u7KPqIhMiDHeSSbcw&clid=c3a7d30bb8a4878e06b80cf16b898331&cid=52779062729808&ei=AHLmVoD2LIqv1AbuqZ2ADA&url=http://www.times.co.zm/?p%3D81236	Times of Zambia	Disease vigilance
295	b78f58190e	13-03-16	Copperbelt Province	-13	28	Zambia	Africa	Copperbelt		Foot-and-mouth disease	Bovine	'1,121,386 vaccinated in 2015 . `` The','provinces compared to 450,000 in 2015 .','to 450,000 in 2015 . In addition','Southern provinces from 71,860 that were immunised'	http://news.google.com/news/url?sa=t&fd=R&ct2=us&usg=AFQjCNFeS8AUtSyj6u7KPqIhMiDHeSSbcw&clid=c3a7d30bb8a4878e06b80cf16b898331&cid=52779062729808&ei=AHLmVoD2LIqv1AbuqZ2ADA&url=http://www.times.co.zm/?p%3D81236	Times of Zambia	Disease vigilance
296	b78f58190e	13-03-16	Eastern Province	-13.66667	32	Zambia	Africa	Eastern		Foot-and-mouth disease	Bovine	'1,121,386 vaccinated in 2015 . `` The','provinces compared to 450,000 in 2015 .','to 450,000 in 2015 . In addition','Southern provinces from 71,860 that were immunised'	http://news.google.com/news/url?sa=t&fd=R&ct2=us&usg=AFQjCNFeS8AUtSyj6u7KPqIhMiDHeSSbcw&clid=c3a7d30bb8a4878e06b80cf16b898331&cid=52779062729808&ei=AHLmVoD2LIqv1AbuqZ2ADA&url=http://www.times.co.zm/?p%3D81236	Times of Zambia	Disease vigilance
297	b78f58190e	13-03-16	Southern Province	-16.5	27	Zambia	Africa	Southern		Foot-and-mouth disease	Bovine	'1,121,386 vaccinated in 2015 . `` The','provinces compared to 450,000 in 2015 .','to 450,000 in 2015 . In addition','Southern provinces from 71,860 that were immunised'	http://news.google.com/news/url?sa=t&fd=R&ct2=us&usg=AFQjCNFeS8AUtSyj6u7KPqIhMiDHeSSbcw&clid=c3a7d30bb8a4878e06b80cf16b898331&cid=52779062729808&ei=AHLmVoD2LIqv1AbuqZ2ADA&url=http://www.times.co.zm/?p%3D81236	Times of Zambia	Disease vigilance
298	bb2f40bad5	27-06-16	Knott County	37.35405	-82.954132	United States	North America	Kentucky	2016-06-01,2016-05-01,2015-08-01,2016-06-22	Foot-and-mouth disease	Bovine,Other ruminant,Ovine/caprine	'controls between the two states . *NL*','Bacillus anthracis . Six other villagers were','Kazakhstan region . Seven people were taken','. Just $ 5 a month .','month . -LSB- 4 -RSB- *NL* According','and Prevention -LSB- 5 -RSB- -LRB- CDC','nematode infections -LSB- 7 -RSB- . *NL*'	http://news.google.com/news/url?sa=t&fd=R&ct2=us&usg=AFQjCNGBV77DlNF3LstveC-AkiMd6It7_w&clid=c3a7d30bb8a4878e06b80cf16b898331&ei=fR9yV6ioCuaYzAaWvKKQAQ&url=http://thediplomat.com/2016/06/after-anthrax-outbreak-in-kazakhstan-kyrgyzstan-tightens-border-controls/	The Diplomat	Irrelevant
299	b9acf4c826	22-06-16	Iowa	42.00027	-93.500488	United States	North America	Iowa		Foot-and-mouth disease	Porcine	'between 3 to 12 cents per pig'	http://news.google.com/news/url?sa=t&fd=R&ct2=us&usg=AFQjCNFO2ko4YK-1LsKoDqKnrGj7PLtZsA&clid=c3a7d30bb8a4878e06b80cf16b898331&ei=VYdrV8j2JIyKzAaT6o6gCw&url=http://phys.org/news/2016-06-veterinarians-easier-diagnostic-samples-pigs.html	Phys.Org	Irrelevant
300	bfa1f1df43	20-06-16	Pahang	3.5	102.75	Malaysia	Asia	Pahang		Foot-and-mouth disease	Bovine	'*NL* Pahang quarantines four cattle farms following','*NL* He said four cattle farms were'	http://news.google.com/news/url?sa=t&fd=R&ct2=us&usg=AFQjCNHfXmTUCQsONHc05p-Lh_zpSuFH3g&clid=c3a7d30bb8a4878e06b80cf16b898331&ei=E-RoV_jCMOaYzAaLk6vwAw&url=http://www.nst.com.my/news/2016/06/153330/pahang-quarantines-four-cattle-farms-following-fmd-outbreak	New Straits Times Online	Notifiable, enzootic
301	c1e0289db9	27-05-16	Gaborone	-24.76234	25.7995	Botswana	Africa	South-East	2011-07-01,2016-04-01,2015-08-01	Foot-and-mouth disease	Bovine	'-LRB- U.S. $ 90,000 -RRB- Debt *NL*','the 2000 - 2009 decade of economic'	http://news.google.com/news/url?sa=t&fd=R&ct2=us&usg=AFQjCNEMdcAQTPHSXrrb2ZvWR0DQ-gqGfg&clid=c3a7d30bb8a4878e06b80cf16b898331&cid=52779120183706&ei=LUFJV_i0C7bHzAaOqIXgCQ&url=http://allafrica.com/stories/201605270630.html	AllAfrica.com	Irrelevant
302	c1e0289db9	27-05-16	Harare Province	-17.85417	31.058331	Zimbabwe	Africa	Harare	2011-07-01,2016-04-01,2015-08-01	Foot-and-mouth disease	Bovine	'-LRB- U.S. $ 90,000 -RRB- Debt *NL*','the 2000 - 2009 decade of economic'	http://news.google.com/news/url?sa=t&fd=R&ct2=us&usg=AFQjCNEMdcAQTPHSXrrb2ZvWR0DQ-gqGfg&clid=c3a7d30bb8a4878e06b80cf16b898331&cid=52779120183706&ei=LUFJV_i0C7bHzAaOqIXgCQ&url=http://allafrica.com/stories/201605270630.html	AllAfrica.com	Irrelevant
303	c48659c7bd	24-05-16	Khomas	-22.75	17.08333	Namibia	Africa	Khomas		Foot-and-mouth disease	Bovine	'already approved N$ 51.3 million in the','last year s two outbreaks of FMD','the 2015 / 16 budget for improvement','of cattle above six months of age'	http://news.google.com/news/url?sa=t&fd=R&ct2=us&usg=AFQjCNEoMP4z4H7g00aPo86vOz3klpdr6g&clid=c3a7d30bb8a4878e06b80cf16b898331&cid=52779117216054&ei=qExFV8DtGs6IzAaxz5iYCA&url=https://www.newera.com.na/2016/05/24/fmd-outbreak-angola-underlines-importance-border-control-fence/	New Era	Disease vigilance
304	c48659c7bd	24-05-16	Kavango West Region	-18.25	18.91667	Namibia	Africa	Kavango West		Foot-and-mouth disease	Bovine	'already approved N$ 51.3 million in the','last year s two outbreaks of FMD','the 2015 / 16 budget for improvement','of cattle above six months of age'	http://news.google.com/news/url?sa=t&fd=R&ct2=us&usg=AFQjCNEoMP4z4H7g00aPo86vOz3klpdr6g&clid=c3a7d30bb8a4878e06b80cf16b898331&cid=52779117216054&ei=qExFV8DtGs6IzAaxz5iYCA&url=https://www.newera.com.na/2016/05/24/fmd-outbreak-angola-underlines-importance-border-control-fence/	New Era	Disease vigilance
305	d29d5a840a	03-03-16	Jinyu	26.11899	101.864479	China	Asia	Sichuan	2016-02-18,2016-02-19,2015-05-01	Foot-and-mouth disease	Bovine,Ovine/caprine	'offices between February 18 and 19 .','February 18 and 19 . The casual','have now found one in China .','million goats and 2.6 million sheep .'	http://news.google.com/news/url?sa=t&fd=R&ct2=us&usg=AFQjCNFNUGbWy-0y3YM66LNgliZYIM8_WA&clid=c3a7d30bb8a4878e06b80cf16b898331&cid=52779056979013&ei=cpLaVuj7A878avivqfgO&url=https://www.newera.com.na/2016/03/03/wage-dispute-fmd-labourers-resolved/	New Era	Irrelevant
306	d29d5a840a	03-03-16	Khomas	-22.75	17.08333	Namibia	Africa	Khomas	2016-02-18,2016-02-19,2015-05-01	Foot-and-mouth disease	Bovine,Ovine/caprine	'offices between February 18 and 19 .','February 18 and 19 . The casual','have now found one in China .','million goats and 2.6 million sheep .'	http://news.google.com/news/url?sa=t&fd=R&ct2=us&usg=AFQjCNFNUGbWy-0y3YM66LNgliZYIM8_WA&clid=c3a7d30bb8a4878e06b80cf16b898331&cid=52779056979013&ei=cpLaVuj7A878avivqfgO&url=https://www.newera.com.na/2016/03/03/wage-dispute-fmd-labourers-resolved/	New Era	Disease vigilance
307	d6713019e4	18-05-16	Tete	-16.15639	33.58667	Mozambique	Africa	Tete	2015-10-01,2015-12-01,2016-05-15,2015-09-01,2016-02-21,2016-03-20,2016-02-01,2016-05-01,2016-06-01,2015-12-22,2016-01-01,2016-04-12,2016-03-31,2016-04-01,2015-11-01,2016-03-01,2017-01-01,2017-02-01,2017-03-01,2017-04-01,2016-02-18,2015-08-01,2016-02-04,2016-03-15,2016-03-16	Foot-and-mouth disease	Bovine	'the 2015 / 2016 , rainfall season','October to December 2015 period , which','Zimbabwe -LRB- figure 2 -RRB- . *NL*','season in October 2015 , heavy rains','days , between 21 FebruarySADC Regional Situation','Regional Situation Update 15 May 2016while in','. *NL* The 2015 / 16 El','the 2015 / 16 marketing year showed','deficit of about 7.8 million tonnes .','people during the 2015 / 16 marketing'…	http://news.google.com/news/url?sa=t&fd=R&ct2=us&usg=AFQjCNGPCo31VK77DC2JVI5vDVMXZa3cFQ&clid=c3a7d30bb8a4878e06b80cf16b898331&ei=NBU8V_irDra_zAbguZiIDQ&url=http://www.maravipost.com/2016/05/18/sadcs-regional-situation-update-el-nino-induced-drought/	The Maravi Post	Irrelevant
308	d6713019e4	18-05-16	Sofala Province	-19.2	34.799999	Mozambique	Africa	Sofala	2015-10-01,2015-12-01,2016-05-15,2015-09-01,2016-02-21,2016-03-20,2016-02-01,2016-05-01,2016-06-01,2015-12-22,2016-01-01,2016-04-12,2016-03-31,2016-04-01,2015-11-01,2016-03-01,2017-01-01,2017-02-01,2017-03-01,2017-04-01,2016-02-18,2015-08-01,2016-02-04,2016-03-15,2016-03-16	Foot-and-mouth disease	Bovine	'the 2015 / 2016 , rainfall season','October to December 2015 period , which','Zimbabwe -LRB- figure 2 -RRB- . *NL*','season in October 2015 , heavy rains','days , between 21 FebruarySADC Regional Situation','Regional Situation Update 15 May 2016while in','. *NL* The 2015 / 16 El','the 2015 / 16 marketing year showed','deficit of about 7.8 million tonnes .','people during the 2015 / 16 marketing'…	http://news.google.com/news/url?sa=t&fd=R&ct2=us&usg=AFQjCNGPCo31VK77DC2JVI5vDVMXZa3cFQ&clid=c3a7d30bb8a4878e06b80cf16b898331&ei=NBU8V_irDra_zAbguZiIDQ&url=http://www.maravipost.com/2016/05/18/sadcs-regional-situation-update-el-nino-induced-drought/	The Maravi Post	Irrelevant
309	d6713019e4	18-05-16	Gaza Province	-23.5	33	Mozambique	Africa	Gaza	2015-10-01,2015-12-01,2016-05-15,2015-09-01,2016-02-21,2016-03-20,2016-02-01,2016-05-01,2016-06-01,2015-12-22,2016-01-01,2016-04-12,2016-03-31,2016-04-01,2015-11-01,2016-03-01,2017-01-01,2017-02-01,2017-03-01,2017-04-01,2016-02-18,2015-08-01,2016-02-04,2016-03-15,2016-03-16	Foot-and-mouth disease	Bovine	'the 2015 / 2016 , rainfall season','October to December 2015 period , which','Zimbabwe -LRB- figure 2 -RRB- . *NL*','season in October 2015 , heavy rains','days , between 21 FebruarySADC Regional Situation','Regional Situation Update 15 May 2016while in','. *NL* The 2015 / 16 El','the 2015 / 16 marketing year showed','deficit of about 7.8 million tonnes .','people during the 2015 / 16 marketing'…	http://news.google.com/news/url?sa=t&fd=R&ct2=us&usg=AFQjCNGPCo31VK77DC2JVI5vDVMXZa3cFQ&clid=c3a7d30bb8a4878e06b80cf16b898331&ei=NBU8V_irDra_zAbguZiIDQ&url=http://www.maravipost.com/2016/05/18/sadcs-regional-situation-update-el-nino-induced-drought/	The Maravi Post	Irrelevant
310	d6713019e4	18-05-16	Inhambane Province	-23	34.5	Mozambique	Africa	Inhambane	2015-10-01,2015-12-01,2016-05-15,2015-09-01,2016-02-21,2016-03-20,2016-02-01,2016-05-01,2016-06-01,2015-12-22,2016-01-01,2016-04-12,2016-03-31,2016-04-01,2015-11-01,2016-03-01,2017-01-01,2017-02-01,2017-03-01,2017-04-01,2016-02-18,2015-08-01,2016-02-04,2016-03-15,2016-03-16	Foot-and-mouth disease	Bovine	'the 2015 / 2016 , rainfall season','October to December 2015 period , which','Zimbabwe -LRB- figure 2 -RRB- . *NL*','season in October 2015 , heavy rains','days , between 21 FebruarySADC Regional Situation','Regional Situation Update 15 May 2016while in','. *NL* The 2015 / 16 El','the 2015 / 16 marketing year showed','deficit of about 7.8 million tonnes .','people during the 2015 / 16 marketing'…	http://news.google.com/news/url?sa=t&fd=R&ct2=us&usg=AFQjCNGPCo31VK77DC2JVI5vDVMXZa3cFQ&clid=c3a7d30bb8a4878e06b80cf16b898331&ei=NBU8V_irDra_zAbguZiIDQ&url=http://www.maravipost.com/2016/05/18/sadcs-regional-situation-update-el-nino-induced-drought/	The Maravi Post	Irrelevant
311	d6713019e4	18-05-16	Maputo	-25.96553	32.583221	Mozambique	Africa	Maputo City	2015-10-01,2015-12-01,2016-05-15,2015-09-01,2016-02-21,2016-03-20,2016-02-01,2016-05-01,2016-06-01,2015-12-22,2016-01-01,2016-04-12,2016-03-31,2016-04-01,2015-11-01,2016-03-01,2017-01-01,2017-02-01,2017-03-01,2017-04-01,2016-02-18,2015-08-01,2016-02-04,2016-03-15,2016-03-16	Foot-and-mouth disease	Bovine	'the 2015 / 2016 , rainfall season','October to December 2015 period , which','Zimbabwe -LRB- figure 2 -RRB- . *NL*','season in October 2015 , heavy rains','days , between 21 FebruarySADC Regional Situation','Regional Situation Update 15 May 2016while in','. *NL* The 2015 / 16 El','the 2015 / 16 marketing year showed','deficit of about 7.8 million tonnes .','people during the 2015 / 16 marketing'…	http://news.google.com/news/url?sa=t&fd=R&ct2=us&usg=AFQjCNGPCo31VK77DC2JVI5vDVMXZa3cFQ&clid=c3a7d30bb8a4878e06b80cf16b898331&ei=NBU8V_irDra_zAbguZiIDQ&url=http://www.maravipost.com/2016/05/18/sadcs-regional-situation-update-el-nino-induced-drought/	The Maravi Post	Irrelevant
312	d6713019e4	18-05-16	Provincia de Zambezia	-17	37	Mozambique	Africa	Zambezia	2015-10-01,2015-12-01,2016-05-15,2015-09-01,2016-02-21,2016-03-20,2016-02-01,2016-05-01,2016-06-01,2015-12-22,2016-01-01,2016-04-12,2016-03-31,2016-04-01,2015-11-01,2016-03-01,2017-01-01,2017-02-01,2017-03-01,2017-04-01,2016-02-18,2015-08-01,2016-02-04,2016-03-15,2016-03-16	Foot-and-mouth disease	Bovine	'the 2015 / 2016 , rainfall season','October to December 2015 period , which','Zimbabwe -LRB- figure 2 -RRB- . *NL*','season in October 2015 , heavy rains','days , between 21 FebruarySADC Regional Situation','Regional Situation Update 15 May 2016while in','. *NL* The 2015 / 16 El','the 2015 / 16 marketing year showed','deficit of about 7.8 million tonnes .','people during the 2015 / 16 marketing'…	http://news.google.com/news/url?sa=t&fd=R&ct2=us&usg=AFQjCNGPCo31VK77DC2JVI5vDVMXZa3cFQ&clid=c3a7d30bb8a4878e06b80cf16b898331&ei=NBU8V_irDra_zAbguZiIDQ&url=http://www.maravipost.com/2016/05/18/sadcs-regional-situation-update-el-nino-induced-drought/	The Maravi Post	Irrelevant
313	d6713019e4	18-05-16	Manica Province	-19	33.5	Mozambique	Africa	Manica	2015-10-01,2015-12-01,2016-05-15,2015-09-01,2016-02-21,2016-03-20,2016-02-01,2016-05-01,2016-06-01,2015-12-22,2016-01-01,2016-04-12,2016-03-31,2016-04-01,2015-11-01,2016-03-01,2017-01-01,2017-02-01,2017-03-01,2017-04-01,2016-02-18,2015-08-01,2016-02-04,2016-03-15,2016-03-16	Foot-and-mouth disease	Bovine	'the 2015 / 2016 , rainfall season','October to December 2015 period , which','Zimbabwe -LRB- figure 2 -RRB- . *NL*','season in October 2015 , heavy rains','days , between 21 FebruarySADC Regional Situation','Regional Situation Update 15 May 2016while in','. *NL* The 2015 / 16 El','the 2015 / 16 marketing year showed','deficit of about 7.8 million tonnes .','people during the 2015 / 16 marketing'…	http://news.google.com/news/url?sa=t&fd=R&ct2=us&usg=AFQjCNGPCo31VK77DC2JVI5vDVMXZa3cFQ&clid=c3a7d30bb8a4878e06b80cf16b898331&ei=NBU8V_irDra_zAbguZiIDQ&url=http://www.maravipost.com/2016/05/18/sadcs-regional-situation-update-el-nino-induced-drought/	The Maravi Post	Irrelevant
314	c6ce86f3b6	06-06-16	Gemeente Best	51.5	5.38333	Netherlands	Europe	North Brabant	2016-06-21,2016-06-22	Foot-and-mouth disease	Ovine/caprine	'Bendigo on June 21 - 22 .','June 21 - 22 . *NL* At','management roles in two outbreaks of Foot','. *NL* The 2016 Best . *NL*'	http://news.google.com/news/url?sa=t&fd=R&ct2=us&usg=AFQjCNE-kQc_JmYDxl-nrnHiuo5eKImlQQ&clid=c3a7d30bb8a4878e06b80cf16b898331&ei=Px5VV6CNBs7IzAaEi5v4BQ&url=http://www.sheepcentral.com/do-you-think-victoria-ready-for-a-major-sheep-disease-outbreak/	Sheep Central	Irrelevant
315	d8e0c3e537	24-06-16	Victoria	15.58333	120.699997	Philippines	Asia	Central Luzon	2016-06-24,2016-06-21	Foot-and-mouth disease	Bovine,Ovine/caprine,Porcine	'UK has about 2.5 times the number','Victoria only had 26 veterinarians . *NL*','520,000 sheep and 5000 cattle were slaughtered','UK had in 2001 . \'\' *NL*','a month or two . \'\' *NL*'	http://news.google.com/news/url?sa=t&fd=R&ct2=us&usg=AFQjCNFsE8mFtW3MAR13vSBAFusnd6ehKw&clid=c3a7d30bb8a4878e06b80cf16b898331&ei=h9hsV5DxHuLqzAbzqZzwBg&url=http://www.sheepcentral.com/victorias-chief-vet-highlights-poor-sheep-traceability-as-disease-outbreak-risk/	Sheep Central	Irrelevant
316	d8e0c3e537	24-06-16	Ciudad Victoria	23.74174	-99.145988	Mexico	North America	Tamaulipas	2016-06-24,2016-06-21	Foot-and-mouth disease	Bovine,Ovine/caprine,Porcine	'UK has about 2.5 times the number','Victoria only had 26 veterinarians . *NL*','520,000 sheep and 5000 cattle were slaughtered','UK had in 2001 . \'\' *NL*','a month or two . \'\' *NL*'	http://news.google.com/news/url?sa=t&fd=R&ct2=us&usg=AFQjCNFsE8mFtW3MAR13vSBAFusnd6ehKw&clid=c3a7d30bb8a4878e06b80cf16b898331&ei=h9hsV5DxHuLqzAbzqZzwBg&url=http://www.sheepcentral.com/victorias-chief-vet-highlights-poor-sheep-traceability-as-disease-outbreak-risk/	Sheep Central	Irrelevant
317	d8e0c3e537	24-06-16	Davao	7.07306	125.612778	Philippines	Asia	Davao	2016-06-24,2016-06-21	Foot-and-mouth disease	Bovine,Ovine/caprine,Porcine	'UK has about 2.5 times the number','Victoria only had 26 veterinarians . *NL*','520,000 sheep and 5000 cattle were slaughtered','UK had in 2001 . \'\' *NL*','a month or two . \'\' *NL*'	http://news.google.com/news/url?sa=t&fd=R&ct2=us&usg=AFQjCNFsE8mFtW3MAR13vSBAFusnd6ehKw&clid=c3a7d30bb8a4878e06b80cf16b898331&ei=h9hsV5DxHuLqzAbzqZzwBg&url=http://www.sheepcentral.com/victorias-chief-vet-highlights-poor-sheep-traceability-as-disease-outbreak-risk/	Sheep Central	Irrelevant
318	eb0ce3c4d0	15-06-16	Moroto Parish	3.35669	32.681061	Uganda	Africa	Northern Region	01-09-15	Foot-and-mouth disease	Bovine,Other ruminant,Ovine/caprine	'- One million three hundred thousand livestock','Uganda in September 2015 . *NL* The','The exercise is one of the FAO','million goats and 1.8 million sheep .','The exercise targets 1.5 million animals ,','Pox , and 400,000 goats against CCPP'	http://news.google.com/news/url?sa=t&fd=R&ct2=us&usg=AFQjCNHkn1hUYTMXQx2Fnbb2XieQfUmP6Q&clid=c3a7d30bb8a4878e06b80cf16b898331&ei=1kxiV4DiCc73zAbipIyYDA&url=http://allafrica.com/stories/201606150766.html	AllAfrica.com	Disease vigilance
319	f3efb5e4fa	02-03-16	Gaborone	-24.76234	25.7995	Botswana	Africa	South-East	2016-08-01,2017-05-01	Foot-and-mouth disease	Bovine	'minister said Zone 7 was declared FMD','the outbreak in 2011 . *NL* Following'	http://news.google.com/news/url?sa=t&fd=R&ct2=us&usg=AFQjCNHbUlfaWM5Z5oQ7g_wl1D6KeCRtpQ&clid=c3a7d30bb8a4878e06b80cf16b898331&ei=Z6DWVtDEGJeCaKf0rNgM&url=http://allafrica.com/stories/201603020193.html	AllAfrica.com	Irrelevant
320	f3efb5e4fa	02-03-16	Southern District	-25	25	Botswana	Africa	Ngwaketsi	2016-08-01,2017-05-01	Foot-and-mouth disease	Bovine	'minister said Zone 7 was declared FMD','the outbreak in 2011 . *NL* Following'	http://news.google.com/news/url?sa=t&fd=R&ct2=us&usg=AFQjCNHbUlfaWM5Z5oQ7g_wl1D6KeCRtpQ&clid=c3a7d30bb8a4878e06b80cf16b898331&ei=Z6DWVtDEGJeCaKf0rNgM&url=http://allafrica.com/stories/201603020193.html	AllAfrica.com	Irrelevant
321	f3efb5e4fa	02-03-16	Central District	-22	26	Botswana	Africa	Central	2016-08-01,2017-05-01	Foot-and-mouth disease	Bovine	'minister said Zone 7 was declared FMD','the outbreak in 2011 . *NL* Following'	http://news.google.com/news/url?sa=t&fd=R&ct2=us&usg=AFQjCNHbUlfaWM5Z5oQ7g_wl1D6KeCRtpQ&clid=c3a7d30bb8a4878e06b80cf16b898331&ei=Z6DWVtDEGJeCaKf0rNgM&url=http://allafrica.com/stories/201603020193.html	AllAfrica.com	Disease vigilance
322	fb1d644f66	26-06-16	Moyo District	3.65	31.719999	Uganda	Africa	Northern Region	2016-06-23,2014-04-27,2000-08-16	Foot-and-mouth disease	Bovine,Other ruminant,Ovine/caprine,Porcine	'on 27 April 2014 in Masvingo Province'	http://news.google.com/news/url?sa=t&fd=R&ct2=us&usg=AFQjCNF4mgodlLVNNFyMvZCAYMkmtloaXw&clid=c3a7d30bb8a4878e06b80cf16b898331&cid=52779141255735&ei=uMxwV8CoMcKWzAaXlqawCg&url=http://bulawayo24.com/index-id-News-sc-Regional-byo-91004.html	Bulawayo24 News (press release) (bl	Notifiable, enzootic
323	fb1d644f66	26-06-16	Mwenezi District	-21.35838	30.70668	Zimbabwe	Africa	Masvingo	2016-06-23,2014-04-27,2000-08-16	Foot-and-mouth disease	Bovine,Other ruminant,Ovine/caprine,Porcine	'on 27 April 2014 in Masvingo Province'	http://news.google.com/news/url?sa=t&fd=R&ct2=us&usg=AFQjCNF4mgodlLVNNFyMvZCAYMkmtloaXw&clid=c3a7d30bb8a4878e06b80cf16b898331&cid=52779141255735&ei=uMxwV8CoMcKWzAaXlqawCg&url=http://bulawayo24.com/index-id-News-sc-Regional-byo-91004.html	Bulawayo24 News (press release) (bl	Notifiable, enzootic
324	fb1d644f66	26-06-16	Masvingo Province	-20.6	31.4	Zimbabwe	Africa	Masvingo	2016-06-23,2014-04-27,2000-08-16	Foot-and-mouth disease	Bovine,Other ruminant,Ovine/caprine,Porcine	'on 27 April 2014 in Masvingo Province'	http://news.google.com/news/url?sa=t&fd=R&ct2=us&usg=AFQjCNF4mgodlLVNNFyMvZCAYMkmtloaXw&clid=c3a7d30bb8a4878e06b80cf16b898331&cid=52779141255735&ei=uMxwV8CoMcKWzAaXlqawCg&url=http://bulawayo24.com/index-id-News-sc-Regional-byo-91004.html	Bulawayo24 News (press release) (bl	Notifiable, enzootic
325	fb1d644f66	26-06-16	Masvingo District	-20.31481	30.90008	Zimbabwe	Africa	Masvingo	2016-06-23,2014-04-27,2000-08-16	Foot-and-mouth disease	Bovine,Other ruminant,Ovine/caprine,Porcine	'on 27 April 2014 in Masvingo Province'	http://news.google.com/news/url?sa=t&fd=R&ct2=us&usg=AFQjCNF4mgodlLVNNFyMvZCAYMkmtloaXw&clid=c3a7d30bb8a4878e06b80cf16b898331&cid=52779141255735&ei=uMxwV8CoMcKWzAaXlqawCg&url=http://bulawayo24.com/index-id-News-sc-Regional-byo-91004.html	Bulawayo24 News (press release) (bl	Notifiable, enzootic
326	fb1d644f66	26-06-16	Midlands Province	-19.2	29.799999	Zimbabwe	Africa	Midlands	2016-06-23,2014-04-27,2000-08-16	Foot-and-mouth disease	Bovine,Other ruminant,Ovine/caprine,Porcine	'on 27 April 2014 in Masvingo Province'	http://news.google.com/news/url?sa=t&fd=R&ct2=us&usg=AFQjCNF4mgodlLVNNFyMvZCAYMkmtloaXw&clid=c3a7d30bb8a4878e06b80cf16b898331&cid=52779141255735&ei=uMxwV8CoMcKWzAaXlqawCg&url=http://bulawayo24.com/index-id-News-sc-Regional-byo-91004.html	Bulawayo24 News (press release) (bl	Notifiable, enzootic
327	fb1d644f66	26-06-16	Matabeleland North Province	-18.83333	27.41667	Zimbabwe	Africa	Matabeleland North	2016-06-23,2014-04-27,2000-08-16	Foot-and-mouth disease	Bovine,Other ruminant,Ovine/caprine,Porcine	'on 27 April 2014 in Masvingo Province'	http://news.google.com/news/url?sa=t&fd=R&ct2=us&usg=AFQjCNF4mgodlLVNNFyMvZCAYMkmtloaXw&clid=c3a7d30bb8a4878e06b80cf16b898331&cid=52779141255735&ei=uMxwV8CoMcKWzAaXlqawCg&url=http://bulawayo24.com/index-id-News-sc-Regional-byo-91004.html	Bulawayo24 News (press release) (bl	Notifiable, enzootic
328	ec171c2d32	23-02-16	Lucy	34.65284	-105.843353	United States	North America	New Mexico	2016-02-22,2015-11-01	Foot-and-mouth disease	Porcine	'in 2016 ? 22 February 2016 ANALYSIS','? 22 February 2016 ANALYSIS - Continuing','15th anniversary -LSB- 5 -RSB- of the','Statement -LRB- November 2015 -RRB- . *NL*','team . In 2012 , she was','via Shutterstock -LSB- 6 -RSB- *NL* References'	http://news.google.com/news/url?sa=t&fd=R&ct2=us&usg=AFQjCNGfUX_uP67Xf675S8Q5TufTlCBUCw&clid=c3a7d30bb8a4878e06b80cf16b898331&cid=52779051627644&ei=U9jfVuiALIjC1AaqyYOADg&url=http://www.thepigsite.com/swinenews/41295/weekly-overview-will-pig-farmers-suffer-in-2016	ThePigSite.com	Irrelevant
329	ec171c2d32	23-02-16	Cambridge	42.3751	-71.105614	United States	North America	Massachusetts	2016-02-22,2015-11-01	Foot-and-mouth disease	Porcine	'in 2016 ? 22 February 2016 ANALYSIS','? 22 February 2016 ANALYSIS - Continuing','15th anniversary -LSB- 5 -RSB- of the','Statement -LRB- November 2015 -RRB- . *NL*','team . In 2012 , she was','via Shutterstock -LSB- 6 -RSB- *NL* References'	http://news.google.com/news/url?sa=t&fd=R&ct2=us&usg=AFQjCNGfUX_uP67Xf675S8Q5TufTlCBUCw&clid=c3a7d30bb8a4878e06b80cf16b898331&cid=52779051627644&ei=U9jfVuiALIjC1AaqyYOADg&url=http://www.thepigsite.com/swinenews/41295/weekly-overview-will-pig-farmers-suffer-in-2016	ThePigSite.com	Irrelevant
330	ec171c2d32	23-02-16	Iowa	42.00027	-93.500488	United States	North America	Iowa	2016-02-22,2015-11-01	Foot-and-mouth disease	Porcine	'in 2016 ? 22 February 2016 ANALYSIS','? 22 February 2016 ANALYSIS - Continuing','15th anniversary -LSB- 5 -RSB- of the','Statement -LRB- November 2015 -RRB- . *NL*','team . In 2012 , she was','via Shutterstock -LSB- 6 -RSB- *NL* References'	http://news.google.com/news/url?sa=t&fd=R&ct2=us&usg=AFQjCNGfUX_uP67Xf675S8Q5TufTlCBUCw&clid=c3a7d30bb8a4878e06b80cf16b898331&cid=52779051627644&ei=U9jfVuiALIjC1AaqyYOADg&url=http://www.thepigsite.com/swinenews/41295/weekly-overview-will-pig-farmers-suffer-in-2016	ThePigSite.com	Irrelevant
331	ec171c2d32	23-02-16	Hill	51.66322	-2.52088	United Kingdom	Europe	England	2016-02-22,2015-11-01	Foot-and-mouth disease	Porcine	'in 2016 ? 22 February 2016 ANALYSIS','? 22 February 2016 ANALYSIS - Continuing','15th anniversary -LSB- 5 -RSB- of the','Statement -LRB- November 2015 -RRB- . *NL*','team . In 2012 , she was','via Shutterstock -LSB- 6 -RSB- *NL* References'	http://news.google.com/news/url?sa=t&fd=R&ct2=us&usg=AFQjCNGfUX_uP67Xf675S8Q5TufTlCBUCw&clid=c3a7d30bb8a4878e06b80cf16b898331&cid=52779051627644&ei=U9jfVuiALIjC1AaqyYOADg&url=http://www.thepigsite.com/swinenews/41295/weekly-overview-will-pig-farmers-suffer-in-2016	ThePigSite.com	Irrelevant
332	f8424bce90	11-03-16	March	52.55262	0.07028	United Kingdom	Europe	England	2016-03-11,2016-03-01,2016-03-09	Foot-and-mouth disease	Porcine	'learned about this one and we really'	http://news.google.com/news/url?sa=t&fd=R&ct2=us&usg=AFQjCNGMLiqofmGBw9ZafD65vEomQTUfYQ&clid=c3a7d30bb8a4878e06b80cf16b898331&cid=52779061115546&ei=DB7lVqCkKI7Za9nemagG&url=http://www.farmscape.com/f2ShowScript.aspx?i%3D25415%26q%3DMore%2BResearch%2BNeeded%2Binto%2BSeneca%2BValley%2BVirus%2B	Farmscape Online	Irrelevant
333	f8424bce90	11-03-16	More	52.53772	-2.9726	United Kingdom	Europe	England	2016-03-11,2016-03-01,2016-03-09	Foot-and-mouth disease	Porcine	'learned about this one and we really'	http://news.google.com/news/url?sa=t&fd=R&ct2=us&usg=AFQjCNGMLiqofmGBw9ZafD65vEomQTUfYQ&clid=c3a7d30bb8a4878e06b80cf16b898331&cid=52779061115546&ei=DB7lVqCkKI7Za9nemagG&url=http://www.farmscape.com/f2ShowScript.aspx?i%3D25415%26q%3DMore%2BResearch%2BNeeded%2Binto%2BSeneca%2BValley%2BVirus%2B	Farmscape Online	Irrelevant
334	f8424bce90	11-03-16	Alberta	52.28333	-117.469002	Canada	North America	Alberta	2016-03-11,2016-03-01,2016-03-09	Foot-and-mouth disease	Porcine	'learned about this one and we really'	http://news.google.com/news/url?sa=t&fd=R&ct2=us&usg=AFQjCNGMLiqofmGBw9ZafD65vEomQTUfYQ&clid=c3a7d30bb8a4878e06b80cf16b898331&cid=52779061115546&ei=DB7lVqCkKI7Za9nemagG&url=http://www.farmscape.com/f2ShowScript.aspx?i%3D25415%26q%3DMore%2BResearch%2BNeeded%2Binto%2BSeneca%2BValley%2BVirus%2B	Farmscape Online	Irrelevant
335	f8424bce90	11-03-16	Valley	53.28829	-4.55395	United Kingdom	Europe	Wales	2016-03-11,2016-03-01,2016-03-09	Foot-and-mouth disease	Porcine	'learned about this one and we really'	http://news.google.com/news/url?sa=t&fd=R&ct2=us&usg=AFQjCNGMLiqofmGBw9ZafD65vEomQTUfYQ&clid=c3a7d30bb8a4878e06b80cf16b898331&cid=52779061115546&ei=DB7lVqCkKI7Za9nemagG&url=http://www.farmscape.com/f2ShowScript.aspx?i%3D25415%26q%3DMore%2BResearch%2BNeeded%2Binto%2BSeneca%2BValley%2BVirus%2B	Farmscape Online	Irrelevant

## Sheet: BTV
id	article	publication_date	location	latitude	longitude	country	continent	admin1	label	confidence	dates	diseases	species	cases	url	source	relevance
1	2ce8285787	29-01-16	Tbilisi, Georgia	41.724998	44.790833	Georgia	Europe	Georgia	correct	0.63		Bluetongue	Ovine/caprine		http://news.google.com/news/url?sa=t&fd=R&ct2=us&usg=AFQjCNE2cB4PutPQp8zdnTbqMotuaLaYUA&clid=c3a7d30bb8a4878e06b80cf16b898331&cid=52779039172509&ei=oYa8VujrMtW4aObGjdAN&url=http://www.globalmeatnews.com/Industry-Markets/OIE-virus-will-impact-Georgia-s-meat-trade	GlobalMeatNews.com	Notifiable, alert epizootic
2	0a69445652	07-06-16	Wales	53.3393	-1.28522	United Kingdom	Europe	England	correct	0.83575	2016-07-01,2015-07-01,2015-09-01	Bluetongue	Bovine,Ovine/caprine	'is 33 to 60 per cent in','in July and 80 per cent in'	http://news.google.com/news/url?sa=t&fd=R&ct2=us&usg=AFQjCNGhKYNCqSMFLBGkY3iwvn3m4Yr2IA&clid=c3a7d30bb8a4878e06b80cf16b898331&cid=52779128666790&ei=BcJXV_D7EOXrzAa0sImgCw&url=http://www.shropshirestar.com/farming/2016/06/07/shropshire-farmers-urged-to-act-as-bluetongue-vaccine-given-go-ahead-for-livestock/	shropshirestar.com	Disease vigilance
3	0a69445652	07-06-16	Shropshire	52.66667	-2.75	United Kingdom	Europe	England	correct	0.8025	2016-07-01,2015-07-01,2015-09-01	Bluetongue	Bovine,Ovine/caprine	'is 33 to 60 per cent in','in July and 80 per cent in'	http://news.google.com/news/url?sa=t&fd=R&ct2=us&usg=AFQjCNGhKYNCqSMFLBGkY3iwvn3m4Yr2IA&clid=c3a7d30bb8a4878e06b80cf16b898331&cid=52779128666790&ei=BcJXV_D7EOXrzAa0sImgCw&url=http://www.shropshirestar.com/farming/2016/06/07/shropshire-farmers-urged-to-act-as-bluetongue-vaccine-given-go-ahead-for-livestock/	shropshirestar.com	Disease vigilance
4	13beebba59	14-02-16	South East	51.4	-0.5	United Kingdom	Europe	England	correct	0.839167	14-02-16	Bluetongue	Bovine,Other ruminant,Ovine/caprine	'and livestock -LSB- 3 -RSB- industry .'	http://news.google.com/news/url?sa=t&fd=R&ct2=us&usg=AFQjCNF-nXc9yj8gkcTZayIEtFbzr7LB3w&clid=c3a7d30bb8a4878e06b80cf16b898331&ei=_czGVojiFsu9aqSqh4AM&url=http://www.smallholder.co.uk/news/14282792.Bluetongue_warning/	Smallholder	Disease vigilance
5	13beebba59	14-02-16	England	52.16045	-0.70312	United Kingdom	Europe	England	correct	0.834167	14-02-16	Bluetongue	Bovine,Other ruminant,Ovine/caprine	'and livestock -LSB- 3 -RSB- industry .'	http://news.google.com/news/url?sa=t&fd=R&ct2=us&usg=AFQjCNF-nXc9yj8gkcTZayIEtFbzr7LB3w&clid=c3a7d30bb8a4878e06b80cf16b898331&ei=_czGVojiFsu9aqSqh4AM&url=http://www.smallholder.co.uk/news/14282792.Bluetongue_warning/	Smallholder	Disease vigilance
6	13beebba59	14-02-16	Blackwell	53.12539	-1.34417	United Kingdom	Europe	England	correct	0.765	14-02-16	Bluetongue	Bovine,Other ruminant,Ovine/caprine	'and livestock -LSB- 3 -RSB- industry .'	http://news.google.com/news/url?sa=t&fd=R&ct2=us&usg=AFQjCNF-nXc9yj8gkcTZayIEtFbzr7LB3w&clid=c3a7d30bb8a4878e06b80cf16b898331&ei=_czGVojiFsu9aqSqh4AM&url=http://www.smallholder.co.uk/news/14282792.Bluetongue_warning/	Smallholder	Disease vigilance
7	13beebba59	14-02-16	Pirbright	51.2926	-0.65955	United Kingdom	Europe	England	correct	0.58	14-02-16	Bluetongue	Bovine,Other ruminant,Ovine/caprine	'and livestock -LSB- 3 -RSB- industry .'	http://news.google.com/news/url?sa=t&fd=R&ct2=us&usg=AFQjCNF-nXc9yj8gkcTZayIEtFbzr7LB3w&clid=c3a7d30bb8a4878e06b80cf16b898331&ei=_czGVojiFsu9aqSqh4AM&url=http://www.smallholder.co.uk/news/14282792.Bluetongue_warning/	Smallholder	Disease vigilance
8	13f918ac6b	19-01-16	England	52.16045	-0.70312	United Kingdom	Europe	England	correct	0.714	2015-12-25,2015-12-01,2016-01-19,2015-11-01,2007-09-01,2015-09-01	Bluetongue	Bovine,Ovine/caprine	'of England in 2007 , was discovered','East Anglia in 2007 . \'\' *NL*','in 2007 and 2008 , with France','Anglia in September 2007 . It had'	http://news.google.com/news/url?sa=t&fd=R&ct2=us&usg=AFQjCNEbbSBUIys6Yckvi1Ufb3r6hnXq-Q&clid=c3a7d30bb8a4878e06b80cf16b898331&ei=b4i8VrC9EOrqa5uXtcgE&url=https://www.fginsight.com/news/farmers-urged-to-brace-themselves-for-return-of-bluetongue-in-2016-9332	FG Insight	Disease vigilance
9	15a33ea7fd	13-06-16	England	52.16045	-0.70312	United Kingdom	Europe	England	correct	0.9325	2016-05-01,2015-10-01,2015-07-01,2015-09-01	Bluetongue	Bovine,Other ruminant,Ovine/caprine	'in July and 80 per cent in'	http://news.google.com/news/url?sa=t&fd=R&ct2=us&usg=AFQjCNFb1umpQCm8vCAbyjvKUiWkKQ5eXQ&clid=c3a7d30bb8a4878e06b80cf16b898331&cid=52779132428718&ei=lapfV5jCEYzmzAbf6oOwBQ&url=https://www.farminguk.com/News/Campaign-Against-Bluetongue-launches-roadshow-meeting-across-UK-to-update-farmers-about-disease_42101.html	FarmingUK	Disease vigilance
10	19aa55a8a7	13-02-16	England	52.16045	-0.70312	United Kingdom	Europe	England	correct	0.87		Bluetongue	Bovine,Other ruminant,Ovine/caprine		http://news.google.com/news/url?sa=t&fd=R&ct2=us&usg=AFQjCNHX3tOzAzF6EJ2DOQYnZOZ6HrphJg&clid=c3a7d30bb8a4878e06b80cf16b898331&cid=52779046291595&ei=RzTAVpC1MsL1aILivLgL&url=http://www.farminguk.com/news/Farmers-urged-to-remain-vigiliant-over-Bluetongue-risk_38656.html	FarmingUK	Disease vigilance
11	19aa55a8a7	13-02-16	Blackwell	53.12539	-1.34417	United Kingdom	Europe	England	correct	0.835		Bluetongue	Bovine,Other ruminant,Ovine/caprine		http://news.google.com/news/url?sa=t&fd=R&ct2=us&usg=AFQjCNHX3tOzAzF6EJ2DOQYnZOZ6HrphJg&clid=c3a7d30bb8a4878e06b80cf16b898331&cid=52779046291595&ei=RzTAVpC1MsL1aILivLgL&url=http://www.farminguk.com/news/Farmers-urged-to-remain-vigiliant-over-Bluetongue-risk_38656.html	FarmingUK	Disease vigilance
12	19aa55a8a7	13-02-16	Pirbright	51.2926	-0.65955	United Kingdom	Europe	England	correct	0.6		Bluetongue	Bovine,Other ruminant,Ovine/caprine		http://news.google.com/news/url?sa=t&fd=R&ct2=us&usg=AFQjCNHX3tOzAzF6EJ2DOQYnZOZ6HrphJg&clid=c3a7d30bb8a4878e06b80cf16b898331&cid=52779046291595&ei=RzTAVpC1MsL1aILivLgL&url=http://www.farminguk.com/news/Farmers-urged-to-remain-vigiliant-over-Bluetongue-risk_38656.html	FarmingUK	Disease vigilance
13	3bdf8e828b	13-02-16	Hall	47.6176	14.44597	Austria	Europe	Styria	correct	0.625833	2016-02-13,2015-08-01,2016-02-04,2016-01-01,2016-02-01	Bluetongue	Bovine,Other ruminant,Ovine/caprine	'vaccinate *NL* Saturday 13 February 2016 5:00','Saturday 13 February 2016 5:00 *NL* John','of bluetongue for four years was confirmed','surveillance work uncovered 173 outbreaks of the','votes cast , 53 % were in','UK outbreak in 2007 . *NL* Bluetongue'	http://news.google.com/news/url?sa=t&fd=R&ct2=us&usg=AFQjCNHOiRft4f0bCazIwDRX90Qrh_QLNw&clid=c3a7d30bb8a4878e06b80cf16b898331&cid=52779046291595&ei=Lfu-VviKGdfRa_amsnA&url=http://www.fwi.co.uk/livestock/bluetongue-strike-most-likely-as-farmers-vote-to-vaccinate.htm	FarmersWeekly	Notifiable, current epizootic
14	3bdf8e828b	13-02-16	See	47.04483	10.44739	Austria	Europe	Tyrol	correct	0.622833	2016-02-13,2015-08-01,2016-02-04,2016-01-01,2016-02-01	Bluetongue	Bovine,Other ruminant,Ovine/caprine	'vaccinate *NL* Saturday 13 February 2016 5:00','Saturday 13 February 2016 5:00 *NL* John','of bluetongue for four years was confirmed','surveillance work uncovered 173 outbreaks of the','votes cast , 53 % were in','UK outbreak in 2007 . *NL* Bluetongue'	http://news.google.com/news/url?sa=t&fd=R&ct2=us&usg=AFQjCNHOiRft4f0bCazIwDRX90Qrh_QLNw&clid=c3a7d30bb8a4878e06b80cf16b898331&cid=52779046291595&ei=Lfu-VviKGdfRa_amsnA&url=http://www.fwi.co.uk/livestock/bluetongue-strike-most-likely-as-farmers-vote-to-vaccinate.htm	FarmersWeekly	Notifiable, current epizootic
15	4050785a8e	25-01-16	Marche	43.5	13.25	Italy	Europe	The Marches	correct	0.9575	23-12-13	Bluetongue	Bovine	'aggirare attorno al 6 % . I','triennio 2014 - 2016 -LRB- approvato con','Regionale 23.12.13 n. 50 -RRB- , e'	http://news.google.com/news/url?sa=t&fd=R&ct2=us&usg=AFQjCNFQdy0mTS4_UJ6H7Poe4q7h52qsew&clid=c3a7d30bb8a4878e06b80cf16b898331&cid=52779768174550&ei=b4i8VrC9EOrqa5uXtcgE&url=http://www.informazione.tv/it/Attualit%25C3%25A0/art/60647-virus-della-bluetongue-al-via-nel-fermano-la-seconda-parte-della-campagna-di-vaccinazione-degli-allevamenti-oltre-22-mila-animali-interessati/	Informazione.Tv	Disease vigilance
16	4050785a8e	25-01-16	Fermo	43.16466	13.72329	Italy	Europe	The Marches	correct	0.845417	23-12-13	Bluetongue	Bovine	'aggirare attorno al 6 % . I','triennio 2014 - 2016 -LRB- approvato con','Regionale 23.12.13 n. 50 -RRB- , e'	http://news.google.com/news/url?sa=t&fd=R&ct2=us&usg=AFQjCNFQdy0mTS4_UJ6H7Poe4q7h52qsew&clid=c3a7d30bb8a4878e06b80cf16b898331&cid=52779768174550&ei=b4i8VrC9EOrqa5uXtcgE&url=http://www.informazione.tv/it/Attualit%25C3%25A0/art/60647-virus-della-bluetongue-al-via-nel-fermano-la-seconda-parte-della-campagna-di-vaccinazione-degli-allevamenti-oltre-22-mila-animali-interessati/	Informazione.Tv	Disease vigilance
17	4050785a8e	25-01-16	Province of Fermo	43.16537	13.72424	Italy	Europe	The Marches	correct	0.727833	23-12-13	Bluetongue	Bovine	'aggirare attorno al 6 % . I','triennio 2014 - 2016 -LRB- approvato con','Regionale 23.12.13 n. 50 -RRB- , e'	http://news.google.com/news/url?sa=t&fd=R&ct2=us&usg=AFQjCNFQdy0mTS4_UJ6H7Poe4q7h52qsew&clid=c3a7d30bb8a4878e06b80cf16b898331&cid=52779768174550&ei=b4i8VrC9EOrqa5uXtcgE&url=http://www.informazione.tv/it/Attualit%25C3%25A0/art/60647-virus-della-bluetongue-al-via-nel-fermano-la-seconda-parte-della-campagna-di-vaccinazione-degli-allevamenti-oltre-22-mila-animali-interessati/	Informazione.Tv	Disease vigilance
18	47cbc3b4c1	04-03-16	Guelph	43.54594	-80.255989	Canada	North America	Ontario	correct	0.7525	2015-09-01,2015-12-25,2016-01-01	Bluetongue	Other ruminant,Ovine/caprine	', 2012 and 2013 . Researchers have','producer might have two to three lambs','150 days or five months . Lambs','infected around September 2015 , she says'	http://news.google.com/news/url?sa=t&fd=R&ct2=us&usg=AFQjCNGJc5uFNbRPmzCyTU4DHYDYjkzQcg&clid=c3a7d30bb8a4878e06b80cf16b898331&ei=wZTaVrHAD4T1aLevhsgN&url=http://www.betterfarming.com/online-news/sudden-increase-virus-cause-worry-ontario%25E2%2580%2599s-sheep-industry-61331	BetterFarming.com	Other diseases
19	49a5ad63f7	15-02-16	Blackwell	53.12539	-1.34417	United Kingdom	Europe	England	correct	0.85125	15-02-16	Bluetongue	Bovine,Ovine/caprine	'was in in 2007 -8 in the','of Bluetongue in 2007 -8 was controlled'	http://news.google.com/news/url?sa=t&fd=R&ct2=us&usg=AFQjCNEXJLlFp09izEZBqwvQEAjOc3W1iw&clid=c3a7d30bb8a4878e06b80cf16b898331&cid=52779046291595&ei=_tbCVqCTBML1aILivLgL&url=http://www.farminguk.com/news/Veterinary-associations-urge-vigilance-following-Bluetongue-risk_38668.html	FarmingUK	Disease vigilance
20	49a5ad63f7	15-02-16	Pirbright	51.2926	-0.65955	United Kingdom	Europe	England	correct	0.77625	15-02-16	Bluetongue	Bovine,Ovine/caprine	'was in in 2007 -8 in the','of Bluetongue in 2007 -8 was controlled'	http://news.google.com/news/url?sa=t&fd=R&ct2=us&usg=AFQjCNEXJLlFp09izEZBqwvQEAjOc3W1iw&clid=c3a7d30bb8a4878e06b80cf16b898331&cid=52779046291595&ei=_tbCVqCTBML1aILivLgL&url=http://www.farminguk.com/news/Veterinary-associations-urge-vigilance-following-Bluetongue-risk_38668.html	FarmingUK	Disease vigilance
21	49a5ad63f7	15-02-16	Southern	51.33333	-1.5	United Kingdom	Europe	England	correct	0.73	15-02-16	Bluetongue	Bovine,Ovine/caprine	'was in in 2007 -8 in the','of Bluetongue in 2007 -8 was controlled'	http://news.google.com/news/url?sa=t&fd=R&ct2=us&usg=AFQjCNEXJLlFp09izEZBqwvQEAjOc3W1iw&clid=c3a7d30bb8a4878e06b80cf16b898331&cid=52779046291595&ei=_tbCVqCTBML1aILivLgL&url=http://www.farminguk.com/news/Veterinary-associations-urge-vigilance-following-Bluetongue-risk_38668.html	FarmingUK	Disease vigilance
22	49a5ad63f7	15-02-16	South East	51.4	-0.5	United Kingdom	Europe	England	correct	0.531429	15-02-16	Bluetongue	Bovine,Ovine/caprine	'was in in 2007 -8 in the','of Bluetongue in 2007 -8 was controlled'	http://news.google.com/news/url?sa=t&fd=R&ct2=us&usg=AFQjCNEXJLlFp09izEZBqwvQEAjOc3W1iw&clid=c3a7d30bb8a4878e06b80cf16b898331&cid=52779046291595&ei=_tbCVqCTBML1aILivLgL&url=http://www.farminguk.com/news/Veterinary-associations-urge-vigilance-following-Bluetongue-risk_38668.html	FarmingUK	Disease vigilance
23	5cd7da37cc	20-01-16	Stoneleigh	52.35669	-1.54498	United Kingdom	Europe	England	correct	0.639167	2016-01-20,2015-08-01,2016-01-19,2015-12-01	Bluetongue	Bovine,Ovine/caprine	'UK *NL* Wednesday 20 January 2016 9:58','Wednesday 20 January 2016 9:58 *NL* Livestock','the virus for four years was detected','of bluetongue for four years was confirmed','disease jumps -LSB- 1 -RSB- *NL* Bluetongue','on Tuesday -LRB- 19 January -RRB- .','. *NL* Some 87 cattle farms were','beef farms and four sheep farms .'	http://news.google.com/news/url?sa=t&fd=R&ct2=us&usg=AFQjCNFRzkkQ28N7NVf1LAIanVvfz1KDlQ&clid=c3a7d30bb8a4878e06b80cf16b898331&ei=b4i8VrC9EOrqa5uXtcgE&url=http://www.fwi.co.uk/livestock/fears-grow-over-bluetongue-threat-to-uk.htm	FarmersWeekly	Disease vigilance
24	5cd7da37cc	20-01-16	Warwickshire	52.33333	-1.58333	United Kingdom	Europe	England	correct	0.639167	2016-01-20,2015-08-01,2016-01-19,2015-12-01	Bluetongue	Bovine,Ovine/caprine	'UK *NL* Wednesday 20 January 2016 9:58','Wednesday 20 January 2016 9:58 *NL* Livestock','the virus for four years was detected','of bluetongue for four years was confirmed','disease jumps -LSB- 1 -RSB- *NL* Bluetongue','on Tuesday -LRB- 19 January -RRB- .','. *NL* Some 87 cattle farms were','beef farms and four sheep farms .'	http://news.google.com/news/url?sa=t&fd=R&ct2=us&usg=AFQjCNFRzkkQ28N7NVf1LAIanVvfz1KDlQ&clid=c3a7d30bb8a4878e06b80cf16b898331&ei=b4i8VrC9EOrqa5uXtcgE&url=http://www.fwi.co.uk/livestock/fears-grow-over-bluetongue-threat-to-uk.htm	FarmersWeekly	Disease vigilance
25	60e9b4d74e	31-03-16	March	52.55262	0.07028	United Kingdom	Europe	England	correct	0.637833	2016-03-31,2015-08-01,2015-10-01	Bluetongue	Ovine/caprine	'production *NL* Thursday 31 March 2016 17:03','Thursday 31 March 2016 17:03 *NL* The'	http://news.google.com/news/url?sa=t&fd=R&ct2=us&usg=AFQjCNG9anxXNiXlTyb_nPxnCgopR3gXWg&clid=c3a7d30bb8a4878e06b80cf16b898331&cid=52779074273296&ei=-NM6V_jpI-jPzAbPr5C4BA&url=http://www.fwi.co.uk/livestock/bluetongue-vaccine-manufacturers-under-pressure-to-restart-production.htm	FarmersWeekly	Disease vigilance
26	6c47f90dcb	08-03-16	Plymouth	50.37153	-4.14305	United Kingdom	Europe	England	correct	0.8075	01-05-16	Bluetongue	Bovine,Other ruminant,Ovine/caprine	'% or even 25 % in bovine'	http://news.google.com/news/url?sa=t&fd=R&ct2=us&usg=AFQjCNEs3utxtglUBO1ew0MYgXU6S0JSTw&clid=c3a7d30bb8a4878e06b80cf16b898331&ei=1tffVqjjIIjC1AaqyYOADg&url=http://www.plymouthherald.co.uk/Livestock-farmers-urged-vigilant-bluetongue-virus/story-28881665-detail/story.html	Plymouth Herald	Disease vigilance
27	72318a30f0	09-06-16	Wensley	54.30275	-1.86892	United Kingdom	Europe	England	correct	0.84	2016-06-03,2015-07-01,2016-07-01	Bluetongue	Bovine,Ovine/caprine		http://news.google.com/news/url?sa=t&fd=R&ct2=us&usg=AFQjCNGPsMEDws0Kj-OBaEGurIUz7LuitA&clid=c3a7d30bb8a4878e06b80cf16b898331&ei=JGVaV5iMI5DWzAb-so2oBQ&url=http://www.thescottishfarmer.co.uk/news/14547172.Bracing_Britain_for_bluetongue_virus/	The Scottish Farmer	Disease vigilance
28	789019ea71	14-02-16	England	52.16045	-0.70312	United Kingdom	Europe	England	correct	0.8825	2016-02-01,2016-02-14	Bluetongue	Bovine,Other ruminant,Ovine/caprine	'Outbreaks Continue15 February 2016 *NL* UK -'	http://news.google.com/news/url?sa=t&fd=R&ct2=us&usg=AFQjCNE50QrSB9yzCWrB3f9uXg7Q2ww3Mg&clid=c3a7d30bb8a4878e06b80cf16b898331&cid=52779046291595&ei=UXHmVsi3OYyX1Aa1pYioDA&url=http://www.thesheepsite.com/news/1775/uk-farmers-warned-of-bluetongue-risk-as-french-outbreaks-continue	TheSheepSite	Disease vigilance
29	789019ea71	14-02-16	Blackwell	53.12539	-1.34417	United Kingdom	Europe	England	correct	0.86	2016-02-01,2016-02-14	Bluetongue	Bovine,Other ruminant,Ovine/caprine	'Outbreaks Continue15 February 2016 *NL* UK -'	http://news.google.com/news/url?sa=t&fd=R&ct2=us&usg=AFQjCNE50QrSB9yzCWrB3f9uXg7Q2ww3Mg&clid=c3a7d30bb8a4878e06b80cf16b898331&cid=52779046291595&ei=UXHmVsi3OYyX1Aa1pYioDA&url=http://www.thesheepsite.com/news/1775/uk-farmers-warned-of-bluetongue-risk-as-french-outbreaks-continue	TheSheepSite	Disease vigilance
30	789019ea71	14-02-16	Pirbright	51.2926	-0.65955	United Kingdom	Europe	England	correct	0.62	2016-02-01,2016-02-14	Bluetongue	Bovine,Other ruminant,Ovine/caprine	'Outbreaks Continue15 February 2016 *NL* UK -'	http://news.google.com/news/url?sa=t&fd=R&ct2=us&usg=AFQjCNE50QrSB9yzCWrB3f9uXg7Q2ww3Mg&clid=c3a7d30bb8a4878e06b80cf16b898331&cid=52779046291595&ei=UXHmVsi3OYyX1Aa1pYioDA&url=http://www.thesheepsite.com/news/1775/uk-farmers-warned-of-bluetongue-risk-as-french-outbreaks-continue	TheSheepSite	Disease vigilance
31	814b403c97	12-02-16	England	52.16045	-0.70312	United Kingdom	Europe	England	correct	0.76	2016-04-01,2016-05-01	Bluetongue	Bovine,Other ruminant,Ovine/caprine	'vaccine . In 2007 , 83,000 French','and infected over 250 farms in the'	http://news.google.com/news/url?sa=t&fd=R&ct2=us&usg=AFQjCNErsO1hpCj-AoIpkfBHlJ4wDfFjfg&clid=c3a7d30bb8a4878e06b80cf16b898331&cid=52779046291595&ei=QO2-VtCUKJGoarq9u-gK&url=http://www.theguardian.com/environment/2016/feb/12/farmers-warned-bluetongue-disease-likely-to-arrive-in-england-this-year	The Guardian	Disease vigilance
32	814b403c97	12-02-16	Blackwell	53.12539	-1.34417	United Kingdom	Europe	England	correct	0.69	2016-04-01,2016-05-01	Bluetongue	Bovine,Other ruminant,Ovine/caprine	'vaccine . In 2007 , 83,000 French','and infected over 250 farms in the'	http://news.google.com/news/url?sa=t&fd=R&ct2=us&usg=AFQjCNErsO1hpCj-AoIpkfBHlJ4wDfFjfg&clid=c3a7d30bb8a4878e06b80cf16b898331&cid=52779046291595&ei=QO2-VtCUKJGoarq9u-gK&url=http://www.theguardian.com/environment/2016/feb/12/farmers-warned-bluetongue-disease-likely-to-arrive-in-england-this-year	The Guardian	Disease vigilance
33	81fb341a46	06-06-16	Plymouth	50.37153	-4.14305	United Kingdom	Europe	England	correct	0.700167	2016-07-01,2016-05-01,2015-07-01,2015-09-01	Bluetongue	Bovine,Other ruminant,Ovine/caprine	'*NL* Comments -LRB- 0 -RRB- *NL* -LSB-','-RRB- *NL* -LSB- 1 -RSB- *NL* Farming','in July and 80 % in September'	http://news.google.com/news/url?sa=t&fd=R&ct2=us&usg=AFQjCNGMsGjRSf_vZ7-RB3rp3yhZbW9_kg&clid=c3a7d30bb8a4878e06b80cf16b898331&cid=52779128355332&ei=lG9WV7DPCteQzAbjpaWACQ&url=http://www.plymouthherald.co.uk/Vaccine-livestock-virus-welcomed-farm-leaders/story-29366385-detail/story.html	Plymouth Herald	Disease vigilance
34	8a69179098	09-02-16	Steiermark	47.25	15.16667	Austria	Europe	Styria	correct	0.608333	01-02-16	Bluetongue	Bovine,Ovine/caprine	'signs , but 180 cattle in the'	http://news.google.com/news/url?sa=t&fd=R&ct2=us&usg=AFQjCNEZmXzb41e11eNa5BoJgfqL5ICAyw&clid=c3a7d30bb8a4878e06b80cf16b898331&ei=b4i8VrC9EOrqa5uXtcgE&url=http://www.thecattlesite.com/news/49246/latest-bluetongue-reports-new-outbreaks-in-france-austria-ecuador	TheCattleSite	Notifiable, current epizootic
35	8a69179098	09-02-16	Burgenland	47.5	16.41667	Austria	Europe	Burgenland	correct	0.539167	01-02-16	Bluetongue	Bovine,Ovine/caprine	'signs , but 180 cattle in the'	http://news.google.com/news/url?sa=t&fd=R&ct2=us&usg=AFQjCNEZmXzb41e11eNa5BoJgfqL5ICAyw&clid=c3a7d30bb8a4878e06b80cf16b898331&ei=b4i8VrC9EOrqa5uXtcgE&url=http://www.thecattlesite.com/news/49246/latest-bluetongue-reports-new-outbreaks-in-france-austria-ecuador	TheCattleSite	Notifiable, current epizootic
36	007a6adf89	12-02-16	England	52.16045	-0.70312	United Kingdom	Europe	England	correct	0.71	2015-05-01,2015-10-01,2015-07-01,2016-09-01,2015-06-01,2016-06-01,2016-07-01,2016-03-01	Bluetongue	Bovine,Other ruminant,Ovine/caprine	'predicted to be 80 % in September','in 2007 / 8 the vaccine available','was huge . One of our top','show cows was 2000 litres down in','disease and no one can afford it'	http://news.google.com/news/url?sa=t&fd=R&ct2=us&usg=AFQjCNH0CBF9CmqAGyTGHJxMRdDvRffUOQ&clid=c3a7d30bb8a4878e06b80cf16b898331&cid=52779046291595&ei=l-W_V7DPCoW8zAaczL3gBg&url=http://www.nfuonline.com/news/latest-news/bluetongue-what-you-need-to-know/	NFU Online	Disease vigilance
37	007a6adf89	12-02-16	Topeka	39.04833	-95.67804	United States	North America	Kansas	correct	0.692333	2015-05-01,2015-10-01,2015-07-01,2016-09-01,2015-06-01,2016-06-01,2016-07-01,2016-03-01	Bluetongue	Bovine,Other ruminant,Ovine/caprine	'predicted to be 80 % in September','in 2007 / 8 the vaccine available','was huge . One of our top','show cows was 2000 litres down in','disease and no one can afford it'	http://news.google.com/news/url?sa=t&fd=R&ct2=us&usg=AFQjCNH0CBF9CmqAGyTGHJxMRdDvRffUOQ&clid=c3a7d30bb8a4878e06b80cf16b898331&cid=52779046291595&ei=l-W_V7DPCoW8zAaczL3gBg&url=http://www.nfuonline.com/news/latest-news/bluetongue-what-you-need-to-know/	NFU Online	Irrelevant
38	007a6adf89	12-02-16	Hall County	34.31689	-83.819679	United States	North America	Georgia	correct	0.674933	2015-05-01,2015-10-01,2015-07-01,2016-09-01,2015-06-01,2016-06-01,2016-07-01,2016-03-01	Bluetongue	Bovine,Other ruminant,Ovine/caprine	'predicted to be 80 % in September','in 2007 / 8 the vaccine available','was huge . One of our top','show cows was 2000 litres down in','disease and no one can afford it'	http://news.google.com/news/url?sa=t&fd=R&ct2=us&usg=AFQjCNH0CBF9CmqAGyTGHJxMRdDvRffUOQ&clid=c3a7d30bb8a4878e06b80cf16b898331&cid=52779046291595&ei=l-W_V7DPCoW8zAaczL3gBg&url=http://www.nfuonline.com/news/latest-news/bluetongue-what-you-need-to-know/	NFU Online	Irrelevant
39	007a6adf89	12-02-16	Read	53.80898	-2.35973	United Kingdom	Europe	England	correct	0.66	2015-05-01,2015-10-01,2015-07-01,2016-09-01,2015-06-01,2016-06-01,2016-07-01,2016-03-01	Bluetongue	Bovine,Other ruminant,Ovine/caprine	'predicted to be 80 % in September','in 2007 / 8 the vaccine available','was huge . One of our top','show cows was 2000 litres down in','disease and no one can afford it'	http://news.google.com/news/url?sa=t&fd=R&ct2=us&usg=AFQjCNH0CBF9CmqAGyTGHJxMRdDvRffUOQ&clid=c3a7d30bb8a4878e06b80cf16b898331&cid=52779046291595&ei=l-W_V7DPCoW8zAaczL3gBg&url=http://www.nfuonline.com/news/latest-news/bluetongue-what-you-need-to-know/	NFU Online	Irrelevant
40	007a6adf89	12-02-16	Park	51.75421	-3.38736	United Kingdom	Europe	Wales	correct	0.550714	2015-05-01,2015-10-01,2015-07-01,2016-09-01,2015-06-01,2016-06-01,2016-07-01,2016-03-01	Bluetongue	Bovine,Other ruminant,Ovine/caprine	'predicted to be 80 % in September','in 2007 / 8 the vaccine available','was huge . One of our top','show cows was 2000 litres down in','disease and no one can afford it'	http://news.google.com/news/url?sa=t&fd=R&ct2=us&usg=AFQjCNH0CBF9CmqAGyTGHJxMRdDvRffUOQ&clid=c3a7d30bb8a4878e06b80cf16b898331&cid=52779046291595&ei=l-W_V7DPCoW8zAaczL3gBg&url=http://www.nfuonline.com/news/latest-news/bluetongue-what-you-need-to-know/	NFU Online	Irrelevant
41	007a6adf89	12-02-16	East Sussex	50.91667	0.33333	United Kingdom	Europe	England	correct	0.530219	2015-05-01,2015-10-01,2015-07-01,2016-09-01,2015-06-01,2016-06-01,2016-07-01,2016-03-01	Bluetongue	Bovine,Other ruminant,Ovine/caprine	'predicted to be 80 % in September','in 2007 / 8 the vaccine available','was huge . One of our top','show cows was 2000 litres down in','disease and no one can afford it'	http://news.google.com/news/url?sa=t&fd=R&ct2=us&usg=AFQjCNH0CBF9CmqAGyTGHJxMRdDvRffUOQ&clid=c3a7d30bb8a4878e06b80cf16b898331&cid=52779046291595&ei=l-W_V7DPCoW8zAaczL3gBg&url=http://www.nfuonline.com/news/latest-news/bluetongue-what-you-need-to-know/	NFU Online	Disease vigilance
42	007a6adf89	12-02-16	Ashford	51.09437	-4.09688	United Kingdom	Europe	England	correct	0.530219	2015-05-01,2015-10-01,2015-07-01,2016-09-01,2015-06-01,2016-06-01,2016-07-01,2016-03-01	Bluetongue	Bovine,Other ruminant,Ovine/caprine	'predicted to be 80 % in September','in 2007 / 8 the vaccine available','was huge . One of our top','show cows was 2000 litres down in','disease and no one can afford it'	http://news.google.com/news/url?sa=t&fd=R&ct2=us&usg=AFQjCNH0CBF9CmqAGyTGHJxMRdDvRffUOQ&clid=c3a7d30bb8a4878e06b80cf16b898331&cid=52779046291595&ei=l-W_V7DPCoW8zAaczL3gBg&url=http://www.nfuonline.com/news/latest-news/bluetongue-what-you-need-to-know/	NFU Online	Disease vigilance
43	007a6adf89	12-02-16	Kent	51.16667	0.66667	United Kingdom	Europe	England	correct	0.530219	2015-05-01,2015-10-01,2015-07-01,2016-09-01,2015-06-01,2016-06-01,2016-07-01,2016-03-01	Bluetongue	Bovine,Other ruminant,Ovine/caprine	'predicted to be 80 % in September','in 2007 / 8 the vaccine available','was huge . One of our top','show cows was 2000 litres down in','disease and no one can afford it'	http://news.google.com/news/url?sa=t&fd=R&ct2=us&usg=AFQjCNH0CBF9CmqAGyTGHJxMRdDvRffUOQ&clid=c3a7d30bb8a4878e06b80cf16b898331&cid=52779046291595&ei=l-W_V7DPCoW8zAaczL3gBg&url=http://www.nfuonline.com/news/latest-news/bluetongue-what-you-need-to-know/	NFU Online	Disease vigilance
44	007a6adf89	12-02-16	Warnham	51.09779	-0.35862	United Kingdom	Europe	England	correct	0.527265	2015-05-01,2015-10-01,2015-07-01,2016-09-01,2015-06-01,2016-06-01,2016-07-01,2016-03-01	Bluetongue	Bovine,Other ruminant,Ovine/caprine	'predicted to be 80 % in September','in 2007 / 8 the vaccine available','was huge . One of our top','show cows was 2000 litres down in','disease and no one can afford it'	http://news.google.com/news/url?sa=t&fd=R&ct2=us&usg=AFQjCNH0CBF9CmqAGyTGHJxMRdDvRffUOQ&clid=c3a7d30bb8a4878e06b80cf16b898331&cid=52779046291595&ei=l-W_V7DPCoW8zAaczL3gBg&url=http://www.nfuonline.com/news/latest-news/bluetongue-what-you-need-to-know/	NFU Online	Disease vigilance
45	007a6adf89	12-02-16	West Sussex	51	-0.41667	United Kingdom	Europe	England	correct	0.527265	2015-05-01,2015-10-01,2015-07-01,2016-09-01,2015-06-01,2016-06-01,2016-07-01,2016-03-01	Bluetongue	Bovine,Other ruminant,Ovine/caprine	'predicted to be 80 % in September','in 2007 / 8 the vaccine available','was huge . One of our top','show cows was 2000 litres down in','disease and no one can afford it'	http://news.google.com/news/url?sa=t&fd=R&ct2=us&usg=AFQjCNH0CBF9CmqAGyTGHJxMRdDvRffUOQ&clid=c3a7d30bb8a4878e06b80cf16b898331&cid=52779046291595&ei=l-W_V7DPCoW8zAaczL3gBg&url=http://www.nfuonline.com/news/latest-news/bluetongue-what-you-need-to-know/	NFU Online	Disease vigilance
46	007a6adf89	12-02-16	Oxfordshire	51.83333	-1.25	United Kingdom	Europe	England	correct	0.52522	2015-05-01,2015-10-01,2015-07-01,2016-09-01,2015-06-01,2016-06-01,2016-07-01,2016-03-01	Bluetongue	Bovine,Other ruminant,Ovine/caprine	'predicted to be 80 % in September','in 2007 / 8 the vaccine available','was huge . One of our top','show cows was 2000 litres down in','disease and no one can afford it'	http://news.google.com/news/url?sa=t&fd=R&ct2=us&usg=AFQjCNH0CBF9CmqAGyTGHJxMRdDvRffUOQ&clid=c3a7d30bb8a4878e06b80cf16b898331&cid=52779046291595&ei=l-W_V7DPCoW8zAaczL3gBg&url=http://www.nfuonline.com/news/latest-news/bluetongue-what-you-need-to-know/	NFU Online	Disease vigilance
47	007a6adf89	12-02-16	Street	51.11898	-2.74156	United Kingdom	Europe	England	correct	0.514697	2015-05-01,2015-10-01,2015-07-01,2016-09-01,2015-06-01,2016-06-01,2016-07-01,2016-03-01	Bluetongue	Bovine,Other ruminant,Ovine/caprine	'predicted to be 80 % in September','in 2007 / 8 the vaccine available','was huge . One of our top','show cows was 2000 litres down in','disease and no one can afford it'	http://news.google.com/news/url?sa=t&fd=R&ct2=us&usg=AFQjCNH0CBF9CmqAGyTGHJxMRdDvRffUOQ&clid=c3a7d30bb8a4878e06b80cf16b898331&cid=52779046291595&ei=l-W_V7DPCoW8zAaczL3gBg&url=http://www.nfuonline.com/news/latest-news/bluetongue-what-you-need-to-know/	NFU Online	Irrelevant
48	007a6adf89	12-02-16	Westley	52.24917	0.66536	United Kingdom	Europe	England	correct	0.512331	2015-05-01,2015-10-01,2015-07-01,2016-09-01,2015-06-01,2016-06-01,2016-07-01,2016-03-01	Bluetongue	Bovine,Other ruminant,Ovine/caprine	'predicted to be 80 % in September','in 2007 / 8 the vaccine available','was huge . One of our top','show cows was 2000 litres down in','disease and no one can afford it'	http://news.google.com/news/url?sa=t&fd=R&ct2=us&usg=AFQjCNH0CBF9CmqAGyTGHJxMRdDvRffUOQ&clid=c3a7d30bb8a4878e06b80cf16b898331&cid=52779046291595&ei=l-W_V7DPCoW8zAaczL3gBg&url=http://www.nfuonline.com/news/latest-news/bluetongue-what-you-need-to-know/	NFU Online	Disease vigilance
49	007a6adf89	12-02-16	Hampshire	51	-1.25	United Kingdom	Europe	England	correct	0.512331	2015-05-01,2015-10-01,2015-07-01,2016-09-01,2015-06-01,2016-06-01,2016-07-01,2016-03-01	Bluetongue	Bovine,Other ruminant,Ovine/caprine	'predicted to be 80 % in September','in 2007 / 8 the vaccine available','was huge . One of our top','show cows was 2000 litres down in','disease and no one can afford it'	http://news.google.com/news/url?sa=t&fd=R&ct2=us&usg=AFQjCNH0CBF9CmqAGyTGHJxMRdDvRffUOQ&clid=c3a7d30bb8a4878e06b80cf16b898331&cid=52779046291595&ei=l-W_V7DPCoW8zAaczL3gBg&url=http://www.nfuonline.com/news/latest-news/bluetongue-what-you-need-to-know/	NFU Online	Disease vigilance
50	007a6adf89	12-02-16	Hailsham	50.86281	0.272	United Kingdom	Europe	England	correct	0.510916	2015-05-01,2015-10-01,2015-07-01,2016-09-01,2015-06-01,2016-06-01,2016-07-01,2016-03-01	Bluetongue	Bovine,Other ruminant,Ovine/caprine	'predicted to be 80 % in September','in 2007 / 8 the vaccine available','was huge . One of our top','show cows was 2000 litres down in','disease and no one can afford it'	http://news.google.com/news/url?sa=t&fd=R&ct2=us&usg=AFQjCNH0CBF9CmqAGyTGHJxMRdDvRffUOQ&clid=c3a7d30bb8a4878e06b80cf16b898331&cid=52779046291595&ei=l-W_V7DPCoW8zAaczL3gBg&url=http://www.nfuonline.com/news/latest-news/bluetongue-what-you-need-to-know/	NFU Online	Disease vigilance
51	007a6adf89	12-02-16	Thame	51.73931	-0.97436	United Kingdom	Europe	England	correct	0.505916	2015-05-01,2015-10-01,2015-07-01,2016-09-01,2015-06-01,2016-06-01,2016-07-01,2016-03-01	Bluetongue	Bovine,Other ruminant,Ovine/caprine	'predicted to be 80 % in September','in 2007 / 8 the vaccine available','was huge . One of our top','show cows was 2000 litres down in','disease and no one can afford it'	http://news.google.com/news/url?sa=t&fd=R&ct2=us&usg=AFQjCNH0CBF9CmqAGyTGHJxMRdDvRffUOQ&clid=c3a7d30bb8a4878e06b80cf16b898331&cid=52779046291595&ei=l-W_V7DPCoW8zAaczL3gBg&url=http://www.nfuonline.com/news/latest-news/bluetongue-what-you-need-to-know/	NFU Online	Disease vigilance
52	007a6adf89	12-02-16	Marquette County	43.81958	-89.39875	United States	North America	Wisconsin	correct	0.501708	2015-05-01,2015-10-01,2015-07-01,2016-09-01,2015-06-01,2016-06-01,2016-07-01,2016-03-01	Bluetongue	Bovine,Other ruminant,Ovine/caprine	'predicted to be 80 % in September','in 2007 / 8 the vaccine available','was huge . One of our top','show cows was 2000 litres down in','disease and no one can afford it'	http://news.google.com/news/url?sa=t&fd=R&ct2=us&usg=AFQjCNH0CBF9CmqAGyTGHJxMRdDvRffUOQ&clid=c3a7d30bb8a4878e06b80cf16b898331&cid=52779046291595&ei=l-W_V7DPCoW8zAaczL3gBg&url=http://www.nfuonline.com/news/latest-news/bluetongue-what-you-need-to-know/	NFU Online	Irrelevant
53	03f9e757f8	07-06-16	Kent	51.16667	0.66667	United Kingdom	Europe	England	correct	0.955833	2016-06-07,2016-07-01,2016-06-03,2015-07-01	Bluetongue	Bovine,Other ruminant,Ovine/caprine	'12:46 07 June 2016 *NL* Tom Pyman','Pyman *NL* -LSB- 1 -RSB- *NL* Bluetongue','Ashford , in 2007 . *NL* References'	http://news.google.com/news/url?sa=t&fd=R&ct2=us&usg=AFQjCNFyMNH_ce4Q_9kOyfXeILXhkJp7Ig&clid=c3a7d30bb8a4878e06b80cf16b898331&cid=52779128666790&ei=XX9bWOiJKcbHzAbWv7KoDA&url=http://www.kentnews.co.uk/news/veterinary_chiefs_welcome_bluetongue_vaccine_ahead_of_predicted_kent_outbreak_1_4566754	Kent News	Disease vigilance
54	03f9e757f8	07-06-16	Kent County	33.18142	-100.777573	United States	North America	Texas	correct	0.905	2016-06-07,2016-07-01,2016-06-03,2015-07-01	Bluetongue	Bovine,Other ruminant,Ovine/caprine	'12:46 07 June 2016 *NL* Tom Pyman','Pyman *NL* -LSB- 1 -RSB- *NL* Bluetongue','Ashford , in 2007 . *NL* References'	http://news.google.com/news/url?sa=t&fd=R&ct2=us&usg=AFQjCNFyMNH_ce4Q_9kOyfXeILXhkJp7Ig&clid=c3a7d30bb8a4878e06b80cf16b898331&cid=52779128666790&ei=XX9bWOiJKcbHzAbWv7KoDA&url=http://www.kentnews.co.uk/news/veterinary_chiefs_welcome_bluetongue_vaccine_ahead_of_predicted_kent_outbreak_1_4566754	Kent News	Irrelevant
55	03f9e757f8	07-06-16	Wensley	54.30275	-1.86892	United Kingdom	Europe	England	correct	0.71	2016-06-07,2016-07-01,2016-06-03,2015-07-01	Bluetongue	Bovine,Other ruminant,Ovine/caprine	'12:46 07 June 2016 *NL* Tom Pyman','Pyman *NL* -LSB- 1 -RSB- *NL* Bluetongue','Ashford , in 2007 . *NL* References'	http://news.google.com/news/url?sa=t&fd=R&ct2=us&usg=AFQjCNFyMNH_ce4Q_9kOyfXeILXhkJp7Ig&clid=c3a7d30bb8a4878e06b80cf16b898331&cid=52779128666790&ei=XX9bWOiJKcbHzAbWv7KoDA&url=http://www.kentnews.co.uk/news/veterinary_chiefs_welcome_bluetongue_vaccine_ahead_of_predicted_kent_outbreak_1_4566754	Kent News	Disease vigilance
56	1a985f5fb0	13-05-16	Washington	47.50012	-120.501472	United States	North America	Washington	correct	0.735		Bluetongue	Other ruminant	'his claims . One You . *NL*'	http://news.google.com/news/url?sa=t&fd=R&ct2=us&usg=AFQjCNHe-L4ZctjIzadciN1foDIERUf7GA&clid=c3a7d30bb8a4878e06b80cf16b898331&cid=52779106387106&ei=-NM6V_jpI-jPzAbPr5C4BA&url=http://www.express.co.uk/news/weird/670100/Zombie-apocalypse-happening-NOW-Pastor-claims-as-Hell-breaks-loose-on-Earth	Express.co.uk	Irrelevant
57	1a985f5fb0	13-05-16	New York	43.00035	-75.499901	United States	North America	New York	correct	0.521667		Bluetongue	Other ruminant	'his claims . One You . *NL*'	http://news.google.com/news/url?sa=t&fd=R&ct2=us&usg=AFQjCNHe-L4ZctjIzadciN1foDIERUf7GA&clid=c3a7d30bb8a4878e06b80cf16b898331&cid=52779106387106&ei=-NM6V_jpI-jPzAbPr5C4BA&url=http://www.express.co.uk/news/weird/670100/Zombie-apocalypse-happening-NOW-Pastor-claims-as-Hell-breaks-loose-on-Earth	Express.co.uk	Irrelevant
58	1a985f5fb0	13-05-16	Colorado	39.00027	-105.500832	United States	North America	Colorado	correct	0.506667		Bluetongue	Other ruminant	'his claims . One You . *NL*'	http://news.google.com/news/url?sa=t&fd=R&ct2=us&usg=AFQjCNHe-L4ZctjIzadciN1foDIERUf7GA&clid=c3a7d30bb8a4878e06b80cf16b898331&cid=52779106387106&ei=-NM6V_jpI-jPzAbPr5C4BA&url=http://www.express.co.uk/news/weird/670100/Zombie-apocalypse-happening-NOW-Pastor-claims-as-Hell-breaks-loose-on-Earth	Express.co.uk	Irrelevant
59	3eae0442db	18-02-16	North Region	8.5	14	Cameroon	Africa	North	correct	0.56		Bluetongue	Bovine,Ovine/caprine	'*NL* Comments -LRB- 0 -RRB- *NL* -LSB-','-RRB- *NL* -LSB- 1 -RSB- *NL* GOVERNMENT','click here -LSB- 2 -RSB- . *NL*'	http://news.google.com/news/url?sa=t&fd=R&ct2=us&usg=AFQjCNEC1o0MVzz03-iJVi8yD1wuY_6q7A&clid=c3a7d30bb8a4878e06b80cf16b898331&ei=fsvGVvi5M5_Va8rLj4gG&url=http://www.northdevonjournal.co.uk/Vets-warning-bluetongue-threat/story-28752832-detail/story.html	North Devon Journal	Irrelevant
60	3ec84088ab	19-01-16	Schmallenberg	51.14495	8.29835	Germany	Europe	North Rhine-Westphalia	correct	0.865	01-12-11	Bluetongue	Bovine,Ovine/caprine	'reaching at least 276 farms in total',', peaking in 2007 , the UK','animals in early 2008 before the insects','Schmallenberg virus -LSB- 7 -RSB- was first','isolated in December 2011 after numerous cases'	http://news.google.com/news/url?sa=t&fd=R&ct2=us&usg=AFQjCNFkjoA8GdZM81uBPRa9w4tjYeAgFg&clid=c3a7d30bb8a4878e06b80cf16b898331&ei=yLdbV_jpI62gzAat_YdY&url=https://www.theguardian.com/science/2012/aug/07/schmallenberg-virus-spread-uk	The Guardian	Irrelevant
61	3ec84088ab	19-01-16	Scotland	56	-4	United Kingdom	Europe	Scotland	correct	0.5345	01-12-11	Bluetongue	Bovine,Ovine/caprine	'reaching at least 276 farms in total',', peaking in 2007 , the UK','animals in early 2008 before the insects','Schmallenberg virus -LSB- 7 -RSB- was first','isolated in December 2011 after numerous cases'	http://news.google.com/news/url?sa=t&fd=R&ct2=us&usg=AFQjCNFkjoA8GdZM81uBPRa9w4tjYeAgFg&clid=c3a7d30bb8a4878e06b80cf16b898331&ei=yLdbV_jpI62gzAat_YdY&url=https://www.theguardian.com/science/2012/aug/07/schmallenberg-virus-spread-uk	The Guardian	Disease vigilance
62	3ec84088ab	19-01-16	Wales	53.3393	-1.28522	United Kingdom	Europe	England	correct	0.5245	01-12-11	Bluetongue	Bovine,Ovine/caprine	'reaching at least 276 farms in total',', peaking in 2007 , the UK','animals in early 2008 before the insects','Schmallenberg virus -LSB- 7 -RSB- was first','isolated in December 2011 after numerous cases'	http://news.google.com/news/url?sa=t&fd=R&ct2=us&usg=AFQjCNFkjoA8GdZM81uBPRa9w4tjYeAgFg&clid=c3a7d30bb8a4878e06b80cf16b898331&ei=yLdbV_jpI62gzAat_YdY&url=https://www.theguardian.com/science/2012/aug/07/schmallenberg-virus-spread-uk	The Guardian	Disease vigilance
63	3f02d5442b	21-01-16	Marshall County	39.78362	-96.522942	United States	North America	Kansas	correct	0.915		Bluetongue	Bovine,Ovine/caprine	'as much as 25 million a year'	http://news.google.com/news/url?sa=t&fd=R&ct2=us&usg=AFQjCNHVLO1Hn5XswBPuIa9bJxpm2HVHmg&clid=c3a7d30bb8a4878e06b80cf16b898331&cid=52779034793540&ei=b4i8VrC9EOrqa5uXtcgE&url=https://www.agriland.ie/farming-news/farmers-urged-not-to-risk-importing-bluetongue/	Agriland	Irrelevant
64	3f02d5442b	21-01-16	Union County	34.83401	-83.990761	United States	North America	Georgia	correct	0.744167		Bluetongue	Bovine,Ovine/caprine	'as much as 25 million a year'	http://news.google.com/news/url?sa=t&fd=R&ct2=us&usg=AFQjCNHVLO1Hn5XswBPuIa9bJxpm2HVHmg&clid=c3a7d30bb8a4878e06b80cf16b898331&cid=52779034793540&ei=b4i8VrC9EOrqa5uXtcgE&url=https://www.agriland.ie/farming-news/farmers-urged-not-to-risk-importing-bluetongue/	Agriland	Irrelevant
65	421b4ece49	28-02-16	Llanidloes	52.44983	-3.54212	United Kingdom	Europe	Wales	correct	0.98		Bluetongue	Bovine,Ovine/caprine	'than one in seven public toilets have'	http://news.google.com/news/url?sa=t&fd=R&ct2=us&usg=AFQjCNECW5PtZZS1MCvMhvBiNOXPCa-Fdw&clid=c3a7d30bb8a4878e06b80cf16b898331&ei=QeTbVtCsIM78ar2HnqAD&url=http://www.bbc.co.uk/programmes/b072nr1b	BBC News	Disease vigilance
66	421b4ece49	28-02-16	Brecon	51.94765	-3.38601	United Kingdom	Europe	Wales	correct	0.965		Bluetongue	Bovine,Ovine/caprine	'than one in seven public toilets have'	http://news.google.com/news/url?sa=t&fd=R&ct2=us&usg=AFQjCNECW5PtZZS1MCvMhvBiNOXPCa-Fdw&clid=c3a7d30bb8a4878e06b80cf16b898331&ei=QeTbVtCsIM78ar2HnqAD&url=http://www.bbc.co.uk/programmes/b072nr1b	BBC News	Disease vigilance
67	421b4ece49	28-02-16	Wales	52.5	-3.5	United Kingdom	Europe	Wales	correct	0.95		Bluetongue	Bovine,Ovine/caprine	'than one in seven public toilets have'	http://news.google.com/news/url?sa=t&fd=R&ct2=us&usg=AFQjCNECW5PtZZS1MCvMhvBiNOXPCa-Fdw&clid=c3a7d30bb8a4878e06b80cf16b898331&ei=QeTbVtCsIM78ar2HnqAD&url=http://www.bbc.co.uk/programmes/b072nr1b	BBC News	Disease vigilance
68	421b4ece49	28-02-16	County of Flintshire	53.25	-3.16667	United Kingdom	Europe	Wales	correct	0.935		Bluetongue	Bovine,Ovine/caprine	'than one in seven public toilets have'	http://news.google.com/news/url?sa=t&fd=R&ct2=us&usg=AFQjCNECW5PtZZS1MCvMhvBiNOXPCa-Fdw&clid=c3a7d30bb8a4878e06b80cf16b898331&ei=QeTbVtCsIM78ar2HnqAD&url=http://www.bbc.co.uk/programmes/b072nr1b	BBC News	Disease vigilance
69	546160148c	22-02-16	Georgia	32.75042	-83.500183	United States	North America	Georgia	correct	0.57		Bluetongue	Other ruminant	'Health confirmed that five isolated outbreaks of'	http://news.google.com/news/url?sa=t&fd=R&ct2=us&usg=AFQjCNGfdQsGhqbVJkZuEIINGzYHUggfqg&clid=c3a7d30bb8a4878e06b80cf16b898331&ei=FRLMVqizMNvba4jOpdAO&url=http://www.gdnonline.com/Details/68485/Kuwait-bans-imports-of-ruminants-from-Georgia	Gulf Digital News	Irrelevant
70	546160148c	22-02-16	Gulf County	29.90862	-85.261009	United States	North America	Florida	correct	0.534304		Bluetongue	Other ruminant	'Health confirmed that five isolated outbreaks of'	http://news.google.com/news/url?sa=t&fd=R&ct2=us&usg=AFQjCNGfdQsGhqbVJkZuEIINGzYHUggfqg&clid=c3a7d30bb8a4878e06b80cf16b898331&ei=FRLMVqizMNvba4jOpdAO&url=http://www.gdnonline.com/Details/68485/Kuwait-bans-imports-of-ruminants-from-Georgia	Gulf Digital News	Irrelevant
71	5519bf18e1	12-05-16	March	52.55262	0.07028	United Kingdom	Europe	England	correct	0.665	2016-03-02,2016-03-16,2016-03-23	Bluetongue	Other ruminant,Ovine/caprine	'Received 2 March 2016 . *NL* Accepted','. *NL* Accepted 16 March 2016 .','manuscript posted online 23 March 2016 .','online 23 March 2016 . *NL* Address',', Palmarini M. 2016 . Bluetongue *NL*','/ JVI.00422-16 -LSB- 14 -RSB- . *NL*','. *NL* Copyright 2016 Ratinier et al.'	http://news.google.com/news/url?sa=t&fd=R&ct2=us&usg=AFQjCNH8vOrySRXwCUHI9YAcIHqlPSehNQ&clid=c3a7d30bb8a4878e06b80cf16b898331&ei=VtU6V5nsA9ebzAbtyLDgCQ&url=http://jvi.asm.org/content/90/11/5427.abstract	Journal of Virology	Irrelevant
72	5519bf18e1	12-05-16	Barry	51.40812	-3.27468	United Kingdom	Europe	Wales	correct	0.63875	2016-03-02,2016-03-16,2016-03-23	Bluetongue	Other ruminant,Ovine/caprine	'Received 2 March 2016 . *NL* Accepted','. *NL* Accepted 16 March 2016 .','manuscript posted online 23 March 2016 .','online 23 March 2016 . *NL* Address',', Palmarini M. 2016 . Bluetongue *NL*','/ JVI.00422-16 -LSB- 14 -RSB- . *NL*','. *NL* Copyright 2016 Ratinier et al.'	http://news.google.com/news/url?sa=t&fd=R&ct2=us&usg=AFQjCNH8vOrySRXwCUHI9YAcIHqlPSehNQ&clid=c3a7d30bb8a4878e06b80cf16b898331&ei=VtU6V5nsA9ebzAbtyLDgCQ&url=http://jvi.asm.org/content/90/11/5427.abstract	Journal of Virology	Irrelevant
73	5519bf18e1	12-05-16	Scotland	56	-4	United Kingdom	Europe	Scotland	correct	0.62	2016-03-02,2016-03-16,2016-03-23	Bluetongue	Other ruminant,Ovine/caprine	'Received 2 March 2016 . *NL* Accepted','. *NL* Accepted 16 March 2016 .','manuscript posted online 23 March 2016 .','online 23 March 2016 . *NL* Address',', Palmarini M. 2016 . Bluetongue *NL*','/ JVI.00422-16 -LSB- 14 -RSB- . *NL*','. *NL* Copyright 2016 Ratinier et al.'	http://news.google.com/news/url?sa=t&fd=R&ct2=us&usg=AFQjCNH8vOrySRXwCUHI9YAcIHqlPSehNQ&clid=c3a7d30bb8a4878e06b80cf16b898331&ei=VtU6V5nsA9ebzAbtyLDgCQ&url=http://jvi.asm.org/content/90/11/5427.abstract	Journal of Virology	Irrelevant
74	5519bf18e1	12-05-16	Glasgow	55.86515	-4.25763	United Kingdom	Europe	Scotland	correct	0.59	2016-03-02,2016-03-16,2016-03-23	Bluetongue	Other ruminant,Ovine/caprine	'Received 2 March 2016 . *NL* Accepted','. *NL* Accepted 16 March 2016 .','manuscript posted online 23 March 2016 .','online 23 March 2016 . *NL* Address',', Palmarini M. 2016 . Bluetongue *NL*','/ JVI.00422-16 -LSB- 14 -RSB- . *NL*','. *NL* Copyright 2016 Ratinier et al.'	http://news.google.com/news/url?sa=t&fd=R&ct2=us&usg=AFQjCNH8vOrySRXwCUHI9YAcIHqlPSehNQ&clid=c3a7d30bb8a4878e06b80cf16b898331&ei=VtU6V5nsA9ebzAbtyLDgCQ&url=http://jvi.asm.org/content/90/11/5427.abstract	Journal of Virology	Irrelevant
75	5519bf18e1	12-05-16	Haugh	53.26241	0.12354	United Kingdom	Europe	England	correct	0.561667	2016-03-02,2016-03-16,2016-03-23	Bluetongue	Other ruminant,Ovine/caprine	'Received 2 March 2016 . *NL* Accepted','. *NL* Accepted 16 March 2016 .','manuscript posted online 23 March 2016 .','online 23 March 2016 . *NL* Address',', Palmarini M. 2016 . Bluetongue *NL*','/ JVI.00422-16 -LSB- 14 -RSB- . *NL*','. *NL* Copyright 2016 Ratinier et al.'	http://news.google.com/news/url?sa=t&fd=R&ct2=us&usg=AFQjCNH8vOrySRXwCUHI9YAcIHqlPSehNQ&clid=c3a7d30bb8a4878e06b80cf16b898331&ei=VtU6V5nsA9ebzAbtyLDgCQ&url=http://jvi.asm.org/content/90/11/5427.abstract	Journal of Virology	Irrelevant
76	5519bf18e1	12-05-16	Isfahan	32.65246	51.674622	Iran	Asia	Isfahan	correct	0.53175	2016-03-02,2016-03-16,2016-03-23	Bluetongue	Other ruminant,Ovine/caprine	'Received 2 March 2016 . *NL* Accepted','. *NL* Accepted 16 March 2016 .','manuscript posted online 23 March 2016 .','online 23 March 2016 . *NL* Address',', Palmarini M. 2016 . Bluetongue *NL*','/ JVI.00422-16 -LSB- 14 -RSB- . *NL*','. *NL* Copyright 2016 Ratinier et al.'	http://news.google.com/news/url?sa=t&fd=R&ct2=us&usg=AFQjCNH8vOrySRXwCUHI9YAcIHqlPSehNQ&clid=c3a7d30bb8a4878e06b80cf16b898331&ei=VtU6V5nsA9ebzAbtyLDgCQ&url=http://jvi.asm.org/content/90/11/5427.abstract	Journal of Virology	Irrelevant
77	52cd3e7fd0	31-03-16	March	52.55262	0.07028	United Kingdom	Europe	England	correct	0.637833	2016-03-31,2015-08-01,2015-10-01	Bluetongue	Ovine/caprine	'production *NL* Thursday 31 March 2016 17:03','Thursday 31 March 2016 17:03 *NL* The','bluetongue virus serotype 8 -LRB- BTV8 -RRB-','poll . -LSB- 2 -RSB- *NL* ``'	http://news.google.com/news/url?sa=t&fd=R&ct2=us&usg=AFQjCNG9anxXNiXlTyb_nPxnCgopR3gXWg&clid=c3a7d30bb8a4878e06b80cf16b898331&cid=52779074273296&ei=H1mYV4DJO8brzAbv-KXQCw&url=http://www.fwi.co.uk/livestock/bluetongue-vaccine-manufacturers-under-pressure-to-restart-production.htm	FarmersWeekly	Disease vigilance
78	6fa44c0230	12-02-16	England	52.16045	-0.70312	United Kingdom	Europe	England	correct	0.704833	2016-05-01,2016-07-01,2016-09-01	Bluetongue	Bovine	'in July and 80 % in September','Defra now -LSB- 3 -RSB- The most','was huge . One of our top','show cows was 2000 litres down in','disease and no one can afford it'	http://news.google.com/news/url?sa=t&fd=R&ct2=us&usg=AFQjCNE4OU7H7Ds1QrJnUz-Szz_zVLTayQ&clid=c3a7d30bb8a4878e06b80cf16b898331&cid=52779046291595&ei=rrbOVojfF8Ohau3olpgL&url=https://www.nfuonline.com/news/latest-news/bluetongue-what-you-need-to-know/	NFU Online	Disease vigilance
79	6fa44c0230	12-02-16	Read	53.80898	-2.35973	United Kingdom	Europe	England	correct	0.618333	2016-05-01,2016-07-01,2016-09-01	Bluetongue	Bovine	'in July and 80 % in September','Defra now -LSB- 3 -RSB- The most','was huge . One of our top','show cows was 2000 litres down in','disease and no one can afford it'	http://news.google.com/news/url?sa=t&fd=R&ct2=us&usg=AFQjCNE4OU7H7Ds1QrJnUz-Szz_zVLTayQ&clid=c3a7d30bb8a4878e06b80cf16b898331&cid=52779046291595&ei=rrbOVojfF8Ohau3olpgL&url=https://www.nfuonline.com/news/latest-news/bluetongue-what-you-need-to-know/	NFU Online	Irrelevant
80	8812a85cd0	26-06-16	Devon	50.75	-3.75	United Kingdom	Europe	England	correct	1		Bluetongue	Bovine,Ovine/caprine	'sheep . *NL* Three separate farms -','. *NL* All three farms reported that','is happy -LSB- 1 -RSB- *NL* MCF'	http://news.google.com/news/url?sa=t&fd=R&ct2=us&usg=AFQjCNFfG36l9EbOrUKIQYRvvkn3B8YFZw&clid=c3a7d30bb8a4878e06b80cf16b898331&ei=XXtvV_CKDIKMzAbP2YiQBg&url=http://www.fwi.co.uk/livestock/dorset-and-devon-farms-report-rare-cattle-fever.htm	FarmersWeekly	Other diseases
81	8812a85cd0	26-06-16	Dorset	50.75	-2.33333	United Kingdom	Europe	England	correct	1		Bluetongue	Bovine,Ovine/caprine	'sheep . *NL* Three separate farms -','. *NL* All three farms reported that','is happy -LSB- 1 -RSB- *NL* MCF'	http://news.google.com/news/url?sa=t&fd=R&ct2=us&usg=AFQjCNFfG36l9EbOrUKIQYRvvkn3B8YFZw&clid=c3a7d30bb8a4878e06b80cf16b898331&ei=XXtvV_CKDIKMzAbP2YiQBg&url=http://www.fwi.co.uk/livestock/dorset-and-devon-farms-report-rare-cattle-fever.htm	FarmersWeekly	Other diseases
82	8812a85cd0	26-06-16	Dorchester County	33.07949	-80.405563	United States	North America	South Carolina	correct	0.945		Bluetongue	Bovine,Ovine/caprine	'sheep . *NL* Three separate farms -','. *NL* All three farms reported that','is happy -LSB- 1 -RSB- *NL* MCF'	http://news.google.com/news/url?sa=t&fd=R&ct2=us&usg=AFQjCNFfG36l9EbOrUKIQYRvvkn3B8YFZw&clid=c3a7d30bb8a4878e06b80cf16b898331&ei=XXtvV_CKDIKMzAbP2YiQBg&url=http://www.fwi.co.uk/livestock/dorset-and-devon-farms-report-rare-cattle-fever.htm	FarmersWeekly	Other diseases
83	8812a85cd0	26-06-16	Blackwell	53.12539	-1.34417	United Kingdom	Europe	England	correct	0.73		Bluetongue	Bovine,Ovine/caprine	'sheep . *NL* Three separate farms -','. *NL* All three farms reported that','is happy -LSB- 1 -RSB- *NL* MCF'	http://news.google.com/news/url?sa=t&fd=R&ct2=us&usg=AFQjCNFfG36l9EbOrUKIQYRvvkn3B8YFZw&clid=c3a7d30bb8a4878e06b80cf16b898331&ei=XXtvV_CKDIKMzAbP2YiQBg&url=http://www.fwi.co.uk/livestock/dorset-and-devon-farms-report-rare-cattle-fever.htm	FarmersWeekly	Other diseases
84	9e112e7983	22-02-16	Georgia	32.75042	-83.500183	United States	North America	Georgia	correct	0.565		Bluetongue	Other ruminant	'Health confirmed that five isolated outbreaks of'	http://news.google.com/news/url?sa=t&fd=R&ct2=us&usg=AFQjCNGfdQsGhqbVJkZuEIINGzYHUggfqg&clid=c3a7d30bb8a4878e06b80cf16b898331&ei=Xd3KVpCVE4y2aNPjtHg&url=http://www.gdnonline.com/Details/68485/Kuwait-bans-imports-of-ruminants-from-Georgia	Gulf Digital News	Irrelevant
85	9e112e7983	22-02-16	Gulf County	29.90862	-85.261009	United States	North America	Florida	correct	0.534304		Bluetongue	Other ruminant	'Health confirmed that five isolated outbreaks of'	http://news.google.com/news/url?sa=t&fd=R&ct2=us&usg=AFQjCNGfdQsGhqbVJkZuEIINGzYHUggfqg&clid=c3a7d30bb8a4878e06b80cf16b898331&ei=Xd3KVpCVE4y2aNPjtHg&url=http://www.gdnonline.com/Details/68485/Kuwait-bans-imports-of-ruminants-from-Georgia	Gulf Digital News	Irrelevant
86	a4165c1ed1	29-01-16	Pirbright	51.2926	-0.65955	United Kingdom	Europe	England	correct	0.68475	2016-01-29,2015-08-01	Bluetongue	Bovine,Ovine/caprine	'vaccination *NL* Friday 29 January 2016 8:00','Friday 29 January 2016 8:00 *NL* John','doses and sheep one . *NL* He'	http://news.google.com/news/url?sa=t&fd=R&ct2=us&usg=AFQjCNE3rQtWsdl6y8bDNu28Bawh_XUizw&clid=c3a7d30bb8a4878e06b80cf16b898331&cid=52779039122994&ei=oYa8VujrMtW4aObGjdAN&url=http://www.fwi.co.uk/livestock/farmers-urged-to-consider-bluetongue-vaccination.htm	FarmersWeekly	Disease vigilance
87	a4165c1ed1	29-01-16	England	52.16045	-0.70312	United Kingdom	Europe	England	correct	0.611583	2016-01-29,2015-08-01	Bluetongue	Bovine,Ovine/caprine	'vaccination *NL* Friday 29 January 2016 8:00','Friday 29 January 2016 8:00 *NL* John','doses and sheep one . *NL* He'	http://news.google.com/news/url?sa=t&fd=R&ct2=us&usg=AFQjCNE3rQtWsdl6y8bDNu28Bawh_XUizw&clid=c3a7d30bb8a4878e06b80cf16b898331&cid=52779039122994&ei=oYa8VujrMtW4aObGjdAN&url=http://www.fwi.co.uk/livestock/farmers-urged-to-consider-bluetongue-vaccination.htm	FarmersWeekly	Disease vigilance
88	b425e763f7	14-05-16	Arkansas	34.75037	-92.500443	United States	North America	Arkansas	correct	0.93	2016-03-01,2016-04-01,2016-05-10,2016-05-11,2016-05-13,2016-05-14,2015-08-01	Bluetongue	Bovine,Ovine/caprine	'state champion in 2005 . *NL* Mock','in 2014 - 15 . They remember'	http://news.google.com/news/url?sa=t&fd=R&ct2=us&usg=AFQjCNGRp2lerv0syC9FEKz2kwEw_0tNPg&clid=c3a7d30bb8a4878e06b80cf16b898331&cid=52779106935770&ei=-NM6V_jpI-jPzAbPr5C4BA&url=http://www.arkansasonline.com/news/2016/may/14/state-mock-trial-champs-seek-u-s-title-/?f%3Dlatest	Arkansas Online	Irrelevant
89	b425e763f7	14-05-16	Bennett County	43.19492	-101.663971	United States	North America	South Dakota	correct	0.92856	2016-03-01,2016-04-01,2016-05-10,2016-05-11,2016-05-13,2016-05-14,2015-08-01	Bluetongue	Bovine,Ovine/caprine	'state champion in 2005 . *NL* Mock','in 2014 - 15 . They remember'	http://news.google.com/news/url?sa=t&fd=R&ct2=us&usg=AFQjCNGRp2lerv0syC9FEKz2kwEw_0tNPg&clid=c3a7d30bb8a4878e06b80cf16b898331&cid=52779106935770&ei=-NM6V_jpI-jPzAbPr5C4BA&url=http://www.arkansasonline.com/news/2016/may/14/state-mock-trial-champs-seek-u-s-title-/?f%3Dlatest	Arkansas Online	Irrelevant
90	b425e763f7	14-05-16	Edmonson County	37.20884	-86.238617	United States	North America	Kentucky	correct	0.928	2016-03-01,2016-04-01,2016-05-10,2016-05-11,2016-05-13,2016-05-14,2015-08-01	Bluetongue	Bovine,Ovine/caprine	'state champion in 2005 . *NL* Mock','in 2014 - 15 . They remember'	http://news.google.com/news/url?sa=t&fd=R&ct2=us&usg=AFQjCNGRp2lerv0syC9FEKz2kwEw_0tNPg&clid=c3a7d30bb8a4878e06b80cf16b898331&cid=52779106935770&ei=-NM6V_jpI-jPzAbPr5C4BA&url=http://www.arkansasonline.com/news/2016/may/14/state-mock-trial-champs-seek-u-s-title-/?f%3Dlatest	Arkansas Online	Irrelevant
91	b425e763f7	14-05-16	Marshall County	34.76225	-89.503052	United States	North America	Mississippi	correct	0.9205	2016-03-01,2016-04-01,2016-05-10,2016-05-11,2016-05-13,2016-05-14,2015-08-01	Bluetongue	Bovine,Ovine/caprine	'state champion in 2005 . *NL* Mock','in 2014 - 15 . They remember'	http://news.google.com/news/url?sa=t&fd=R&ct2=us&usg=AFQjCNGRp2lerv0syC9FEKz2kwEw_0tNPg&clid=c3a7d30bb8a4878e06b80cf16b898331&cid=52779106935770&ei=-NM6V_jpI-jPzAbPr5C4BA&url=http://www.arkansasonline.com/news/2016/may/14/state-mock-trial-champs-seek-u-s-title-/?f%3Dlatest	Arkansas Online	Irrelevant
92	b425e763f7	14-05-16	Little Rock	34.74648	-92.289589	United States	North America	Arkansas	correct	0.909971	2016-03-01,2016-04-01,2016-05-10,2016-05-11,2016-05-13,2016-05-14,2015-08-01	Bluetongue	Bovine,Ovine/caprine	'state champion in 2005 . *NL* Mock','in 2014 - 15 . They remember'	http://news.google.com/news/url?sa=t&fd=R&ct2=us&usg=AFQjCNGRp2lerv0syC9FEKz2kwEw_0tNPg&clid=c3a7d30bb8a4878e06b80cf16b898331&cid=52779106935770&ei=-NM6V_jpI-jPzAbPr5C4BA&url=http://www.arkansasonline.com/news/2016/may/14/state-mock-trial-champs-seek-u-s-title-/?f%3Dlatest	Arkansas Online	Irrelevant
93	b425e763f7	14-05-16	Idaho	44.5002	-114.251183	United States	North America	Idaho	correct	0.906643	2016-03-01,2016-04-01,2016-05-10,2016-05-11,2016-05-13,2016-05-14,2015-08-01	Bluetongue	Bovine,Ovine/caprine	'state champion in 2005 . *NL* Mock','in 2014 - 15 . They remember'	http://news.google.com/news/url?sa=t&fd=R&ct2=us&usg=AFQjCNGRp2lerv0syC9FEKz2kwEw_0tNPg&clid=c3a7d30bb8a4878e06b80cf16b898331&cid=52779106935770&ei=-NM6V_jpI-jPzAbPr5C4BA&url=http://www.arkansasonline.com/news/2016/may/14/state-mock-trial-champs-seek-u-s-title-/?f%3Dlatest	Arkansas Online	Irrelevant
94	b425e763f7	14-05-16	Boise	43.6135	-116.203453	United States	North America	Idaho	correct	0.906637	2016-03-01,2016-04-01,2016-05-10,2016-05-11,2016-05-13,2016-05-14,2015-08-01	Bluetongue	Bovine,Ovine/caprine	'state champion in 2005 . *NL* Mock','in 2014 - 15 . They remember'	http://news.google.com/news/url?sa=t&fd=R&ct2=us&usg=AFQjCNGRp2lerv0syC9FEKz2kwEw_0tNPg&clid=c3a7d30bb8a4878e06b80cf16b898331&cid=52779106935770&ei=-NM6V_jpI-jPzAbPr5C4BA&url=http://www.arkansasonline.com/news/2016/may/14/state-mock-trial-champs-seek-u-s-title-/?f%3Dlatest	Arkansas Online	Irrelevant
95	b425e763f7	14-05-16	Fayetteville	35.05266	-78.878357	United States	North America	North Carolina	correct	0.893669	2016-03-01,2016-04-01,2016-05-10,2016-05-11,2016-05-13,2016-05-14,2015-08-01	Bluetongue	Bovine,Ovine/caprine	'state champion in 2005 . *NL* Mock','in 2014 - 15 . They remember'	http://news.google.com/news/url?sa=t&fd=R&ct2=us&usg=AFQjCNGRp2lerv0syC9FEKz2kwEw_0tNPg&clid=c3a7d30bb8a4878e06b80cf16b898331&cid=52779106935770&ei=-NM6V_jpI-jPzAbPr5C4BA&url=http://www.arkansasonline.com/news/2016/may/14/state-mock-trial-champs-seek-u-s-title-/?f%3Dlatest	Arkansas Online	Irrelevant
96	b425e763f7	14-05-16	Utah	39.25024	-111.75103	United States	North America	Utah	correct	0.862303	2016-03-01,2016-04-01,2016-05-10,2016-05-11,2016-05-13,2016-05-14,2015-08-01	Bluetongue	Bovine,Ovine/caprine	'state champion in 2005 . *NL* Mock','in 2014 - 15 . They remember'	http://news.google.com/news/url?sa=t&fd=R&ct2=us&usg=AFQjCNGRp2lerv0syC9FEKz2kwEw_0tNPg&clid=c3a7d30bb8a4878e06b80cf16b898331&cid=52779106935770&ei=-NM6V_jpI-jPzAbPr5C4BA&url=http://www.arkansasonline.com/news/2016/may/14/state-mock-trial-champs-seek-u-s-title-/?f%3Dlatest	Arkansas Online	Irrelevant
97	b425e763f7	14-05-16	Michigan	44.25029	-85.500328	United States	North America	Michigan	correct	0.836452	2016-03-01,2016-04-01,2016-05-10,2016-05-11,2016-05-13,2016-05-14,2015-08-01	Bluetongue	Bovine,Ovine/caprine	'state champion in 2005 . *NL* Mock','in 2014 - 15 . They remember'	http://news.google.com/news/url?sa=t&fd=R&ct2=us&usg=AFQjCNGRp2lerv0syC9FEKz2kwEw_0tNPg&clid=c3a7d30bb8a4878e06b80cf16b898331&cid=52779106935770&ei=-NM6V_jpI-jPzAbPr5C4BA&url=http://www.arkansasonline.com/news/2016/may/14/state-mock-trial-champs-seek-u-s-title-/?f%3Dlatest	Arkansas Online	Irrelevant
98	b425e763f7	14-05-16	Cook County	31.15399	-83.430473	United States	North America	Georgia	correct	0.753679	2016-03-01,2016-04-01,2016-05-10,2016-05-11,2016-05-13,2016-05-14,2015-08-01	Bluetongue	Bovine,Ovine/caprine	'state champion in 2005 . *NL* Mock','in 2014 - 15 . They remember'	http://news.google.com/news/url?sa=t&fd=R&ct2=us&usg=AFQjCNGRp2lerv0syC9FEKz2kwEw_0tNPg&clid=c3a7d30bb8a4878e06b80cf16b898331&cid=52779106935770&ei=-NM6V_jpI-jPzAbPr5C4BA&url=http://www.arkansasonline.com/news/2016/may/14/state-mock-trial-champs-seek-u-s-title-/?f%3Dlatest	Arkansas Online	Irrelevant
99	b425e763f7	14-05-16	Walker County	34.73566	-85.30098	United States	North America	Georgia	correct	0.52825	2016-03-01,2016-04-01,2016-05-10,2016-05-11,2016-05-13,2016-05-14,2015-08-01	Bluetongue	Bovine,Ovine/caprine	'state champion in 2005 . *NL* Mock','in 2014 - 15 . They remember'	http://news.google.com/news/url?sa=t&fd=R&ct2=us&usg=AFQjCNGRp2lerv0syC9FEKz2kwEw_0tNPg&clid=c3a7d30bb8a4878e06b80cf16b898331&cid=52779106935770&ei=-NM6V_jpI-jPzAbPr5C4BA&url=http://www.arkansasonline.com/news/2016/may/14/state-mock-trial-champs-seek-u-s-title-/?f%3Dlatest	Arkansas Online	Irrelevant
100	b425e763f7	14-05-16	Fort Bend County	29.52749	-95.770889	United States	North America	Texas	correct	0.52825	2016-03-01,2016-04-01,2016-05-10,2016-05-11,2016-05-13,2016-05-14,2015-08-01	Bluetongue	Bovine,Ovine/caprine	'state champion in 2005 . *NL* Mock','in 2014 - 15 . They remember'	http://news.google.com/news/url?sa=t&fd=R&ct2=us&usg=AFQjCNGRp2lerv0syC9FEKz2kwEw_0tNPg&clid=c3a7d30bb8a4878e06b80cf16b898331&cid=52779106935770&ei=-NM6V_jpI-jPzAbPr5C4BA&url=http://www.arkansasonline.com/news/2016/may/14/state-mock-trial-champs-seek-u-s-title-/?f%3Dlatest	Arkansas Online	Irrelevant
101	b4426fbc9e	15-02-16	Pirbright	51.2926	-0.65955	United Kingdom	Europe	England	correct	0.875		Bluetongue	Bovine,Other ruminant,Ovine/caprine		http://news.google.com/news/url?sa=t&fd=R&ct2=us&usg=AFQjCNHk8x-5DLPjOan3BVS2ViS-hjDboA&clid=c3a7d30bb8a4878e06b80cf16b898331&cid=52779046291595&ei=U9jCVtD3B5eCaKPrr8AH&url=http://www.meatinfo.co.uk/news/fullstory.php/aid/19346/Farmers_told_to_remain_vigilant_over_bluetongue_concerns.html	meatinfo.co.uk	Disease vigilance
102	b4426fbc9e	15-02-16	Woking	51.31903	-0.55893	United Kingdom	Europe	England	correct	0.855		Bluetongue	Bovine,Other ruminant,Ovine/caprine		http://news.google.com/news/url?sa=t&fd=R&ct2=us&usg=AFQjCNHk8x-5DLPjOan3BVS2ViS-hjDboA&clid=c3a7d30bb8a4878e06b80cf16b898331&cid=52779046291595&ei=U9jCVtD3B5eCaKPrr8AH&url=http://www.meatinfo.co.uk/news/fullstory.php/aid/19346/Farmers_told_to_remain_vigilant_over_bluetongue_concerns.html	meatinfo.co.uk	Disease vigilance
103	b4426fbc9e	15-02-16	Blackwell	53.12539	-1.34417	United Kingdom	Europe	England	correct	0.8		Bluetongue	Bovine,Other ruminant,Ovine/caprine		http://news.google.com/news/url?sa=t&fd=R&ct2=us&usg=AFQjCNHk8x-5DLPjOan3BVS2ViS-hjDboA&clid=c3a7d30bb8a4878e06b80cf16b898331&cid=52779046291595&ei=U9jCVtD3B5eCaKPrr8AH&url=http://www.meatinfo.co.uk/news/fullstory.php/aid/19346/Farmers_told_to_remain_vigilant_over_bluetongue_concerns.html	meatinfo.co.uk	Disease vigilance
104	b97bb7f4f9	14-06-16	Holsworthy	50.81327	-4.35258	United Kingdom	Europe	England	correct	0.895	2016-05-01,2015-10-01,2015-07-01,2015-09-01,2015-07-12,2015-07-13,2015-07-15	Bluetongue	Bovine,Other ruminant,Ovine/caprine	'-RRB- *NL* -LSB- 1 -RSB- *NL* A','against Bluetongue -LSB- 2 -RSB- -LRB- JAB','in July and 80 per cent in','are : July 12 - Holsworthy Agricultural','at 2pm July 13 - Shaftsbury Livestock','at 2pm July 13 - Sedgemoor Auction','6.30 pm July 15 - Cotswold Agricultural'	http://news.google.com/news/url?sa=t&fd=R&ct2=us&usg=AFQjCNE5XcBpY0-F9EJ7LUvfIqdfi7SOrQ&clid=c3a7d30bb8a4878e06b80cf16b898331&ei=i_tgV-iqHrPPzAbU6aGACw&url=http://www.plymouthherald.co.uk/West-farmers-targeted-launch-roadshow-meetings/story-29398456-detail/story.html	Plymouth Herald	Disease vigilance
105	b97bb7f4f9	14-06-16	England	52.16045	-0.70312	United Kingdom	Europe	England	correct	0.855	2016-05-01,2015-10-01,2015-07-01,2015-09-01,2015-07-12,2015-07-13,2015-07-15	Bluetongue	Bovine,Other ruminant,Ovine/caprine	'-RRB- *NL* -LSB- 1 -RSB- *NL* A','against Bluetongue -LSB- 2 -RSB- -LRB- JAB','in July and 80 per cent in','are : July 12 - Holsworthy Agricultural','at 2pm July 13 - Shaftsbury Livestock','at 2pm July 13 - Sedgemoor Auction','6.30 pm July 15 - Cotswold Agricultural'	http://news.google.com/news/url?sa=t&fd=R&ct2=us&usg=AFQjCNE5XcBpY0-F9EJ7LUvfIqdfi7SOrQ&clid=c3a7d30bb8a4878e06b80cf16b898331&ei=i_tgV-iqHrPPzAbU6aGACw&url=http://www.plymouthherald.co.uk/West-farmers-targeted-launch-roadshow-meetings/story-29398456-detail/story.html	Plymouth Herald	Disease vigilance
106	b97bb7f4f9	14-06-16	Devon	50.75	-3.75	United Kingdom	Europe	England	correct	0.830208	2016-05-01,2015-10-01,2015-07-01,2015-09-01,2015-07-12,2015-07-13,2015-07-15	Bluetongue	Bovine,Other ruminant,Ovine/caprine	'-RRB- *NL* -LSB- 1 -RSB- *NL* A','against Bluetongue -LSB- 2 -RSB- -LRB- JAB','in July and 80 per cent in','are : July 12 - Holsworthy Agricultural','at 2pm July 13 - Shaftsbury Livestock','at 2pm July 13 - Sedgemoor Auction','6.30 pm July 15 - Cotswold Agricultural'	http://news.google.com/news/url?sa=t&fd=R&ct2=us&usg=AFQjCNE5XcBpY0-F9EJ7LUvfIqdfi7SOrQ&clid=c3a7d30bb8a4878e06b80cf16b898331&ei=i_tgV-iqHrPPzAbU6aGACw&url=http://www.plymouthherald.co.uk/West-farmers-targeted-launch-roadshow-meetings/story-29398456-detail/story.html	Plymouth Herald	Disease vigilance
107	b97bb7f4f9	14-06-16	Plymouth	50.37153	-4.14305	United Kingdom	Europe	England	correct	0.7575	2016-05-01,2015-10-01,2015-07-01,2015-09-01,2015-07-12,2015-07-13,2015-07-15	Bluetongue	Bovine,Other ruminant,Ovine/caprine	'-RRB- *NL* -LSB- 1 -RSB- *NL* A','against Bluetongue -LSB- 2 -RSB- -LRB- JAB','in July and 80 per cent in','are : July 12 - Holsworthy Agricultural','at 2pm July 13 - Shaftsbury Livestock','at 2pm July 13 - Sedgemoor Auction','6.30 pm July 15 - Cotswold Agricultural'	http://news.google.com/news/url?sa=t&fd=R&ct2=us&usg=AFQjCNE5XcBpY0-F9EJ7LUvfIqdfi7SOrQ&clid=c3a7d30bb8a4878e06b80cf16b898331&ei=i_tgV-iqHrPPzAbU6aGACw&url=http://www.plymouthherald.co.uk/West-farmers-targeted-launch-roadshow-meetings/story-29398456-detail/story.html	Plymouth Herald	Disease vigilance
108	b97bb7f4f9	14-06-16	Somerset	51.08333	-3	United Kingdom	Europe	England	correct	0.74	2016-05-01,2015-10-01,2015-07-01,2015-09-01,2015-07-12,2015-07-13,2015-07-15	Bluetongue	Bovine,Other ruminant,Ovine/caprine	'-RRB- *NL* -LSB- 1 -RSB- *NL* A','against Bluetongue -LSB- 2 -RSB- -LRB- JAB','in July and 80 per cent in','are : July 12 - Holsworthy Agricultural','at 2pm July 13 - Shaftsbury Livestock','at 2pm July 13 - Sedgemoor Auction','6.30 pm July 15 - Cotswold Agricultural'	http://news.google.com/news/url?sa=t&fd=R&ct2=us&usg=AFQjCNE5XcBpY0-F9EJ7LUvfIqdfi7SOrQ&clid=c3a7d30bb8a4878e06b80cf16b898331&ei=i_tgV-iqHrPPzAbU6aGACw&url=http://www.plymouthherald.co.uk/West-farmers-targeted-launch-roadshow-meetings/story-29398456-detail/story.html	Plymouth Herald	Disease vigilance
109	b97bb7f4f9	14-06-16	Dorset	50.75	-2.33333	United Kingdom	Europe	England	correct	0.739583	2016-05-01,2015-10-01,2015-07-01,2015-09-01,2015-07-12,2015-07-13,2015-07-15	Bluetongue	Bovine,Other ruminant,Ovine/caprine	'-RRB- *NL* -LSB- 1 -RSB- *NL* A','against Bluetongue -LSB- 2 -RSB- -LRB- JAB','in July and 80 per cent in','are : July 12 - Holsworthy Agricultural','at 2pm July 13 - Shaftsbury Livestock','at 2pm July 13 - Sedgemoor Auction','6.30 pm July 15 - Cotswold Agricultural'	http://news.google.com/news/url?sa=t&fd=R&ct2=us&usg=AFQjCNE5XcBpY0-F9EJ7LUvfIqdfi7SOrQ&clid=c3a7d30bb8a4878e06b80cf16b898331&ei=i_tgV-iqHrPPzAbU6aGACw&url=http://www.plymouthherald.co.uk/West-farmers-targeted-launch-roadshow-meetings/story-29398456-detail/story.html	Plymouth Herald	Disease vigilance
110	b97bb7f4f9	14-06-16	Shaftesbury	51.00751	-2.19773	United Kingdom	Europe	England	correct	0.734583	2016-05-01,2015-10-01,2015-07-01,2015-09-01,2015-07-12,2015-07-13,2015-07-15	Bluetongue	Bovine,Other ruminant,Ovine/caprine	'-RRB- *NL* -LSB- 1 -RSB- *NL* A','against Bluetongue -LSB- 2 -RSB- -LRB- JAB','in July and 80 per cent in','are : July 12 - Holsworthy Agricultural','at 2pm July 13 - Shaftsbury Livestock','at 2pm July 13 - Sedgemoor Auction','6.30 pm July 15 - Cotswold Agricultural'	http://news.google.com/news/url?sa=t&fd=R&ct2=us&usg=AFQjCNE5XcBpY0-F9EJ7LUvfIqdfi7SOrQ&clid=c3a7d30bb8a4878e06b80cf16b898331&ei=i_tgV-iqHrPPzAbU6aGACw&url=http://www.plymouthherald.co.uk/West-farmers-targeted-launch-roadshow-meetings/story-29398456-detail/story.html	Plymouth Herald	Disease vigilance
111	b97bb7f4f9	14-06-16	Driffield	54.0103	-0.43202	United Kingdom	Europe	England	correct	0.589167	2016-05-01,2015-10-01,2015-07-01,2015-09-01,2015-07-12,2015-07-13,2015-07-15	Bluetongue	Bovine,Other ruminant,Ovine/caprine	'-RRB- *NL* -LSB- 1 -RSB- *NL* A','against Bluetongue -LSB- 2 -RSB- -LRB- JAB','in July and 80 per cent in','are : July 12 - Holsworthy Agricultural','at 2pm July 13 - Shaftsbury Livestock','at 2pm July 13 - Sedgemoor Auction','6.30 pm July 15 - Cotswold Agricultural'	http://news.google.com/news/url?sa=t&fd=R&ct2=us&usg=AFQjCNE5XcBpY0-F9EJ7LUvfIqdfi7SOrQ&clid=c3a7d30bb8a4878e06b80cf16b898331&ei=i_tgV-iqHrPPzAbU6aGACw&url=http://www.plymouthherald.co.uk/West-farmers-targeted-launch-roadshow-meetings/story-29398456-detail/story.html	Plymouth Herald	Disease vigilance
112	b97bb7f4f9	14-06-16	Gloucestershire	51.83333	-2.16667	United Kingdom	Europe	England	correct	0.559167	2016-05-01,2015-10-01,2015-07-01,2015-09-01,2015-07-12,2015-07-13,2015-07-15	Bluetongue	Bovine,Other ruminant,Ovine/caprine	'-RRB- *NL* -LSB- 1 -RSB- *NL* A','against Bluetongue -LSB- 2 -RSB- -LRB- JAB','in July and 80 per cent in','are : July 12 - Holsworthy Agricultural','at 2pm July 13 - Shaftsbury Livestock','at 2pm July 13 - Sedgemoor Auction','6.30 pm July 15 - Cotswold Agricultural'	http://news.google.com/news/url?sa=t&fd=R&ct2=us&usg=AFQjCNE5XcBpY0-F9EJ7LUvfIqdfi7SOrQ&clid=c3a7d30bb8a4878e06b80cf16b898331&ei=i_tgV-iqHrPPzAbU6aGACw&url=http://www.plymouthherald.co.uk/West-farmers-targeted-launch-roadshow-meetings/story-29398456-detail/story.html	Plymouth Herald	Disease vigilance
113	b97bb7f4f9	14-06-16	Cirencester	51.71664	-1.9993	United Kingdom	Europe	England	correct	0.554167	2016-05-01,2015-10-01,2015-07-01,2015-09-01,2015-07-12,2015-07-13,2015-07-15	Bluetongue	Bovine,Other ruminant,Ovine/caprine	'-RRB- *NL* -LSB- 1 -RSB- *NL* A','against Bluetongue -LSB- 2 -RSB- -LRB- JAB','in July and 80 per cent in','are : July 12 - Holsworthy Agricultural','at 2pm July 13 - Shaftsbury Livestock','at 2pm July 13 - Sedgemoor Auction','6.30 pm July 15 - Cotswold Agricultural'	http://news.google.com/news/url?sa=t&fd=R&ct2=us&usg=AFQjCNE5XcBpY0-F9EJ7LUvfIqdfi7SOrQ&clid=c3a7d30bb8a4878e06b80cf16b898331&ei=i_tgV-iqHrPPzAbU6aGACw&url=http://www.plymouthherald.co.uk/West-farmers-targeted-launch-roadshow-meetings/story-29398456-detail/story.html	Plymouth Herald	Disease vigilance
114	b97bb7f4f9	14-06-16	Zanzibar South	-6.33333	39.5	Tanzania, United Republic of	Africa	Zanzibar Central/South	correct	0.53	2016-05-01,2015-10-01,2015-07-01,2015-09-01,2015-07-12,2015-07-13,2015-07-15	Bluetongue	Bovine,Other ruminant,Ovine/caprine	'-RRB- *NL* -LSB- 1 -RSB- *NL* A','against Bluetongue -LSB- 2 -RSB- -LRB- JAB','in July and 80 per cent in','are : July 12 - Holsworthy Agricultural','at 2pm July 13 - Shaftsbury Livestock','at 2pm July 13 - Sedgemoor Auction','6.30 pm July 15 - Cotswold Agricultural'	http://news.google.com/news/url?sa=t&fd=R&ct2=us&usg=AFQjCNE5XcBpY0-F9EJ7LUvfIqdfi7SOrQ&clid=c3a7d30bb8a4878e06b80cf16b898331&ei=i_tgV-iqHrPPzAbU6aGACw&url=http://www.plymouthherald.co.uk/West-farmers-targeted-launch-roadshow-meetings/story-29398456-detail/story.html	Plymouth Herald	Irrelevant
115	b97bb7f4f9	14-06-16	Marquette County	43.81958	-89.39875	United States	North America	Wisconsin	correct	0.5225	2016-05-01,2015-10-01,2015-07-01,2015-09-01,2015-07-12,2015-07-13,2015-07-15	Bluetongue	Bovine,Other ruminant,Ovine/caprine	'-RRB- *NL* -LSB- 1 -RSB- *NL* A','against Bluetongue -LSB- 2 -RSB- -LRB- JAB','in July and 80 per cent in','are : July 12 - Holsworthy Agricultural','at 2pm July 13 - Shaftsbury Livestock','at 2pm July 13 - Sedgemoor Auction','6.30 pm July 15 - Cotswold Agricultural'	http://news.google.com/news/url?sa=t&fd=R&ct2=us&usg=AFQjCNE5XcBpY0-F9EJ7LUvfIqdfi7SOrQ&clid=c3a7d30bb8a4878e06b80cf16b898331&ei=i_tgV-iqHrPPzAbU6aGACw&url=http://www.plymouthherald.co.uk/West-farmers-targeted-launch-roadshow-meetings/story-29398456-detail/story.html	Plymouth Herald	Irrelevant
116	bfbf47b9e5	26-01-16	Georgia	32.75042	-83.500183	United States	North America	Georgia	correct	0.973333	2016-01-25,2016-01-26	Bluetongue	Bovine,Other ruminant,Ovine/caprine	'has confirmed that five isolated outbreaks of'	http://news.google.com/news/url?sa=t&fd=R&ct2=us&usg=AFQjCNHxR_G-ktWI8PQte9KPr8MWpzFR-w&clid=c3a7d30bb8a4878e06b80cf16b898331&cid=52779037619286&ei=b4i8VrC9EOrqa5uXtcgE&url=http://www.globalmeatnews.com/Safety-Legislation/Over-2-000-sheep-hit-with-bluetongue-virus-in-Georgia	GlobalMeatNews.com	Irrelevant
117	bfbf47b9e5	26-01-16	Tbilisi	41.69411	44.833679	Georgia	Asia	T'bilisi	correct	0.67429	2016-01-25,2016-01-26	Bluetongue	Bovine,Other ruminant,Ovine/caprine	'has confirmed that five isolated outbreaks of'	http://news.google.com/news/url?sa=t&fd=R&ct2=us&usg=AFQjCNHxR_G-ktWI8PQte9KPr8MWpzFR-w&clid=c3a7d30bb8a4878e06b80cf16b898331&cid=52779037619286&ei=b4i8VrC9EOrqa5uXtcgE&url=http://www.globalmeatnews.com/Safety-Legislation/Over-2-000-sheep-hit-with-bluetongue-virus-in-Georgia	GlobalMeatNews.com	Notifiable, alert epizootic
118	c21d0ed2f7	01-06-16	Ä€gra	27.08333	77.966667	India	Asia	Uttar Pradesh	correct	0.7285		Bluetongue	Bovine,Other ruminant,Ovine/caprine	'now kills about 20,000 sheep every year','shores less than 40 years ago cross','and Europe in 1980 . `` Some'	http://news.google.com/news/url?sa=t&fd=R&ct2=us&usg=AFQjCNGkP6KqTIYmZEvVnbPaQdcLG5meqw&clid=c3a7d30bb8a4878e06b80cf16b898331&ei=cnxSV_D9OauAzAbYm43oCA&url=http://www.nyoooz.com/agra/488591/could-deadly-animal-disease-bluetongue-become-the-next-ebola	NYOOOZ	Notifiable, enzootic
119	c21d0ed2f7	01-06-16	Agra	46.03668	8.76833	Italy	Europe	Lombardy	correct	0.69		Bluetongue	Bovine,Other ruminant,Ovine/caprine	'now kills about 20,000 sheep every year','shores less than 40 years ago cross','and Europe in 1980 . `` Some'	http://news.google.com/news/url?sa=t&fd=R&ct2=us&usg=AFQjCNGkP6KqTIYmZEvVnbPaQdcLG5meqw&clid=c3a7d30bb8a4878e06b80cf16b898331&ei=cnxSV_D9OauAzAbYm43oCA&url=http://www.nyoooz.com/agra/488591/could-deadly-animal-disease-bluetongue-become-the-next-ebola	NYOOOZ	Irrelevant
120	c953015a61	08-06-16	England	52.16045	-0.70312	United Kingdom	Europe	England	correct	0.94	2016-06-03,2015-07-01,2016-07-01	Bluetongue	Bovine,Ovine/caprine	'requiring two doses three weeks apart in'	http://news.google.com/news/url?sa=t&fd=R&ct2=us&usg=AFQjCNE4NdV-PivQvFwb978MsTR6cmvJ_w&clid=c3a7d30bb8a4878e06b80cf16b898331&ei=jMJXV9CMAZrNzAbG3KJY&url=http://www.heraldscotland.com/business/14541956.Bracing_Britain_for_bluetongue_virus/	Herald Scotland	Disease vigilance
121	c953015a61	08-06-16	Wensley	54.30275	-1.86892	United Kingdom	Europe	England	correct	0.9	2016-06-03,2015-07-01,2016-07-01	Bluetongue	Bovine,Ovine/caprine	'requiring two doses three weeks apart in'	http://news.google.com/news/url?sa=t&fd=R&ct2=us&usg=AFQjCNE4NdV-PivQvFwb978MsTR6cmvJ_w&clid=c3a7d30bb8a4878e06b80cf16b898331&ei=jMJXV9CMAZrNzAbG3KJY&url=http://www.heraldscotland.com/business/14541956.Bracing_Britain_for_bluetongue_virus/	Herald Scotland	Disease vigilance
122	c953015a61	08-06-16	Scotland	56	-4	United Kingdom	Europe	Scotland	correct	0.86	2016-06-03,2015-07-01,2016-07-01	Bluetongue	Bovine,Ovine/caprine	'requiring two doses three weeks apart in'	http://news.google.com/news/url?sa=t&fd=R&ct2=us&usg=AFQjCNE4NdV-PivQvFwb978MsTR6cmvJ_w&clid=c3a7d30bb8a4878e06b80cf16b898331&ei=jMJXV9CMAZrNzAbG3KJY&url=http://www.heraldscotland.com/business/14541956.Bracing_Britain_for_bluetongue_virus/	Herald Scotland	Disease vigilance
123	cf1d82a7b4	17-02-16	England	52.16045	-0.70312	United Kingdom	Europe	England	correct	0.531167	2016-05-01,2016-06-01,2015-05-01	Bluetongue	Bovine,Ovine/caprine	'a typically cold one . *NL* 33-60','cent or even 25 per cent in','can take about six months . \'\''	http://news.google.com/news/url?sa=t&fd=R&ct2=us&usg=AFQjCNFuXNjUdLIxvs3Xu7au9mprsblL-g&clid=c3a7d30bb8a4878e06b80cf16b898331&ei=8MzGVsipFJ_Va8rLj4gG&url=https://www.fginsight.com/news/bluetongue-vaccine-talks-underway-as-virus-expected-to-return-this-year-10091	FG Insight	Disease vigilance
124	cf1d82a7b4	17-02-16	South East	51.4	-0.5	United Kingdom	Europe	England	correct	0.526167	2016-05-01,2016-06-01,2015-05-01	Bluetongue	Bovine,Ovine/caprine	'a typically cold one . *NL* 33-60','cent or even 25 per cent in','can take about six months . \'\''	http://news.google.com/news/url?sa=t&fd=R&ct2=us&usg=AFQjCNFuXNjUdLIxvs3Xu7au9mprsblL-g&clid=c3a7d30bb8a4878e06b80cf16b898331&ei=8MzGVsipFJ_Va8rLj4gG&url=https://www.fginsight.com/news/bluetongue-vaccine-talks-underway-as-virus-expected-to-return-this-year-10091	FG Insight	Disease vigilance
125	d401d85e8f	12-02-16	England	52.16045	-0.70312	United Kingdom	Europe	England	correct	0.8825	2016-02-01,2016-02-12	Bluetongue	Bovine,Other ruminant,Ovine/caprine		http://news.google.com/news/url?sa=t&fd=R&ct2=us&usg=AFQjCNER_IRX29fjLS9TDGWEFpLUA0zpDQ&clid=c3a7d30bb8a4878e06b80cf16b898331&cid=52779046291595&ei=Eu--VtjNIpC0aPOApfgF&url=http://www.thecattlesite.com/news/49282/uk-farmers-warned-of-bluetongue-risk-as-french-outbreaks-continue	TheCattleSite	Disease vigilance
126	d401d85e8f	12-02-16	Blackwell	53.12539	-1.34417	United Kingdom	Europe	England	correct	0.86	2016-02-01,2016-02-12	Bluetongue	Bovine,Other ruminant,Ovine/caprine		http://news.google.com/news/url?sa=t&fd=R&ct2=us&usg=AFQjCNER_IRX29fjLS9TDGWEFpLUA0zpDQ&clid=c3a7d30bb8a4878e06b80cf16b898331&cid=52779046291595&ei=Eu--VtjNIpC0aPOApfgF&url=http://www.thecattlesite.com/news/49282/uk-farmers-warned-of-bluetongue-risk-as-french-outbreaks-continue	TheCattleSite	Disease vigilance
127	d401d85e8f	12-02-16	Pirbright	51.2926	-0.65955	United Kingdom	Europe	England	correct	0.62	2016-02-01,2016-02-12	Bluetongue	Bovine,Other ruminant,Ovine/caprine		http://news.google.com/news/url?sa=t&fd=R&ct2=us&usg=AFQjCNER_IRX29fjLS9TDGWEFpLUA0zpDQ&clid=c3a7d30bb8a4878e06b80cf16b898331&cid=52779046291595&ei=Eu--VtjNIpC0aPOApfgF&url=http://www.thecattlesite.com/news/49282/uk-farmers-warned-of-bluetongue-risk-as-french-outbreaks-continue	TheCattleSite	Disease vigilance
128	ed5897ff22	15-06-16	Rise	53.86287	-0.2505	United Kingdom	Europe	England	correct	0.695833	2016-06-01,2015-07-01	Bluetongue	Bovine	'Weather Warms15 June 2016 UK - The','has now reported 285 outbreaks , according','s report -LSB- 1 -RSB- . *NL*'	http://news.google.com/news/url?sa=t&fd=R&ct2=us&usg=AFQjCNF0Uz-g4wzLMglkCSZsd2QIDmarFw&clid=c3a7d30bb8a4878e06b80cf16b898331&cid=52779133543438&ei=r01iV9LQFKqhzAbWz6mIBw&url=http://www.thecattlesite.com/news/49817/risk-of-bluetongue-spread-from-france-to-uk-to-rise-as-weather-warms	TheCattleSite	Disease vigilance
129	ed5897ff22	15-06-16	Lead	53.84265	-1.30174	United Kingdom	Europe	England	correct	0.639619	2016-06-01,2015-07-01	Bluetongue	Bovine	'Weather Warms15 June 2016 UK - The','has now reported 285 outbreaks , according','s report -LSB- 1 -RSB- . *NL*'	http://news.google.com/news/url?sa=t&fd=R&ct2=us&usg=AFQjCNF0Uz-g4wzLMglkCSZsd2QIDmarFw&clid=c3a7d30bb8a4878e06b80cf16b898331&cid=52779133543438&ei=r01iV9LQFKqhzAbWz6mIBw&url=http://www.thecattlesite.com/news/49817/risk-of-bluetongue-spread-from-france-to-uk-to-rise-as-weather-warms	TheCattleSite	Disease vigilance
130	ef7ff8d869	01-06-16	Ägra	27.08333	77.966667	India	Asia	Uttar Pradesh	correct	0.719583		Bluetongue	Bovine,Other ruminant,Ovine/caprine	'and Europe in 1980 . `` Some','now kills about 20,000 sheep every year'	http://news.google.com/news/url?sa=t&fd=R&ct2=us&usg=AFQjCNE-qJNs2UbCp3bMVmX8I3FADJyGkA&clid=c3a7d30bb8a4878e06b80cf16b898331&ei=GdlPV9DxCcaZzAbNirTADA&url=http://timesofindia.indiatimes.com/city/agra/Could-deadly-animal-disease-bluetongue-become-the-next-Ebola/articleshow/52542852.cms	Times of India	Notifiable, enzootic
131	ef7ff8d869	01-06-16	Ladakh	34.33333	77.416672	India	Asia	Kashmir	correct	0.660278		Bluetongue	Bovine,Other ruminant,Ovine/caprine	'and Europe in 1980 . `` Some','now kills about 20,000 sheep every year'	http://news.google.com/news/url?sa=t&fd=R&ct2=us&usg=AFQjCNE-qJNs2UbCp3bMVmX8I3FADJyGkA&clid=c3a7d30bb8a4878e06b80cf16b898331&ei=GdlPV9DxCcaZzAbNirTADA&url=http://timesofindia.indiatimes.com/city/agra/Could-deadly-animal-disease-bluetongue-become-the-next-Ebola/articleshow/52542852.cms	Times of India	Disease vigilance
132	fa88bd8343	02-06-16	Atkinson County	31.29711	-82.87999	United States	North America	Georgia	correct	0.88	2016-06-01,2016-07-01	Bluetongue	Bovine,Ovine/caprine	'Animal Health02 June 2016 *NL* UK -'	http://news.google.com/news/url?sa=t&fd=R&ct2=us&usg=AFQjCNFob-tRy1Fk3BwT0K4MtSmDmaJSXQ&clid=c3a7d30bb8a4878e06b80cf16b898331&ei=aypRV_C8JeXrzAb7v4vgBA&url=http://www.thecattlesite.com/news/49757/bluetongue-vaccine-available-from-msd-animal-health/	TheCattleSite	Disease vigilance
133	fd03b0eaaa	12-03-16	Lanarkshire	55.58333	-3.83333	United Kingdom	Europe	Scotland	correct	0.762833	12-03-16	Bluetongue	Bovine	'vaccinations *NL* Saturday 12 March 2016 6:00','Saturday 12 March 2016 6:00 *NL* FLPA/Rex/Shutterstock','and at about 5 a cow a'	http://news.google.com/news/url?sa=t&fd=R&ct2=us&usg=AFQjCNHs6FFyc2bRoHX3hNHQJv5HBvid8A&clid=c3a7d30bb8a4878e06b80cf16b898331&ei=PB7lVqCwJKKKa9vcoqAD&url=http://www.fwi.co.uk/livestock/dairy-farmers-risking-herd-health-by-cutting-vaccinations.htm	FarmersWeekly	Disease vigilance
134	fd03b0eaaa	12-03-16	Welford	51.44277	-1.41736	United Kingdom	Europe	England	correct	0.684167	12-03-16	Bluetongue	Bovine	'vaccinations *NL* Saturday 12 March 2016 6:00','Saturday 12 March 2016 6:00 *NL* FLPA/Rex/Shutterstock','and at about 5 a cow a'	http://news.google.com/news/url?sa=t&fd=R&ct2=us&usg=AFQjCNHs6FFyc2bRoHX3hNHQJv5HBvid8A&clid=c3a7d30bb8a4878e06b80cf16b898331&ei=PB7lVqCwJKKKa9vcoqAD&url=http://www.fwi.co.uk/livestock/dairy-farmers-risking-herd-health-by-cutting-vaccinations.htm	FarmersWeekly	Disease vigilance
135	fd03b0eaaa	12-03-16	Over	52.3224	0.02271	United Kingdom	Europe	England	correct	0.641992	12-03-16	Bluetongue	Bovine	'vaccinations *NL* Saturday 12 March 2016 6:00','Saturday 12 March 2016 6:00 *NL* FLPA/Rex/Shutterstock','and at about 5 a cow a'	http://news.google.com/news/url?sa=t&fd=R&ct2=us&usg=AFQjCNHs6FFyc2bRoHX3hNHQJv5HBvid8A&clid=c3a7d30bb8a4878e06b80cf16b898331&ei=PB7lVqCwJKKKa9vcoqAD&url=http://www.fwi.co.uk/livestock/dairy-farmers-risking-herd-health-by-cutting-vaccinations.htm	FarmersWeekly	Disease vigilance
136	fd03b0eaaa	12-03-16	Scotland	56	-4	United Kingdom	Europe	Scotland	correct	0.527	12-03-16	Bluetongue	Bovine	'vaccinations *NL* Saturday 12 March 2016 6:00','Saturday 12 March 2016 6:00 *NL* FLPA/Rex/Shutterstock','and at about 5 a cow a'	http://news.google.com/news/url?sa=t&fd=R&ct2=us&usg=AFQjCNHs6FFyc2bRoHX3hNHQJv5HBvid8A&clid=c3a7d30bb8a4878e06b80cf16b898331&ei=PB7lVqCwJKKKa9vcoqAD&url=http://www.fwi.co.uk/livestock/dairy-farmers-risking-herd-health-by-cutting-vaccinations.htm	FarmersWeekly	Disease vigilance
137	fd3a85faaf	29-01-16	Pirbright	51.2926	-0.65955	United Kingdom	Europe	England	correct	0.68975	2016-01-29,2015-08-01	Bluetongue	Bovine,Ovine/caprine	'vaccination *NL* Friday 29 January 2016 8:00','Friday 29 January 2016 8:00 *NL* John','doses and sheep one . *NL* He'	http://news.google.com/news/url?sa=t&fd=R&ct2=us&usg=AFQjCNE3rQtWsdl6y8bDNu28Bawh_XUizw&clid=c3a7d30bb8a4878e06b80cf16b898331&cid=52779039122994&ei=VyrhVpCzCareaYHcgcgC&url=http://www.fwi.co.uk/livestock/farmers-urged-to-consider-bluetongue-vaccination.htm	FarmersWeekly	Disease vigilance
138	fd3a85faaf	29-01-16	England	52.16045	-0.70312	United Kingdom	Europe	England	correct	0.601583	2016-01-29,2015-08-01	Bluetongue	Bovine,Ovine/caprine	'vaccination *NL* Friday 29 January 2016 8:00','Friday 29 January 2016 8:00 *NL* John','doses and sheep one . *NL* He'	http://news.google.com/news/url?sa=t&fd=R&ct2=us&usg=AFQjCNE3rQtWsdl6y8bDNu28Bawh_XUizw&clid=c3a7d30bb8a4878e06b80cf16b898331&cid=52779039122994&ei=VyrhVpCzCareaYHcgcgC&url=http://www.fwi.co.uk/livestock/farmers-urged-to-consider-bluetongue-vaccination.htm	FarmersWeekly	Disease vigilance
139	f859a517ea	04-02-16	Wyoming	43.00024	-107.5009	United States	North America	Wyoming	correct	0.806667		Bluetongue	Other ruminant,Ovine/caprine	'percent and about 20 percent in adults','counties . In 2001 it was discovered','pretty comprehensive in two years . \'\''	http://news.google.com/news/url?sa=t&fd=R&ct2=us&usg=AFQjCNGcnUGDyKULOgyxTL1UJKYyb7Gf8g&clid=c3a7d30bb8a4878e06b80cf16b898331&ei=34i8VtihB9rya6_SssAJ&url=http://billingsgazette.com/lifestyles/recreation/disease-identified-as-killer-of-wyoming-mule-deer-fawns/article_f36c3d79-aa83-5c7f-8e88-53a5a1e76624.html	Billings Gazette	Other diseases
140	f859a517ea	04-02-16	Montana	47.00025	-109.751022	United States	North America	Montana	correct	0.744131		Bluetongue	Other ruminant,Ovine/caprine	'percent and about 20 percent in adults','counties . In 2001 it was discovered','pretty comprehensive in two years . \'\''	http://news.google.com/news/url?sa=t&fd=R&ct2=us&usg=AFQjCNGcnUGDyKULOgyxTL1UJKYyb7Gf8g&clid=c3a7d30bb8a4878e06b80cf16b898331&ei=34i8VtihB9rya6_SssAJ&url=http://billingsgazette.com/lifestyles/recreation/disease-identified-as-killer-of-wyoming-mule-deer-fawns/article_f36c3d79-aa83-5c7f-8e88-53a5a1e76624.html	Billings Gazette	Other diseases
141	f859a517ea	04-02-16	Iowa	42.00027	-93.500488	United States	North America	Iowa	correct	0.659619		Bluetongue	Other ruminant,Ovine/caprine	'percent and about 20 percent in adults','counties . In 2001 it was discovered','pretty comprehensive in two years . \'\''	http://news.google.com/news/url?sa=t&fd=R&ct2=us&usg=AFQjCNGcnUGDyKULOgyxTL1UJKYyb7Gf8g&clid=c3a7d30bb8a4878e06b80cf16b898331&ei=34i8VtihB9rya6_SssAJ&url=http://billingsgazette.com/lifestyles/recreation/disease-identified-as-killer-of-wyoming-mule-deer-fawns/article_f36c3d79-aa83-5c7f-8e88-53a5a1e76624.html	Billings Gazette	Other diseases
142	f859a517ea	04-02-16	Billings County	47.02345	-103.376427	United States	North America	North Dakota	correct	0.649548		Bluetongue	Other ruminant,Ovine/caprine	'percent and about 20 percent in adults','counties . In 2001 it was discovered','pretty comprehensive in two years . \'\''	http://news.google.com/news/url?sa=t&fd=R&ct2=us&usg=AFQjCNGcnUGDyKULOgyxTL1UJKYyb7Gf8g&clid=c3a7d30bb8a4878e06b80cf16b898331&ei=34i8VtihB9rya6_SssAJ&url=http://billingsgazette.com/lifestyles/recreation/disease-identified-as-killer-of-wyoming-mule-deer-fawns/article_f36c3d79-aa83-5c7f-8e88-53a5a1e76624.html	Billings Gazette	Other diseases
143	f859a517ea	04-02-16	Dallas	32.78306	-96.806671	United States	North America	Texas	correct	0.54		Bluetongue	Other ruminant,Ovine/caprine	'percent and about 20 percent in adults','counties . In 2001 it was discovered','pretty comprehensive in two years . \'\''	http://news.google.com/news/url?sa=t&fd=R&ct2=us&usg=AFQjCNGcnUGDyKULOgyxTL1UJKYyb7Gf8g&clid=c3a7d30bb8a4878e06b80cf16b898331&ei=34i8VtihB9rya6_SssAJ&url=http://billingsgazette.com/lifestyles/recreation/disease-identified-as-killer-of-wyoming-mule-deer-fawns/article_f36c3d79-aa83-5c7f-8e88-53a5a1e76624.html	Billings Gazette	Other diseases
144	f859a517ea	04-02-16	Oregon	44.00013	-120.501389	United States	North America	Oregon	correct	0.535833		Bluetongue	Other ruminant,Ovine/caprine	'percent and about 20 percent in adults','counties . In 2001 it was discovered','pretty comprehensive in two years . \'\''	http://news.google.com/news/url?sa=t&fd=R&ct2=us&usg=AFQjCNGcnUGDyKULOgyxTL1UJKYyb7Gf8g&clid=c3a7d30bb8a4878e06b80cf16b898331&ei=34i8VtihB9rya6_SssAJ&url=http://billingsgazette.com/lifestyles/recreation/disease-identified-as-killer-of-wyoming-mule-deer-fawns/article_f36c3d79-aa83-5c7f-8e88-53a5a1e76624.html	Billings Gazette	Other diseases
145	884c289560	05-06-16	Nebraska	41.50028	-99.750671	United States	North America	Nebraska	correct	0.905	30-04-16	Bluetongue	Bovine	'at 307-837 - 2000 or kmadden1@uwyo.edu[1] .'	http://news.google.com/news/url?sa=t&fd=R&ct2=us&usg=AFQjCNGKuAX2y5y4RtBUpraSOmMK__3Utg&clid=c3a7d30bb8a4878e06b80cf16b898331&ei=5B5VV4jHH873zAaywqDoCg&url=http://www.hpj.com/ag_news/farm-manager-joins-uw-sustainable-agriculture-research-and-extension-center/article_774c3468-e70a-5646-9a89-b565810963e7.html	High Plains Journal	Irrelevant
146	884c289560	05-06-16	Potter County	45.0645	-99.957253	United States	North America	South Dakota	correct	0.687946	30-04-16	Bluetongue	Bovine	'at 307-837 - 2000 or kmadden1@uwyo.edu[1] .'	http://news.google.com/news/url?sa=t&fd=R&ct2=us&usg=AFQjCNGKuAX2y5y4RtBUpraSOmMK__3Utg&clid=c3a7d30bb8a4878e06b80cf16b898331&ei=5B5VV4jHH873zAaywqDoCg&url=http://www.hpj.com/ag_news/farm-manager-joins-uw-sustainable-agriculture-research-and-extension-center/article_774c3468-e70a-5646-9a89-b565810963e7.html	High Plains Journal	Irrelevant
147	884c289560	05-06-16	Zou Department	7.25	2.16667	Benin	Africa	Zou	correct	0.543833	30-04-16	Bluetongue	Bovine	'at 307-837 - 2000 or kmadden1@uwyo.edu[1] .'	http://news.google.com/news/url?sa=t&fd=R&ct2=us&usg=AFQjCNGKuAX2y5y4RtBUpraSOmMK__3Utg&clid=c3a7d30bb8a4878e06b80cf16b898331&ei=5B5VV4jHH873zAaywqDoCg&url=http://www.hpj.com/ag_news/farm-manager-joins-uw-sustainable-agriculture-research-and-extension-center/article_774c3468-e70a-5646-9a89-b565810963e7.html	High Plains Journal	Irrelevant
148	9df67dd705	16-01-16	Johnson	46.38336	-83.883232	Canada	North America	Ontario	correct	0.7625	2015-12-01,2015-10-01,2015-11-01	Bluetongue	Bovine,Other ruminant,Ovine/caprine		http://news.google.com/news/url?sa=t&fd=R&ct2=us&usg=AFQjCNEkXFLAnMQYBV6MO-XvVx4j_dUAVg&clid=c3a7d30bb8a4878e06b80cf16b898331&ei=jo68VqDxONW4aObGjdAN&url=http://agrinews-pubs.com/Content/Auction-Calendar/Livestock/Article/Managing-miscarriages-in-sheep-goats-/15/7/14065	Agri News	Irrelevant
149	9df67dd705	16-01-16	Johnson County	32.70146	-82.66008	United States	North America	Georgia	correct	0.61	2015-12-01,2015-10-01,2015-11-01	Bluetongue	Bovine,Other ruminant,Ovine/caprine		http://news.google.com/news/url?sa=t&fd=R&ct2=us&usg=AFQjCNEkXFLAnMQYBV6MO-XvVx4j_dUAVg&clid=c3a7d30bb8a4878e06b80cf16b898331&ei=jo68VqDxONW4aObGjdAN&url=http://agrinews-pubs.com/Content/Auction-Calendar/Livestock/Article/Managing-miscarriages-in-sheep-goats-/15/7/14065	Agri News	Irrelevant
150	c5a10299d3	25-05-16	Nebraska	41.50028	-99.750671	United States	North America	Nebraska	correct	0.943333	30-04-16	Bluetongue	Bovine	'at 307-837 - 2000 or kmadden1@uwyo.edu[1] .'	http://news.google.com/news/url?sa=t&fd=R&ct2=us&usg=AFQjCNFUIDhJck9FVUU4fPgLom7PAI35LQ&clid=c3a7d30bb8a4878e06b80cf16b898331&cid=52779117827186&ei=jE1FV_DmF66hzAbI3oSIDQ&url=http://www.emissourian.com/news/farm-manager-joins-uw-sustainable-agriculture-research-and-extension-center/article_9169d036-2c52-54e3-9d3f-6f1fce484de1.html	The Missourian	Irrelevant
151	c5a10299d3	25-05-16	Zou Department	7.25	2.16667	Benin	Africa	Zou	correct	0.561667	30-04-16	Bluetongue	Bovine	'at 307-837 - 2000 or kmadden1@uwyo.edu[1] .'	http://news.google.com/news/url?sa=t&fd=R&ct2=us&usg=AFQjCNFUIDhJck9FVUU4fPgLom7PAI35LQ&clid=c3a7d30bb8a4878e06b80cf16b898331&cid=52779117827186&ei=jE1FV_DmF66hzAbI3oSIDQ&url=http://www.emissourian.com/news/farm-manager-joins-uw-sustainable-agriculture-research-and-extension-center/article_9169d036-2c52-54e3-9d3f-6f1fce484de1.html	The Missourian	Irrelevant
152	c5a10299d3	25-05-16	Potter County	45.0645	-99.957253	United States	North America	South Dakota	correct	0.512857	30-04-16	Bluetongue	Bovine	'at 307-837 - 2000 or kmadden1@uwyo.edu[1] .'	http://news.google.com/news/url?sa=t&fd=R&ct2=us&usg=AFQjCNFUIDhJck9FVUU4fPgLom7PAI35LQ&clid=c3a7d30bb8a4878e06b80cf16b898331&cid=52779117827186&ei=jE1FV_DmF66hzAbI3oSIDQ&url=http://www.emissourian.com/news/farm-manager-joins-uw-sustainable-agriculture-research-and-extension-center/article_9169d036-2c52-54e3-9d3f-6f1fce484de1.html	The Missourian	Irrelevant
153	9f292075cf	10-02-16	Franklin County	36.08279	-78.285606	United States	North America	North Carolina	correct	0.882033	10-02-16	Bluetongue	Other ruminant	'Wednesday , February 10 , 2016 2:20',', Wed Feb 10 , 2016 .'	http://news.google.com/news/url?sa=t&fd=R&ct2=us&usg=AFQjCNENACEVzKiUDVAMQo1CtqzwW7oNEQ&clid=c3a7d30bb8a4878e06b80cf16b898331&cid=52779045617371&ei=HIu8VpCXPNvba9iJgugI&url=http://www.waynecojournalbanner.com/article_c33a5b2a-d033-11e5-92d4-1712b4157f07.html	Wayne County Journal Banner	Other diseases
154	9f292075cf	10-02-16	Missouri	38.25031	-92.500458	United States	North America	Missouri	correct	0.878631	10-02-16	Bluetongue	Other ruminant	'Wednesday , February 10 , 2016 2:20',', Wed Feb 10 , 2016 .'	http://news.google.com/news/url?sa=t&fd=R&ct2=us&usg=AFQjCNENACEVzKiUDVAMQo1CtqzwW7oNEQ&clid=c3a7d30bb8a4878e06b80cf16b898331&cid=52779045617371&ei=HIu8VpCXPNvba9iJgugI&url=http://www.waynecojournalbanner.com/article_c33a5b2a-d033-11e5-92d4-1712b4157f07.html	Wayne County Journal Banner	Other diseases
155	9f292075cf	10-02-16	Macon County	32.35839	-84.04248	United States	North America	Georgia	correct	0.792795	10-02-16	Bluetongue	Other ruminant	'Wednesday , February 10 , 2016 2:20',', Wed Feb 10 , 2016 .'	http://news.google.com/news/url?sa=t&fd=R&ct2=us&usg=AFQjCNENACEVzKiUDVAMQo1CtqzwW7oNEQ&clid=c3a7d30bb8a4878e06b80cf16b898331&cid=52779045617371&ei=HIu8VpCXPNvba9iJgugI&url=http://www.waynecojournalbanner.com/article_c33a5b2a-d033-11e5-92d4-1712b4157f07.html	Wayne County Journal Banner	Other diseases
156	a18c1d2a40	08-06-16	Spokane	47.65966	-117.429077	United States	North America	Washington	correct	0.955	2016-06-10,2016-06-11,2016-04-01,2015-10-17,2015-10-30,2015-10-27,2016-11-07,2016-11-19,2016-10-17,2016-10-30	Bluetongue	Other ruminant	'Oct. 17 - 30 , or Oct.',', or Oct. 17 - 27 depending','Oct. 17 - 27 depending on the','would be Nov. 7 - 19 .','Nov. 7 - 19 . *NL* Seniors','. *NL* Seniors 65 and older ,','Oct. 17 - 30 general season .','of 2007-08 and 2008 - 09 .','and 2008 - 09 . *NL* References'	http://news.google.com/news/url?sa=t&fd=R&ct2=us&usg=AFQjCNHLJevhUcMC92GtnY-byXtMKE0RFg&clid=c3a7d30bb8a4878e06b80cf16b898331&ei=OxRZV5j9J6OvzAaQ2o24Bg&url=http://www.spokesman.com/blogs/outdoors/2016/jun/08/blue-tongue-losses-curtailing-2016-antlerless-whitetail-hunting/	The Spokesman Review (registration)	Notifiable, recent epizootic
157	a18c1d2a40	08-06-16	Washington County	32.96954	-82.795898	United States	North America	Georgia	correct	0.910833	2016-06-10,2016-06-11,2016-04-01,2015-10-17,2015-10-30,2015-10-27,2016-11-07,2016-11-19,2016-10-17,2016-10-30	Bluetongue	Other ruminant	'Oct. 17 - 30 , or Oct.',', or Oct. 17 - 27 depending','Oct. 17 - 27 depending on the','would be Nov. 7 - 19 .','Nov. 7 - 19 . *NL* Seniors','. *NL* Seniors 65 and older ,','Oct. 17 - 30 general season .','of 2007-08 and 2008 - 09 .','and 2008 - 09 . *NL* References'	http://news.google.com/news/url?sa=t&fd=R&ct2=us&usg=AFQjCNHLJevhUcMC92GtnY-byXtMKE0RFg&clid=c3a7d30bb8a4878e06b80cf16b898331&ei=OxRZV5j9J6OvzAaQ2o24Bg&url=http://www.spokesman.com/blogs/outdoors/2016/jun/08/blue-tongue-losses-curtailing-2016-antlerless-whitetail-hunting/	The Spokesman Review (registration)	Notifiable, recent epizootic
158	a18c1d2a40	08-06-16	Washington	47.50012	-120.501472	United States	North America	http://www.oie.int/wahis_2/public/wahid.php/Diseaseinformation/reportarchive	correct	0.893333	2016-06-10,2016-06-11,2016-04-01,2015-10-17,2015-10-30,2015-10-27,2016-11-07,2016-11-19,2016-10-17,2016-10-30	Bluetongue	Other ruminant	'Oct. 17 - 30 , or Oct.',', or Oct. 17 - 27 depending','Oct. 17 - 27 depending on the','would be Nov. 7 - 19 .','Nov. 7 - 19 . *NL* Seniors','. *NL* Seniors 65 and older ,','Oct. 17 - 30 general season .','of 2007-08 and 2008 - 09 .','and 2008 - 09 . *NL* References'	http://news.google.com/news/url?sa=t&fd=R&ct2=us&usg=AFQjCNHLJevhUcMC92GtnY-byXtMKE0RFg&clid=c3a7d30bb8a4878e06b80cf16b898331&ei=OxRZV5j9J6OvzAaQ2o24Bg&url=http://www.spokesman.com/blogs/outdoors/2016/jun/08/blue-tongue-losses-curtailing-2016-antlerless-whitetail-hunting/	The Spokesman Review (registration)	Notifiable, recent epizootic
159	a18c1d2a40	08-06-16	Washington, D.C.	38.89511	-77.036369	United States	North America	Washington, D.C.	correct	0.671667	2016-06-10,2016-06-11,2016-04-01,2015-10-17,2015-10-30,2015-10-27,2016-11-07,2016-11-19,2016-10-17,2016-10-30	Bluetongue	Other ruminant	'Oct. 17 - 30 , or Oct.',', or Oct. 17 - 27 depending','Oct. 17 - 27 depending on the','would be Nov. 7 - 19 .','Nov. 7 - 19 . *NL* Seniors','. *NL* Seniors 65 and older ,','Oct. 17 - 30 general season .','of 2007-08 and 2008 - 09 .','and 2008 - 09 . *NL* References'	http://news.google.com/news/url?sa=t&fd=R&ct2=us&usg=AFQjCNHLJevhUcMC92GtnY-byXtMKE0RFg&clid=c3a7d30bb8a4878e06b80cf16b898331&ei=OxRZV5j9J6OvzAaQ2o24Bg&url=http://www.spokesman.com/blogs/outdoors/2016/jun/08/blue-tongue-losses-curtailing-2016-antlerless-whitetail-hunting/	The Spokesman Review (registration)	Notifiable, recent epizootic
160	0a69445652	07-06-15	Meade County	37.96984	-86.217178	United States	North America	Kentucky	correct	0.941667	2016-07-01,2015-07-01,2015-09-01	Bluetongue	Bovine,Ovine/caprine	'is 33 to 60 per cent in','in July and 80 per cent in'	http://news.google.com/news/url?sa=t&fd=R&ct2=us&usg=AFQjCNGhKYNCqSMFLBGkY3iwvn3m4Yr2IA&clid=c3a7d30bb8a4878e06b80cf16b898331&cid=52779128666790&ei=BcJXV_D7EOXrzAa0sImgCw&url=http://www.shropshirestar.com/farming/2016/06/07/shropshire-farmers-urged-to-act-as-bluetongue-vaccine-given-go-ahead-for-livestock/	shropshirestar.com	Irrelevant
161	0a69445652	07-06-16	Starr County	26.56215	-98.738403	United States	North America	Texas	correct	0.938333	2016-07-01,2015-07-01,2015-09-01	Bluetongue	Bovine,Ovine/caprine	'is 33 to 60 per cent in','in July and 80 per cent in'	http://news.google.com/news/url?sa=t&fd=R&ct2=us&usg=AFQjCNGhKYNCqSMFLBGkY3iwvn3m4Yr2IA&clid=c3a7d30bb8a4878e06b80cf16b898331&cid=52779128666790&ei=BcJXV_D7EOXrzAa0sImgCw&url=http://www.shropshirestar.com/farming/2016/06/07/shropshire-farmers-urged-to-act-as-bluetongue-vaccine-given-go-ahead-for-livestock/	shropshirestar.com	Irrelevant
162	15a33ea7fd	13-06-16	Muang Mai	21.38471	102.725937	Lao People's Democratic Republic	Asia	Phôngsali	correct	0.9325	2016-05-01,2015-10-01,2015-07-01,2015-09-01	Bluetongue	Bovine,Other ruminant,Ovine/caprine	'in July and 80 per cent in'	http://news.google.com/news/url?sa=t&fd=R&ct2=us&usg=AFQjCNFb1umpQCm8vCAbyjvKUiWkKQ5eXQ&clid=c3a7d30bb8a4878e06b80cf16b898331&cid=52779132428718&ei=lapfV5jCEYzmzAbf6oOwBQ&url=https://www.farminguk.com/News/Campaign-Against-Bluetongue-launches-roadshow-meeting-across-UK-to-update-farmers-about-disease_42101.html	FarmingUK	Irrelevant
163	47cbc3b4c1	04-03-16	Ontario County	42.85285	-77.29982	United States	North America	New York	correct	0.9075	2015-09-01,2015-12-25,2016-01-01	Bluetongue	Other ruminant,Ovine/caprine	', 2012 and 2013 . Researchers have','producer might have two to three lambs','150 days or five months . Lambs','infected around September 2015 , she says'	http://news.google.com/news/url?sa=t&fd=R&ct2=us&usg=AFQjCNGJc5uFNbRPmzCyTU4DHYDYjkzQcg&clid=c3a7d30bb8a4878e06b80cf16b898331&ei=wZTaVrHAD4T1aLevhsgN&url=http://www.betterfarming.com/online-news/sudden-increase-virus-cause-worry-ontario%25E2%2580%2599s-sheep-industry-61331	BetterFarming.com	Irrelevant
164	47cbc3b4c1	04-03-16	Ontario	34.06334	-117.650887	United States	North America	California	correct	0.8875	2015-09-01,2015-12-25,2016-01-01	Bluetongue	Other ruminant,Ovine/caprine	', 2012 and 2013 . Researchers have','producer might have two to three lambs','150 days or five months . Lambs','infected around September 2015 , she says'	http://news.google.com/news/url?sa=t&fd=R&ct2=us&usg=AFQjCNGJc5uFNbRPmzCyTU4DHYDYjkzQcg&clid=c3a7d30bb8a4878e06b80cf16b898331&ei=wZTaVrHAD4T1aLevhsgN&url=http://www.betterfarming.com/online-news/sudden-increase-virus-cause-worry-ontario%25E2%2580%2599s-sheep-industry-61331	BetterFarming.com	Irrelevant

## Sheet: AI
id	article	publication_date	location	latitude	longitude	country	continent	admin1	dates	diseases	species	cases	url	source	relevance
1	0147cc0e5d	07-06-16	Capua	41.09971	14.22013	Italy	Europe	Campania	2016-06-20,2016-01-01,2016-07-01,2016-06-07	Avian influenza	Avian	'towel . After 3 years in politics','flu viruses between 1999 and 2008 .','between 1999 and 2008 . She says','from 2013 until 2014 . Such attacks'	http://news.google.com/news/url?sa=t&fd=R&ct2=us&usg=AFQjCNHutIcu2G37zcLyg5OOukmNKIs87A&clid=c3a7d30bb8a4878e06b80cf16b898331&ei=1MBXV9jTIM7IzAbI94NA&url=http://www.sciencemag.org/news/2016/06/frustrated-politics-and-under-investigation-italian-bird-flu-s	Science Magazine	Irrelevant
2	0147cc0e5d	07-06-16	Provincia di Padova	45.35	11.81667	Italy	Europe	Veneto	2016-06-20,2016-01-01,2016-07-01,2016-06-07	Avian influenza	Avian	'towel . After 3 years in politics','flu viruses between 1999 and 2008 .','between 1999 and 2008 . She says','from 2013 until 2014 . Such attacks'	http://news.google.com/news/url?sa=t&fd=R&ct2=us&usg=AFQjCNHutIcu2G37zcLyg5OOukmNKIs87A&clid=c3a7d30bb8a4878e06b80cf16b898331&ei=1MBXV9jTIM7IzAbI94NA&url=http://www.sciencemag.org/news/2016/06/frustrated-politics-and-under-investigation-italian-bird-flu-s	Science Magazine	Irrelevant
3	0147cc0e5d	07-06-16	Monti	40.80597	9.32553	Italy	Europe	Sardinia	2016-06-20,2016-01-01,2016-07-01,2016-06-07	Avian influenza	Avian	'towel . After 3 years in politics','flu viruses between 1999 and 2008 .','between 1999 and 2008 . She says','from 2013 until 2014 . Such attacks'	http://news.google.com/news/url?sa=t&fd=R&ct2=us&usg=AFQjCNHutIcu2G37zcLyg5OOukmNKIs87A&clid=c3a7d30bb8a4878e06b80cf16b898331&ei=1MBXV9jTIM7IzAbI94NA&url=http://www.sciencemag.org/news/2016/06/frustrated-politics-and-under-investigation-italian-bird-flu-s	Science Magazine	Irrelevant
4	0147cc0e5d	07-06-16	Maria	-6.49657	-77.9608	Peru	South America	Amazonas	2016-06-20,2016-01-01,2016-07-01,2016-06-07	Avian influenza	Avian	'towel . After 3 years in politics','flu viruses between 1999 and 2008 .','between 1999 and 2008 . She says','from 2013 until 2014 . Such attacks'	http://news.google.com/news/url?sa=t&fd=R&ct2=us&usg=AFQjCNHutIcu2G37zcLyg5OOukmNKIs87A&clid=c3a7d30bb8a4878e06b80cf16b898331&ei=1MBXV9jTIM7IzAbI94NA&url=http://www.sciencemag.org/news/2016/06/frustrated-politics-and-under-investigation-italian-bird-flu-s	Science Magazine	Irrelevant
5	0147cc0e5d	07-06-16	Chiara	-13.87985	-73.61557	Peru	South America	Apur�mac	2016-06-20,2016-01-01,2016-07-01,2016-06-07	Avian influenza	Avian	'towel . After 3 years in politics','flu viruses between 1999 and 2008 .','between 1999 and 2008 . She says','from 2013 until 2014 . Such attacks'	http://news.google.com/news/url?sa=t&fd=R&ct2=us&usg=AFQjCNHutIcu2G37zcLyg5OOukmNKIs87A&clid=c3a7d30bb8a4878e06b80cf16b898331&ei=1MBXV9jTIM7IzAbI94NA&url=http://www.sciencemag.org/news/2016/06/frustrated-politics-and-under-investigation-italian-bird-flu-s	Science Magazine	Irrelevant
6	03ac24d509	07-03-16	March	52.55262	0.07028	United Kingdom	Europe	England	03-07-16	Avian influenza	Avian	'Turkeys 07 March 2016 NORWAY - An'	http://news.google.com/news/url?sa=t&fd=R&ct2=us&usg=AFQjCNEn7SQy7v47hd2lNj-eF0qENq61KQ&clid=c3a7d30bb8a4878e06b80cf16b898331&ei=Z4beVsC1A5Goap3kgPAC&url=http://www.thepoultrysite.com/poultrynews/36688/suspected-avian-flu-outbreak-in-norwegian-turkeys/	ThePoultrySite.com	Irrelevant
7	04b70c3c2d	05-04-16	Alaska	64.00028	-150.000275	United States	North America	Alaska	07-01-15	Avian influenza	Avian	'influenza viruses -LSB- 2 -RSB- have been',', up to 70 percent of the','America since July 2015 . *NL* This','spring and summer 2015 \'\' and is','Science Center -LSB- 5 -RSB- *NL* USGS'	http://news.google.com/news/url?sa=t&fd=R&ct2=us&usg=AFQjCNFN1Zsc7pgXZ65ZxFpS59o9I4zPCQ&clid=c3a7d30bb8a4878e06b80cf16b898331&cid=52779077890163&ei=eLMEV-DOBc-zaNvir9gH&url=http://www.usgs.gov/newsroom/article.asp?ID%3D4505	United States Geological Survey (pr	Disease vigilance
8	06e5021845	17-03-16	Minnesota	46.25024	-94.250549	United States	North America	Minnesota	2016-04-01,2016-01-01	Avian influenza	Avian	'duck was among 432 that were captured','turkey operations -LSB- 1 -RSB- last year',', wiping out 5 million birds .',', and just 100 , nearly all','ducks *NL* After thousands of birds were'	http://news.google.com/news/url?sa=t&fd=R&ct2=us&usg=AFQjCNGhIZOSyP7VDPVaJ3bdrm7v8OP_ng&clid=c3a7d30bb8a4878e06b80cf16b898331&ei=APD0VtidMoOo1gbMsK-4Dg&url=http://www.startribune.com/tests-continue-on-ducks-to-try-for-bird-flu-answers/372413421/	Minneapolis Star Tribune	Disease vigilance
9	06e5021845	17-03-16	Starr County	26.56215	-98.738403	United States	North America	Texas	2016-04-01,2016-01-01	Avian influenza	Avian	'duck was among 432 that were captured','turkey operations -LSB- 1 -RSB- last year',', wiping out 5 million birds .',', and just 100 , nearly all','ducks *NL* After thousands of birds were'	http://news.google.com/news/url?sa=t&fd=R&ct2=us&usg=AFQjCNGhIZOSyP7VDPVaJ3bdrm7v8OP_ng&clid=c3a7d30bb8a4878e06b80cf16b898331&ei=APD0VtidMoOo1gbMsK-4Dg&url=http://www.startribune.com/tests-continue-on-ducks-to-try-for-bird-flu-answers/372413421/	Minneapolis Star Tribune	Irrelevant
10	06e5021845	17-03-16	Hagen	53.94652	9.82659	Germany	Europe	Schleswig-Holstein	2016-04-01,2016-01-01	Avian influenza	Avian	'duck was among 432 that were captured','turkey operations -LSB- 1 -RSB- last year',', wiping out 5 million birds .',', and just 100 , nearly all','ducks *NL* After thousands of birds were'	http://news.google.com/news/url?sa=t&fd=R&ct2=us&usg=AFQjCNGhIZOSyP7VDPVaJ3bdrm7v8OP_ng&clid=c3a7d30bb8a4878e06b80cf16b898331&ei=APD0VtidMoOo1gbMsK-4Dg&url=http://www.startribune.com/tests-continue-on-ducks-to-try-for-bird-flu-answers/372413421/	Minneapolis Star Tribune	Irrelevant
11	06e5021845	17-03-16	Kreisfreie Stadt Hagen	51.36306	7.50778	Germany	Europe	North Rhine-Westphalia	2016-04-01,2016-01-01	Avian influenza	Avian	'duck was among 432 that were captured','turkey operations -LSB- 1 -RSB- last year',', wiping out 5 million birds .',', and just 100 , nearly all','ducks *NL* After thousands of birds were'	http://news.google.com/news/url?sa=t&fd=R&ct2=us&usg=AFQjCNGhIZOSyP7VDPVaJ3bdrm7v8OP_ng&clid=c3a7d30bb8a4878e06b80cf16b898331&ei=APD0VtidMoOo1gbMsK-4Dg&url=http://www.startribune.com/tests-continue-on-ducks-to-try-for-bird-flu-answers/372413421/	Minneapolis Star Tribune	Irrelevant
12	06e5021845	17-03-16	Minneapolis	44.97997	-93.26384	United States	North America	Minnesota	2016-04-01,2016-01-01	Avian influenza	Avian	'duck was among 432 that were captured','turkey operations -LSB- 1 -RSB- last year',', wiping out 5 million birds .',', and just 100 , nearly all','ducks *NL* After thousands of birds were'	http://news.google.com/news/url?sa=t&fd=R&ct2=us&usg=AFQjCNGhIZOSyP7VDPVaJ3bdrm7v8OP_ng&clid=c3a7d30bb8a4878e06b80cf16b898331&ei=APD0VtidMoOo1gbMsK-4Dg&url=http://www.startribune.com/tests-continue-on-ducks-to-try-for-bird-flu-answers/372413421/	Minneapolis Star Tribune	Disease vigilance
13	06e5021845	17-03-16	Brooklyn	40.6501	-73.949577	United States	North America	New York	2016-04-01,2016-01-01	Avian influenza	Avian	'duck was among 432 that were captured','turkey operations -LSB- 1 -RSB- last year',', wiping out 5 million birds .',', and just 100 , nearly all','ducks *NL* After thousands of birds were'	http://news.google.com/news/url?sa=t&fd=R&ct2=us&usg=AFQjCNGhIZOSyP7VDPVaJ3bdrm7v8OP_ng&clid=c3a7d30bb8a4878e06b80cf16b898331&ei=APD0VtidMoOo1gbMsK-4Dg&url=http://www.startribune.com/tests-continue-on-ducks-to-try-for-bird-flu-answers/372413421/	Minneapolis Star Tribune	Irrelevant
14	06e5021845	17-03-16	Gulf County	29.90862	-85.261009	United States	North America	Florida	2016-04-01,2016-01-01	Avian influenza	Avian	'duck was among 432 that were captured','turkey operations -LSB- 1 -RSB- last year',', wiping out 5 million birds .',', and just 100 , nearly all','ducks *NL* After thousands of birds were'	http://news.google.com/news/url?sa=t&fd=R&ct2=us&usg=AFQjCNGhIZOSyP7VDPVaJ3bdrm7v8OP_ng&clid=c3a7d30bb8a4878e06b80cf16b898331&ei=APD0VtidMoOo1gbMsK-4Dg&url=http://www.startribune.com/tests-continue-on-ducks-to-try-for-bird-flu-answers/372413421/	Minneapolis Star Tribune	Irrelevant
15	0745fb0bae	16-05-16	Desa Banten	-6.0327	106.1651	Indonesia	Asia	Banten	2016-05-16,2016-01-01,2016-04-01,2016-02-12	Avian influenza	Avian	'year , while 26 cases were recorded','four months of 2016 . *NL* Other','and Banten -LRB- 5 -RRB- . *NL*','Indonesia was in 2007 with 2,751 cases','in 2007 with 2,751 cases . This','2,293 cases in 2009 and 1,502 cases','in 2009 and 1,502 cases in 2010','	http://news.google.com/news/url?sa=t&fd=R&ct2=us&usg=AFQjCNECICfa0s8UdgLYABJwULFtmkYLEQ&clid=c3a7d30bb8a4878e06b80cf16b898331&cid=52779109202968&ei=scA6V5j3KcHJzAaGyZb4Ag&url=http://www.thejakartapost.com/news/2016/05/16/indonesia-reports-unexpected-spike	Jakarta Post	Notifiable, current epizootic
16	0745fb0bae	16-05-16	Jawa Timur	-7.7394	112.509903	Indonesia	Asia	East Java	2016-05-16,2016-01-01,2016-04-01,2016-02-12	Avian influenza	Avian	'year , while 26 cases were recorded','four months of 2016 . *NL* Other','and Banten -LRB- 5 -RRB- . *NL*','Indonesia was in 2007 with 2,751 cases','in 2007 with 2,751 cases . This','2,293 cases in 2009 and 1,502 cases','in 2009 and 1,502 cases in 2010','	http://news.google.com/news/url?sa=t&fd=R&ct2=us&usg=AFQjCNECICfa0s8UdgLYABJwULFtmkYLEQ&clid=c3a7d30bb8a4878e06b80cf16b898331&cid=52779109202968&ei=scA6V5j3KcHJzAaGyZb4Ag&url=http://www.thejakartapost.com/news/2016/05/16/indonesia-reports-unexpected-spike	Jakarta Post	Notifiable, current epizootic
17	0745fb0bae	16-05-16	Jakarta	-6.21462	106.845131	Indonesia	Asia	Jakarta	2016-05-16,2016-01-01,2016-04-01,2016-02-12	Avian influenza	Avian	'year , while 26 cases were recorded','four months of 2016 . *NL* Other','and Banten -LRB- 5 -RRB- . *NL*','Indonesia was in 2007 with 2,751 cases','in 2007 with 2,751 cases . This','2,293 cases in 2009 and 1,502 cases','in 2009 and 1,502 cases in 2010','	http://news.google.com/news/url?sa=t&fd=R&ct2=us&usg=AFQjCNECICfa0s8UdgLYABJwULFtmkYLEQ&clid=c3a7d30bb8a4878e06b80cf16b898331&cid=52779109202968&ei=scA6V5j3KcHJzAaGyZb4Ag&url=http://www.thejakartapost.com/news/2016/05/16/indonesia-reports-unexpected-spike	Jakarta Post	Notifiable, current epizootic
18	0745fb0bae	16-05-16	Provinsi Lampung	-5	105	Indonesia	Asia	Lampung	2016-05-16,2016-01-01,2016-04-01,2016-02-12	Avian influenza	Avian	'year , while 26 cases were recorded','four months of 2016 . *NL* Other','and Banten -LRB- 5 -RRB- . *NL*','Indonesia was in 2007 with 2,751 cases','in 2007 with 2,751 cases . This','2,293 cases in 2009 and 1,502 cases','in 2009 and 1,502 cases in 2010','	http://news.google.com/news/url?sa=t&fd=R&ct2=us&usg=AFQjCNECICfa0s8UdgLYABJwULFtmkYLEQ&clid=c3a7d30bb8a4878e06b80cf16b898331&cid=52779109202968&ei=scA6V5j3KcHJzAaGyZb4Ag&url=http://www.thejakartapost.com/news/2016/05/16/indonesia-reports-unexpected-spike	Jakarta Post	Notifiable, current epizootic
19	0745fb0bae	16-05-16	Jawa Barat	-6.75	107.5	Indonesia	Asia	West Java	2016-05-16,2016-01-01,2016-04-01,2016-02-12	Avian influenza	Avian	'year , while 26 cases were recorded','four months of 2016 . *NL* Other','and Banten -LRB- 5 -RRB- . *NL*','Indonesia was in 2007 with 2,751 cases','in 2007 with 2,751 cases . This','2,293 cases in 2009 and 1,502 cases','in 2009 and 1,502 cases in 2010','	http://news.google.com/news/url?sa=t&fd=R&ct2=us&usg=AFQjCNECICfa0s8UdgLYABJwULFtmkYLEQ&clid=c3a7d30bb8a4878e06b80cf16b898331&cid=52779109202968&ei=scA6V5j3KcHJzAaGyZb4Ag&url=http://www.thejakartapost.com/news/2016/05/16/indonesia-reports-unexpected-spike	Jakarta Post	Notifiable, current epizootic
20	0745fb0bae	16-05-16	North Kalimantan	3.35989	116.531982	Indonesia	Asia	North Kalimantan	2016-05-16,2016-01-01,2016-04-01,2016-02-12	Avian influenza	Avian	'year , while 26 cases were recorded','four months of 2016 . *NL* Other','and Banten -LRB- 5 -RRB- . *NL*','Indonesia was in 2007 with 2,751 cases','in 2007 with 2,751 cases . This','2,293 cases in 2009 and 1,502 cases','in 2009 and 1,502 cases in 2010','	http://news.google.com/news/url?sa=t&fd=R&ct2=us&usg=AFQjCNECICfa0s8UdgLYABJwULFtmkYLEQ&clid=c3a7d30bb8a4878e06b80cf16b898331&cid=52779109202968&ei=scA6V5j3KcHJzAaGyZb4Ag&url=http://www.thejakartapost.com/news/2016/05/16/indonesia-reports-unexpected-spike	Jakarta Post	Notifiable, current epizootic
21	0745fb0bae	16-05-16	Provinsi Sulawesi Selatan	-4.33333	120.25	Indonesia	Asia	South Sulawesi	2016-05-16,2016-01-01,2016-04-01,2016-02-12	Avian influenza	Avian	'year , while 26 cases were recorded','four months of 2016 . *NL* Other','and Banten -LRB- 5 -RRB- . *NL*','Indonesia was in 2007 with 2,751 cases','in 2007 with 2,751 cases . This','2,293 cases in 2009 and 1,502 cases','in 2009 and 1,502 cases in 2010','	http://news.google.com/news/url?sa=t&fd=R&ct2=us&usg=AFQjCNECICfa0s8UdgLYABJwULFtmkYLEQ&clid=c3a7d30bb8a4878e06b80cf16b898331&cid=52779109202968&ei=scA6V5j3KcHJzAaGyZb4Ag&url=http://www.thejakartapost.com/news/2016/05/16/indonesia-reports-unexpected-spike	Jakarta Post	Notifiable, current epizootic
22	0b15955fbe	06-04-16	Georgia	32.75042	-83.500183	United States	North America	Georgia	04-06-16	Avian influenza	Avian	'spring and summer 2015 \'\' and is',', up to 70 percent of the'	http://news.google.com/news/url?sa=t&fd=R&ct2=us&usg=AFQjCNHv8AKa9Rd1bblQOkwcGvFRk4cpAw&clid=c3a7d30bb8a4878e06b80cf16b898331&ei=PJwMV5jyAZfNa_2-h6AC&url=http://www.meatpoultry.com/articles/news_home/Business/2016/04/Alaska_remains_suspected_porta.aspx?ID	Meat & Poultry (registration)	Irrelevant
23	0b15955fbe	06-04-16	Bethel Census Area	60.75056	-160.500565	United States	North America	Alaska	04-06-16	Avian influenza	Avian	'spring and summer 2015 \'\' and is',', up to 70 percent of the'	http://news.google.com/news/url?sa=t&fd=R&ct2=us&usg=AFQjCNHv8AKa9Rd1bblQOkwcGvFRk4cpAw&clid=c3a7d30bb8a4878e06b80cf16b898331&ei=PJwMV5jyAZfNa_2-h6AC&url=http://www.meatpoultry.com/articles/news_home/Business/2016/04/Alaska_remains_suspected_porta.aspx?ID	Meat & Poultry (registration)	Disease vigilance
24	0b15955fbe	06-04-16	Georgia	32.75042	-83.500183	United States	North America	Georgia	04-06-16	Avian influenza	Avian	'spring and summer 2015 \'\' and is',', up to 70 percent of the'	http://news.google.com/news/url?sa=t&fd=R&ct2=us&usg=AFQjCNHv8AKa9Rd1bblQOkwcGvFRk4cpAw&clid=c3a7d30bb8a4878e06b80cf16b898331&ei=PJwMV5jyAZfNa_2-h6AC&url=http://www.meatpoultry.com/articles/news_home/Business/2016/04/Alaska_remains_suspected_porta.aspx?ID	Meat & Poultry (registration)	Irrelevant
25	0b15955fbe	06-04-16	Bethel Census Area	60.75056	-160.500565	United States	North America	Alaska	04-06-16	Avian influenza	Avian	'spring and summer 2015 \'\' and is',', up to 70 percent of the'	http://news.google.com/news/url?sa=t&fd=R&ct2=us&usg=AFQjCNHv8AKa9Rd1bblQOkwcGvFRk4cpAw&clid=c3a7d30bb8a4878e06b80cf16b898331&ei=PJwMV5jyAZfNa_2-h6AC&url=http://www.meatpoultry.com/articles/news_home/Business/2016/04/Alaska_remains_suspected_porta.aspx?ID	Meat & Poultry (registration)	Disease vigilance
26	0b2ccc25f8	17-05-16	Bidar Taluk	17.87	77.469002	India	Asia	Karnataka	5/17/2016	Avian influenza	Avian	'bird flu in one poultry farm in','reared in around 5,000 poultry farms in','team . *NL* 2 . Comments that'	http://news.google.com/news/url?sa=t&fd=R&ct2=us&usg=AFQjCNHR-MnnM017rkXC8sFgXjC1gng1tw&clid=c3a7d30bb8a4878e06b80cf16b898331&cid=52779110015240&ei=JxI8V9DbOrf3zAaP2aXwBA&url=http://www.thehindu.com/news/national/karnataka/bird-flu-poultry-farmers-advised	The Hindu	Notifiable, current epizootic
27	0b2ccc25f8	17-05-16	Bidar	18.08333	77.333328	India	Asia	Karnataka	5/17/2016	Avian influenza	Avian	'bird flu in one poultry farm in','reared in around 5,000 poultry farms in','team . *NL* 2 . Comments that'	http://news.google.com/news/url?sa=t&fd=R&ct2=us&usg=AFQjCNHR-MnnM017rkXC8sFgXjC1gng1tw&clid=c3a7d30bb8a4878e06b80cf16b898331&cid=52779110015240&ei=JxI8V9DbOrf3zAaP2aXwBA&url=http://www.thehindu.com/news/national/karnataka/bird-flu-poultry-farmers-advised	The Hindu	Notifiable, current epizootic
28	0b2ccc25f8	17-05-16	Belgaum	15.85212	74.504471	India	Asia	Karnataka	5/17/2016	Avian influenza	Avian	'bird flu in one poultry farm in','reared in around 5,000 poultry farms in','team . *NL* 2 . Comments that'	http://news.google.com/news/url?sa=t&fd=R&ct2=us&usg=AFQjCNHR-MnnM017rkXC8sFgXjC1gng1tw&clid=c3a7d30bb8a4878e06b80cf16b898331&cid=52779110015240&ei=JxI8V9DbOrf3zAaP2aXwBA&url=http://www.thehindu.com/news/national/karnataka/bird-flu-poultry-farmers-advised	The Hindu	Disease vigilance
29	0b2ccc25f8	17-05-16	Bidar Taluk	17.87	77.469002	India	Asia	Karnataka	5/17/2016	Avian influenza	Avian	'bird flu in one poultry farm in','reared in around 5,000 poultry farms in','team . *NL* 2 . Comments that'	http://news.google.com/news/url?sa=t&fd=R&ct2=us&usg=AFQjCNHR-MnnM017rkXC8sFgXjC1gng1tw&clid=c3a7d30bb8a4878e06b80cf16b898331&cid=52779110015240&ei=JxI8V9DbOrf3zAaP2aXwBA&url=http://www.thehindu.com/news/national/karnataka/bird-flu-poultry-farmers-advised	The Hindu	Notifiable, current epizootic
30	0b2ccc25f8	17-05-16	Bidar	18.08333	77.333328	India	Asia	Karnataka	5/17/2016	Avian influenza	Avian	'bird flu in one poultry farm in','reared in around 5,000 poultry farms in','team . *NL* 2 . Comments that'	http://news.google.com/news/url?sa=t&fd=R&ct2=us&usg=AFQjCNHR-MnnM017rkXC8sFgXjC1gng1tw&clid=c3a7d30bb8a4878e06b80cf16b898331&cid=52779110015240&ei=JxI8V9DbOrf3zAaP2aXwBA&url=http://www.thehindu.com/news/national/karnataka/bird-flu-poultry-farmers-advised	The Hindu	Notifiable, current epizootic
31	0b2ccc25f8	17-05-16	Belgaum	15.85212	74.504471	India	Asia	Karnataka	5/17/2016	Avian influenza	Avian	'bird flu in one poultry farm in','reared in around 5,000 poultry farms in','team . *NL* 2 . Comments that'	http://news.google.com/news/url?sa=t&fd=R&ct2=us&usg=AFQjCNHR-MnnM017rkXC8sFgXjC1gng1tw&clid=c3a7d30bb8a4878e06b80cf16b898331&cid=52779110015240&ei=JxI8V9DbOrf3zAaP2aXwBA&url=http://www.thehindu.com/news/national/karnataka/bird-flu-poultry-farmers-advised	The Hindu	Disease vigilance
32	0b2ccc25f8	17-05-16	Bidar Taluk	17.87	77.469002	India	Asia	Karnataka	5/17/2016	Avian influenza	Avian	'bird flu in one poultry farm in','reared in around 5,000 poultry farms in','team . *NL* 2 . Comments that'	http://news.google.com/news/url?sa=t&fd=R&ct2=us&usg=AFQjCNHR-MnnM017rkXC8sFgXjC1gng1tw&clid=c3a7d30bb8a4878e06b80cf16b898331&cid=52779110015240&ei=JxI8V9DbOrf3zAaP2aXwBA&url=http://www.thehindu.com/news/national/karnataka/bird-flu-poultry-farmers-advised	The Hindu	Notifiable, current epizootic
33	0b2ccc25f8	17-05-16	Bidar	18.08333	77.333328	India	Asia	Karnataka	5/17/2016	Avian influenza	Avian	'bird flu in one poultry farm in','reared in around 5,000 poultry farms in','team . *NL* 2 . Comments that'	http://news.google.com/news/url?sa=t&fd=R&ct2=us&usg=AFQjCNHR-MnnM017rkXC8sFgXjC1gng1tw&clid=c3a7d30bb8a4878e06b80cf16b898331&cid=52779110015240&ei=JxI8V9DbOrf3zAaP2aXwBA&url=http://www.thehindu.com/news/national/karnataka/bird-flu-poultry-farmers-advised	The Hindu	Notifiable, current epizootic
34	0b2ccc25f8	17-05-16	Belgaum	15.85212	74.504471	India	Asia	Karnataka	5/17/2016	Avian influenza	Avian	'bird flu in one poultry farm in','reared in around 5,000 poultry farms in','team . *NL* 2 . Comments that'	http://news.google.com/news/url?sa=t&fd=R&ct2=us&usg=AFQjCNHR-MnnM017rkXC8sFgXjC1gng1tw&clid=c3a7d30bb8a4878e06b80cf16b898331&cid=52779110015240&ei=JxI8V9DbOrf3zAaP2aXwBA&url=http://www.thehindu.com/news/national/karnataka/bird-flu-poultry-farmers-advised	The Hindu	Disease vigilance
35	0bd78dcdfb	31-05-16	Bidar	17.91331	77.530113	India	Asia	Karnataka	2016-05-01,2016-05-29	Avian influenza	Avian	'and Pathanamthitta where two outbreaks of Avian','team . *NL* 2 . Comments that'	http://news.google.com/news/url?sa=t&fd=R&ct2=us&usg=AFQjCNFTtBstkde8-nTy7N3JeQ4EHpRz9w&clid=c3a7d30bb8a4878e06b80cf16b898331&cid=52779123511334&ei=JTVNV7DqAYH1zAb7-JDwDA&url=http://www.thehindu.com/news/cities/Thiruvananthapuram/state-steps-up-vigil-agai	The Hindu	Disease vigilance
36	0bd78dcdfb	31-05-16	State of Karnataka	14.66667	75.833328	India	Asia	Karnataka	2016-05-01,2016-05-29	Avian influenza	Avian	'and Pathanamthitta where two outbreaks of Avian','team . *NL* 2 . Comments that'	http://news.google.com/news/url?sa=t&fd=R&ct2=us&usg=AFQjCNFTtBstkde8-nTy7N3JeQ4EHpRz9w&clid=c3a7d30bb8a4878e06b80cf16b898331&cid=52779123511334&ei=JTVNV7DqAYH1zAb7-JDwDA&url=http://www.thehindu.com/news/cities/Thiruvananthapuram/state-steps-up-vigil-agai	The Hindu	Notifiable, current epizootic
37	0bd78dcdfb	31-05-16	State of Kerala	10.41667	76.5	India	Asia	Kerala	2016-05-01,2016-05-29	Avian influenza	Avian	'and Pathanamthitta where two outbreaks of Avian','team . *NL* 2 . Comments that'	http://news.google.com/news/url?sa=t&fd=R&ct2=us&usg=AFQjCNFTtBstkde8-nTy7N3JeQ4EHpRz9w&clid=c3a7d30bb8a4878e06b80cf16b898331&cid=52779123511334&ei=JTVNV7DqAYH1zAb7-JDwDA&url=http://www.thehindu.com/news/cities/Thiruvananthapuram/state-steps-up-vigil-agai	The Hindu	Disease vigilance
38	0bd78dcdfb	31-05-16	State of Tamil Nadu	11	78.333328	India	Asia	Tamil Nadu	2016-05-01,2016-05-29	Avian influenza	Avian	'and Pathanamthitta where two outbreaks of Avian','team . *NL* 2 . Comments that'	http://news.google.com/news/url?sa=t&fd=R&ct2=us&usg=AFQjCNFTtBstkde8-nTy7N3JeQ4EHpRz9w&clid=c3a7d30bb8a4878e06b80cf16b898331&cid=52779123511334&ei=JTVNV7DqAYH1zAb7-JDwDA&url=http://www.thehindu.com/news/cities/Thiruvananthapuram/state-steps-up-vigil-agai	The Hindu	Disease vigilance
39	0bd78dcdfb	31-05-16	Bidar Taluk	17.87	77.469002	India	Asia	Karnataka	2016-05-01,2016-05-29	Avian influenza	Avian	'and Pathanamthitta where two outbreaks of Avian','team . *NL* 2 . Comments that'	http://news.google.com/news/url?sa=t&fd=R&ct2=us&usg=AFQjCNFTtBstkde8-nTy7N3JeQ4EHpRz9w&clid=c3a7d30bb8a4878e06b80cf16b898331&cid=52779123511334&ei=JTVNV7DqAYH1zAb7-JDwDA&url=http://www.thehindu.com/news/cities/Thiruvananthapuram/state-steps-up-vigil-agai	The Hindu	Disease vigilance
40	0bd78dcdfb	31-05-16	State of Maharashtra	19.5	76	India	Asia	Maharashtra	2016-05-01,2016-05-29	Avian influenza	Avian	'and Pathanamthitta where two outbreaks of Avian','team . *NL* 2 . Comments that'	http://news.google.com/news/url?sa=t&fd=R&ct2=us&usg=AFQjCNFTtBstkde8-nTy7N3JeQ4EHpRz9w&clid=c3a7d30bb8a4878e06b80cf16b898331&cid=52779123511334&ei=JTVNV7DqAYH1zAb7-JDwDA&url=http://www.thehindu.com/news/cities/Thiruvananthapuram/state-steps-up-vigil-agai	The Hindu	Irrelevant
41	0bd78dcdfb	31-05-16	Bhopal	23.5	77.416672	India	Asia	Madhya Pradesh	2016-05-01,2016-05-29	Avian influenza	Avian	'and Pathanamthitta where two outbreaks of Avian','team . *NL* 2 . Comments that'	http://news.google.com/news/url?sa=t&fd=R&ct2=us&usg=AFQjCNFTtBstkde8-nTy7N3JeQ4EHpRz9w&clid=c3a7d30bb8a4878e06b80cf16b898331&cid=52779123511334&ei=JTVNV7DqAYH1zAb7-JDwDA&url=http://www.thehindu.com/news/cities/Thiruvananthapuram/state-steps-up-vigil-agai	The Hindu	Irrelevant
42	0bd78dcdfb	31-05-16	South District	27.33333	88.416672	India	Asia	Sikkim	2016-05-01,2016-05-29	Avian influenza	Avian	'and Pathanamthitta where two outbreaks of Avian','team . *NL* 2 . Comments that'	http://news.google.com/news/url?sa=t&fd=R&ct2=us&usg=AFQjCNFTtBstkde8-nTy7N3JeQ4EHpRz9w&clid=c3a7d30bb8a4878e06b80cf16b898331&cid=52779123511334&ei=JTVNV7DqAYH1zAb7-JDwDA&url=http://www.thehindu.com/news/cities/Thiruvananthapuram/state-steps-up-vigil-agai	The Hindu	Irrelevant
43	0bd78dcdfb	31-05-16	Bengaluru	12.97194	77.593689	India	Asia	Karnataka	2016-05-01,2016-05-29	Avian influenza	Avian	'and Pathanamthitta where two outbreaks of Avian','team . *NL* 2 . Comments that'	http://news.google.com/news/url?sa=t&fd=R&ct2=us&usg=AFQjCNFTtBstkde8-nTy7N3JeQ4EHpRz9w&clid=c3a7d30bb8a4878e06b80cf16b898331&cid=52779123511334&ei=JTVNV7DqAYH1zAb7-JDwDA&url=http://www.thehindu.com/news/cities/Thiruvananthapuram/state-steps-up-vigil-agai	The Hindu	Irrelevant
44	0c0caed5f3	11-06-16	Hong Kong	22.28552	114.157692	Hong Kong	Asia	0	06-09-16	Avian influenza	Avian	'week , only 48 were chickens .','year at least 16 people have died','have died following two outbreaks of avian','2,775 chukars and 1,625 pheasants . *NL*'	http://news.google.com/news/url?sa=t&fd=R&ct2=us&usg=AFQjCNH3zj6YxC_zPseMEpZ-8WlScGoLLg&clid=c3a7d30bb8a4878e06b80cf16b898331&ei=rQZdV9CJAqe8zAahi4SQBQ&url=http://www.scmp.com/news/hong-kong/health-environment/article/1972990/selective-ban-live-poultry-im	South China Morning Post	Notifiable, current epizootic
45	0c0caed5f3	11-06-16	Asia	37.93682	27.343531	Turkey	Asia	?zmir	06-09-16	Avian influenza	Avian	'week , only 48 were chickens .','year at least 16 people have died','have died following two outbreaks of avian','2,775 chukars and 1,625 pheasants . *NL*'	http://news.google.com/news/url?sa=t&fd=R&ct2=us&usg=AFQjCNH3zj6YxC_zPseMEpZ-8WlScGoLLg&clid=c3a7d30bb8a4878e06b80cf16b898331&ei=rQZdV9CJAqe8zAahi4SQBQ&url=http://www.scmp.com/news/hong-kong/health-environment/article/1972990/selective-ban-live-poultry-im	South China Morning Post	Irrelevant
46	0c0caed5f3	11-06-16	Van	38.49457	43.383228	Turkey	Asia	Van	06-09-16	Avian influenza	Avian	'week , only 48 were chickens .','year at least 16 people have died','have died following two outbreaks of avian','2,775 chukars and 1,625 pheasants . *NL*'	http://news.google.com/news/url?sa=t&fd=R&ct2=us&usg=AFQjCNH3zj6YxC_zPseMEpZ-8WlScGoLLg&clid=c3a7d30bb8a4878e06b80cf16b898331&ei=rQZdV9CJAqe8zAahi4SQBQ&url=http://www.scmp.com/news/hong-kong/health-environment/article/1972990/selective-ban-live-poultry-im	South China Morning Post	Irrelevant
47	0c5ff0ee16	09-03-16	Taiwan	24.15114	120.705406	Taiwan, Province of China	Asia	Taiwan	2016-03-08,2016-03-06,2016-03-07,2016-02-23,2016-02-24,2016-02-27,2016-03-02	Avian influenza	Avian	'Scan for Mar 08 , 2016 -','Scan for Mar 08 , 2016 *NL*','2015 . Mar 7 FAO EMPRES item','EMPRES item -LSB- 1 -RSB- on case',', and in two backyard flocks in'	http://news.google.com/news/url?sa=t&fd=R&ct2=us&usg=AFQjCNEKYUkAPUudhIawAc4wyeiILPH33Q&clid=c3a7d30bb8a4878e06b80cf16b898331&ei=-tffVsC3LILm1gaNpp3wDA&url=http://www.cidrap.umn.edu/news-perspective/2016/03/avian-flu-scan-mar-08-2016	CIDRAP	Notifiable, current epizootic
48	0c5ff0ee16	09-03-16	Federal Capital Territory	8.83333	7.16667	Nigeria	Africa	Abuja Federal Capital Territory	2016-03-08,2016-03-06,2016-03-07,2016-02-23,2016-02-24,2016-02-27,2016-03-02	Avian influenza	Avian	'Scan for Mar 08 , 2016 -','Scan for Mar 08 , 2016 *NL*','2015 . Mar 7 FAO EMPRES item','EMPRES item -LSB- 1 -RSB- on case',', and in two backyard flocks in'	http://news.google.com/news/url?sa=t&fd=R&ct2=us&usg=AFQjCNEKYUkAPUudhIawAc4wyeiILPH33Q&clid=c3a7d30bb8a4878e06b80cf16b898331&ei=-tffVsC3LILm1gaNpp3wDA&url=http://www.cidrap.umn.edu/news-perspective/2016/03/avian-flu-scan-mar-08-2016	CIDRAP	Notifiable, current epizootic
49	0c5ff0ee16	09-03-16	Yunlin	23.70701	120.384811	Taiwan, Province of China	Asia	Taiwan	2016-03-08,2016-03-06,2016-03-07,2016-02-23,2016-02-24,2016-02-27,2016-03-02	Avian influenza	Avian	'Scan for Mar 08 , 2016 -','Scan for Mar 08 , 2016 *NL*','2015 . Mar 7 FAO EMPRES item','EMPRES item -LSB- 1 -RSB- on case',', and in two backyard flocks in'	http://news.google.com/news/url?sa=t&fd=R&ct2=us&usg=AFQjCNEKYUkAPUudhIawAc4wyeiILPH33Q&clid=c3a7d30bb8a4878e06b80cf16b898331&ei=-tffVsC3LILm1gaNpp3wDA&url=http://www.cidrap.umn.edu/news-perspective/2016/03/avian-flu-scan-mar-08-2016	CIDRAP	Notifiable, recent epizootic
50	0c5ff0ee16	09-03-16	Plateau State	9.16667	9.75	Nigeria	Africa	Plateau	2016-03-08,2016-03-06,2016-03-07,2016-02-23,2016-02-24,2016-02-27,2016-03-02	Avian influenza	Avian	'Scan for Mar 08 , 2016 -','Scan for Mar 08 , 2016 *NL*','2015 . Mar 7 FAO EMPRES item','EMPRES item -LSB- 1 -RSB- on case',', and in two backyard flocks in'	http://news.google.com/news/url?sa=t&fd=R&ct2=us&usg=AFQjCNEKYUkAPUudhIawAc4wyeiILPH33Q&clid=c3a7d30bb8a4878e06b80cf16b898331&ei=-tffVsC3LILm1gaNpp3wDA&url=http://www.cidrap.umn.edu/news-perspective/2016/03/avian-flu-scan-mar-08-2016	CIDRAP	Notifiable, current epizootic
51	0c5ff0ee16	09-03-16	Changhua	23.95361	120.490829	Taiwan, Province of China	Asia	Taiwan	2016-03-08,2016-03-06,2016-03-07,2016-02-23,2016-02-24,2016-02-27,2016-03-02	Avian influenza	Avian	'Scan for Mar 08 , 2016 -','Scan for Mar 08 , 2016 *NL*','2015 . Mar 7 FAO EMPRES item','EMPRES item -LSB- 1 -RSB- on case',', and in two backyard flocks in'	http://news.google.com/news/url?sa=t&fd=R&ct2=us&usg=AFQjCNEKYUkAPUudhIawAc4wyeiILPH33Q&clid=c3a7d30bb8a4878e06b80cf16b898331&ei=-tffVsC3LILm1gaNpp3wDA&url=http://www.cidrap.umn.edu/news-perspective/2016/03/avian-flu-scan-mar-08-2016	CIDRAP	Notifiable, recent epizootic
52	0c5ff0ee16	09-03-16	Benue State	7.33333	8.75	Nigeria	Africa	Benue	2016-03-08,2016-03-06,2016-03-07,2016-02-23,2016-02-24,2016-02-27,2016-03-02	Avian influenza	Avian	'Scan for Mar 08 , 2016 -','Scan for Mar 08 , 2016 *NL*','2015 . Mar 7 FAO EMPRES item','EMPRES item -LSB- 1 -RSB- on case',', and in two backyard flocks in'	http://news.google.com/news/url?sa=t&fd=R&ct2=us&usg=AFQjCNEKYUkAPUudhIawAc4wyeiILPH33Q&clid=c3a7d30bb8a4878e06b80cf16b898331&ei=-tffVsC3LILm1gaNpp3wDA&url=http://www.cidrap.umn.edu/news-perspective/2016/03/avian-flu-scan-mar-08-2016	CIDRAP	Notifiable, current epizootic
53	0c5ff0ee16	09-03-16	Tainan	22.99083	120.213333	Taiwan, Province of China	Asia	Taiwan	2016-03-08,2016-03-06,2016-03-07,2016-02-23,2016-02-24,2016-02-27,2016-03-02	Avian influenza	Avian	'Scan for Mar 08 , 2016 -','Scan for Mar 08 , 2016 *NL*','2015 . Mar 7 FAO EMPRES item','EMPRES item -LSB- 1 -RSB- on case',', and in two backyard flocks in'	http://news.google.com/news/url?sa=t&fd=R&ct2=us&usg=AFQjCNEKYUkAPUudhIawAc4wyeiILPH33Q&clid=c3a7d30bb8a4878e06b80cf16b898331&ei=-tffVsC3LILm1gaNpp3wDA&url=http://www.cidrap.umn.edu/news-perspective/2016/03/avian-flu-scan-mar-08-2016	CIDRAP	Notifiable, recent epizootic
54	109d39fb58	16-02-16	Plateau State	9.16667	9.75	Nigeria	Africa	Plateau	2016-02-15,2015-06-01,2016-02-04,2014-06-01,2015-10-01,2016-01-20,2015-11-01,2016-01-28,2016-02-09,2016-02-16	Avian influenza	Avian	'outbreaks detected in four countries - CIDRAP','outbreaks detected in four countries *NL* A','of crows in one of the country','June 2014On Feb 4 , crow deaths','is one of eight French provinces in'	http://news.google.com/news/url?sa=t&fd=R&ct2=us&usg=AFQjCNHwtOcAhwJyUlJ7yoiTDcRR0U0fvg&clid=c3a7d30bb8a4878e06b80cf16b898331&cid=52779048504223&ei=hijEVuiVJerqa_eMiYAO&url=http://www.cidrap.umn.edu/news-perspective/2016/02/more-avian-flu-outbreaks-detect	CIDRAP	Notifiable, current epizootic
55	109d39fb58	16-02-16	Tinh Nghê An	19.25	104.916672	Viet Nam	Asia	Nghê An	2016-02-15,2015-06-01,2016-02-04,2014-06-01,2015-10-01,2016-01-20,2015-11-01,2016-01-28,2016-02-09,2016-02-16	Avian influenza	Avian	'outbreaks detected in four countries - CIDRAP','outbreaks detected in four countries *NL* A','of crows in one of the country','June 2014On Feb 4 , crow deaths','is one of eight French provinces in'	http://news.google.com/news/url?sa=t&fd=R&ct2=us&usg=AFQjCNHwtOcAhwJyUlJ7yoiTDcRR0U0fvg&clid=c3a7d30bb8a4878e06b80cf16b898331&cid=52779048504223&ei=hijEVuiVJerqa_eMiYAO&url=http://www.cidrap.umn.edu/news-perspective/2016/02/more-avian-flu-outbreaks-detect	CIDRAP	Notifiable, current epizootic
56	109d39fb58	16-02-16	Rajshahi Division	25	89	Bangladesh	Asia	Rajshahi	2016-02-15,2015-06-01,2016-02-04,2014-06-01,2015-10-01,2016-01-20,2015-11-01,2016-01-28,2016-02-09,2016-02-16	Avian influenza	Avian	'outbreaks detected in four countries - CIDRAP','outbreaks detected in four countries *NL* A','of crows in one of the country','June 2014On Feb 4 , crow deaths','is one of eight French provinces in'	http://news.google.com/news/url?sa=t&fd=R&ct2=us&usg=AFQjCNHwtOcAhwJyUlJ7yoiTDcRR0U0fvg&clid=c3a7d30bb8a4878e06b80cf16b898331&cid=52779048504223&ei=hijEVuiVJerqa_eMiYAO&url=http://www.cidrap.umn.edu/news-perspective/2016/02/more-avian-flu-outbreaks-detect	CIDRAP	Notifiable, current epizootic
57	11b0801c6d	26-01-16	Shenzhen	22.54554	114.068298	China	Asia	Guangdong	2016-01-18,2016-01-08	Avian influenza	Avian	'On 18 January 2016 , the National'	http://news.google.com/news/url?sa=t&fd=R&ct2=us&usg=AFQjCNHabKX6tsLuUKF0aDkJJSMfrcSr1A&clid=c3a7d30bb8a4878e06b80cf16b898331&cid=52779037708252&ei=EZG9VrjYFMOhauPFhLAL&url=http://www.who.int/csr/don/26-january-2016-avian-influenza-china/en/	World Health Organization	Other disease
58	1243de568a	28-05-16	State of Kerala	10.41667	76.5	India	Asia	Kerala	2016-05-27,2016-05-12,2016-05-07	Avian influenza	Avian		http://news.google.com/news/url?sa=t&fd=R&ct2=us&usg=AFQjCNFV2uI_w74HR0I6LcQHdiaNN572cg&clid=c3a7d30bb8a4878e06b80cf16b898331&cid=52779120594252&ei=w0BJV5CtC7a_zAaWp7qwDg&url=http://timesofindia.indiatimes.com/city/coimbatore/Bird-flu-control-measures-at-	Times of India	Disease vigilance
59	1243de568a	28-05-16	State of Karnataka	14.66667	75.833328	India	Asia	Karnataka	2016-05-27,2016-05-12,2016-05-07	Avian influenza	Avian		http://news.google.com/news/url?sa=t&fd=R&ct2=us&usg=AFQjCNFV2uI_w74HR0I6LcQHdiaNN572cg&clid=c3a7d30bb8a4878e06b80cf16b898331&cid=52779120594252&ei=w0BJV5CtC7a_zAaWp7qwDg&url=http://timesofindia.indiatimes.com/city/coimbatore/Bird-flu-control-measures-at-	Times of India	Notifiable, current epizootic
60	1243de568a	28-05-16	Tiruppur	11.11541	77.354561	India	Asia	Tamil Nadu	2016-05-27,2016-05-12,2016-05-07	Avian influenza	Avian		http://news.google.com/news/url?sa=t&fd=R&ct2=us&usg=AFQjCNFV2uI_w74HR0I6LcQHdiaNN572cg&clid=c3a7d30bb8a4878e06b80cf16b898331&cid=52779120594252&ei=w0BJV5CtC7a_zAaWp7qwDg&url=http://timesofindia.indiatimes.com/city/coimbatore/Bird-flu-control-measures-at-	Times of India	Irrelevant
61	1243de568a	28-05-16	State of Tamil Nadu	11	78.333328	India	Asia	Tamil Nadu	2016-05-27,2016-05-12,2016-05-07	Avian influenza	Avian		http://news.google.com/news/url?sa=t&fd=R&ct2=us&usg=AFQjCNFV2uI_w74HR0I6LcQHdiaNN572cg&clid=c3a7d30bb8a4878e06b80cf16b898331&cid=52779120594252&ei=w0BJV5CtC7a_zAaWp7qwDg&url=http://timesofindia.indiatimes.com/city/coimbatore/Bird-flu-control-measures-at-	Times of India	Disease vigilance
62	1243de568a	28-05-16	Bidar Taluk	17.87	77.469002	India	Asia	Karnataka	2016-05-27,2016-05-12,2016-05-07	Avian influenza	Avian		http://news.google.com/news/url?sa=t&fd=R&ct2=us&usg=AFQjCNFV2uI_w74HR0I6LcQHdiaNN572cg&clid=c3a7d30bb8a4878e06b80cf16b898331&cid=52779120594252&ei=w0BJV5CtC7a_zAaWp7qwDg&url=http://timesofindia.indiatimes.com/city/coimbatore/Bird-flu-control-measures-at-	Times of India	Disease vigilance
63	1243de568a	28-05-16	Coimbatore	11.00555	76.966118	India	Asia	Tamil Nadu	2016-05-27,2016-05-12,2016-05-07	Avian influenza	Avian		http://news.google.com/news/url?sa=t&fd=R&ct2=us&usg=AFQjCNFV2uI_w74HR0I6LcQHdiaNN572cg&clid=c3a7d30bb8a4878e06b80cf16b898331&cid=52779120594252&ei=w0BJV5CtC7a_zAaWp7qwDg&url=http://timesofindia.indiatimes.com/city/coimbatore/Bird-flu-control-measures-at-	Times of India	Irrelevant
[truncated: 368 more rows]
